# Supplementary material for: Comparative Single-Cell Transcriptomics Reveals Novel Genes Involved in Bivalve Embryonic Shell Formation and Questions Ontogenetic Homology of Molluscan Shell Types
Source: Front Cell Dev Biol. 2022 Jun 9;10:883755. doi: 10.3389/fcell.2022.883755 (PMC9261976; doi:10.3389/fcell.2022.883755)
Supplement: Supplementary file 1 [file DataSheet1.ZIP › Supplementary_File1/s_f_2/cf1a3eb0e5a6149b.final.pdb]

ATOM      1  N   ASP   141      46.730 -18.841  33.486  1.00                 N  
ATOM      2  CA  ASP   141      47.893 -18.002  33.214  1.00                 C  
ATOM      3  C   ASP   141      47.681 -17.160  31.957  1.00                 C  
ATOM      4  O   ASP   141      47.917 -15.951  31.961  1.00                 O  
ATOM      5  CB  ASP   141      49.150 -18.861  33.066  1.00                 C  
ATOM      6  CG  ASP   141      49.615 -19.446  34.385  1.00                 C  
ATOM      7  OD1 ASP   141      49.138 -18.982  35.442  1.00                 O  
ATOM      8  OD2 ASP   141      50.456 -20.369  34.362  1.00                 O  
ATOM      9  N   SER   142      47.233 -17.811  30.886  1.00                 N  
ATOM     10  CA  SER   142      46.997 -17.139  29.613  1.00                 C  
ATOM     11  C   SER   142      45.914 -16.069  29.737  1.00                 C  
ATOM     12  O   SER   142      46.083 -14.944  29.261  1.00                 O  
ATOM     13  CB  SER   142      46.605 -18.153  28.536  1.00                 C  
ATOM     14  OG  SER   142      46.351 -17.511  27.299  1.00                 O  
ATOM     15  N   GLY   143      44.813 -16.418  30.395  1.00                 N  
ATOM     16  CA  GLY   143      43.720 -15.483  30.595  1.00                 C  
ATOM     17  C   GLY   143      44.150 -14.271  31.397  1.00                 C  
ATOM     18  O   GLY   143      43.869 -13.131  31.026  1.00                 O  
ATOM     19  N   GLU   144      44.843 -14.519  32.502  1.00                 N  
ATOM     20  CA  GLU   144      45.333 -13.441  33.349  1.00                 C  
ATOM     21  C   GLU   144      46.308 -12.541  32.593  1.00                 C  
ATOM     22  O   GLU   144      46.266 -11.316  32.730  1.00                 O  
ATOM     23  CB  GLU   144      46.007 -14.007  34.600  1.00                 C  
ATOM     24  CD  GLU   144      45.755 -15.264  36.777  1.00                 C  
ATOM     25  CG  GLU   144      45.045 -14.647  35.588  1.00                 C  
ATOM     26  OE1 GLU   144      47.000 -15.362  36.740  1.00                 O  
ATOM     27  OE2 GLU   144      45.067 -15.650  37.745  1.00                 O  
ATOM     28  N   HIS   145      47.180 -13.148  31.791  1.00                 N  
ATOM     29  CA  HIS   145      48.127 -12.376  30.990  1.00                 C  
ATOM     30  C   HIS   145      47.392 -11.478  29.997  1.00                 C  
ATOM     31  O   HIS   145      47.814 -10.352  29.739  1.00                 O  
ATOM     32  CB  HIS   145      49.088 -13.309  30.250  1.00                 C  
ATOM     33  CG  HIS   145      50.082 -13.984  31.142  1.00                 C  
ATOM     34  ND1 HIS   145      50.960 -14.944  30.687  1.00                 N  
ATOM     35  CE1 HIS   145      51.722 -15.362  31.713  1.00                 C  
ATOM     36  CD2 HIS   145      50.434 -13.904  32.553  1.00                 C  
ATOM     37  NE2 HIS   145      51.412 -14.742  32.835  1.00                 N  
ATOM     38  N   LYS   146      46.288 -11.975  29.448  1.00                 N  
ATOM     39  CA  LYS   146      45.484 -11.177  28.528  1.00                 C  
ATOM     40  C   LYS   146      44.868  -9.976  29.236  1.00                 C  
ATOM     41  O   LYS   146      44.832  -8.875  28.689  1.00                 O  
ATOM     42  CB  LYS   146      44.385 -12.034  27.895  1.00                 C  
ATOM     43  CD  LYS   146      43.758 -13.891  26.329  1.00                 C  
ATOM     44  CE  LYS   146      44.269 -14.926  25.340  1.00                 C  
ATOM     45  CG  LYS   146      44.898 -13.070  26.909  1.00                 C  
ATOM     46  NZ  LYS   146      43.168 -15.768  24.796  1.00                 N  
ATOM     47  N   THR   147      44.396 -10.190  30.459  1.00                 N  
ATOM     48  CA  THR   147      43.833  -9.108  31.254  1.00                 C  
ATOM     49  C   THR   147      44.884  -8.037  31.520  1.00                 C  
ATOM     50  O   THR   147      44.650  -6.851  31.278  1.00                 O  
ATOM     51  CB  THR   147      43.268  -9.624  32.591  1.00                 C  
ATOM     52  OG1 THR   147      42.202 -10.547  32.337  1.00                 O  
ATOM     53  CG2 THR   147      42.727  -8.471  33.421  1.00                 C  
ATOM     54  N   ASP   148      46.047  -8.464  32.001  1.00                 N  
ATOM     55  CA  ASP   148      47.143  -7.544  32.284  1.00                 C  
ATOM     56  C   ASP   148      47.556  -6.775  31.032  1.00                 C  
ATOM     57  O   ASP   148      47.699  -5.554  31.070  1.00                 O  
ATOM     58  CB  ASP   148      48.344  -8.301  32.854  1.00                 C  
ATOM     59  CG  ASP   148      49.479  -7.378  33.252  1.00                 C  
ATOM     60  OD1 ASP   148      49.197  -6.238  33.677  1.00                 O  
ATOM     61  OD2 ASP   148      50.651  -7.794  33.138  1.00                 O  
ATOM     62  N   ARG   149      47.732  -7.494  29.926  1.00                 N  
ATOM     63  CA  ARG   149      48.120  -6.871  28.662  1.00                 C  
ATOM     64  C   ARG   149      47.098  -5.844  28.186  1.00                 C  
ATOM     65  O   ARG   149      47.466  -4.794  27.661  1.00                 O  
ATOM     66  CB  ARG   149      48.317  -7.934  27.579  1.00                 C  
ATOM     67  CD  ARG   149      49.859  -9.609  26.524  1.00                 C  
ATOM     68  NE  ARG   149      48.792 -10.559  26.220  1.00                 N  
ATOM     69  CG  ARG   149      49.557  -8.792  27.770  1.00                 C  
ATOM     70  CZ  ARG   149      48.725 -11.791  26.716  1.00                 C  
ATOM     71  NH1 ARG   149      47.716 -12.585  26.383  1.00                 N  
ATOM     72  NH2 ARG   149      49.666 -12.225  27.543  1.00                 N  
ATOM     73  N   ARG   150      45.816  -6.144  28.376  1.00                 N  
ATOM     74  CA  ARG   150      44.752  -5.242  27.952  1.00                 C  
ATOM     75  C   ARG   150      44.788  -3.929  28.729  1.00                 C  
ATOM     76  O   ARG   150      44.564  -2.855  28.166  1.00                 O  
ATOM     77  CB  ARG   150      43.385  -5.909  28.121  1.00                 C  
ATOM     78  CD  ARG   150      41.648  -7.435  27.145  1.00                 C  
ATOM     79  NE  ARG   150      41.250  -7.984  28.439  1.00                 N  
ATOM     80  CG  ARG   150      43.112  -7.025  27.126  1.00                 C  
ATOM     81  CZ  ARG   150      41.361  -9.265  28.773  1.00                 C  
ATOM     82  NH1 ARG   150      40.973  -9.674  29.973  1.00                 N  
ATOM     83  NH2 ARG   150      41.861 -10.135  27.906  1.00                 N  
ATOM     84  N   LEU   151      45.067  -4.021  30.026  1.00                 N  
ATOM     85  CA  LEU   151      45.121  -2.835  30.876  1.00                 C  
ATOM     86  C   LEU   151      46.353  -1.994  30.553  1.00                 C  
ATOM     87  O   LEU   151      46.274  -0.766  30.469  1.00                 O  
ATOM     88  CB  LEU   151      45.124  -3.234  32.353  1.00                 C  
ATOM     89  CG  LEU   151      45.140  -2.087  33.365  1.00                 C  
ATOM     90  CD1 LEU   151      43.923  -1.192  33.183  1.00                 C  
ATOM     91  CD2 LEU   151      45.193  -2.625  34.787  1.00                 C  
ATOM     92  N   VAL   152      47.490  -2.655  30.365  1.00                 N  
ATOM     93  CA  VAL   152      48.700  -1.955  29.956  1.00                 C  
ATOM     94  C   VAL   152      48.477  -1.273  28.606  1.00                 C  
ATOM     95  O   VAL   152      48.889  -0.127  28.403  1.00                 O  
ATOM     96  CB  VAL   152      49.907  -2.909  29.883  1.00                 C  
ATOM     97  CG1 VAL   152      51.102  -2.209  29.255  1.00                 C  
ATOM     98  CG2 VAL   152      50.258  -3.431  31.268  1.00                 C  
ATOM     99  N   PRO   153      47.791  -1.965  27.700  1.00                 N  
ATOM    100  CA  PRO   153      47.516  -1.420  26.373  1.00                 C  
ATOM    101  C   PRO   153      46.647  -0.166  26.439  1.00                 C  
ATOM    102  O   PRO   153      46.873   0.791  25.695  1.00                 O  
ATOM    103  CB  PRO   153      46.791  -2.556  25.649  1.00                 C  
ATOM    104  CD  PRO   153      47.435  -3.462  27.769  1.00                 C  
ATOM    105  CG  PRO   153      47.287  -3.798  26.312  1.00                 C  
ATOM    106  N   VAL   154      45.660  -0.177  27.332  1.00                 N  
ATOM    107  CA  VAL   154      44.793   0.980  27.544  1.00                 C  
ATOM    108  C   VAL   154      45.609   2.199  27.952  1.00                 C  
ATOM    109  O   VAL   154      45.464   3.282  27.380  1.00                 O  
ATOM    110  CB  VAL   154      43.715   0.690  28.605  1.00                 C  
ATOM    111  CG1 VAL   154      42.966   1.965  28.965  1.00                 C  
ATOM    112  CG2 VAL   154      42.750  -0.375  28.107  1.00                 C  
ATOM    113  N   LEU   155      46.460   2.017  28.955  1.00                 N  
ATOM    114  CA  LEU   155      47.243   3.119  29.507  1.00                 C  
ATOM    115  C   LEU   155      48.316   3.596  28.534  1.00                 C  
ATOM    116  O   LEU   155      48.615   4.788  28.463  1.00                 O  
ATOM    117  CB  LEU   155      47.893   2.705  30.829  1.00                 C  
ATOM    118  CG  LEU   155      46.945   2.471  32.007  1.00                 C  
ATOM    119  CD1 LEU   155      47.699   1.900  33.198  1.00                 C  
ATOM    120  CD2 LEU   155      46.241   3.762  32.395  1.00                 C  
ATOM    121  N   ILE   156      48.892   2.659  27.788  1.00                 N  
ATOM    122  CA  ILE   156      49.864   2.997  26.756  1.00                 C  
ATOM    123  C   ILE   156      49.202   3.811  25.645  1.00                 C  
ATOM    124  O   ILE   156      49.778   4.778  25.136  1.00                 O  
ATOM    125  CB  ILE   156      50.526   1.736  26.170  1.00                 C  
ATOM    126  CD1 ILE   156      52.341   1.719  27.959  1.00                 C  
ATOM    127  CG1 ILE   156      51.238   0.947  27.270  1.00                 C  
ATOM    128  CG2 ILE   156      51.471   2.109  25.037  1.00                 C  
ATOM    129  N   ASP   157      49.659   3.609  24.417  1.00                 N  
ATOM    130  CA  ASP   157      49.180   4.410  23.296  1.00                 C  
ATOM    131  C   ASP   157      49.310   5.873  23.638  1.00                 C  
ATOM    132  O   ASP   157      50.389   6.371  23.969  1.00                 O  
ATOM    133  CB  ASP   157      47.731   4.050  22.961  1.00                 C  
ATOM    134  CG  ASP   157      47.577   2.610  22.512  1.00                 C  
ATOM    135  OD1 ASP   157      48.498   2.095  21.844  1.00                 O  
ATOM    136  OD2 ASP   157      46.536   1.998  22.828  1.00                 O  
ATOM    137  N   PHE   158      48.199   6.593  23.562  1.00                 N  
ATOM    138  CA  PHE   158      48.202   8.022  23.888  1.00                 C  
ATOM    139  C   PHE   158      47.997   8.316  25.376  1.00                 C  
ATOM    140  O   PHE   158      47.913   9.471  25.801  1.00                 O  
ATOM    141  CB  PHE   158      47.121   8.756  23.092  1.00                 C  
ATOM    142  CG  PHE   158      47.383   8.800  21.613  1.00                 C  
ATOM    143  CZ  PHE   158      47.872   8.889  18.878  1.00                 C  
ATOM    144  CD1 PHE   158      46.732   7.933  20.754  1.00                 C  
ATOM    145  CE1 PHE   158      46.973   7.974  19.394  1.00                 C  
ATOM    146  CD2 PHE   158      48.279   9.710  21.082  1.00                 C  
ATOM    147  CE2 PHE   158      48.520   9.752  19.722  1.00                 C  
ATOM    148  N   PHE   159      47.912   7.265  26.192  1.00                 N  
ATOM    149  CA  PHE   159      47.773   7.438  27.637  1.00                 C  
ATOM    150  C   PHE   159      49.123   7.664  28.291  1.00                 C  
ATOM    151  O   PHE   159      50.165   7.185  27.834  1.00                 O  
ATOM    152  CB  PHE   159      47.084   6.221  28.259  1.00                 C  
ATOM    153  CG  PHE   159      45.626   6.110  27.916  1.00                 C  
ATOM    154  CZ  PHE   159      42.926   5.901  27.289  1.00                 C  
ATOM    155  CD1 PHE   159      45.191   6.279  26.613  1.00                 C  
ATOM    156  CE1 PHE   159      43.850   6.176  26.298  1.00                 C  
ATOM    157  CD2 PHE   159      44.689   5.835  28.896  1.00                 C  
ATOM    158  CE2 PHE   159      43.348   5.732  28.581  1.00                 C  
ATOM    159  N   GLN   160      49.108   8.409  29.384  1.00                 N  
ATOM    160  CA  GLN   160      50.312   8.656  30.176  1.00                 C  
ATOM    161  C   GLN   160      50.104   8.180  31.609  1.00                 C  
ATOM    162  O   GLN   160      49.038   8.356  32.206  1.00                 O  
ATOM    163  CB  GLN   160      50.675  10.142  30.149  1.00                 C  
ATOM    164  CD  GLN   160      51.439  12.130  28.791  1.00                 C  
ATOM    165  CG  GLN   160      51.049  10.665  28.772  1.00                 C  
ATOM    166  OE1 GLN   160      50.847  12.931  29.514  1.00                 O  
ATOM    167  NE2 GLN   160      52.441  12.484  27.995  1.00                 N  
ATOM    168  N   GLY   161      51.141   7.562  32.186  1.00                 N  
ATOM    169  CA  GLY   161      51.092   7.192  33.591  1.00                 C  
ATOM    170  C   GLY   161      51.785   8.258  34.434  1.00                 C  
ATOM    171  O   GLY   161      53.010   8.412  34.422  1.00                 O  
ATOM    172  N   LYS   162      50.985   9.008  35.180  1.00                 N  
ATOM    173  CA  LYS   162      51.516  10.101  35.986  1.00                 C  
ATOM    174  C   LYS   162      51.551   9.790  37.484  1.00                 C  
ATOM    175  O   LYS   162      52.083  10.557  38.291  1.00                 O  
ATOM    176  CB  LYS   162      50.699  11.376  35.765  1.00                 C  
ATOM    177  CD  LYS   162      49.959  13.199  34.207  1.00                 C  
ATOM    178  CE  LYS   162      50.056  13.762  32.798  1.00                 C  
ATOM    179  CG  LYS   162      50.780  11.928  34.351  1.00                 C  
ATOM    180  NZ  LYS   162      49.238  14.995  32.635  1.00                 N  
ATOM    181  N   TYR   163      50.994   8.741  37.931  1.00                 N  
ATOM    182  CA  TYR   163      50.909   8.219  39.289  1.00                 C  
ATOM    183  C   TYR   163      49.824   7.148  39.364  1.00                 C  
ATOM    184  O   TYR   163      48.642   7.437  39.177  1.00                 O  
ATOM    185  CB  TYR   163      50.626   9.349  40.281  1.00                 C  
ATOM    186  CG  TYR   163      50.567   8.898  41.723  1.00                 C  
ATOM    187  OH  TYR   163      50.415   7.672  45.693  1.00                 O  
ATOM    188  CZ  TYR   163      50.464   8.076  44.379  1.00                 C  
ATOM    189  CD1 TYR   163      51.198   9.628  42.722  1.00                 C  
ATOM    190  CE1 TYR   163      51.150   9.224  44.043  1.00                 C  
ATOM    191  CD2 TYR   163      49.881   7.745  42.080  1.00                 C  
ATOM    192  CE2 TYR   163      49.822   7.325  43.395  1.00                 C  
ATOM    193  N   VAL   164      50.234   5.913  39.639  1.00                 N  
ATOM    194  CA  VAL   164      49.329   4.768  39.601  1.00                 C  
ATOM    195  C   VAL   164      49.367   3.963  40.898  1.00                 C  
ATOM    196  O   VAL   164      50.439   3.705  41.449  1.00                 O  
ATOM    197  CB  VAL   164      49.647   3.836  38.417  1.00                 C  
ATOM    198  CG1 VAL   164      48.730   2.623  38.433  1.00                 C  
ATOM    199  CG2 VAL   164      49.520   4.587  37.100  1.00                 C  
ATOM    200  N   ALA   165      48.191   3.578  41.386  1.00                 N  
ATOM    201  CA  ALA   165      48.086   2.676  42.525  1.00                 C  
ATOM    202  C   ALA   165      47.641   1.293  42.061  1.00                 C  
ATOM    203  O   ALA   165      46.581   1.149  41.455  1.00                 O  
ATOM    204  CB  ALA   165      47.116   3.234  43.555  1.00                 C  
ATOM    205  N   SER   166      48.458   0.282  42.340  1.00                 N  
ATOM    206  CA  SER   166      48.119  -1.103  42.018  1.00                 C  
ATOM    207  C   SER   166      47.746  -1.826  43.312  1.00                 C  
ATOM    208  O   SER   166      48.615  -2.308  44.042  1.00                 O  
ATOM    209  CB  SER   166      49.289  -1.790  41.310  1.00                 C  
ATOM    210  OG  SER   166      48.994  -3.150  41.041  1.00                 O  
ATOM    211  N   PHE   167      46.448  -1.877  43.598  1.00                 N  
ATOM    212  CA  PHE   167      45.940  -2.415  44.858  1.00                 C  
ATOM    213  C   PHE   167      45.679  -3.912  44.751  1.00                 C  
ATOM    214  O   PHE   167      44.854  -4.348  43.947  1.00                 O  
ATOM    215  CB  PHE   167      44.660  -1.688  45.274  1.00                 C  
ATOM    216  CG  PHE   167      44.879  -0.257  45.675  1.00                 C  
ATOM    217  CZ  PHE   167      45.277   2.392  46.417  1.00                 C  
ATOM    218  CD1 PHE   167      46.153   0.283  45.699  1.00                 C  
ATOM    219  CE1 PHE   167      46.354   1.600  46.068  1.00                 C  
ATOM    220  CD2 PHE   167      43.811   0.550  46.027  1.00                 C  
ATOM    221  CE2 PHE   167      44.013   1.866  46.396  1.00                 C  
ATOM    222  N   GLY   168      46.372  -4.693  45.575  1.00                 N  
ATOM    223  CA  GLY   168      46.329  -6.141  45.469  1.00                 C  
ATOM    224  C   GLY   168      47.235  -6.600  44.342  1.00                 C  
ATOM    225  O   GLY   168      46.851  -7.423  43.513  1.00                 O  
ATOM    226  N   ASP   169      48.456  -6.072  44.329  1.00                 N  
ATOM    227  CA  ASP   169      49.353  -6.203  43.181  1.00                 C  
ATOM    228  C   ASP   169      49.905  -7.603  42.923  1.00                 C  
ATOM    229  O   ASP   169      50.503  -7.847  41.872  1.00                 O  
ATOM    230  CB  ASP   169      50.548  -5.258  43.324  1.00                 C  
ATOM    231  CG  ASP   169      51.290  -5.056  42.018  1.00                 C  
ATOM    232  OD1 ASP   169      50.649  -4.645  41.027  1.00                 O  
ATOM    233  OD2 ASP   169      52.513  -5.308  41.984  1.00                 O  
ATOM    234  N   GLY   170      49.714  -8.516  43.870  1.00                 N  
ATOM    235  CA  GLY   170      50.231  -9.866  43.729  1.00                 C  
ATOM    236  C   GLY   170      51.741  -9.877  43.565  1.00                 C  
ATOM    237  O   GLY   170      52.461  -9.246  44.342  1.00                 O  
ATOM    238  N   PRO   171      52.222 -10.581  42.544  1.00                 N  
ATOM    239  CA  PRO   171      53.660 -10.666  42.284  1.00                 C  
ATOM    240  C   PRO   171      54.136  -9.586  41.314  1.00                 C  
ATOM    241  O   PRO   171      55.234  -9.673  40.766  1.00                 O  
ATOM    242  CB  PRO   171      53.846 -12.062  41.686  1.00                 C  
ATOM    243  CD  PRO   171      51.490 -11.648  41.623  1.00                 C  
ATOM    244  CG  PRO   171      52.621 -12.283  40.864  1.00                 C  
ATOM    245  N   GLY   172      53.303  -8.570  41.110  1.00                 N  
ATOM    246  CA  GLY   172      53.671  -7.426  40.296  1.00                 C  
ATOM    247  C   GLY   172      53.503  -7.627  38.802  1.00                 C  
ATOM    248  O   GLY   172      54.151  -6.943  38.006  1.00                 O  
ATOM    249  N   ARG   173      52.626  -8.553  38.420  1.00                 N  
ATOM    250  CA  ARG   173      52.383  -8.854  37.009  1.00                 C  
ATOM    251  C   ARG   173      51.965  -7.621  36.213  1.00                 C  
ATOM    252  O   ARG   173      52.251  -7.522  35.022  1.00                 O  
ATOM    253  CB  ARG   173      51.310  -9.935  36.869  1.00                 C  
ATOM    254  CD  ARG   173      50.718 -12.373  36.958  1.00                 C  
ATOM    255  NE  ARG   173      49.581 -12.305  37.873  1.00                 N  
ATOM    256  CG  ARG   173      51.771 -11.324  37.279  1.00                 C  
ATOM    257  CZ  ARG   173      48.391 -11.811  37.550  1.00                 C  
ATOM    258  NH1 ARG   173      47.415 -11.791  38.448  1.00                 N  
ATOM    259  NH2 ARG   173      48.178 -11.339  36.329  1.00                 N  
ATOM    260  N   TYR   174      51.286  -6.689  36.874  1.00                 N  
ATOM    261  CA  TYR   174      50.879  -5.446  36.237  1.00                 C  
ATOM    262  C   TYR   174      51.829  -4.310  36.591  1.00                 C  
ATOM    263  O   TYR   174      52.176  -3.491  35.736  1.00                 O  
ATOM    264  CB  TYR   174      49.450  -5.080  36.641  1.00                 C  
ATOM    265  CG  TYR   174      48.410  -6.083  36.195  1.00                 C  
ATOM    266  OH  TYR   174      45.556  -8.852  34.981  1.00                 O  
ATOM    267  CZ  TYR   174      46.500  -7.935  35.381  1.00                 C  
ATOM    268  CD1 TYR   174      48.147  -7.218  36.951  1.00                 C  
ATOM    269  CE1 TYR   174      47.199  -8.141  36.551  1.00                 C  
ATOM    270  CD2 TYR   174      47.696  -5.892  35.019  1.00                 C  
ATOM    271  CE2 TYR   174      46.745  -6.804  34.603  1.00                 C  
ATOM    272  N   LYS   175      52.241  -4.263  37.854  1.00                 N  
ATOM    273  CA  LYS   175      53.092  -3.181  38.345  1.00                 C  
ATOM    274  C   LYS   175      54.370  -3.045  37.526  1.00                 C  
ATOM    275  O   LYS   175      54.753  -1.943  37.137  1.00                 O  
ATOM    276  CB  LYS   175      53.446  -3.404  39.817  1.00                 C  
ATOM    277  CD  LYS   175      55.643  -2.350  40.421  1.00                 C  
ATOM    278  CE  LYS   175      56.323  -1.266  41.241  1.00                 C  
ATOM    279  CG  LYS   175      54.129  -2.217  40.477  1.00                 C  
ATOM    280  NZ  LYS   175      57.807  -1.348  41.148  1.00                 N  
ATOM    281  N   GLN   176      55.014  -4.174  37.258  1.00                 N  
ATOM    282  CA  GLN   176      56.289  -4.179  36.540  1.00                 C  
ATOM    283  C   GLN   176      56.200  -3.648  35.096  1.00                 C  
ATOM    284  O   GLN   176      56.964  -2.754  34.728  1.00                 O  
ATOM    285  CB  GLN   176      56.877  -5.591  36.501  1.00                 C  
ATOM    286  CD  GLN   176      58.279  -5.750  34.406  1.00                 C  
ATOM    287  CG  GLN   176      58.279  -5.664  35.920  1.00                 C  
ATOM    288  OE1 GLN   176      57.369  -6.325  33.808  1.00                 O  
ATOM    289  NE2 GLN   176      59.301  -5.178  33.782  1.00                 N  
ATOM    290  N   LEU   177      55.264  -4.170  34.277  1.00                 N  
ATOM    291  CA  LEU   177      55.180  -3.613  32.919  1.00                 C  
ATOM    292  C   LEU   177      54.742  -2.149  32.865  1.00                 C  
ATOM    293  O   LEU   177      55.116  -1.446  31.928  1.00                 O  
ATOM    294  CB  LEU   177      54.216  -4.435  32.061  1.00                 C  
ATOM    295  CG  LEU   177      54.660  -5.859  31.718  1.00                 C  
ATOM    296  CD1 LEU   177      53.551  -6.609  30.997  1.00                 C  
ATOM    297  CD2 LEU   177      55.923  -5.839  30.871  1.00                 C  
ATOM    298  N   LEU   178      53.991  -1.695  33.872  1.00                 N  
ATOM    299  CA  LEU   178      53.505  -0.326  33.860  1.00                 C  
ATOM    300  C   LEU   178      54.586   0.727  34.158  1.00                 C  
ATOM    301  O   LEU   178      54.581   1.826  33.597  1.00                 O  
ATOM    302  CB  LEU   178      52.368  -0.152  34.869  1.00                 C  
ATOM    303  CG  LEU   178      51.059  -0.874  34.547  1.00                 C  
ATOM    304  CD1 LEU   178      50.082  -0.761  35.707  1.00                 C  
ATOM    305  CD2 LEU   178      50.436  -0.317  33.276  1.00                 C  
ATOM    306  N   ASN   179      55.525   0.408  35.042  1.00                 N  
ATOM    307  CA  ASN   179      56.543   1.368  35.477  1.00                 C  
ATOM    308  C   ASN   179      57.803   1.300  34.621  1.00                 C  
ATOM    309  O   ASN   179      58.746   2.074  34.803  1.00                 O  
ATOM    310  CB  ASN   179      56.897   1.144  36.949  1.00                 C  
ATOM    311  CG  ASN   179      57.558  -0.198  37.191  1.00                 C  
ATOM    312  OD1 ASN   179      58.276  -0.712  36.332  1.00                 O  
ATOM    313  ND2 ASN   179      57.318  -0.772  38.364  1.00                 N  
ATOM    314  N   ASP   180      57.843   0.373  33.673  1.00                 N  
ATOM    315  CA  ASP   180      59.072   0.110  32.951  1.00                 C  
ATOM    316  C   ASP   180      58.985   0.413  31.468  1.00                 C  
ATOM    317  O   ASP   180      59.945   0.886  30.855  1.00                 O  
ATOM    318  CB  ASP   180      59.496  -1.349  33.128  1.00                 C  
ATOM    319  CG  ASP   180      60.878  -1.626  32.572  1.00                 C  
ATOM    320  OD1 ASP   180      61.839  -0.958  33.007  1.00                 O  
ATOM    321  OD2 ASP   180      61.001  -2.512  31.699  1.00                 O  
ATOM    322  N   SER   181      57.838   0.150  30.854  1.00                 N  
ATOM    323  CA  SER   181      57.751   0.289  29.409  1.00                 C  
ATOM    324  C   SER   181      57.016   1.575  29.026  1.00                 C  
ATOM    325  O   SER   181      56.397   2.253  29.850  1.00                 O  
ATOM    326  CB  SER   181      57.047  -0.923  28.796  1.00                 C  
ATOM    327  OG  SER   181      55.681  -0.962  29.167  1.00                 O  
ATOM    328  N   GLY   182      57.091   1.911  27.743  1.00                 N  
ATOM    329  CA  GLY   182      56.404   3.073  27.223  1.00                 C  
ATOM    330  C   GLY   182      56.819   4.355  27.921  1.00                 C  
ATOM    331  O   GLY   182      58.004   4.656  28.087  1.00                 O  
ATOM    332  N   LYS   183      55.837   5.126  28.338  1.00                 N  
ATOM    333  CA  LYS   183      56.129   6.299  29.127  1.00                 C  
ATOM    334  C   LYS   183      56.058   5.968  30.603  1.00                 C  
ATOM    335  O   LYS   183      54.983   5.918  31.208  1.00                 O  
ATOM    336  CB  LYS   183      55.159   7.431  28.783  1.00                 C  
ATOM    337  CD  LYS   183      54.283   9.053  27.080  1.00                 C  
ATOM    338  CE  LYS   183      54.412   9.570  25.656  1.00                 C  
ATOM    339  CG  LYS   183      55.292   7.951  27.361  1.00                 C  
ATOM    340  NZ  LYS   183      53.444  10.665  25.373  1.00                 N  
ATOM    341  N   LEU   184      57.205   5.736  31.206  1.00                 N  
ATOM    342  CA  LEU   184      57.262   5.049  32.490  1.00                 C  
ATOM    343  C   LEU   184      56.202   5.488  33.496  1.00                 C  
ATOM    344  O   LEU   184      55.936   6.681  33.666  1.00                 O  
ATOM    345  CB  LEU   184      58.636   5.234  33.136  1.00                 C  
ATOM    346  CG  LEU   184      59.728   4.256  32.699  1.00                 C  
ATOM    347  CD1 LEU   184      59.983   4.367  31.204  1.00                 C  
ATOM    348  CD2 LEU   184      61.014   4.503  33.474  1.00                 C  
ATOM    349  N   ILE   185      55.628   4.544  34.142  1.00                 N  
ATOM    350  CA  ILE   185      54.676   4.928  35.177  1.00                 C  
ATOM    351  C   ILE   185      55.314   4.953  36.565  1.00                 C  
ATOM    352  O   ILE   185      56.288   4.244  36.833  1.00                 O  
ATOM    353  CB  ILE   185      53.454   3.991  35.196  1.00                 C  
ATOM    354  CD1 ILE   185      51.639   3.004  33.702  1.00                 C  
ATOM    355  CG1 ILE   185      52.701   4.070  33.867  1.00                 C  
ATOM    356  CG2 ILE   185      52.553   4.314  36.378  1.00                 C  
ATOM    357  N   GLY   186      54.760   5.791  37.436  1.00                 N  
ATOM    358  CA  GLY   186      55.168   5.840  38.831  1.00                 C  
ATOM    359  C   GLY   186      54.197   4.980  39.628  1.00                 C  
ATOM    360  O   GLY   186      53.092   5.414  39.960  1.00                 O  
ATOM    361  N   TYR   187      54.609   3.751  39.918  1.00                 N  
ATOM    362  CA  TYR   187      53.689   2.752  40.443  1.00                 C  
ATOM    363  C   TYR   187      53.882   2.487  41.929  1.00                 C  
ATOM    364  O   TYR   187      54.992   2.227  42.390  1.00                 O  
ATOM    365  CB  TYR   187      53.835   1.435  39.678  1.00                 C  
ATOM    366  CG  TYR   187      52.922   0.336  40.172  1.00                 C  
ATOM    367  OH  TYR   187      50.400  -2.684  41.517  1.00                 O  
ATOM    368  CZ  TYR   187      51.235  -1.685  41.073  1.00                 C  
ATOM    369  CD1 TYR   187      51.726   0.059  39.522  1.00                 C  
ATOM    370  CE1 TYR   187      50.885  -0.944  39.966  1.00                 C  
ATOM    371  CD2 TYR   187      53.258  -0.422  41.287  1.00                 C  
ATOM    372  CE2 TYR   187      52.430  -1.428  41.745  1.00                 C  
ATOM    373  N   ASP   188      52.788   2.565  42.677  1.00                 N  
ATOM    374  CA  ASP   188      52.786   2.158  44.072  1.00                 C  
ATOM    375  C   ASP   188      51.923   0.914  44.211  1.00                 C  
ATOM    376  O   ASP   188      50.693   0.980  44.152  1.00                 O  
ATOM    377  CB  ASP   188      52.277   3.295  44.961  1.00                 C  
ATOM    378  CG  ASP   188      53.238   4.466  45.016  1.00                 C  
ATOM    379  OD1 ASP   188      54.417   4.285  44.644  1.00                 O  
ATOM    380  OD2 ASP   188      52.813   5.564  45.432  1.00                 O  
ATOM    381  N   ALA   189      52.585  -0.228  44.359  1.00                 N  
ATOM    382  CA  ALA   189      51.896  -1.500  44.451  1.00                 C  
ATOM    383  C   ALA   189      51.796  -1.974  45.883  1.00                 C  
ATOM    384  O   ALA   189      52.751  -1.876  46.650  1.00                 O  
ATOM    385  CB  ALA   189      52.604  -2.549  43.606  1.00                 C  
ATOM    386  N   TYR   190      50.629  -2.487  46.248  1.00                 N  
ATOM    387  CA  TYR   190      50.429  -3.013  47.590  1.00                 C  
ATOM    388  C   TYR   190      49.612  -4.294  47.558  1.00                 C  
ATOM    389  O   TYR   190      48.832  -4.520  46.635  1.00                 O  
ATOM    390  CB  TYR   190      49.742  -1.972  48.476  1.00                 C  
ATOM    391  CG  TYR   190      50.505  -0.673  48.601  1.00                 C  
ATOM    392  OH  TYR   190      52.598   2.905  48.927  1.00                 O  
ATOM    393  CZ  TYR   190      51.906   1.720  48.821  1.00                 C  
ATOM    394  CD1 TYR   190      50.437   0.289  47.602  1.00                 C  
ATOM    395  CE1 TYR   190      51.132   1.480  47.706  1.00                 C  
ATOM    396  CD2 TYR   190      51.290  -0.414  49.716  1.00                 C  
ATOM    397  CE2 TYR   190      51.991   0.771  49.838  1.00                 C  
ATOM    398  N   ASP   191      49.997  -5.311  46.856  1.00                 N  
ATOM    399  CA  ASP   191      49.736  -6.745  47.142  1.00                 C  
ATOM    400  C   ASP   191      51.022  -7.486  47.168  1.00                 C  
ATOM    401  O   ASP   191      51.295  -8.384  47.969  1.00                 O  
ATOM    402  CB  ASP   191      48.785  -7.335  46.099  1.00                 C  
ATOM    403  CG  ASP   191      48.319  -8.732  46.459  1.00                 C  
ATOM    404  OD1 ASP   191      48.740  -9.244  47.517  1.00                 O  
ATOM    405  OD2 ASP   191      47.533  -9.315  45.683  1.00                 O  
ATOM    406  N   GLY   192      51.810  -7.068  46.247  1.00                 N  
ATOM    407  CA  GLY   192      53.088  -7.680  46.100  1.00                 C  
ATOM    408  C   GLY   192      53.513  -7.790  44.644  1.00                 C  
ATOM    409  O   GLY   192      52.726  -7.860  43.696  1.00                 O  
ATOM    410  N   ALA   193      54.819  -7.803  44.518  1.00                 N  
ATOM    411  CA  ALA   193      55.479  -7.848  43.273  1.00                 C  
ATOM    412  C   ALA   193      56.870  -7.992  43.739  1.00                 C  
ATOM    413  O   ALA   193      57.251  -7.526  44.816  1.00                 O  
ATOM    414  CB  ALA   193      55.172  -6.597  42.465  1.00                 C  
ATOM    415  N   PRO   194      57.682  -8.650  42.935  1.00                 N  
ATOM    416  CA  PRO   194      59.068  -8.948  43.243  1.00                 C  
ATOM    417  C   PRO   194      59.545  -9.278  41.857  1.00                 C  
ATOM    418  O   PRO   194      59.080 -10.240  41.240  1.00                 O  
ATOM    419  CB  PRO   194      58.985 -10.115  44.229  1.00                 C  
ATOM    420  CD  PRO   194      56.752  -9.716  43.466  1.00                 C  
ATOM    421  CG  PRO   194      57.703 -10.799  43.891  1.00                 C  
ATOM    422  N   TYR   195      60.489  -8.499  41.308  1.00                 N  
ATOM    423  CA  TYR   195      61.007  -8.782  39.959  1.00                 C  
ATOM    424  C   TYR   195      62.228  -7.934  39.759  1.00                 C  
ATOM    425  O   TYR   195      62.154  -6.704  39.692  1.00                 O  
ATOM    426  CB  TYR   195      59.935  -8.502  38.904  1.00                 C  
ATOM    427  CG  TYR   195      60.366  -8.827  37.491  1.00                 C  
ATOM    428  OH  TYR   195      61.564  -9.731  33.613  1.00                 O  
ATOM    429  CZ  TYR   195      61.166  -9.431  34.896  1.00                 C  
ATOM    430  CD1 TYR   195      61.443  -9.672  37.253  1.00                 C  
ATOM    431  CE1 TYR   195      61.844  -9.974  35.966  1.00                 C  
ATOM    432  CD2 TYR   195      59.695  -8.289  36.401  1.00                 C  
ATOM    433  CE2 TYR   195      60.082  -8.580  35.107  1.00                 C  
ATOM    434  N   CYS   196      63.387  -8.563  39.658  1.00                 N  
ATOM    435  CA  CYS   196      64.627  -7.825  39.440  1.00                 C  
ATOM    436  C   CYS   196      64.599  -7.112  38.103  1.00                 C  
ATOM    437  O   CYS   196      64.864  -5.913  37.986  1.00                 O  
ATOM    438  CB  CYS   196      65.831  -8.766  39.514  1.00                 C  
ATOM    439  SG  CYS   196      67.431  -7.950  39.306  1.00                 S  
ATOM    440  N   ASP   197      64.366  -7.841  37.058  1.00                 N  
ATOM    441  CA  ASP   197      64.123  -7.419  35.682  1.00                 C  
ATOM    442  C   ASP   197      64.343  -5.922  35.452  1.00                 C  
ATOM    443  O   ASP   197      64.656  -5.505  34.338  1.00                 O  
ATOM    444  CB  ASP   197      62.698  -7.777  35.255  1.00                 C  
ATOM    445  CG  ASP   197      62.451  -7.528  33.781  1.00                 C  
ATOM    446  OD1 ASP   197      63.436  -7.471  33.015  1.00                 O  
ATOM    447  OD2 ASP   197      61.273  -7.390  33.390  1.00                 O  
ATOM    448  N   VAL   198      64.191  -5.117  36.501  1.00                 N  
ATOM    449  CA  VAL   198      64.297  -3.665  36.364  1.00                 C  
ATOM    450  C   VAL   198      65.599  -3.106  36.925  1.00                 C  
ATOM    451  O   VAL   198      65.950  -1.956  36.654  1.00                 O  
ATOM    452  CB  VAL   198      63.118  -2.946  37.045  1.00                 C  
ATOM    453  CG1 VAL   198      61.800  -3.368  36.414  1.00                 C  
ATOM    454  CG2 VAL   198      63.112  -3.231  38.539  1.00                 C  
ATOM    455  N   THR   199      66.302  -3.920  37.708  1.00                 N  
ATOM    456  CA  THR   199      67.536  -3.495  38.368  1.00                 C  
ATOM    457  C   THR   199      67.342  -2.210  39.176  1.00                 C  
ATOM    458  O   THR   199      66.600  -2.195  40.161  1.00                 O  
ATOM    459  CB  THR   199      68.673  -3.278  37.353  1.00                 C  
ATOM    460  OG1 THR   199      68.317  -2.223  36.450  1.00                 O  
ATOM    461  CG2 THR   199      68.918  -4.545  36.548  1.00                 C  
ATOM    462  N   SER   200      67.999  -1.134  38.754  1.00                 N  
ATOM    463  CA  SER   200      67.906   0.136  39.469  1.00                 C  
ATOM    464  C   SER   200      67.201   1.220  38.659  1.00                 C  
ATOM    465  O   SER   200      67.240   2.398  39.016  1.00                 O  
ATOM    466  CB  SER   200      69.298   0.631  39.866  1.00                 C  
ATOM    467  OG  SER   200      70.099   0.873  38.722  1.00                 O  
ATOM    468  N   GLU   201      66.551   0.815  37.572  1.00                 N  
ATOM    469  CA  GLU   201      65.792   1.742  36.753  1.00                 C  
ATOM    470  C   GLU   201      64.430   2.029  37.355  1.00                 C  
ATOM    471  O   GLU   201      64.160   1.659  38.499  1.00                 O  
ATOM    472  CB  GLU   201      65.628   1.193  35.334  1.00                 C  
ATOM    473  CD  GLU   201      67.590   2.362  34.255  1.00                 C  
ATOM    474  CG  GLU   201      66.936   1.033  34.576  1.00                 C  
ATOM    475  OE1 GLU   201      66.871   3.383  34.212  1.00                 O  
ATOM    476  OE2 GLU   201      68.821   2.383  34.046  1.00                 O  
ATOM    477  N   GLY   202      63.573   2.692  36.583  1.00                 N  
ATOM    478  CA  GLY   202      62.221   3.008  37.030  1.00                 C  
ATOM    479  C   GLY   202      61.482   1.749  37.461  1.00                 C  
ATOM    480  O   GLY   202      61.362   0.796  36.692  1.00                 O  
ATOM    481  N   ARG   203      61.004   1.741  38.701  1.00                 N  
ATOM    482  CA  ARG   203      60.379   0.549  39.258  1.00                 C  
ATOM    483  C   ARG   203      59.343   0.884  40.325  1.00                 C  
ATOM    484  O   ARG   203      59.375   1.969  40.910  1.00                 O  
ATOM    485  CB  ARG   203      61.437  -0.384  39.851  1.00                 C  
ATOM    486  CD  ARG   203      63.349  -0.692  41.447  1.00                 C  
ATOM    487  NE  ARG   203      64.019  -0.197  42.648  1.00                 N  
ATOM    488  CG  ARG   203      62.204   0.212  41.021  1.00                 C  
ATOM    489  CZ  ARG   203      65.033   0.663  42.636  1.00                 C  
ATOM    490  NH1 ARG   203      65.580   1.057  43.778  1.00                 N  
ATOM    491  NH2 ARG   203      65.497   1.125  41.484  1.00                 N  
ATOM    492  N   VAL   204      58.411  -0.046  40.579  1.00                 N  
ATOM    493  CA  VAL   204      57.368   0.234  41.567  1.00                 C  
ATOM    494  C   VAL   204      57.904   0.267  42.988  1.00                 C  
ATOM    495  O   VAL   204      58.974  -0.276  43.272  1.00                 O  
ATOM    496  CB  VAL   204      56.225  -0.795  41.488  1.00                 C  
ATOM    497  CG1 VAL   204      56.708  -2.164  41.940  1.00                 C  
ATOM    498  CG2 VAL   204      55.040  -0.340  42.327  1.00                 C  
ATOM    499  N   LYS   205      57.160   0.919  43.871  1.00                 N  
ATOM    500  CA  LYS   205      57.406   0.818  45.299  1.00                 C  
ATOM    501  C   LYS   205      56.347  -0.117  45.867  1.00                 C  
ATOM    502  O   LYS   205      55.152   0.135  45.721  1.00                 O  
ATOM    503  CB  LYS   205      57.366   2.203  45.949  1.00                 C  
ATOM    504  CD  LYS   205      57.643   3.606  48.011  1.00                 C  
ATOM    505  CE  LYS   205      57.938   3.601  49.502  1.00                 C  
ATOM    506  CG  LYS   205      57.683   2.200  47.435  1.00                 C  
ATOM    507  NZ  LYS   205      57.904   4.973  50.080  1.00                 N  
ATOM    508  N   PHE   206      56.786  -1.208  46.487  1.00                 N  
ATOM    509  CA  PHE   206      55.867  -2.224  46.991  1.00                 C  
ATOM    510  C   PHE   206      55.740  -2.179  48.510  1.00                 C  
ATOM    511  O   PHE   206      56.725  -1.984  49.224  1.00                 O  
ATOM    512  CB  PHE   206      56.320  -3.619  46.556  1.00                 C  
ATOM    513  CG  PHE   206      55.433  -4.726  47.050  1.00                 C  
ATOM    514  CZ  PHE   206      53.796  -6.777  47.968  1.00                 C  
ATOM    515  CD1 PHE   206      54.080  -4.732  46.756  1.00                 C  
ATOM    516  CE1 PHE   206      53.264  -5.750  47.211  1.00                 C  
ATOM    517  CD2 PHE   206      55.950  -5.761  47.809  1.00                 C  
ATOM    518  CE2 PHE   206      55.134  -6.779  48.264  1.00                 C  
ATOM    519  N   LEU   207      54.518  -2.381  48.991  1.00                 N  
ATOM    520  CA  LEU   207      54.208  -2.288  50.411  1.00                 C  
ATOM    521  C   LEU   207      53.172  -3.342  50.790  1.00                 C  
ATOM    522  O   LEU   207      52.264  -3.630  50.011  1.00                 O  
ATOM    523  CB  LEU   207      53.704  -0.886  50.759  1.00                 C  
ATOM    524  CG  LEU   207      53.304  -0.651  52.217  1.00                 C  
ATOM    525  CD1 LEU   207      54.519  -0.740  53.128  1.00                 C  
ATOM    526  CD2 LEU   207      52.620   0.698  52.377  1.00                 C  
ATOM    527  N   ASP   208      53.311  -3.931  51.975  1.00                 N  
ATOM    528  CA  ASP   208      52.291  -4.845  52.476  1.00                 C  
ATOM    529  C   ASP   208      51.178  -4.051  53.151  1.00                 C  
ATOM    530  O   ASP   208      51.418  -3.334  54.123  1.00                 O  
ATOM    531  CB  ASP   208      52.906  -5.854  53.447  1.00                 C  
ATOM    532  CG  ASP   208      51.905  -6.886  53.927  1.00                 C  
ATOM    533  OD1 ASP   208      50.689  -6.664  53.746  1.00                 O  
ATOM    534  OD2 ASP   208      52.336  -7.918  54.485  1.00                 O  
ATOM    535  N   LEU   209      49.964  -4.175  52.626  1.00                 N  
ATOM    536  CA  LEU   209      48.840  -3.383  53.110  1.00                 C  
ATOM    537  C   LEU   209      47.504  -3.914  52.603  1.00                 C  
ATOM    538  O   LEU   209      47.385  -4.330  51.450  1.00                 O  
ATOM    539  CB  LEU   209      48.999  -1.919  52.697  1.00                 C  
ATOM    540  CG  LEU   209      47.889  -0.964  53.142  1.00                 C  
ATOM    541  CD1 LEU   209      47.872  -0.830  54.657  1.00                 C  
ATOM    542  CD2 LEU   209      48.061   0.400  52.492  1.00                 C  
ATOM    543  N   THR   210      46.507  -3.902  53.484  1.00                 N  
ATOM    544  CA  THR   210      45.122  -4.161  53.118  1.00                 C  
ATOM    545  C   THR   210      44.621  -2.963  52.315  1.00                 C  
ATOM    546  O   THR   210      44.748  -1.820  52.757  1.00                 O  
ATOM    547  CB  THR   210      44.246  -4.404  54.361  1.00                 C  
ATOM    548  OG1 THR   210      44.331  -3.274  55.238  1.00                 O  
ATOM    549  CG2 THR   210      44.719  -5.639  55.112  1.00                 C  
ATOM    550  N   LEU   211      44.061  -3.224  51.135  1.00                 N  
ATOM    551  CA  LEU   211      43.647  -2.147  50.235  1.00                 C  
ATOM    552  C   LEU   211      42.583  -1.253  50.867  1.00                 C  
ATOM    553  O   LEU   211      42.464  -0.078  50.524  1.00                 O  
ATOM    554  CB  LEU   211      43.120  -2.722  48.919  1.00                 C  
ATOM    555  CG  LEU   211      44.145  -2.895  47.796  1.00                 C  
ATOM    556  CD1 LEU   211      45.339  -3.704  48.278  1.00                 C  
ATOM    557  CD2 LEU   211      43.509  -3.560  46.585  1.00                 C  
ATOM    558  N   PRO   212      41.821  -1.813  51.801  1.00                 N  
ATOM    559  CA  PRO   212      40.778  -1.062  52.493  1.00                 C  
ATOM    560  C   PRO   212      41.367  -0.007  53.424  1.00                 C  
ATOM    561  O   PRO   212      40.653   0.868  53.912  1.00                 O  
ATOM    562  CB  PRO   212      40.012  -2.129  53.277  1.00                 C  
ATOM    563  CD  PRO   212      41.884  -3.243  52.285  1.00                 C  
ATOM    564  CG  PRO   212      41.012  -3.212  53.509  1.00                 C  
ATOM    565  N   GLN   213      42.671  -0.093  53.667  1.00                 N  
ATOM    566  CA  GLN   213      43.347   0.832  54.571  1.00                 C  
ATOM    567  C   GLN   213      44.401   1.673  53.853  1.00                 C  
ATOM    568  O   GLN   213      45.166   2.401  54.486  1.00                 O  
ATOM    569  CB  GLN   213      44.001   0.071  55.726  1.00                 C  
ATOM    570  CD  GLN   213      43.695  -1.369  57.779  1.00                 C  
ATOM    571  CG  GLN   213      43.017  -0.669  56.617  1.00                 C  
ATOM    572  OE1 GLN   213      43.771  -0.830  58.883  1.00                 O  
ATOM    573  NE2 GLN   213      44.192  -2.576  57.532  1.00                 N  
ATOM    574  N   TYR   214      43.998   2.340  52.780  1.00                 N  
ATOM    575  CA  TYR   214      44.889   3.190  52.040  1.00                 C  
ATOM    576  C   TYR   214      44.815   4.697  52.361  1.00                 C  
ATOM    577  O   TYR   214      43.760   5.334  52.302  1.00                 O  
ATOM    578  CB  TYR   214      44.654   3.033  50.536  1.00                 C  
ATOM    579  CG  TYR   214      45.039   1.675  49.994  1.00                 C  
ATOM    580  OH  TYR   214      46.083  -2.062  48.499  1.00                 O  
ATOM    581  CZ  TYR   214      45.739  -0.825  48.994  1.00                 C  
ATOM    582  CD1 TYR   214      44.085   0.837  49.432  1.00                 C  
ATOM    583  CE1 TYR   214      44.428  -0.406  48.934  1.00                 C  
ATOM    584  CD2 TYR   214      46.356   1.236  50.046  1.00                 C  
ATOM    585  CE2 TYR   214      46.717  -0.003  49.553  1.00                 C  
ATOM    586  N   GLY   215      45.971   5.262  52.708  1.00                 N  
ATOM    587  CA  GLY   215      46.092   6.682  53.055  1.00                 C  
ATOM    588  C   GLY   215      47.015   7.349  52.085  1.00                 C  
ATOM    589  O   GLY   215      47.159   8.573  52.039  1.00                 O  
ATOM    590  N   LEU   216      47.665   6.523  51.280  1.00                 N  
ATOM    591  CA  LEU   216      48.384   7.002  50.107  1.00                 C  
ATOM    592  C   LEU   216      47.514   7.940  49.275  1.00                 C  
ATOM    593  O   LEU   216      46.341   7.678  48.994  1.00                 O  
ATOM    594  CB  LEU   216      48.857   5.825  49.251  1.00                 C  
ATOM    595  CG  LEU   216      49.918   4.916  49.874  1.00                 C  
ATOM    596  CD1 LEU   216      50.182   3.711  48.985  1.00                 C  
ATOM    597  CD2 LEU   216      51.207   5.685  50.120  1.00                 C  
ATOM    598  N   PRO   217      48.108   9.059  48.874  1.00                 N  
ATOM    599  CA  PRO   217      47.428  10.019  48.039  1.00                 C  
ATOM    600  C   PRO   217      48.143  10.294  46.663  1.00                 C  
ATOM    601  O   PRO   217      49.349  10.094  46.493  1.00                 O  
ATOM    602  CB  PRO   217      47.402  11.293  48.885  1.00                 C  
ATOM    603  CD  PRO   217      48.789   9.736  50.061  1.00                 C  
ATOM    604  CG  PRO   217      48.618  11.196  49.745  1.00                 C  
ATOM    605  N   LEU   218      47.360  10.754  45.705  1.00                 N  
ATOM    606  CA  LEU   218      47.942  11.186  44.454  1.00                 C  
ATOM    607  C   LEU   218      47.910  10.201  43.295  1.00                 C  
ATOM    608  O   LEU   218      48.609  10.362  42.291  1.00                 O  
ATOM    609  CB  LEU   218      49.406  11.583  44.653  1.00                 C  
ATOM    610  CG  LEU   218      49.665  12.779  45.572  1.00                 C  
ATOM    611  CD1 LEU   218      51.158  12.984  45.779  1.00                 C  
ATOM    612  CD2 LEU   218      49.031  14.040  45.005  1.00                 C  
ATOM    613  N   TYR   219      47.086   9.148  43.417  1.00                 N  
ATOM    614  CA  TYR   219      46.872   8.190  42.324  1.00                 C  
ATOM    615  C   TYR   219      45.946   8.805  41.258  1.00                 C  
ATOM    616  O   TYR   219      44.721   8.802  41.408  1.00                 O  
ATOM    617  CB  TYR   219      46.283   6.885  42.863  1.00                 C  
ATOM    618  CG  TYR   219      47.230   6.105  43.747  1.00                 C  
ATOM    619  OH  TYR   219      49.821   3.960  46.192  1.00                 O  
ATOM    620  CZ  TYR   219      48.965   4.670  45.381  1.00                 C  
ATOM    621  CD1 TYR   219      46.859   5.736  45.034  1.00                 C  
ATOM    622  CE1 TYR   219      47.718   5.023  45.850  1.00                 C  
ATOM    623  CD2 TYR   219      48.490   5.740  43.292  1.00                 C  
ATOM    624  CE2 TYR   219      49.362   5.027  44.094  1.00                 C  
ATOM    625  N   ASP   220      46.467   9.412  40.242  1.00                 N  
ATOM    626  CA  ASP   220      45.708   9.689  39.035  1.00                 C  
ATOM    627  C   ASP   220      44.826   8.487  38.737  1.00                 C  
ATOM    628  O   ASP   220      43.621   8.618  38.518  1.00                 O  
ATOM    629  CB  ASP   220      46.649   9.998  37.869  1.00                 C  
ATOM    630  CG  ASP   220      47.328  11.346  38.010  1.00                 C  
ATOM    631  OD1 ASP   220      46.878  12.153  38.850  1.00                 O  
ATOM    632  OD2 ASP   220      48.310  11.596  37.279  1.00                 O  
ATOM    633  N   TRP   221      45.446   7.313  38.741  1.00                 N  
ATOM    634  CA  TRP   221      44.770   6.075  38.379  1.00                 C  
ATOM    635  C   TRP   221      44.963   5.011  39.455  1.00                 C  
ATOM    636  O   TRP   221      46.086   4.755  39.896  1.00                 O  
ATOM    637  CB  TRP   221      45.280   5.560  37.032  1.00                 C  
ATOM    638  CG  TRP   221      44.953   6.462  35.882  1.00                 C  
ATOM    639  CD1 TRP   221      45.709   7.497  35.411  1.00                 C  
ATOM    640  NE1 TRP   221      45.083   8.094  34.344  1.00                 N  
ATOM    641  CD2 TRP   221      43.783   6.410  35.056  1.00                 C  
ATOM    642  CE2 TRP   221      43.898   7.443  34.107  1.00                 C  
ATOM    643  CH2 TRP   221      41.827   6.863  33.133  1.00                 C  
ATOM    644  CZ2 TRP   221      42.923   7.678  33.139  1.00                 C  
ATOM    645  CE3 TRP   221      42.651   5.591  35.026  1.00                 C  
ATOM    646  CZ3 TRP   221      41.687   5.829  34.065  1.00                 C  
ATOM    647  N   ILE   222      43.860   4.409  39.886  1.00                 N  
ATOM    648  CA  ILE   222      43.910   3.298  40.828  1.00                 C  
ATOM    649  C   ILE   222      43.431   2.035  40.123  1.00                 C  
ATOM    650  O   ILE   222      42.409   2.049  39.439  1.00                 O  
ATOM    651  CB  ILE   222      43.068   3.585  42.085  1.00                 C  
ATOM    652  CD1 ILE   222      42.696   2.788  44.478  1.00                 C  
ATOM    653  CG1 ILE   222      43.217   2.449  43.098  1.00                 C  
ATOM    654  CG2 ILE   222      41.613   3.822  41.709  1.00                 C  
ATOM    655  N   MET   223      44.181   0.948  40.274  1.00                 N  
ATOM    656  CA  MET   223      43.861  -0.287  39.573  1.00                 C  
ATOM    657  C   MET   223      43.748  -1.458  40.542  1.00                 C  
ATOM    658  O   MET   223      44.601  -1.643  41.409  1.00                 O  
ATOM    659  CB  MET   223      44.918  -0.588  38.508  1.00                 C  
ATOM    660  SD  MET   223      46.320   0.115  36.224  1.00                 S  
ATOM    661  CE  MET   223      47.743   0.645  37.174  1.00                 C  
ATOM    662  CG  MET   223      44.988   0.444  37.394  1.00                 C  
ATOM    663  N   SER   224      42.684  -2.238  40.392  1.00                 N  
ATOM    664  CA  SER   224      42.478  -3.423  41.212  1.00                 C  
ATOM    665  C   SER   224      42.026  -4.587  40.335  1.00                 C  
ATOM    666  O   SER   224      40.854  -4.678  39.969  1.00                 O  
ATOM    667  CB  SER   224      41.452  -3.142  42.312  1.00                 C  
ATOM    668  OG  SER   224      41.235  -4.291  43.113  1.00                 O  
ATOM    669  N   LEU   225      42.960  -5.473  39.999  1.00                 N  
ATOM    670  CA  LEU   225      42.680  -6.571  39.077  1.00                 C  
ATOM    671  C   LEU   225      42.592  -7.928  39.767  1.00                 C  
ATOM    672  O   LEU   225      43.492  -8.317  40.514  1.00                 O  
ATOM    673  CB  LEU   225      43.748  -6.638  37.984  1.00                 C  
ATOM    674  CG  LEU   225      43.616  -5.628  36.843  1.00                 C  
ATOM    675  CD1 LEU   225      43.867  -4.214  37.345  1.00                 C  
ATOM    676  CD2 LEU   225      44.574  -5.965  35.711  1.00                 C  
ATOM    677  N   GLU   226      41.504  -8.644  39.496  1.00                 N  
ATOM    678  CA  GLU   226      41.331 -10.020  39.959  1.00                 C  
ATOM    679  C   GLU   226      41.461 -10.182  41.475  1.00                 C  
ATOM    680  O   GLU   226      41.976 -11.192  41.961  1.00                 O  
ATOM    681  CB  GLU   226      42.343 -10.945  39.280  1.00                 C  
ATOM    682  CD  GLU   226      43.193 -11.973  37.135  1.00                 C  
ATOM    683  CG  GLU   226      42.216 -11.000  37.767  1.00                 C  
ATOM    684  OE1 GLU   226      44.002 -12.568  37.877  1.00                 O  
ATOM    685  OE2 GLU   226      43.148 -12.140  35.898  1.00                 O  
ATOM    686  N   VAL   227      40.986  -9.185  42.214  1.00                 N  
ATOM    687  CA  VAL   227      41.005  -9.231  43.671  1.00                 C  
ATOM    688  C   VAL   227      39.596  -9.386  44.239  1.00                 C  
ATOM    689  O   VAL   227      39.382 -10.119  45.208  1.00                 O  
ATOM    690  CB  VAL   227      41.669  -7.976  44.267  1.00                 C  
ATOM    691  CG1 VAL   227      41.584  -7.998  45.785  1.00                 C  
ATOM    692  CG2 VAL   227      43.117  -7.872  43.812  1.00                 C  
ATOM    693  N   ALA   228      38.634  -8.706  43.619  1.00                 N  
ATOM    694  CA  ALA   228      37.261  -8.663  44.125  1.00                 C  
ATOM    695  C   ALA   228      36.571 -10.028  44.152  1.00                 C  
ATOM    696  O   ALA   228      35.552 -10.203  44.820  1.00                 O  
ATOM    697  CB  ALA   228      36.419  -7.708  43.293  1.00                 C  
ATOM    698  N   GLU   229      37.137 -10.993  43.434  1.00                 N  
ATOM    699  CA  GLU   229      36.587 -12.342  43.389  1.00                 C  
ATOM    700  C   GLU   229      36.695 -13.035  44.754  1.00                 C  
ATOM    701  O   GLU   229      36.029 -14.040  45.007  1.00                 O  
ATOM    702  CB  GLU   229      37.299 -13.176  42.322  1.00                 C  
ATOM    703  CD  GLU   229      37.754 -13.568  39.869  1.00                 C  
ATOM    704  CG  GLU   229      37.031 -12.721  40.897  1.00                 C  
ATOM    705  OE1 GLU   229      38.510 -14.477  40.273  1.00                 O  
ATOM    706  OE2 GLU   229      37.566 -13.323  38.659  1.00                 O  
ATOM    707  N   HIS   230      37.532 -12.491  45.634  1.00                 N  
ATOM    708  CA  HIS   230      37.736 -13.086  46.953  1.00                 C  
ATOM    709  C   HIS   230      36.803 -12.522  48.023  1.00                 C  
ATOM    710  O   HIS   230      36.918 -12.868  49.202  1.00                 O  
ATOM    711  CB  HIS   230      39.184 -12.895  47.409  1.00                 C  
ATOM    712  CG  HIS   230      40.181 -13.648  46.585  1.00                 C  
ATOM    713  ND1 HIS   230      40.286 -15.022  46.614  1.00                 N  
ATOM    714  CE1 HIS   230      41.264 -15.404  45.774  1.00                 C  
ATOM    715  CD2 HIS   230      41.218 -13.291  45.627  1.00                 C  
ATOM    716  NE2 HIS   230      41.827 -14.371  45.179  1.00                 N  
ATOM    717  N   VAL   231      35.878 -11.660  47.615  1.00                 N  
ATOM    718  CA  VAL   231      34.980 -11.014  48.568  1.00                 C  
ATOM    719  C   VAL   231      33.538 -10.959  48.081  1.00                 C  
ATOM    720  O   VAL   231      33.289 -10.738  46.899  1.00                 O  
ATOM    721  CB  VAL   231      35.445  -9.584  48.901  1.00                 C  
ATOM    722  CG1 VAL   231      36.808  -9.611  49.575  1.00                 C  
ATOM    723  CG2 VAL   231      35.484  -8.730  47.643  1.00                 C  
ATOM    724  N   PRO   232      32.579 -11.158  48.999  1.00                 N  
ATOM    725  CA  PRO   232      31.157 -11.053  48.656  1.00                 C  
ATOM    726  C   PRO   232      30.807  -9.624  48.253  1.00                 C  
ATOM    727  O   PRO   232      31.557  -8.703  48.577  1.00                 O  
ATOM    728  CB  PRO   232      30.435 -11.474  49.938  1.00                 C  
ATOM    729  CD  PRO   232      32.779 -11.670  50.381  1.00                 C  
ATOM    730  CG  PRO   232      31.441 -12.284  50.685  1.00                 C  
ATOM    731  N   ALA   233      29.686  -9.447  47.561  1.00                 N  
ATOM    732  CA  ALA   233      29.323  -8.153  46.985  1.00                 C  
ATOM    733  C   ALA   233      29.256  -7.019  48.014  1.00                 C  
ATOM    734  O   ALA   233      29.623  -5.882  47.715  1.00                 O  
ATOM    735  CB  ALA   233      27.982  -8.247  46.273  1.00                 C  
ATOM    736  N   GLU   234      28.803  -7.336  49.224  1.00                 N  
ATOM    737  CA  GLU   234      28.690  -6.338  50.285  1.00                 C  
ATOM    738  C   GLU   234      30.038  -5.708  50.635  1.00                 C  
ATOM    739  O   GLU   234      30.173  -4.484  50.654  1.00                 O  
ATOM    740  CB  GLU   234      28.077  -6.959  51.542  1.00                 C  
ATOM    741  CD  GLU   234      27.250  -6.623  53.905  1.00                 C  
ATOM    742  CG  GLU   234      27.888  -5.980  52.689  1.00                 C  
ATOM    743  OE1 GLU   234      26.976  -7.841  53.858  1.00                 O  
ATOM    744  OE2 GLU   234      27.024  -5.910  54.904  1.00                 O  
ATOM    745  N   PHE   235      31.034  -6.544  50.908  1.00                 N  
ATOM    746  CA  PHE   235      32.361  -6.041  51.253  1.00                 C  
ATOM    747  C   PHE   235      33.066  -5.468  50.028  1.00                 C  
ATOM    748  O   PHE   235      33.788  -4.479  50.125  1.00                 O  
ATOM    749  CB  PHE   235      33.209  -7.151  51.877  1.00                 C  
ATOM    750  CG  PHE   235      32.806  -7.507  53.279  1.00                 C  
ATOM    751  CZ  PHE   235      32.063  -8.160  55.877  1.00                 C  
ATOM    752  CD1 PHE   235      32.104  -8.671  53.539  1.00                 C  
ATOM    753  CE1 PHE   235      31.733  -8.999  54.829  1.00                 C  
ATOM    754  CD2 PHE   235      33.128  -6.678  54.339  1.00                 C  
ATOM    755  CE2 PHE   235      32.757  -7.005  55.629  1.00                 C  
ATOM    756  N   GLU   236      32.843  -6.094  48.877  1.00                 N  
ATOM    757  CA  GLU   236      33.412  -5.617  47.620  1.00                 C  
ATOM    758  C   GLU   236      32.998  -4.169  47.367  1.00                 C  
ATOM    759  O   GLU   236      33.796  -3.358  46.900  1.00                 O  
ATOM    760  CB  GLU   236      32.972  -6.511  46.459  1.00                 C  
ATOM    761  CD  GLU   236      33.170  -7.074  44.005  1.00                 C  
ATOM    762  CG  GLU   236      33.566  -6.121  45.116  1.00                 C  
ATOM    763  OE1 GLU   236      32.415  -8.030  44.283  1.00                 O  
ATOM    764  OE2 GLU   236      33.615  -6.866  42.856  1.00                 O  
ATOM    765  N   SER   237      31.749  -3.852  47.693  1.00                 N  
ATOM    766  CA  SER   237      31.228  -2.501  47.527  1.00                 C  
ATOM    767  C   SER   237      31.985  -1.489  48.385  1.00                 C  
ATOM    768  O   SER   237      32.343  -0.407  47.914  1.00                 O  
ATOM    769  CB  SER   237      29.738  -2.455  47.871  1.00                 C  
ATOM    770  OG  SER   237      28.977  -3.215  46.948  1.00                 O  
ATOM    771  N   VAL   238      32.218  -1.846  49.645  1.00                 N  
ATOM    772  CA  VAL   238      32.964  -0.993  50.561  1.00                 C  
ATOM    773  C   VAL   238      34.390  -0.788  50.065  1.00                 C  
ATOM    774  O   VAL   238      34.946   0.305  50.175  1.00                 O  
ATOM    775  CB  VAL   238      32.981  -1.575  51.987  1.00                 C  
ATOM    776  CG1 VAL   238      33.934  -0.787  52.872  1.00                 C  
ATOM    777  CG2 VAL   238      31.579  -1.578  52.577  1.00                 C  
ATOM    778  N   TYR   239      34.974  -1.848  49.517  1.00                 N  
ATOM    779  CA  TYR   239      36.329  -1.791  48.978  1.00                 C  
ATOM    780  C   TYR   239      36.423  -0.869  47.771  1.00                 C  
ATOM    781  O   TYR   239      37.365  -0.089  47.654  1.00                 O  
ATOM    782  CB  TYR   239      36.812  -3.191  48.594  1.00                 C  
ATOM    783  CG  TYR   239      37.087  -4.091  49.778  1.00                 C  
ATOM    784  OH  TYR   239      37.834  -6.577  53.026  1.00                 O  
ATOM    785  CZ  TYR   239      37.587  -5.753  51.952  1.00                 C  
ATOM    786  CD1 TYR   239      36.711  -5.428  49.757  1.00                 C  
ATOM    787  CE1 TYR   239      36.958  -6.257  50.835  1.00                 C  
ATOM    788  CD2 TYR   239      37.720  -3.600  50.912  1.00                 C  
ATOM    789  CE2 TYR   239      37.975  -4.414  51.999  1.00                 C  
ATOM    790  N   ILE   240      35.446  -0.965  46.876  1.00                 N  
ATOM    791  CA  ILE   240      35.413  -0.116  45.690  1.00                 C  
ATOM    792  C   ILE   240      35.285   1.356  46.079  1.00                 C  
ATOM    793  O   ILE   240      35.990   2.212  45.545  1.00                 O  
ATOM    794  CB  ILE   240      34.265  -0.513  44.744  1.00                 C  
ATOM    795  CD1 ILE   240      33.339  -2.477  43.409  1.00                 C  
ATOM    796  CG1 ILE   240      34.533  -1.886  44.125  1.00                 C  
ATOM    797  CG2 ILE   240      34.056   0.556  43.682  1.00                 C  
ATOM    798  N   ASP   241      34.392   1.643  47.020  1.00                 N  
ATOM    799  CA  ASP   241      34.206   3.009  47.494  1.00                 C  
ATOM    800  C   ASP   241      35.495   3.595  48.066  1.00                 C  
ATOM    801  O   ASP   241      35.799   4.771  47.854  1.00                 O  
ATOM    802  CB  ASP   241      33.103   3.063  48.553  1.00                 C  
ATOM    803  CG  ASP   241      31.721   2.858  47.964  1.00                 C  
ATOM    804  OD1 ASP   241      31.582   2.947  46.726  1.00                 O  
ATOM    805  OD2 ASP   241      30.776   2.607  48.742  1.00                 O  
ATOM    806  N   ASN   242      36.259   2.776  48.782  1.00                 N  
ATOM    807  CA  ASN   242      37.510   3.250  49.360  1.00                 C  
ATOM    808  C   ASN   242      38.551   3.519  48.278  1.00                 C  
ATOM    809  O   ASN   242      39.237   4.542  48.307  1.00                 O  
ATOM    810  CB  ASN   242      38.044   2.243  50.381  1.00                 C  
ATOM    811  CG  ASN   242      37.244   2.240  51.669  1.00                 C  
ATOM    812  OD1 ASN   242      36.544   3.205  51.979  1.00                 O  
ATOM    813  ND2 ASN   242      37.345   1.152  52.424  1.00                 N  
ATOM    814  N   ILE   243      38.665   2.600  47.325  1.00                 N  
ATOM    815  CA  ILE   243      39.613   2.763  46.225  1.00                 C  
ATOM    816  C   ILE   243      39.275   3.990  45.388  1.00                 C  
ATOM    817  O   ILE   243      40.164   4.684  44.898  1.00                 O  
ATOM    818  CB  ILE   243      39.656   1.513  45.327  1.00                 C  
ATOM    819  CD1 ILE   243      40.097  -0.997  45.385  1.00                 C  
ATOM    820  CG1 ILE   243      40.271   0.334  46.084  1.00                 C  
ATOM    821  CG2 ILE   243      40.403   1.809  44.036  1.00                 C  
ATOM    822  N   VAL   244      37.983   4.257  45.233  1.00                 N  
ATOM    823  CA  VAL   244      37.531   5.423  44.485  1.00                 C  
ATOM    824  C   VAL   244      37.977   6.721  45.157  1.00                 C  
ATOM    825  O   VAL   244      38.258   7.711  44.482  1.00                 O  
ATOM    826  CB  VAL   244      36.000   5.427  44.316  1.00                 C  
ATOM    827  CG1 VAL   244      35.534   6.742  43.712  1.00                 C  
ATOM    828  CG2 VAL   244      35.557   4.254  43.455  1.00                 C  
ATOM    829  N   ARG   245      38.054   6.705  46.485  1.00                 N  
ATOM    830  CA  ARG   245      38.448   7.888  47.246  1.00                 C  
ATOM    831  C   ARG   245      39.931   8.205  47.073  1.00                 C  
ATOM    832  O   ARG   245      40.389   9.289  47.434  1.00                 O  
ATOM    833  CB  ARG   245      38.130   7.700  48.731  1.00                 C  
ATOM    834  CD  ARG   245      36.401   7.468  50.535  1.00                 C  
ATOM    835  NE  ARG   245      34.977   7.456  50.860  1.00                 N  
ATOM    836  CG  ARG   245      36.644   7.674  49.049  1.00                 C  
ATOM    837  CZ  ARG   245      34.489   7.213  52.073  1.00                 C  
ATOM    838  NH1 ARG   245      33.179   7.224  52.275  1.00                 N  
ATOM    839  NH2 ARG   245      35.314   6.961  53.080  1.00                 N  
ATOM    840  N   HIS   246      40.678   7.255  46.521  1.00                 N  
ATOM    841  CA  HIS   246      42.107   7.435  46.294  1.00                 C  
ATOM    842  C   HIS   246      42.377   7.858  44.855  1.00                 C  
ATOM    843  O   HIS   246      43.478   8.302  44.524  1.00                 O  
ATOM    844  CB  HIS   246      42.868   6.148  46.619  1.00                 C  
ATOM    845  CG  HIS   246      42.785   5.745  48.059  1.00                 C  
ATOM    846  ND1 HIS   246      43.015   6.626  49.093  1.00                 N  
ATOM    847  CE1 HIS   246      42.868   5.977  50.262  1.00                 C  
ATOM    848  CD2 HIS   246      42.489   4.513  48.777  1.00                 C  
ATOM    849  NE2 HIS   246      42.553   4.709  50.080  1.00                 N  
ATOM    850  N   ALA   247      41.368   7.711  44.003  1.00                 N  
ATOM    851  CA  ALA   247      41.524   7.977  42.577  1.00                 C  
ATOM    852  C   ALA   247      41.097   9.394  42.207  1.00                 C  
ATOM    853  O   ALA   247      39.911   9.723  42.242  1.00                 O  
ATOM    854  CB  ALA   247      40.724   6.974  41.760  1.00                 C  
ATOM    855  N   LYS   248      42.069  10.228  41.850  1.00                 N  
ATOM    856  CA  LYS   248      41.777  11.586  41.409  1.00                 C  
ATOM    857  C   LYS   248      41.031  11.588  40.079  1.00                 C  
ATOM    858  O   LYS   248      40.167  12.432  39.848  1.00                 O  
ATOM    859  CB  LYS   248      43.068  12.399  41.286  1.00                 C  
ATOM    860  CD  LYS   248      44.160  14.625  40.898  1.00                 C  
ATOM    861  CE  LYS   248      43.944  16.077  40.504  1.00                 C  
ATOM    862  CG  LYS   248      42.852  13.851  40.892  1.00                 C  
ATOM    863  NZ  LYS   248      45.217  16.848  40.505  1.00                 N  
ATOM    864  N   GLU   249      41.361  10.637  39.211  1.00                 N  
ATOM    865  CA  GLU   249      40.793  10.604  37.867  1.00                 C  
ATOM    866  C   GLU   249      40.140   9.278  37.490  1.00                 C  
ATOM    867  O   GLU   249      39.032   9.254  36.955  1.00                 O  
ATOM    868  CB  GLU   249      41.866  10.924  36.824  1.00                 C  
ATOM    869  CD  GLU   249      43.492  12.610  35.881  1.00                 C  
ATOM    870  CG  GLU   249      42.414  12.338  36.911  1.00                 C  
ATOM    871  OE1 GLU   249      43.855  11.672  35.139  1.00                 O  
ATOM    872  OE2 GLU   249      43.975  13.760  35.814  1.00                 O  
ATOM    873  N   GLY   250      40.841   8.177  37.737  1.00                 N  
ATOM    874  CA  GLY   250      40.459   6.910  37.125  1.00                 C  
ATOM    875  C   GLY   250      40.583   5.702  38.050  1.00                 C  
ATOM    876  O   GLY   250      41.554   5.572  38.798  1.00                 O  
ATOM    877  N   ILE   251      39.592   4.817  37.979  1.00                 N  
ATOM    878  CA  ILE   251      39.606   3.572  38.733  1.00                 C  
ATOM    879  C   ILE   251      39.329   2.409  37.790  1.00                 C  
ATOM    880  O   ILE   251      38.272   2.345  37.161  1.00                 O  
ATOM    881  CB  ILE   251      38.584   3.598  39.885  1.00                 C  
ATOM    882  CD1 ILE   251      37.952   2.382  42.034  1.00                 C  
ATOM    883  CG1 ILE   251      38.674   2.311  40.707  1.00                 C  
ATOM    884  CG2 ILE   251      37.181   3.831  39.347  1.00                 C  
ATOM    885  N   VAL   252      40.291   1.500  37.685  1.00                 N  
ATOM    886  CA  VAL   252      40.149   0.328  36.834  1.00                 C  
ATOM    887  C   VAL   252      39.973  -0.921  37.689  1.00                 C  
ATOM    888  O   VAL   252      40.757  -1.176  38.601  1.00                 O  
ATOM    889  CB  VAL   252      41.356   0.166  35.891  1.00                 C  
ATOM    890  CG1 VAL   252      41.211  -1.095  35.053  1.00                 C  
ATOM    891  CG2 VAL   252      41.503   1.389  34.999  1.00                 C  
ATOM    892  N   LEU   253      38.925  -1.683  37.394  1.00                 N  
ATOM    893  CA  LEU   253      38.591  -2.876  38.157  1.00                 C  
ATOM    894  C   LEU   253      38.405  -4.058  37.228  1.00                 C  
ATOM    895  O   LEU   253      37.955  -3.903  36.092  1.00                 O  
ATOM    896  CB  LEU   253      37.328  -2.644  38.989  1.00                 C  
ATOM    897  CG  LEU   253      37.403  -1.533  40.039  1.00                 C  
ATOM    898  CD1 LEU   253      36.037  -1.287  40.660  1.00                 C  
ATOM    899  CD2 LEU   253      38.419  -1.879  41.116  1.00                 C  
ATOM    900  N   SER   254      38.745  -5.246  37.716  1.00                 N  
ATOM    901  CA  SER   254      38.357  -6.470  37.031  1.00                 C  
ATOM    902  C   SER   254      37.698  -7.434  38.010  1.00                 C  
ATOM    903  O   SER   254      38.043  -7.475  39.193  1.00                 O  
ATOM    904  CB  SER   254      39.573  -7.122  36.370  1.00                 C  
ATOM    905  OG  SER   254      40.524  -7.528  37.338  1.00                 O  
ATOM    906  N   TRP   255      36.732  -8.193  37.512  1.00                 N  
ATOM    907  CA  TRP   255      35.964  -9.093  38.355  1.00                 C  
ATOM    908  C   TRP   255      35.360 -10.203  37.511  1.00                 C  
ATOM    909  O   TRP   255      35.157 -10.038  36.309  1.00                 O  
ATOM    910  CB  TRP   255      34.872  -8.326  39.103  1.00                 C  
ATOM    911  CG  TRP   255      33.898  -7.634  38.198  1.00                 C  
ATOM    912  CD1 TRP   255      32.711  -8.129  37.740  1.00                 C  
ATOM    913  NE1 TRP   255      32.093  -7.206  36.932  1.00                 N  
ATOM    914  CD2 TRP   255      34.028  -6.320  37.641  1.00                 C  
ATOM    915  CE2 TRP   255      32.884  -6.086  36.857  1.00                 C  
ATOM    916  CH2 TRP   255      33.651  -3.932  36.269  1.00                 C  
ATOM    917  CZ2 TRP   255      32.685  -4.893  36.165  1.00                 C  
ATOM    918  CE3 TRP   255      35.001  -5.320  37.730  1.00                 C  
ATOM    919  CZ3 TRP   255      34.799  -4.138  37.042  1.00                 C  
ATOM    920  N   ALA   256      35.083 -11.337  38.144  1.00                 N  
ATOM    921  CA  ALA   256      34.398 -12.431  37.470  1.00                 C  
ATOM    922  C   ALA   256      32.906 -12.142  37.460  1.00                 C  
ATOM    923  O   ALA   256      32.271 -12.095  38.511  1.00                 O  
ATOM    924  CB  ALA   256      34.702 -13.752  38.160  1.00                 C  
ATOM    925  N   ARG   257      32.339 -11.937  36.266  1.00                 N  
ATOM    926  CA  ARG   257      30.924 -11.583  36.172  1.00                 C  
ATOM    927  C   ARG   257      30.060 -12.827  36.128  1.00                 C  
ATOM    928  O   ARG   257      30.581 -13.941  36.052  1.00                 O  
ATOM    929  CB  ARG   257      30.669 -10.717  34.937  1.00                 C  
ATOM    930  CD  ARG   257      31.023  -8.538  33.742  1.00                 C  
ATOM    931  NE  ARG   257      31.671  -7.229  33.767  1.00                 N  
ATOM    932  CG  ARG   257      31.347  -9.358  34.981  1.00                 C  
ATOM    933  CZ  ARG   257      31.571  -6.327  32.796  1.00                 C  
ATOM    934  NH1 ARG   257      32.195  -5.163  32.905  1.00                 N  
ATOM    935  NH2 ARG   257      30.846  -6.592  31.718  1.00                 N  
ATOM    936  N   PRO   258      28.748 -12.637  36.180  1.00                 N  
ATOM    937  CA  PRO   258      27.835 -13.715  35.856  1.00                 C  
ATOM    938  C   PRO   258      28.035 -14.016  34.380  1.00                 C  
ATOM    939  O   PRO   258      27.754 -13.174  33.527  1.00                 O  
ATOM    940  CB  PRO   258      26.454 -13.141  36.180  1.00                 C  
ATOM    941  CD  PRO   258      28.039 -11.366  36.445  1.00                 C  
ATOM    942  CG  PRO   258      26.622 -11.665  36.042  1.00                 C  
ATOM    943  N   GLY   259      28.542 -15.205  34.078  1.00                 N  
ATOM    944  CA  GLY   259      28.819 -15.568  32.697  1.00                 C  
ATOM    945  C   GLY   259      28.522 -17.048  32.460  1.00                 C  
ATOM    946  O   GLY   259      28.644 -17.869  33.372  1.00                 O  
ATOM    947  N   GLN   260      27.771 -17.620  33.396  1.00                 N  
ATOM    948  CA  GLN   260      27.398 -19.013  33.322  1.00                 C  
ATOM    949  C   GLN   260      28.392 -19.914  34.011  1.00                 C  
ATOM    950  O   GLN   260      28.375 -21.139  33.864  1.00                 O  
ATOM    951  CB  GLN   260      27.245 -19.450  31.864  1.00                 C  
ATOM    952  CD  GLN   260      24.779 -18.954  31.626  1.00                 C  
ATOM    953  CG  GLN   260      26.175 -18.689  31.097  1.00                 C  
ATOM    954  OE1 GLN   260      24.305 -20.090  31.611  1.00                 O  
ATOM    955  NE2 GLN   260      24.116 -17.904  32.095  1.00                 N  
ATOM    956  N   GLY   261      29.287 -19.310  34.786  1.00                 N  
ATOM    957  CA  GLY   261      30.320 -20.067  35.485  1.00                 C  
ATOM    958  C   GLY   261      30.192 -20.014  36.995  1.00                 C  
ATOM    959  O   GLY   261      29.696 -19.050  37.585  1.00                 O  
ATOM    960  N   GLY   262      30.652 -21.080  37.633  1.00                 N  
ATOM    961  CA  GLY   262      30.657 -21.151  39.086  1.00                 C  
ATOM    962  C   GLY   262      31.961 -21.840  39.502  1.00                 C  
ATOM    963  O   GLY   262      32.375 -22.851  38.929  1.00                 O  
ATOM    964  N   TYR   263      32.621 -21.285  40.516  1.00                 N  
ATOM    965  CA  TYR   263      33.867 -21.845  41.037  1.00                 C  
ATOM    966  C   TYR   263      33.712 -21.977  42.536  1.00                 C  
ATOM    967  O   TYR   263      32.677 -21.638  43.116  1.00                 O  
ATOM    968  CB  TYR   263      35.053 -20.956  40.658  1.00                 C  
ATOM    969  CG  TYR   263      35.269 -20.825  39.167  1.00                 C  
ATOM    970  OH  TYR   263      35.853 -20.453  35.067  1.00                 O  
ATOM    971  CZ  TYR   263      35.661 -20.577  36.424  1.00                 C  
ATOM    972  CD1 TYR   263      34.590 -19.863  38.432  1.00                 C  
ATOM    973  CE1 TYR   263      34.781 -19.736  37.069  1.00                 C  
ATOM    974  CD2 TYR   263      36.152 -21.665  38.500  1.00                 C  
ATOM    975  CE2 TYR   263      36.356 -21.552  37.138  1.00                 C  
ATOM    976  N   GLN   264      34.749 -22.479  43.194  1.00                 N  
ATOM    977  CA  GLN   264      34.719 -22.662  44.643  1.00                 C  
ATOM    978  C   GLN   264      34.583 -21.322  45.375  1.00                 C  
ATOM    979  O   GLN   264      33.953 -20.376  44.894  1.00                 O  
ATOM    980  CB  GLN   264      35.979 -23.389  45.117  1.00                 C  
ATOM    981  CD  GLN   264      37.358 -25.505  45.102  1.00                 C  
ATOM    982  CG  GLN   264      36.083 -24.828  44.639  1.00                 C  
ATOM    983  OE1 GLN   264      38.439 -24.919  45.047  1.00                 O  
ATOM    984  NE2 GLN   264      37.234 -26.745  45.561  1.00                 N  
ATOM    985  N   HIS   265      35.267 -21.265  46.644  1.00                 N  
ATOM    986  CA  HIS   265      35.081 -19.989  47.326  1.00                 C  
ATOM    987  C   HIS   265      35.533 -18.836  46.435  1.00                 C  
ATOM    988  O   HIS   265      36.552 -18.194  46.689  1.00                 O  
ATOM    989  CB  HIS   265      35.848 -19.972  48.650  1.00                 C  
ATOM    990  CG  HIS   265      35.582 -18.760  49.487  1.00                 C  
ATOM    991  ND1 HIS   265      36.129 -17.527  49.205  1.00                 N  
ATOM    992  CE1 HIS   265      35.710 -16.641  50.127  1.00                 C  
ATOM    993  CD2 HIS   265      34.800 -18.473  50.681  1.00                 C  
ATOM    994  NE2 HIS   265      34.913 -17.202  51.015  1.00                 N  
ATOM    995  N   ILE   266      34.766 -18.592  45.379  1.00                 N  
ATOM    996  CA  ILE   266      35.045 -17.509  44.450  1.00                 C  
ATOM    997  C   ILE   266      33.767 -16.722  44.209  1.00                 C  
ATOM    998  O   ILE   266      32.759 -17.278  43.770  1.00                 O  
ATOM    999  CB  ILE   266      35.626 -18.037  43.125  1.00                 C  
ATOM   1000  CD1 ILE   266      37.455 -19.530  42.163  1.00                 C  
ATOM   1001  CG1 ILE   266      36.922 -18.809  43.382  1.00                 C  
ATOM   1002  CG2 ILE   266      35.831 -16.896  42.141  1.00                 C  
ATOM   1003  N   ASN   267      33.810 -15.427  44.497  1.00                 N  
ATOM   1004  CA  ASN   267      32.620 -14.591  44.398  1.00                 C  
ATOM   1005  C   ASN   267      32.503 -13.894  43.049  1.00                 C  
ATOM   1006  O   ASN   267      33.384 -13.133  42.650  1.00                 O  
ATOM   1007  CB  ASN   267      32.600 -13.552  45.521  1.00                 C  
ATOM   1008  CG  ASN   267      31.331 -12.723  45.526  1.00                 C  
ATOM   1009  OD1 ASN   267      31.146 -11.848  44.680  1.00                 O  
ATOM   1010  ND2 ASN   267      30.450 -12.998  46.481  1.00                 N  
ATOM   1011  N   ASN   268      31.406 -14.162  42.349  1.00                 N  
ATOM   1012  CA  ASN   268      31.093 -13.440  41.128  1.00                 C  
ATOM   1013  C   ASN   268      30.304 -12.188  41.481  1.00                 C  
ATOM   1014  O   ASN   268      29.618 -12.146  42.503  1.00                 O  
ATOM   1015  CB  ASN   268      30.326 -14.339  40.156  1.00                 C  
ATOM   1016  CG  ASN   268      31.172 -15.479  39.626  1.00                 C  
ATOM   1017  OD1 ASN   268      32.301 -15.273  39.181  1.00                 O  
ATOM   1018  ND2 ASN   268      30.627 -16.690  39.672  1.00                 N  
ATOM   1019  N   ARG   269      30.414 -11.168  40.639  1.00                 N  
ATOM   1020  CA  ARG   269      29.717  -9.908  40.867  1.00                 C  
ATOM   1021  C   ARG   269      28.986  -9.462  39.611  1.00                 C  
ATOM   1022  O   ARG   269      29.526  -9.553  38.511  1.00                 O  
ATOM   1023  CB  ARG   269      30.700  -8.827  41.321  1.00                 C  
ATOM   1024  CD  ARG   269      31.067  -6.502  42.194  1.00                 C  
ATOM   1025  NE  ARG   269      30.473  -5.189  42.434  1.00                 N  
ATOM   1026  CG  ARG   269      30.042  -7.508  41.693  1.00                 C  
ATOM   1027  CZ  ARG   269      29.995  -4.789  43.608  1.00                 C  
ATOM   1028  NH1 ARG   269      29.473  -3.576  43.733  1.00                 N  
ATOM   1029  NH2 ARG   269      30.041  -5.602  44.655  1.00                 N  
ATOM   1030  N   PRO   270      27.754  -8.988  39.779  1.00                 N  
ATOM   1031  CA  PRO   270      26.971  -8.468  38.664  1.00                 C  
ATOM   1032  C   PRO   270      27.534  -7.134  38.205  1.00                 C  
ATOM   1033  O   PRO   270      27.830  -6.266  39.025  1.00                 O  
ATOM   1034  CB  PRO   270      25.560  -8.325  39.238  1.00                 C  
ATOM   1035  CD  PRO   270      26.911  -9.225  40.996  1.00                 C  
ATOM   1036  CG  PRO   270      25.532  -9.261  40.400  1.00                 C  
ATOM   1037  N   PHE   271      27.676  -6.973  36.894  1.00                 N  
ATOM   1038  CA  PHE   271      28.181  -5.727  36.333  1.00                 C  
ATOM   1039  C   PHE   271      27.299  -4.545  36.730  1.00                 C  
ATOM   1040  O   PHE   271      27.801  -3.452  36.998  1.00                 O  
ATOM   1041  CB  PHE   271      28.273  -5.824  34.809  1.00                 C  
ATOM   1042  CG  PHE   271      28.800  -4.580  34.153  1.00                 C  
ATOM   1043  CZ  PHE   271      29.771  -2.277  32.935  1.00                 C  
ATOM   1044  CD1 PHE   271      30.014  -4.038  34.538  1.00                 C  
ATOM   1045  CE1 PHE   271      30.500  -2.894  33.935  1.00                 C  
ATOM   1046  CD2 PHE   271      28.083  -3.951  33.151  1.00                 C  
ATOM   1047  CE2 PHE   271      28.568  -2.807  32.547  1.00                 C  
ATOM   1048  N   GLU   272      25.987  -4.769  36.775  1.00                 N  
ATOM   1049  CA  GLU   272      25.052  -3.726  37.187  1.00                 C  
ATOM   1050  C   GLU   272      25.342  -3.238  38.605  1.00                 C  
ATOM   1051  O   GLU   272      25.228  -2.047  38.894  1.00                 O  
ATOM   1052  CB  GLU   272      23.611  -4.232  37.098  1.00                 C  
ATOM   1053  CD  GLU   272      21.708  -5.007  35.628  1.00                 C  
ATOM   1054  CG  GLU   272      23.110  -4.432  35.677  1.00                 C  
ATOM   1055  OE1 GLU   272      21.201  -5.426  36.690  1.00                 O  
ATOM   1056  OE2 GLU   272      21.117  -5.039  34.529  1.00                 O  
ATOM   1057  N   TYR   273      25.711  -4.163  39.486  1.00                 N  
ATOM   1058  CA  TYR   273      26.054  -3.817  40.862  1.00                 C  
ATOM   1059  C   TYR   273      27.343  -2.997  40.913  1.00                 C  
ATOM   1060  O   TYR   273      27.422  -1.995  41.622  1.00                 O  
ATOM   1061  CB  TYR   273      26.198  -5.081  41.712  1.00                 C  
ATOM   1062  CG  TYR   273      24.890  -5.788  41.985  1.00                 C  
ATOM   1063  OH  TYR   273      21.284  -7.724  42.724  1.00                 O  
ATOM   1064  CZ  TYR   273      22.478  -7.084  42.481  1.00                 C  
ATOM   1065  CD1 TYR   273      23.760  -5.511  41.226  1.00                 C  
ATOM   1066  CE1 TYR   273      22.560  -6.153  41.468  1.00                 C  
ATOM   1067  CD2 TYR   273      24.788  -6.729  43.001  1.00                 C  
ATOM   1068  CE2 TYR   273      23.597  -7.380  43.258  1.00                 C  
ATOM   1069  N   VAL   274      28.344  -3.420  40.147  1.00                 N  
ATOM   1070  CA  VAL   274      29.623  -2.719  40.100  1.00                 C  
ATOM   1071  C   VAL   274      29.457  -1.317  39.521  1.00                 C  
ATOM   1072  O   VAL   274      29.997  -0.351  40.057  1.00                 O  
ATOM   1073  CB  VAL   274      30.666  -3.502  39.281  1.00                 C  
ATOM   1074  CG1 VAL   274      31.914  -2.660  39.064  1.00                 C  
ATOM   1075  CG2 VAL   274      31.016  -4.810  39.976  1.00                 C  
ATOM   1076  N   VAL   275      28.706  -1.209  38.429  1.00                 N  
ATOM   1077  CA  VAL   275      28.473   0.083  37.791  1.00                 C  
ATOM   1078  C   VAL   275      27.726   1.033  38.720  1.00                 C  
ATOM   1079  O   VAL   275      28.013   2.228  38.756  1.00                 O  
ATOM   1080  CB  VAL   275      27.693  -0.071  36.472  1.00                 C  
ATOM   1081  CG1 VAL   275      27.279   1.290  35.936  1.00                 C  
ATOM   1082  CG2 VAL   275      28.527  -0.821  35.445  1.00                 C  
ATOM   1083  N   ASN   276      26.769   0.494  39.470  1.00                 N  
ATOM   1084  CA  ASN   276      26.009   1.289  40.427  1.00                 C  
ATOM   1085  C   ASN   276      26.911   1.858  41.520  1.00                 C  
ATOM   1086  O   ASN   276      26.841   3.048  41.832  1.00                 O  
ATOM   1087  CB  ASN   276      24.884   0.455  41.043  1.00                 C  
ATOM   1088  CG  ASN   276      23.746   0.206  40.072  1.00                 C  
ATOM   1089  OD1 ASN   276      23.609   0.904  39.068  1.00                 O  
ATOM   1090  ND2 ASN   276      22.923  -0.793  40.371  1.00                 N  
ATOM   1091  N   LEU   277      27.760   1.005  42.089  1.00                 N  
ATOM   1092  CA  LEU   277      28.704   1.422  43.123  1.00                 C  
ATOM   1093  C   LEU   277      29.643   2.508  42.607  1.00                 C  
ATOM   1094  O   LEU   277      29.885   3.506  43.288  1.00                 O  
ATOM   1095  CB  LEU   277      29.513   0.224  43.624  1.00                 C  
ATOM   1096  CG  LEU   277      30.535   0.510  44.727  1.00                 C  
ATOM   1097  CD1 LEU   277      29.848   1.063  45.966  1.00                 C  
ATOM   1098  CD2 LEU   277      31.319  -0.747  45.072  1.00                 C  
ATOM   1099  N   LEU   278      30.164   2.313  41.400  1.00                 N  
ATOM   1100  CA  LEU   278      31.051   3.297  40.785  1.00                 C  
ATOM   1101  C   LEU   278      30.317   4.614  40.545  1.00                 C  
ATOM   1102  O   LEU   278      30.872   5.691  40.758  1.00                 O  
ATOM   1103  CB  LEU   278      31.618   2.759  39.469  1.00                 C  
ATOM   1104  CG  LEU   278      32.614   1.604  39.582  1.00                 C  
ATOM   1105  CD1 LEU   278      32.955   1.051  38.207  1.00                 C  
ATOM   1106  CD2 LEU   278      33.878   2.052  40.300  1.00                 C  
ATOM   1107  N   ASP   279      29.068   4.520  40.101  1.00                 N  
ATOM   1108  CA  ASP   279      28.250   5.697  39.870  1.00                 C  
ATOM   1109  C   ASP   279      27.982   6.461  41.152  1.00                 C  
ATOM   1110  O   ASP   279      28.016   7.692  41.173  1.00                 O  
ATOM   1111  CB  ASP   279      26.923   5.307  39.217  1.00                 C  
ATOM   1112  CG  ASP   279      27.087   4.882  37.771  1.00                 C  
ATOM   1113  OD1 ASP   279      28.163   5.145  37.193  1.00                 O  
ATOM   1114  OD2 ASP   279      26.141   4.285  37.216  1.00                 O  
ATOM   1115  N   GLY   280      27.720   5.727  42.229  1.00                 N  
ATOM   1116  CA  GLY   280      27.481   6.340  43.530  1.00                 C  
ATOM   1117  C   GLY   280      28.722   7.069  44.037  1.00                 C  
ATOM   1118  O   GLY   280      28.620   7.996  44.840  1.00                 O  
ATOM   1119  N   LEU   281      29.891   6.647  43.565  1.00                 N  
ATOM   1120  CA  LEU   281      31.144   7.277  43.965  1.00                 C  
ATOM   1121  C   LEU   281      31.617   8.346  42.983  1.00                 C  
ATOM   1122  O   LEU   281      32.746   8.829  43.077  1.00                 O  
ATOM   1123  CB  LEU   281      32.245   6.226  44.126  1.00                 C  
ATOM   1124  CG  LEU   281      32.012   5.160  45.198  1.00                 C  
ATOM   1125  CD1 LEU   281      33.139   4.138  45.193  1.00                 C  
ATOM   1126  CD2 LEU   281      31.885   5.799  46.573  1.00                 C  
ATOM   1127  N   GLY   282      30.750   8.706  42.041  1.00                 N  
ATOM   1128  CA  GLY   282      31.016   9.801  41.124  1.00                 C  
ATOM   1129  C   GLY   282      31.774   9.419  39.867  1.00                 C  
ATOM   1130  O   GLY   282      32.376  10.272  39.215  1.00                 O  
ATOM   1131  N   PHE   283      31.738   8.138  39.516  1.00                 N  
ATOM   1132  CA  PHE   283      32.470   7.648  38.353  1.00                 C  
ATOM   1133  C   PHE   283      31.544   7.158  37.248  1.00                 C  
ATOM   1134  O   PHE   283      30.487   6.585  37.515  1.00                 O  
ATOM   1135  CB  PHE   283      33.422   6.519  38.755  1.00                 C  
ATOM   1136  CG  PHE   283      34.203   5.947  37.607  1.00                 C  
ATOM   1137  CZ  PHE   283      35.647   4.882  35.484  1.00                 C  
ATOM   1138  CD1 PHE   283      35.000   6.760  36.820  1.00                 C  
ATOM   1139  CE1 PHE   283      35.719   6.234  35.764  1.00                 C  
ATOM   1140  CD2 PHE   283      34.141   4.597  37.314  1.00                 C  
ATOM   1141  CE2 PHE   283      34.860   4.070  36.258  1.00                 C  
ATOM   1142  N   SER   284      31.951   7.397  36.006  1.00                 N  
ATOM   1143  CA  SER   284      31.233   6.874  34.852  1.00                 C  
ATOM   1144  C   SER   284      32.126   5.890  34.110  1.00                 C  
ATOM   1145  O   SER   284      33.348   5.931  34.236  1.00                 O  
ATOM   1146  CB  SER   284      30.790   8.015  33.934  1.00                 C  
ATOM   1147  OG  SER   284      31.907   8.690  33.383  1.00                 O  
ATOM   1148  N   HIS   285      31.515   4.999  33.340  1.00                 N  
ATOM   1149  CA  HIS   285      32.278   3.983  32.626  1.00                 C  
ATOM   1150  C   HIS   285      32.792   4.499  31.284  1.00                 C  
ATOM   1151  O   HIS   285      32.056   5.136  30.529  1.00                 O  
ATOM   1152  CB  HIS   285      31.427   2.730  32.406  1.00                 C  
ATOM   1153  CG  HIS   285      32.214   1.536  31.963  1.00                 C  
ATOM   1154  ND1 HIS   285      32.914   0.738  32.843  1.00                 N  
ATOM   1155  CE1 HIS   285      33.516  -0.248  32.154  1.00                 C  
ATOM   1156  CD2 HIS   285      32.489   0.887  30.689  1.00                 C  
ATOM   1157  NE2 HIS   285      33.265  -0.165  30.862  1.00                 N  
TER
