# Supplementary material for: Comparative Single-Cell Transcriptomics Reveals Novel Genes Involved in Bivalve Embryonic Shell Formation and Questions Ontogenetic Homology of Molluscan Shell Types
Source: Front Cell Dev Biol. 2022 Jun 9;10:883755. doi: 10.3389/fcell.2022.883755 (PMC9261976; doi:10.3389/fcell.2022.883755)
Supplement: Supplementary file 1 [file DataSheet1.ZIP › Supplementary_File1/s_f_2/d50a23f6c0e4d2bd.final.pdb]

SSBOND   1 CYS    162    CYS    165
SSBOND   2 CYS    217    CYS    220
SSBOND   3 CYS    244    CYS    247
ATOM      1  N   GLN    11     329.188  -2.374  85.363  1.00                 N  
ATOM      2  CA  GLN    11     328.647  -1.081  84.983  1.00                 C  
ATOM      3  C   GLN    11     329.421  -0.462  83.824  1.00                 C  
ATOM      4  O   GLN    11     330.648  -0.392  83.847  1.00                 O  
ATOM      5  CB  GLN    11     328.654  -0.125  86.178  1.00                 C  
ATOM      6  CD  GLN    11     326.649   1.280  85.558  1.00                 C  
ATOM      7  CG  GLN    11     328.134   1.268  85.861  1.00                 C  
ATOM      8  OE1 GLN    11     325.842   0.778  86.340  1.00                 O  
ATOM      9  NE2 GLN    11     326.284   1.855  84.418  1.00                 N  
ATOM     10  N   VAL    12     328.627   0.011  82.768  1.00                 N  
ATOM     11  CA  VAL    12     329.397   0.698  81.718  1.00                 C  
ATOM     12  C   VAL    12     329.801   2.060  82.237  1.00                 C  
ATOM     13  O   VAL    12     329.369   2.415  83.322  1.00                 O  
ATOM     14  CB  VAL    12     328.590   0.815  80.411  1.00                 C  
ATOM     15  CG1 VAL    12     328.238  -0.565  79.878  1.00                 C  
ATOM     16  CG2 VAL    12     327.333   1.641  80.634  1.00                 C  
ATOM     17  N   LEU    13     330.664   2.782  81.538  1.00                 N  
ATOM     18  CA  LEU    13     330.926   2.551  80.136  1.00                 C  
ATOM     19  C   LEU    13     332.414   2.704  79.830  1.00                 C  
ATOM     20  O   LEU    13     333.035   3.675  80.242  1.00                 O  
ATOM     21  CB  LEU    13     330.106   3.512  79.272  1.00                 C  
ATOM     22  CG  LEU    13     330.321   3.415  77.760  1.00                 C  
ATOM     23  CD1 LEU    13     329.839   2.072  77.234  1.00                 C  
ATOM     24  CD2 LEU    13     329.607   4.551  77.043  1.00                 C  
ATOM     25  N   ILE    14     332.968   1.774  79.064  1.00                 N  
ATOM     26  CA  ILE    14     334.397   1.744  78.790  1.00                 C  
ATOM     27  C   ILE    14     334.859   2.971  78.032  1.00                 C  
ATOM     28  O   ILE    14     334.199   3.415  77.111  1.00                 O  
ATOM     29  CB  ILE    14     334.794   0.481  78.003  1.00                 C  
ATOM     30  CD1 ILE    14     334.619  -0.599  75.701  1.00                 C  
ATOM     31  CG1 ILE    14     334.083   0.451  76.649  1.00                 C  
ATOM     32  CG2 ILE    14     334.509  -0.768  78.822  1.00                 C  
ATOM     33  N   CYS    15     336.011   3.503  78.414  1.00                 N  
ATOM     34  CA  CYS    15     336.573   4.676  77.761  1.00                 C  
ATOM     35  C   CYS    15     337.354   4.226  76.551  1.00                 C  
ATOM     36  O   CYS    15     338.130   3.280  76.629  1.00                 O  
ATOM     37  CB  CYS    15     337.455   5.461  78.735  1.00                 C  
ATOM     38  SG  CYS    15     338.186   6.960  78.038  1.00                 S  
ATOM     39  N   GLU    16     337.113   4.858  75.413  1.00                 N  
ATOM     40  CA  GLU    16     337.700   4.349  74.183  1.00                 C  
ATOM     41  C   GLU    16     339.219   4.374  74.019  1.00                 C  
ATOM     42  O   GLU    16     339.792   3.370  73.600  1.00                 O  
ATOM     43  CB  GLU    16     337.142   5.100  72.972  1.00                 C  
ATOM     44  CD  GLU    16     337.039   5.320  70.458  1.00                 C  
ATOM     45  CG  GLU    16     337.661   4.595  71.636  1.00                 C  
ATOM     46  OE1 GLU    16     336.208   6.223  70.688  1.00                 O  
ATOM     47  OE2 GLU    16     337.384   4.984  69.305  1.00                 O  
ATOM     48  N   GLU    17     339.875   5.482  74.344  1.00                 N  
ATOM     49  CA  GLU    17     341.317   5.513  74.192  1.00                 C  
ATOM     50  C   GLU    17     341.941   4.541  75.167  1.00                 C  
ATOM     51  O   GLU    17     342.754   3.721  74.791  1.00                 O  
ATOM     52  CB  GLU    17     341.849   6.931  74.411  1.00                 C  
ATOM     53  CD  GLU    17     343.830   8.496  74.380  1.00                 C  
ATOM     54  CG  GLU    17     343.350   7.068  74.217  1.00                 C  
ATOM     55  OE1 GLU    17     342.990   9.378  74.654  1.00                 O  
ATOM     56  OE2 GLU    17     345.048   8.734  74.235  1.00                 O  
ATOM     57  N   CYS    18     341.502   4.600  76.416  1.00                 N  
ATOM     58  CA  CYS    18     341.978   3.708  77.460  1.00                 C  
ATOM     59  C   CYS    18     340.715   3.135  78.027  1.00                 C  
ATOM     60  O   CYS    18     339.830   3.887  78.430  1.00                 O  
ATOM     61  CB  CYS    18     342.828   4.476  78.475  1.00                 C  
ATOM     62  SG  CYS    18     343.518   3.454  79.796  1.00                 S  
ATOM     63  N   SER    19     340.589   1.829  78.050  1.00                 N  
ATOM     64  CA  SER    19     339.289   1.297  78.326  1.00                 C  
ATOM     65  C   SER    19     338.977   1.197  79.791  1.00                 C  
ATOM     66  O   SER    19     338.872   0.114  80.335  1.00                 O  
ATOM     67  CB  SER    19     339.132  -0.088  77.696  1.00                 C  
ATOM     68  OG  SER    19     339.165  -0.012  76.281  1.00                 O  
ATOM     69  N   ALA    20     338.812   2.348  80.422  1.00                 N  
ATOM     70  CA  ALA    20     338.176   2.417  81.711  1.00                 C  
ATOM     71  C   ALA    20     336.729   2.104  81.381  1.00                 C  
ATOM     72  O   ALA    20     336.321   2.407  80.271  1.00                 O  
ATOM     73  CB  ALA    20     338.400   3.783  82.340  1.00                 C  
ATOM     74  N   ALA    21     335.959   1.427  82.234  1.00                 N  
ATOM     75  CA  ALA    21     336.157   1.291  83.672  1.00                 C  
ATOM     76  C   ALA    21     335.371   2.277  84.551  1.00                 C  
ATOM     77  O   ALA    21     335.609   2.356  85.745  1.00                 O  
ATOM     78  CB  ALA    21     337.630   1.439  84.021  1.00                 C  
ATOM     79  N   PHE    22     334.437   3.016  83.963  1.00                 N  
ATOM     80  CA  PHE    22     333.636   3.996  84.704  1.00                 C  
ATOM     81  C   PHE    22     332.152   3.653  84.825  1.00                 C  
ATOM     82  O   PHE    22     331.526   3.196  83.878  1.00                 O  
ATOM     83  CB  PHE    22     333.751   5.379  84.060  1.00                 C  
ATOM     84  CG  PHE    22     335.126   5.976  84.149  1.00                 C  
ATOM     85  CZ  PHE    22     337.670   7.085  84.318  1.00                 C  
ATOM     86  CD1 PHE    22     336.083   5.694  83.189  1.00                 C  
ATOM     87  CE1 PHE    22     337.348   6.243  83.271  1.00                 C  
ATOM     88  CD2 PHE    22     335.464   6.821  85.191  1.00                 C  
ATOM     89  CE2 PHE    22     336.729   7.370  85.273  1.00                 C  
ATOM     90  N   LEU    23     331.599   3.861  86.010  1.00                 N  
ATOM     91  CA  LEU    23     330.188   3.601  86.243  1.00                 C  
ATOM     92  C   LEU    23     329.220   4.486  85.438  1.00                 C  
ATOM     93  O   LEU    23     328.193   4.013  84.970  1.00                 O  
ATOM     94  CB  LEU    23     329.851   3.764  87.726  1.00                 C  
ATOM     95  CG  LEU    23     330.429   2.710  88.673  1.00                 C  
ATOM     96  CD1 LEU    23     330.172   3.090  90.123  1.00                 C  
ATOM     97  CD2 LEU    23     329.842   1.339  88.373  1.00                 C  
ATOM     98  N   SER    24     329.536   5.765  85.296  1.00                 N  
ATOM     99  CA  SER    24     328.632   6.689  84.624  1.00                 C  
ATOM    100  C   SER    24     329.331   7.490  83.551  1.00                 C  
ATOM    101  O   SER    24     330.506   7.783  83.660  1.00                 O  
ATOM    102  CB  SER    24     327.989   7.640  85.635  1.00                 C  
ATOM    103  OG  SER    24     328.964   8.463  86.253  1.00                 O  
ATOM    104  N   GLU    25     328.607   7.859  82.510  1.00                 N  
ATOM    105  CA  GLU    25     329.249   8.469  81.366  1.00                 C  
ATOM    106  C   GLU    25     329.930   9.769  81.714  1.00                 C  
ATOM    107  O   GLU    25     331.009  10.048  81.226  1.00                 O  
ATOM    108  CB  GLU    25     328.233   8.712  80.248  1.00                 C  
ATOM    109  CD  GLU    25     327.813   9.453  77.870  1.00                 C  
ATOM    110  CG  GLU    25     328.833   9.299  78.981  1.00                 C  
ATOM    111  OE1 GLU    25     327.206   8.436  77.476  1.00                 O  
ATOM    112  OE2 GLU    25     327.621  10.592  77.394  1.00                 O  
ATOM    113  N   ASP    26     329.299  10.573  82.551  1.00                 N  
ATOM    114  CA  ASP    26     329.867  11.860  82.919  1.00                 C  
ATOM    115  C   ASP    26     331.239  11.720  83.550  1.00                 C  
ATOM    116  O   ASP    26     332.173  12.456  83.216  1.00                 O  
ATOM    117  CB  ASP    26     328.936  12.602  83.880  1.00                 C  
ATOM    118  CG  ASP    26     327.683  13.115  83.197  1.00                 C  
ATOM    119  OD1 ASP    26     327.656  13.144  81.949  1.00                 O  
ATOM    120  OD2 ASP    26     326.728  13.489  83.911  1.00                 O  
ATOM    121  N   ASN    27     331.381  10.763  84.464  1.00                 N  
ATOM    122  CA  ASN    27     332.679  10.507  85.077  1.00                 C  
ATOM    123  C   ASN    27     333.682  10.031  84.034  1.00                 C  
ATOM    124  O   ASN    27     334.875  10.346  84.115  1.00                 O  
ATOM    125  CB  ASN    27     332.545   9.487  86.209  1.00                 C  
ATOM    126  CG  ASN    27     331.881  10.069  87.442  1.00                 C  
ATOM    127  OD1 ASN    27     331.834  11.286  87.617  1.00                 O  
ATOM    128  ND2 ASN    27     331.365   9.198  88.302  1.00                 N  
ATOM    129  N   PHE    28     333.235   9.218  83.075  1.00                 N  
ATOM    130  CA  PHE    28     334.157   8.788  82.025  1.00                 C  
ATOM    131  C   PHE    28     334.653   9.977  81.203  1.00                 C  
ATOM    132  O   PHE    28     335.850  10.079  80.896  1.00                 O  
ATOM    133  CB  PHE    28     333.486   7.762  81.110  1.00                 C  
ATOM    134  CG  PHE    28     334.351   7.311  79.967  1.00                 C  
ATOM    135  CZ  PHE    28     335.946   6.475  77.850  1.00                 C  
ATOM    136  CD1 PHE    28     335.728   7.429  80.035  1.00                 C  
ATOM    137  CE1 PHE    28     336.524   7.015  78.984  1.00                 C  
ATOM    138  CD2 PHE    28     333.788   6.769  78.826  1.00                 C  
ATOM    139  CE2 PHE    28     334.583   6.354  77.775  1.00                 C  
ATOM    140  N   LYS    29     333.744  10.878  80.813  1.00                 N  
ATOM    141  CA  LYS    29     334.174  12.061  80.071  1.00                 C  
ATOM    142  C   LYS    29     335.099  12.911  80.931  1.00                 C  
ATOM    143  O   LYS    29     335.990  13.599  80.414  1.00                 O  
ATOM    144  CB  LYS    29     332.963  12.877  79.614  1.00                 C  
ATOM    145  CD  LYS    29     331.125  13.171  77.931  1.00                 C  
ATOM    146  CE  LYS    29     330.037  13.516  78.934  1.00                 C  
ATOM    147  CG  LYS    29     332.139  12.208  78.526  1.00                 C  
ATOM    148  NZ  LYS    29     329.214  12.328  79.293  1.00                 N  
ATOM    149  N   LEU    30     334.894  12.871  82.250  1.00                 N  
ATOM    150  CA  LEU    30     335.810  13.536  83.164  1.00                 C  
ATOM    151  C   LEU    30     337.193  12.904  83.070  1.00                 C  
ATOM    152  O   LEU    30     338.207  13.590  83.167  1.00                 O  
ATOM    153  CB  LEU    30     335.281  13.466  84.598  1.00                 C  
ATOM    154  CG  LEU    30     334.029  14.292  84.900  1.00                 C  
ATOM    155  CD1 LEU    30     333.511  13.990  86.298  1.00                 C  
ATOM    156  CD2 LEU    30     334.317  15.778  84.752  1.00                 C  
ATOM    157  N   HIS    31     337.248  11.581  82.931  1.00                 N  
ATOM    158  CA  HIS    31     338.529  10.901  82.732  1.00                 C  
ATOM    159  C   HIS    31     339.185  11.338  81.425  1.00                 C  
ATOM    160  O   HIS    31     340.415  11.428  81.345  1.00                 O  
ATOM    161  CB  HIS    31     338.337   9.383  82.742  1.00                 C  
ATOM    162  CG  HIS    31     339.606   8.613  82.547  1.00                 C  
ATOM    163  ND1 HIS    31     340.568   8.502  83.526  1.00                 N  
ATOM    164  CE1 HIS    31     341.584   7.755  83.059  1.00                 C  
ATOM    165  CD2 HIS    31     340.193   7.838  81.463  1.00                 C  
ATOM    166  NE2 HIS    31     341.366   7.353  81.822  1.00                 N  
ATOM    167  N   THR    32     338.406  11.370  80.351  1.00                 N  
ATOM    168  CA  THR    32     338.938  11.809  79.067  1.00                 C  
ATOM    169  C   THR    32     339.454  13.235  79.257  1.00                 C  
ATOM    170  O   THR    32     340.546  13.601  78.812  1.00                 O  
ATOM    171  CB  THR    32     337.870  11.737  77.959  1.00                 C  
ATOM    172  OG1 THR    32     337.442  10.380  77.792  1.00                 O  
ATOM    173  CG2 THR    32     338.438  12.234  76.639  1.00                 C  
ATOM    174  N   CYS    33     338.651  14.061  79.933  1.00                 N  
ATOM    175  CA  CYS    33     338.982  15.459  80.218  1.00                 C  
ATOM    176  C   CYS    33     340.340  15.577  80.909  1.00                 C  
ATOM    177  O   CYS    33     341.127  16.491  80.650  1.00                 O  
ATOM    178  CB  CYS    33     337.896  16.101  81.084  1.00                 C  
ATOM    179  SG  CYS    33     336.315  16.342  80.243  1.00                 S  
ATOM    180  N   ILE    34     340.624  14.637  81.803  1.00                 N  
ATOM    181  CA  ILE    34     341.876  14.666  82.539  1.00                 C  
ATOM    182  C   ILE    34     343.090  14.040  81.867  1.00                 C  
ATOM    183  O   ILE    34     344.114  13.772  82.500  1.00                 O  
ATOM    184  CB  ILE    34     341.739  13.985  83.913  1.00                 C  
ATOM    185  CD1 ILE    34     341.501  11.706  85.030  1.00                 C  
ATOM    186  CG1 ILE    34     341.432  12.495  83.742  1.00                 C  
ATOM    187  CG2 ILE    34     340.684  14.688  84.753  1.00                 C  
ATOM    188  N   LYS    35     342.992  13.796  80.561  1.00                 N  
ATOM    189  CA  LYS    35     344.133  13.263  79.832  1.00                 C  
ATOM    190  C   LYS    35     345.070  14.462  79.663  1.00                 C  
ATOM    191  O   LYS    35     346.261  14.330  79.370  1.00                 O  
ATOM    192  CB  LYS    35     343.681  12.646  78.507  1.00                 C  
ATOM    193  CD  LYS    35     342.438  10.825  77.308  1.00                 C  
ATOM    194  CE  LYS    35     341.606   9.562  77.463  1.00                 C  
ATOM    195  CG  LYS    35     342.843  11.388  78.661  1.00                 C  
ATOM    196  NZ  LYS    35     341.178   9.015  76.146  1.00                 N  
ATOM    197  N   ARG    36     344.512  15.655  79.852  1.00                 N  
ATOM    198  CA  ARG    36     345.263  16.909  79.779  1.00                 C  
ATOM    199  C   ARG    36     345.176  17.556  81.165  1.00                 C  
ATOM    200  O   ARG    36     344.349  17.181  82.000  1.00                 O  
ATOM    201  CB  ARG    36     344.697  17.809  78.679  1.00                 C  
ATOM    202  CD  ARG    36     344.292  18.198  76.232  1.00                 C  
ATOM    203  NE  ARG    36     344.418  17.663  74.879  1.00                 N  
ATOM    204  CG  ARG    36     344.828  17.233  77.278  1.00                 C  
ATOM    205  CZ  ARG    36     344.088  18.331  73.778  1.00                 C  
ATOM    206  NH1 ARG    36     344.238  17.764  72.589  1.00                 N  
ATOM    207  NH2 ARG    36     343.609  19.564  73.869  1.00                 N  
ATOM    208  N   GLU    37     346.031  18.538  81.429  1.00                 N  
ATOM    209  CA  GLU    37     346.011  19.242  82.712  1.00                 C  
ATOM    210  C   GLU    37     344.990  20.369  82.605  1.00                 C  
ATOM    211  O   GLU    37     344.738  20.912  81.526  1.00                 O  
ATOM    212  CB  GLU    37     347.406  19.766  83.057  1.00                 C  
ATOM    213  CD  GLU    37     349.803  19.231  83.647  1.00                 C  
ATOM    214  CG  GLU    37     348.440  18.675  83.286  1.00                 C  
ATOM    215  OE1 GLU    37     349.998  20.458  83.517  1.00                 O  
ATOM    216  OE2 GLU    37     350.677  18.440  84.061  1.00                 O  
ATOM    217  N   VAL    38     344.385  20.739  83.726  1.00                 N  
ATOM    218  CA  VAL    38     343.392  21.804  83.725  1.00                 C  
ATOM    219  C   VAL    38     343.632  22.782  84.860  1.00                 C  
ATOM    220  O   VAL    38     344.552  22.643  85.670  1.00                 O  
ATOM    221  CB  VAL    38     341.961  21.242  83.819  1.00                 C  
ATOM    222  CG1 VAL    38     341.661  20.347  82.627  1.00                 C  
ATOM    223  CG2 VAL    38     341.773  20.480  85.122  1.00                 C  
ATOM    224  N   PRO    39     342.729  23.863  84.877  1.00                 N  
ATOM    225  CA  PRO    39     342.824  24.834  85.948  1.00                 C  
ATOM    226  C   PRO    39     342.341  24.062  87.180  1.00                 C  
ATOM    227  O   PRO    39     342.342  22.844  87.129  1.00                 O  
ATOM    228  CB  PRO    39     341.897  25.967  85.504  1.00                 C  
ATOM    229  CD  PRO    39     341.841  24.319  83.769  1.00                 C  
ATOM    230  CG  PRO    39     341.784  25.799  84.025  1.00                 C  
ATOM    231  N   TYR    40     342.085  24.685  88.325  1.00                 N  
ATOM    232  CA  TYR    40     341.735  26.076  88.462  1.00                 C  
ATOM    233  C   TYR    40     342.594  26.735  89.517  1.00                 C  
ATOM    234  O   TYR    40     343.144  26.065  90.375  1.00                 O  
ATOM    235  CB  TYR    40     340.253  26.224  88.811  1.00                 C  
ATOM    236  CG  TYR    40     339.317  25.685  87.752  1.00                 C  
ATOM    237  OH  TYR    40     336.746  24.190  84.847  1.00                 O  
ATOM    238  CZ  TYR    40     337.597  24.686  85.807  1.00                 C  
ATOM    239  CD1 TYR    40     338.884  24.366  87.790  1.00                 C  
ATOM    240  CE1 TYR    40     338.029  23.865  86.826  1.00                 C  
ATOM    241  CD2 TYR    40     338.871  26.498  86.717  1.00                 C  
ATOM    242  CE2 TYR    40     338.016  26.014  85.745  1.00                 C  
ATOM    243  N   SER    41     342.720  28.050  89.433  1.00                 N  
ATOM    244  CA  SER    41     343.582  28.785  90.326  1.00                 C  
ATOM    245  C   SER    41     342.774  29.403  91.438  1.00                 C  
ATOM    246  O   SER    41     341.804  30.092  91.184  1.00                 O  
ATOM    247  CB  SER    41     344.354  29.861  89.560  1.00                 C  
ATOM    248  OG  SER    41     345.127  30.658  90.441  1.00                 O  
ATOM    249  N   SER    42     343.176  29.160  92.677  1.00                 N  
ATOM    250  CA  SER    42     342.470  29.713  93.821  1.00                 C  
ATOM    251  C   SER    42     342.618  31.215  93.839  1.00                 C  
ATOM    252  O   SER    42     343.726  31.727  93.868  1.00                 O  
ATOM    253  CB  SER    42     342.995  29.101  95.121  1.00                 C  
ATOM    254  OG  SER    42     342.390  29.707  96.251  1.00                 O  
ATOM    255  N   GLU    43     341.504  31.929  93.816  1.00                 N  
ATOM    256  CA  GLU    43     341.564  33.392  93.654  1.00                 C  
ATOM    257  C   GLU    43     342.468  34.089  94.657  1.00                 C  
ATOM    258  O   GLU    43     342.978  35.177  94.356  1.00                 O  
ATOM    259  CB  GLU    43     340.164  34.000  93.758  1.00                 C  
ATOM    260  CD  GLU    43     338.776  32.475  95.215  1.00                 C  
ATOM    261  CG  GLU    43     339.500  33.802  95.111  1.00                 C  
ATOM    262  OE1 GLU    43     339.213  31.506  94.560  1.00                 O  
ATOM    263  OE2 GLU    43     337.770  32.403  95.953  1.00                 O  
ATOM    264  N   ASN    44     342.695  33.491  95.825  1.00                 N  
ATOM    265  CA  ASN    44     343.444  34.100  96.917  1.00                 C  
ATOM    266  C   ASN    44     344.883  33.602  97.030  1.00                 C  
ATOM    267  O   ASN    44     345.810  34.418  97.056  1.00                 O  
ATOM    268  CB  ASN    44     342.728  33.873  98.250  1.00                 C  
ATOM    269  CG  ASN    44     341.452  34.682  98.371  1.00                 C  
ATOM    270  OD1 ASN    44     341.266  35.674  97.668  1.00                 O  
ATOM    271  ND2 ASN    44     340.567  34.258  99.267  1.00                 N  
ATOM    272  N   SER    45     345.098  32.285  97.091  1.00                 N  
ATOM    273  CA  SER    45     346.444  31.726  97.086  1.00                 C  
ATOM    274  C   SER    45     346.894  31.394  95.661  1.00                 C  
ATOM    275  O   SER    45     346.138  31.503  94.691  1.00                 O  
ATOM    276  CB  SER    45     346.508  30.475  97.964  1.00                 C  
ATOM    277  OG  SER    45     345.759  29.414  97.396  1.00                 O  
ATOM    278  N   ARG    46     348.159  30.991  95.538  1.00                 N  
ATOM    279  CA  ARG    46     348.767  30.627  94.265  1.00                 C  
ATOM    280  C   ARG    46     348.564  29.166  93.877  1.00                 C  
ATOM    281  O   ARG    46     349.120  28.735  92.861  1.00                 O  
ATOM    282  CB  ARG    46     350.268  30.921  94.285  1.00                 C  
ATOM    283  CD  ARG    46     352.115  32.614  94.430  1.00                 C  
ATOM    284  NE  ARG    46     352.751  32.219  93.176  1.00                 N  
ATOM    285  CG  ARG    46     350.611  32.397  94.399  1.00                 C  
ATOM    286  CZ  ARG    46     354.061  32.061  93.020  1.00                 C  
ATOM    287  NH1 ARG    46     354.550  31.700  91.842  1.00                 N  
ATOM    288  NH2 ARG    46     354.880  32.265  94.044  1.00                 N  
ATOM    289  N   GLU    47     347.798  28.394  94.643  1.00                 N  
ATOM    290  CA  GLU    47     347.676  26.980  94.326  1.00                 C  
ATOM    291  C   GLU    47     346.747  26.756  93.137  1.00                 C  
ATOM    292  O   GLU    47     345.927  27.603  92.774  1.00                 O  
ATOM    293  CB  GLU    47     347.167  26.201  95.540  1.00                 C  
ATOM    294  CD  GLU    47     347.599  25.394  97.895  1.00                 C  
ATOM    295  CG  GLU    47     348.127  26.193  96.719  1.00                 C  
ATOM    296  OE1 GLU    47     346.603  25.829  98.509  1.00                 O  
ATOM    297  OE2 GLU    47     348.182  24.333  98.201  1.00                 O  
ATOM    298  N   SER    48     346.893  25.582  92.534  1.00                 N  
ATOM    299  CA  SER    48     346.042  25.115  91.453  1.00                 C  
ATOM    300  C   SER    48     345.464  23.767  91.854  1.00                 C  
ATOM    301  O   SER    48     346.156  22.940  92.458  1.00                 O  
ATOM    302  CB  SER    48     346.835  25.024  90.148  1.00                 C  
ATOM    303  OG  SER    48     347.289  26.302  89.736  1.00                 O  
ATOM    304  N   ALA    49     344.193  23.555  91.531  1.00                 N  
ATOM    305  CA  ALA    49     343.473  22.350  91.916  1.00                 C  
ATOM    306  C   ALA    49     343.011  21.639  90.656  1.00                 C  
ATOM    307  O   ALA    49     342.582  22.285  89.695  1.00                 O  
ATOM    308  CB  ALA    49     342.301  22.699  92.820  1.00                 C  
ATOM    309  N   VAL    50     343.076  20.309  90.671  1.00                 N  
ATOM    310  CA  VAL    50     342.599  19.511  89.549  1.00                 C  
ATOM    311  C   VAL    50     341.145  19.832  89.231  1.00                 C  
ATOM    312  O   VAL    50     340.833  20.317  88.142  1.00                 O  
ATOM    313  CB  VAL    50     342.754  18.003  89.822  1.00                 C  
ATOM    314  CG1 VAL    50     342.067  17.192  88.735  1.00                 C  
ATOM    315  CG2 VAL    50     344.224  17.629  89.924  1.00                 C  
ATOM    316  N   GLU    51     340.252  19.554  90.169  1.00                 N  
ATOM    317  CA  GLU    51     338.823  19.669  89.946  1.00                 C  
ATOM    318  C   GLU    51     338.245  20.888  90.648  1.00                 C  
ATOM    319  O   GLU    51     338.672  21.254  91.748  1.00                 O  
ATOM    320  CB  GLU    51     338.103  18.405  90.421  1.00                 C  
ATOM    321  CD  GLU    51     337.726  15.925  90.132  1.00                 C  
ATOM    322  CG  GLU    51     338.476  17.151  89.649  1.00                 C  
ATOM    323  OE1 GLU    51     337.103  15.997  91.212  1.00                 O  
ATOM    324  OE2 GLU    51     337.762  14.892  89.430  1.00                 O  
ATOM    325  N   ASN    52     337.241  21.497  90.009  1.00                 N  
ATOM    326  CA  ASN    52     336.618  22.695  90.567  1.00                 C  
ATOM    327  C   ASN    52     336.062  22.443  91.962  1.00                 C  
ATOM    328  O   ASN    52     336.211  23.276  92.861  1.00                 O  
ATOM    329  CB  ASN    52     335.514  23.206  89.640  1.00                 C  
ATOM    330  CG  ASN    52     334.903  24.507  90.123  1.00                 C  
ATOM    331  OD1 ASN    52     335.585  25.527  90.218  1.00                 O  
ATOM    332  ND2 ASN    52     333.611  24.474  90.430  1.00                 N  
ATOM    333  N   ARG    53     335.336  21.341  92.134  1.00                 N  
ATOM    334  CA  ARG    53     334.785  21.004  93.442  1.00                 C  
ATOM    335  C   ARG    53     335.878  20.907  94.502  1.00                 C  
ATOM    336  O   ARG    53     335.680  21.281  95.669  1.00                 O  
ATOM    337  CB  ARG    53     334.009  19.687  93.373  1.00                 C  
ATOM    338  CD  ARG    53     331.839  18.543  92.842  1.00                 C  
ATOM    339  NE  ARG    53     332.480  17.335  92.326  1.00                 N  
ATOM    340  CG  ARG    53     332.693  19.780  92.619  1.00                 C  
ATOM    341  CZ  ARG    53     332.354  16.898  91.078  1.00                 C  
ATOM    342  NH1 ARG    53     332.974  15.789  90.698  1.00                 N  
ATOM    343  NH2 ARG    53     331.609  17.571  90.212  1.00                 N  
ATOM    344  N   PHE    54     337.042  20.395  94.114  1.00                 N  
ATOM    345  CA  PHE    54     338.160  20.371  95.042  1.00                 C  
ATOM    346  C   PHE    54     338.664  21.777  95.337  1.00                 C  
ATOM    347  O   PHE    54     339.121  22.042  96.450  1.00                 O  
ATOM    348  CB  PHE    54     339.299  19.513  94.487  1.00                 C  
ATOM    349  CG  PHE    54     339.017  18.038  94.518  1.00                 C  
ATOM    350  CZ  PHE    54     338.496  15.309  94.582  1.00                 C  
ATOM    351  CD1 PHE    54     338.847  17.327  93.343  1.00                 C  
ATOM    352  CE1 PHE    54     338.587  15.969  93.372  1.00                 C  
ATOM    353  CD2 PHE    54     338.922  17.362  95.721  1.00                 C  
ATOM    354  CE2 PHE    54     338.663  16.005  95.750  1.00                 C  
ATOM    355  N   HIS    55     338.602  22.694  94.370  1.00                 N  
ATOM    356  CA  HIS    55     338.811  24.097  94.731  1.00                 C  
ATOM    357  C   HIS    55     337.785  24.552  95.766  1.00                 C  
ATOM    358  O   HIS    55     338.114  25.298  96.702  1.00                 O  
ATOM    359  CB  HIS    55     338.738  24.987  93.488  1.00                 C  
ATOM    360  CG  HIS    55     338.984  26.436  93.768  1.00                 C  
ATOM    361  ND1 HIS    55     337.971  27.370  93.808  1.00                 N  
ATOM    362  CE1 HIS    55     338.499  28.577  94.079  1.00                 C  
ATOM    363  CD2 HIS    55     340.155  27.255  94.049  1.00                 C  
ATOM    364  NE2 HIS    55     339.808  28.516  94.225  1.00                 N  
ATOM    365  N   ILE    56     336.535  24.120  95.600  1.00                 N  
ATOM    366  CA  ILE    56     335.510  24.434  96.583  1.00                 C  
ATOM    367  C   ILE    56     335.901  24.029  97.989  1.00                 C  
ATOM    368  O   ILE    56     335.770  24.814  98.932  1.00                 O  
ATOM    369  CB  ILE    56     334.166  23.771  96.229  1.00                 C  
ATOM    370  CD1 ILE    56     332.417  23.625  94.380  1.00                 C  
ATOM    371  CG1 ILE    56     333.578  24.400  94.964  1.00                 C  
ATOM    372  CG2 ILE    56     333.204  23.855  97.404  1.00                 C  
ATOM    373  N   LYS    57     336.437  22.818  98.140  1.00                 N  
ATOM    374  CA  LYS    57     336.861  22.388  99.474  1.00                 C  
ATOM    375  C   LYS    57     338.106  23.156  99.908  1.00                 C  
ATOM    376  O   LYS    57     338.260  23.504 101.086  1.00                 O  
ATOM    377  CB  LYS    57     337.127  20.881  99.492  1.00                 C  
ATOM    378  CD  LYS    57     336.214  18.546  99.378  1.00                 C  
ATOM    379  CE  LYS    57     334.962  17.693  99.254  1.00                 C  
ATOM    380  CG  LYS    57     335.876  20.028  99.365  1.00                 C  
ATOM    381  NZ  LYS    57     335.282  16.239  99.221  1.00                 N  
ATOM    382  N   SER    58     339.006  23.440  98.968  1.00                 N  
ATOM    383  CA  SER    58     340.222  24.162  99.307  1.00                 C  
ATOM    384  C   SER    58     339.889  25.479  99.979  1.00                 C  
ATOM    385  O   SER    58     340.477  25.824 101.004  1.00                 O  
ATOM    386  CB  SER    58     341.069  24.401  98.056  1.00                 C  
ATOM    387  OG  SER    58     341.552  23.179  97.525  1.00                 O  
ATOM    388  N   ARG    59     338.969  26.243  99.400  1.00                 N  
ATOM    389  CA  ARG    59     338.691  27.551  99.976  1.00                 C  
ATOM    390  C   ARG    59     337.547  27.539 100.986  1.00                 C  
ATOM    391  O   ARG    59     337.329  28.558 101.651  1.00                 O  
ATOM    392  CB  ARG    59     338.367  28.563  98.875  1.00                 C  
ATOM    393  CD  ARG    59     336.796  29.328  97.074  1.00                 C  
ATOM    394  NE  ARG    59     335.512  29.116  96.410  1.00                 N  
ATOM    395  CG  ARG    59     337.008  28.360  98.226  1.00                 C  
ATOM    396  CZ  ARG    59     335.093  29.809  95.356  1.00                 C  
ATOM    397  NH1 ARG    59     333.909  29.546  94.818  1.00                 N  
ATOM    398  NH2 ARG    59     335.858  30.762  94.841  1.00                 N  
ATOM    399  N   TYR    60     336.831  26.421 101.150  1.00                 N  
ATOM    400  CA  TYR    60     336.040  26.264 102.365  1.00                 C  
ATOM    401  C   TYR    60     336.877  25.847 103.569  1.00                 C  
ATOM    402  O   TYR    60     336.373  25.883 104.698  1.00                 O  
ATOM    403  CB  TYR    60     334.926  25.237 102.150  1.00                 C  
ATOM    404  CG  TYR    60     333.847  25.695 101.195  1.00                 C  
ATOM    405  OH  TYR    60     330.889  26.966  98.563  1.00                 O  
ATOM    406  CZ  TYR    60     331.867  26.544  99.435  1.00                 C  
ATOM    407  CD1 TYR    60     334.001  26.860 100.454  1.00                 C  
ATOM    408  CE1 TYR    60     333.020  27.285  99.578  1.00                 C  
ATOM    409  CD2 TYR    60     332.679  24.961 101.037  1.00                 C  
ATOM    410  CE2 TYR    60     331.687  25.371 100.166  1.00                 C  
ATOM    411  N   LEU    61     338.136  25.463 103.366  1.00                 N  
ATOM    412  CA  LEU    61     338.981  25.055 104.484  1.00                 C  
ATOM    413  C   LEU    61     340.151  25.992 104.753  1.00                 C  
ATOM    414  O   LEU    61     340.474  26.244 105.916  1.00                 O  
ATOM    415  CB  LEU    61     339.532  23.646 104.253  1.00                 C  
ATOM    416  CG  LEU    61     338.499  22.521 104.166  1.00                 C  
ATOM    417  CD1 LEU    61     339.174  21.196 103.843  1.00                 C  
ATOM    418  CD2 LEU    61     337.712  22.411 105.463  1.00                 C  
ATOM    419  N   ASP    62     340.788  26.538 103.716  1.00                 N  
ATOM    420  CA  ASP    62     341.911  27.449 103.904  1.00                 C  
ATOM    421  C   ASP    62     341.475  28.890 104.139  1.00                 C  
ATOM    422  O   ASP    62     342.174  29.632 104.837  1.00                 O  
ATOM    423  CB  ASP    62     342.848  27.401 102.695  1.00                 C  
ATOM    424  CG  ASP    62     343.583  26.080 102.580  1.00                 C  
ATOM    425  OD1 ASP    62     343.586  25.314 103.566  1.00                 O  
ATOM    426  OD2 ASP    62     344.156  25.811 101.503  1.00                 O  
ATOM    427  N   ASN    63     340.339  29.307 103.570  1.00                 N  
ATOM    428  CA  ASN    63     340.012  30.725 103.466  1.00                 C  
ATOM    429  C   ASN    63     338.684  31.091 104.122  1.00                 C  
ATOM    430  O   ASN    63     338.137  32.162 103.843  1.00                 O  
ATOM    431  CB  ASN    63     339.992  31.164 102.001  1.00                 C  
ATOM    432  CG  ASN    63     341.368  31.142 101.366  1.00                 C  
ATOM    433  OD1 ASN    63     342.195  32.018 101.623  1.00                 O  
ATOM    434  ND2 ASN    63     341.619  30.138 100.534  1.00                 N  
ATOM    435  N   ASP    64     338.149  30.229 104.979  1.00                 N  
ATOM    436  CA  ASP    64     336.976  30.564 105.772  1.00                 C  
ATOM    437  C   ASP    64     337.406  31.332 107.015  1.00                 C  
ATOM    438  O   ASP    64     338.433  31.023 107.625  1.00                 O  
ATOM    439  CB  ASP    64     336.205  29.298 106.150  1.00                 C  
ATOM    440  CG  ASP    64     334.879  29.600 106.819  1.00                 C  
ATOM    441  OD1 ASP    64     333.910  29.918 106.098  1.00                 O  
ATOM    442  OD2 ASP    64     334.808  29.520 108.063  1.00                 O  
ATOM    443  N   ASP    65     336.623  32.345 107.377  1.00                 N  
ATOM    444  CA  ASP    65     336.923  33.126 108.569  1.00                 C  
ATOM    445  C   ASP    65     336.706  32.262 109.805  1.00                 C  
ATOM    446  O   ASP    65     335.594  31.786 110.053  1.00                 O  
ATOM    447  CB  ASP    65     336.054  34.384 108.618  1.00                 C  
ATOM    448  CG  ASP    65     336.404  35.289 109.782  1.00                 C  
ATOM    449  OD1 ASP    65     337.209  34.869 110.640  1.00                 O  
ATOM    450  OD2 ASP    65     335.874  36.419 109.837  1.00                 O  
ATOM    451  N   ASP    66     337.761  32.063 110.582  1.00                 N  
ATOM    452  CA  ASP    66     337.664  31.355 111.851  1.00                 C  
ATOM    453  C   ASP    66     337.290  32.381 112.909  1.00                 C  
ATOM    454  O   ASP    66     337.928  33.436 113.007  1.00                 O  
ATOM    455  CB  ASP    66     338.982  30.648 112.172  1.00                 C  
ATOM    456  CG  ASP    66     339.262  29.485 111.240  1.00                 C  
ATOM    457  OD1 ASP    66     338.326  29.047 110.539  1.00                 O  
ATOM    458  OD2 ASP    66     340.418  29.013 111.210  1.00                 O  
ATOM    459  N   MET    67     336.253  32.091 113.699  1.00                 N  
ATOM    460  CA  MET    67     335.717  33.146 114.553  1.00                 C  
ATOM    461  C   MET    67     336.693  33.510 115.658  1.00                 C  
ATOM    462  O   MET    67     336.942  34.694 115.909  1.00                 O  
ATOM    463  CB  MET    67     334.378  32.718 115.158  1.00                 C  
ATOM    464  SD  MET    67     331.731  31.955 114.868  1.00                 S  
ATOM    465  CE  MET    67     331.240  33.309 115.933  1.00                 C  
ATOM    466  CG  MET    67     333.245  32.618 114.149  1.00                 C  
ATOM    467  N   CYS    68     337.235  32.517 116.351  1.00                 N  
ATOM    468  CA  CYS    68     338.276  32.761 117.336  1.00                 C  
ATOM    469  C   CYS    68     339.629  32.488 116.697  1.00                 C  
ATOM    470  O   CYS    68     339.891  31.367 116.248  1.00                 O  
ATOM    471  CB  CYS    68     338.059  31.887 118.573  1.00                 C  
ATOM    472  SG  CYS    68     339.294  32.114 119.874  1.00                 S  
ATOM    473  N   ASP    69     340.495  33.500 116.699  1.00                 N  
ATOM    474  CA  ASP    69     341.794  33.356 116.067  1.00                 C  
ATOM    475  C   ASP    69     342.620  32.240 116.679  1.00                 C  
ATOM    476  O   ASP    69     342.490  31.908 117.861  1.00                 O  
ATOM    477  CB  ASP    69     342.578  34.667 116.149  1.00                 C  
ATOM    478  CG  ASP    69     342.009  35.744 115.245  1.00                 C  
ATOM    479  OD1 ASP    69     341.154  35.415 114.396  1.00                 O  
ATOM    480  OD2 ASP    69     342.417  36.915 115.387  1.00                 O  
ATOM    481  N   TYR   160     343.486  31.660 115.850  1.00                 N  
ATOM    482  CA  TYR   160     344.479  30.686 116.280  1.00                 C  
ATOM    483  C   TYR   160     345.825  31.369 116.484  1.00                 C  
ATOM    484  O   TYR   160     346.161  32.325 115.787  1.00                 O  
ATOM    485  CB  TYR   160     344.597  29.554 115.257  1.00                 C  
ATOM    486  CG  TYR   160     343.372  28.671 115.177  1.00                 C  
ATOM    487  OH  TYR   160     339.998  26.253 114.943  1.00                 O  
ATOM    488  CZ  TYR   160     341.115  27.052 115.022  1.00                 C  
ATOM    489  CD1 TYR   160     342.334  28.973 114.305  1.00                 C  
ATOM    490  CE1 TYR   160     341.211  28.172 114.225  1.00                 C  
ATOM    491  CD2 TYR   160     343.259  27.538 115.972  1.00                 C  
ATOM    492  CE2 TYR   160     342.143  26.725 115.905  1.00                 C  
ATOM    493  N   ALA   161     346.616  30.835 117.409  1.00                 N  
ATOM    494  CA  ALA   161     347.944  31.365 117.690  1.00                 C  
ATOM    495  C   ALA   161     348.989  30.571 116.907  1.00                 C  
ATOM    496  O   ALA   161     348.835  29.369 116.681  1.00                 O  
ATOM    497  CB  ALA   161     348.230  31.315 119.183  1.00                 C  
ATOM    498  N   CYS   162     350.047  31.259 116.473  1.00                 N  
ATOM    499  CA  CYS   162     351.212  30.584 115.903  1.00                 C  
ATOM    500  C   CYS   162     351.850  29.643 116.921  1.00                 C  
ATOM    501  O   CYS   162     351.877  29.929 118.119  1.00                 O  
ATOM    502  CB  CYS   162     352.239  31.608 115.415  1.00                 C  
ATOM    503  SG  CYS   162     353.682  30.887 114.598  1.00                 S  
ATOM    504  N   GLY   163     352.380  28.516 116.444  1.00                 N  
ATOM    505  CA  GLY   163     352.981  27.552 117.363  1.00                 C  
ATOM    506  C   GLY   163     354.233  28.115 118.024  1.00                 C  
ATOM    507  O   GLY   163     354.520  27.817 119.188  1.00                 O  
ATOM    508  N   VAL   164     354.989  28.923 117.289  1.00                 N  
ATOM    509  CA  VAL   164     356.285  29.445 117.697  1.00                 C  
ATOM    510  C   VAL   164     356.253  30.909 118.101  1.00                 C  
ATOM    511  O   VAL   164     357.160  31.372 118.796  1.00                 O  
ATOM    512  CB  VAL   164     357.338  29.272 116.587  1.00                 C  
ATOM    513  CG1 VAL   164     358.639  29.958 116.975  1.00                 C  
ATOM    514  CG2 VAL   164     357.575  27.797 116.302  1.00                 C  
ATOM    515  N   CYS   165     355.225  31.622 117.677  1.00                 N  
ATOM    516  CA  CYS   165     355.141  33.068 117.642  1.00                 C  
ATOM    517  C   CYS   165     353.871  33.482 118.379  1.00                 C  
ATOM    518  O   CYS   165     353.106  32.626 118.815  1.00                 O  
ATOM    519  CB  CYS   165     355.148  33.570 116.197  1.00                 C  
ATOM    520  SG  CYS   165     353.723  33.046 115.217  1.00                 S  
ATOM    521  N   GLY   166     353.653  34.786 118.581  1.00                 N  
ATOM    522  CA  GLY   166     352.412  35.242 119.212  1.00                 C  
ATOM    523  C   GLY   166     351.352  35.738 118.227  1.00                 C  
ATOM    524  O   GLY   166     350.271  36.148 118.665  1.00                 O  
ATOM    525  N   ARG   167     351.617  35.702 116.922  1.00                 N  
ATOM    526  CA  ARG   167     350.624  36.106 115.929  1.00                 C  
ATOM    527  C   ARG   167     349.365  35.245 116.002  1.00                 C  
ATOM    528  O   ARG   167     349.442  34.025 116.171  1.00                 O  
ATOM    529  CB  ARG   167     351.216  36.035 114.520  1.00                 C  
ATOM    530  CD  ARG   167     351.674  38.477 114.165  1.00                 C  
ATOM    531  NE  ARG   167     350.695  38.591 113.087  1.00                 N  
ATOM    532  CG  ARG   167     352.279  37.085 114.240  1.00                 C  
ATOM    533  CZ  ARG   167     351.004  38.864 111.823  1.00                 C  
ATOM    534  NH1 ARG   167     350.046  38.949 110.910  1.00                 N  
ATOM    535  NH2 ARG   167     352.270  39.052 111.476  1.00                 N  
ATOM    536  N   GLU   168     348.199  35.890 115.891  1.00                 N  
ATOM    537  CA  GLU   168     346.933  35.177 115.736  1.00                 C  
ATOM    538  C   GLU   168     346.441  35.355 114.304  1.00                 C  
ATOM    539  O   GLU   168     346.832  36.286 113.592  1.00                 O  
ATOM    540  CB  GLU   168     345.903  35.688 116.746  1.00                 C  
ATOM    541  CD  GLU   168     345.227  35.938 119.166  1.00                 C  
ATOM    542  CG  GLU   168     346.278  35.434 118.197  1.00                 C  
ATOM    543  OE1 GLU   168     344.256  36.579 118.710  1.00                 O  
ATOM    544  OE2 GLU   168     345.374  35.693 120.382  1.00                 O  
ATOM    545  N   PHE   169     345.635  34.419 113.845  1.00                 N  
ATOM    546  CA  PHE   169     345.095  34.531 112.517  1.00                 C  
ATOM    547  C   PHE   169     343.686  34.028 112.499  1.00                 C  
ATOM    548  O   PHE   169     343.347  33.100 113.208  1.00                 O  
ATOM    549  CB  PHE   169     345.960  33.758 111.520  1.00                 C  
ATOM    550  CG  PHE   169     347.379  34.246 111.443  1.00                 C  
ATOM    551  CZ  PHE   169     350.002  35.153 111.295  1.00                 C  
ATOM    552  CD1 PHE   169     348.350  33.731 112.284  1.00                 C  
ATOM    553  CE1 PHE   169     349.655  34.180 112.213  1.00                 C  
ATOM    554  CD2 PHE   169     347.743  35.219 110.529  1.00                 C  
ATOM    555  CE2 PHE   169     349.048  35.668 110.458  1.00                 C  
ATOM    556  N   HIS   170     342.857  34.644 111.680  1.00                 N  
ATOM    557  CA  HIS   170     341.510  34.158 111.513  1.00                 C  
ATOM    558  C   HIS   170     341.342  33.428 110.205  1.00                 C  
ATOM    559  O   HIS   170     340.249  33.056 109.852  1.00                 O  
ATOM    560  CB  HIS   170     340.510  35.313 111.595  1.00                 C  
ATOM    561  CG  HIS   170     340.690  36.345 110.526  1.00                 C  
ATOM    562  ND1 HIS   170     341.805  37.152 110.450  1.00                 N  
ATOM    563  CE1 HIS   170     341.681  37.972 109.392  1.00                 C  
ATOM    564  CD2 HIS   170     339.913  36.804 109.383  1.00                 C  
ATOM    565  NE2 HIS   170     340.548  37.769 108.747  1.00                 N  
ATOM    566  N   LYS   171     342.438  33.235 109.487  1.00                 N  
ATOM    567  CA  LYS   171     342.431  32.476 108.249  1.00                 C  
ATOM    568  C   LYS   171     343.446  31.352 108.324  1.00                 C  
ATOM    569  O   LYS   171     344.573  31.569 108.732  1.00                 O  
ATOM    570  CB  LYS   171     342.725  33.391 107.058  1.00                 C  
ATOM    571  CD  LYS   171     340.354  34.001 106.504  1.00                 C  
ATOM    572  CE  LYS   171     339.385  35.139 106.228  1.00                 C  
ATOM    573  CG  LYS   171     341.728  34.526 106.887  1.00                 C  
ATOM    574  NZ  LYS   171     338.010  34.643 105.949  1.00                 N  
ATOM    575  N   SER   172     343.060  30.148 107.933  1.00                 N  
ATOM    576  CA  SER   172     343.983  29.036 108.002  1.00                 C  
ATOM    577  C   SER   172     345.193  29.214 107.112  1.00                 C  
ATOM    578  O   SER   172     346.298  28.975 107.541  1.00                 O  
ATOM    579  CB  SER   172     343.278  27.730 107.629  1.00                 C  
ATOM    580  OG  SER   172     342.290  27.393 108.587  1.00                 O  
ATOM    581  N   ARG   173     344.998  29.658 105.885  1.00                 N  
ATOM    582  CA  ARG   173     346.116  29.780 104.970  1.00                 C  
ATOM    583  C   ARG   173     347.077  30.791 105.521  1.00                 C  
ATOM    584  O   ARG   173     348.279  30.618 105.456  1.00                 O  
ATOM    585  CB  ARG   173     345.626  30.176 103.576  1.00                 C  
ATOM    586  CD  ARG   173     346.180  30.706 101.185  1.00                 C  
ATOM    587  NE  ARG   173     345.609  32.050 101.230  1.00                 N  
ATOM    588  CG  ARG   173     346.730  30.276 102.535  1.00                 C  
ATOM    589  CZ  ARG   173     346.327  33.168 101.187  1.00                 C  
ATOM    590  NH1 ARG   173     345.721  34.346 101.233  1.00                 N  
ATOM    591  NH2 ARG   173     347.648  33.104 101.098  1.00                 N  
ATOM    592  N   PHE   174     346.539  31.863 106.067  1.00                 N  
ATOM    593  CA  PHE   174     347.373  32.903 106.614  1.00                 C  
ATOM    594  C   PHE   174     348.158  32.329 107.754  1.00                 C  
ATOM    595  O   PHE   174     349.306  32.681 107.953  1.00                 O  
ATOM    596  CB  PHE   174     346.522  34.093 107.061  1.00                 C  
ATOM    597  CG  PHE   174     346.000  34.926 105.925  1.00                 C  
ATOM    598  CZ  PHE   174     345.041  36.470 103.822  1.00                 C  
ATOM    599  CD1 PHE   174     344.645  34.971 105.646  1.00                 C  
ATOM    600  CE1 PHE   174     344.165  35.737 104.601  1.00                 C  
ATOM    601  CD2 PHE   174     346.864  35.665 105.137  1.00                 C  
ATOM    602  CE2 PHE   174     346.384  36.431 104.092  1.00                 C  
ATOM    603  N   LEU   175     347.525  31.477 108.543  1.00                 N  
ATOM    604  CA  LEU   175     348.218  30.900 109.673  1.00                 C  
ATOM    605  C   LEU   175     349.378  30.010 109.297  1.00                 C  
ATOM    606  O   LEU   175     350.454  30.146 109.840  1.00                 O  
ATOM    607  CB  LEU   175     347.250  30.092 110.540  1.00                 C  
ATOM    608  CG  LEU   175     347.856  29.384 111.753  1.00                 C  
ATOM    609  CD1 LEU   175     348.463  30.392 112.716  1.00                 C  
ATOM    610  CD2 LEU   175     346.808  28.539 112.461  1.00                 C  
ATOM    611  N   SER   176     349.170  29.107 108.353  1.00                 N  
ATOM    612  CA  SER   176     350.241  28.215 107.961  1.00                 C  
ATOM    613  C   SER   176     351.341  28.996 107.294  1.00                 C  
ATOM    614  O   SER   176     352.510  28.755 107.514  1.00                 O  
ATOM    615  CB  SER   176     349.714  27.121 107.031  1.00                 C  
ATOM    616  OG  SER   176     349.256  27.669 105.807  1.00                 O  
ATOM    617  N   LEU   177     350.951  29.956 106.484  1.00                 N  
ATOM    618  CA  LEU   177     351.904  30.715 105.718  1.00                 C  
ATOM    619  C   LEU   177     352.829  31.427 106.675  1.00                 C  
ATOM    620  O   LEU   177     354.011  31.551 106.425  1.00                 O  
ATOM    621  CB  LEU   177     351.186  31.701 104.795  1.00                 C  
ATOM    622  CG  LEU   177     352.077  32.568 103.904  1.00                 C  
ATOM    623  CD1 LEU   177     352.913  31.702 102.974  1.00                 C  
ATOM    624  CD2 LEU   177     351.240  33.552 103.100  1.00                 C  
ATOM    625  N   HIS   178     352.279  31.916 107.770  1.00                 N  
ATOM    626  CA  HIS   178     353.077  32.586 108.776  1.00                 C  
ATOM    627  C   HIS   178     354.087  31.647 109.407  1.00                 C  
ATOM    628  O   HIS   178     355.233  32.007 109.629  1.00                 O  
ATOM    629  CB  HIS   178     352.179  33.185 109.861  1.00                 C  
ATOM    630  CG  HIS   178     352.928  33.934 110.919  1.00                 C  
ATOM    631  ND1 HIS   178     353.524  35.155 110.687  1.00                 N  
ATOM    632  CE1 HIS   178     354.116  35.575 111.819  1.00                 C  
ATOM    633  CD2 HIS   178     353.250  33.707 112.320  1.00                 C  
ATOM    634  NE2 HIS   178     353.956  34.712 112.803  1.00                 N  
ATOM    635  N   MET   179     353.665  30.427 109.671  1.00                 N  
ATOM    636  CA  MET   179     354.534  29.475 110.326  1.00                 C  
ATOM    637  C   MET   179     355.719  29.188 109.409  1.00                 C  
ATOM    638  O   MET   179     356.718  28.624 109.825  1.00                 O  
ATOM    639  CB  MET   179     353.767  28.195 110.666  1.00                 C  
ATOM    640  SD  MET   179     351.813  26.850 112.097  1.00                 S  
ATOM    641  CE  MET   179     350.656  27.418 113.340  1.00                 C  
ATOM    642  CG  MET   179     352.713  28.372 111.746  1.00                 C  
ATOM    643  N   LYS   180     355.577  29.559 108.145  1.00                 N  
ATOM    644  CA  LYS   180     356.658  29.558 107.182  1.00                 C  
ATOM    645  C   LYS   180     357.779  30.517 107.585  1.00                 C  
ATOM    646  O   LYS   180     358.941  30.235 107.380  1.00                 O  
ATOM    647  CB  LYS   180     356.137  29.928 105.792  1.00                 C  
ATOM    648  CD  LYS   180     356.600  30.203 103.340  1.00                 C  
ATOM    649  CE  LYS   180     357.665  30.199 102.256  1.00                 C  
ATOM    650  CG  LYS   180     357.199  29.903 104.704  1.00                 C  
ATOM    651  NZ  LYS   180     357.092  30.495 100.914  1.00                 N  
ATOM    652  N   VAL   181     357.435  31.651 108.167  1.00                 N  
ATOM    653  CA  VAL   181     358.430  32.658 108.521  1.00                 C  
ATOM    654  C   VAL   181     359.344  32.123 109.622  1.00                 C  
ATOM    655  O   VAL   181     360.336  32.736 109.987  1.00                 O  
ATOM    656  CB  VAL   181     357.767  33.975 108.966  1.00                 C  
ATOM    657  CG1 VAL   181     357.154  33.821 110.350  1.00                 C  
ATOM    658  CG2 VAL   181     358.777  35.112 108.950  1.00                 C  
ATOM    659  N   HIS   182     358.932  30.997 110.179  1.00                 N  
ATOM    660  CA  HIS   182     359.581  30.308 111.275  1.00                 C  
ATOM    661  C   HIS   182     360.351  29.049 110.871  1.00                 C  
ATOM    662  O   HIS   182     361.151  28.543 111.640  1.00                 O  
ATOM    663  CB  HIS   182     358.558  29.918 112.344  1.00                 C  
ATOM    664  CG  HIS   182     357.896  31.089 113.002  1.00                 C  
ATOM    665  ND1 HIS   182     358.560  31.926 113.873  1.00                 N  
ATOM    666  CE1 HIS   182     357.710  32.877 114.299  1.00                 C  
ATOM    667  CD2 HIS   182     356.564  31.676 112.981  1.00                 C  
ATOM    668  NE2 HIS   182     356.511  32.733 113.767  1.00                 N  
ATOM    669  N   SER   183     360.111  28.529 109.677  1.00                 N  
ATOM    670  CA  SER   183     360.799  27.312 109.260  1.00                 C  
ATOM    671  C   SER   183     362.272  27.577 109.003  1.00                 C  
ATOM    672  O   SER   183     362.640  28.639 108.511  1.00                 O  
ATOM    673  CB  SER   183     360.144  26.729 108.006  1.00                 C  
ATOM    674  OG  SER   183     360.291  27.602 106.900  1.00                 O  
ATOM    675  N   GLN   184     363.115  26.613 109.346  1.00                 N  
ATOM    676  CA  GLN   184     364.532  26.717 109.051  1.00                 C  
ATOM    677  C   GLN   184     365.021  28.017 109.632  1.00                 C  
ATOM    678  O   GLN   184     365.799  28.727 109.016  1.00                 O  
ATOM    679  CB  GLN   184     364.772  26.637 107.542  1.00                 C  
ATOM    680  CD  GLN   184     364.618  25.269 105.424  1.00                 C  
ATOM    681  CG  GLN   184     364.333  25.325 106.912  1.00                 C  
ATOM    682  OE1 GLN   184     365.678  25.698 104.969  1.00                 O  
ATOM    683  NE2 GLN   184     363.669  24.738 104.661  1.00                 N  
ATOM    684  N   GLU   185     364.521  28.331 110.815  1.00                 N  
ATOM    685  CA  GLU   185     364.879  29.540 111.526  1.00                 C  
ATOM    686  C   GLU   185     364.966  29.131 112.969  1.00                 C  
ATOM    687  O   GLU   185     364.415  28.107 113.334  1.00                 O  
ATOM    688  CB  GLU   185     363.845  30.638 111.270  1.00                 C  
ATOM    689  CD  GLU   185     364.972  31.860 109.368  1.00                 C  
ATOM    690  CG  GLU   185     363.754  31.078 109.817  1.00                 C  
ATOM    691  OE1 GLU   185     365.694  32.389 110.240  1.00                 O  
ATOM    692  OE2 GLU   185     365.206  31.944 108.144  1.00                 O  
ATOM    693  N   LYS   186     365.654  29.904 113.795  1.00                 N  
ATOM    694  CA  LYS   186     365.791  29.513 115.184  1.00                 C  
ATOM    695  C   LYS   186     364.572  30.013 115.927  1.00                 C  
ATOM    696  O   LYS   186     364.440  31.189 116.216  1.00                 O  
ATOM    697  CB  LYS   186     367.087  30.074 115.773  1.00                 C  
ATOM    698  CD  LYS   186     369.596  30.125 115.759  1.00                 C  
ATOM    699  CE  LYS   186     370.859  29.561 115.129  1.00                 C  
ATOM    700  CG  LYS   186     368.350  29.506 115.147  1.00                 C  
ATOM    701  NZ  LYS   186     372.089  30.142 115.734  1.00                 N  
ATOM    702  N   ASP   187     363.687  29.079 116.236  1.00                 N  
ATOM    703  CA  ASP   187     362.330  29.370 116.658  1.00                 C  
ATOM    704  C   ASP   187     362.065  29.251 118.137  1.00                 C  
ATOM    705  O   ASP   187     360.929  29.365 118.557  1.00                 O  
ATOM    706  CB  ASP   187     361.337  28.456 115.937  1.00                 C  
ATOM    707  CG  ASP   187     361.540  26.993 116.275  1.00                 C  
ATOM    708  OD1 ASP   187     362.489  26.683 117.026  1.00                 O  
ATOM    709  OD2 ASP   187     360.750  26.156 115.790  1.00                 O  
ATOM    710  N   PHE   188     363.106  28.997 118.915  1.00                 N  
ATOM    711  CA  PHE   188     362.953  28.819 120.348  1.00                 C  
ATOM    712  C   PHE   188     363.952  29.658 121.131  1.00                 C  
ATOM    713  O   PHE   188     364.900  29.141 121.693  1.00                 O  
ATOM    714  CB  PHE   188     363.110  27.344 120.725  1.00                 C  
ATOM    715  CG  PHE   188     362.132  26.436 120.037  1.00                 C  
ATOM    716  CZ  PHE   188     360.316  24.757 118.767  1.00                 C  
ATOM    717  CD1 PHE   188     362.573  25.432 119.192  1.00                 C  
ATOM    718  CE1 PHE   188     361.673  24.596 118.559  1.00                 C  
ATOM    719  CD2 PHE   188     360.770  26.584 120.235  1.00                 C  
ATOM    720  CE2 PHE   188     359.870  25.748 119.602  1.00                 C  
ATOM    721  N   ILE   189     363.728  30.955 121.189  1.00                 N  
ATOM    722  CA  ILE   189     364.651  31.828 121.879  1.00                 C  
ATOM    723  C   ILE   189     364.628  31.499 123.361  1.00                 C  
ATOM    724  O   ILE   189     363.639  30.986 123.859  1.00                 O  
ATOM    725  CB  ILE   189     364.313  33.311 121.637  1.00                 C  
ATOM    726  CD1 ILE   189     365.362  35.634 121.611  1.00                 C  
ATOM    727  CG1 ILE   189     365.473  34.202 122.086  1.00                 C  
ATOM    728  CG2 ILE   189     363.012  33.681 122.332  1.00                 C  
ATOM    729  N   CYS   190     365.736  31.752 124.051  1.00                 N  
ATOM    730  CA  CYS   190     365.857  31.437 125.470  1.00                 C  
ATOM    731  C   CYS   190     365.821  32.720 126.275  1.00                 C  
ATOM    732  O   CYS   190     366.472  33.694 125.922  1.00                 O  
ATOM    733  CB  CYS   190     367.146  30.658 125.738  1.00                 C  
ATOM    734  SG  CYS   190     367.401  30.209 127.471  1.00                 S  
ATOM    735  N   THR   191     365.017  32.719 127.333  1.00                 N  
ATOM    736  CA  THR   191     364.843  33.892 128.186  1.00                 C  
ATOM    737  C   THR   191     366.063  34.372 128.969  1.00                 C  
ATOM    738  O   THR   191     366.358  35.560 128.983  1.00                 O  
ATOM    739  CB  THR   191     363.731  33.672 129.228  1.00                 C  
ATOM    740  OG1 THR   191     362.481  33.460 128.560  1.00                 O  
ATOM    741  CG2 THR   191     363.599  34.889 130.131  1.00                 C  
ATOM    742  N   ILE   192     366.764  33.458 129.625  1.00                 N  
ATOM    743  CA  ILE   192     367.929  33.824 130.433  1.00                 C  
ATOM    744  C   ILE   192     369.147  34.325 129.660  1.00                 C  
ATOM    745  O   ILE   192     369.820  35.251 130.078  1.00                 O  
ATOM    746  CB  ILE   192     368.400  32.648 131.309  1.00                 C  
ATOM    747  CD1 ILE   192     367.608  31.026 133.108  1.00                 C  
ATOM    748  CG1 ILE   192     367.354  32.326 132.377  1.00                 C  
ATOM    749  CG2 ILE   192     369.760  32.951 131.920  1.00                 C  
ATOM    750  N   CYS   193     369.418  33.688 128.532  1.00                 N  
ATOM    751  CA  CYS   193     370.595  33.957 127.725  1.00                 C  
ATOM    752  C   CYS   193     370.154  33.997 126.278  1.00                 C  
ATOM    753  O   CYS   193     369.023  33.665 125.980  1.00                 O  
ATOM    754  CB  CYS   193     371.667  32.893 127.969  1.00                 C  
ATOM    755  SG  CYS   193     372.224  32.774 129.685  1.00                 S  
ATOM    756  N   GLY   194     371.015  34.447 125.383  1.00                 N  
ATOM    757  CA  GLY   194     370.596  34.724 124.021  1.00                 C  
ATOM    758  C   GLY   194     370.747  33.559 123.046  1.00                 C  
ATOM    759  O   GLY   194     370.697  33.745 121.842  1.00                 O  
ATOM    760  N   ARG   195     370.981  32.368 123.570  1.00                 N  
ATOM    761  CA  ARG   195     371.025  31.157 122.761  1.00                 C  
ATOM    762  C   ARG   195     369.668  30.865 122.138  1.00                 C  
ATOM    763  O   ARG   195     368.651  31.103 122.765  1.00                 O  
ATOM    764  CB  ARG   195     371.483  29.966 123.604  1.00                 C  
ATOM    765  CD  ARG   195     372.896  28.650 122.001  1.00                 C  
ATOM    766  NE  ARG   195     374.089  28.598 122.843  1.00                 N  
ATOM    767  CG  ARG   195     371.619  28.668 122.824  1.00                 C  
ATOM    768  CZ  ARG   195     375.320  28.850 122.410  1.00                 C  
ATOM    769  NH1 ARG   195     376.345  28.779 123.248  1.00                 N  
ATOM    770  NH2 ARG   195     375.524  29.172 121.140  1.00                 N  
ATOM    771  N   GLU   196     369.650  30.362 120.905  1.00                 N  
ATOM    772  CA  GLU   196     368.404  29.985 120.241  1.00                 C  
ATOM    773  C   GLU   196     368.496  28.617 119.609  1.00                 C  
ATOM    774  O   GLU   196     369.520  28.271 119.053  1.00                 O  
ATOM    775  CB  GLU   196     368.029  31.020 119.178  1.00                 C  
ATOM    776  CD  GLU   196     367.373  33.402 118.653  1.00                 C  
ATOM    777  CG  GLU   196     367.746  32.406 119.734  1.00                 C  
ATOM    778  OE1 GLU   196     367.531  33.070 117.460  1.00                 O  
ATOM    779  OE2 GLU   196     366.923  34.514 119.000  1.00                 O  
ATOM    780  N   PHE   197     367.418  27.847 119.668  1.00                 N  
ATOM    781  CA  PHE   197     367.414  26.499 119.117  1.00                 C  
ATOM    782  C   PHE   197     366.345  26.275 118.060  1.00                 C  
ATOM    783  O   PHE   197     365.204  26.644 118.246  1.00                 O  
ATOM    784  CB  PHE   197     367.227  25.466 120.230  1.00                 C  
ATOM    785  CG  PHE   197     368.354  25.433 121.222  1.00                 C  
ATOM    786  CZ  PHE   197     370.444  25.369 123.053  1.00                 C  
ATOM    787  CD1 PHE   197     368.179  25.917 122.507  1.00                 C  
ATOM    788  CE1 PHE   197     369.216  25.887 123.420  1.00                 C  
ATOM    789  CD2 PHE   197     369.589  24.918 120.871  1.00                 C  
ATOM    790  CE2 PHE   197     370.627  24.887 121.784  1.00                 C  
ATOM    791  N   MET   198     366.720  25.656 116.955  1.00                 N  
ATOM    792  CA  MET   198     365.757  25.260 115.943  1.00                 C  
ATOM    793  C   MET   198     364.780  24.217 116.471  1.00                 C  
ATOM    794  O   MET   198     363.622  24.208 116.101  1.00                 O  
ATOM    795  CB  MET   198     366.473  24.717 114.705  1.00                 C  
ATOM    796  SD  MET   198     368.193  25.067 112.561  1.00                 S  
ATOM    797  CE  MET   198     366.885  24.547 111.454  1.00                 C  
ATOM    798  CG  MET   198     367.234  25.770 113.916  1.00                 C  
ATOM    799  N   TYR   199     365.270  23.308 117.302  1.00                 N  
ATOM    800  CA  TYR   199     364.445  22.247 117.862  1.00                 C  
ATOM    801  C   TYR   199     364.281  22.454 119.345  1.00                 C  
ATOM    802  O   TYR   199     365.198  22.887 120.018  1.00                 O  
ATOM    803  CB  TYR   199     365.063  20.878 117.571  1.00                 C  
ATOM    804  CG  TYR   199     365.060  20.503 116.106  1.00                 C  
ATOM    805  OH  TYR   199     365.069  19.482 112.076  1.00                 O  
ATOM    806  CZ  TYR   199     365.064  19.819 113.410  1.00                 C  
ATOM    807  CD1 TYR   199     366.109  20.876 115.275  1.00                 C  
ATOM    808  CE1 TYR   199     366.116  20.538 113.935  1.00                 C  
ATOM    809  CD2 TYR   199     364.009  19.779 115.559  1.00                 C  
ATOM    810  CE2 TYR   199     363.999  19.432 114.221  1.00                 C  
ATOM    811  N   LYS   200     363.094  22.176 119.854  1.00                 N  
ATOM    812  CA  LYS   200     362.823  22.401 121.255  1.00                 C  
ATOM    813  C   LYS   200     363.692  21.550 122.166  1.00                 C  
ATOM    814  O   LYS   200     364.166  22.024 123.190  1.00                 O  
ATOM    815  CB  LYS   200     361.350  22.128 121.566  1.00                 C  
ATOM    816  CD  LYS   200     359.474  22.174 123.233  1.00                 C  
ATOM    817  CE  LYS   200     359.091  22.413 124.685  1.00                 C  
ATOM    818  CG  LYS   200     360.963  22.389 123.013  1.00                 C  
ATOM    819  NZ  LYS   200     357.635  22.204 124.916  1.00                 N  
ATOM    820  N   PHE   201     363.910  20.293 121.812  1.00                 N  
ATOM    821  CA  PHE   201     364.605  19.408 122.727  1.00                 C  
ATOM    822  C   PHE   201     365.898  20.064 123.155  1.00                 C  
ATOM    823  O   PHE   201     366.271  20.030 124.315  1.00                 O  
ATOM    824  CB  PHE   201     364.862  18.051 122.068  1.00                 C  
ATOM    825  CG  PHE   201     365.598  17.080 122.948  1.00                 C  
ATOM    826  CZ  PHE   201     366.964  15.286 124.571  1.00                 C  
ATOM    827  CD1 PHE   201     364.931  16.378 123.937  1.00                 C  
ATOM    828  CE1 PHE   201     365.608  15.485 124.746  1.00                 C  
ATOM    829  CD2 PHE   201     366.956  16.869 122.786  1.00                 C  
ATOM    830  CE2 PHE   201     367.632  15.976 123.595  1.00                 C  
ATOM    831  N   ASN   202     366.567  20.689 122.205  1.00                 N  
ATOM    832  CA  ASN   202     367.803  21.372 122.477  1.00                 C  
ATOM    833  C   ASN   202     367.559  22.493 123.443  1.00                 C  
ATOM    834  O   ASN   202     368.381  22.757 124.300  1.00                 O  
ATOM    835  CB  ASN   202     368.431  21.881 121.178  1.00                 C  
ATOM    836  CG  ASN   202     369.028  20.765 120.343  1.00                 C  
ATOM    837  OD1 ASN   202     369.305  19.678 120.849  1.00                 O  
ATOM    838  ND2 ASN   202     369.227  21.032 119.057  1.00                 N  
ATOM    839  N   LEU   203     366.439  23.179 123.295  1.00                 N  
ATOM    840  CA  LEU   203     366.170  24.307 124.161  1.00                 C  
ATOM    841  C   LEU   203     366.069  23.829 125.583  1.00                 C  
ATOM    842  O   LEU   203     366.543  24.484 126.497  1.00                 O  
ATOM    843  CB  LEU   203     364.888  25.021 123.729  1.00                 C  
ATOM    844  CG  LEU   203     364.486  26.249 124.548  1.00                 C  
ATOM    845  CD1 LEU   203     365.567  27.316 124.482  1.00                 C  
ATOM    846  CD2 LEU   203     363.159  26.809 124.061  1.00                 C  
ATOM    847  N   LYS   204     365.449  22.679 125.775  1.00                 N  
ATOM    848  CA  LYS   204     365.333  22.146 127.114  1.00                 C  
ATOM    849  C   LYS   204     366.696  21.853 127.715  1.00                 C  
ATOM    850  O   LYS   204     366.933  22.177 128.872  1.00                 O  
ATOM    851  CB  LYS   204     364.480  20.876 127.113  1.00                 C  
ATOM    852  CD  LYS   204     362.221  19.817 126.844  1.00                 C  
ATOM    853  CE  LYS   204     360.746  20.059 126.568  1.00                 C  
ATOM    854  CG  LYS   204     363.003  21.120 126.851  1.00                 C  
ATOM    855  NZ  LYS   204     359.974  18.787 126.516  1.00                 N  
ATOM    856  N   ASN   205     367.601  21.262 126.939  1.00                 N  
ATOM    857  CA  ASN   205     368.915  20.970 127.476  1.00                 C  
ATOM    858  C   ASN   205     369.624  22.247 127.847  1.00                 C  
ATOM    859  O   ASN   205     370.194  22.353 128.913  1.00                 O  
ATOM    860  CB  ASN   205     369.735  20.157 126.473  1.00                 C  
ATOM    861  CG  ASN   205     369.267  18.719 126.366  1.00                 C  
ATOM    862  OD1 ASN   205     368.588  18.210 127.258  1.00                 O  
ATOM    863  ND2 ASN   205     369.628  18.060 125.271  1.00                 N  
ATOM    864  N   HIS   206     369.548  23.247 126.990  1.00                 N  
ATOM    865  CA  HIS   206     370.316  24.449 127.211  1.00                 C  
ATOM    866  C   HIS   206     369.853  25.014 128.510  1.00                 C  
ATOM    867  O   HIS   206     370.632  25.553 129.278  1.00                 O  
ATOM    868  CB  HIS   206     370.130  25.425 126.048  1.00                 C  
ATOM    869  CG  HIS   206     370.930  26.683 126.181  1.00                 C  
ATOM    870  ND1 HIS   206     372.300  26.714 126.035  1.00                 N  
ATOM    871  CE1 HIS   206     372.731  27.975 126.210  1.00                 C  
ATOM    872  CD2 HIS   206     370.630  28.080 126.460  1.00                 C  
ATOM    873  NE2 HIS   206     371.735  28.801 126.465  1.00                 N  
ATOM    874  N   MET   207     368.566  24.880 128.765  1.00                 N  
ATOM    875  CA  MET   207     367.973  25.513 129.919  1.00                 C  
ATOM    876  C   MET   207     368.696  24.975 131.122  1.00                 C  
ATOM    877  O   MET   207     368.974  25.700 132.064  1.00                 O  
ATOM    878  CB  MET   207     366.469  25.236 129.968  1.00                 C  
ATOM    879  SD  MET   207     363.913  25.548 128.944  1.00                 S  
ATOM    880  CE  MET   207     363.323  26.384 127.475  1.00                 C  
ATOM    881  CG  MET   207     365.680  25.893 128.847  1.00                 C  
ATOM    882  N   ARG   208     369.999  24.748 130.970  1.00                 N  
ATOM    883  CA  ARG   208     370.834  24.203 132.039  1.00                 C  
ATOM    884  C   ARG   208     370.738  25.056 133.295  1.00                 C  
ATOM    885  O   ARG   208     370.349  24.593 134.371  1.00                 O  
ATOM    886  CB  ARG   208     372.291  24.101 131.582  1.00                 C  
ATOM    887  CD  ARG   208     374.666  23.509 132.133  1.00                 C  
ATOM    888  NE  ARG   208     375.172  24.863 131.919  1.00                 N  
ATOM    889  CG  ARG   208     373.227  23.508 132.622  1.00                 C  
ATOM    890  CZ  ARG   208     375.585  25.668 132.893  1.00                 C  
ATOM    891  NH1 ARG   208     376.029  26.883 132.604  1.00                 N  
ATOM    892  NH2 ARG   208     375.554  25.255 134.153  1.00                 N  
ATOM    893  N   ILE   209     371.096  26.325 133.166  1.00                 N  
ATOM    894  CA  ILE   209     371.051  27.234 134.296  1.00                 C  
ATOM    895  C   ILE   209     369.637  27.374 134.857  1.00                 C  
ATOM    896  O   ILE   209     369.435  27.769 136.008  1.00                 O  
ATOM    897  CB  ILE   209     371.594  28.626 133.923  1.00                 C  
ATOM    898  CD1 ILE   209     372.718  30.685 134.921  1.00                 C  
ATOM    899  CG1 ILE   209     371.918  29.428 135.185  1.00                 C  
ATOM    900  CG2 ILE   209     370.611  29.358 133.022  1.00                 C  
ATOM    901  N   HIS   210     368.635  27.052 134.047  1.00                 N  
ATOM    902  CA  HIS   210     367.256  27.166 134.484  1.00                 C  
ATOM    903  C   HIS   210     366.652  25.860 134.983  1.00                 C  
ATOM    904  O   HIS   210     365.890  25.825 135.953  1.00                 O  
ATOM    905  CB  HIS   210     366.378  27.704 133.352  1.00                 C  
ATOM    906  CG  HIS   210     364.951  27.925 133.748  1.00                 C  
ATOM    907  ND1 HIS   210     364.580  28.824 134.724  1.00                 N  
ATOM    908  CE1 HIS   210     363.242  28.800 134.855  1.00                 C  
ATOM    909  CD2 HIS   210     363.664  27.385 133.336  1.00                 C  
ATOM    910  NE2 HIS   210     362.686  27.939 134.025  1.00                 N  
ATOM    911  N   SER   211     366.990  24.762 134.318  1.00                 N  
ATOM    912  CA  SER   211     366.425  23.466 134.669  1.00                 C  
ATOM    913  C   SER   211     367.233  22.542 135.567  1.00                 C  
ATOM    914  O   SER   211     366.686  21.658 136.232  1.00                 O  
ATOM    915  CB  SER   211     366.111  22.659 133.408  1.00                 C  
ATOM    916  OG  SER   211     367.295  22.340 132.698  1.00                 O  
ATOM    917  N   ASP   212     368.551  22.721 135.609  1.00                 N  
ATOM    918  CA  ASP   212     369.370  21.850 136.436  1.00                 C  
ATOM    919  C   ASP   212     369.687  20.576 135.671  1.00                 C  
ATOM    920  O   ASP   212     369.194  20.346 134.564  1.00                 O  
ATOM    921  CB  ASP   212     368.657  21.535 137.752  1.00                 C  
ATOM    922  CG  ASP   212     369.622  21.312 138.900  1.00                 C  
ATOM    923  OD1 ASP   212     370.841  21.224 138.641  1.00                 O  
ATOM    924  OD2 ASP   212     369.160  21.226 140.057  1.00                 O  
ATOM    925  N   ASP   213     370.524  19.721 136.255  1.00                 N  
ATOM    926  CA  ASP   213     370.945  18.469 135.635  1.00                 C  
ATOM    927  C   ASP   213     370.163  17.282 136.223  1.00                 C  
ATOM    928  O   ASP   213     369.742  17.308 137.382  1.00                 O  
ATOM    929  CB  ASP   213     372.449  18.258 135.820  1.00                 C  
ATOM    930  CG  ASP   213     373.278  19.268 135.051  1.00                 C  
ATOM    931  OD1 ASP   213     372.686  20.197 134.462  1.00                 O  
ATOM    932  OD2 ASP   213     374.519  19.129 135.036  1.00                 O  
ATOM    933  N   ARG   214     369.883  16.243 135.508  1.00                 N  
ATOM    934  CA  ARG   214     369.231  14.993 135.919  1.00                 C  
ATOM    935  C   ARG   214     369.396  13.783 134.996  1.00                 C  
ATOM    936  O   ARG   214     368.413  13.230 134.515  1.00                 O  
ATOM    937  CB  ARG   214     367.727  15.208 136.100  1.00                 C  
ATOM    938  CD  ARG   214     365.548  15.993 135.133  1.00                 C  
ATOM    939  NE  ARG   214     364.905  16.787 134.088  1.00                 N  
ATOM    940  CG  ARG   214     367.047  15.867 134.911  1.00                 C  
ATOM    941  CZ  ARG   214     363.590  16.903 133.941  1.00                 C  
ATOM    942  NH1 ARG   214     363.095  17.647 132.961  1.00                 N  
ATOM    943  NH2 ARG   214     362.772  16.275 134.775  1.00                 N  
ATOM    944  N   TYR   215     370.626  13.349 134.781  1.00                 N  
ATOM    945  CA  TYR   215     370.882  12.011 134.284  1.00                 C  
ATOM    946  C   TYR   215     371.977  11.435 135.157  1.00                 C  
ATOM    947  O   TYR   215     372.995  12.081 135.374  1.00                 O  
ATOM    948  CB  TYR   215     371.270  12.054 132.805  1.00                 C  
ATOM    949  CG  TYR   215     370.188  12.604 131.903  1.00                 C  
ATOM    950  OH  TYR   215     367.218  14.132 129.426  1.00                 O  
ATOM    951  CZ  TYR   215     368.200  13.624 130.246  1.00                 C  
ATOM    952  CD1 TYR   215     370.079  13.970 131.675  1.00                 C  
ATOM    953  CE1 TYR   215     369.093  14.481 130.853  1.00                 C  
ATOM    954  CD2 TYR   215     369.280  11.756 131.283  1.00                 C  
ATOM    955  CE2 TYR   215     368.288  12.249 130.457  1.00                 C  
ATOM    956  N   LYS   216     371.770  10.238 135.684  1.00                 N  
ATOM    957  CA  LYS   216     372.728   9.678 136.624  1.00                 C  
ATOM    958  C   LYS   216     373.165   8.260 136.296  1.00                 C  
ATOM    959  O   LYS   216     372.339   7.397 136.018  1.00                 O  
ATOM    960  CB  LYS   216     372.157   9.692 138.043  1.00                 C  
ATOM    961  CD  LYS   216     372.505   9.267 140.492  1.00                 C  
ATOM    962  CE  LYS   216     373.455   8.728 141.550  1.00                 C  
ATOM    963  CG  LYS   216     373.115   9.173 139.103  1.00                 C  
ATOM    964  NZ  LYS   216     372.851   8.766 142.910  1.00                 N  
ATOM    965  N   CYS   217     374.469   8.019 136.343  1.00                 N  
ATOM    966  CA  CYS   217     374.975   6.686 136.095  1.00                 C  
ATOM    967  C   CYS   217     374.585   5.768 137.225  1.00                 C  
ATOM    968  O   CYS   217     374.699   6.127 138.388  1.00                 O  
ATOM    969  CB  CYS   217     376.495   6.714 135.921  1.00                 C  
ATOM    970  SG  CYS   217     377.231   5.109 135.529  1.00                 S  
ATOM    971  N   ASP   218     374.135   4.573 136.881  1.00                 N  
ATOM    972  CA  ASP   218     373.786   3.606 137.893  1.00                 C  
ATOM    973  C   ASP   218     375.019   3.219 138.689  1.00                 C  
ATOM    974  O   ASP   218     374.958   3.092 139.900  1.00                 O  
ATOM    975  CB  ASP   218     373.145   2.371 137.256  1.00                 C  
ATOM    976  CG  ASP   218     371.746   2.643 136.738  1.00                 C  
ATOM    977  OD1 ASP   218     371.168   3.687 137.107  1.00                 O  
ATOM    978  OD2 ASP   218     371.229   1.812 135.962  1.00                 O  
ATOM    979  N   VAL   219     376.144   3.034 138.014  1.00                 N  
ATOM    980  CA  VAL   219     377.344   2.558 138.686  1.00                 C  
ATOM    981  C   VAL   219     378.184   3.606 139.400  1.00                 C  
ATOM    982  O   VAL   219     379.096   3.251 140.128  1.00                 O  
ATOM    983  CB  VAL   219     378.285   1.827 137.710  1.00                 C  
ATOM    984  CG1 VAL   219     377.580   0.633 137.085  1.00                 C  
ATOM    985  CG2 VAL   219     378.782   2.780 136.635  1.00                 C  
ATOM    986  N   CYS   220     377.919   4.885 139.187  1.00                 N  
ATOM    987  CA  CYS   220     378.760   5.912 139.798  1.00                 C  
ATOM    988  C   CYS   220     378.046   7.207 140.132  1.00                 C  
ATOM    989  O   CYS   220     376.967   7.484 139.633  1.00                 O  
ATOM    990  CB  CYS   220     379.944   6.246 138.888  1.00                 C  
ATOM    991  SG  CYS   220     379.481   6.955 137.291  1.00                 S  
ATOM    992  N   ASP   221     378.650   7.986 141.013  1.00                 N  
ATOM    993  CA  ASP   221     378.032   9.214 141.458  1.00                 C  
ATOM    994  C   ASP   221     378.337  10.302 140.457  1.00                 C  
ATOM    995  O   ASP   221     379.012  11.281 140.766  1.00                 O  
ATOM    996  CB  ASP   221     378.529   9.588 142.856  1.00                 C  
ATOM    997  CG  ASP   221     377.745  10.733 143.466  1.00                 C  
ATOM    998  OD1 ASP   221     376.628  11.012 142.982  1.00                 O  
ATOM    999  OD2 ASP   221     378.247  11.351 144.429  1.00                 O  
ATOM   1000  N   ALA   222     377.829  10.131 139.245  1.00                 N  
ATOM   1001  CA  ALA   222     378.045  11.119 138.204  1.00                 C  
ATOM   1002  C   ALA   222     376.728  11.558 137.597  1.00                 C  
ATOM   1003  O   ALA   222     375.903  10.731 137.228  1.00                 O  
ATOM   1004  CB  ALA   222     378.963  10.562 137.127  1.00                 C  
ATOM   1005  N   THR   223     376.540  12.866 137.486  1.00                 N  
ATOM   1006  CA  THR   223     375.301  13.412 136.961  1.00                 C  
ATOM   1007  C   THR   223     375.564  14.130 135.653  1.00                 C  
ATOM   1008  O   THR   223     376.437  14.982 135.572  1.00                 O  
ATOM   1009  CB  THR   223     374.638  14.373 137.965  1.00                 C  
ATOM   1010  OG1 THR   223     374.322  13.666 139.171  1.00                 O  
ATOM   1011  CG2 THR   223     373.352  14.944 137.386  1.00                 C  
ATOM   1012  N   PHE   224     374.798  13.791 134.628  1.00                 N  
ATOM   1013  CA  PHE   224     375.016  14.373 133.319  1.00                 C  
ATOM   1014  C   PHE   224     373.848  15.207 132.886  1.00                 C  
ATOM   1015  O   PHE   224     372.711  14.775 132.949  1.00                 O  
ATOM   1016  CB  PHE   224     375.285  13.279 132.284  1.00                 C  
ATOM   1017  CG  PHE   224     376.547  12.504 132.535  1.00                 C  
ATOM   1018  CZ  PHE   224     378.886  11.075 132.995  1.00                 C  
ATOM   1019  CD1 PHE   224     376.549  11.411 133.384  1.00                 C  
ATOM   1020  CE1 PHE   224     377.710  10.699 133.615  1.00                 C  
ATOM   1021  CD2 PHE   224     377.733  12.868 131.922  1.00                 C  
ATOM   1022  CE2 PHE   224     378.894  12.155 132.153  1.00                 C  
ATOM   1023  N   LYS   225     374.162  16.420 132.460  1.00                 N  
ATOM   1024  CA  LYS   225     373.157  17.392 132.077  1.00                 C  
ATOM   1025  C   LYS   225     372.359  16.952 130.883  1.00                 C  
ATOM   1026  O   LYS   225     371.145  16.825 130.944  1.00                 O  
ATOM   1027  CB  LYS   225     373.806  18.746 131.782  1.00                 C  
ATOM   1028  CD  LYS   225     371.779  20.080 131.140  1.00                 C  
ATOM   1029  CE  LYS   225     370.464  19.647 131.766  1.00                 C  
ATOM   1030  CG  LYS   225     372.930  19.941 132.122  1.00                 C  
ATOM   1031  NZ  LYS   225     369.456  19.270 130.737  1.00                 N  
ATOM   1032  N   TYR   226     373.035  16.668 129.797  1.00                 N  
ATOM   1033  CA  TYR   226     372.334  16.372 128.579  1.00                 C  
ATOM   1034  C   TYR   226     371.780  14.992 128.718  1.00                 C  
ATOM   1035  O   TYR   226     371.957  14.342 129.730  1.00                 O  
ATOM   1036  CB  TYR   226     373.271  16.502 127.376  1.00                 C  
ATOM   1037  CG  TYR   226     373.712  17.920 127.094  1.00                 C  
ATOM   1038  OH  TYR   226     374.941  21.818 126.326  1.00                 O  
ATOM   1039  CZ  TYR   226     374.533  20.528 126.579  1.00                 C  
ATOM   1040  CD1 TYR   226     374.959  18.373 127.507  1.00                 C  
ATOM   1041  CE1 TYR   226     375.371  19.667 127.253  1.00                 C  
ATOM   1042  CD2 TYR   226     372.881  18.802 126.416  1.00                 C  
ATOM   1043  CE2 TYR   226     373.276  20.100 126.154  1.00                 C  
ATOM   1044  N   LEU   227     371.124  14.544 127.664  1.00                 N  
ATOM   1045  CA  LEU   227     370.294  13.368 127.634  1.00                 C  
ATOM   1046  C   LEU   227     371.281  12.242 127.639  1.00                 C  
ATOM   1047  O   LEU   227     372.441  12.462 127.990  1.00                 O  
ATOM   1048  CB  LEU   227     369.379  13.389 126.408  1.00                 C  
ATOM   1049  CG  LEU   227     370.052  13.149 125.055  1.00                 C  
ATOM   1050  CD1 LEU   227     369.015  12.854 123.983  1.00                 C  
ATOM   1051  CD2 LEU   227     370.900  14.347 124.656  1.00                 C  
ATOM   1052  N   ASN   228     370.836  11.037 127.305  1.00                 N  
ATOM   1053  CA  ASN   228     371.631   9.851 127.560  1.00                 C  
ATOM   1054  C   ASN   228     372.991  10.057 126.916  1.00                 C  
ATOM   1055  O   ASN   228     374.019   9.626 127.471  1.00                 O  
ATOM   1056  CB  ASN   228     370.918   8.604 127.032  1.00                 C  
ATOM   1057  CG  ASN   228     369.730   8.208 127.886  1.00                 C  
ATOM   1058  OD1 ASN   228     369.622   8.612 129.043  1.00                 O  
ATOM   1059  ND2 ASN   228     368.832   7.413 127.315  1.00                 N  
ATOM   1060  N   ASP   229     372.996  10.888 125.876  1.00                 N  
ATOM   1061  CA  ASP   229     374.047  10.979 124.885  1.00                 C  
ATOM   1062  C   ASP   229     375.337  11.123 125.651  1.00                 C  
ATOM   1063  O   ASP   229     376.360  10.619 125.242  1.00                 O  
ATOM   1064  CB  ASP   229     373.790  12.152 123.937  1.00                 C  
ATOM   1065  CG  ASP   229     372.632  11.896 122.993  1.00                 C  
ATOM   1066  OD1 ASP   229     372.206  10.727 122.880  1.00                 O  
ATOM   1067  OD2 ASP   229     372.152  12.863 122.365  1.00                 O  
ATOM   1068  N   LEU   230     375.264  11.699 126.840  1.00                 N  
ATOM   1069  CA  LEU   230     376.368  11.683 127.780  1.00                 C  
ATOM   1070  C   LEU   230     376.420  10.478 128.735  1.00                 C  
ATOM   1071  O   LEU   230     377.207  10.490 129.643  1.00                 O  
ATOM   1072  CB  LEU   230     376.359  12.949 128.639  1.00                 C  
ATOM   1073  CG  LEU   230     376.550  14.273 127.897  1.00                 C  
ATOM   1074  CD1 LEU   230     376.427  15.449 128.854  1.00                 C  
ATOM   1075  CD2 LEU   230     377.898  14.305 127.192  1.00                 C  
ATOM   1076  N   LYS   231     375.596   9.451 128.527  1.00                 N  
ATOM   1077  CA  LYS   231     375.736   8.192 129.290  1.00                 C  
ATOM   1078  C   LYS   231     376.717   7.205 128.593  1.00                 C  
ATOM   1079  O   LYS   231     376.938   6.088 128.999  1.00                 O  
ATOM   1080  CB  LYS   231     374.372   7.523 129.475  1.00                 C  
ATOM   1081  CD  LYS   231     372.082   7.584 130.500  1.00                 C  
ATOM   1082  CE  LYS   231     371.119   8.370 131.375  1.00                 C  
ATOM   1083  CG  LYS   231     373.404   8.316 130.338  1.00                 C  
ATOM   1084  NZ  LYS   231     369.814   7.671 131.532  1.00                 N  
ATOM   1085  N   ILE   232     377.311   7.755 127.552  1.00                 N  
ATOM   1086  CA  ILE   232     378.456   7.175 126.917  1.00                 C  
ATOM   1087  C   ILE   232     379.631   7.220 127.878  1.00                 C  
ATOM   1088  O   ILE   232     380.649   6.611 127.632  1.00                 O  
ATOM   1089  CB  ILE   232     378.794   7.894 125.598  1.00                 C  
ATOM   1090  CD1 ILE   232     379.757  10.059 124.657  1.00                 C  
ATOM   1091  CG1 ILE   232     379.203   9.343 125.870  1.00                 C  
ATOM   1092  CG2 ILE   232     377.625   7.807 124.629  1.00                 C  
ATOM   1093  N   HIS   233     379.474   7.941 128.980  1.00                 N  
ATOM   1094  CA  HIS   233     380.362   7.829 130.118  1.00                 C  
ATOM   1095  C   HIS   233     380.261   6.380 130.535  1.00                 C  
ATOM   1096  O   HIS   233     381.237   5.779 130.953  1.00                 O  
ATOM   1097  CB  HIS   233     379.952   8.812 131.217  1.00                 C  
ATOM   1098  CG  HIS   233     380.849   8.788 132.415  1.00                 C  
ATOM   1099  ND1 HIS   233     382.132   9.290 132.394  1.00                 N  
ATOM   1100  CE1 HIS   233     382.685   9.128 133.609  1.00                 C  
ATOM   1101  CD2 HIS   233     380.735   8.318 133.788  1.00                 C  
ATOM   1102  NE2 HIS   233     381.853   8.546 134.450  1.00                 N  
ATOM   1103  N   LYS   234     379.070   5.819 130.432  1.00                 N  
ATOM   1104  CA  LYS   234     378.888   4.445 130.829  1.00                 C  
ATOM   1105  C   LYS   234     379.745   3.513 129.996  1.00                 C  
ATOM   1106  O   LYS   234     380.335   2.595 130.528  1.00                 O  
ATOM   1107  CB  LYS   234     377.416   4.044 130.714  1.00                 C  
ATOM   1108  CD  LYS   234     375.644   2.297 131.037  1.00                 C  
ATOM   1109  CE  LYS   234     375.360   0.853 131.420  1.00                 C  
ATOM   1110  CG  LYS   234     377.128   2.611 131.130  1.00                 C  
ATOM   1111  NZ  LYS   234     373.909   0.531 131.334  1.00                 N  
ATOM   1112  N   THR   235     379.718   3.700 128.679  1.00                 N  
ATOM   1113  CA  THR   235     380.504   2.881 127.760  1.00                 C  
ATOM   1114  C   THR   235     381.157   3.774 126.718  1.00                 C  
ATOM   1115  O   THR   235     380.642   3.978 125.616  1.00                 O  
ATOM   1116  CB  THR   235     379.636   1.809 127.076  1.00                 C  
ATOM   1117  OG1 THR   235     379.037   0.968 128.070  1.00                 O  
ATOM   1118  CG2 THR   235     380.483   0.945 126.155  1.00                 C  
ATOM   1119  N   THR   236     382.317   4.322 127.065  1.00                 N  
ATOM   1120  CA  THR   236     383.067   5.207 126.181  1.00                 C  
ATOM   1121  C   THR   236     383.148   4.651 124.766  1.00                 C  
ATOM   1122  O   THR   236     383.304   3.447 124.547  1.00                 O  
ATOM   1123  CB  THR   236     384.493   5.454 126.707  1.00                 C  
ATOM   1124  OG1 THR   236     384.429   6.057 128.005  1.00                 O  
ATOM   1125  CG2 THR   236     385.251   6.386 125.774  1.00                 C  
ATOM   1126  N   HIS   237     383.039   5.538 123.781  1.00                 N  
ATOM   1127  CA  HIS   237     383.086   5.150 122.374  1.00                 C  
ATOM   1128  C   HIS   237     384.439   5.526 121.805  1.00                 C  
ATOM   1129  O   HIS   237     384.991   4.855 120.928  1.00                 O  
ATOM   1130  CB  HIS   237     381.952   5.819 121.595  1.00                 C  
ATOM   1131  CG  HIS   237     380.585   5.392 122.032  1.00                 C  
ATOM   1132  ND1 HIS   237     380.023   4.193 121.651  1.00                 N  
ATOM   1133  CE1 HIS   237     378.798   4.090 122.196  1.00                 C  
ATOM   1134  CD2 HIS   237     379.533   5.964 122.860  1.00                 C  
ATOM   1135  NE2 HIS   237     378.497   5.150 122.923  1.00                 N  
ATOM   1136  N   VAL   238     384.996   6.624 122.309  1.00                 N  
ATOM   1137  CA  VAL   238     386.288   7.115 121.839  1.00                 C  
ATOM   1138  C   VAL   238     387.264   6.038 121.350  1.00                 C  
ATOM   1139  O   VAL   238     388.168   6.306 120.554  1.00                 O  
ATOM   1140  CB  VAL   238     387.012   7.930 122.927  1.00                 C  
ATOM   1141  CG1 VAL   238     388.418   8.291 122.474  1.00                 C  
ATOM   1142  CG2 VAL   238     386.220   9.182 123.270  1.00                 C  
ATOM   1143  N   VAL   239     387.098   4.805 121.819  1.00                 N  
ATOM   1144  CA  VAL   239     387.994   3.727 121.400  1.00                 C  
ATOM   1145  C   VAL   239     388.165   3.664 119.879  1.00                 C  
ATOM   1146  O   VAL   239     389.063   3.001 119.352  1.00                 O  
ATOM   1147  CB  VAL   239     387.504   2.357 121.906  1.00                 C  
ATOM   1148  CG1 VAL   239     386.243   1.937 121.168  1.00                 C  
ATOM   1149  CG2 VAL   239     388.595   1.309 121.745  1.00                 C  
ATOM   1150  N   LYS   240     387.192   4.386 119.123  1.00                 N  
ATOM   1151  CA  LYS   240     387.378   4.365 117.672  1.00                 C  
ATOM   1152  C   LYS   240     388.802   4.676 117.228  1.00                 C  
ATOM   1153  O   LYS   240     389.466   5.523 117.803  1.00                 O  
ATOM   1154  CB  LYS   240     386.429   5.357 116.996  1.00                 C  
ATOM   1155  CD  LYS   240     385.488   6.304 114.871  1.00                 C  
ATOM   1156  CE  LYS   240     385.564   6.299 113.353  1.00                 C  
ATOM   1157  CG  LYS   240     386.507   5.353 115.478  1.00                 C  
ATOM   1158  NZ  LYS   240     384.597   7.254 112.745  1.00                 N  
ATOM   1159  N   ASN   241     389.276   3.927 116.239  1.00                 N  
ATOM   1160  CA  ASN   241     390.616   4.087 115.681  1.00                 C  
ATOM   1161  C   ASN   241     390.962   5.328 114.853  1.00                 C  
ATOM   1162  O   ASN   241     391.981   5.950 115.084  1.00                 O  
ATOM   1163  CB  ASN   241     390.974   2.892 114.796  1.00                 C  
ATOM   1164  CG  ASN   241     391.260   1.637 115.598  1.00                 C  
ATOM   1165  OD1 ASN   241     391.544   1.705 116.794  1.00                 O  
ATOM   1166  ND2 ASN   241     391.186   0.486 114.940  1.00                 N  
ATOM   1167  N   PHE   242     390.124   5.705 113.902  1.00                 N  
ATOM   1168  CA  PHE   242     390.441   6.855 113.054  1.00                 C  
ATOM   1169  C   PHE   242     391.826   6.871 112.384  1.00                 C  
ATOM   1170  O   PHE   242     392.559   7.831 112.522  1.00                 O  
ATOM   1171  CB  PHE   242     390.320   8.157 113.849  1.00                 C  
ATOM   1172  CG  PHE   242     388.947   8.402 114.406  1.00                 C  
ATOM   1173  CZ  PHE   242     386.403   8.854 115.429  1.00                 C  
ATOM   1174  CD1 PHE   242     388.760   8.605 115.762  1.00                 C  
ATOM   1175  CE1 PHE   242     387.496   8.830 116.274  1.00                 C  
ATOM   1176  CD2 PHE   242     387.842   8.429 113.573  1.00                 C  
ATOM   1177  CE2 PHE   242     386.578   8.654 114.086  1.00                 C  
ATOM   1178  N   LYS   243     392.200   5.810 111.684  1.00                 N  
ATOM   1179  CA  LYS   243     393.531   5.725 111.085  1.00                 C  
ATOM   1180  C   LYS   243     393.810   6.774 110.022  1.00                 C  
ATOM   1181  O   LYS   243     392.960   7.047 109.203  1.00                 O  
ATOM   1182  CB  LYS   243     393.752   4.344 110.465  1.00                 C  
ATOM   1183  CD  LYS   243     394.100   1.881 110.800  1.00                 C  
ATOM   1184  CE  LYS   243     394.176   0.751 111.813  1.00                 C  
ATOM   1185  CG  LYS   243     393.836   3.215 111.479  1.00                 C  
ATOM   1186  NZ  LYS   243     394.425  -0.565 111.161  1.00                 N  
ATOM   1187  N   CYS   244     395.009   7.344 110.037  1.00                 N  
ATOM   1188  CA  CYS   244     395.479   8.229 108.978  1.00                 C  
ATOM   1189  C   CYS   244     396.021   7.432 107.822  1.00                 C  
ATOM   1190  O   CYS   244     396.276   6.253 107.954  1.00                 O  
ATOM   1191  CB  CYS   244     396.548   9.184 109.513  1.00                 C  
ATOM   1192  SG  CYS   244     398.115   8.389 109.938  1.00                 S  
ATOM   1193  N   ARG   245     396.167   8.075 106.675  1.00                 N  
ATOM   1194  CA  ARG   245     396.789   7.445 105.522  1.00                 C  
ATOM   1195  C   ARG   245     397.896   8.328 104.946  1.00                 C  
ATOM   1196  O   ARG   245     397.686   9.508 104.742  1.00                 O  
ATOM   1197  CB  ARG   245     395.743   7.143 104.447  1.00                 C  
ATOM   1198  CD  ARG   245     395.242   4.753 105.025  1.00                 C  
ATOM   1199  NE  ARG   245     394.217   3.782 105.402  1.00                 N  
ATOM   1200  CG  ARG   245     394.673   6.155 104.882  1.00                 C  
ATOM   1201  CZ  ARG   245     393.876   3.505 106.656  1.00                 C  
ATOM   1202  NH1 ARG   245     392.932   2.607 106.904  1.00                 N  
ATOM   1203  NH2 ARG   245     394.480   4.126 107.660  1.00                 N  
ATOM   1204  N   TYR   246     399.059   7.766 104.643  1.00                 N  
ATOM   1205  CA  TYR   246     399.361   6.378 104.913  1.00                 C  
ATOM   1206  C   TYR   246     400.162   6.181 106.186  1.00                 C  
ATOM   1207  O   TYR   246     400.431   5.051 106.567  1.00                 O  
ATOM   1208  CB  TYR   246     400.126   5.758 103.742  1.00                 C  
ATOM   1209  CG  TYR   246     399.332   5.695 102.457  1.00                 C  
ATOM   1210  OH  TYR   246     397.155   5.534  98.917  1.00                 O  
ATOM   1211  CZ  TYR   246     397.875   5.586 100.089  1.00                 C  
ATOM   1212  CD1 TYR   246     399.488   6.666 101.475  1.00                 C  
ATOM   1213  CE1 TYR   246     398.767   6.616 100.298  1.00                 C  
ATOM   1214  CD2 TYR   246     398.429   4.665 102.229  1.00                 C  
ATOM   1215  CE2 TYR   246     397.699   4.599 101.057  1.00                 C  
ATOM   1216  N   CYS   247     400.539   7.264 106.849  1.00                 N  
ATOM   1217  CA  CYS   247     401.392   7.144 108.023  1.00                 C  
ATOM   1218  C   CYS   247     400.881   6.111 109.011  1.00                 C  
ATOM   1219  O   CYS   247     401.618   5.648 109.860  1.00                 O  
ATOM   1220  CB  CYS   247     401.526   8.495 108.728  1.00                 C  
ATOM   1221  SG  CYS   247     399.979   9.140 109.407  1.00                 S  
ATOM   1222  N   ASN   248     399.624   5.730 108.865  1.00                 N  
ATOM   1223  CA  ASN   248     399.030   4.699 109.683  1.00                 C  
ATOM   1224  C   ASN   248     398.798   5.065 111.130  1.00                 C  
ATOM   1225  O   ASN   248     398.436   4.184 111.917  1.00                 O  
ATOM   1226  CB  ASN   248     399.881   3.428 109.645  1.00                 C  
ATOM   1227  CG  ASN   248     399.948   2.813 108.260  1.00                 C  
ATOM   1228  OD1 ASN   248     398.920   2.575 107.626  1.00                 O  
ATOM   1229  ND2 ASN   248     401.161   2.555 107.787  1.00                 N  
ATOM   1230  N   ARG   249     398.983   6.327 111.512  1.00                 N  
ATOM   1231  CA  ARG   249     398.771   6.711 112.902  1.00                 C  
ATOM   1232  C   ARG   249     397.280   6.711 113.240  1.00                 C  
ATOM   1233  O   ARG   249     396.416   6.844 112.370  1.00                 O  
ATOM   1234  CB  ARG   249     399.378   8.088 113.176  1.00                 C  
ATOM   1235  CD  ARG   249     401.430   9.521 113.373  1.00                 C  
ATOM   1236  NE  ARG   249     402.883   9.588 113.237  1.00                 N  
ATOM   1237  CG  ARG   249     400.895   8.127 113.085  1.00                 C  
ATOM   1238  CZ  ARG   249     403.738   9.289 114.209  1.00                 C  
ATOM   1239  NH1 ARG   249     405.044   9.379 113.994  1.00                 N  
ATOM   1240  NH2 ARG   249     403.287   8.900 115.394  1.00                 N  
ATOM   1241  N   CYS   250     396.990   6.552 114.529  1.00                 N  
ATOM   1242  CA  CYS   250     395.631   6.491 115.048  1.00                 C  
ATOM   1243  C   CYS   250     395.320   7.762 115.832  1.00                 C  
ATOM   1244  O   CYS   250     396.204   8.340 116.473  1.00                 O  
ATOM   1245  CB  CYS   250     395.448   5.252 115.927  1.00                 C  
ATOM   1246  SG  CYS   250     395.709   3.682 115.069  1.00                 S  
ATOM   1247  N   PHE   251     394.063   8.200 115.767  1.00                 N  
ATOM   1248  CA  PHE   251     393.579   9.352 116.512  1.00                 C  
ATOM   1249  C   PHE   251     392.201   9.045 117.069  1.00                 C  
ATOM   1250  O   PHE   251     391.381   8.408 116.404  1.00                 O  
ATOM   1251  CB  PHE   251     393.547  10.593 115.618  1.00                 C  
ATOM   1252  CG  PHE   251     394.892  10.986 115.077  1.00                 C  
ATOM   1253  CZ  PHE   251     397.383  11.716 114.082  1.00                 C  
ATOM   1254  CD1 PHE   251     395.357  10.456 113.886  1.00                 C  
ATOM   1255  CE1 PHE   251     396.595  10.817 113.389  1.00                 C  
ATOM   1256  CD2 PHE   251     395.693  11.884 115.760  1.00                 C  
ATOM   1257  CE2 PHE   251     396.931  12.245 115.262  1.00                 C  
ATOM   1258  N   LYS   252     391.939   9.505 118.286  1.00                 N  
ATOM   1259  CA  LYS   252     390.642   9.239 118.885  1.00                 C  
ATOM   1260  C   LYS   252     389.540  10.099 118.284  1.00                 C  
ATOM   1261  O   LYS   252     388.373   9.922 118.649  1.00                 O  
ATOM   1262  CB  LYS   252     390.694   9.463 120.398  1.00                 C  
ATOM   1263  CD  LYS   252     391.249   7.090 120.995  1.00                 C  
ATOM   1264  CE  LYS   252     392.172   6.180 121.789  1.00                 C  
ATOM   1265  CG  LYS   252     391.662   8.546 121.128  1.00                 C  
ATOM   1266  NZ  LYS   252     391.810   4.744 121.628  1.00                 N  
ATOM   1267  N   ASN   253     389.872  11.008 117.361  1.00                 N  
ATOM   1268  CA  ASN   253     388.880  11.901 116.778  1.00                 C  
ATOM   1269  C   ASN   253     389.154  12.142 115.296  1.00                 C  
ATOM   1270  O   ASN   253     390.291  12.429 114.878  1.00                 O  
ATOM   1271  CB  ASN   253     388.840  13.228 117.539  1.00                 C  
ATOM   1272  CG  ASN   253     387.737  14.146 117.052  1.00                 C  
ATOM   1273  OD1 ASN   253     387.792  14.661 115.935  1.00                 O  
ATOM   1274  ND2 ASN   253     386.729  14.355 117.891  1.00                 N  
ATOM   1275  N   SER   254     388.101  12.084 114.501  1.00                 N  
ATOM   1276  CA  SER   254     388.222  12.280 113.068  1.00                 C  
ATOM   1277  C   SER   254     388.859  13.601 112.710  1.00                 C  
ATOM   1278  O   SER   254     389.798  13.653 111.938  1.00                 O  
ATOM   1279  CB  SER   254     386.850  12.185 112.397  1.00                 C  
ATOM   1280  OG  SER   254     386.951  12.398 110.999  1.00                 O  
ATOM   1281  N   TYR   255     388.367  14.676 113.294  1.00                 N  
ATOM   1282  CA  TYR   255     388.793  15.986 112.863  1.00                 C  
ATOM   1283  C   TYR   255     390.274  16.167 113.037  1.00                 C  
ATOM   1284  O   TYR   255     390.931  16.723 112.172  1.00                 O  
ATOM   1285  CB  TYR   255     388.042  17.074 113.633  1.00                 C  
ATOM   1286  CG  TYR   255     386.595  17.228 113.220  1.00                 C  
ATOM   1287  OH  TYR   255     382.612  17.648 112.102  1.00                 O  
ATOM   1288  CZ  TYR   255     383.931  17.509 112.470  1.00                 C  
ATOM   1289  CD1 TYR   255     385.569  17.022 114.134  1.00                 C  
ATOM   1290  CE1 TYR   255     384.244  17.160 113.766  1.00                 C  
ATOM   1291  CD2 TYR   255     386.260  17.579 111.919  1.00                 C  
ATOM   1292  CE2 TYR   255     384.941  17.722 111.533  1.00                 C  
ATOM   1293  N   TYR   256     390.811  15.708 114.153  1.00                 N  
ATOM   1294  CA  TYR   256     392.243  15.804 114.349  1.00                 C  
ATOM   1295  C   TYR   256     392.982  14.952 113.327  1.00                 C  
ATOM   1296  O   TYR   256     393.993  15.364 112.786  1.00                 O  
ATOM   1297  CB  TYR   256     392.619  15.377 115.769  1.00                 C  
ATOM   1298  CG  TYR   256     392.240  16.384 116.832  1.00                 C  
ATOM   1299  OH  TYR   256     391.189  19.141 119.762  1.00                 O  
ATOM   1300  CZ  TYR   256     391.538  18.230 118.792  1.00                 C  
ATOM   1301  CD1 TYR   256     391.353  16.047 117.846  1.00                 C  
ATOM   1302  CE1 TYR   256     391.001  16.961 118.822  1.00                 C  
ATOM   1303  CD2 TYR   256     392.771  17.667 116.818  1.00                 C  
ATOM   1304  CE2 TYR   256     392.431  18.594 117.785  1.00                 C  
ATOM   1305  N   ARG   257     392.478  13.761 113.059  1.00                 N  
ATOM   1306  CA  ARG   257     393.125  12.900 112.095  1.00                 C  
ATOM   1307  C   ARG   257     393.077  13.530 110.736  1.00                 C  
ATOM   1308  O   ARG   257     394.030  13.468 109.984  1.00                 O  
ATOM   1309  CB  ARG   257     392.461  11.522 112.077  1.00                 C  
ATOM   1310  CD  ARG   257     392.443   9.169 111.204  1.00                 C  
ATOM   1311  NE  ARG   257     391.055   9.217 110.750  1.00                 N  
ATOM   1312  CG  ARG   257     393.115  10.530 111.128  1.00                 C  
ATOM   1313  CZ  ARG   257     390.168   8.249 110.958  1.00                 C  
ATOM   1314  NH1 ARG   257     388.927   8.380 110.508  1.00                 N  
ATOM   1315  NH2 ARG   257     390.523   7.153 111.614  1.00                 N  
ATOM   1316  N   ALA   258     391.942  14.111 110.404  1.00                 N  
ATOM   1317  CA  ALA   258     391.780  14.674 109.089  1.00                 C  
ATOM   1318  C   ALA   258     392.762  15.793 108.917  1.00                 C  
ATOM   1319  O   ALA   258     393.390  15.920 107.888  1.00                 O  
ATOM   1320  CB  ALA   258     390.351  15.156 108.891  1.00                 C  
ATOM   1321  N   LEU   259     392.911  16.603 109.946  1.00                 N  
ATOM   1322  CA  LEU   259     393.794  17.736 109.849  1.00                 C  
ATOM   1323  C   LEU   259     395.189  17.242 109.624  1.00                 C  
ATOM   1324  O   LEU   259     395.921  17.787 108.822  1.00                 O  
ATOM   1325  CB  LEU   259     393.705  18.595 111.112  1.00                 C  
ATOM   1326  CG  LEU   259     392.393  19.354 111.324  1.00                 C  
ATOM   1327  CD1 LEU   259     392.371  20.015 112.694  1.00                 C  
ATOM   1328  CD2 LEU   259     392.191  20.393 110.232  1.00                 C  
ATOM   1329  N   HIS   260     395.559  16.196 110.336  1.00                 N  
ATOM   1330  CA  HIS   260     396.885  15.635 110.202  1.00                 C  
ATOM   1331  C   HIS   260     397.097  15.085 108.802  1.00                 C  
ATOM   1332  O   HIS   260     398.148  15.262 108.217  1.00                 O  
ATOM   1333  CB  HIS   260     397.110  14.537 111.243  1.00                 C  
ATOM   1334  CG  HIS   260     398.479  13.933 111.198  1.00                 C  
ATOM   1335  ND1 HIS   260     399.605  14.609 111.615  1.00                 N  
ATOM   1336  CE1 HIS   260     400.678  13.813 111.455  1.00                 C  
ATOM   1337  CD2 HIS   260     399.037  12.655 110.780  1.00                 C  
ATOM   1338  NE2 HIS   260     400.344  12.639 110.955  1.00                 N  
ATOM   1339  N   GLU   261     396.087  14.427 108.265  1.00                 N  
ATOM   1340  CA  GLU   261     396.201  13.781 106.968  1.00                 C  
ATOM   1341  C   GLU   261     396.443  14.795 105.866  1.00                 C  
ATOM   1342  O   GLU   261     396.969  14.472 104.811  1.00                 O  
ATOM   1343  CB  GLU   261     394.942  12.967 106.662  1.00                 C  
ATOM   1344  CD  GLU   261     393.498  10.973 107.226  1.00                 C  
ATOM   1345  CG  GLU   261     394.767  11.740 107.541  1.00                 C  
ATOM   1346  OE1 GLU   261     392.726  11.433 106.358  1.00                 O  
ATOM   1347  OE2 GLU   261     393.275   9.912 107.846  1.00                 O  
ATOM   1348  N   ASP   262     396.030  16.027 106.109  1.00                 N  
ATOM   1349  CA  ASP   262     396.176  17.085 105.130  1.00                 C  
ATOM   1350  C   ASP   262     397.640  17.306 104.795  1.00                 C  
ATOM   1351  O   ASP   262     397.981  17.618 103.664  1.00                 O  
ATOM   1352  CB  ASP   262     395.547  18.381 105.644  1.00                 C  
ATOM   1353  CG  ASP   262     394.032  18.325 105.665  1.00                 C  
ATOM   1354  OD1 ASP   262     393.463  17.409 105.035  1.00                 O  
ATOM   1355  OD2 ASP   262     393.414  19.198 106.311  1.00                 O  
ATOM   1356  N   SER   263     398.503  17.172 105.788  1.00                 N  
ATOM   1357  CA  SER   263     399.923  17.371 105.580  1.00                 C  
ATOM   1358  C   SER   263     400.745  16.200 106.111  1.00                 C  
ATOM   1359  O   SER   263     401.382  16.302 107.154  1.00                 O  
ATOM   1360  CB  SER   263     400.385  18.669 106.246  1.00                 C  
ATOM   1361  OG  SER   263     399.724  19.791 105.689  1.00                 O  
ATOM   1362  N   TYR   264     400.735  15.080 105.399  1.00                 N  
ATOM   1363  CA  TYR   264     401.472  13.912 105.866  1.00                 C  
ATOM   1364  C   TYR   264     402.257  13.171 104.793  1.00                 C  
ATOM   1365  O   TYR   264     401.971  13.282 103.609  1.00                 O  
ATOM   1366  CB  TYR   264     400.525  12.911 106.530  1.00                 C  
ATOM   1367  CG  TYR   264     401.229  11.761 107.214  1.00                 C  
ATOM   1368  OH  TYR   264     403.173   8.610 109.106  1.00                 O  
ATOM   1369  CZ  TYR   264     402.530   9.651 108.478  1.00                 C  
ATOM   1370  CD1 TYR   264     401.963  11.966 108.375  1.00                 C  
ATOM   1371  CE1 TYR   264     402.611  10.922 109.007  1.00                 C  
ATOM   1372  CD2 TYR   264     401.158  10.474 106.696  1.00                 C  
ATOM   1373  CE2 TYR   264     401.799   9.417 107.314  1.00                 C  
TER
