# Supplementary material for: Comparative Single-Cell Transcriptomics Reveals Novel Genes Involved in Bivalve Embryonic Shell Formation and Questions Ontogenetic Homology of Molluscan Shell Types
Source: Front Cell Dev Biol. 2022 Jun 9;10:883755. doi: 10.3389/fcell.2022.883755 (PMC9261976; doi:10.3389/fcell.2022.883755)
Supplement: Supplementary file 1 [file DataSheet1.ZIP › Supplementary_File1/s_f_2/d7e9c520fa3b0a88.final.pdb]

ATOM      1  N   TYR     2      24.680 -27.683  -3.632  1.00                 N  
ATOM      2  CA  TYR     2      25.701 -27.808  -2.606  1.00                 C  
ATOM      3  C   TYR     2      26.830 -28.678  -3.125  1.00                 C  
ATOM      4  O   TYR     2      26.706 -29.889  -3.201  1.00                 O  
ATOM      5  CB  TYR     2      25.103 -28.391  -1.324  1.00                 C  
ATOM      6  CG  TYR     2      24.134 -27.465  -0.624  1.00                 C  
ATOM      7  OH  TYR     2      21.457 -24.926   1.294  1.00                 O  
ATOM      8  CZ  TYR     2      22.344 -25.765   0.660  1.00                 C  
ATOM      9  CD1 TYR     2      22.764 -27.595  -0.812  1.00                 C  
ATOM     10  CE1 TYR     2      21.871 -26.753  -0.176  1.00                 C  
ATOM     11  CD2 TYR     2      24.593 -26.464   0.223  1.00                 C  
ATOM     12  CE2 TYR     2      23.715 -25.613   0.867  1.00                 C  
ATOM     13  N   ARG     3      27.919 -28.025  -3.509  1.00                 N  
ATOM     14  CA  ARG     3      29.087 -28.685  -4.049  1.00                 C  
ATOM     15  C   ARG     3      30.319 -27.992  -3.479  1.00                 C  
ATOM     16  O   ARG     3      30.672 -26.914  -3.940  1.00                 O  
ATOM     17  CB  ARG     3      29.067 -28.643  -5.578  1.00                 C  
ATOM     18  CD  ARG     3      27.947 -29.315  -7.722  1.00                 C  
ATOM     19  NE  ARG     3      27.821 -27.940  -8.199  1.00                 N  
ATOM     20  CG  ARG     3      27.905 -29.397  -6.204  1.00                 C  
ATOM     21  CZ  ARG     3      26.664 -27.303  -8.346  1.00                 C  
ATOM     22  NH1 ARG     3      26.647 -26.052  -8.787  1.00                 N  
ATOM     23  NH2 ARG     3      25.527 -27.918  -8.054  1.00                 N  
ATOM     24  N   LYS     4      30.981 -28.612  -2.487  1.00                 N  
ATOM     25  CA  LYS     4      32.187 -28.043  -1.852  1.00                 C  
ATOM     26  C   LYS     4      33.366 -27.734  -2.769  1.00                 C  
ATOM     27  O   LYS     4      34.298 -27.072  -2.331  1.00                 O  
ATOM     28  CB  LYS     4      32.707 -28.976  -0.757  1.00                 C  
ATOM     29  CD  LYS     4      33.580 -27.220   0.810  1.00                 C  
ATOM     30  CE  LYS     4      34.767 -26.763   1.642  1.00                 C  
ATOM     31  CG  LYS     4      33.925 -28.448  -0.018  1.00                 C  
ATOM     32  NZ  LYS     4      34.459 -25.532   2.420  1.00                 N  
ATOM     33  N   GLY     5      33.338 -28.211  -4.014  1.00                 N  
ATOM     34  CA  GLY     5      34.360 -27.847  -5.002  1.00                 C  
ATOM     35  C   GLY     5      34.159 -26.441  -5.569  1.00                 C  
ATOM     36  O   GLY     5      34.980 -25.964  -6.345  1.00                 O  
ATOM     37  N   GLU     6      33.053 -25.799  -5.221  1.00                 N  
ATOM     38  CA  GLU     6      32.723 -24.486  -5.752  1.00                 C  
ATOM     39  C   GLU     6      32.453 -23.527  -4.610  1.00                 C  
ATOM     40  O   GLU     6      32.163 -23.956  -3.484  1.00                 O  
ATOM     41  CB  GLU     6      31.515 -24.574  -6.687  1.00                 C  
ATOM     42  CD  GLU     6      30.536 -25.476  -8.833  1.00                 C  
ATOM     43  CG  GLU     6      31.747 -25.428  -7.922  1.00                 C  
ATOM     44  OE1 GLU     6      29.461 -24.994  -8.418  1.00                 O  
ATOM     45  OE2 GLU     6      30.662 -25.997  -9.961  1.00                 O  
ATOM     46  N   SER     7      32.586 -22.237  -4.894  1.00                 N  
ATOM     47  CA  SER     7      32.175 -21.206  -3.960  1.00                 C  
ATOM     48  C   SER     7      30.741 -20.814  -4.277  1.00                 C  
ATOM     49  O   SER     7      30.199 -21.139  -5.340  1.00                 O  
ATOM     50  CB  SER     7      33.117 -20.003  -4.042  1.00                 C  
ATOM     51  OG  SER     7      33.000 -19.348  -5.293  1.00                 O  
ATOM     52  N   VAL     8      30.115 -20.144  -3.322  1.00                 N  
ATOM     53  CA  VAL     8      28.714 -19.819  -3.430  1.00                 C  
ATOM     54  C   VAL     8      28.526 -18.366  -3.017  1.00                 C  
ATOM     55  O   VAL     8      29.171 -17.873  -2.097  1.00                 O  
ATOM     56  CB  VAL     8      27.848 -20.761  -2.572  1.00                 C  
ATOM     57  CG1 VAL     8      26.381 -20.375  -2.674  1.00                 C  
ATOM     58  CG2 VAL     8      28.054 -22.207  -2.996  1.00                 C  
ATOM     59  N   ARG     9      27.623 -17.694  -3.709  1.00                 N  
ATOM     60  CA  ARG     9      27.316 -16.292  -3.448  1.00                 C  
ATOM     61  C   ARG     9      26.176 -16.203  -2.440  1.00                 C  
ATOM     62  O   ARG     9      25.168 -16.888  -2.578  1.00                 O  
ATOM     63  CB  ARG     9      26.956 -15.571  -4.749  1.00                 C  
ATOM     64  CD  ARG     9      29.281 -14.845  -5.352  1.00                 C  
ATOM     65  NE  ARG     9      30.360 -14.915  -6.335  1.00                 N  
ATOM     66  CG  ARG     9      28.049 -15.612  -5.804  1.00                 C  
ATOM     67  CZ  ARG     9      30.526 -14.045  -7.325  1.00                 C  
ATOM     68  NH1 ARG     9      31.537 -14.188  -8.171  1.00                 N  
ATOM     69  NH2 ARG     9      29.682 -13.032  -7.467  1.00                 N  
ATOM     70  N   VAL    10      26.361 -15.383  -1.411  1.00                 N  
ATOM     71  CA  VAL    10      25.353 -15.172  -0.366  1.00                 C  
ATOM     72  C   VAL    10      25.135 -13.669  -0.169  1.00                 C  
ATOM     73  O   VAL    10      25.981 -12.857  -0.561  1.00                 O  
ATOM     74  CB  VAL    10      25.764 -15.842   0.958  1.00                 C  
ATOM     75  CG1 VAL    10      24.732 -15.562   2.040  1.00                 C  
ATOM     76  CG2 VAL    10      25.944 -17.340   0.764  1.00                 C  
ATOM     77  N   LEU    11      24.012 -13.310   0.452  1.00                 N  
ATOM     78  CA  LEU    11      23.657 -11.910   0.629  1.00                 C  
ATOM     79  C   LEU    11      23.368 -11.539   2.080  1.00                 C  
ATOM     80  O   LEU    11      22.859 -12.352   2.855  1.00                 O  
ATOM     81  CB  LEU    11      22.438 -11.554  -0.225  1.00                 C  
ATOM     82  CG  LEU    11      21.146 -12.310   0.090  1.00                 C  
ATOM     83  CD1 LEU    11      20.422 -11.671   1.265  1.00                 C  
ATOM     84  CD2 LEU    11      20.238 -12.354  -1.130  1.00                 C  
ATOM     85  N   PHE    12      23.712 -10.295   2.422  1.00                 N  
ATOM     86  CA  PHE    12      23.260  -9.664   3.650  1.00                 C  
ATOM     87  C   PHE    12      22.339  -8.475   3.338  1.00                 C  
ATOM     88  O   PHE    12      22.075  -7.649   4.204  1.00                 O  
ATOM     89  CB  PHE    12      24.455  -9.207   4.489  1.00                 C  
ATOM     90  CG  PHE    12      25.370  -8.255   3.772  1.00                 C  
ATOM     91  CZ  PHE    12      27.067  -6.500   2.443  1.00                 C  
ATOM     92  CD1 PHE    12      25.124  -6.893   3.785  1.00                 C  
ATOM     93  CE1 PHE    12      25.966  -6.018   3.125  1.00                 C  
ATOM     94  CD2 PHE    12      26.476  -8.722   3.084  1.00                 C  
ATOM     95  CE2 PHE    12      27.318  -7.847   2.425  1.00                 C  
ATOM     96  N   GLY    13      21.821  -8.436   2.107  1.00                 N  
ATOM     97  CA  GLY    13      21.040  -7.307   1.585  1.00                 C  
ATOM     98  C   GLY    13      19.740  -7.062   2.323  1.00                 C  
ATOM     99  O   GLY    13      19.305  -5.919   2.466  1.00                 O  
ATOM    100  N   THR    14      19.117  -8.147   2.771  1.00                 N  
ATOM    101  CA  THR    14      18.042  -8.086   3.743  1.00                 C  
ATOM    102  C   THR    14      18.655  -8.520   5.075  1.00                 C  
ATOM    103  O   THR    14      18.632  -9.693   5.424  1.00                 O  
ATOM    104  CB  THR    14      16.857  -8.979   3.330  1.00                 C  
ATOM    105  OG1 THR    14      16.346  -8.544   2.064  1.00                 O  
ATOM    106  CG2 THR    14      15.741  -8.892   4.360  1.00                 C  
ATOM    107  N   PRO    15      19.230  -7.569   5.803  1.00                 N  
ATOM    108  CA  PRO    15      19.945  -7.852   7.063  1.00                 C  
ATOM    109  C   PRO    15      19.123  -8.682   8.062  1.00                 C  
ATOM    110  O   PRO    15      19.645  -9.564   8.738  1.00                 O  
ATOM    111  CB  PRO    15      20.244  -6.466   7.638  1.00                 C  
ATOM    112  CD  PRO    15      19.048  -6.129   5.593  1.00                 C  
ATOM    113  CG  PRO    15      19.263  -5.564   6.969  1.00                 C  
ATOM    114  N   GLU    16      17.833  -8.383   8.130  1.00                 N  
ATOM    115  CA  GLU    16      16.901  -9.030   9.053  1.00                 C  
ATOM    116  C   GLU    16      16.784 -10.542   8.875  1.00                 C  
ATOM    117  O   GLU    16      16.317 -11.217   9.784  1.00                 O  
ATOM    118  CB  GLU    16      15.504  -8.422   8.918  1.00                 C  
ATOM    119  CD  GLU    16      15.853  -6.012   8.247  1.00                 C  
ATOM    120  CG  GLU    16      15.417  -6.965   9.342  1.00                 C  
ATOM    121  OE1 GLU    16      15.871  -6.428   7.069  1.00                 O  
ATOM    122  OE2 GLU    16      16.178  -4.848   8.566  1.00                 O  
ATOM    123  N   PHE    17      17.179 -11.057   7.711  1.00                 N  
ATOM    124  CA  PHE    17      17.046 -12.479   7.392  1.00                 C  
ATOM    125  C   PHE    17      18.372 -13.219   7.188  1.00                 C  
ATOM    126  O   PHE    17      18.370 -14.401   6.818  1.00                 O  
ATOM    127  CB  PHE    17      16.199 -12.669   6.132  1.00                 C  
ATOM    128  CG  PHE    17      14.788 -12.170   6.270  1.00                 C  
ATOM    129  CZ  PHE    17      12.177 -11.253   6.527  1.00                 C  
ATOM    130  CD1 PHE    17      14.406 -10.967   5.702  1.00                 C  
ATOM    131  CE1 PHE    17      13.108 -10.509   5.829  1.00                 C  
ATOM    132  CD2 PHE    17      13.845 -12.904   6.966  1.00                 C  
ATOM    133  CE2 PHE    17      12.547 -12.445   7.092  1.00                 C  
ATOM    134  N   VAL    18      19.499 -12.546   7.408  1.00                 N  
ATOM    135  CA  VAL    18      20.796 -13.188   7.186  1.00                 C  
ATOM    136  C   VAL    18      21.143 -14.030   8.390  1.00                 C  
ATOM    137  O   VAL    18      21.112 -13.536   9.518  1.00                 O  
ATOM    138  CB  VAL    18      21.899 -12.150   6.906  1.00                 C  
ATOM    139  CG1 VAL    18      23.252 -12.833   6.776  1.00                 C  
ATOM    140  CG2 VAL    18      21.576 -11.356   5.649  1.00                 C  
ATOM    141  N   ALA    19      21.468 -15.296   8.147  1.00                 N  
ATOM    142  CA  ALA    19      21.895 -16.191   9.203  1.00                 C  
ATOM    143  C   ALA    19      23.244 -15.733   9.742  1.00                 C  
ATOM    144  O   ALA    19      23.972 -15.002   9.057  1.00                 O  
ATOM    145  CB  ALA    19      21.970 -17.620   8.689  1.00                 C  
ATOM    146  N   PRO    20      23.574 -16.126  10.980  1.00                 N  
ATOM    147  CA  PRO    20      24.836 -15.717  11.589  1.00                 C  
ATOM    148  C   PRO    20      26.049 -16.133  10.771  1.00                 C  
ATOM    149  O   PRO    20      26.980 -15.350  10.610  1.00                 O  
ATOM    150  CB  PRO    20      24.834 -16.416  12.950  1.00                 C  
ATOM    151  CD  PRO    20      22.698 -16.900  11.984  1.00                 C  
ATOM    152  CG  PRO    20      23.389 -16.585  13.281  1.00                 C  
ATOM    153  N   GLU    21      26.048 -17.361  10.266  1.00                 N  
ATOM    154  CA  GLU    21      27.193 -17.841   9.495  1.00                 C  
ATOM    155  C   GLU    21      27.451 -16.957   8.266  1.00                 C  
ATOM    156  O   GLU    21      28.610 -16.729   7.910  1.00                 O  
ATOM    157  CB  GLU    21      26.975 -19.291   9.058  1.00                 C  
ATOM    158  CD  GLU    21      24.484 -19.661   8.867  1.00                 C  
ATOM    159  CG  GLU    21      25.793 -19.486   8.123  1.00                 C  
ATOM    160  OE1 GLU    21      24.428 -19.304  10.062  1.00                 O  
ATOM    161  OE2 GLU    21      23.514 -20.155   8.255  1.00                 O  
ATOM    162  N   VAL    22      26.381 -16.437   7.662  1.00                 N  
ATOM    163  CA  VAL    22      26.500 -15.531   6.531  1.00                 C  
ATOM    164  C   VAL    22      27.081 -14.203   6.982  1.00                 C  
ATOM    165  O   VAL    22      28.035 -13.701   6.394  1.00                 O  
ATOM    166  CB  VAL    22      25.142 -15.312   5.838  1.00                 C  
ATOM    167  CG1 VAL    22      25.254 -14.225   4.780  1.00                 C  
ATOM    168  CG2 VAL    22      24.642 -16.610   5.223  1.00                 C  
ATOM    169  N   ILE    23      26.525 -13.657   8.054  1.00                 N  
ATOM    170  CA  ILE    23      27.012 -12.406   8.629  1.00                 C  
ATOM    171  C   ILE    23      28.476 -12.481   9.074  1.00                 C  
ATOM    172  O   ILE    23      29.182 -11.478   9.024  1.00                 O  
ATOM    173  CB  ILE    23      26.152 -11.963   9.827  1.00                 C  
ATOM    174  CD1 ILE    23      24.631 -10.546   8.352  1.00                 C  
ATOM    175  CG1 ILE    23      24.723 -11.658   9.374  1.00                 C  
ATOM    176  CG2 ILE    23      26.790 -10.774  10.530  1.00                 C  
ATOM    177  N   ASN    24      28.914 -13.653   9.532  1.00                 N  
ATOM    178  CA  ASN    24      30.262 -13.826  10.100  1.00                 C  
ATOM    179  C   ASN    24      31.282 -14.356   9.090  1.00                 C  
ATOM    180  O   ASN    24      32.421 -14.626   9.457  1.00                 O  
ATOM    181  CB  ASN    24      30.217 -14.757  11.313  1.00                 C  
ATOM    182  CG  ASN    24      29.490 -14.143  12.493  1.00                 C  
ATOM    183  OD1 ASN    24      29.663 -12.962  12.795  1.00                 O  
ATOM    184  ND2 ASN    24      28.671 -14.944  13.164  1.00                 N  
ATOM    185  N   TYR    25      30.880 -14.534   7.833  1.00                 N  
ATOM    186  CA  TYR    25      31.788 -15.057   6.813  1.00                 C  
ATOM    187  C   TYR    25      32.198 -16.505   7.044  1.00                 C  
ATOM    188  O   TYR    25      33.308 -16.911   6.695  1.00                 O  
ATOM    189  CB  TYR    25      33.051 -14.198   6.728  1.00                 C  
ATOM    190  CG  TYR    25      32.781 -12.739   6.438  1.00                 C  
ATOM    191  OH  TYR    25      32.040  -8.722   5.655  1.00                 O  
ATOM    192  CZ  TYR    25      32.285 -10.052   5.912  1.00                 C  
ATOM    193  CD1 TYR    25      32.838 -11.789   7.450  1.00                 C  
ATOM    194  CE1 TYR    25      32.592 -10.454   7.194  1.00                 C  
ATOM    195  CD2 TYR    25      32.470 -12.315   5.152  1.00                 C  
ATOM    196  CE2 TYR    25      32.221 -10.984   4.877  1.00                 C  
ATOM    197  N   ASP    26      31.301 -17.282   7.642  1.00                 N  
ATOM    198  CA  ASP    26      31.551 -18.693   7.915  1.00                 C  
ATOM    199  C   ASP    26      30.935 -19.548   6.812  1.00                 C  
ATOM    200  O   ASP    26      30.270 -19.017   5.918  1.00                 O  
ATOM    201  CB  ASP    26      30.988 -19.082   9.283  1.00                 C  
ATOM    202  CG  ASP    26      31.733 -18.425  10.428  1.00                 C  
ATOM    203  OD1 ASP    26      32.888 -17.999  10.219  1.00                 O  
ATOM    204  OD2 ASP    26      31.162 -18.336  11.536  1.00                 O  
ATOM    205  N   GLU    27      31.164 -20.870   6.850  1.00                 N  
ATOM    206  CA  GLU    27      30.560 -21.707   5.814  1.00                 C  
ATOM    207  C   GLU    27      29.033 -21.761   5.904  1.00                 C  
ATOM    208  O   GLU    27      28.459 -21.497   6.963  1.00                 O  
ATOM    209  CB  GLU    27      31.115 -23.131   5.884  1.00                 C  
ATOM    210  CD  GLU    27      33.100 -24.666   5.595  1.00                 C  
ATOM    211  CG  GLU    27      32.594 -23.238   5.548  1.00                 C  
ATOM    212  OE1 GLU    27      32.672 -25.419   6.496  1.00                 O  
ATOM    213  OE2 GLU    27      33.925 -25.033   4.732  1.00                 O  
ATOM    214  N   ILE    28      28.394 -22.104   4.792  1.00                 N  
ATOM    215  CA  ILE    28      26.946 -22.166   4.720  1.00                 C  
ATOM    216  C   ILE    28      26.483 -23.586   4.385  1.00                 C  
ATOM    217  O   ILE    28      27.282 -24.412   3.914  1.00                 O  
ATOM    218  CB  ILE    28      26.389 -21.170   3.686  1.00                 C  
ATOM    219  CD1 ILE    28      26.244 -20.714   1.182  1.00                 C  
ATOM    220  CG1 ILE    28      26.905 -21.509   2.286  1.00                 C  
ATOM    221  CG2 ILE    28      26.730 -19.742   4.085  1.00                 C  
ATOM    222  N   GLY    29      25.216 -23.880   4.686  1.00                 N  
ATOM    223  CA  GLY    29      24.627 -25.204   4.430  1.00                 C  
ATOM    224  C   GLY    29      23.116 -25.179   4.363  1.00                 C  
ATOM    225  O   GLY    29      22.514 -24.110   4.338  1.00                 O  
ATOM    226  N   PHE    30      22.492 -26.355   4.317  1.00                 N  
ATOM    227  CA  PHE    30      21.033 -26.440   4.325  1.00                 C  
ATOM    228  C   PHE    30      20.524 -25.702   5.556  1.00                 C  
ATOM    229  O   PHE    30      19.508 -25.023   5.502  1.00                 O  
ATOM    230  CB  PHE    30      20.581 -27.902   4.314  1.00                 C  
ATOM    231  CG  PHE    30      20.745 -28.577   2.983  1.00                 C  
ATOM    232  CZ  PHE    30      21.044 -29.823   0.516  1.00                 C  
ATOM    233  CD1 PHE    30      21.663 -29.600   2.818  1.00                 C  
ATOM    234  CE1 PHE    30      21.814 -30.221   1.592  1.00                 C  
ATOM    235  CD2 PHE    30      19.982 -28.190   1.896  1.00                 C  
ATOM    236  CE2 PHE    30      20.133 -28.812   0.671  1.00                 C  
ATOM    237  N   THR    31      21.259 -25.801   6.658  1.00                 N  
ATOM    238  CA  THR    31      20.862 -25.124   7.890  1.00                 C  
ATOM    239  C   THR    31      20.734 -23.600   7.769  1.00                 C  
ATOM    240  O   THR    31      20.079 -22.960   8.600  1.00                 O  
ATOM    241  CB  THR    31      21.848 -25.414   9.036  1.00                 C  
ATOM    242  OG1 THR    31      23.161 -24.977   8.663  1.00                 O  
ATOM    243  CG2 THR    31      21.898 -26.905   9.332  1.00                 C  
ATOM    244  N   THR    32      21.355 -23.016   6.752  1.00                 N  
ATOM    245  CA  THR    32      21.250 -21.580   6.524  1.00                 C  
ATOM    246  C   THR    32      19.843 -21.188   6.085  1.00                 C  
ATOM    247  O   THR    32      19.361 -20.120   6.449  1.00                 O  
ATOM    248  CB  THR    32      22.263 -21.101   5.468  1.00                 C  
ATOM    249  OG1 THR    32      23.595 -21.368   5.923  1.00                 O  
ATOM    250  CG2 THR    32      22.120 -19.605   5.233  1.00                 C  
ATOM    251  N   ASP    33      19.188 -22.041   5.305  1.00                 N  
ATOM    252  CA  ASP    33      17.776 -21.852   4.964  1.00                 C  
ATOM    253  C   ASP    33      16.868 -22.023   6.191  1.00                 C  
ATOM    254  O   ASP    33      15.802 -21.399   6.286  1.00                 O  
ATOM    255  CB  ASP    33      17.354 -22.832   3.867  1.00                 C  
ATOM    256  CG  ASP    33      17.952 -22.488   2.517  1.00                 C  
ATOM    257  OD1 ASP    33      18.461 -21.358   2.363  1.00                 O  
ATOM    258  OD2 ASP    33      17.913 -23.349   1.613  1.00                 O  
ATOM    259  N   MET    34      17.274 -22.898   7.110  1.00                 N  
ATOM    260  CA  MET    34      16.447 -23.204   8.270  1.00                 C  
ATOM    261  C   MET    34      16.401 -22.023   9.238  1.00                 C  
ATOM    262  O   MET    34      15.396 -21.799   9.900  1.00                 O  
ATOM    263  CB  MET    34      16.969 -24.451   8.986  1.00                 C  
ATOM    264  SD  MET    34      15.103 -26.042   7.695  1.00                 S  
ATOM    265  CE  MET    34      14.327 -26.286   9.290  1.00                 C  
ATOM    266  CG  MET    34      16.810 -25.736   8.190  1.00                 C  
ATOM    267  N   TRP    35      17.473 -21.249   9.291  1.00                 N  
ATOM    268  CA  TRP    35      17.468 -19.975  10.017  1.00                 C  
ATOM    269  C   TRP    35      16.384 -19.064   9.485  1.00                 C  
ATOM    270  O   TRP    35      15.571 -18.540  10.254  1.00                 O  
ATOM    271  CB  TRP    35      18.834 -19.294   9.914  1.00                 C  
ATOM    272  CG  TRP    35      18.907 -17.983  10.635  1.00                 C  
ATOM    273  CD1 TRP    35      18.707 -16.742  10.103  1.00                 C  
ATOM    274  NE1 TRP    35      18.858 -15.780  11.072  1.00                 N  
ATOM    275  CD2 TRP    35      19.201 -17.783  12.023  1.00                 C  
ATOM    276  CE2 TRP    35      19.162 -16.397  12.261  1.00                 C  
ATOM    277  CH2 TRP    35      19.687 -16.709  14.542  1.00                 C  
ATOM    278  CZ2 TRP    35      19.404 -15.848  13.519  1.00                 C  
ATOM    279  CE3 TRP    35      19.493 -18.641  13.088  1.00                 C  
ATOM    280  CZ3 TRP    35      19.732 -18.092  14.334  1.00                 C  
ATOM    281  N   SER    36      16.357 -18.896   8.161  1.00                 N  
ATOM    282  CA  SER    36      15.331 -18.101   7.482  1.00                 C  
ATOM    283  C   SER    36      13.920 -18.575   7.803  1.00                 C  
ATOM    284  O   SER    36      13.031 -17.746   7.970  1.00                 O  
ATOM    285  CB  SER    36      15.544 -18.133   5.967  1.00                 C  
ATOM    286  OG  SER    36      16.750 -17.482   5.608  1.00                 O  
ATOM    287  N   VAL    37      13.723 -19.895   7.914  1.00                 N  
ATOM    288  CA  VAL    37      12.426 -20.452   8.303  1.00                 C  
ATOM    289  C   VAL    37      12.005 -19.991   9.716  1.00                 C  
ATOM    290  O   VAL    37      10.828 -19.701   9.972  1.00                 O  
ATOM    291  CB  VAL    37      12.433 -21.991   8.248  1.00                 C  
ATOM    292  CG1 VAL    37      11.156 -22.552   8.854  1.00                 C  
ATOM    293  CG2 VAL    37      12.603 -22.472   6.815  1.00                 C  
ATOM    294  N   GLY    38      12.973 -19.907  10.625  1.00                 N  
ATOM    295  CA  GLY    38      12.710 -19.419  11.974  1.00                 C  
ATOM    296  C   GLY    38      12.317 -17.953  11.984  1.00                 C  
ATOM    297  O   GLY    38      11.330 -17.571  12.622  1.00                 O  
ATOM    298  N   VAL    39      13.076 -17.135  11.255  1.00                 N  
ATOM    299  CA  VAL    39      12.793 -15.700  11.170  1.00                 C  
ATOM    300  C   VAL    39      11.365 -15.489  10.633  1.00                 C  
ATOM    301  O   VAL    39      10.551 -14.780  11.235  1.00                 O  
ATOM    302  CB  VAL    39      13.820 -14.974  10.282  1.00                 C  
ATOM    303  CG1 VAL    39      13.388 -13.537  10.032  1.00                 C  
ATOM    304  CG2 VAL    39      15.200 -15.015  10.921  1.00                 C  
ATOM    305  N   VAL    40      11.078 -16.137   9.508  1.00                 N  
ATOM    306  CA  VAL    40       9.782 -16.056   8.859  1.00                 C  
ATOM    307  C   VAL    40       8.657 -16.389   9.821  1.00                 C  
ATOM    308  O   VAL    40       7.684 -15.650   9.916  1.00                 O  
ATOM    309  CB  VAL    40       9.705 -16.986   7.634  1.00                 C  
ATOM    310  CG1 VAL    40       8.281 -17.051   7.103  1.00                 C  
ATOM    311  CG2 VAL    40      10.661 -16.517   6.548  1.00                 C  
ATOM    312  N   CYS    41       8.799 -17.508  10.532  1.00                 N  
ATOM    313  CA  CYS    41       7.783 -17.961  11.473  1.00                 C  
ATOM    314  C   CYS    41       7.562 -16.929  12.585  1.00                 C  
ATOM    315  O   CYS    41       6.428 -16.668  12.996  1.00                 O  
ATOM    316  CB  CYS    41       8.177 -19.310  12.078  1.00                 C  
ATOM    317  SG  CYS    41       8.102 -20.698  10.922  1.00                 S  
ATOM    318  N   TYR    42       8.651 -16.346  13.068  1.00                 N  
ATOM    319  CA  TYR    42       8.568 -15.312  14.086  1.00                 C  
ATOM    320  C   TYR    42       7.742 -14.114  13.600  1.00                 C  
ATOM    321  O   TYR    42       6.862 -13.624  14.309  1.00                 O  
ATOM    322  CB  TYR    42       9.968 -14.849  14.495  1.00                 C  
ATOM    323  CG  TYR    42       9.970 -13.734  15.516  1.00                 C  
ATOM    324  OH  TYR    42       9.980 -10.677  18.335  1.00                 O  
ATOM    325  CZ  TYR    42       9.976 -11.688  17.401  1.00                 C  
ATOM    326  CD1 TYR    42      10.175 -14.003  16.863  1.00                 C  
ATOM    327  CE1 TYR    42      10.179 -12.990  17.803  1.00                 C  
ATOM    328  CD2 TYR    42       9.768 -12.415  15.129  1.00                 C  
ATOM    329  CE2 TYR    42       9.768 -11.389  16.055  1.00                 C  
ATOM    330  N   LEU    43       8.035 -13.643  12.396  1.00                 N  
ATOM    331  CA  LEU    43       7.360 -12.463  11.853  1.00                 C  
ATOM    332  C   LEU    43       5.912 -12.806  11.534  1.00                 C  
ATOM    333  O   LEU    43       5.016 -11.989  11.726  1.00                 O  
ATOM    334  CB  LEU    43       8.088 -11.955  10.607  1.00                 C  
ATOM    335  CG  LEU    43       7.525 -10.687   9.962  1.00                 C  
ATOM    336  CD1 LEU    43       7.551  -9.527  10.946  1.00                 C  
ATOM    337  CD2 LEU    43       8.303 -10.332   8.705  1.00                 C  
ATOM    338  N   LEU    44       5.685 -14.032  11.095  1.00                 N  
ATOM    339  CA  LEU    44       4.344 -14.472  10.711  1.00                 C  
ATOM    340  C   LEU    44       3.438 -14.538  11.928  1.00                 C  
ATOM    341  O   LEU    44       2.243 -14.257  11.849  1.00                 O  
ATOM    342  CB  LEU    44       4.405 -15.834  10.016  1.00                 C  
ATOM    343  CG  LEU    44       5.079 -15.865   8.643  1.00                 C  
ATOM    344  CD1 LEU    44       5.207 -17.294   8.139  1.00                 C  
ATOM    345  CD2 LEU    44       4.304 -15.019   7.645  1.00                 C  
ATOM    346  N   LEU    45       4.021 -14.874  13.074  1.00                 N  
ATOM    347  CA  LEU    45       3.242 -15.021  14.295  1.00                 C  
ATOM    348  C   LEU    45       3.000 -13.702  15.012  1.00                 C  
ATOM    349  O   LEU    45       2.073 -13.618  15.813  1.00                 O  
ATOM    350  CB  LEU    45       3.931 -15.991  15.257  1.00                 C  
ATOM    351  CG  LEU    45       4.036 -17.445  14.794  1.00                 C  
ATOM    352  CD1 LEU    45       4.850 -18.267  15.781  1.00                 C  
ATOM    353  CD2 LEU    45       2.653 -18.053  14.614  1.00                 C  
ATOM    354  N   ALA    46       3.835 -12.696  14.747  1.00                 N  
ATOM    355  CA  ALA    46       3.865 -11.491  15.576  1.00                 C  
ATOM    356  C   ALA    46       3.901 -10.160  14.822  1.00                 C  
ATOM    357  O   ALA    46       3.576  -9.123  15.386  1.00                 O  
ATOM    358  CB  ALA    46       5.065 -11.520  16.510  1.00                 C  
ATOM    359  N   GLY    47       4.341 -10.178  13.574  1.00                 N  
ATOM    360  CA  GLY    47       4.525  -8.954  12.821  1.00                 C  
ATOM    361  C   GLY    47       5.822  -8.230  13.126  1.00                 C  
ATOM    362  O   GLY    47       6.108  -7.216  12.501  1.00                 O  
ATOM    363  N   ASP    48       6.616  -8.758  14.057  1.00                 N  
ATOM    364  CA  ASP    48       7.833  -8.101  14.534  1.00                 C  
ATOM    365  C   ASP    48       9.096  -8.757  13.969  1.00                 C  
ATOM    366  O   ASP    48       9.130  -9.956  13.692  1.00                 O  
ATOM    367  CB  ASP    48       7.886  -8.116  16.063  1.00                 C  
ATOM    368  CG  ASP    48       6.812  -7.250  16.692  1.00                 C  
ATOM    369  OD1 ASP    48       6.260  -6.381  15.984  1.00                 O  
ATOM    370  OD2 ASP    48       6.521  -7.441  17.891  1.00                 O  
ATOM    371  N   THR    49      10.133  -7.960  13.793  1.00                 N  
ATOM    372  CA  THR    49      11.407  -8.474  13.337  1.00                 C  
ATOM    373  C   THR    49      12.169  -8.969  14.545  1.00                 C  
ATOM    374  O   THR    49      12.389  -8.206  15.475  1.00                 O  
ATOM    375  CB  THR    49      12.209  -7.401  12.577  1.00                 C  
ATOM    376  OG1 THR    49      11.477  -6.985  11.418  1.00                 O  
ATOM    377  CG2 THR    49      13.552  -7.958  12.130  1.00                 C  
ATOM    378  N   PRO    50      12.584 -10.242  14.534  1.00                 N  
ATOM    379  CA  PRO    50      13.257 -10.753  15.725  1.00                 C  
ATOM    380  C   PRO    50      14.615 -10.110  15.978  1.00                 C  
ATOM    381  O   PRO    50      15.014  -9.982  17.119  1.00                 O  
ATOM    382  CB  PRO    50      13.417 -12.249  15.447  1.00                 C  
ATOM    383  CD  PRO    50      12.406 -11.282  13.504  1.00                 C  
ATOM    384  CG  PRO    50      13.347 -12.362  13.961  1.00                 C  
ATOM    385  N   PHE    51      15.305  -9.696  14.925  1.00                 N  
ATOM    386  CA  PHE    51      16.641  -9.083  15.064  1.00                 C  
ATOM    387  C   PHE    51      16.765  -7.642  14.579  1.00                 C  
ATOM    388  O   PHE    51      17.793  -7.004  14.811  1.00                 O  
ATOM    389  CB  PHE    51      17.690  -9.911  14.319  1.00                 C  
ATOM    390  CG  PHE    51      17.822 -11.319  14.824  1.00                 C  
ATOM    391  CZ  PHE    51      18.070 -13.923  15.765  1.00                 C  
ATOM    392  CD1 PHE    51      17.283 -12.378  14.115  1.00                 C  
ATOM    393  CE1 PHE    51      17.405 -13.673  14.580  1.00                 C  
ATOM    394  CD2 PHE    51      18.485 -11.585  16.009  1.00                 C  
ATOM    395  CE2 PHE    51      18.607 -12.881  16.474  1.00                 C  
ATOM    396  N   ARG    52      15.730  -7.130  13.922  1.00                 N  
ATOM    397  CA  ARG    52      15.779  -5.790  13.338  1.00                 C  
ATOM    398  C   ARG    52      16.117  -4.724  14.360  1.00                 C  
ATOM    399  O   ARG    52      15.542  -4.693  15.438  1.00                 O  
ATOM    400  CB  ARG    52      14.445  -5.447  12.671  1.00                 C  
ATOM    401  CD  ARG    52      13.094  -3.844  11.291  1.00                 C  
ATOM    402  NE  ARG    52      12.794  -4.791  10.220  1.00                 N  
ATOM    403  CG  ARG    52      14.444  -4.119  11.932  1.00                 C  
ATOM    404  CZ  ARG    52      13.209  -4.654   8.964  1.00                 C  
ATOM    405  NH1 ARG    52      12.887  -5.566   8.057  1.00                 N  
ATOM    406  NH2 ARG    52      13.944  -3.606   8.620  1.00                 N  
ATOM    407  N   GLY    53      17.062  -3.862  14.017  1.00                 N  
ATOM    408  CA  GLY    53      17.431  -2.719  14.850  1.00                 C  
ATOM    409  C   GLY    53      17.296  -1.430  14.066  1.00                 C  
ATOM    410  O   GLY    53      16.697  -1.404  12.985  1.00                 O  
ATOM    411  N   ASP    54      17.868  -0.358  14.599  1.00                 N  
ATOM    412  CA  ASP    54      17.781   0.962  13.964  1.00                 C  
ATOM    413  C   ASP    54      18.356   0.995  12.544  1.00                 C  
ATOM    414  O   ASP    54      17.899   1.778  11.711  1.00                 O  
ATOM    415  CB  ASP    54      18.501   2.013  14.812  1.00                 C  
ATOM    416  CG  ASP    54      17.748   2.350  16.084  1.00                 C  
ATOM    417  OD1 ASP    54      16.558   1.985  16.185  1.00                 O  
ATOM    418  OD2 ASP    54      18.349   2.978  16.981  1.00                 O  
ATOM    419  N   SER    55      19.354   0.151  12.277  1.00                 N  
ATOM    420  CA  SER    55      19.978   0.065  10.948  1.00                 C  
ATOM    421  C   SER    55      20.622  -1.302  10.710  1.00                 C  
ATOM    422  O   SER    55      20.672  -2.135  11.620  1.00                 O  
ATOM    423  CB  SER    55      21.026   1.166  10.776  1.00                 C  
ATOM    424  OG  SER    55      22.133   0.956  11.636  1.00                 O  
ATOM    425  N   ASP    56      21.118  -1.525   9.492  1.00                 N  
ATOM    426  CA  ASP    56      21.709  -2.817   9.115  1.00                 C  
ATOM    427  C   ASP    56      22.859  -3.253  10.040  1.00                 C  
ATOM    428  O   ASP    56      23.082  -4.450  10.226  1.00                 O  
ATOM    429  CB  ASP    56      22.222  -2.772   7.674  1.00                 C  
ATOM    430  CG  ASP    56      21.099  -2.757   6.656  1.00                 C  
ATOM    431  OD1 ASP    56      19.947  -3.052   7.038  1.00                 O  
ATOM    432  OD2 ASP    56      21.371  -2.450   5.476  1.00                 O  
ATOM    433  N   VAL    57      23.578  -2.295  10.615  1.00                 N  
ATOM    434  CA  VAL    57      24.701  -2.597  11.499  1.00                 C  
ATOM    435  C   VAL    57      24.223  -3.131  12.850  1.00                 C  
ATOM    436  O   VAL    57      24.785  -4.097  13.381  1.00                 O  
ATOM    437  CB  VAL    57      25.594  -1.362  11.720  1.00                 C  
ATOM    438  CG1 VAL    57      26.649  -1.649  12.777  1.00                 C  
ATOM    439  CG2 VAL    57      26.246  -0.935  10.413  1.00                 C  
ATOM    440  N   GLU    58      23.197  -2.489  13.408  1.00                 N  
ATOM    441  CA  GLU    58      22.589  -2.944  14.664  1.00                 C  
ATOM    442  C   GLU    58      21.941  -4.326  14.509  1.00                 C  
ATOM    443  O   GLU    58      22.086  -5.193  15.374  1.00                 O  
ATOM    444  CB  GLU    58      21.548  -1.934  15.152  1.00                 C  
ATOM    445  CD  GLU    58      21.076   0.377  16.054  1.00                 C  
ATOM    446  CG  GLU    58      22.139  -0.626  15.651  1.00                 C  
ATOM    447  OE1 GLU    58      19.886   0.128  15.768  1.00                 O  
ATOM    448  OE2 GLU    58      21.433   1.412  16.655  1.00                 O  
ATOM    449  N   THR    59      21.227  -4.507  13.404  1.00                 N  
ATOM    450  CA  THR    59      20.577  -5.771  13.083  1.00                 C  
ATOM    451  C   THR    59      21.551  -6.938  13.007  1.00                 C  
ATOM    452  O   THR    59      21.257  -8.022  13.502  1.00                 O  
ATOM    453  CB  THR    59      19.813  -5.690  11.748  1.00                 C  
ATOM    454  OG1 THR    59      18.780  -4.702  11.845  1.00                 O  
ATOM    455  CG2 THR    59      19.175  -7.030  11.417  1.00                 C  
ATOM    456  N   LEU    60      22.715  -6.712  12.401  1.00                 N  
ATOM    457  CA  LEU    60      23.717  -7.769  12.247  1.00                 C  
ATOM    458  C   LEU    60      24.424  -8.099  13.567  1.00                 C  
ATOM    459  O   LEU    60      24.754  -9.258  13.802  1.00                 O  
ATOM    460  CB  LEU    60      24.758  -7.372  11.198  1.00                 C  
ATOM    461  CG  LEU    60      24.264  -7.285   9.753  1.00                 C  
ATOM    462  CD1 LEU    60      25.355  -6.737   8.844  1.00                 C  
ATOM    463  CD2 LEU    60      23.801  -8.648   9.260  1.00                 C  
ATOM    464  N   THR    61      24.641  -7.118  14.438  1.00                 N  
ATOM    465  CA  THR    61      25.149  -7.442  15.788  1.00                 C  
ATOM    466  C   THR    61      24.154  -8.323  16.563  1.00                 C  
ATOM    467  O   THR    61      24.560  -9.283  17.227  1.00                 O  
ATOM    468  CB  THR    61      25.441  -6.168  16.602  1.00                 C  
ATOM    469  OG1 THR    61      26.458  -5.401  15.946  1.00                 O  
ATOM    470  CG2 THR    61      25.926  -6.527  17.998  1.00                 C  
ATOM    471  N   ASN    62      22.856  -8.036  16.425  1.00                 N  
ATOM    472  CA  ASN    62      21.798  -8.874  17.031  1.00                 C  
ATOM    473  C   ASN    62      21.839 -10.314  16.510  1.00                 C  
ATOM    474  O   ASN    62      21.745 -11.263  17.281  1.00                 O  
ATOM    475  CB  ASN    62      20.419  -8.261  16.779  1.00                 C  
ATOM    476  CG  ASN    62      20.170  -7.023  17.618  1.00                 C  
ATOM    477  OD1 ASN    62      20.849  -6.792  18.618  1.00                 O  
ATOM    478  ND2 ASN    62      19.191  -6.222  17.212  1.00                 N  
ATOM    479  N   VAL    63      21.986 -10.453  15.198  1.00                 N  
ATOM    480  CA  VAL    63      22.087 -11.751  14.557  1.00                 C  
ATOM    481  C   VAL    63      23.321 -12.484  15.046  1.00                 C  
ATOM    482  O   VAL    63      23.238 -13.634  15.457  1.00                 O  
ATOM    483  CB  VAL    63      22.117 -11.622  13.023  1.00                 C  
ATOM    484  CG1 VAL    63      22.440 -12.963  12.382  1.00                 C  
ATOM    485  CG2 VAL    63      20.791 -11.086  12.507  1.00                 C  
ATOM    486  N   THR    64      24.457 -11.801  15.025  1.00                 N  
ATOM    487  CA  THR    64      25.729 -12.424  15.383  1.00                 C  
ATOM    488  C   THR    64      25.738 -12.922  16.821  1.00                 C  
ATOM    489  O   THR    64      26.325 -13.961  17.105  1.00                 O  
ATOM    490  CB  THR    64      26.908 -11.453  15.186  1.00                 C  
ATOM    491  OG1 THR    64      26.999 -11.082  13.805  1.00                 O  
ATOM    492  CG2 THR    64      28.215 -12.112  15.600  1.00                 C  
ATOM    493  N   LYS    65      25.086 -12.192  17.720  1.00                 N  
ATOM    494  CA  LYS    65      24.975 -12.626  19.120  1.00                 C  
ATOM    495  C   LYS    65      23.706 -13.435  19.359  1.00                 C  
ATOM    496  O   LYS    65      23.442 -13.852  20.484  1.00                 O  
ATOM    497  CB  LYS    65      25.004 -11.419  20.059  1.00                 C  
ATOM    498  CD  LYS    65      26.283  -9.482  21.014  1.00                 C  
ATOM    499  CE  LYS    65      27.605  -8.731  21.019  1.00                 C  
ATOM    500  CG  LYS    65      26.323 -10.663  20.058  1.00                 C  
ATOM    501  NZ  LYS    65      27.569  -7.549  21.924  1.00                 N  
ATOM    502  N   GLY    66      22.928 -13.656  18.300  1.00                 N  
ATOM    503  CA  GLY    66      21.698 -14.428  18.392  1.00                 C  
ATOM    504  C   GLY    66      20.830 -13.895  19.531  1.00                 C  
ATOM    505  O   GLY    66      20.384 -14.632  20.395  1.00                 O  
ATOM    506  N   GLU    67      20.605 -12.587  19.495  1.00                 N  
ATOM    507  CA  GLU    67      19.979 -11.849  20.573  1.00                 C  
ATOM    508  C   GLU    67      18.538 -11.490  20.201  1.00                 C  
ATOM    509  O   GLU    67      18.280 -10.486  19.509  1.00                 O  
ATOM    510  CB  GLU    67      20.781 -10.587  20.895  1.00                 C  
ATOM    511  CD  GLU    67      21.069  -8.557  22.370  1.00                 C  
ATOM    512  CG  GLU    67      20.230  -9.781  22.060  1.00                 C  
ATOM    513  OE1 GLU    67      22.163  -8.422  21.784  1.00                 O  
ATOM    514  OE2 GLU    67      20.632  -7.733  23.201  1.00                 O  
ATOM    515  N   PHE    68      17.613 -12.336  20.649  1.00                 N  
ATOM    516  CA  PHE    68      16.191 -12.173  20.373  1.00                 C  
ATOM    517  C   PHE    68      15.367 -12.748  21.474  1.00                 C  
ATOM    518  O   PHE    68      15.851 -13.525  22.281  1.00                 O  
ATOM    519  CB  PHE    68      15.825 -12.830  19.040  1.00                 C  
ATOM    520  CG  PHE    68      16.009 -14.320  19.029  1.00                 C  
ATOM    521  CZ  PHE    68      16.356 -17.078  19.005  1.00                 C  
ATOM    522  CD1 PHE    68      14.962 -15.164  19.355  1.00                 C  
ATOM    523  CE1 PHE    68      15.131 -16.536  19.344  1.00                 C  
ATOM    524  CD2 PHE    68      17.229 -14.879  18.692  1.00                 C  
ATOM    525  CE2 PHE    68      17.398 -16.251  18.681  1.00                 C  
ATOM    526  N   GLU    69      14.093 -12.392  21.500  1.00                 N  
ATOM    527  CA  GLU    69      13.171 -13.028  22.421  1.00                 C  
ATOM    528  C   GLU    69      11.727 -12.951  21.918  1.00                 C  
ATOM    529  O   GLU    69      11.457 -12.353  20.870  1.00                 O  
ATOM    530  CB  GLU    69      13.271 -12.388  23.807  1.00                 C  
ATOM    531  CD  GLU    69      14.857 -14.017  24.907  1.00                 C  
ATOM    532  CG  GLU    69      14.619 -12.581  24.484  1.00                 C  
ATOM    533  OE1 GLU    69      13.869 -14.768  25.044  1.00                 O  
ATOM    534  OE2 GLU    69      16.033 -14.392  25.103  1.00                 O  
ATOM    535  N   MET    70      10.816 -13.557  22.680  1.00                 N  
ATOM    536  CA  MET    70       9.393 -13.539  22.379  1.00                 C  
ATOM    537  C   MET    70       8.631 -12.907  23.572  1.00                 C  
ATOM    538  O   MET    70       7.552 -13.368  23.950  1.00                 O  
ATOM    539  CB  MET    70       8.889 -14.954  22.088  1.00                 C  
ATOM    540  SD  MET    70       8.827 -17.223  20.500  1.00                 S  
ATOM    541  CE  MET    70       9.470 -18.171  21.876  1.00                 C  
ATOM    542  CG  MET    70       9.512 -15.594  20.858  1.00                 C  
ATOM    543  N   ASP    71       9.207 -11.864  24.175  1.00                 N  
ATOM    544  CA  ASP    71       8.585 -11.171  25.306  1.00                 C  
ATOM    545  C   ASP    71       7.413 -10.252  24.934  1.00                 C  
ATOM    546  O   ASP    71       6.516 -10.015  25.752  1.00                 O  
ATOM    547  CB  ASP    71       9.622 -10.335  26.058  1.00                 C  
ATOM    548  CG  ASP    71      10.642 -11.188  26.786  1.00                 C  
ATOM    549  OD1 ASP    71      10.396 -12.403  26.943  1.00                 O  
ATOM    550  OD2 ASP    71      11.686 -10.643  27.201  1.00                 O  
ATOM    551  N   ASP    72       7.405  -9.731  23.713  1.00                 N  
ATOM    552  CA  ASP    72       6.319  -8.854  23.304  1.00                 C  
ATOM    553  C   ASP    72       4.973  -9.551  23.509  1.00                 C  
ATOM    554  O   ASP    72       4.864 -10.769  23.381  1.00                 O  
ATOM    555  CB  ASP    72       6.491  -8.434  21.843  1.00                 C  
ATOM    556  CG  ASP    72       7.644  -7.471  21.645  1.00                 C  
ATOM    557  OD1 ASP    72       8.170  -6.958  22.655  1.00                 O  
ATOM    558  OD2 ASP    72       8.023  -7.229  20.480  1.00                 O  
ATOM    559  N   GLU    73       3.937  -8.774  23.785  1.00                 N  
ATOM    560  CA  GLU    73       2.677  -9.357  24.211  1.00                 C  
ATOM    561  C   GLU    73       1.980 -10.051  23.027  1.00                 C  
ATOM    562  O   GLU    73       1.136 -10.910  23.219  1.00                 O  
ATOM    563  CB  GLU    73       1.767  -8.285  24.814  1.00                 C  
ATOM    564  CD  GLU    73       1.342  -6.656  26.697  1.00                 C  
ATOM    565  CG  GLU    73       2.267  -7.716  26.132  1.00                 C  
ATOM    566  OE1 GLU    73       0.338  -6.327  26.031  1.00                 O  
ATOM    567  OE2 GLU    73       1.622  -6.154  27.806  1.00                 O  
ATOM    568  N   ASP    74       2.393  -9.739  21.804  1.00                 N  
ATOM    569  CA  ASP    74       1.917 -10.457  20.626  1.00                 C  
ATOM    570  C   ASP    74       2.247 -11.948  20.656  1.00                 C  
ATOM    571  O   ASP    74       1.677 -12.708  19.875  1.00                 O  
ATOM    572  CB  ASP    74       2.502  -9.844  19.352  1.00                 C  
ATOM    573  CG  ASP    74       1.907  -8.488  19.031  1.00                 C  
ATOM    574  OD1 ASP    74       0.861  -8.144  19.621  1.00                 O  
ATOM    575  OD2 ASP    74       2.486  -7.768  18.190  1.00                 O  
ATOM    576  N   PHE    75       3.171 -12.361  21.523  1.00                 N  
ATOM    577  CA  PHE    75       3.436 -13.779  21.721  1.00                 C  
ATOM    578  C   PHE    75       2.695 -14.392  22.921  1.00                 C  
ATOM    579  O   PHE    75       2.774 -15.601  23.152  1.00                 O  
ATOM    580  CB  PHE    75       4.936 -14.024  21.900  1.00                 C  
ATOM    581  CG  PHE    75       5.750 -13.717  20.675  1.00                 C  
ATOM    582  CZ  PHE    75       7.255 -13.154  18.407  1.00                 C  
ATOM    583  CD1 PHE    75       6.502 -12.558  20.600  1.00                 C  
ATOM    584  CE1 PHE    75       7.252 -12.275  19.474  1.00                 C  
ATOM    585  CD2 PHE    75       5.764 -14.587  19.600  1.00                 C  
ATOM    586  CE2 PHE    75       6.513 -14.304  18.473  1.00                 C  
ATOM    587  N   SER    76       1.965 -13.582  23.673  1.00                 N  
ATOM    588  CA  SER    76       1.288 -14.091  24.884  1.00                 C  
ATOM    589  C   SER    76       0.332 -15.235  24.554  1.00                 C  
ATOM    590  O   SER    76       0.341 -16.271  25.224  1.00                 O  
ATOM    591  CB  SER    76       0.527 -12.965  25.586  1.00                 C  
ATOM    592  OG  SER    76       1.417 -11.987  26.095  1.00                 O  
ATOM    593  N   SER    77      -0.458 -15.054  23.502  1.00                 N  
ATOM    594  CA  SER    77      -1.416 -16.069  23.072  1.00                 C  
ATOM    595  C   SER    77      -0.939 -17.058  22.011  1.00                 C  
ATOM    596  O   SER    77      -1.750 -17.800  21.452  1.00                 O  
ATOM    597  CB  SER    77      -2.687 -15.411  22.530  1.00                 C  
ATOM    598  OG  SER    77      -2.414 -14.664  21.357  1.00                 O  
ATOM    599  N   VAL    78       0.359 -17.072  21.721  1.00                 N  
ATOM    600  CA  VAL    78       0.915 -18.029  20.775  1.00                 C  
ATOM    601  C   VAL    78       1.211 -19.353  21.477  1.00                 C  
ATOM    602  O   VAL    78       1.621 -19.366  22.636  1.00                 O  
ATOM    603  CB  VAL    78       2.190 -17.484  20.104  1.00                 C  
ATOM    604  CG1 VAL    78       2.815 -18.543  19.209  1.00                 C  
ATOM    605  CG2 VAL    78       1.876 -16.226  19.308  1.00                 C  
ATOM    606  N   SER    79       0.968 -20.467  20.782  1.00                 N  
ATOM    607  CA  SER    79       1.149 -21.804  21.375  1.00                 C  
ATOM    608  C   SER    79       2.608 -22.104  21.759  1.00                 C  
ATOM    609  O   SER    79       3.545 -21.567  21.160  1.00                 O  
ATOM    610  CB  SER    79       0.655 -22.888  20.414  1.00                 C  
ATOM    611  OG  SER    79       1.468 -22.951  19.255  1.00                 O  
ATOM    612  N   GLN    80       2.782 -22.956  22.762  1.00                 N  
ATOM    613  CA  GLN    80       4.107 -23.441  23.167  1.00                 C  
ATOM    614  C   GLN    80       4.822 -24.171  22.031  1.00                 C  
ATOM    615  O   GLN    80       6.032 -24.044  21.878  1.00                 O  
ATOM    616  CB  GLN    80       3.991 -24.367  24.379  1.00                 C  
ATOM    617  CD  GLN    80       6.151 -23.693  25.501  1.00                 C  
ATOM    618  CG  GLN    80       5.327 -24.833  24.935  1.00                 C  
ATOM    619  OE1 GLN    80       5.683 -22.941  26.356  1.00                 O  
ATOM    620  NE2 GLN    80       7.384 -23.562  25.025  1.00                 N  
ATOM    621  N   ASP    81       4.074 -24.931  21.238  1.00                 N  
ATOM    622  CA  ASP    81       4.654 -25.613  20.083  1.00                 C  
ATOM    623  C   ASP    81       5.274 -24.631  19.092  1.00                 C  
ATOM    624  O   ASP    81       6.379 -24.858  18.612  1.00                 O  
ATOM    625  CB  ASP    81       3.595 -26.459  19.373  1.00                 C  
ATOM    626  CG  ASP    81       3.206 -27.691  20.167  1.00                 C  
ATOM    627  OD1 ASP    81       3.935 -28.039  21.120  1.00                 O  
ATOM    628  OD2 ASP    81       2.171 -28.308  19.837  1.00                 O  
ATOM    629  N   ALA    82       4.562 -23.542  18.804  1.00                 N  
ATOM    630  CA  ALA    82       5.058 -22.513  17.897  1.00                 C  
ATOM    631  C   ALA    82       6.310 -21.858  18.424  1.00                 C  
ATOM    632  O   ALA    82       7.287 -21.696  17.697  1.00                 O  
ATOM    633  CB  ALA    82       3.989 -21.459  17.656  1.00                 C  
ATOM    634  N   LYS    83       6.294 -21.490  19.700  1.00                 N  
ATOM    635  CA  LYS    83       7.477 -20.908  20.333  1.00                 C  
ATOM    636  C   LYS    83       8.648 -21.895  20.285  1.00                 C  
ATOM    637  O   LYS    83       9.778 -21.505  19.993  1.00                 O  
ATOM    638  CB  LYS    83       7.171 -20.511  21.778  1.00                 C  
ATOM    639  CD  LYS    83       5.969 -18.986  23.369  1.00                 C  
ATOM    640  CE  LYS    83       5.032 -17.796  23.500  1.00                 C  
ATOM    641  CG  LYS    83       6.245 -19.312  21.910  1.00                 C  
ATOM    642  NZ  LYS    83       4.717 -17.491  24.923  1.00                 N  
ATOM    643  N   ASN    84       8.375 -23.169  20.565  1.00                 N  
ATOM    644  CA  ASN    84       9.412 -24.212  20.548  1.00                 C  
ATOM    645  C   ASN    84      10.026 -24.361  19.148  1.00                 C  
ATOM    646  O   ASN    84      11.244 -24.464  18.993  1.00                 O  
ATOM    647  CB  ASN    84       8.838 -25.546  21.029  1.00                 C  
ATOM    648  CG  ASN    84       8.591 -25.569  22.524  1.00                 C  
ATOM    649  OD1 ASN    84       9.153 -24.766  23.268  1.00                 O  
ATOM    650  ND2 ASN    84       7.747 -26.493  22.969  1.00                 N  
ATOM    651  N   PHE    85       9.161 -24.351  18.138  1.00                 N  
ATOM    652  CA  PHE    85       9.567 -24.430  16.739  1.00                 C  
ATOM    653  C   PHE    85      10.613 -23.371  16.393  1.00                 C  
ATOM    654  O   PHE    85      11.667 -23.682  15.816  1.00                 O  
ATOM    655  CB  PHE    85       8.354 -24.278  15.820  1.00                 C  
ATOM    656  CG  PHE    85       8.696 -24.289  14.357  1.00                 C  
ATOM    657  CZ  PHE    85       9.330 -24.302  11.651  1.00                 C  
ATOM    658  CD1 PHE    85       8.928 -25.482  13.694  1.00                 C  
ATOM    659  CE1 PHE    85       9.243 -25.491  12.349  1.00                 C  
ATOM    660  CD2 PHE    85       8.787 -23.107  13.644  1.00                 C  
ATOM    661  CE2 PHE    85       9.102 -23.116  12.299  1.00                 C  
ATOM    662  N   ILE    86      10.316 -22.123  16.746  1.00                 N  
ATOM    663  CA  ILE    86      11.227 -21.020  16.471  1.00                 C  
ATOM    664  C   ILE    86      12.511 -21.169  17.283  1.00                 C  
ATOM    665  O   ILE    86      13.597 -20.945  16.758  1.00                 O  
ATOM    666  CB  ILE    86      10.570 -19.659  16.764  1.00                 C  
ATOM    667  CD1 ILE    86       8.563 -18.211  16.150  1.00                 C  
ATOM    668  CG1 ILE    86       9.432 -19.392  15.777  1.00                 C  
ATOM    669  CG2 ILE    86      11.610 -18.549  16.742  1.00                 C  
ATOM    670  N   ASN    87      12.382 -21.523  18.564  1.00                 N  
ATOM    671  CA  ASN    87      13.552 -21.700  19.432  1.00                 C  
ATOM    672  C   ASN    87      14.497 -22.791  18.932  1.00                 C  
ATOM    673  O   ASN    87      15.685 -22.753  19.218  1.00                 O  
ATOM    674  CB  ASN    87      13.114 -22.012  20.865  1.00                 C  
ATOM    675  CG  ASN    87      12.556 -20.797  21.580  1.00                 C  
ATOM    676  OD1 ASN    87      12.806 -19.660  21.181  1.00                 O  
ATOM    677  ND2 ASN    87      11.795 -21.036  22.643  1.00                 N  
ATOM    678  N   SER    88      13.962 -23.758  18.193  1.00                 N  
ATOM    679  CA  SER    88      14.771 -24.841  17.633  1.00                 C  
ATOM    680  C   SER    88      15.325 -24.521  16.233  1.00                 C  
ATOM    681  O   SER    88      15.992 -25.348  15.618  1.00                 O  
ATOM    682  CB  SER    88      13.958 -26.135  17.562  1.00                 C  
ATOM    683  OG  SER    88      12.890 -26.017  16.639  1.00                 O  
ATOM    684  N   LEU    89      15.060 -23.311  15.745  1.00                 N  
ATOM    685  CA  LEU    89      15.610 -22.855  14.489  1.00                 C  
ATOM    686  C   LEU    89      16.567 -21.679  14.688  1.00                 C  
ATOM    687  O   LEU    89      17.631 -21.634  14.065  1.00                 O  
ATOM    688  CB  LEU    89      14.489 -22.455  13.527  1.00                 C  
ATOM    689  CG  LEU    89      13.529 -23.569  13.105  1.00                 C  
ATOM    690  CD1 LEU    89      12.416 -23.015  12.228  1.00                 C  
ATOM    691  CD2 LEU    89      14.276 -24.675  12.376  1.00                 C  
ATOM    692  N   LEU    90      16.188 -20.719  15.529  1.00                 N  
ATOM    693  CA  LEU    90      16.988 -19.513  15.713  1.00                 C  
ATOM    694  C   LEU    90      18.098 -19.769  16.734  1.00                 C  
ATOM    695  O   LEU    90      18.049 -19.298  17.867  1.00                 O  
ATOM    696  CB  LEU    90      16.104 -18.347  16.159  1.00                 C  
ATOM    697  CG  LEU    90      14.973 -17.950  15.208  1.00                 C  
ATOM    698  CD1 LEU    90      14.140 -16.826  15.802  1.00                 C  
ATOM    699  CD2 LEU    90      15.530 -17.538  13.854  1.00                 C  
ATOM    700  N   MET    91      19.103 -20.522  16.285  1.00                 N  
ATOM    701  CA  MET    91      20.224 -20.986  17.109  1.00                 C  
ATOM    702  C   MET    91      21.538 -20.617  16.435  1.00                 C  
ATOM    703  O   MET    91      21.701 -20.834  15.227  1.00                 O  
ATOM    704  CB  MET    91      20.132 -22.496  17.337  1.00                 C  
ATOM    705  SD  MET    91      18.812 -24.721  18.330  1.00                 S  
ATOM    706  CE  MET    91      20.142 -24.974  19.502  1.00                 C  
ATOM    707  CG  MET    91      18.893 -22.934  18.102  1.00                 C  
ATOM    708  N   LYS    92      22.468 -20.064  17.210  1.00                 N  
ATOM    709  CA  LYS    92      23.774 -19.635  16.685  1.00                 C  
ATOM    710  C   LYS    92      24.536 -20.786  16.020  1.00                 C  
ATOM    711  O   LYS    92      25.014 -20.655  14.893  1.00                 O  
ATOM    712  CB  LYS    92      24.629 -19.034  17.802  1.00                 C  
ATOM    713  CD  LYS    92      26.770 -17.919  18.492  1.00                 C  
ATOM    714  CE  LYS    92      28.148 -17.463  18.042  1.00                 C  
ATOM    715  CG  LYS    92      25.995 -18.547  17.345  1.00                 C  
ATOM    716  NZ  LYS    92      28.919 -16.845  19.156  1.00                 N  
ATOM    717  N   ASN    93      24.640 -21.905  16.728  1.00                 N  
ATOM    718  CA  ASN    93      25.334 -23.085  16.230  1.00                 C  
ATOM    719  C   ASN    93      24.474 -23.749  15.160  1.00                 C  
ATOM    720  O   ASN    93      23.424 -24.300  15.466  1.00                 O  
ATOM    721  CB  ASN    93      25.653 -24.044  17.379  1.00                 C  
ATOM    722  CG  ASN    93      26.466 -25.242  16.929  1.00                 C  
ATOM    723  OD1 ASN    93      26.370 -25.673  15.780  1.00                 O  
ATOM    724  ND2 ASN    93      27.271 -25.783  17.836  1.00                 N  
ATOM    725  N   LYS    94      24.921 -23.711  13.897  1.00                 N  
ATOM    726  CA  LYS    94      24.059 -24.199  12.805  1.00                 C  
ATOM    727  C   LYS    94      23.751 -25.700  12.865  1.00                 C  
ATOM    728  O   LYS    94      22.733 -26.142  12.324  1.00                 O  
ATOM    729  CB  LYS    94      24.691 -23.892  11.446  1.00                 C  
ATOM    730  CD  LYS    94      26.530 -24.329   9.794  1.00                 C  
ATOM    731  CE  LYS    94      27.846 -25.046   9.546  1.00                 C  
ATOM    732  CG  LYS    94      25.957 -24.682  11.157  1.00                 C  
ATOM    733  NZ  LYS    94      27.684 -26.526   9.565  1.00                 N  
ATOM    734  N   ASP    95      24.611 -26.472  13.521  1.00                 N  
ATOM    735  CA  ASP    95      24.402 -27.914  13.606  1.00                 C  
ATOM    736  C   ASP    95      23.315 -28.313  14.581  1.00                 C  
ATOM    737  O   ASP    95      22.844 -29.445  14.536  1.00                 O  
ATOM    738  CB  ASP    95      25.700 -28.621  14.002  1.00                 C  
ATOM    739  CG  ASP    95      26.754 -28.556  12.914  1.00                 C  
ATOM    740  OD1 ASP    95      26.395 -28.255  11.756  1.00                 O  
ATOM    741  OD2 ASP    95      27.939 -28.807  13.219  1.00                 O  
ATOM    742  N   LYS    96      22.914 -27.393  15.459  1.00                 N  
ATOM    743  CA  LYS    96      21.860 -27.674  16.432  1.00                 C  
ATOM    744  C   LYS    96      20.454 -27.340  15.903  1.00                 C  
ATOM    745  O   LYS    96      19.464 -27.774  16.478  1.00                 O  
ATOM    746  CB  LYS    96      22.106 -26.898  17.727  1.00                 C  
ATOM    747  CD  LYS    96      23.547 -26.505  19.745  1.00                 C  
ATOM    748  CE  LYS    96      24.804 -26.924  20.490  1.00                 C  
ATOM    749  CG  LYS    96      23.359 -27.322  18.476  1.00                 C  
ATOM    750  NZ  LYS    96      25.017 -26.111  21.719  1.00                 N  
ATOM    751  N   ARG    97      20.364 -26.600  14.800  1.00                 N  
ATOM    752  CA  ARG    97      19.067 -26.244  14.214  1.00                 C  
ATOM    753  C   ARG    97      18.383 -27.471  13.640  1.00                 C  
ATOM    754  O   ARG    97      19.052 -28.349  13.096  1.00                 O  
ATOM    755  CB  ARG    97      19.243 -25.178  13.130  1.00                 C  
ATOM    756  CD  ARG    97      19.806 -22.806  12.535  1.00                 C  
ATOM    757  NE  ARG    97      20.261 -21.506  13.021  1.00                 N  
ATOM    758  CG  ARG    97      19.674 -23.820  13.659  1.00                 C  
ATOM    759  CZ  ARG    97      20.476 -20.451  12.243  1.00                 C  
ATOM    760  NH1 ARG    97      20.890 -19.308  12.774  1.00                 N  
ATOM    761  NH2 ARG    97      20.278 -20.540  10.935  1.00                 N  
ATOM    762  N   LEU    98      17.061 -27.542  13.766  1.00                 N  
ATOM    763  CA  LEU    98      16.289 -28.598  13.104  1.00                 C  
ATOM    764  C   LEU    98      16.567 -28.574  11.598  1.00                 C  
ATOM    765  O   LEU    98      16.726 -27.501  11.010  1.00                 O  
ATOM    766  CB  LEU    98      14.795 -28.425  13.384  1.00                 C  
ATOM    767  CG  LEU    98      14.350 -28.622  14.835  1.00                 C  
ATOM    768  CD1 LEU    98      12.879 -28.274  14.999  1.00                 C  
ATOM    769  CD2 LEU    98      14.609 -30.051  15.287  1.00                 C  
ATOM    770  N   SER    99      16.610 -29.756  10.985  1.00                 N  
ATOM    771  CA  SER    99      16.669 -29.872   9.537  1.00                 C  
ATOM    772  C   SER    99      15.274 -29.699   8.981  1.00                 C  
ATOM    773  O   SER    99      14.306 -29.599   9.747  1.00                 O  
ATOM    774  CB  SER    99      17.268 -31.220   9.131  1.00                 C  
ATOM    775  OG  SER    99      16.398 -32.287   9.466  1.00                 O  
ATOM    776  N   SER   100      15.161 -29.631   7.654  1.00                 N  
ATOM    777  CA  SER   100      13.872 -29.353   7.034  1.00                 C  
ATOM    778  C   SER   100      12.872 -30.474   7.344  1.00                 C  
ATOM    779  O   SER   100      11.695 -30.214   7.597  1.00                 O  
ATOM    780  CB  SER   100      14.030 -29.184   5.522  1.00                 C  
ATOM    781  OG  SER   100      14.794 -28.030   5.215  1.00                 O  
ATOM    782  N   GLN   101      13.350 -31.710   7.346  1.00                 N  
ATOM    783  CA  GLN   101      12.502 -32.860   7.661  1.00                 C  
ATOM    784  C   GLN   101      12.078 -32.853   9.087  1.00                 C  
ATOM    785  O   GLN   101      10.926 -33.161   9.384  1.00                 O  
ATOM    786  CB  GLN   101      13.231 -34.167   7.343  1.00                 C  
ATOM    787  CD  GLN   101      11.197 -35.457   6.583  1.00                 C  
ATOM    788  CG  GLN   101      12.382 -35.413   7.529  1.00                 C  
ATOM    789  OE1 GLN   101      11.240 -34.888   5.493  1.00                 O  
ATOM    790  NE2 GLN   101      10.135 -36.136   7.000  1.00                 N  
ATOM    791  N   LYS   102      12.994 -32.493   9.986  1.00                 N  
ATOM    792  CA  LYS   102      12.654 -32.379  11.403  1.00                 C  
ATOM    793  C   LYS   102      11.614 -31.291  11.638  1.00                 C  
ATOM    794  O   LYS   102      10.703 -31.467  12.451  1.00                 O  
ATOM    795  CB  LYS   102      13.907 -32.092  12.233  1.00                 C  
ATOM    796  CD  LYS   102      16.094 -32.907  13.157  1.00                 C  
ATOM    797  CE  LYS   102      17.059 -34.077  13.248  1.00                 C  
ATOM    798  CG  LYS   102      14.865 -33.267  12.337  1.00                 C  
ATOM    799  NZ  LYS   102      18.288 -33.725  14.012  1.00                 N  
ATOM    800  N   ALA   103      11.760 -30.168  10.930  1.00                 N  
ATOM    801  CA  ALA   103      10.806 -29.067  11.030  1.00                 C  
ATOM    802  C   ALA   103       9.421 -29.525  10.578  1.00                 C  
ATOM    803  O   ALA   103       8.415 -29.255  11.251  1.00                 O  
ATOM    804  CB  ALA   103      11.275 -27.882  10.200  1.00                 C  
ATOM    805  N   LEU   104       9.369 -30.247   9.457  1.00                 N  
ATOM    806  CA  LEU   104       8.087 -30.768   8.938  1.00                 C  
ATOM    807  C   LEU   104       7.467 -31.843   9.846  1.00                 C  
ATOM    808  O   LEU   104       6.270 -32.094   9.776  1.00                 O  
ATOM    809  CB  LEU   104       8.272 -31.345   7.533  1.00                 C  
ATOM    810  CG  LEU   104       8.622 -30.344   6.430  1.00                 C  
ATOM    811  CD1 LEU   104       8.912 -31.065   5.122  1.00                 C  
ATOM    812  CD2 LEU   104       7.498 -29.337   6.242  1.00                 C  
ATOM    813  N   GLU   105       8.282 -32.453  10.701  1.00                 N  
ATOM    814  CA  GLU   105       7.818 -33.449  11.669  1.00                 C  
ATOM    815  C   GLU   105       7.540 -32.869  13.066  1.00                 C  
ATOM    816  O   GLU   105       7.065 -33.596  13.952  1.00                 O  
ATOM    817  CB  GLU   105       8.838 -34.582  11.802  1.00                 C  
ATOM    818  CD  GLU   105      10.064 -36.493  10.696  1.00                 C  
ATOM    819  CG  GLU   105       9.029 -35.398  10.534  1.00                 C  
ATOM    820  OE1 GLU   105      10.693 -36.561  11.773  1.00                 O  
ATOM    821  OE2 GLU   105      10.247 -37.283   9.746  1.00                 O  
ATOM    822  N   HIS   106       7.859 -31.586  13.263  1.00                 N  
ATOM    823  CA  HIS   106       7.675 -30.919  14.542  1.00                 C  
ATOM    824  C   HIS   106       6.201 -30.778  14.873  1.00                 C  
ATOM    825  O   HIS   106       5.392 -30.567  13.975  1.00                 O  
ATOM    826  CB  HIS   106       8.347 -29.545  14.531  1.00                 C  
ATOM    827  CG  HIS   106       8.387 -28.881  15.872  1.00                 C  
ATOM    828  ND1 HIS   106       7.293 -28.251  16.424  1.00                 N  
ATOM    829  CE1 HIS   106       7.633 -27.754  17.626  1.00                 C  
ATOM    830  CD2 HIS   106       9.395 -28.685  16.904  1.00                 C  
ATOM    831  NE2 HIS   106       8.893 -28.011  17.921  1.00                 N  
ATOM    832  N   PRO   107       5.827 -30.894  16.160  1.00                 N  
ATOM    833  CA  PRO   107       4.406 -30.793  16.536  1.00                 C  
ATOM    834  C   PRO   107       3.661 -29.552  16.025  1.00                 C  
ATOM    835  O   PRO   107       2.477 -29.629  15.751  1.00                 O  
ATOM    836  CB  PRO   107       4.428 -30.777  18.066  1.00                 C  
ATOM    837  CD  PRO   107       6.696 -31.165  17.406  1.00                 C  
ATOM    838  CG  PRO   107       5.660 -31.536  18.430  1.00                 C  
ATOM    839  N   TRP   108       4.347 -28.423  15.921  1.00                 N  
ATOM    840  CA  TRP   108       3.738 -27.190  15.438  1.00                 C  
ATOM    841  C   TRP   108       3.157 -27.337  14.058  1.00                 C  
ATOM    842  O   TRP   108       2.073 -26.817  13.783  1.00                 O  
ATOM    843  CB  TRP   108       4.760 -26.052  15.438  1.00                 C  
ATOM    844  CG  TRP   108       4.200 -24.742  14.973  1.00                 C  
ATOM    845  CD1 TRP   108       4.580 -24.034  13.870  1.00                 C  
ATOM    846  NE1 TRP   108       3.840 -22.881  13.768  1.00                 N  
ATOM    847  CD2 TRP   108       3.157 -23.984  15.598  1.00                 C  
ATOM    848  CE2 TRP   108       2.959 -22.829  14.820  1.00                 C  
ATOM    849  CH2 TRP   108       1.255 -22.070  16.267  1.00                 C  
ATOM    850  CZ2 TRP   108       2.008 -21.863  15.146  1.00                 C  
ATOM    851  CE3 TRP   108       2.373 -24.169  16.741  1.00                 C  
ATOM    852  CZ3 TRP   108       1.432 -23.209  17.060  1.00                 C  
ATOM    853  N   LEU   109       3.890 -28.016  13.178  1.00                 N  
ATOM    854  CA  LEU   109       3.465 -28.216  11.801  1.00                 C  
ATOM    855  C   LEU   109       2.677 -29.523  11.609  1.00                 C  
ATOM    856  O   LEU   109       2.151 -29.776  10.523  1.00                 O  
ATOM    857  CB  LEU   109       4.673 -28.212  10.862  1.00                 C  
ATOM    858  CG  LEU   109       5.477 -26.912  10.796  1.00                 C  
ATOM    859  CD1 LEU   109       6.699 -27.080   9.907  1.00                 C  
ATOM    860  CD2 LEU   109       4.609 -25.768  10.293  1.00                 C  
ATOM    861  N   ALA   110       2.597 -30.339  12.655  1.00                 N  
ATOM    862  CA  ALA   110       1.896 -31.620  12.594  1.00                 C  
ATOM    863  C   ALA   110       0.456 -31.415  13.029  1.00                 C  
ATOM    864  O   ALA   110       0.217 -30.809  14.065  1.00                 O  
ATOM    865  CB  ALA   110       2.596 -32.649  13.468  1.00                 C  
ATOM    866  N   GLU   111      -0.515 -31.902  12.240  1.00                 N  
ATOM    867  CA  GLU   111      -1.905 -31.756  12.674  1.00                 C  
ATOM    868  C   GLU   111      -2.124 -32.323  14.070  1.00                 C  
ATOM    869  O   GLU   111      -1.556 -33.350  14.420  1.00                 O  
ATOM    870  CB  GLU   111      -2.850 -32.441  11.685  1.00                 C  
ATOM    871  CD  GLU   111      -5.230 -32.924  10.990  1.00                 C  
ATOM    872  CG  GLU   111      -4.324 -32.274  12.017  1.00                 C  
ATOM    873  OE1 GLU   111      -4.704 -33.548  10.044  1.00                 O  
ATOM    874  OE2 GLU   111      -6.466 -32.809  11.130  1.00                 O  
ATOM    875  N   ASP   112      -2.914 -31.627  14.866  1.00                 N  
ATOM    876  CA  ASP   112      -3.166 -32.021  16.243  1.00                 C  
ATOM    877  C   ASP   112      -4.437 -31.351  16.717  1.00                 C  
ATOM    878  O   ASP   112      -5.198 -30.796  15.915  1.00                 O  
ATOM    879  CB  ASP   112      -1.977 -31.651  17.132  1.00                 C  
ATOM    880  CG  ASP   112      -1.861 -32.545  18.351  1.00                 C  
ATOM    881  OD1 ASP   112      -2.868 -33.189  18.714  1.00                 O  
ATOM    882  OD2 ASP   112      -0.763 -32.602  18.944  1.00                 O  
ATOM    883  N   THR   113      -4.696 -31.433  18.014  1.00                 N  
ATOM    884  CA  THR   113      -5.810 -30.706  18.615  1.00                 C  
ATOM    885  C   THR   113      -5.216 -29.465  19.255  1.00                 C  
ATOM    886  O   THR   113      -4.558 -29.540  20.293  1.00                 O  
ATOM    887  CB  THR   113      -6.565 -31.575  19.638  1.00                 C  
ATOM    888  OG1 THR   113      -7.093 -32.736  18.985  1.00                 O  
ATOM    889  CG2 THR   113      -7.718 -30.796  20.251  1.00                 C  
ATOM    890  N   ARG   114      -5.405 -28.333  18.596  1.00                 N  
ATOM    891  CA  ARG   114      -4.844 -27.078  19.056  1.00                 C  
ATOM    892  C   ARG   114      -5.924 -26.007  19.120  1.00                 C  
ATOM    893  O   ARG   114      -6.096 -25.254  18.161  1.00                 O  
ATOM    894  CB  ARG   114      -3.703 -26.633  18.139  1.00                 C  
ATOM    895  CD  ARG   114      -1.737 -27.431  19.480  1.00                 C  
ATOM    896  NE  ARG   114      -0.553 -28.287  19.512  1.00                 N  
ATOM    897  CG  ARG   114      -2.491 -27.551  18.166  1.00                 C  
ATOM    898  CZ  ARG   114      -0.556 -29.552  19.918  1.00                 C  
ATOM    899  NH1 ARG   114       0.569 -30.253  19.912  1.00                 N  
ATOM    900  NH2 ARG   114      -1.685 -30.113  20.330  1.00                 N  
ATOM    901  N   LEU   115      -6.683 -25.969  20.238  1.00                 N  
ATOM    902  CA  LEU   115      -7.576 -24.857  20.558  1.00                 C  
ATOM    903  C   LEU   115      -6.860 -23.843  21.465  1.00                 C  
ATOM    904  O   LEU   115      -6.045 -24.254  22.288  1.00                 O  
ATOM    905  CB  LEU   115      -8.852 -25.370  21.229  1.00                 C  
ATOM    906  CG  LEU   115      -9.713 -26.329  20.404  1.00                 C  
ATOM    907  CD1 LEU   115     -10.893 -26.830  21.222  1.00                 C  
ATOM    908  CD2 LEU   115     -10.200 -25.653  19.131  1.00                 C  
ATOM    909  N   LYS   116      -7.090 -22.536  21.329  1.00                 N  
ATOM    910  CA  LYS   116      -7.746 -21.905  20.201  1.00                 C  
ATOM    911  C   LYS   116      -6.633 -21.228  19.418  1.00                 C  
ATOM    912  O   LYS   116      -6.370 -20.019  19.527  1.00                 O  
ATOM    913  CB  LYS   116      -8.821 -20.930  20.684  1.00                 C  
ATOM    914  CD  LYS   116     -11.010 -20.569  21.857  1.00                 C  
ATOM    915  CE  LYS   116     -12.160 -21.230  22.601  1.00                 C  
ATOM    916  CG  LYS   116      -9.972 -21.591  21.425  1.00                 C  
ATOM    917  NZ  LYS   116     -13.192 -20.242  23.018  1.00                 N  
ATOM    918  N   ASN   117      -5.957 -22.054  18.640  1.00                 N  
ATOM    919  CA  ASN   117      -4.923 -21.607  17.729  1.00                 C  
ATOM    920  C   ASN   117      -5.534 -20.867  16.528  1.00                 C  
ATOM    921  O   ASN   117      -4.810 -20.269  15.744  1.00                 O  
ATOM    922  CB  ASN   117      -4.072 -22.790  17.262  1.00                 C  
ATOM    923  CG  ASN   117      -2.791 -22.353  16.580  1.00                 C  
ATOM    924  OD1 ASN   117      -1.979 -21.635  17.164  1.00                 O  
ATOM    925  ND2 ASN   117      -2.605 -22.786  15.338  1.00                 N  
ATOM    926  N   GLN   118      -6.864 -20.905  16.406  1.00                 N  
ATOM    927  CA  GLN   118      -7.580 -20.165  15.367  1.00                 C  
ATOM    928  C   GLN   118      -7.975 -18.729  15.775  1.00                 C  
ATOM    929  O   GLN   118      -8.569 -18.003  14.980  1.00                 O  
ATOM    930  CB  GLN   118      -8.846 -20.916  14.950  1.00                 C  
ATOM    931  CD  GLN   118      -7.736 -22.244  13.111  1.00                 C  
ATOM    932  CG  GLN   118      -8.586 -22.294  14.365  1.00                 C  
ATOM    933  OE1 GLN   118      -8.048 -21.519  12.166  1.00                 O  
ATOM    934  NE2 GLN   118      -6.655 -23.015  13.099  1.00                 N  
ATOM    935  N   ARG   119      -7.638 -18.309  16.987  1.00                 N  
ATOM    936  CA  ARG   119      -7.913 -16.930  17.401  1.00                 C  
ATOM    937  C   ARG   119      -7.259 -15.943  16.454  1.00                 C  
ATOM    938  O   ARG   119      -6.087 -16.084  16.127  1.00                 O  
ATOM    939  CB  ARG   119      -7.426 -16.693  18.832  1.00                 C  
ATOM    940  CD  ARG   119      -7.657 -17.194  21.280  1.00                 C  
ATOM    941  NE  ARG   119      -6.291 -17.689  21.435  1.00                 N  
ATOM    942  CG  ARG   119      -8.205 -17.461  19.888  1.00                 C  
ATOM    943  CZ  ARG   119      -5.561 -17.534  22.534  1.00                 C  
ATOM    944  NH1 ARG   119      -4.327 -18.018  22.584  1.00                 N  
ATOM    945  NH2 ARG   119      -6.065 -16.895  23.581  1.00                 N  
ATOM    946  N   ILE   120      -8.015 -14.926  16.050  1.00                 N  
ATOM    947  CA  ILE   120      -7.548 -13.967  15.059  1.00                 C  
ATOM    948  C   ILE   120      -6.395 -13.099  15.560  1.00                 C  
ATOM    949  O   ILE   120      -6.445 -12.552  16.655  1.00                 O  
ATOM    950  CB  ILE   120      -8.688 -13.047  14.583  1.00                 C  
ATOM    951  CD1 ILE   120     -11.026 -13.079  13.569  1.00                 C  
ATOM    952  CG1 ILE   120      -9.766 -13.862  13.865  1.00                 C  
ATOM    953  CG2 ILE   120      -8.141 -11.932  13.705  1.00                 C  
ATOM    954  N   ASN   121      -5.351 -13.000  14.744  1.00                 N  
ATOM    955  CA  ASN   121      -4.308 -12.022  14.941  1.00                 C  
ATOM    956  C   ASN   121      -4.665 -10.852  14.031  1.00                 C  
ATOM    957  O   ASN   121      -4.771 -11.027  12.812  1.00                 O  
ATOM    958  CB  ASN   121      -2.937 -12.633  14.642  1.00                 C  
ATOM    959  CG  ASN   121      -2.564 -13.732  15.618  1.00                 C  
ATOM    960  OD1 ASN   121      -2.656 -13.554  16.832  1.00                 O  
ATOM    961  ND2 ASN   121      -2.141 -14.873  15.088  1.00                 N  
ATOM    962  N   THR   122      -4.861  -9.655  14.618  1.00                 N  
ATOM    963  CA  THR   122      -5.316  -8.521  13.814  1.00                 C  
ATOM    964  C   THR   122      -4.377  -8.243  12.656  1.00                 C  
ATOM    965  O   THR   122      -3.165  -8.266  12.823  1.00                 O  
ATOM    966  CB  THR   122      -5.456  -7.246  14.666  1.00                 C  
ATOM    967  OG1 THR   122      -6.413  -7.467  15.709  1.00                 O  
ATOM    968  CG2 THR   122      -5.932  -6.083  13.809  1.00                 C  
ATOM    969  N   LYS   123      -4.950  -7.982  11.490  1.00                 N  
ATOM    970  CA  LYS   123      -4.177  -7.735  10.284  1.00                 C  
ATOM    971  C   LYS   123      -3.233  -6.529  10.420  1.00                 C  
ATOM    972  O   LYS   123      -2.176  -6.493   9.782  1.00                 O  
ATOM    973  CB  LYS   123      -5.106  -7.515   9.088  1.00                 C  
ATOM    974  CD  LYS   123      -6.745  -8.475   7.448  1.00                 C  
ATOM    975  CE  LYS   123      -7.469  -9.729   6.985  1.00                 C  
ATOM    976  CG  LYS   123      -5.839  -8.766   8.633  1.00                 C  
ATOM    977  NZ  LYS   123      -8.391  -9.450   5.850  1.00                 N  
ATOM    978  N   ASN   124      -3.580  -5.586  11.291  1.00                 N  
ATOM    979  CA  ASN   124      -2.764  -4.389  11.505  1.00                 C  
ATOM    980  C   ASN   124      -1.402  -4.645  12.195  1.00                 C  
ATOM    981  O   ASN   124      -0.534  -3.769  12.206  1.00                 O  
ATOM    982  CB  ASN   124      -3.537  -3.353  12.323  1.00                 C  
ATOM    983  CG  ASN   124      -4.659  -2.706  11.534  1.00                 C  
ATOM    984  OD1 ASN   124      -4.642  -2.702  10.303  1.00                 O  
ATOM    985  ND2 ASN   124      -5.639  -2.157  12.242  1.00                 N  
ATOM    986  N   LEU   125      -1.209  -5.835  12.750  1.00                 N  
ATOM    987  CA  LEU   125       0.101  -6.223  13.299  1.00                 C  
ATOM    988  C   LEU   125       1.170  -6.392  12.214  1.00                 C  
ATOM    989  O   LEU   125       2.357  -6.354  12.504  1.00                 O  
ATOM    990  CB  LEU   125      -0.016  -7.523  14.097  1.00                 C  
ATOM    991  CG  LEU   125      -0.838  -7.455  15.386  1.00                 C  
ATOM    992  CD1 LEU   125      -0.987  -8.838  16.002  1.00                 C  
ATOM    993  CD2 LEU   125      -0.200  -6.498  16.381  1.00                 C  
ATOM    994  N   LYS   126       0.741  -6.596  10.972  1.00                 N  
ATOM    995  CA  LYS   126       1.659  -6.893   9.877  1.00                 C  
ATOM    996  C   LYS   126       1.942  -5.706   8.976  1.00                 C  
ATOM    997  O   LYS   126       2.737  -5.802   8.036  1.00                 O  
ATOM    998  CB  LYS   126       1.117  -8.039   9.019  1.00                 C  
ATOM    999  CD  LYS   126       0.510 -10.466   8.831  1.00                 C  
ATOM   1000  CE  LYS   126       0.448 -11.804   9.550  1.00                 C  
ATOM   1001  CG  LYS   126       1.034  -9.371   9.745  1.00                 C  
ATOM   1002  NZ  LYS   126       1.798 -12.277   9.961  1.00                 N  
ATOM   1003  N   ARG   127       1.288  -4.593   9.276  1.00                 N  
ATOM   1004  CA  ARG   127       1.414  -3.363   8.513  1.00                 C  
ATOM   1005  C   ARG   127       2.836  -2.848   8.376  1.00                 C  
ATOM   1006  O   ARG   127       3.241  -2.457   7.283  1.00                 O  
ATOM   1007  CB  ARG   127       0.563  -2.255   9.138  1.00                 C  
ATOM   1008  CD  ARG   127      -1.717  -1.321   9.613  1.00                 C  
ATOM   1009  NE  ARG   127      -1.637  -1.378  11.071  1.00                 N  
ATOM   1010  CG  ARG   127      -0.934  -2.446   8.955  1.00                 C  
ATOM   1011  CZ  ARG   127      -2.013  -0.392  11.879  1.00                 C  
ATOM   1012  NH1 ARG   127      -1.903  -0.533  13.193  1.00                 N  
ATOM   1013  NH2 ARG   127      -2.499   0.732  11.371  1.00                 N  
ATOM   1014  N   PHE   128       3.575  -2.798   9.479  1.00                 N  
ATOM   1015  CA  PHE   128       4.932  -2.273   9.441  1.00                 C  
ATOM   1016  C   PHE   128       5.846  -3.112   8.557  1.00                 C  
ATOM   1017  O   PHE   128       6.631  -2.570   7.780  1.00                 O  
ATOM   1018  CB  PHE   128       5.516  -2.195  10.853  1.00                 C  
ATOM   1019  CG  PHE   128       6.914  -1.647  10.901  1.00                 C  
ATOM   1020  CZ  PHE   128       9.503  -0.641  10.991  1.00                 C  
ATOM   1021  CD1 PHE   128       7.143  -0.286  10.807  1.00                 C  
ATOM   1022  CE1 PHE   128       8.430   0.218  10.851  1.00                 C  
ATOM   1023  CD2 PHE   128       7.999  -2.494  11.041  1.00                 C  
ATOM   1024  CE2 PHE   128       9.286  -1.990  11.086  1.00                 C  
ATOM   1025  N   MET   129       5.720  -4.429   8.643  1.00                 N  
ATOM   1026  CA  MET   129       6.574  -5.312   7.861  1.00                 C  
ATOM   1027  C   MET   129       6.149  -5.284   6.368  1.00                 C  
ATOM   1028  O   MET   129       6.996  -5.228   5.463  1.00                 O  
ATOM   1029  CB  MET   129       6.515  -6.739   8.410  1.00                 C  
ATOM   1030  SD  MET   129       8.901  -6.456   9.791  1.00                 S  
ATOM   1031  CE  MET   129       9.589  -7.753   8.765  1.00                 C  
ATOM   1032  CG  MET   129       7.154  -6.903   9.780  1.00                 C  
ATOM   1033  N   ALA   130       4.842  -5.263   6.122  1.00                 N  
ATOM   1034  CA  ALA   130       4.293  -5.091   4.776  1.00                 C  
ATOM   1035  C   ALA   130       4.853  -3.814   4.130  1.00                 C  
ATOM   1036  O   ALA   130       5.426  -3.864   3.044  1.00                 O  
ATOM   1037  CB  ALA   130       2.774  -5.042   4.825  1.00                 C  
ATOM   1038  N   ARG   131       4.702  -2.674   4.804  1.00                 N  
ATOM   1039  CA  ARG   131       5.174  -1.388   4.268  1.00                 C  
ATOM   1040  C   ARG   131       6.690  -1.381   4.069  1.00                 C  
ATOM   1041  O   ARG   131       7.192  -0.834   3.095  1.00                 O  
ATOM   1042  CB  ARG   131       4.768  -0.240   5.195  1.00                 C  
ATOM   1043  CD  ARG   131       2.987   1.392   5.875  1.00                 C  
ATOM   1044  NE  ARG   131       3.350   1.362   7.289  1.00                 N  
ATOM   1045  CG  ARG   131       3.281   0.071   5.183  1.00                 C  
ATOM   1046  CZ  ARG   131       2.540   0.953   8.260  1.00                 C  
ATOM   1047  NH1 ARG   131       2.956   0.960   9.519  1.00                 N  
ATOM   1048  NH2 ARG   131       1.314   0.538   7.970  1.00                 N  
ATOM   1049  N   ARG   132       7.412  -1.981   5.001  1.00                 N  
ATOM   1050  CA  ARG   132       8.866  -2.060   4.917  1.00                 C  
ATOM   1051  C   ARG   132       9.339  -2.742   3.626  1.00                 C  
ATOM   1052  O   ARG   132      10.296  -2.306   3.004  1.00                 O  
ATOM   1053  CB  ARG   132       9.433  -2.809   6.125  1.00                 C  
ATOM   1054  CD  ARG   132      11.613  -1.571   6.241  1.00                 C  
ATOM   1055  NE  ARG   132      13.070  -1.675   6.272  1.00                 N  
ATOM   1056  CG  ARG   132      10.948  -2.932   6.124  1.00                 C  
ATOM   1057  CZ  ARG   132      13.895  -0.635   6.198  1.00                 C  
ATOM   1058  NH1 ARG   132      15.206  -0.825   6.234  1.00                 N  
ATOM   1059  NH2 ARG   132      13.406   0.593   6.088  1.00                 N  
ATOM   1060  N   LYS   133       8.651  -3.802   3.216  1.00                 N  
ATOM   1061  CA  LYS   133       8.976  -4.497   1.970  1.00                 C  
ATOM   1062  C   LYS   133       8.654  -3.631   0.735  1.00                 C  
ATOM   1063  O   LYS   133       9.424  -3.617  -0.215  1.00                 O  
ATOM   1064  CB  LYS   133       8.220  -5.824   1.884  1.00                 C  
ATOM   1065  CD  LYS   133       7.902  -8.164   2.734  1.00                 C  
ATOM   1066  CE  LYS   133       8.388  -9.220   3.713  1.00                 C  
ATOM   1067  CG  LYS   133       8.703  -6.879   2.865  1.00                 C  
ATOM   1068  NZ  LYS   133       7.584 -10.471   3.626  1.00                 N  
ATOM   1069  N   TRP   134       7.541  -2.905   0.745  1.00                 N  
ATOM   1070  CA  TRP   134       7.224  -1.997  -0.365  1.00                 C  
ATOM   1071  C   TRP   134       8.286  -0.907  -0.535  1.00                 C  
ATOM   1072  O   TRP   134       8.690  -0.602  -1.658  1.00                 O  
ATOM   1073  CB  TRP   134       5.854  -1.350  -0.154  1.00                 C  
ATOM   1074  CG  TRP   134       5.451  -0.424  -1.260  1.00                 C  
ATOM   1075  CD1 TRP   134       4.791  -0.756  -2.408  1.00                 C  
ATOM   1076  NE1 TRP   134       4.596   0.361  -3.183  1.00                 N  
ATOM   1077  CD2 TRP   134       5.681   0.989  -1.323  1.00                 C  
ATOM   1078  CE2 TRP   134       5.135   1.445  -2.536  1.00                 C  
ATOM   1079  CH2 TRP   134       5.791   3.665  -2.070  1.00                 C  
ATOM   1080  CZ2 TRP   134       5.184   2.784  -2.921  1.00                 C  
ATOM   1081  CE3 TRP   134       6.296   1.912  -0.472  1.00                 C  
ATOM   1082  CZ3 TRP   134       6.343   3.238  -0.857  1.00                 C  
ATOM   1083  N   GLN   135       8.727  -0.329   0.583  1.00                 N  
ATOM   1084  CA  GLN   135       9.726   0.735   0.573  1.00                 C  
ATOM   1085  C   GLN   135      11.008   0.273  -0.134  1.00                 C  
ATOM   1086  O   GLN   135      11.625   1.031  -0.883  1.00                 O  
ATOM   1087  CB  GLN   135      10.042   1.187   2.000  1.00                 C  
ATOM   1088  CD  GLN   135       9.215   2.276   4.124  1.00                 C  
ATOM   1089  CG  GLN   135       8.912   1.946   2.676  1.00                 C  
ATOM   1090  OE1 GLN   135       9.952   1.552   4.794  1.00                 O  
ATOM   1091  NE2 GLN   135       8.646   3.372   4.612  1.00                 N  
ATOM   1092  N   LYS   136      11.366  -0.987   0.068  1.00                 N  
ATOM   1093  CA  LYS   136      12.557  -1.565  -0.550  1.00                 C  
ATOM   1094  C   LYS   136      12.542  -1.479  -2.093  1.00                 C  
ATOM   1095  O   LYS   136      13.594  -1.432  -2.722  1.00                 O  
ATOM   1096  CB  LYS   136      12.720  -3.028  -0.134  1.00                 C  
ATOM   1097  CD  LYS   136      13.246  -4.694   1.668  1.00                 C  
ATOM   1098  CE  LYS   136      13.645  -4.886   3.122  1.00                 C  
ATOM   1099  CG  LYS   136      13.107  -3.220   1.323  1.00                 C  
ATOM   1100  NZ  LYS   136      13.746  -6.326   3.485  1.00                 N  
ATOM   1101  N   THR   137      11.357  -1.472  -2.691  1.00                 N  
ATOM   1102  CA  THR   137      11.224  -1.440  -4.145  1.00                 C  
ATOM   1103  C   THR   137      10.535  -0.173  -4.630  1.00                 C  
ATOM   1104  O   THR   137      10.013  -0.143  -5.755  1.00                 O  
ATOM   1105  CB  THR   137      10.444  -2.661  -4.667  1.00                 C  
ATOM   1106  OG1 THR   137       9.146  -2.696  -4.062  1.00                 O  
ATOM   1107  CG2 THR   137      11.177  -3.948  -4.324  1.00                 C  
ATOM   1108  N   GLY   138      10.556   0.885  -3.810  1.00                 N  
ATOM   1109  CA  GLY   138       9.775   2.088  -4.110  1.00                 C  
ATOM   1110  C   GLY   138      10.411   2.994  -5.163  1.00                 C  
ATOM   1111  O   GLY   138       9.851   4.032  -5.491  1.00                 O  
ATOM   1112  N   ASN   139      11.578   2.608  -5.677  1.00                 N  
ATOM   1113  CA  ASN   139      12.180   3.267  -6.835  1.00                 C  
ATOM   1114  C   ASN   139      11.436   2.909  -8.115  1.00                 C  
ATOM   1115  O   ASN   139      11.618   3.567  -9.139  1.00                 O  
ATOM   1116  CB  ASN   139      13.661   2.900  -6.950  1.00                 C  
ATOM   1117  CG  ASN   139      14.509   3.559  -5.880  1.00                 C  
ATOM   1118  OD1 ASN   139      14.117   4.571  -5.299  1.00                 O  
ATOM   1119  ND2 ASN   139      15.678   2.986  -5.617  1.00                 N  
ATOM   1120  N   ALA   140      10.644   1.840  -8.057  1.00                 N  
ATOM   1121  CA  ALA   140       9.902   1.328  -9.209  1.00                 C  
ATOM   1122  C   ALA   140       8.427   1.428  -8.992  1.00                 C  
ATOM   1123  O   ALA   140       7.968   1.393  -7.849  1.00                 O  
ATOM   1124  CB  ALA   140      10.291  -0.115  -9.491  1.00                 C  
ATOM   1125  N   ILE   141       7.654   1.527 -10.082  1.00                 N  
ATOM   1126  CA  ILE   141       6.204   1.535  -9.929  1.00                 C  
ATOM   1127  C   ILE   141       5.748   0.208  -9.367  1.00                 C  
ATOM   1128  O   ILE   141       6.436  -0.800  -9.555  1.00                 O  
ATOM   1129  CB  ILE   141       5.497   1.833 -11.264  1.00                 C  
ATOM   1130  CD1 ILE   141       4.967   0.812 -13.539  1.00                 C  
ATOM   1131  CG1 ILE   141       5.824   0.750 -12.294  1.00                 C  
ATOM   1132  CG2 ILE   141       5.867   3.221 -11.765  1.00                 C  
ATOM   1133  N   ARG   142       4.621   0.214  -8.655  1.00                 N  
ATOM   1134  CA  ARG   142       4.094  -0.997  -8.050  1.00                 C  
ATOM   1135  C   ARG   142       3.654  -1.920  -9.196  1.00                 C  
ATOM   1136  O   ARG   142       2.993  -1.475 -10.145  1.00                 O  
ATOM   1137  CB  ARG   142       2.941  -0.664  -7.101  1.00                 C  
ATOM   1138  CD  ARG   142       1.338  -1.442  -5.333  1.00                 C  
ATOM   1139  NE  ARG   142       0.820  -2.579  -4.577  1.00                 N  
ATOM   1140  CG  ARG   142       2.406  -1.860  -6.330  1.00                 C  
ATOM   1141  CZ  ARG   142      -0.106  -2.486  -3.628  1.00                 C  
ATOM   1142  NH1 ARG   142      -0.517  -3.575  -2.993  1.00                 N  
ATOM   1143  NH2 ARG   142      -0.618  -1.303  -3.315  1.00                 N  
ATOM   1144  N   ALA   143       4.048  -3.197  -9.138  1.00                 N  
ATOM   1145  CA  ALA   143       3.639  -4.121 -10.178  1.00                 C  
ATOM   1146  C   ALA   143       2.169  -4.489 -10.055  1.00                 C  
ATOM   1147  O   ALA   143       1.560  -4.278  -8.998  1.00                 O  
ATOM   1148  CB  ALA   143       4.492  -5.380 -10.134  1.00                 C  
ATOM   1149  N   LEU   144       1.602  -5.007 -11.137  1.00                 N  
ATOM   1150  CA  LEU   144       0.249  -5.551 -11.109  1.00                 C  
ATOM   1151  C   LEU   144       0.157  -6.634 -12.178  1.00                 C  
ATOM   1152  O   LEU   144       0.343  -6.335 -13.354  1.00                 O  
ATOM   1153  CB  LEU   144      -0.780  -4.441 -11.335  1.00                 C  
ATOM   1154  CG  LEU   144      -2.247  -4.872 -11.362  1.00                 C  
ATOM   1155  CD1 LEU   144      -2.673  -5.414 -10.006  1.00                 C  
ATOM   1156  CD2 LEU   144      -3.141  -3.712 -11.773  1.00                 C  
ATOM   1157  N   GLY   145      -0.062  -7.899 -11.772  1.00                 N  
ATOM   1158  CA  GLY   145      -0.166  -8.374 -10.401  1.00                 C  
ATOM   1159  C   GLY   145       1.198  -8.386  -9.709  1.00                 C  
ATOM   1160  O   GLY   145       2.205  -8.056 -10.348  1.00                 O  
ATOM   1161  N   ARG   146       1.222  -8.714  -8.406  1.00                 N  
ATOM   1162  CA  ARG   146       2.461  -8.689  -7.628  1.00                 C  
ATOM   1163  C   ARG   146       3.610  -9.491  -8.233  1.00                 C  
ATOM   1164  O   ARG   146       4.765  -9.070  -8.125  1.00                 O  
ATOM   1165  CB  ARG   146       2.214  -9.207  -6.210  1.00                 C  
ATOM   1166  CD  ARG   146       1.197  -8.839  -3.945  1.00                 C  
ATOM   1167  NE  ARG   146       0.336  -7.992  -3.123  1.00                 N  
ATOM   1168  CG  ARG   146       1.389  -8.271  -5.342  1.00                 C  
ATOM   1169  CZ  ARG   146       0.763  -6.939  -2.434  1.00                 C  
ATOM   1170  NH1 ARG   146      -0.093  -6.226  -1.714  1.00                 N  
ATOM   1171  NH2 ARG   146       2.044  -6.600  -2.467  1.00                 N  
ATOM   1172  N   ILE   147       3.304 -10.606  -8.894  1.00                 N  
ATOM   1173  CA  ILE   147       4.336 -11.367  -9.622  1.00                 C  
ATOM   1174  C   ILE   147       5.202 -10.489 -10.547  1.00                 C  
ATOM   1175  O   ILE   147       6.355 -10.812 -10.808  1.00                 O  
ATOM   1176  CB  ILE   147       3.716 -12.501 -10.460  1.00                 C  
ATOM   1177  CD1 ILE   147       4.256 -14.757 -11.517  1.00                 C  
ATOM   1178  CG1 ILE   147       4.800 -13.475 -10.924  1.00                 C  
ATOM   1179  CG2 ILE   147       2.928 -11.929 -11.629  1.00                 C  
ATOM   1180  N   SER   284       4.657  -9.377 -11.031  1.00                 N  
ATOM   1181  CA  SER   284       5.418  -8.414 -11.839  1.00                 C  
ATOM   1182  C   SER   284       6.742  -7.941 -11.249  1.00                 C  
ATOM   1183  O   SER   284       7.620  -7.485 -11.980  1.00                 O  
ATOM   1184  CB  SER   284       4.575  -7.169 -12.123  1.00                 C  
ATOM   1185  OG  SER   284       3.463  -7.482 -12.943  1.00                 O  
ATOM   1186  N   ARG   285       6.886  -8.047  -9.928  1.00                 N  
ATOM   1187  CA  ARG   285       8.097  -7.616  -9.238  1.00                 C  
ATOM   1188  C   ARG   285       9.297  -8.511  -9.523  1.00                 C  
ATOM   1189  O   ARG   285      10.422  -8.110  -9.273  1.00                 O  
ATOM   1190  CB  ARG   285       7.863  -7.563  -7.727  1.00                 C  
ATOM   1191  CD  ARG   285       6.617  -6.558  -5.793  1.00                 C  
ATOM   1192  NE  ARG   285       5.958  -7.803  -5.407  1.00                 N  
ATOM   1193  CG  ARG   285       6.877  -6.491  -7.289  1.00                 C  
ATOM   1194  CZ  ARG   285       5.736  -8.172  -4.150  1.00                 C  
ATOM   1195  NH1 ARG   285       5.129  -9.323  -3.894  1.00                 N  
ATOM   1196  NH2 ARG   285       6.123  -7.390  -3.151  1.00                 N  
ATOM   1197  N   LYS   286       9.078  -9.710 -10.053  1.00                 N  
ATOM   1198  CA  LYS   286      10.209 -10.549 -10.429  1.00                 C  
ATOM   1199  C   LYS   286      11.121  -9.840 -11.451  1.00                 C  
ATOM   1200  O   LYS   286      12.272 -10.238 -11.631  1.00                 O  
ATOM   1201  CB  LYS   286       9.721 -11.881 -11.002  1.00                 C  
ATOM   1202  CD  LYS   286       8.604 -14.095 -10.615  1.00                 C  
ATOM   1203  CE  LYS   286       7.975 -15.021  -9.586  1.00                 C  
ATOM   1204  CG  LYS   286       9.071 -12.796  -9.978  1.00                 C  
ATOM   1205  NZ  LYS   286       7.479 -16.281 -10.203  1.00                 N  
ATOM   1206  N   ASN   287      10.631  -8.764 -12.072  1.00                 N  
ATOM   1207  CA  ASN   287      11.473  -7.904 -12.892  1.00                 C  
ATOM   1208  C   ASN   287      12.664  -7.342 -12.117  1.00                 C  
ATOM   1209  O   ASN   287      13.662  -6.922 -12.722  1.00                 O  
ATOM   1210  CB  ASN   287      10.651  -6.758 -13.486  1.00                 C  
ATOM   1211  CG  ASN   287       9.727  -7.219 -14.596  1.00                 C  
ATOM   1212  OD1 ASN   287       9.924  -8.285 -15.179  1.00                 O  
ATOM   1213  ND2 ASN   287       8.712  -6.414 -14.891  1.00                 N  
ATOM   1214  N   SER   288      12.536  -7.284 -10.792  1.00                 N  
ATOM   1215  CA  SER   288      13.610  -6.809  -9.919  1.00                 C  
ATOM   1216  C   SER   288      14.508  -7.926  -9.400  1.00                 C  
ATOM   1217  O   SER   288      15.476  -7.642  -8.696  1.00                 O  
ATOM   1218  CB  SER   288      13.032  -6.046  -8.726  1.00                 C  
ATOM   1219  OG  SER   288      12.285  -6.906  -7.883  1.00                 O  
ATOM   1220  N   ASP   289      14.195  -9.183  -9.728  1.00                 N  
ATOM   1221  CA  ASP   289      14.974 -10.335  -9.255  1.00                 C  
ATOM   1222  C   ASP   289      15.737 -10.981 -10.393  1.00                 C  
ATOM   1223  O   ASP   289      15.164 -11.284 -11.440  1.00                 O  
ATOM   1224  CB  ASP   289      14.059 -11.362  -8.586  1.00                 C  
ATOM   1225  CG  ASP   289      13.468 -10.856  -7.284  1.00                 C  
ATOM   1226  OD1 ASP   289      14.034  -9.905  -6.705  1.00                 O  
ATOM   1227  OD2 ASP   289      12.439 -11.410  -6.844  1.00                 O  
ATOM   1228  N   LEU   290      17.016 -11.245 -10.171  1.00                 N  
ATOM   1229  CA  LEU   290      17.818 -11.968 -11.148  1.00                 C  
ATOM   1230  C   LEU   290      19.057 -12.547 -10.495  1.00                 C  
ATOM   1231  O   LEU   290      19.572 -11.989  -9.547  1.00                 O  
ATOM   1232  CB  LEU   290      18.207 -11.049 -12.308  1.00                 C  
ATOM   1233  CG  LEU   290      19.047 -11.679 -13.420  1.00                 C  
ATOM   1234  CD1 LEU   290      18.247 -12.737 -14.164  1.00                 C  
ATOM   1235  CD2 LEU   290      19.545 -10.615 -14.386  1.00                 C  
ATOM   1236  N   CYS   291      19.545 -13.662 -11.023  1.00                 N  
ATOM   1237  CA  CYS   291      20.872 -14.140 -10.662  1.00                 C  
ATOM   1238  C   CYS   291      21.913 -13.071 -11.010  1.00                 C  
ATOM   1239  O   CYS   291      23.013 -13.055 -10.457  1.00                 O  
ATOM   1240  CB  CYS   291      21.180 -15.457 -11.377  1.00                 C  
ATOM   1241  SG  CYS   291      20.155 -16.850 -10.851  1.00                 S  
ATOM   1242  N   GLY   292      21.556 -12.158 -11.910  1.00                 N  
ATOM   1243  CA  GLY   292      22.442 -11.047 -12.247  1.00                 C  
ATOM   1244  C   GLY   292      22.808 -10.134 -11.067  1.00                 C  
ATOM   1245  O   GLY   292      23.779  -9.376 -11.155  1.00                 O  
ATOM   1246  N   ASN   293      22.061 -10.213  -9.970  1.00                 N  
ATOM   1247  CA  ASN   293      22.460  -9.566  -8.711  1.00                 C  
ATOM   1248  C   ASN   293      23.921  -9.859  -8.357  1.00                 C  
ATOM   1249  O   ASN   293      24.616  -8.990  -7.832  1.00                 O  
ATOM   1250  CB  ASN   293      21.541 -10.004  -7.569  1.00                 C  
ATOM   1251  CG  ASN   293      20.162  -9.381  -7.659  1.00                 C  
ATOM   1252  OD1 ASN   293      19.835  -8.712  -8.639  1.00                 O  
ATOM   1253  ND2 ASN   293      19.347  -9.599  -6.633  1.00                 N  
ATOM   1254  N   ARG   294      24.373 -11.078  -8.663  1.00                 N  
ATOM   1255  CA  ARG   294      25.744 -11.513  -8.419  1.00                 C  
ATOM   1256  C   ARG   294      26.790 -10.677  -9.156  1.00                 C  
ATOM   1257  O   ARG   294      27.942 -10.604  -8.728  1.00                 O  
ATOM   1258  CB  ARG   294      25.919 -12.980  -8.815  1.00                 C  
ATOM   1259  CD  ARG   294      25.331 -15.387  -8.415  1.00                 C  
ATOM   1260  NE  ARG   294      24.709 -15.602  -9.719  1.00                 N  
ATOM   1261  CG  ARG   294      25.161 -13.957  -7.931  1.00                 C  
ATOM   1262  CZ  ARG   294      24.819 -16.723 -10.424  1.00                 C  
ATOM   1263  NH1 ARG   294      24.217 -16.828 -11.601  1.00                 N  
ATOM   1264  NH2 ARG   294      25.530 -17.737  -9.950  1.00                 N  
ATOM   1265  N   ILE   295      26.389 -10.042 -10.252  1.00                 N  
ATOM   1266  CA  ILE   295      27.290  -9.163 -11.008  1.00                 C  
ATOM   1267  C   ILE   295      27.402  -7.794 -10.399  1.00                 C  
ATOM   1268  O   ILE   295      28.291  -7.041 -10.770  1.00                 O  
ATOM   1269  CB  ILE   295      26.845  -9.026 -12.476  1.00                 C  
ATOM   1270  CD1 ILE   295      26.341 -10.393 -14.568  1.00                 C  
ATOM   1271  CG1 ILE   295      27.006 -10.359 -13.209  1.00                 C  
ATOM   1272  CG2 ILE   295      27.610  -7.905 -13.162  1.00                 C  
ATOM   1273  N   LYS   296      26.528  -7.461  -9.448  1.00                 N  
ATOM   1274  CA  LYS   296      26.552  -6.153  -8.791  1.00                 C  
ATOM   1275  C   LYS   296      26.532  -6.341  -7.284  1.00                 C  
ATOM   1276  O   LYS   296      25.555  -5.981  -6.623  1.00                 O  
ATOM   1277  CB  LYS   296      25.368  -5.300  -9.251  1.00                 C  
ATOM   1278  CD  LYS   296      24.201  -4.089 -11.114  1.00                 C  
ATOM   1279  CE  LYS   296      24.214  -3.759 -12.598  1.00                 C  
ATOM   1280  CG  LYS   296      25.379  -4.972 -10.735  1.00                 C  
ATOM   1281  NZ  LYS   296      23.062  -2.897 -12.984  1.00                 N  
ATOM   1282  N   ASN   297      27.617  -6.914  -6.731  1.00                 N  
ATOM   1283  CA  ASN   297      27.671  -7.309  -5.323  1.00                 C  
ATOM   1284  C   ASN   297      27.616  -6.190  -4.288  1.00                 C  
ATOM   1285  O   ASN   297      27.185  -6.442  -3.167  1.00                 O  
ATOM   1286  CB  ASN   297      28.934  -8.127  -5.044  1.00                 C  
ATOM   1287  CG  ASN   297      28.858  -9.529  -5.616  1.00                 C  
ATOM   1288  OD1 ASN   297      27.771 -10.051  -5.863  1.00                 O  
ATOM   1289  ND2 ASN   297      30.016 -10.143  -5.829  1.00                 N  
ATOM   1290  N   THR   298      28.083  -4.988  -4.621  1.00                 N  
ATOM   1291  CA  THR   298      27.965  -3.849  -3.701  1.00                 C  
ATOM   1292  C   THR   298      26.498  -3.488  -3.597  1.00                 C  
ATOM   1293  O   THR   298      25.926  -3.432  -2.510  1.00                 O  
ATOM   1294  CB  THR   298      28.801  -2.648  -4.180  1.00                 C  
ATOM   1295  OG1 THR   298      30.186  -3.014  -4.227  1.00                 O  
ATOM   1296  CG2 THR   298      28.641  -1.473  -3.226  1.00                 C  
ATOM   1297  N   SER   299      25.884  -3.285  -4.754  1.00                 N  
ATOM   1298  CA  SER   299      24.488  -2.922  -4.824  1.00                 C  
ATOM   1299  C   SER   299      23.560  -3.895  -4.109  1.00                 C  
ATOM   1300  O   SER   299      22.586  -3.478  -3.505  1.00                 O  
ATOM   1301  CB  SER   299      24.038  -2.802  -6.281  1.00                 C  
ATOM   1302  OG  SER   299      24.687  -1.722  -6.929  1.00                 O  
ATOM   1303  N   PHE   300      23.843  -5.187  -4.194  1.00                 N  
ATOM   1304  CA  PHE   300      22.978  -6.207  -3.579  1.00                 C  
ATOM   1305  C   PHE   300      23.564  -6.868  -2.316  1.00                 C  
ATOM   1306  O   PHE   300      23.017  -7.855  -1.818  1.00                 O  
ATOM   1307  CB  PHE   300      22.651  -7.310  -4.587  1.00                 C  
ATOM   1308  CG  PHE   300      21.853  -6.836  -5.768  1.00                 C  
ATOM   1309  CZ  PHE   300      20.372  -5.957  -7.950  1.00                 C  
ATOM   1310  CD1 PHE   300      22.462  -6.627  -6.993  1.00                 C  
ATOM   1311  CE1 PHE   300      21.728  -6.190  -8.080  1.00                 C  
ATOM   1312  CD2 PHE   300      20.495  -6.598  -5.654  1.00                 C  
ATOM   1313  CE2 PHE   300      19.762  -6.161  -6.741  1.00                 C  
ATOM   1314  N   ASN   301      24.642  -6.285  -1.780  1.00                 N  
ATOM   1315  CA  ASN   301      25.314  -6.816  -0.597  1.00                 C  
ATOM   1316  C   ASN   301      25.571  -8.318  -0.720  1.00                 C  
ATOM   1317  O   ASN   301      25.139  -9.111   0.116  1.00                 O  
ATOM   1318  CB  ASN   301      24.497  -6.518   0.662  1.00                 C  
ATOM   1319  CG  ASN   301      24.360  -5.032   0.929  1.00                 C  
ATOM   1320  OD1 ASN   301      25.304  -4.267   0.734  1.00                 O  
ATOM   1321  ND2 ASN   301      23.180  -4.619   1.378  1.00                 N  
ATOM   1322  N   HIS   302      26.275  -8.697  -1.770  1.00                 N  
ATOM   1323  CA  HIS   302      26.582 -10.090  -2.001  1.00                 C  
ATOM   1324  C   HIS   302      28.069 -10.313  -1.787  1.00                 C  
ATOM   1325  O   HIS   302      28.872  -9.446  -2.081  1.00                 O  
ATOM   1326  CB  HIS   302      26.158 -10.505  -3.411  1.00                 C  
ATOM   1327  CG  HIS   302      24.679 -10.466  -3.634  1.00                 C  
ATOM   1328  ND1 HIS   302      24.015  -9.326  -4.032  1.00                 N  
ATOM   1329  CE1 HIS   302      22.704  -9.600  -4.147  1.00                 C  
ATOM   1330  CD2 HIS   302      23.588 -11.426  -3.535  1.00                 C  
ATOM   1331  NE2 HIS   302      22.440 -10.858  -3.850  1.00                 N  
ATOM   1332  N   ASN   303      28.414 -11.472  -1.239  1.00                 N  
ATOM   1333  CA  ASN   303      29.802 -11.860  -1.041  1.00                 C  
ATOM   1334  C   ASN   303      29.969 -13.342  -1.352  1.00                 C  
ATOM   1335  O   ASN   303      28.989 -14.085  -1.426  1.00                 O  
ATOM   1336  CB  ASN   303      30.251 -11.534   0.385  1.00                 C  
ATOM   1337  CG  ASN   303      30.277 -10.044   0.661  1.00                 C  
ATOM   1338  OD1 ASN   303      30.912  -9.279  -0.065  1.00                 O  
ATOM   1339  ND2 ASN   303      29.585  -9.627   1.715  1.00                 N  
ATOM   1340  N   SER   304      31.213 -13.758  -1.572  1.00                 N  
ATOM   1341  CA  SER   304      31.536 -15.181  -1.736  1.00                 C  
ATOM   1342  C   SER   304      31.531 -15.875  -0.399  1.00                 C  
ATOM   1343  O   SER   304      31.932 -15.300   0.608  1.00                 O  
ATOM   1344  CB  SER   304      32.894 -15.347  -2.421  1.00                 C  
ATOM   1345  OG  SER   304      33.262 -16.713  -2.500  1.00                 O  
ATOM   1346  N   HIS   305      31.093 -17.122  -0.408  1.00                 N  
ATOM   1347  CA  HIS   305      31.154 -17.958   0.766  1.00                 C  
ATOM   1348  C   HIS   305      31.495 -19.365   0.308  1.00                 C  
ATOM   1349  O   HIS   305      31.608 -19.658  -0.896  1.00                 O  
ATOM   1350  CB  HIS   305      29.828 -17.909   1.528  1.00                 C  
ATOM   1351  CG  HIS   305      29.484 -16.551   2.055  1.00                 C  
ATOM   1352  ND1 HIS   305      28.973 -15.550   1.257  1.00                 N  
ATOM   1353  CE1 HIS   305      28.766 -14.454   2.008  1.00                 C  
ATOM   1354  CD2 HIS   305      29.545 -15.894   3.353  1.00                 C  
ATOM   1355  NE2 HIS   305      29.107 -14.653   3.267  1.00                 N  
ATOM   1356  N   SER   306      31.691 -20.224   1.290  1.00                 N  
ATOM   1357  CA  SER   306      32.098 -21.607   1.048  1.00                 C  
ATOM   1358  C   SER   306      31.120 -22.564   1.677  1.00                 C  
ATOM   1359  O   SER   306      30.554 -22.252   2.704  1.00                 O  
ATOM   1360  CB  SER   306      33.508 -21.853   1.590  1.00                 C  
ATOM   1361  OG  SER   306      34.461 -21.053   0.913  1.00                 O  
ATOM   1362  N   GLN   307      30.922 -23.717   1.060  1.00                 N  
ATOM   1363  CA  GLN   307      30.033 -24.701   1.623  1.00                 C  
ATOM   1364  C   GLN   307      30.641 -25.373   2.819  1.00                 C  
ATOM   1365  O   GLN   307      31.850 -25.573   2.882  1.00                 O  
ATOM   1366  CB  GLN   307      29.659 -25.749   0.573  1.00                 C  
ATOM   1367  CD  GLN   307      27.520 -24.660  -0.213  1.00                 C  
ATOM   1368  CG  GLN   307      28.883 -25.193  -0.610  1.00                 C  
ATOM   1369  OE1 GLN   307      27.186 -24.601   0.970  1.00                 O  
ATOM   1370  NE2 GLN   307      26.726 -24.271  -1.204  1.00                 N  
ATOM   1371  N   SER   308      29.793 -25.743   3.772  1.00                 N  
ATOM   1372  CA  SER   308      30.186 -26.620   4.858  1.00                 C  
ATOM   1373  C   SER   308      30.383 -28.013   4.255  1.00                 C  
ATOM   1374  O   SER   308      29.429 -28.673   3.872  1.00                 O  
ATOM   1375  CB  SER   308      29.129 -26.610   5.964  1.00                 C  
ATOM   1376  OG  SER   308      29.035 -25.331   6.568  1.00                 O  
ATOM   1377  N   THR   309      31.636 -28.448   4.180  1.00                 N  
ATOM   1378  CA  THR   309      31.999 -29.705   3.523  1.00                 C  
ATOM   1379  C   THR   309      31.178 -30.894   4.015  1.00                 C  
ATOM   1380  O   THR   309      30.763 -31.731   3.230  1.00                 O  
ATOM   1381  CB  THR   309      33.491 -30.033   3.717  1.00                 C  
ATOM   1382  OG1 THR   309      34.291 -29.002   3.126  1.00                 O  
ATOM   1383  CG2 THR   309      33.836 -31.358   3.054  1.00                 C  
ATOM   1384  N   LYS   310      30.937 -30.958   5.315  1.00                 N  
ATOM   1385  CA  LYS   310      30.217 -32.069   5.887  1.00                 C  
ATOM   1386  C   LYS   310      28.742 -32.096   5.488  1.00                 C  
ATOM   1387  O   LYS   310      28.107 -33.134   5.586  1.00                 O  
ATOM   1388  CB  LYS   310      30.320 -32.046   7.413  1.00                 C  
ATOM   1389  CD  LYS   310      31.742 -32.306   9.465  1.00                 C  
ATOM   1390  CE  LYS   310      33.128 -32.627   9.999  1.00                 C  
ATOM   1391  CG  LYS   310      31.712 -32.343   7.946  1.00                 C  
ATOM   1392  NZ  LYS   310      33.178 -32.571  11.486  1.00                 N  
ATOM   1393  N   PRO   311      28.191 -30.976   5.023  1.00                 N  
ATOM   1394  CA  PRO   311      26.810 -30.984   4.504  1.00                 C  
ATOM   1395  C   PRO   311      26.669 -31.841   3.229  1.00                 C  
ATOM   1396  O   PRO   311      25.554 -32.279   2.891  1.00                 O  
ATOM   1397  CB  PRO   311      26.516 -29.511   4.210  1.00                 C  
ATOM   1398  CD  PRO   311      28.727 -29.595   5.124  1.00                 C  
ATOM   1399  CG  PRO   311      27.478 -28.760   5.069  1.00                 C  
ATOM   1400  N   SER   312      27.785 -32.080   2.527  1.00                 N  
ATOM   1401  CA  SER   312      27.778 -32.934   1.323  1.00                 C  
ATOM   1402  C   SER   312      27.803 -34.437   1.652  1.00                 C  
ATOM   1403  O   SER   312      27.701 -35.275   0.753  1.00                 O  
ATOM   1404  CB  SER   312      28.969 -32.600   0.422  1.00                 C  
ATOM   1405  OG  SER   312      28.875 -31.278  -0.078  1.00                 O  
ATOM   1406  N   CYS   313      27.945 -34.771   2.933  1.00                 N  
ATOM   1407  CA  CYS   313      27.868 -36.155   3.386  1.00                 C  
ATOM   1408  C   CYS   313      26.441 -36.633   3.227  1.00                 C  
ATOM   1409  O   CYS   313      25.537 -35.818   3.228  1.00                 O  
ATOM   1410  CB  CYS   313      28.340 -36.271   4.837  1.00                 C  
ATOM   1411  SG  CYS   313      30.081 -35.855   5.092  1.00                 S  
ATOM   1412  N   PRO   314      26.235 -37.955   3.127  1.00                 N  
ATOM   1413  CA  PRO   314      24.888 -38.485   2.998  1.00                 C  
ATOM   1414  C   PRO   314      24.001 -38.083   4.165  1.00                 C  
ATOM   1415  O   PRO   314      24.490 -37.870   5.272  1.00                 O  
ATOM   1416  CB  PRO   314      25.089 -40.001   2.956  1.00                 C  
ATOM   1417  CD  PRO   314      27.244 -39.016   3.297  1.00                 C  
ATOM   1418  CG  PRO   314      26.407 -40.222   3.621  1.00                 C  
ATOM   1419  N   ILE   315      22.711 -37.933   3.900  1.00                 N  
ATOM   1420  CA  ILE   315      21.769 -37.539   4.927  1.00                 C  
ATOM   1421  C   ILE   315      20.657 -38.560   4.980  1.00                 C  
ATOM   1422  O   ILE   315      20.084 -38.922   3.945  1.00                 O  
ATOM   1423  CB  ILE   315      21.215 -36.125   4.672  1.00                 C  
ATOM   1424  CD1 ILE   315      21.925 -33.722   4.201  1.00                 C  
ATOM   1425  CG1 ILE   315      22.353 -35.102   4.650  1.00                 C  
ATOM   1426  CG2 ILE   315      20.157 -35.773   5.707  1.00                 C  
ATOM   1427  N   PHE   316      20.370 -39.024   6.194  1.00                 N  
ATOM   1428  CA  PHE   316      19.226 -39.875   6.455  1.00                 C  
ATOM   1429  C   PHE   316      17.988 -39.006   6.623  1.00                 C  
ATOM   1430  O   PHE   316      17.797 -38.403   7.675  1.00                 O  
ATOM   1431  CB  PHE   316      19.470 -40.735   7.697  1.00                 C  
ATOM   1432  CG  PHE   316      20.535 -41.778   7.512  1.00                 C  
ATOM   1433  CZ  PHE   316      22.502 -43.713   7.171  1.00                 C  
ATOM   1434  CD1 PHE   316      21.821 -41.418   7.146  1.00                 C  
ATOM   1435  CE1 PHE   316      22.801 -42.378   6.976  1.00                 C  
ATOM   1436  CD2 PHE   316      20.252 -43.119   7.703  1.00                 C  
ATOM   1437  CE2 PHE   316      21.232 -44.078   7.532  1.00                 C  
ATOM   1438  N   LYS   317      17.155 -38.940   5.591  1.00                 N  
ATOM   1439  CA  LYS   317      15.903 -38.176   5.661  1.00                 C  
ATOM   1440  C   LYS   317      14.721 -39.043   6.143  1.00                 C  
ATOM   1441  O   LYS   317      13.658 -38.525   6.509  1.00                 O  
ATOM   1442  CB  LYS   317      15.570 -37.568   4.297  1.00                 C  
ATOM   1443  CD  LYS   317      16.177 -35.965   2.464  1.00                 C  
ATOM   1444  CE  LYS   317      17.175 -34.921   1.990  1.00                 C  
ATOM   1445  CG  LYS   317      16.563 -36.518   3.826  1.00                 C  
ATOM   1446  NZ  LYS   317      16.826 -34.392   0.642  1.00                 N  
ATOM   1447  N   LYS   318      14.910 -40.358   6.123  1.00                 N  
ATOM   1448  CA  LYS   318      14.097 -41.288   6.902  1.00                 C  
ATOM   1449  C   LYS   318      15.088 -42.181   7.648  1.00                 C  
ATOM   1450  O   LYS   318      15.903 -42.860   7.036  1.00                 O  
ATOM   1451  CB  LYS   318      13.158 -42.076   5.986  1.00                 C  
ATOM   1452  CD  LYS   318      11.293 -43.739   5.758  1.00                 C  
ATOM   1453  CE  LYS   318      10.389 -44.719   6.489  1.00                 C  
ATOM   1454  CG  LYS   318      12.232 -43.032   6.721  1.00                 C  
ATOM   1455  NZ  LYS   318       9.475 -45.434   5.555  1.00                 N  
ATOM   1456  N   LYS   319      15.032 -42.146   8.973  1.00                 N  
ATOM   1457  CA  LYS   319      15.869 -42.997   9.809  1.00                 C  
ATOM   1458  C   LYS   319      15.184 -44.344  10.031  1.00                 C  
ATOM   1459  O   LYS   319      13.962 -44.425  10.025  1.00                 O  
ATOM   1460  CB  LYS   319      16.163 -42.312  11.145  1.00                 C  
ATOM   1461  CD  LYS   319      17.284 -40.443  12.389  1.00                 C  
ATOM   1462  CE  LYS   319      18.122 -39.180  12.269  1.00                 C  
ATOM   1463  CG  LYS   319      17.002 -41.051  11.025  1.00                 C  
ATOM   1464  NZ  LYS   319      18.368 -38.549  13.595  1.00                 N  
ATOM   1465  N   MET   320      15.968 -45.406  10.244  1.00                 N  
ATOM   1466  CA  MET   320      15.350 -46.684  10.580  1.00                 C  
ATOM   1467  C   MET   320      14.705 -46.632  11.953  1.00                 C  
ATOM   1468  O   MET   320      15.123 -45.845  12.790  1.00                 O  
ATOM   1469  CB  MET   320      16.384 -47.810  10.526  1.00                 C  
ATOM   1470  SD  MET   320      18.559 -46.371  11.462  1.00                 S  
ATOM   1471  CE  MET   320      19.561 -46.930  10.087  1.00                 C  
ATOM   1472  CG  MET   320      17.419 -47.756  11.638  1.00                 C  
ATOM   1473  N   VAL   321      13.684 -47.453  12.178  1.00                 N  
ATOM   1474  CA  VAL   321      12.942 -47.408  13.451  1.00                 C  
ATOM   1475  C   VAL   321      13.147 -48.673  14.226  1.00                 C  
ATOM   1476  O   VAL   321      13.177 -49.766  13.652  1.00                 O  
ATOM   1477  CB  VAL   321      11.438 -47.169  13.220  1.00                 C  
ATOM   1478  CG1 VAL   321      10.685 -47.200  14.540  1.00                 C  
ATOM   1479  CG2 VAL   321      11.213 -45.845  12.505  1.00                 C  
ATOM   1480  N   ASP   322      13.236 -48.524  15.539  1.00                 N  
ATOM   1481  CA  ASP   322      13.292 -49.670  16.434  1.00                 C  
ATOM   1482  C   ASP   322      12.098 -50.573  16.179  1.00                 C  
ATOM   1483  O   ASP   322      11.005 -50.095  15.895  1.00                 O  
ATOM   1484  CB  ASP   322      13.327 -49.209  17.893  1.00                 C  
ATOM   1485  CG  ASP   322      14.645 -48.561  18.268  1.00                 C  
ATOM   1486  OD1 ASP   322      15.601 -48.654  17.469  1.00                 O  
ATOM   1487  OD2 ASP   322      14.722 -47.961  19.360  1.00                 O  
ATOM   1488  N   THR   323      12.319 -51.881  16.254  1.00                 N  
ATOM   1489  CA  THR   323      11.267 -52.857  15.999  1.00                 C  
ATOM   1490  C   THR   323      11.377 -54.071  16.913  1.00                 C  
ATOM   1491  O   THR   323      12.438 -54.361  17.466  1.00                 O  
ATOM   1492  CB  THR   323      11.283 -53.334  14.535  1.00                 C  
ATOM   1493  OG1 THR   323      12.509 -54.027  14.268  1.00                 O  
ATOM   1494  CG2 THR   323      11.178 -52.149  13.587  1.00                 C  
ATOM   1495  N   GLN   324      10.259 -54.771  17.066  1.00                 N  
ATOM   1496  CA  GLN   324      10.205 -55.977  17.871  1.00                 C  
ATOM   1497  C   GLN   324       9.562 -57.114  17.080  1.00                 C  
ATOM   1498  O   GLN   324       8.576 -56.915  16.374  1.00                 O  
ATOM   1499  CB  GLN   324       9.433 -55.722  19.167  1.00                 C  
ATOM   1500  CD  GLN   324       8.696 -56.596  21.419  1.00                 C  
ATOM   1501  CG  GLN   324       9.398 -56.911  20.113  1.00                 C  
ATOM   1502  OE1 GLN   324       8.230 -55.477  21.631  1.00                 O  
ATOM   1503  NE2 GLN   324       8.619 -57.586  22.302  1.00                 N  
ATOM   1504  N   ALA   325      10.144 -58.303  17.212  1.00                 N  
ATOM   1505  CA  ALA   325       9.796 -59.444  16.387  1.00                 C  
ATOM   1506  C   ALA   325       9.834 -60.714  17.245  1.00                 C  
ATOM   1507  O   ALA   325      10.576 -60.781  18.227  1.00                 O  
ATOM   1508  CB  ALA   325      10.745 -59.551  15.203  1.00                 C  
ATOM   1509  N   PHE   326       8.997 -61.694  16.906  1.00                 N  
ATOM   1510  CA  PHE   326       9.056 -63.012  17.535  1.00                 C  
ATOM   1511  C   PHE   326      10.129 -63.874  16.901  1.00                 C  
ATOM   1512  O   PHE   326      10.458 -63.698  15.728  1.00                 O  
ATOM   1513  CB  PHE   326       7.698 -63.712  17.442  1.00                 C  
ATOM   1514  CG  PHE   326       6.642 -63.104  18.319  1.00                 C  
ATOM   1515  CZ  PHE   326       4.689 -61.982  19.948  1.00                 C  
ATOM   1516  CD1 PHE   326       5.681 -62.262  17.788  1.00                 C  
ATOM   1517  CE1 PHE   326       4.708 -61.702  18.595  1.00                 C  
ATOM   1518  CD2 PHE   326       6.609 -63.374  19.676  1.00                 C  
ATOM   1519  CE2 PHE   326       5.637 -62.814  20.483  1.00                 C  
ATOM   1520  N   PRO   327      10.688 -64.802  17.670  1.00                 N  
ATOM   1521  CA  PRO   327      11.615 -65.788  17.115  1.00                 C  
ATOM   1522  C   PRO   327      11.004 -66.449  15.882  1.00                 C  
ATOM   1523  O   PRO   327       9.853 -66.890  15.919  1.00                 O  
ATOM   1524  CB  PRO   327      11.820 -66.786  18.256  1.00                 C  
ATOM   1525  CD  PRO   327      10.490 -65.036  19.201  1.00                 C  
ATOM   1526  CG  PRO   327      11.619 -65.983  19.497  1.00                 C  
ATOM   1527  N   GLY   328      11.774 -66.504  14.798  1.00                 N  
ATOM   1528  CA  GLY   328      11.345 -67.170  13.572  1.00                 C  
ATOM   1529  C   GLY   328      10.834 -66.230  12.499  1.00                 C  
ATOM   1530  O   GLY   328      10.806 -66.592  11.323  1.00                 O  
ATOM   1531  N   ASP   329      10.415 -65.029  12.894  1.00                 N  
ATOM   1532  CA  ASP   329       9.929 -64.039  11.934  1.00                 C  
ATOM   1533  C   ASP   329      11.100 -63.330  11.253  1.00                 C  
ATOM   1534  O   ASP   329      12.245 -63.428  11.693  1.00                 O  
ATOM   1535  CB  ASP   329       9.021 -63.021  12.627  1.00                 C  
ATOM   1536  CG  ASP   329       7.695 -63.619  13.054  1.00                 C  
ATOM   1537  OD1 ASP   329       7.342 -64.704  12.546  1.00                 O  
ATOM   1538  OD2 ASP   329       7.009 -63.003  13.896  1.00                 O  
ATOM   1539  N   VAL   330      10.798 -62.631  10.164  1.00                 N  
ATOM   1540  CA  VAL   330      11.758 -61.735   9.543  1.00                 C  
ATOM   1541  C   VAL   330      11.629 -60.372  10.206  1.00                 C  
ATOM   1542  O   VAL   330      10.520 -59.946  10.525  1.00                 O  
ATOM   1543  CB  VAL   330      11.542 -61.643   8.021  1.00                 C  
ATOM   1544  CG1 VAL   330      11.745 -63.003   7.371  1.00                 C  
ATOM   1545  CG2 VAL   330      10.154 -61.103   7.712  1.00                 C  
ATOM   1546  N   VAL   331      12.756 -59.699  10.437  1.00                 N  
ATOM   1547  CA  VAL   331      12.731 -58.311  10.911  1.00                 C  
ATOM   1548  C   VAL   331      13.177 -57.431   9.762  1.00                 C  
ATOM   1549  O   VAL   331      14.008 -57.843   8.955  1.00                 O  
ATOM   1550  CB  VAL   331      13.621 -58.123  12.154  1.00                 C  
ATOM   1551  CG1 VAL   331      13.113 -58.975  13.307  1.00                 C  
ATOM   1552  CG2 VAL   331      15.067 -58.466  11.830  1.00                 C  
ATOM   1553  N   ARG   332      12.609 -56.234   9.670  1.00                 N  
ATOM   1554  CA  ARG   332      12.938 -55.313   8.588  1.00                 C  
ATOM   1555  C   ARG   332      13.272 -53.913   9.081  1.00                 C  
ATOM   1556  O   ARG   332      12.577 -53.347   9.925  1.00                 O  
ATOM   1557  CB  ARG   332      11.784 -55.228   7.587  1.00                 C  
ATOM   1558  CD  ARG   332      10.891 -54.318   5.425  1.00                 C  
ATOM   1559  NE  ARG   332      11.121 -53.417   4.298  1.00                 N  
ATOM   1560  CG  ARG   332      12.058 -54.321   6.399  1.00                 C  
ATOM   1561  CZ  ARG   332      10.238 -53.189   3.332  1.00                 C  
ATOM   1562  NH1 ARG   332      10.534 -52.354   2.346  1.00                 N  
ATOM   1563  NH2 ARG   332       9.059 -53.798   3.354  1.00                 N  
ATOM   1564  N   PHE   333      14.359 -53.367   8.551  1.00                 N  
ATOM   1565  CA  PHE   333      14.699 -51.975   8.769  1.00                 C  
ATOM   1566  C   PHE   333      14.693 -51.257   7.440  1.00                 C  
ATOM   1567  O   PHE   333      15.082 -51.816   6.421  1.00                 O  
ATOM   1568  CB  PHE   333      16.060 -51.857   9.458  1.00                 C  
ATOM   1569  CG  PHE   333      16.091 -52.438  10.843  1.00                 C  
ATOM   1570  CZ  PHE   333      16.146 -53.506  13.408  1.00                 C  
ATOM   1571  CD1 PHE   333      16.343 -53.784  11.039  1.00                 C  
ATOM   1572  CE1 PHE   333      16.371 -54.318  12.314  1.00                 C  
ATOM   1573  CD2 PHE   333      15.868 -51.638  11.949  1.00                 C  
ATOM   1574  CE2 PHE   333      15.896 -52.172  13.223  1.00                 C  
ATOM   1575  N   ASP   334      14.225 -50.018   7.457  1.00                 N  
ATOM   1576  CA  ASP   334      14.157 -49.210   6.255  1.00                 C  
ATOM   1577  C   ASP   334      14.781 -47.874   6.558  1.00                 C  
ATOM   1578  O   ASP   334      14.674 -47.383   7.673  1.00                 O  
ATOM   1579  CB  ASP   334      12.707 -49.066   5.787  1.00                 C  
ATOM   1580  CG  ASP   334      12.107 -50.383   5.336  1.00                 C  
ATOM   1581  OD1 ASP   334      12.739 -51.069   4.505  1.00                 O  
ATOM   1582  OD2 ASP   334      11.006 -50.729   5.813  1.00                 O  
ATOM   1583  N   VAL   335      15.448 -47.294   5.571  1.00                 N  
ATOM   1584  CA  VAL   335      15.864 -45.913   5.670  1.00                 C  
ATOM   1585  C   VAL   335      15.917 -45.301   4.274  1.00                 C  
ATOM   1586  O   VAL   335      15.815 -45.992   3.252  1.00                 O  
ATOM   1587  CB  VAL   335      17.227 -45.783   6.375  1.00                 C  
ATOM   1588  CG1 VAL   335      17.142 -46.311   7.799  1.00                 C  
ATOM   1589  CG2 VAL   335      18.304 -46.520   5.593  1.00                 C  
ATOM   1590  N   GLY   336      16.028 -43.984   4.253  1.00                 N  
ATOM   1591  CA  GLY   336      16.132 -43.238   3.014  1.00                 C  
ATOM   1592  C   GLY   336      17.263 -42.254   3.197  1.00                 C  
ATOM   1593  O   GLY   336      17.284 -41.476   4.170  1.00                 O  
ATOM   1594  N   PHE   337      18.187 -42.293   2.250  1.00                 N  
ATOM   1595  CA  PHE   337      19.445 -41.588   2.348  1.00                 C  
ATOM   1596  C   PHE   337      19.676 -40.860   1.031  1.00                 C  
ATOM   1597  O   PHE   337      19.485 -41.458  -0.037  1.00                 O  
ATOM   1598  CB  PHE   337      20.581 -42.562   2.666  1.00                 C  
ATOM   1599  CG  PHE   337      20.817 -43.589   1.596  1.00                 C  
ATOM   1600  CZ  PHE   337      21.250 -45.493  -0.381  1.00                 C  
ATOM   1601  CD1 PHE   337      21.735 -43.359   0.586  1.00                 C  
ATOM   1602  CE1 PHE   337      21.952 -44.304  -0.399  1.00                 C  
ATOM   1603  CD2 PHE   337      20.122 -44.785   1.599  1.00                 C  
ATOM   1604  CE2 PHE   337      20.339 -45.730   0.615  1.00                 C  
ATOM   1605  N   GLU   338      20.083 -39.589   1.110  1.00                 N  
ATOM   1606  CA  GLU   338      20.335 -38.761  -0.071  1.00                 C  
ATOM   1607  C   GLU   338      21.730 -38.091  -0.070  1.00                 C  
ATOM   1608  O   GLU   338      22.323 -37.847   0.973  1.00                 O  
ATOM   1609  CB  GLU   338      19.267 -37.673  -0.201  1.00                 C  
ATOM   1610  CD  GLU   338      16.833 -37.101  -0.558  1.00                 C  
ATOM   1611  CG  GLU   338      17.860 -38.207  -0.418  1.00                 C  
ATOM   1612  OE1 GLU   338      17.236 -35.942  -0.790  1.00                 O  
ATOM   1613  OE2 GLU   338      15.625 -37.394  -0.437  1.00                 O  
ATOM   1614  N   ALA   339      22.237 -37.803  -1.264  1.00                 N  
ATOM   1615  CA  ALA   339      23.508 -37.097  -1.436  1.00                 C  
ATOM   1616  C   ALA   339      23.695 -36.855  -2.925  1.00                 C  
ATOM   1617  O   ALA   339      23.006 -37.488  -3.728  1.00                 O  
ATOM   1618  CB  ALA   339      24.649 -37.907  -0.840  1.00                 C  
ATOM   1619  N   ASP   340      24.569 -35.917  -3.288  1.00                 N  
ATOM   1620  CA  ASP   340      24.934 -35.722  -4.699  1.00                 C  
ATOM   1621  C   ASP   340      25.838 -36.846  -5.160  1.00                 C  
ATOM   1622  O   ASP   340      25.536 -37.515  -6.149  1.00                 O  
ATOM   1623  CB  ASP   340      25.615 -34.366  -4.894  1.00                 C  
ATOM   1624  CG  ASP   340      24.652 -33.204  -4.750  1.00                 C  
ATOM   1625  OD1 ASP   340      23.426 -33.442  -4.773  1.00                 O  
ATOM   1626  OD2 ASP   340      25.123 -32.055  -4.615  1.00                 O  
ATOM   1627  N   ALA   341      26.950 -37.038  -4.452  1.00                 N  
ATOM   1628  CA  ALA   341      27.819 -38.180  -4.734  1.00                 C  
ATOM   1629  C   ALA   341      27.156 -39.405  -4.070  1.00                 C  
ATOM   1630  O   ALA   341      27.095 -39.467  -2.842  1.00                 O  
ATOM   1631  CB  ALA   341      29.223 -37.919  -4.212  1.00                 C  
ATOM   1632  N   GLN   342      26.618 -40.357  -4.880  1.00                 N  
ATOM   1633  CA  GLN   342      25.682 -41.329  -4.307  1.00                 C  
ATOM   1634  C   GLN   342      26.332 -42.277  -3.313  1.00                 C  
ATOM   1635  O   GLN   342      27.452 -42.724  -3.526  1.00                 O  
ATOM   1636  CB  GLN   342      25.019 -42.151  -5.414  1.00                 C  
ATOM   1637  CD  GLN   342      22.785 -42.577  -4.316  1.00                 C  
ATOM   1638  CG  GLN   342      24.036 -43.195  -4.908  1.00                 C  
ATOM   1639  OE1 GLN   342      22.398 -41.466  -4.678  1.00                 O  
ATOM   1640  NE2 GLN   342      22.147 -43.298  -3.400  1.00                 N  
ATOM   1641  N   THR   343      25.615 -42.629  -2.246  1.00                 N  
ATOM   1642  CA  THR   343      26.417 -43.246  -1.222  1.00                 C  
ATOM   1643  C   THR   343      26.457 -44.771  -1.231  1.00                 C  
ATOM   1644  O   THR   343      25.646 -45.429  -1.882  1.00                 O  
ATOM   1645  CB  THR   343      25.956 -42.826   0.186  1.00                 C  
ATOM   1646  OG1 THR   343      24.617 -43.285   0.410  1.00                 O  
ATOM   1647  CG2 THR   343      25.980 -41.312   0.325  1.00                 C  
ATOM   1648  N   THR   344      27.445 -45.299  -0.521  1.00                 N  
ATOM   1649  CA  THR   344      27.562 -46.714  -0.254  1.00                 C  
ATOM   1650  C   THR   344      26.919 -46.941   1.108  1.00                 C  
ATOM   1651  O   THR   344      27.399 -46.414   2.106  1.00                 O  
ATOM   1652  CB  THR   344      29.031 -47.175  -0.285  1.00                 C  
ATOM   1653  OG1 THR   344      29.581 -46.939  -1.587  1.00                 O  
ATOM   1654  CG2 THR   344      29.130 -48.661   0.023  1.00                 C  
ATOM   1655  N   VAL   345      25.825 -47.703   1.137  1.00                 N  
ATOM   1656  CA  VAL   345      25.094 -47.964   2.375  1.00                 C  
ATOM   1657  C   VAL   345      25.374 -49.377   2.886  1.00                 C  
ATOM   1658  O   VAL   345      25.153 -50.348   2.173  1.00                 O  
ATOM   1659  CB  VAL   345      23.578 -47.765   2.188  1.00                 C  
ATOM   1660  CG1 VAL   345      22.837 -48.081   3.478  1.00                 C  
ATOM   1661  CG2 VAL   345      23.280 -46.346   1.731  1.00                 C  
ATOM   1662  N   THR   346      25.874 -49.472   4.118  1.00                 N  
ATOM   1663  CA  THR   346      26.219 -50.749   4.730  1.00                 C  
ATOM   1664  C   THR   346      25.490 -50.893   6.063  1.00                 C  
ATOM   1665  O   THR   346      25.076 -49.913   6.666  1.00                 O  
ATOM   1666  CB  THR   346      27.739 -50.883   4.939  1.00                 C  
ATOM   1667  OG1 THR   346      28.190 -49.872   5.850  1.00                 O  
ATOM   1668  CG2 THR   346      28.475 -50.711   3.619  1.00                 C  
ATOM   1669  N   TRP   347      25.351 -52.132   6.510  1.00                 N  
ATOM   1670  CA  TRP   347      24.746 -52.441   7.804  1.00                 C  
ATOM   1671  C   TRP   347      25.719 -53.181   8.684  1.00                 C  
ATOM   1672  O   TRP   347      26.552 -53.947   8.193  1.00                 O  
ATOM   1673  CB  TRP   347      23.469 -53.263   7.616  1.00                 C  
ATOM   1674  CG  TRP   347      22.385 -52.529   6.889  1.00                 C  
ATOM   1675  CD1 TRP   347      22.252 -52.390   5.538  1.00                 C  
ATOM   1676  NE1 TRP   347      21.132 -51.650   5.245  1.00                 N  
ATOM   1677  CD2 TRP   347      21.279 -51.831   7.476  1.00                 C  
ATOM   1678  CE2 TRP   347      20.519 -51.295   6.421  1.00                 C  
ATOM   1679  CH2 TRP   347      18.973 -50.346   7.932  1.00                 C  
ATOM   1680  CZ2 TRP   347      19.361 -50.549   6.638  1.00                 C  
ATOM   1681  CE3 TRP   347      20.859 -51.607   8.790  1.00                 C  
ATOM   1682  CZ3 TRP   347      19.711 -50.867   9.001  1.00                 C  
ATOM   1683  N   PHE   348      25.627 -52.944   9.990  1.00                 N  
ATOM   1684  CA  PHE   348      26.597 -53.470  10.950  1.00                 C  
ATOM   1685  C   PHE   348      25.964 -53.843  12.259  1.00                 C  
ATOM   1686  O   PHE   348      24.983 -53.237  12.674  1.00                 O  
ATOM   1687  CB  PHE   348      27.712 -52.452  11.198  1.00                 C  
ATOM   1688  CG  PHE   348      28.489 -52.092   9.964  1.00                 C  
ATOM   1689  CZ  PHE   348      29.932 -51.431   7.683  1.00                 C  
ATOM   1690  CD1 PHE   348      28.078 -51.052   9.148  1.00                 C  
ATOM   1691  CE1 PHE   348      28.794 -50.721   8.013  1.00                 C  
ATOM   1692  CD2 PHE   348      29.631 -52.793   9.619  1.00                 C  
ATOM   1693  CE2 PHE   348      30.347 -52.461   8.484  1.00                 C  
ATOM   1694  N   TYR   349      26.522 -54.858  12.912  1.00                 N  
ATOM   1695  CA  TYR   349      26.120 -55.244  14.261  1.00                 C  
ATOM   1696  C   TYR   349      27.347 -55.728  15.033  1.00                 C  
ATOM   1697  O   TYR   349      28.075 -56.578  14.535  1.00                 O  
ATOM   1698  CB  TYR   349      25.040 -56.326  14.209  1.00                 C  
ATOM   1699  CG  TYR   349      24.557 -56.776  15.570  1.00                 C  
ATOM   1700  OH  TYR   349      23.221 -57.998  19.313  1.00                 O  
ATOM   1701  CZ  TYR   349      23.664 -57.595  18.074  1.00                 C  
ATOM   1702  CD1 TYR   349      23.671 -55.998  16.303  1.00                 C  
ATOM   1703  CE1 TYR   349      23.224 -56.400  17.547  1.00                 C  
ATOM   1704  CD2 TYR   349      24.990 -57.977  16.117  1.00                 C  
ATOM   1705  CE2 TYR   349      24.554 -58.396  17.359  1.00                 C  
ATOM   1706  N   GLU   350      27.558 -55.225  16.249  1.00                 N  
ATOM   1707  CA  GLU   350      28.698 -55.640  17.094  1.00                 C  
ATOM   1708  C   GLU   350      30.041 -55.515  16.368  1.00                 C  
ATOM   1709  O   GLU   350      30.903 -56.393  16.473  1.00                 O  
ATOM   1710  CB  GLU   350      28.513 -57.081  17.573  1.00                 C  
ATOM   1711  CD  GLU   350      27.288 -56.639  19.737  1.00                 C  
ATOM   1712  CG  GLU   350      27.244 -57.310  18.378  1.00                 C  
ATOM   1713  OE1 GLU   350      28.392 -56.252  20.173  1.00                 O  
ATOM   1714  OE2 GLU   350      26.218 -56.501  20.366  1.00                 O  
ATOM   1715  N   ASP   351      30.208 -54.418  15.635  1.00                 N  
ATOM   1716  CA  ASP   351      31.441 -54.143  14.885  1.00                 C  
ATOM   1717  C   ASP   351      31.747 -55.193  13.799  1.00                 C  
ATOM   1718  O   ASP   351      32.902 -55.500  13.535  1.00                 O  
ATOM   1719  CB  ASP   351      32.637 -54.054  15.835  1.00                 C  
ATOM   1720  CG  ASP   351      32.536 -52.882  16.791  1.00                 C  
ATOM   1721  OD1 ASP   351      31.901 -51.870  16.426  1.00                 O  
ATOM   1722  OD2 ASP   351      33.091 -52.976  17.906  1.00                 O  
ATOM   1723  N   GLU   352      30.702 -55.729  13.176  1.00                 N  
ATOM   1724  CA  GLU   352      30.819 -56.658  12.057  1.00                 C  
ATOM   1725  C   GLU   352      29.916 -56.124  10.959  1.00                 C  
ATOM   1726  O   GLU   352      28.763 -55.798  11.230  1.00                 O  
ATOM   1727  CB  GLU   352      30.438 -58.074  12.494  1.00                 C  
ATOM   1728  CD  GLU   352      30.253 -60.519  11.887  1.00                 C  
ATOM   1729  CG  GLU   352      30.579 -59.120  11.400  1.00                 C  
ATOM   1730  OE1 GLU   352      30.005 -60.683  13.100  1.00                 O  
ATOM   1731  OE2 GLU   352      30.246 -61.450  11.054  1.00                 O  
ATOM   1732  N   ILE   353      30.418 -56.027   9.731  1.00                 N  
ATOM   1733  CA  ILE   353      29.556 -55.699   8.598  1.00                 C  
ATOM   1734  C   ILE   353      28.679 -56.906   8.275  1.00                 C  
ATOM   1735  O   ILE   353      29.162 -58.034   8.216  1.00                 O  
ATOM   1736  CB  ILE   353      30.378 -55.269   7.369  1.00                 C  
ATOM   1737  CD1 ILE   353      30.204 -53.976   5.179  1.00                 C  
ATOM   1738  CG1 ILE   353      29.463 -54.682   6.293  1.00                 C  
ATOM   1739  CG2 ILE   353      31.197 -56.438   6.841  1.00                 C  
ATOM   1740  N   ILE   354      27.389 -56.663   8.091  1.00                 N  
ATOM   1741  CA  ILE   354      26.449 -57.710   7.727  1.00                 C  
ATOM   1742  C   ILE   354      26.370 -57.756   6.209  1.00                 C  
ATOM   1743  O   ILE   354      25.855 -56.834   5.582  1.00                 O  
ATOM   1744  CB  ILE   354      25.066 -57.472   8.362  1.00                 C  
ATOM   1745  CD1 ILE   354      25.786 -58.567  10.548  1.00                 C  
ATOM   1746  CG1 ILE   354      25.191 -57.346   9.881  1.00                 C  
ATOM   1747  CG2 ILE   354      24.100 -58.577   7.962  1.00                 C  
ATOM   1748  N   VAL   355      26.885 -58.822   5.614  1.00                 N  
ATOM   1749  CA  VAL   355      26.924 -58.920   4.159  1.00                 C  
ATOM   1750  C   VAL   355      25.790 -59.740   3.564  1.00                 C  
ATOM   1751  O   VAL   355      25.205 -60.578   4.241  1.00                 O  
ATOM   1752  CB  VAL   355      28.256 -59.517   3.669  1.00                 C  
ATOM   1753  CG1 VAL   355      29.421 -58.632   4.083  1.00                 C  
ATOM   1754  CG2 VAL   355      28.437 -60.928   4.207  1.00                 C  
ATOM   1755  N   GLU   356      25.493 -59.478   2.290  1.00                 N  
ATOM   1756  CA  GLU   356      24.452 -60.194   1.548  1.00                 C  
ATOM   1757  C   GLU   356      24.543 -61.712   1.732  1.00                 C  
ATOM   1758  O   GLU   356      25.559 -62.334   1.408  1.00                 O  
ATOM   1759  CB  GLU   356      24.529 -59.858   0.057  1.00                 C  
ATOM   1760  CD  GLU   356      22.070 -60.037  -0.492  1.00                 C  
ATOM   1761  CG  GLU   356      23.468 -60.543  -0.789  1.00                 C  
ATOM   1762  OE1 GLU   356      21.947 -58.978   0.158  1.00                 O  
ATOM   1763  OE2 GLU   356      21.098 -60.700  -0.909  1.00                 O  
ATOM   1764  N   ASP   357      23.480 -62.299   2.275  1.00                 N  
ATOM   1765  CA  ASP   357      23.445 -63.735   2.536  1.00                 C  
ATOM   1766  C   ASP   357      22.019 -64.231   2.773  1.00                 C  
ATOM   1767  O   ASP   357      21.066 -63.450   2.764  1.00                 O  
ATOM   1768  CB  ASP   357      24.321 -64.082   3.742  1.00                 C  
ATOM   1769  CG  ASP   357      24.830 -65.509   3.700  1.00                 C  
ATOM   1770  OD1 ASP   357      24.240 -66.330   2.966  1.00                 O  
ATOM   1771  OD2 ASP   357      25.820 -65.808   4.402  1.00                 O  
ATOM   1772  N   ASN   358      21.885 -65.536   2.991  1.00                 N  
ATOM   1773  CA  ASN   358      20.611 -66.134   3.385  1.00                 C  
ATOM   1774  C   ASN   358      20.038 -65.450   4.636  1.00                 C  
ATOM   1775  O   ASN   358      18.823 -65.258   4.751  1.00                 O  
ATOM   1776  CB  ASN   358      20.775 -67.637   3.622  1.00                 C  
ATOM   1777  CG  ASN   358      20.944 -68.415   2.332  1.00                 C  
ATOM   1778  OD1 ASN   358      20.611 -67.926   1.252  1.00                 O  
ATOM   1779  ND2 ASN   358      21.465 -69.632   2.440  1.00                 N  
ATOM   1780  N   ARG   359      20.920 -65.076   5.563  1.00                 N  
ATOM   1781  CA  ARG   359      20.517 -64.438   6.816  1.00                 C  
ATOM   1782  C   ARG   359      20.102 -62.992   6.597  1.00                 C  
ATOM   1783  O   ARG   359      19.013 -62.583   6.997  1.00                 O  
ATOM   1784  CB  ARG   359      21.652 -64.504   7.840  1.00                 C  
ATOM   1785  CD  ARG   359      22.833 -65.853   9.596  1.00                 C  
ATOM   1786  NE  ARG   359      24.154 -65.324   9.263  1.00                 N  
ATOM   1787  CG  ARG   359      21.916 -65.898   8.385  1.00                 C  
ATOM   1788  CZ  ARG   359      25.166 -66.065   8.825  1.00                 C  
ATOM   1789  NH1 ARG   359      26.332 -65.498   8.547  1.00                 N  
ATOM   1790  NH2 ARG   359      25.011 -67.372   8.665  1.00                 N  
ATOM   1791  N   HIS   360      20.985 -62.227   5.961  1.00                 N  
ATOM   1792  CA  HIS   360      20.794 -60.795   5.773  1.00                 C  
ATOM   1793  C   HIS   360      20.544 -60.465   4.305  1.00                 C  
ATOM   1794  O   HIS   360      21.331 -60.840   3.436  1.00                 O  
ATOM   1795  CB  HIS   360      22.009 -60.020   6.288  1.00                 C  
ATOM   1796  CG  HIS   360      22.228 -60.150   7.763  1.00                 C  
ATOM   1797  ND1 HIS   360      22.786 -61.272   8.337  1.00                 N  
ATOM   1798  CE1 HIS   360      22.854 -61.095   9.668  1.00                 C  
ATOM   1799  CD2 HIS   360      21.983 -59.311   8.927  1.00                 C  
ATOM   1800  NE2 HIS   360      22.374 -59.920  10.029  1.00                 N  
ATOM   1801  N   SER   361      19.447 -59.759   4.040  1.00                 N  
ATOM   1802  CA  SER   361      19.117 -59.304   2.695  1.00                 C  
ATOM   1803  C   SER   361      19.124 -57.786   2.658  1.00                 C  
ATOM   1804  O   SER   361      18.252 -57.143   3.241  1.00                 O  
ATOM   1805  CB  SER   361      17.757 -59.856   2.261  1.00                 C  
ATOM   1806  OG  SER   361      17.394 -59.368   0.982  1.00                 O  
ATOM   1807  N   ILE   362      20.132 -57.217   2.003  1.00                 N  
ATOM   1808  CA  ILE   362      20.168 -55.784   1.746  1.00                 C  
ATOM   1809  C   ILE   362      19.339 -55.535   0.500  1.00                 C  
ATOM   1810  O   ILE   362      19.559 -56.157  -0.539  1.00                 O  
ATOM   1811  CB  ILE   362      21.613 -55.274   1.591  1.00                 C  
ATOM   1812  CD1 ILE   362      23.880 -55.235   2.757  1.00                 C  
ATOM   1813  CG1 ILE   362      22.392 -55.478   2.892  1.00                 C  
ATOM   1814  CG2 ILE   362      21.620 -53.820   1.148  1.00                 C  
ATOM   1815  N   GLN   363      18.386 -54.627   0.617  1.00                 N  
ATOM   1816  CA  GLN   363      17.547 -54.263  -0.496  1.00                 C  
ATOM   1817  C   GLN   363      17.735 -52.777  -0.705  1.00                 C  
ATOM   1818  O   GLN   363      18.015 -52.036   0.235  1.00                 O  
ATOM   1819  CB  GLN   363      16.090 -54.637  -0.214  1.00                 C  
ATOM   1820  CD  GLN   363      14.394 -56.464   0.189  1.00                 C  
ATOM   1821  CG  GLN   363      15.853 -56.129  -0.051  1.00                 C  
ATOM   1822  OE1 GLN   363      13.717 -55.804   0.978  1.00                 O  
ATOM   1823  NE2 GLN   363      13.905 -57.493  -0.493  1.00                 N  
ATOM   1824  N   LYS   364      17.634 -52.342  -1.950  1.00                 N  
ATOM   1825  CA  LYS   364      17.834 -50.943  -2.268  1.00                 C  
ATOM   1826  C   LYS   364      17.193 -50.585  -3.606  1.00                 C  
ATOM   1827  O   LYS   364      17.235 -51.356  -4.564  1.00                 O  
ATOM   1828  CB  LYS   364      19.327 -50.608  -2.295  1.00                 C  
ATOM   1829  CD  LYS   364      21.121 -48.856  -2.401  1.00                 C  
ATOM   1830  CE  LYS   364      21.419 -47.373  -2.551  1.00                 C  
ATOM   1831  CG  LYS   364      19.627 -49.129  -2.477  1.00                 C  
ATOM   1832  NZ  LYS   364      22.879 -47.090  -2.474  1.00                 N  
ATOM   1833  N   SER   365      16.589 -49.400  -3.635  1.00                 N  
ATOM   1834  CA  SER   365      15.921 -48.881  -4.801  1.00                 C  
ATOM   1835  C   SER   365      15.937 -47.371  -4.672  1.00                 C  
ATOM   1836  O   SER   365      15.341 -46.816  -3.748  1.00                 O  
ATOM   1837  CB  SER   365      14.502 -49.445  -4.901  1.00                 C  
ATOM   1838  OG  SER   365      13.827 -48.928  -6.034  1.00                 O  
ATOM   1839  N   ILE   366      16.658 -46.714  -5.569  1.00                 N  
ATOM   1840  CA  ILE   366      16.832 -45.275  -5.511  1.00                 C  
ATOM   1841  C   ILE   366      17.496 -44.866  -4.215  1.00                 C  
ATOM   1842  O   ILE   366      18.580 -45.332  -3.902  1.00                 O  
ATOM   1843  CB  ILE   366      15.490 -44.537  -5.671  1.00                 C  
ATOM   1844  CD1 ILE   366      13.484 -44.307  -7.228  1.00                 C  
ATOM   1845  CG1 ILE   366      14.915 -44.774  -7.069  1.00                 C  
ATOM   1846  CG2 ILE   366      15.657 -43.056  -5.371  1.00                 C  
ATOM   1847  N   GLU   367      16.823 -44.007  -3.458  1.00                 N  
ATOM   1848  CA  GLU   367      17.284 -43.558  -2.156  1.00                 C  
ATOM   1849  C   GLU   367      16.776 -44.430  -1.006  1.00                 C  
ATOM   1850  O   GLU   367      17.062 -44.136   0.152  1.00                 O  
ATOM   1851  CB  GLU   367      16.860 -42.109  -1.908  1.00                 C  
ATOM   1852  CD  GLU   367      18.966 -41.028  -2.788  1.00                 C  
ATOM   1853  CG  GLU   367      17.455 -41.111  -2.887  1.00                 C  
ATOM   1854  OE1 GLU   367      19.585 -42.007  -2.322  1.00                 O  
ATOM   1855  OE2 GLU   367      19.530 -39.984  -3.177  1.00                 O  
ATOM   1856  N   THR   368      16.032 -45.487  -1.312  1.00                 N  
ATOM   1857  CA  THR   368      15.461 -46.336  -0.279  1.00                 C  
ATOM   1858  C   THR   368      16.317 -47.588  -0.080  1.00                 C  
ATOM   1859  O   THR   368      16.593 -48.324  -1.026  1.00                 O  
ATOM   1860  CB  THR   368      14.015 -46.744  -0.619  1.00                 C  
ATOM   1861  OG1 THR   368      13.193 -45.574  -0.705  1.00                 O  
ATOM   1862  CG2 THR   368      13.452 -47.657   0.459  1.00                 C  
ATOM   1863  N   CYS   369      16.735 -47.807   1.159  1.00                 N  
ATOM   1864  CA  CYS   369      17.594 -48.931   1.521  1.00                 C  
ATOM   1865  C   CYS   369      16.938 -49.692   2.647  1.00                 C  
ATOM   1866  O   CYS   369      16.258 -49.103   3.492  1.00                 O  
ATOM   1867  CB  CYS   369      18.986 -48.436   1.916  1.00                 C  
ATOM   1868  SG  CYS   369      20.160 -49.750   2.320  1.00                 S  
ATOM   1869  N   SER   370      17.121 -51.006   2.654  1.00                 N  
ATOM   1870  CA  SER   370      16.502 -51.852   3.674  1.00                 C  
ATOM   1871  C   SER   370      17.384 -53.014   4.062  1.00                 C  
ATOM   1872  O   SER   370      18.223 -53.451   3.275  1.00                 O  
ATOM   1873  CB  SER   370      15.150 -52.377   3.186  1.00                 C  
ATOM   1874  OG  SER   370      14.542 -53.204   4.163  1.00                 O  
ATOM   1875  N   LEU   371      17.193 -53.507   5.282  1.00                 N  
ATOM   1876  CA  LEU   371      17.813 -54.745   5.720  1.00                 C  
ATOM   1877  C   LEU   371      16.714 -55.654   6.218  1.00                 C  
ATOM   1878  O   LEU   371      15.923 -55.261   7.084  1.00                 O  
ATOM   1879  CB  LEU   371      18.860 -54.467   6.801  1.00                 C  
ATOM   1880  CG  LEU   371      19.550 -55.691   7.406  1.00                 C  
ATOM   1881  CD1 LEU   371      20.392 -56.405   6.360  1.00                 C  
ATOM   1882  CD2 LEU   371      20.411 -55.289   8.594  1.00                 C  
ATOM   1883  N   ILE   372      16.657 -56.860   5.660  1.00                 N  
ATOM   1884  CA  ILE   372      15.793 -57.922   6.180  1.00                 C  
ATOM   1885  C   ILE   372      16.665 -58.931   6.915  1.00                 C  
ATOM   1886  O   ILE   372      17.665 -59.401   6.370  1.00                 O  
ATOM   1887  CB  ILE   372      14.984 -58.593   5.055  1.00                 C  
ATOM   1888  CD1 ILE   372      13.430 -58.079   3.100  1.00                 C  
ATOM   1889  CG1 ILE   372      14.065 -57.574   4.378  1.00                 C  
ATOM   1890  CG2 ILE   372      14.209 -59.785   5.594  1.00                 C  
ATOM   1891  N   VAL   373      16.300 -59.240   8.157  1.00                 N  
ATOM   1892  CA  VAL   373      16.988 -60.257   8.952  1.00                 C  
ATOM   1893  C   VAL   373      16.072 -61.468   9.042  1.00                 C  
ATOM   1894  O   VAL   373      15.067 -61.436   9.748  1.00                 O  
ATOM   1895  CB  VAL   373      17.365 -59.724  10.347  1.00                 C  
ATOM   1896  CG1 VAL   373      18.065 -60.803  11.158  1.00                 C  
ATOM   1897  CG2 VAL   373      18.244 -58.489  10.225  1.00                 C  
ATOM   1898  N   LYS   374      16.408 -62.522   8.306  1.00                 N  
ATOM   1899  CA  LYS   374      15.551 -63.707   8.206  1.00                 C  
ATOM   1900  C   LYS   374      15.714 -64.634   9.394  1.00                 C  
ATOM   1901  O   LYS   374      16.757 -64.632  10.049  1.00                 O  
ATOM   1902  CB  LYS   374      15.846 -64.474   6.916  1.00                 C  
ATOM   1903  CD  LYS   374      15.759 -64.556   4.409  1.00                 C  
ATOM   1904  CE  LYS   374      15.393 -63.802   3.141  1.00                 C  
ATOM   1905  CG  LYS   374      15.474 -63.723   5.648  1.00                 C  
ATOM   1906  NZ  LYS   374      15.685 -64.599   1.917  1.00                 N  
ATOM   1907  N   ASP   375      14.672 -65.420   9.665  1.00                 N  
ATOM   1908  CA  ASP   375      14.695 -66.463  10.703  1.00                 C  
ATOM   1909  C   ASP   375      15.294 -65.915  12.002  1.00                 C  
ATOM   1910  O   ASP   375      16.276 -66.448  12.516  1.00                 O  
ATOM   1911  CB  ASP   375      15.488 -67.680  10.222  1.00                 C  
ATOM   1912  CG  ASP   375      15.275 -68.898  11.100  1.00                 C  
ATOM   1913  OD1 ASP   375      14.213 -68.982  11.752  1.00                 O  
ATOM   1914  OD2 ASP   375      16.171 -69.768  11.136  1.00                 O  
ATOM   1915  N   VAL   376      14.696 -64.845  12.520  1.00                 N  
ATOM   1916  CA  VAL   376      15.225 -64.161  13.699  1.00                 C  
ATOM   1917  C   VAL   376      15.349 -65.117  14.882  1.00                 C  
ATOM   1918  O   VAL   376      14.456 -65.922  15.147  1.00                 O  
ATOM   1919  CB  VAL   376      14.349 -62.957  14.093  1.00                 C  
ATOM   1920  CG1 VAL   376      12.988 -63.426  14.584  1.00                 C  
ATOM   1921  CG2 VAL   376      15.043 -62.119  15.156  1.00                 C  
ATOM   1922  N   CYS   377      16.478 -65.019  15.575  1.00                 N  
ATOM   1923  CA  CYS   377      16.731 -65.771  16.804  1.00                 C  
ATOM   1924  C   CYS   377      17.105 -64.765  17.893  1.00                 C  
ATOM   1925  O   CYS   377      17.339 -63.591  17.601  1.00                 O  
ATOM   1926  CB  CYS   377      17.834 -66.808  16.580  1.00                 C  
ATOM   1927  SG  CYS   377      17.475 -68.010  15.279  1.00                 S  
ATOM   1928  N   GLU   378      17.156 -65.226  19.140  1.00                 N  
ATOM   1929  CA  GLU   378      17.543 -64.378  20.267  1.00                 C  
ATOM   1930  C   GLU   378      18.890 -63.701  20.070  1.00                 C  
ATOM   1931  O   GLU   378      19.101 -62.579  20.520  1.00                 O  
ATOM   1932  CB  GLU   378      17.580 -65.192  21.562  1.00                 C  
ATOM   1933  CD  GLU   378      16.848 -63.350  23.128  1.00                 C  
ATOM   1934  CG  GLU   378      17.916 -64.375  22.799  1.00                 C  
ATOM   1935  OE1 GLU   378      15.701 -63.516  22.662  1.00                 O  
ATOM   1936  OE2 GLU   378      17.157 -62.381  23.853  1.00                 O  
ATOM   1937  N   ASP   379      19.793 -64.392  19.380  1.00                 N  
ATOM   1938  CA  ASP   379      21.135 -63.883  19.071  1.00                 C  
ATOM   1939  C   ASP   379      21.086 -62.604  18.216  1.00                 C  
ATOM   1940  O   ASP   379      21.988 -61.769  18.286  1.00                 O  
ATOM   1941  CB  ASP   379      21.960 -64.950  18.349  1.00                 C  
ATOM   1942  CG  ASP   379      22.378 -66.083  19.266  1.00                 C  
ATOM   1943  OD1 ASP   379      22.270 -65.919  20.500  1.00                 O  
ATOM   1944  OD2 ASP   379      22.814 -67.134  18.752  1.00                 O  
ATOM   1945  N   ASP   380      20.022 -62.456  17.425  1.00                 N  
ATOM   1946  CA  ASP   380      19.839 -61.284  16.573  1.00                 C  
ATOM   1947  C   ASP   380      19.364 -60.041  17.334  1.00                 C  
ATOM   1948  O   ASP   380      19.291 -58.961  16.759  1.00                 O  
ATOM   1949  CB  ASP   380      18.841 -61.586  15.453  1.00                 C  
ATOM   1950  CG  ASP   380      19.384 -62.574  14.440  1.00                 C  
ATOM   1951  OD1 ASP   380      20.502 -62.350  13.931  1.00                 O  
ATOM   1952  OD2 ASP   380      18.690 -63.573  14.155  1.00                 O  
ATOM   1953  N   ASP   381      19.018 -60.198  18.610  1.00                 N  
ATOM   1954  CA  ASP   381      18.637 -59.070  19.455  1.00                 C  
ATOM   1955  C   ASP   381      19.794 -58.089  19.588  1.00                 C  
ATOM   1956  O   ASP   381      20.946 -58.504  19.671  1.00                 O  
ATOM   1957  CB  ASP   381      18.192 -59.560  20.834  1.00                 C  
ATOM   1958  CG  ASP   381      17.639 -58.444  21.699  1.00                 C  
ATOM   1959  OD1 ASP   381      16.443 -58.115  21.551  1.00                 O  
ATOM   1960  OD2 ASP   381      18.402 -57.898  22.523  1.00                 O  
ATOM   1961  N   GLY   382      19.484 -56.793  19.596  1.00                 N  
ATOM   1962  CA  GLY   382      20.473 -55.769  19.917  1.00                 C  
ATOM   1963  C   GLY   382      20.504 -54.575  18.981  1.00                 C  
ATOM   1964  O   GLY   382      19.499 -54.211  18.367  1.00                 O  
ATOM   1965  N   GLU   383      21.692 -53.993  18.861  1.00                 N  
ATOM   1966  CA  GLU   383      21.889 -52.699  18.249  1.00                 C  
ATOM   1967  C   GLU   383      22.465 -52.843  16.832  1.00                 C  
ATOM   1968  O   GLU   383      23.528 -53.440  16.627  1.00                 O  
ATOM   1969  CB  GLU   383      22.814 -51.835  19.109  1.00                 C  
ATOM   1970  CD  GLU   383      23.943 -49.602  19.450  1.00                 C  
ATOM   1971  CG  GLU   383      23.041 -50.435  18.562  1.00                 C  
ATOM   1972  OE1 GLU   383      24.665 -50.190  20.283  1.00                 O  
ATOM   1973  OE2 GLU   383      23.929 -48.360  19.314  1.00                 O  
ATOM   1974  N   TYR   384      21.752 -52.295  15.857  1.00                 N  
ATOM   1975  CA  TYR   384      22.175 -52.338  14.470  1.00                 C  
ATOM   1976  C   TYR   384      22.572 -50.935  14.038  1.00                 C  
ATOM   1977  O   TYR   384      21.967 -49.955  14.457  1.00                 O  
ATOM   1978  CB  TYR   384      21.059 -52.899  13.587  1.00                 C  
ATOM   1979  CG  TYR   384      20.751 -54.357  13.840  1.00                 C  
ATOM   1980  OH  TYR   384      19.893 -58.363  14.550  1.00                 O  
ATOM   1981  CZ  TYR   384      20.178 -57.038  14.314  1.00                 C  
ATOM   1982  CD1 TYR   384      19.830 -54.731  14.811  1.00                 C  
ATOM   1983  CE1 TYR   384      19.543 -56.062  15.050  1.00                 C  
ATOM   1984  CD2 TYR   384      21.382 -55.355  13.109  1.00                 C  
ATOM   1985  CE2 TYR   384      21.106 -56.691  13.334  1.00                 C  
ATOM   1986  N   LEU   385      23.621 -50.848  13.232  1.00                 N  
ATOM   1987  CA  LEU   385      24.118 -49.567  12.740  1.00                 C  
ATOM   1988  C   LEU   385      24.021 -49.566  11.224  1.00                 C  
ATOM   1989  O   LEU   385      24.450 -50.513  10.568  1.00                 O  
ATOM   1990  CB  LEU   385      25.555 -49.333  13.211  1.00                 C  
ATOM   1991  CG  LEU   385      25.772 -49.282  14.725  1.00                 C  
ATOM   1992  CD1 LEU   385      27.253 -49.170  15.052  1.00                 C  
ATOM   1993  CD2 LEU   385      25.006 -48.120  15.339  1.00                 C  
ATOM   1994  N   CYS   386      23.391 -48.535  10.676  1.00                 N  
ATOM   1995  CA  CYS   386      23.351 -48.350   9.233  1.00                 C  
ATOM   1996  C   CYS   386      24.312 -47.228   8.922  1.00                 C  
ATOM   1997  O   CYS   386      24.283 -46.171   9.554  1.00                 O  
ATOM   1998  CB  CYS   386      21.924 -48.047   8.771  1.00                 C  
ATOM   1999  SG  CYS   386      21.753 -47.801   6.988  1.00                 S  
ATOM   2000  N   LYS   387      25.176 -47.476   7.950  1.00                 N  
ATOM   2001  CA  LYS   387      26.191 -46.520   7.579  1.00                 C  
ATOM   2002  C   LYS   387      26.057 -46.134   6.113  1.00                 C  
ATOM   2003  O   LYS   387      25.831 -46.976   5.251  1.00                 O  
ATOM   2004  CB  LYS   387      27.586 -47.086   7.853  1.00                 C  
ATOM   2005  CD  LYS   387      30.073 -46.753   7.816  1.00                 C  
ATOM   2006  CE  LYS   387      30.308 -47.006   9.296  1.00                 C  
ATOM   2007  CG  LYS   387      28.717 -46.110   7.574  1.00                 C  
ATOM   2008  NZ  LYS   387      31.692 -47.487   9.565  1.00                 N  
ATOM   2009  N   ILE   388      26.206 -44.844   5.849  1.00                 N  
ATOM   2010  CA  ILE   388      26.165 -44.319   4.510  1.00                 C  
ATOM   2011  C   ILE   388      27.400 -43.478   4.335  1.00                 C  
ATOM   2012  O   ILE   388      27.625 -42.542   5.088  1.00                 O  
ATOM   2013  CB  ILE   388      24.874 -43.518   4.257  1.00                 C  
ATOM   2014  CD1 ILE   388      22.335 -43.648   4.441  1.00                 C  
ATOM   2015  CG1 ILE   388      23.646 -44.403   4.474  1.00                 C  
ATOM   2016  CG2 ILE   388      24.893 -42.904   2.866  1.00                 C  
ATOM   2017  N   ARG   389      28.185 -43.802   3.319  1.00                 N  
ATOM   2018  CA  ARG   389      29.489 -43.198   3.117  1.00                 C  
ATOM   2019  C   ARG   389      29.610 -42.678   1.686  1.00                 C  
ATOM   2020  O   ARG   389      29.258 -43.376   0.731  1.00                 O  
ATOM   2021  CB  ARG   389      30.599 -44.206   3.420  1.00                 C  
ATOM   2022  CD  ARG   389      33.054 -44.684   3.633  1.00                 C  
ATOM   2023  NE  ARG   389      34.412 -44.173   3.460  1.00                 N  
ATOM   2024  CG  ARG   389      32.004 -43.644   3.276  1.00                 C  
ATOM   2025  CZ  ARG   389      35.511 -44.893   3.653  1.00                 C  
ATOM   2026  NH1 ARG   389      36.704 -44.344   3.471  1.00                 N  
ATOM   2027  NH2 ARG   389      35.416 -46.161   4.029  1.00                 N  
ATOM   2028  N   ASN   390      30.132 -41.461   1.544  1.00                 N  
ATOM   2029  CA  ASN   390      30.524 -40.937   0.241  1.00                 C  
ATOM   2030  C   ASN   390      31.880 -40.239   0.330  1.00                 C  
ATOM   2031  O   ASN   390      32.559 -40.314   1.369  1.00                 O  
ATOM   2032  CB  ASN   390      29.454 -39.986  -0.298  1.00                 C  
ATOM   2033  CG  ASN   390      29.268 -38.761   0.576  1.00                 C  
ATOM   2034  OD1 ASN   390      30.119 -38.447   1.409  1.00                 O  
ATOM   2035  ND2 ASN   390      28.153 -38.066   0.390  1.00                 N  
ATOM   2036  N   SER   391      32.273 -39.562  -0.753  1.00                 N  
ATOM   2037  CA  SER   391      33.557 -38.865  -0.816  1.00                 C  
ATOM   2038  C   SER   391      33.769 -37.878   0.330  1.00                 C  
ATOM   2039  O   SER   391      34.903 -37.654   0.741  1.00                 O  
ATOM   2040  CB  SER   391      33.696 -38.117  -2.143  1.00                 C  
ATOM   2041  OG  SER   391      32.748 -37.069  -2.240  1.00                 O  
ATOM   2042  N   GLU   392      32.688 -37.298   0.844  1.00                 N  
ATOM   2043  CA  GLU   392      32.781 -36.252   1.868  1.00                 C  
ATOM   2044  C   GLU   392      32.666 -36.741   3.308  1.00                 C  
ATOM   2045  O   GLU   392      32.877 -35.962   4.229  1.00                 O  
ATOM   2046  CB  GLU   392      31.704 -35.188   1.647  1.00                 C  
ATOM   2047  CD  GLU   392      33.099 -33.620   0.243  1.00                 C  
ATOM   2048  CG  GLU   392      31.829 -34.443   0.328  1.00                 C  
ATOM   2049  OE1 GLU   392      33.692 -33.330   1.304  1.00                 O  
ATOM   2050  OE2 GLU   392      33.503 -33.265  -0.884  1.00                 O  
ATOM   2051  N   GLY   393      32.353 -38.020   3.507  1.00                 N  
ATOM   2052  CA  GLY   393      32.341 -38.601   4.850  1.00                 C  
ATOM   2053  C   GLY   393      31.298 -39.677   5.080  1.00                 C  
ATOM   2054  O   GLY   393      30.691 -40.184   4.139  1.00                 O  
ATOM   2055  N   GLU   394      31.087 -39.993   6.356  1.00                 N  
ATOM   2056  CA  GLU   394      30.271 -41.109   6.785  1.00                 C  
ATOM   2057  C   GLU   394      29.180 -40.626   7.731  1.00                 C  
ATOM   2058  O   GLU   394      29.450 -39.807   8.612  1.00                 O  
ATOM   2059  CB  GLU   394      31.135 -42.177   7.459  1.00                 C  
ATOM   2060  CD  GLU   394      32.990 -43.876   7.237  1.00                 C  
ATOM   2061  CG  GLU   394      32.160 -42.818   6.538  1.00                 C  
ATOM   2062  OE1 GLU   394      32.834 -44.039   8.465  1.00                 O  
ATOM   2063  OE2 GLU   394      33.797 -44.544   6.556  1.00                 O  
ATOM   2064  N   ASP   395      27.960 -41.141   7.543  1.00                 N  
ATOM   2065  CA  ASP   395      26.831 -40.926   8.459  1.00                 C  
ATOM   2066  C   ASP   395      26.313 -42.248   8.969  1.00                 C  
ATOM   2067  O   ASP   395      26.240 -43.224   8.217  1.00                 O  
ATOM   2068  CB  ASP   395      25.716 -40.146   7.761  1.00                 C  
ATOM   2069  CG  ASP   395      24.598 -39.754   8.707  1.00                 C  
ATOM   2070  OD1 ASP   395      24.035 -40.653   9.366  1.00                 O  
ATOM   2071  OD2 ASP   395      24.285 -38.548   8.790  1.00                 O  
ATOM   2072  N   VAL   396      25.901 -42.263  10.233  1.00                 N  
ATOM   2073  CA  VAL   396      25.407 -43.469  10.862  1.00                 C  
ATOM   2074  C   VAL   396      24.119 -43.205  11.629  1.00                 C  
ATOM   2075  O   VAL   396      23.890 -42.107  12.148  1.00                 O  
ATOM   2076  CB  VAL   396      26.456 -44.083  11.807  1.00                 C  
ATOM   2077  CG1 VAL   396      27.699 -44.490  11.031  1.00                 C  
ATOM   2078  CG2 VAL   396      26.812 -43.104  12.916  1.00                 C  
ATOM   2079  N   CYS   397      23.269 -44.221  11.671  1.00                 N  
ATOM   2080  CA  CYS   397      22.099 -44.208  12.528  1.00                 C  
ATOM   2081  C   CYS   397      22.044 -45.543  13.228  1.00                 C  
ATOM   2082  O   CYS   397      22.430 -46.568  12.671  1.00                 O  
ATOM   2083  CB  CYS   397      20.837 -43.934  11.708  1.00                 C  
ATOM   2084  SG  CYS   397      20.827 -42.335  10.863  1.00                 S  
ATOM   2085  N   SER   398      21.609 -45.505  14.474  1.00                 N  
ATOM   2086  CA  SER   398      21.533 -46.677  15.314  1.00                 C  
ATOM   2087  C   SER   398      20.073 -47.047  15.420  1.00                 C  
ATOM   2088  O   SER   398      19.211 -46.177  15.479  1.00                 O  
ATOM   2089  CB  SER   398      22.163 -46.399  16.680  1.00                 C  
ATOM   2090  OG  SER   398      22.010 -47.508  17.548  1.00                 O  
ATOM   2091  N   SER   399      19.795 -48.342  15.438  1.00                 N  
ATOM   2092  CA  SER   399      18.436 -48.817  15.637  1.00                 C  
ATOM   2093  C   SER   399      18.466 -50.134  16.419  1.00                 C  
ATOM   2094  O   SER   399      19.389 -50.929  16.270  1.00                 O  
ATOM   2095  CB  SER   399      17.728 -48.994  14.292  1.00                 C  
ATOM   2096  OG  SER   399      16.403 -49.464  14.471  1.00                 O  
ATOM   2097  N   GLU   400      17.461 -50.343  17.264  1.00                 N  
ATOM   2098  CA  GLU   400      17.422 -51.505  18.143  1.00                 C  
ATOM   2099  C   GLU   400      16.402 -52.537  17.663  1.00                 C  
ATOM   2100  O   GLU   400      15.275 -52.187  17.317  1.00                 O  
ATOM   2101  CB  GLU   400      17.098 -51.081  19.577  1.00                 C  
ATOM   2102  CD  GLU   400      16.809 -51.764  21.992  1.00                 C  
ATOM   2103  CG  GLU   400      17.084 -52.228  20.575  1.00                 C  
ATOM   2104  OE1 GLU   400      16.504 -50.567  22.176  1.00                 O  
ATOM   2105  OE2 GLU   400      16.899 -52.598  22.917  1.00                 O  
ATOM   2106  N   LEU   401      16.821 -53.802  17.611  1.00                 N  
ATOM   2107  CA  LEU   401      15.921 -54.926  17.337  1.00                 C  
ATOM   2108  C   LEU   401      15.665 -55.701  18.630  1.00                 C  
ATOM   2109  O   LEU   401      16.594 -56.228  19.246  1.00                 O  
ATOM   2110  CB  LEU   401      16.514 -55.838  16.261  1.00                 C  
ATOM   2111  CG  LEU   401      15.705 -57.088  15.910  1.00                 C  
ATOM   2112  CD1 LEU   401      14.367 -56.707  15.295  1.00                 C  
ATOM   2113  CD2 LEU   401      16.487 -57.986  14.963  1.00                 C  
ATOM   2114  N   ILE   402      14.403 -55.754  19.039  1.00                 N  
ATOM   2115  CA  ILE   402      14.001 -56.538  20.194  1.00                 C  
ATOM   2116  C   ILE   402      13.442 -57.879  19.726  1.00                 C  
ATOM   2117  O   ILE   402      12.759 -57.943  18.701  1.00                 O  
ATOM   2118  CB  ILE   402      12.969 -55.786  21.055  1.00                 C  
ATOM   2119  CD1 ILE   402      12.565 -53.568  22.246  1.00                 C  
ATOM   2120  CG1 ILE   402      13.577 -54.496  21.611  1.00                 C  
ATOM   2121  CG2 ILE   402      12.442 -56.686  22.162  1.00                 C  
ATOM   2122  N   VAL   403      13.742 -58.943  20.466  1.00                 N  
ATOM   2123  CA  VAL   403      13.242 -60.283  20.150  1.00                 C  
ATOM   2124  C   VAL   403      12.359 -60.768  21.296  1.00                 C  
ATOM   2125  O   VAL   403      12.792 -60.813  22.446  1.00                 O  
ATOM   2126  CB  VAL   403      14.396 -61.269  19.890  1.00                 C  
ATOM   2127  CG1 VAL   403      13.852 -62.649  19.555  1.00                 C  
ATOM   2128  CG2 VAL   403      15.291 -60.759  18.771  1.00                 C  
TER
