# Supplementary material for: Comparative Single-Cell Transcriptomics Reveals Novel Genes Involved in Bivalve Embryonic Shell Formation and Questions Ontogenetic Homology of Molluscan Shell Types
Source: Front Cell Dev Biol. 2022 Jun 9;10:883755. doi: 10.3389/fcell.2022.883755 (PMC9261976; doi:10.3389/fcell.2022.883755)
Supplement: Supplementary file 1 [file DataSheet1.ZIP › Supplementary_File1/s_f_2/dbb288817cc15621.final.pdb]

SSBOND   1 CYS     75    CYS     99
SSBOND   2 CYS     80    CYS    102
ATOM      1  N   THR    17     -61.093 111.483 -12.864  1.00                 N  
ATOM      2  CA  THR    17     -60.373 110.656 -13.877  1.00                 C  
ATOM      3  C   THR    17     -60.987 109.274 -13.972  1.00                 C  
ATOM      4  O   THR    17     -61.184 108.600 -12.957  1.00                 O  
ATOM      5  CB  THR    17     -58.874 110.535 -13.545  1.00                 C  
ATOM      6  OG1 THR    17     -58.282 111.839 -13.512  1.00                 O  
ATOM      7  CG2 THR    17     -58.160 109.703 -14.599  1.00                 C  
ATOM      8  N   TYR    18     -61.282 108.854 -15.197  1.00                 N  
ATOM      9  CA  TYR    18     -61.856 107.540 -15.414  1.00                 C  
ATOM     10  C   TYR    18     -60.880 106.450 -14.976  1.00                 C  
ATOM     11  O   TYR    18     -61.294 105.372 -14.561  1.00                 O  
ATOM     12  CB  TYR    18     -62.234 107.357 -16.885  1.00                 C  
ATOM     13  CG  TYR    18     -61.050 107.148 -17.801  1.00                 C  
ATOM     14  OH  TYR    18     -57.793 106.556 -20.318  1.00                 O  
ATOM     15  CZ  TYR    18     -58.870 106.754 -19.485  1.00                 C  
ATOM     16  CD1 TYR    18     -60.577 105.870 -18.071  1.00                 C  
ATOM     17  CE1 TYR    18     -59.494 105.669 -18.907  1.00                 C  
ATOM     18  CD2 TYR    18     -60.408 108.229 -18.392  1.00                 C  
ATOM     19  CE2 TYR    18     -59.325 108.047 -19.231  1.00                 C  
ATOM     20  N   GLN    19     -59.583 106.721 -15.057  1.00                 N  
ATOM     21  CA  GLN    19     -58.612 105.710 -14.667  1.00                 C  
ATOM     22  C   GLN    19     -58.668 105.443 -13.179  1.00                 C  
ATOM     23  O   GLN    19     -58.382 104.333 -12.725  1.00                 O  
ATOM     24  CB  GLN    19     -57.200 106.140 -15.070  1.00                 C  
ATOM     25  CD  GLN    19     -55.566 106.629 -16.933  1.00                 C  
ATOM     26  CG  GLN    19     -56.961 106.157 -16.571  1.00                 C  
ATOM     27  OE1 GLN    19     -54.736 106.874 -16.057  1.00                 O  
ATOM     28  NE2 GLN    19     -55.305 106.758 -18.228  1.00                 N  
ATOM     29  N   GLU    20     -59.035 106.457 -12.409  1.00                 N  
ATOM     30  CA  GLU    20     -59.137 106.254 -10.976  1.00                 C  
ATOM     31  C   GLU    20     -60.385 105.411 -10.775  1.00                 C  
ATOM     32  O   GLU    20     -60.377 104.439 -10.021  1.00                 O  
ATOM     33  CB  GLU    20     -59.197 107.598 -10.247  1.00                 C  
ATOM     34  CD  GLU    20     -57.991 106.867  -8.152  1.00                 C  
ATOM     35  CG  GLU    20     -59.250 107.481  -8.733  1.00                 C  
ATOM     36  OE1 GLU    20     -56.951 106.879  -8.843  1.00                 O  
ATOM     37  OE2 GLU    20     -58.045 106.374  -7.005  1.00                 O  
ATOM     38  N   PHE    21     -61.453 105.784 -11.474  1.00                 N  
ATOM     39  CA  PHE    21     -62.709 105.062 -11.382  1.00                 C  
ATOM     40  C   PHE    21     -62.465 103.582 -11.650  1.00                 C  
ATOM     41  O   PHE    21     -62.781 102.744 -10.809  1.00                 O  
ATOM     42  CB  PHE    21     -63.730 105.635 -12.367  1.00                 C  
ATOM     43  CG  PHE    21     -65.046 104.912 -12.365  1.00                 C  
ATOM     44  CZ  PHE    21     -67.480 103.569 -12.368  1.00                 C  
ATOM     45  CD1 PHE    21     -65.985 105.155 -11.378  1.00                 C  
ATOM     46  CE1 PHE    21     -67.196 104.489 -11.377  1.00                 C  
ATOM     47  CD2 PHE    21     -65.345 103.987 -13.350  1.00                 C  
ATOM     48  CE2 PHE    21     -66.556 103.322 -13.349  1.00                 C  
ATOM     49  N   ILE    22     -61.898 103.257 -12.808  1.00                 N  
ATOM     50  CA  ILE    22     -61.617 101.864 -13.127  1.00                 C  
ATOM     51  C   ILE    22     -60.874 101.186 -11.975  1.00                 C  
ATOM     52  O   ILE    22     -61.327 100.159 -11.456  1.00                 O  
ATOM     53  CB  ILE    22     -60.804 101.736 -14.429  1.00                 C  
ATOM     54  CD1 ILE    22     -60.854 102.346 -16.904  1.00                 C  
ATOM     55  CG1 ILE    22     -61.650 102.165 -15.630  1.00                 C  
ATOM     56  CG2 ILE    22     -60.272 100.320 -14.588  1.00                 C  
ATOM     57  N   GLN    23     -59.743 101.763 -11.572  1.00                 N  
ATOM     58  CA  GLN    23     -58.949 101.197 -10.486  1.00                 C  
ATOM     59  C   GLN    23     -59.757 101.000  -9.221  1.00                 C  
ATOM     60  O   GLN    23     -59.857  99.888  -8.706  1.00                 O  
ATOM     61  CB  GLN    23     -57.743 102.088 -10.183  1.00                 C  
ATOM     62  CD  GLN    23     -56.114 100.252  -9.587  1.00                 C  
ATOM     63  CG  GLN    23     -56.802 101.523  -9.131  1.00                 C  
ATOM     64  OE1 GLN    23     -55.481 100.222 -10.643  1.00                 O  
ATOM     65  NE2 GLN    23     -56.236  99.196  -8.791  1.00                 N  
ATOM     66  N   GLN    24     -60.334 102.087  -8.722  1.00                 N  
ATOM     67  CA  GLN    24     -61.133 102.038  -7.508  1.00                 C  
ATOM     68  C   GLN    24     -62.206 100.958  -7.511  1.00                 C  
ATOM     69  O   GLN    24     -62.335 100.202  -6.549  1.00                 O  
ATOM     70  CB  GLN    24     -61.807 103.388  -7.255  1.00                 C  
ATOM     71  CD  GLN    24     -61.534 105.839  -6.708  1.00                 C  
ATOM     72  CG  GLN    24     -60.848 104.495  -6.849  1.00                 C  
ATOM     73  OE1 GLN    24     -62.762 105.920  -6.689  1.00                 O  
ATOM     74  NE2 GLN    24     -60.741 106.899  -6.610  1.00                 N  
ATOM     75  N   ASN    25     -62.971 100.871  -8.590  1.00                 N  
ATOM     76  CA  ASN    25     -64.008  99.865  -8.658  1.00                 C  
ATOM     77  C   ASN    25     -63.502  98.439  -8.844  1.00                 C  
ATOM     78  O   ASN    25     -64.254  97.474  -8.675  1.00                 O  
ATOM     79  CB  ASN    25     -64.992 100.185  -9.785  1.00                 C  
ATOM     80  CG  ASN    25     -65.873 101.377  -9.468  1.00                 C  
ATOM     81  OD1 ASN    25     -66.825 101.269  -8.694  1.00                 O  
ATOM     82  ND2 ASN    25     -65.559 102.520 -10.066  1.00                 N  
ATOM     83  N   GLU    26     -62.240  98.275  -9.205  1.00                 N  
ATOM     84  CA  GLU    26     -61.747  96.918  -9.319  1.00                 C  
ATOM     85  C   GLU    26     -61.220  96.542  -7.945  1.00                 C  
ATOM     86  O   GLU    26     -61.362  95.415  -7.490  1.00                 O  
ATOM     87  CB  GLU    26     -60.675  96.827 -10.407  1.00                 C  
ATOM     88  CD  GLU    26     -58.370  97.495 -11.194  1.00                 C  
ATOM     89  CG  GLU    26     -59.380  97.545 -10.065  1.00                 C  
ATOM     90  OE1 GLU    26     -58.693  96.919 -12.254  1.00                 O  
ATOM     91  OE2 GLU    26     -57.256  98.031 -11.018  1.00                 O  
ATOM     92  N   ASP    27     -60.622  97.507  -7.268  1.00                 N  
ATOM     93  CA  ASP    27     -60.071  97.229  -5.962  1.00                 C  
ATOM     94  C   ASP    27     -61.164  96.974  -4.936  1.00                 C  
ATOM     95  O   ASP    27     -61.001  96.140  -4.042  1.00                 O  
ATOM     96  CB  ASP    27     -59.183  98.385  -5.498  1.00                 C  
ATOM     97  CG  ASP    27     -57.882  98.468  -6.271  1.00                 C  
ATOM     98  OD1 ASP    27     -57.541  97.488  -6.967  1.00                 O  
ATOM     99  OD2 ASP    27     -57.202  99.512  -6.181  1.00                 O  
ATOM    100  N   ARG    28     -62.281  97.685  -5.072  1.00                 N  
ATOM    101  CA  ARG    28     -63.402  97.544  -4.148  1.00                 C  
ATOM    102  C   ARG    28     -64.273  96.327  -4.460  1.00                 C  
ATOM    103  O   ARG    28     -64.499  95.484  -3.597  1.00                 O  
ATOM    104  CB  ARG    28     -64.271  98.803  -4.164  1.00                 C  
ATOM    105  CD  ARG    28     -64.619 101.139  -3.313  1.00                 C  
ATOM    106  NE  ARG    28     -65.164 101.635  -4.574  1.00                 N  
ATOM    107  CG  ARG    28     -63.615 100.018  -3.528  1.00                 C  
ATOM    108  CZ  ARG    28     -64.604 102.595  -5.303  1.00                 C  
ATOM    109  NH1 ARG    28     -65.172 102.982  -6.438  1.00                 N  
ATOM    110  NH2 ARG    28     -63.479 103.166  -4.896  1.00                 N  
ATOM    111  N   ASP    29     -64.755  96.239  -5.699  1.00                 N  
ATOM    112  CA  ASP    29     -65.625  95.139  -6.118  1.00                 C  
ATOM    113  C   ASP    29     -65.002  94.045  -7.014  1.00                 C  
ATOM    114  O   ASP    29     -65.729  93.241  -7.596  1.00                 O  
ATOM    115  CB  ASP    29     -66.846  95.677  -6.867  1.00                 C  
ATOM    116  CG  ASP    29     -67.758  96.501  -5.979  1.00                 C  
ATOM    117  OD1 ASP    29     -67.601  96.434  -4.742  1.00                 O  
ATOM    118  OD2 ASP    29     -68.629  97.214  -6.521  1.00                 O  
ATOM    119  N   GLY    30     -63.676  93.999  -7.119  1.00                 N  
ATOM    120  CA  GLY    30     -63.040  92.972  -7.933  1.00                 C  
ATOM    121  C   GLY    30     -63.785  92.785  -9.238  1.00                 C  
ATOM    122  O   GLY    30     -63.960  91.672  -9.755  1.00                 O  
ATOM    123  N   VAL    31     -64.216  93.911  -9.781  1.00                 N  
ATOM    124  CA  VAL    31     -64.981  93.915 -11.004  1.00                 C  
ATOM    125  C   VAL    31     -64.346  94.878 -12.014  1.00                 C  
ATOM    126  O   VAL    31     -63.745  95.881 -11.625  1.00                 O  
ATOM    127  CB  VAL    31     -66.451  94.296 -10.749  1.00                 C  
ATOM    128  CG1 VAL    31     -67.116  93.276  -9.838  1.00                 C  
ATOM    129  CG2 VAL    31     -66.543  95.691 -10.149  1.00                 C  
ATOM    130  N   ARG    32     -64.449  94.546 -13.302  1.00                 N  
ATOM    131  CA  ARG    32     -63.921  95.384 -14.377  1.00                 C  
ATOM    132  C   ARG    32     -64.721  95.221 -15.660  1.00                 C  
ATOM    133  O   ARG    32     -64.659  94.184 -16.310  1.00                 O  
ATOM    134  CB  ARG    32     -62.450  95.056 -14.639  1.00                 C  
ATOM    135  CD  ARG    32     -60.084  95.026 -13.802  1.00                 C  
ATOM    136  NE  ARG    32     -59.900  93.604 -14.082  1.00                 N  
ATOM    137  CG  ARG    32     -61.528  95.359 -13.468  1.00                 C  
ATOM    138  CZ  ARG    32     -59.737  92.673 -13.148  1.00                 C  
ATOM    139  NH1 ARG    32     -59.577  91.404 -13.496  1.00                 N  
ATOM    140  NH2 ARG    32     -59.733  93.014 -11.866  1.00                 N  
ATOM    141  N   PHE    33     -65.464  96.265 -16.023  1.00                 N  
ATOM    142  CA  PHE    33     -66.304  96.254 -17.216  1.00                 C  
ATOM    143  C   PHE    33     -65.630  96.759 -18.492  1.00                 C  
ATOM    144  O   PHE    33     -64.622  97.455 -18.440  1.00                 O  
ATOM    145  CB  PHE    33     -67.566  97.090 -16.991  1.00                 C  
ATOM    146  CG  PHE    33     -68.517  96.494 -15.993  1.00                 C  
ATOM    147  CZ  PHE    33     -70.281  95.388 -14.151  1.00                 C  
ATOM    148  CD1 PHE    33     -68.370  96.744 -14.640  1.00                 C  
ATOM    149  CE1 PHE    33     -69.246  96.196 -13.721  1.00                 C  
ATOM    150  CD2 PHE    33     -69.559  95.683 -16.407  1.00                 C  
ATOM    151  CE2 PHE    33     -70.434  95.135 -15.489  1.00                 C  
ATOM    152  N   SER    34     -66.193  96.385 -19.639  1.00                 N  
ATOM    153  CA  SER    34     -65.678  96.829 -20.925  1.00                 C  
ATOM    154  C   SER    34     -66.121  98.276 -21.083  1.00                 C  
ATOM    155  O   SER    34     -65.384  99.101 -21.619  1.00                 O  
ATOM    156  CB  SER    34     -66.194  95.928 -22.049  1.00                 C  
ATOM    157  OG  SER    34     -67.600  96.040 -22.188  1.00                 O  
ATOM    158  N   TRP    35     -67.332  98.573 -20.610  1.00                 N  
ATOM    159  CA  TRP    35     -67.875  99.932 -20.637  1.00                 C  
ATOM    160  C   TRP    35     -68.385 100.249 -19.227  1.00                 C  
ATOM    161  O   TRP    35     -68.919  99.375 -18.556  1.00                 O  
ATOM    162  CB  TRP    35     -68.981 100.046 -21.688  1.00                 C  
ATOM    163  CG  TRP    35     -68.499  99.841 -23.091  1.00                 C  
ATOM    164  CD1 TRP    35     -68.393  98.654 -23.756  1.00                 C  
ATOM    165  NE1 TRP    35     -67.912  98.862 -25.026  1.00                 N  
ATOM    166  CD2 TRP    35     -68.057 100.854 -24.003  1.00                 C  
ATOM    167  CE2 TRP    35     -67.698 100.207 -25.200  1.00                 C  
ATOM    168  CH2 TRP    35     -67.105 102.260 -26.205  1.00                 C  
ATOM    169  CZ2 TRP    35     -67.220 100.902 -26.310  1.00                 C  
ATOM    170  CE3 TRP    35     -67.929 102.244 -23.924  1.00                 C  
ATOM    171  CZ3 TRP    35     -67.455 102.928 -25.027  1.00                 C  
ATOM    172  N   ASN    36     -68.216 101.487 -18.772  1.00                 N  
ATOM    173  CA  ASN    36     -68.696 101.868 -17.447  1.00                 C  
ATOM    174  C   ASN    36     -69.844 102.839 -17.523  1.00                 C  
ATOM    175  O   ASN    36     -70.202 103.507 -16.555  1.00                 O  
ATOM    176  CB  ASN    36     -67.557 102.461 -16.615  1.00                 C  
ATOM    177  CG  ASN    36     -66.508 101.431 -16.245  1.00                 C  
ATOM    178  OD1 ASN    36     -66.730 100.589 -15.374  1.00                 O  
ATOM    179  ND2 ASN    36     -65.359 101.494 -16.909  1.00                 N  
ATOM    180  N   VAL    37     -70.401 102.911 -18.716  1.00                 N  
ATOM    181  CA  VAL    37     -71.565 103.714 -19.000  1.00                 C  
ATOM    182  C   VAL    37     -72.199 102.846 -20.058  1.00                 C  
ATOM    183  O   VAL    37     -71.551 102.467 -21.038  1.00                 O  
ATOM    184  CB  VAL    37     -71.175 105.139 -19.436  1.00                 C  
ATOM    185  CG1 VAL    37     -72.417 105.957 -19.753  1.00                 C  
ATOM    186  CG2 VAL    37     -70.346 105.818 -18.357  1.00                 C  
ATOM    187  N   TRP    38     -73.455 102.492 -19.826  1.00                 N  
ATOM    188  CA  TRP    38     -74.152 101.617 -20.736  1.00                 C  
ATOM    189  C   TRP    38     -75.176 102.304 -21.610  1.00                 C  
ATOM    190  O   TRP    38     -75.746 103.326 -21.236  1.00                 O  
ATOM    191  CB  TRP    38     -74.856 100.496 -19.968  1.00                 C  
ATOM    192  CG  TRP    38     -73.913  99.552 -19.287  1.00                 C  
ATOM    193  CD1 TRP    38     -72.633  99.260 -19.661  1.00                 C  
ATOM    194  NE1 TRP    38     -72.081  98.350 -18.792  1.00                 N  
ATOM    195  CD2 TRP    38     -74.175  98.775 -18.112  1.00                 C  
ATOM    196  CE2 TRP    38     -73.011  98.037 -17.832  1.00                 C  
ATOM    197  CH2 TRP    38     -74.017  97.048 -15.939  1.00                 C  
ATOM    198  CZ2 TRP    38     -72.920  97.169 -16.746  1.00                 C  
ATOM    199  CE3 TRP    38     -75.282  98.632 -17.270  1.00                 C  
ATOM    200  CZ3 TRP    38     -75.188  97.770 -16.194  1.00                 C  
ATOM    201  N   PRO    39     -75.396 101.755 -22.813  1.00                 N  
ATOM    202  CA  PRO    39     -76.360 102.272 -23.787  1.00                 C  
ATOM    203  C   PRO    39     -77.783 101.900 -23.365  1.00                 C  
ATOM    204  O   PRO    39     -78.100 100.721 -23.199  1.00                 O  
ATOM    205  CB  PRO    39     -75.957 101.598 -25.100  1.00                 C  
ATOM    206  CD  PRO    39     -74.395 100.843 -23.451  1.00                 C  
ATOM    207  CG  PRO    39     -74.529 101.215 -24.901  1.00                 C  
ATOM    208  N   SER    40     -78.634 102.906 -23.190  1.00                 N  
ATOM    209  CA  SER    40     -80.020 102.676 -22.775  1.00                 C  
ATOM    210  C   SER    40     -80.859 101.878 -23.779  1.00                 C  
ATOM    211  O   SER    40     -82.040 101.636 -23.549  1.00                 O  
ATOM    212  CB  SER    40     -80.728 104.006 -22.510  1.00                 C  
ATOM    213  OG  SER    40     -80.878 104.751 -23.706  1.00                 O  
ATOM    214  N   SER    41     -80.261 101.469 -24.888  1.00                 N  
ATOM    215  CA  SER    41     -81.004 100.715 -25.883  1.00                 C  
ATOM    216  C   SER    41     -80.191  99.564 -26.435  1.00                 C  
ATOM    217  O   SER    41     -78.977  99.669 -26.622  1.00                 O  
ATOM    218  CB  SER    41     -81.449 101.629 -27.026  1.00                 C  
ATOM    219  OG  SER    41     -82.137 100.898 -28.026  1.00                 O  
ATOM    220  N   ARG    42     -80.879  98.465 -26.706  1.00                 N  
ATOM    221  CA  ARG    42     -80.234  97.277 -27.224  1.00                 C  
ATOM    222  C   ARG    42     -79.586  97.499 -28.578  1.00                 C  
ATOM    223  O   ARG    42     -78.519  96.957 -28.856  1.00                 O  
ATOM    224  CB  ARG    42     -81.237  96.127 -27.332  1.00                 C  
ATOM    225  CD  ARG    42     -81.667  93.704 -27.829  1.00                 C  
ATOM    226  NE  ARG    42     -81.086  92.421 -28.217  1.00                 N  
ATOM    227  CG  ARG    42     -80.626  94.812 -27.789  1.00                 C  
ATOM    228  CZ  ARG    42     -80.909  92.031 -29.476  1.00                 C  
ATOM    229  NH1 ARG    42     -80.372  90.847 -29.733  1.00                 N  
ATOM    230  NH2 ARG    42     -81.269  92.827 -30.473  1.00                 N  
ATOM    231  N   LEU    43     -80.219  98.304 -29.422  1.00                 N  
ATOM    232  CA  LEU    43     -79.676  98.540 -30.749  1.00                 C  
ATOM    233  C   LEU    43     -78.286  99.159 -30.748  1.00                 C  
ATOM    234  O   LEU    43     -77.335  98.566 -31.258  1.00                 O  
ATOM    235  CB  LEU    43     -80.609  99.444 -31.557  1.00                 C  
ATOM    236  CG  LEU    43     -80.151  99.799 -32.973  1.00                 C  
ATOM    237  CD1 LEU    43     -80.013  98.545 -33.823  1.00                 C  
ATOM    238  CD2 LEU    43     -81.121 100.774 -33.623  1.00                 C  
ATOM    239  N   GLU    44     -78.177 100.355 -30.181  1.00                 N  
ATOM    240  CA  GLU    44     -76.907 101.070 -30.139  1.00                 C  
ATOM    241  C   GLU    44     -75.789 100.303 -29.430  1.00                 C  
ATOM    242  O   GLU    44     -74.604 100.521 -29.704  1.00                 O  
ATOM    243  CB  GLU    44     -77.078 102.427 -29.453  1.00                 C  
ATOM    244  CD  GLU    44     -79.443 103.165 -29.947  1.00                 C  
ATOM    245  CG  GLU    44     -77.969 103.398 -30.212  1.00                 C  
ATOM    246  OE1 GLU    44     -79.775 102.165 -29.275  1.00                 O  
ATOM    247  OE2 GLU    44     -80.267 103.982 -30.410  1.00                 O  
ATOM    248  N   ALA    45     -76.168  99.396 -28.534  1.00                 N  
ATOM    249  CA  ALA    45     -75.191  98.584 -27.824  1.00                 C  
ATOM    250  C   ALA    45     -74.716  97.493 -28.778  1.00                 C  
ATOM    251  O   ALA    45     -73.551  97.107 -28.761  1.00                 O  
ATOM    252  CB  ALA    45     -75.803  98.006 -26.557  1.00                 C  
ATOM    253  N   THR    46     -75.629  96.999 -29.611  1.00                 N  
ATOM    254  CA  THR    46     -75.300  95.955 -30.580  1.00                 C  
ATOM    255  C   THR    46     -74.214  96.475 -31.505  1.00                 C  
ATOM    256  O   THR    46     -73.279  95.755 -31.862  1.00                 O  
ATOM    257  CB  THR    46     -76.539  95.521 -31.385  1.00                 C  
ATOM    258  OG1 THR    46     -77.521  94.972 -30.497  1.00                 O  
ATOM    259  CG2 THR    46     -76.164  94.462 -32.410  1.00                 C  
ATOM    260  N   ARG    47     -74.350  97.736 -31.895  1.00                 N  
ATOM    261  CA  ARG    47     -73.379  98.347 -32.781  1.00                 C  
ATOM    262  C   ARG    47     -72.393  99.186 -31.988  1.00                 C  
ATOM    263  O   ARG    47     -72.003 100.275 -32.391  1.00                 O  
ATOM    264  CB  ARG    47     -74.081  99.203 -33.837  1.00                 C  
ATOM    265  CD  ARG    47     -75.631  99.323 -35.807  1.00                 C  
ATOM    266  NE  ARG    47     -76.511  98.583 -36.710  1.00                 N  
ATOM    267  CG  ARG    47     -74.981  98.416 -34.776  1.00                 C  
ATOM    268  CZ  ARG    47     -77.149  99.126 -37.742  1.00                 C  
ATOM    269  NH1 ARG    47     -77.928  98.375 -38.508  1.00                 N  
ATOM    270  NH2 ARG    47     -77.006 100.417 -38.005  1.00                 N  
ATOM    271  N   MET    48     -71.997  98.649 -30.843  1.00                 N  
ATOM    272  CA  MET    48     -71.026  99.293 -29.975  1.00                 C  
ATOM    273  C   MET    48     -69.826  98.351 -29.980  1.00                 C  
ATOM    274  O   MET    48     -68.830  98.568 -29.284  1.00                 O  
ATOM    275  CB  MET    48     -71.619  99.520 -28.583  1.00                 C  
ATOM    276  SD  MET    48     -72.332 102.151 -29.080  1.00                 S  
ATOM    277  CE  MET    48     -71.281 102.654 -27.720  1.00                 C  
ATOM    278  CG  MET    48     -72.792 100.488 -28.559  1.00                 C  
ATOM    279  N   VAL    49     -69.965  97.295 -30.782  1.00                 N  
ATOM    280  CA  VAL    49     -68.956  96.262 -30.985  1.00                 C  
ATOM    281  C   VAL    49     -68.595  95.427 -29.755  1.00                 C  
ATOM    282  O   VAL    49     -68.857  94.224 -29.717  1.00                 O  
ATOM    283  CB  VAL    49     -67.643  96.855 -31.528  1.00                 C  
ATOM    284  CG1 VAL    49     -66.558  95.790 -31.578  1.00                 C  
ATOM    285  CG2 VAL    49     -67.862  97.462 -32.906  1.00                 C  
ATOM    286  N   VAL    50     -67.975  96.042 -28.755  1.00                 N  
ATOM    287  CA  VAL    50     -67.615  95.293 -27.556  1.00                 C  
ATOM    288  C   VAL    50     -68.819  95.237 -26.626  1.00                 C  
ATOM    289  O   VAL    50     -69.310  96.263 -26.158  1.00                 O  
ATOM    290  CB  VAL    50     -66.399  95.916 -26.845  1.00                 C  
ATOM    291  CG1 VAL    50     -66.091  95.164 -25.559  1.00                 C  
ATOM    292  CG2 VAL    50     -65.189  95.922 -27.766  1.00                 C  
ATOM    293  N   PRO    51     -69.310  94.028 -26.345  1.00                 N  
ATOM    294  CA  PRO    51     -70.465  93.827 -25.470  1.00                 C  
ATOM    295  C   PRO    51     -70.249  94.321 -24.046  1.00                 C  
ATOM    296  O   PRO    51     -69.113  94.440 -23.589  1.00                 O  
ATOM    297  CB  PRO    51     -70.679  92.312 -25.481  1.00                 C  
ATOM    298  CD  PRO    51     -68.834  92.751 -26.941  1.00                 C  
ATOM    299  CG  PRO    51     -70.021  91.851 -26.739  1.00                 C  
ATOM    300  N   LEU    52     -71.344  94.624 -23.353  1.00                 N  
ATOM    301  CA  LEU    52     -71.252  95.066 -21.966  1.00                 C  
ATOM    302  C   LEU    52     -70.860  93.800 -21.216  1.00                 C  
ATOM    303  O   LEU    52     -71.689  92.935 -20.950  1.00                 O  
ATOM    304  CB  LEU    52     -72.578  95.677 -21.509  1.00                 C  
ATOM    305  CG  LEU    52     -73.043  96.927 -22.259  1.00                 C  
ATOM    306  CD1 LEU    52     -74.419  97.362 -21.778  1.00                 C  
ATOM    307  CD2 LEU    52     -72.041  98.059 -22.091  1.00                 C  
ATOM    308  N   GLY    53     -69.581  93.679 -20.904  1.00                 N  
ATOM    309  CA  GLY    53     -69.110  92.506 -20.206  1.00                 C  
ATOM    310  C   GLY    53     -68.273  92.930 -19.018  1.00                 C  
ATOM    311  O   GLY    53     -67.910  94.103 -18.891  1.00                 O  
ATOM    312  N   CYS    54     -67.980  91.972 -18.143  1.00                 N  
ATOM    313  CA  CYS    54     -67.166  92.255 -16.981  1.00                 C  
ATOM    314  C   CYS    54     -66.314  91.064 -16.579  1.00                 C  
ATOM    315  O   CYS    54     -66.734  89.913 -16.684  1.00                 O  
ATOM    316  CB  CYS    54     -68.044  92.679 -15.802  1.00                 C  
ATOM    317  SG  CYS    54     -67.126  93.130 -14.311  1.00                 S  
ATOM    318  N   LEU    55     -65.097  91.375 -16.150  1.00                 N  
ATOM    319  CA  LEU    55     -64.130  90.409 -15.662  1.00                 C  
ATOM    320  C   LEU    55     -64.444  90.450 -14.162  1.00                 C  
ATOM    321  O   LEU    55     -64.336  91.505 -13.545  1.00                 O  
ATOM    322  CB  LEU    55     -62.711  90.825 -16.056  1.00                 C  
ATOM    323  CG  LEU    55     -62.427  90.929 -17.555  1.00                 C  
ATOM    324  CD1 LEU    55     -61.016  91.441 -17.801  1.00                 C  
ATOM    325  CD2 LEU    55     -62.626  89.583 -18.235  1.00                 C  
ATOM    326  N   TYR    56     -64.846  89.324 -13.575  1.00                 N  
ATOM    327  CA  TYR    56     -65.226  89.309 -12.159  1.00                 C  
ATOM    328  C   TYR    56     -64.472  88.343 -11.244  1.00                 C  
ATOM    329  O   TYR    56     -64.444  87.139 -11.473  1.00                 O  
ATOM    330  CB  TYR    56     -66.714  88.989 -12.007  1.00                 C  
ATOM    331  CG  TYR    56     -67.194  88.972 -10.573  1.00                 C  
ATOM    332  OH  TYR    56     -68.506  88.942  -6.627  1.00                 O  
ATOM    333  CZ  TYR    56     -68.073  88.950  -7.933  1.00                 C  
ATOM    334  CD1 TYR    56     -66.860  89.999  -9.700  1.00                 C  
ATOM    335  CE1 TYR    56     -67.294  89.993  -8.388  1.00                 C  
ATOM    336  CD2 TYR    56     -67.979  87.930 -10.098  1.00                 C  
ATOM    337  CE2 TYR    56     -68.422  87.907  -8.789  1.00                 C  
ATOM    338  N   THR    57     -63.878  88.887 -10.189  1.00                 N  
ATOM    339  CA  THR    57     -63.134  88.085  -9.217  1.00                 C  
ATOM    340  C   THR    57     -63.928  88.042  -7.901  1.00                 C  
ATOM    341  O   THR    57     -63.923  88.993  -7.115  1.00                 O  
ATOM    342  CB  THR    57     -61.721  88.651  -8.981  1.00                 C  
ATOM    343  OG1 THR    57     -60.993  88.655 -10.216  1.00                 O  
ATOM    344  CG2 THR    57     -60.966  87.797  -7.974  1.00                 C  
ATOM    345  N   PRO    58     -64.628  86.932  -7.648  1.00                 N  
ATOM    346  CA  PRO    58     -65.430  86.780  -6.436  1.00                 C  
ATOM    347  C   PRO    58     -64.730  86.815  -5.076  1.00                 C  
ATOM    348  O   PRO    58     -65.335  87.200  -4.085  1.00                 O  
ATOM    349  CB  PRO    58     -66.085  85.406  -6.595  1.00                 C  
ATOM    350  CD  PRO    58     -64.872  85.796  -8.622  1.00                 C  
ATOM    351  CG  PRO    58     -66.128  85.182  -8.070  1.00                 C  
ATOM    352  N   VAL    59     -63.467  86.427  -5.001  1.00                 N  
ATOM    353  CA  VAL    59     -62.793  86.443  -3.702  1.00                 C  
ATOM    354  C   VAL    59     -61.571  87.360  -3.665  1.00                 C  
ATOM    355  O   VAL    59     -60.578  87.071  -2.996  1.00                 O  
ATOM    356  CB  VAL    59     -62.356  85.029  -3.275  1.00                 C  
ATOM    357  CG1 VAL    59     -63.571  84.141  -3.055  1.00                 C  
ATOM    358  CG2 VAL    59     -61.429  84.421  -4.316  1.00                 C  
ATOM    359  N   LYS    60     -61.672  88.466  -4.393  1.00                 N  
ATOM    360  CA  LYS    60     -60.620  89.465  -4.493  1.00                 C  
ATOM    361  C   LYS    60     -60.110  89.838  -3.111  1.00                 C  
ATOM    362  O   LYS    60     -60.899  90.089  -2.216  1.00                 O  
ATOM    363  CB  LYS    60     -61.128  90.707  -5.228  1.00                 C  
ATOM    364  CD  LYS    60     -59.029  91.448  -6.388  1.00                 C  
ATOM    365  CE  LYS    60     -57.986  92.547  -6.513  1.00                 C  
ATOM    366  CG  LYS    60     -60.095  91.813  -5.367  1.00                 C  
ATOM    367  NZ  LYS    60     -57.110  92.621  -5.312  1.00                 N  
ATOM    368  N   GLU    61     -58.793  89.872  -2.938  1.00                 N  
ATOM    369  CA  GLU    61     -58.216  90.230  -1.647  1.00                 C  
ATOM    370  C   GLU    61     -58.828  91.533  -1.149  1.00                 C  
ATOM    371  O   GLU    61     -58.966  92.497  -1.901  1.00                 O  
ATOM    372  CB  GLU    61     -56.695  90.353  -1.756  1.00                 C  
ATOM    373  CD  GLU    61     -54.493  90.727  -0.576  1.00                 C  
ATOM    374  CG  GLU    61     -56.001  90.651  -0.437  1.00                 C  
ATOM    375  OE1 GLU    61     -53.994  90.597  -1.714  1.00                 O  
ATOM    376  OE2 GLU    61     -53.810  90.917   0.452  1.00                 O  
ATOM    377  N   ARG    62     -59.193  91.558   0.126  1.00                 N  
ATOM    378  CA  ARG    62     -59.834  92.731   0.705  1.00                 C  
ATOM    379  C   ARG    62     -59.738  92.650   2.237  1.00                 C  
ATOM    380  O   ARG    62     -60.747  92.497   2.922  1.00                 O  
ATOM    381  CB  ARG    62     -61.290  92.827   0.246  1.00                 C  
ATOM    382  CD  ARG    62     -62.924  93.155  -1.631  1.00                 C  
ATOM    383  NE  ARG    62     -63.675  91.939  -1.325  1.00                 N  
ATOM    384  CG  ARG    62     -61.458  93.029  -1.251  1.00                 C  
ATOM    385  CZ  ARG    62     -63.710  90.866  -2.109  1.00                 C  
ATOM    386  NH1 ARG    62     -64.420  89.806  -1.750  1.00                 N  
ATOM    387  NH2 ARG    62     -63.036  90.857  -3.251  1.00                 N  
ATOM    388  N   GLN    63     -58.518  92.767   2.791  1.00                 N  
ATOM    389  CA  GLN    63     -58.258  92.701   4.235  1.00                 C  
ATOM    390  C   GLN    63     -58.871  93.845   5.030  1.00                 C  
ATOM    391  O   GLN    63     -59.073  93.738   6.238  1.00                 O  
ATOM    392  CB  GLN    63     -56.753  92.674   4.508  1.00                 C  
ATOM    393  CD  GLN    63     -54.569  91.420   4.313  1.00                 C  
ATOM    394  CG  GLN    63     -56.062  91.400   4.051  1.00                 C  
ATOM    395  OE1 GLN    63     -54.131  91.590   5.451  1.00                 O  
ATOM    396  NE2 GLN    63     -53.782  91.247   3.258  1.00                 N  
ATOM    397  N   ASP    64     -59.153  94.941   4.337  1.00                 N  
ATOM    398  CA  ASP    64     -59.748  96.129   4.938  1.00                 C  
ATOM    399  C   ASP    64     -61.208  95.867   5.330  1.00                 C  
ATOM    400  O   ASP    64     -61.871  96.719   5.920  1.00                 O  
ATOM    401  CB  ASP    64     -59.662  97.316   3.977  1.00                 C  
ATOM    402  CG  ASP    64     -60.480  97.106   2.717  1.00                 C  
ATOM    403  OD1 ASP    64     -61.154  96.060   2.614  1.00                 O  
ATOM    404  OD2 ASP    64     -60.446  97.988   1.833  1.00                 O  
ATOM    405  N   LEU    65     -61.695  94.670   5.026  1.00                 N  
ATOM    406  CA  LEU    65     -63.084  94.319   5.301  1.00                 C  
ATOM    407  C   LEU    65     -63.300  93.274   6.397  1.00                 C  
ATOM    408  O   LEU    65     -62.594  92.266   6.462  1.00                 O  
ATOM    409  CB  LEU    65     -63.768  93.805   4.033  1.00                 C  
ATOM    410  CG  LEU    65     -63.807  94.770   2.845  1.00                 C  
ATOM    411  CD1 LEU    65     -64.433  94.102   1.631  1.00                 C  
ATOM    412  CD2 LEU    65     -64.571  96.035   3.206  1.00                 C  
ATOM    413  N   PRO    66     -64.283  93.511   7.283  1.00                 N  
ATOM    414  CA  PRO    66     -64.572  92.565   8.359  1.00                 C  
ATOM    415  C   PRO    66     -65.552  91.545   7.788  1.00                 C  
ATOM    416  O   PRO    66     -66.304  91.850   6.855  1.00                 O  
ATOM    417  CB  PRO    66     -65.174  93.435   9.465  1.00                 C  
ATOM    418  CD  PRO    66     -65.033  94.833   7.527  1.00                 C  
ATOM    419  CG  PRO    66     -65.874  94.533   8.737  1.00                 C  
ATOM    420  N   PRO    67     -65.547  90.320   8.319  1.00                 N  
ATOM    421  CA  PRO    67     -66.491  89.343   7.777  1.00                 C  
ATOM    422  C   PRO    67     -67.875  89.412   8.447  1.00                 C  
ATOM    423  O   PRO    67     -68.615  88.437   8.402  1.00                 O  
ATOM    424  CB  PRO    67     -65.824  87.993   8.049  1.00                 C  
ATOM    425  CD  PRO    67     -64.623  89.581   9.379  1.00                 C  
ATOM    426  CG  PRO    67     -65.145  88.171   9.366  1.00                 C  
ATOM    427  N   ILE    68     -68.206  90.560   9.055  1.00                 N  
ATOM    428  CA  ILE    68     -69.491  90.791   9.744  1.00                 C  
ATOM    429  C   ILE    68     -70.301  89.500   9.855  1.00                 C  
ATOM    430  O   ILE    68     -70.777  88.961   8.860  1.00                 O  
ATOM    431  CB  ILE    68     -70.327  91.870   9.032  1.00                 C  
ATOM    432  CD1 ILE    68     -69.184  93.757  10.308  1.00                 C  
ATOM    433  CG1 ILE    68     -69.548  93.185   8.956  1.00                 C  
ATOM    434  CG2 ILE    68     -71.670  92.046   9.724  1.00                 C  
ATOM    435  N   GLN    69     -70.490  89.025  11.076  1.00                 N  
ATOM    436  CA  GLN    69     -71.172  87.758  11.294  1.00                 C  
ATOM    437  C   GLN    69     -72.691  87.631  11.435  1.00                 C  
ATOM    438  O   GLN    69     -73.210  87.670  12.538  1.00                 O  
ATOM    439  CB  GLN    69     -70.648  87.078  12.560  1.00                 C  
ATOM    440  CD  GLN    69     -68.698  86.011  13.761  1.00                 C  
ATOM    441  CG  GLN    69     -69.188  86.660  12.482  1.00                 C  
ATOM    442  OE1 GLN    69     -69.485  85.724  14.663  1.00                 O  
ATOM    443  NE2 GLN    69     -67.394  85.776  13.842  1.00                 N  
ATOM    444  N   TYR    70     -73.397  87.452  10.319  1.00                 N  
ATOM    445  CA  TYR    70     -74.854  87.245  10.325  1.00                 C  
ATOM    446  C   TYR    70     -75.425  86.978   8.936  1.00                 C  
ATOM    447  O   TYR    70     -74.770  87.238   7.932  1.00                 O  
ATOM    448  CB  TYR    70     -75.565  88.456  10.932  1.00                 C  
ATOM    449  CG  TYR    70     -77.064  88.294  11.044  1.00                 C  
ATOM    450  OH  TYR    70     -81.185  87.839  11.366  1.00                 O  
ATOM    451  CZ  TYR    70     -79.821  87.991  11.258  1.00                 C  
ATOM    452  CD1 TYR    70     -77.624  87.548  12.074  1.00                 C  
ATOM    453  CE1 TYR    70     -78.993  87.395  12.184  1.00                 C  
ATOM    454  CD2 TYR    70     -77.914  88.887  10.120  1.00                 C  
ATOM    455  CE2 TYR    70     -79.286  88.745  10.215  1.00                 C  
ATOM    456  N   GLU    71     -76.638  86.436   8.889  1.00                 N  
ATOM    457  CA  GLU    71     -77.295  86.100   7.627  1.00                 C  
ATOM    458  C   GLU    71     -77.431  87.345   6.753  1.00                 C  
ATOM    459  O   GLU    71     -77.588  88.444   7.269  1.00                 O  
ATOM    460  CB  GLU    71     -78.667  85.475   7.887  1.00                 C  
ATOM    461  CD  GLU    71     -78.022  83.040   7.696  1.00                 C  
ATOM    462  CG  GLU    71     -78.611  84.122   8.579  1.00                 C  
ATOM    463  OE1 GLU    71     -78.023  83.216   6.459  1.00                 O  
ATOM    464  OE2 GLU    71     -77.558  82.016   8.241  1.00                 O  
ATOM    465  N   PRO    72     -77.364  87.188   5.418  1.00                 N  
ATOM    466  CA  PRO    72     -77.471  88.291   4.456  1.00                 C  
ATOM    467  C   PRO    72     -78.728  89.177   4.336  1.00                 C  
ATOM    468  O   PRO    72     -78.593  90.380   4.062  1.00                 O  
ATOM    469  CB  PRO    72     -77.297  87.614   3.095  1.00                 C  
ATOM    470  CD  PRO    72     -76.979  85.895   4.731  1.00                 C  
ATOM    471  CG  PRO    72     -76.507  86.382   3.389  1.00                 C  
ATOM    472  N   VAL    73     -79.925  88.630   4.538  1.00                 N  
ATOM    473  CA  VAL    73     -81.167  89.434   4.415  1.00                 C  
ATOM    474  C   VAL    73     -81.556  89.553   2.946  1.00                 C  
ATOM    475  O   VAL    73     -80.939  90.306   2.199  1.00                 O  
ATOM    476  CB  VAL    73     -81.001  90.829   5.046  1.00                 C  
ATOM    477  CG1 VAL    73     -82.268  91.651   4.862  1.00                 C  
ATOM    478  CG2 VAL    73     -80.650  90.708   6.521  1.00                 C  
ATOM    479  N   LEU    74     -82.604  88.853   2.534  1.00                 N  
ATOM    480  CA  LEU    74     -82.981  88.890   1.129  1.00                 C  
ATOM    481  C   LEU    74     -84.367  89.411   0.799  1.00                 C  
ATOM    482  O   LEU    74     -85.280  89.380   1.620  1.00                 O  
ATOM    483  CB  LEU    74     -82.874  87.495   0.509  1.00                 C  
ATOM    484  CG  LEU    74     -81.460  86.945   0.317  1.00                 C  
ATOM    485  CD1 LEU    74     -80.898  86.436   1.636  1.00                 C  
ATOM    486  CD2 LEU    74     -81.450  85.837  -0.725  1.00                 C  
ATOM    487  N   CYS    75     -84.512  89.888  -0.429  1.00                 N  
ATOM    488  CA  CYS    75     -85.788  90.388  -0.908  1.00                 C  
ATOM    489  C   CYS    75     -86.805  89.250  -0.764  1.00                 C  
ATOM    490  O   CYS    75     -86.472  88.078  -0.988  1.00                 O  
ATOM    491  CB  CYS    75     -85.665  90.872  -2.354  1.00                 C  
ATOM    492  SG  CYS    75     -84.597  92.314  -2.571  1.00                 S  
ATOM    493  N   THR    76     -88.039  89.590  -0.400  1.00                 N  
ATOM    494  CA  THR    76     -89.063  88.576  -0.207  1.00                 C  
ATOM    495  C   THR    76     -89.680  87.996  -1.475  1.00                 C  
ATOM    496  O   THR    76     -90.337  86.961  -1.404  1.00                 O  
ATOM    497  CB  THR    76     -90.230  89.107   0.646  1.00                 C  
ATOM    498  OG1 THR    76     -90.850  90.213  -0.023  1.00                 O  
ATOM    499  CG2 THR    76     -89.727  89.579   2.002  1.00                 C  
ATOM    500  N   ARG    77     -89.488  88.638  -2.627  1.00                 N  
ATOM    501  CA  ARG    77     -90.040  88.104  -3.880  1.00                 C  
ATOM    502  C   ARG    77     -89.246  86.864  -4.284  1.00                 C  
ATOM    503  O   ARG    77     -88.028  86.930  -4.430  1.00                 O  
ATOM    504  CB  ARG    77     -90.002  89.168  -4.979  1.00                 C  
ATOM    505  CD  ARG    77     -90.656  89.866  -7.299  1.00                 C  
ATOM    506  NE  ARG    77     -91.261  89.461  -8.566  1.00                 N  
ATOM    507  CG  ARG    77     -90.636  88.730  -6.289  1.00                 C  
ATOM    508  CZ  ARG    77     -91.404  90.263  -9.616  1.00                 C  
ATOM    509  NH1 ARG    77     -91.966  89.807 -10.727  1.00                 N  
ATOM    510  NH2 ARG    77     -90.984  91.519  -9.552  1.00                 N  
ATOM    511  N   PRO    78     -89.935  85.744  -4.485  1.00                 N  
ATOM    512  CA  PRO    78     -89.260  84.492  -4.817  1.00                 C  
ATOM    513  C   PRO    78     -88.353  84.513  -6.047  1.00                 C  
ATOM    514  O   PRO    78     -87.241  83.982  -6.011  1.00                 O  
ATOM    515  CB  PRO    78     -90.405  83.506  -5.055  1.00                 C  
ATOM    516  CD  PRO    78     -91.451  85.530  -4.321  1.00                 C  
ATOM    517  CG  PRO    78     -91.529  84.032  -4.226  1.00                 C  
ATOM    518  N   THR    79     -88.822  85.128  -7.129  1.00                 N  
ATOM    519  CA  THR    79     -88.057  85.204  -8.379  1.00                 C  
ATOM    520  C   THR    79     -86.910  86.221  -8.365  1.00                 C  
ATOM    521  O   THR    79     -86.106  86.271  -9.295  1.00                 O  
ATOM    522  CB  THR    79     -88.963  85.548  -9.575  1.00                 C  
ATOM    523  OG1 THR    79     -89.582  86.823  -9.359  1.00                 O  
ATOM    524  CG2 THR    79     -90.054  84.500  -9.736  1.00                 C  
ATOM    525  N   CYS    80     -86.841  87.036  -7.322  1.00                 N  
ATOM    526  CA  CYS    80     -85.790  88.031  -7.214  1.00                 C  
ATOM    527  C   CYS    80     -84.828  87.547  -6.152  1.00                 C  
ATOM    528  O   CYS    80     -83.794  86.955  -6.467  1.00                 O  
ATOM    529  CB  CYS    80     -86.382  89.401  -6.878  1.00                 C  
ATOM    530  SG  CYS    80     -87.409  90.112  -8.185  1.00                 S  
ATOM    531  N   ARG    81     -85.166  87.830  -4.896  1.00                 N  
ATOM    532  CA  ARG    81     -84.387  87.366  -3.752  1.00                 C  
ATOM    533  C   ARG    81     -83.038  88.029  -3.557  1.00                 C  
ATOM    534  O   ARG    81     -82.158  87.457  -2.913  1.00                 O  
ATOM    535  CB  ARG    81     -84.148  85.858  -3.843  1.00                 C  
ATOM    536  CD  ARG    81     -85.111  83.543  -3.970  1.00                 C  
ATOM    537  NE  ARG    81     -84.506  83.192  -5.253  1.00                 N  
ATOM    538  CG  ARG    81     -85.421  85.028  -3.874  1.00                 C  
ATOM    539  CZ  ARG    81     -83.218  82.910  -5.419  1.00                 C  
ATOM    540  NH1 ARG    81     -82.758  82.601  -6.624  1.00                 N  
ATOM    541  NH2 ARG    81     -82.394  82.938  -4.381  1.00                 N  
ATOM    542  N   ALA    82     -82.870  89.226  -4.106  1.00                 N  
ATOM    543  CA  ALA    82     -81.600  89.944  -3.990  1.00                 C  
ATOM    544  C   ALA    82     -81.171  90.190  -2.549  1.00                 C  
ATOM    545  O   ALA    82     -81.966  90.081  -1.616  1.00                 O  
ATOM    546  CB  ALA    82     -81.678  91.279  -4.714  1.00                 C  
ATOM    547  N   ILE    83     -79.905  90.538  -2.375  1.00                 N  
ATOM    548  CA  ILE    83     -79.368  90.811  -1.053  1.00                 C  
ATOM    549  C   ILE    83     -79.443  92.292  -0.736  1.00                 C  
ATOM    550  O   ILE    83     -79.043  93.119  -1.550  1.00                 O  
ATOM    551  CB  ILE    83     -77.915  90.317  -0.921  1.00                 C  
ATOM    552  CD1 ILE    83     -78.677  87.964  -0.301  1.00                 C  
ATOM    553  CG1 ILE    83     -77.832  88.819  -1.220  1.00                 C  
ATOM    554  CG2 ILE    83     -77.362  90.651   0.456  1.00                 C  
ATOM    555  N   LEU    84     -79.952  92.628   0.443  1.00                 N  
ATOM    556  CA  LEU    84     -80.042  94.027   0.847  1.00                 C  
ATOM    557  C   LEU    84     -78.697  94.681   0.546  1.00                 C  
ATOM    558  O   LEU    84     -77.644  94.178   0.970  1.00                 O  
ATOM    559  CB  LEU    84     -80.412  94.134   2.328  1.00                 C  
ATOM    560  CG  LEU    84     -80.630  95.548   2.871  1.00                 C  
ATOM    561  CD1 LEU    84     -81.855  96.186   2.233  1.00                 C  
ATOM    562  CD2 LEU    84     -80.774  95.526   4.385  1.00                 C  
ATOM    563  N   ASN    85     -78.729  95.792  -0.188  1.00                 N  
ATOM    564  CA  ASN    85     -77.499  96.491  -0.556  1.00                 C  
ATOM    565  C   ASN    85     -77.664  98.008  -0.594  1.00                 C  
ATOM    566  O   ASN    85     -78.782  98.515  -0.587  1.00                 O  
ATOM    567  CB  ASN    85     -76.986  95.997  -1.910  1.00                 C  
ATOM    568  CG  ASN    85     -77.947  96.299  -3.043  1.00                 C  
ATOM    569  OD1 ASN    85     -78.133  97.456  -3.420  1.00                 O  
ATOM    570  ND2 ASN    85     -78.562  95.257  -3.590  1.00                 N  
ATOM    571  N   PRO    86     -76.543  98.752  -0.654  1.00                 N  
ATOM    572  CA  PRO    86     -76.528 100.220  -0.694  1.00                 C  
ATOM    573  C   PRO    86     -77.448 100.865  -1.728  1.00                 C  
ATOM    574  O   PRO    86     -77.747 102.049  -1.637  1.00                 O  
ATOM    575  CB  PRO    86     -75.074 100.567  -1.019  1.00                 C  
ATOM    576  CD  PRO    86     -75.132  98.187  -0.771  1.00                 C  
ATOM    577  CG  PRO    86     -74.290  99.404  -0.510  1.00                 C  
ATOM    578  N   TYR    87     -77.899 100.101  -2.710  1.00                 N  
ATOM    579  CA  TYR    87     -78.787 100.659  -3.722  1.00                 C  
ATOM    580  C   TYR    87     -80.261 100.640  -3.319  1.00                 C  
ATOM    581  O   TYR    87     -81.111 101.187  -4.015  1.00                 O  
ATOM    582  CB  TYR    87     -78.630  99.908  -5.046  1.00                 C  
ATOM    583  CG  TYR    87     -77.275 100.085  -5.693  1.00                 C  
ATOM    584  OH  TYR    87     -73.547 100.588  -7.466  1.00                 O  
ATOM    585  CZ  TYR    87     -74.781 100.420  -6.880  1.00                 C  
ATOM    586  CD1 TYR    87     -76.512 101.220  -5.448  1.00                 C  
ATOM    587  CE1 TYR    87     -75.273 101.391  -6.036  1.00                 C  
ATOM    588  CD2 TYR    87     -76.763  99.117  -6.547  1.00                 C  
ATOM    589  CE2 TYR    87     -75.525  99.271  -7.144  1.00                 C  
ATOM    590  N   CYS    88     -80.568 100.009  -2.197  1.00                 N  
ATOM    591  CA  CYS    88     -81.948  99.927  -1.760  1.00                 C  
ATOM    592  C   CYS    88     -82.337 101.110  -0.903  1.00                 C  
ATOM    593  O   CYS    88     -81.581 101.531  -0.030  1.00                 O  
ATOM    594  CB  CYS    88     -82.189  98.629  -0.987  1.00                 C  
ATOM    595  SG  CYS    88     -81.966  97.125  -1.966  1.00                 S  
ATOM    596  N   GLN    89     -83.525 101.638  -1.161  1.00                 N  
ATOM    597  CA  GLN    89     -84.046 102.763  -0.405  1.00                 C  
ATOM    598  C   GLN    89     -84.562 102.220   0.921  1.00                 C  
ATOM    599  O   GLN    89     -85.140 101.139   0.961  1.00                 O  
ATOM    600  CB  GLN    89     -85.141 103.480  -1.198  1.00                 C  
ATOM    601  CD  GLN    89     -83.654 105.189  -2.316  1.00                 C  
ATOM    602  CG  GLN    89     -84.665 104.077  -2.512  1.00                 C  
ATOM    603  OE1 GLN    89     -83.944 106.198  -1.673  1.00                 O  
ATOM    604  NE2 GLN    89     -82.461 105.007  -2.870  1.00                 N  
ATOM    605  N   VAL    90     -84.348 102.965   2.003  1.00                 N  
ATOM    606  CA  VAL    90     -84.764 102.529   3.338  1.00                 C  
ATOM    607  C   VAL    90     -85.645 103.531   4.100  1.00                 C  
ATOM    608  O   VAL    90     -85.266 104.686   4.290  1.00                 O  
ATOM    609  CB  VAL    90     -83.551 102.203   4.229  1.00                 C  
ATOM    610  CG1 VAL    90     -84.007 101.788   5.619  1.00                 C  
ATOM    611  CG2 VAL    90     -82.703 101.111   3.595  1.00                 C  
ATOM    612  N   ASP    91     -86.813 103.082   4.551  1.00                 N  
ATOM    613  CA  ASP    91     -87.730 103.941   5.301  1.00                 C  
ATOM    614  C   ASP    91     -87.655 103.602   6.794  1.00                 C  
ATOM    615  O   ASP    91     -88.583 103.029   7.360  1.00                 O  
ATOM    616  CB  ASP    91     -89.160 103.783   4.779  1.00                 C  
ATOM    617  CG  ASP    91     -90.122 104.770   5.410  1.00                 C  
ATOM    618  OD1 ASP    91     -89.720 105.462   6.369  1.00                 O  
ATOM    619  OD2 ASP    91     -91.279 104.851   4.945  1.00                 O  
ATOM    620  N   TYR    92     -86.537 103.974   7.414  1.00                 N  
ATOM    621  CA  TYR    92     -86.262 103.717   8.831  1.00                 C  
ATOM    622  C   TYR    92     -87.447 103.814   9.779  1.00                 C  
ATOM    623  O   TYR    92     -87.705 102.910  10.576  1.00                 O  
ATOM    624  CB  TYR    92     -85.189 104.676   9.351  1.00                 C  
ATOM    625  CG  TYR    92     -85.675 106.095   9.540  1.00                 C  
ATOM    626  OH  TYR    92     -87.015 109.995  10.074  1.00                 O  
ATOM    627  CZ  TYR    92     -86.571 108.705   9.896  1.00                 C  
ATOM    628  CD1 TYR    92     -86.214 106.507  10.752  1.00                 C  
ATOM    629  CE1 TYR    92     -86.660 107.802  10.933  1.00                 C  
ATOM    630  CD2 TYR    92     -85.593 107.018   8.505  1.00                 C  
ATOM    631  CE2 TYR    92     -86.034 108.317   8.669  1.00                 C  
ATOM    632  N   ARG    93     -88.156 104.925   9.697  1.00                 N  
ATOM    633  CA  ARG    93     -89.313 105.151  10.538  1.00                 C  
ATOM    634  C   ARG    93     -90.503 104.416   9.924  1.00                 C  
ATOM    635  O   ARG    93     -91.529 105.021   9.609  1.00                 O  
ATOM    636  CB  ARG    93     -89.589 106.649  10.679  1.00                 C  
ATOM    637  CD  ARG    93     -90.918 108.488  11.752  1.00                 C  
ATOM    638  NE  ARG    93     -89.753 109.164  12.319  1.00                 N  
ATOM    639  CG  ARG    93     -90.710 106.986  11.648  1.00                 C  
ATOM    640  CZ  ARG    93     -89.516 109.278  13.621  1.00                 C  
ATOM    641  NH1 ARG    93     -88.430 109.911  14.044  1.00                 N  
ATOM    642  NH2 ARG    93     -90.366 108.760  14.498  1.00                 N  
ATOM    643  N   ALA    94     -90.339 103.107   9.744  1.00                 N  
ATOM    644  CA  ALA    94     -91.367 102.233   9.168  1.00                 C  
ATOM    645  C   ALA    94     -90.743 100.873   8.884  1.00                 C  
ATOM    646  O   ALA    94     -91.364 100.005   8.268  1.00                 O  
ATOM    647  CB  ALA    94     -91.946 102.855   7.907  1.00                 C  
ATOM    648  N   LYS    95     -89.497 100.720   9.332  1.00                 N  
ATOM    649  CA  LYS    95     -88.719  99.493   9.187  1.00                 C  
ATOM    650  C   LYS    95     -88.922  98.764   7.852  1.00                 C  
ATOM    651  O   LYS    95     -89.154  97.555   7.829  1.00                 O  
ATOM    652  CB  LYS    95     -89.043  98.516  10.319  1.00                 C  
ATOM    653  CD  LYS    95     -88.992  97.997  12.774  1.00                 C  
ATOM    654  CE  LYS    95     -88.637  98.514  14.159  1.00                 C  
ATOM    655  CG  LYS    95     -88.707  99.040  11.706  1.00                 C  
ATOM    656  NZ  LYS    95     -88.929  97.509  15.218  1.00                 N  
ATOM    657  N   ILE    96     -88.826  99.499   6.746  1.00                 N  
ATOM    658  CA  ILE    96     -88.987  98.916   5.417  1.00                 C  
ATOM    659  C   ILE    96     -87.868  99.323   4.456  1.00                 C  
ATOM    660  O   ILE    96     -87.286 100.401   4.598  1.00                 O  
ATOM    661  CB  ILE    96     -90.344  99.295   4.795  1.00                 C  
ATOM    662  CD1 ILE    96     -91.669 101.260   3.856  1.00                 C  
ATOM    663  CG1 ILE    96     -90.455 100.813   4.641  1.00                 C  
ATOM    664  CG2 ILE    96     -91.486  98.724   5.622  1.00                 C  
ATOM    665  N   TRP    97     -87.568  98.455   3.484  1.00                 N  
ATOM    666  CA  TRP    97     -86.542  98.730   2.469  1.00                 C  
ATOM    667  C   TRP    97     -87.027  98.246   1.116  1.00                 C  
ATOM    668  O   TRP    97     -87.637  97.196   1.018  1.00                 O  
ATOM    669  CB  TRP    97     -85.220  98.060   2.848  1.00                 C  
ATOM    670  CG  TRP    97     -85.310  96.568   2.948  1.00                 C  
ATOM    671  CD1 TRP    97     -85.685  95.841   4.041  1.00                 C  
ATOM    672  NE1 TRP    97     -85.647  94.498   3.753  1.00                 N  
ATOM    673  CD2 TRP    97     -85.020  95.619   1.914  1.00                 C  
ATOM    674  CE2 TRP    97     -85.241  94.338   2.451  1.00                 C  
ATOM    675  CH2 TRP    97     -84.636  93.311   0.413  1.00                 C  
ATOM    676  CZ2 TRP    97     -85.052  93.174   1.708  1.00                 C  
ATOM    677  CE3 TRP    97     -84.595  95.729   0.586  1.00                 C  
ATOM    678  CZ3 TRP    97     -84.409  94.573  -0.146  1.00                 C  
ATOM    679  N   ALA    98     -86.759  99.009   0.068  1.00                 N  
ATOM    680  CA  ALA    98     -87.225  98.617  -1.251  1.00                 C  
ATOM    681  C   ALA    98     -86.120  98.019  -2.092  1.00                 C  
ATOM    682  O   ALA    98     -85.101  98.652  -2.356  1.00                 O  
ATOM    683  CB  ALA    98     -87.828  99.810  -1.976  1.00                 C  
ATOM    684  N   CYS    99     -86.330  96.780  -2.501  1.00                 N  
ATOM    685  CA  CYS    99     -85.371  96.065  -3.322  1.00                 C  
ATOM    686  C   CYS    99     -85.125  96.866  -4.593  1.00                 C  
ATOM    687  O   CYS    99     -86.064  97.159  -5.329  1.00                 O  
ATOM    688  CB  CYS    99     -85.881  94.658  -3.639  1.00                 C  
ATOM    689  SG  CYS    99     -86.030  93.575  -2.199  1.00                 S  
ATOM    690  N   ASN   100     -83.868  97.216  -4.852  1.00                 N  
ATOM    691  CA  ASN   100     -83.546  97.996  -6.036  1.00                 C  
ATOM    692  C   ASN   100     -83.678  97.193  -7.328  1.00                 C  
ATOM    693  O   ASN   100     -83.663  97.764  -8.418  1.00                 O  
ATOM    694  CB  ASN   100     -82.133  98.573  -5.930  1.00                 C  
ATOM    695  CG  ASN   100     -81.065  97.497  -5.903  1.00                 C  
ATOM    696  OD1 ASN   100     -81.094  96.601  -5.060  1.00                 O  
ATOM    697  ND2 ASN   100     -80.117  97.584  -6.828  1.00                 N  
ATOM    698  N   PHE   101     -83.832  95.878  -7.220  1.00                 N  
ATOM    699  CA  PHE   101     -83.951  95.060  -8.422  1.00                 C  
ATOM    700  C   PHE   101     -85.380  94.837  -8.908  1.00                 C  
ATOM    701  O   PHE   101     -85.616  94.803 -10.114  1.00                 O  
ATOM    702  CB  PHE   101     -83.306  93.690  -8.204  1.00                 C  
ATOM    703  CG  PHE   101     -81.809  93.735  -8.095  1.00                 C  
ATOM    704  CZ  PHE   101     -79.037  93.818  -7.902  1.00                 C  
ATOM    705  CD1 PHE   101     -81.188  93.692  -6.859  1.00                 C  
ATOM    706  CE1 PHE   101     -79.810  93.733  -6.760  1.00                 C  
ATOM    707  CD2 PHE   101     -81.021  93.819  -9.230  1.00                 C  
ATOM    708  CE2 PHE   101     -79.643  93.861  -9.130  1.00                 C  
ATOM    709  N   CYS   102     -86.328  94.680  -7.985  1.00                 N  
ATOM    710  CA  CYS   102     -87.725  94.460  -8.370  1.00                 C  
ATOM    711  C   CYS   102     -88.696  95.355  -7.598  1.00                 C  
ATOM    712  O   CYS   102     -89.906  95.141  -7.623  1.00                 O  
ATOM    713  CB  CYS   102     -88.114  92.995  -8.161  1.00                 C  
ATOM    714  SG  CYS   102     -87.182  91.823  -9.175  1.00                 S  
ATOM    715  N   PHE   103     -88.147  96.350  -6.908  1.00                 N  
ATOM    716  CA  PHE   103     -88.923  97.331  -6.149  1.00                 C  
ATOM    717  C   PHE   103     -89.730  96.806  -4.974  1.00                 C  
ATOM    718  O   PHE   103     -90.158  97.586  -4.124  1.00                 O  
ATOM    719  CB  PHE   103     -89.901  98.067  -7.067  1.00                 C  
ATOM    720  CG  PHE   103     -89.239  98.771  -8.217  1.00                 C  
ATOM    721  CZ  PHE   103     -88.012 100.079 -10.341  1.00                 C  
ATOM    722  CD1 PHE   103     -89.335  98.268  -9.503  1.00                 C  
ATOM    723  CE1 PHE   103     -88.726  98.916 -10.561  1.00                 C  
ATOM    724  CD2 PHE   103     -88.521  99.936  -8.014  1.00                 C  
ATOM    725  CE2 PHE   103     -87.912 100.584  -9.072  1.00                 C  
ATOM    726  N   GLN   104     -89.933  95.493  -4.924  1.00                 N  
ATOM    727  CA  GLN   104     -90.676  94.856  -3.839  1.00                 C  
ATOM    728  C   GLN   104     -90.377  95.497  -2.479  1.00                 C  
ATOM    729  O   GLN   104     -89.220  95.708  -2.130  1.00                 O  
ATOM    730  CB  GLN   104     -90.360  93.360  -3.779  1.00                 C  
ATOM    731  CD  GLN   104     -92.565  92.543  -2.857  1.00                 C  
ATOM    732  CG  GLN   104     -91.065  92.622  -2.653  1.00                 C  
ATOM    733  OE1 GLN   104     -93.036  92.087  -3.898  1.00                 O  
ATOM    734  NE2 GLN   104     -93.320  92.988  -1.859  1.00                 N  
ATOM    735  N   ARG   105     -91.410  95.819  -1.711  1.00                 N  
ATOM    736  CA  ARG   105     -91.174  96.389  -0.388  1.00                 C  
ATOM    737  C   ARG   105     -90.841  95.218   0.544  1.00                 C  
ATOM    738  O   ARG   105     -91.442  94.145   0.454  1.00                 O  
ATOM    739  CB  ARG   105     -92.398  97.178   0.081  1.00                 C  
ATOM    740  CD  ARG   105     -93.958  99.112  -0.274  1.00                 C  
ATOM    741  NE  ARG   105     -95.143  98.302  -0.542  1.00                 N  
ATOM    742  CG  ARG   105     -92.683  98.427  -0.738  1.00                 C  
ATOM    743  CZ  ARG   105     -96.369  98.612  -0.133  1.00                 C  
ATOM    744  NH1 ARG   105     -97.388  97.815  -0.424  1.00                 N  
ATOM    745  NH2 ARG   105     -96.573  99.720   0.568  1.00                 N  
ATOM    746  N   ASN   106     -89.871  95.414   1.426  1.00                 N  
ATOM    747  CA  ASN   106     -89.460  94.356   2.345  1.00                 C  
ATOM    748  C   ASN   106     -89.339  94.880   3.752  1.00                 C  
ATOM    749  O   ASN   106     -89.039  96.048   3.981  1.00                 O  
ATOM    750  CB  ASN   106     -88.142  93.730   1.886  1.00                 C  
ATOM    751  CG  ASN   106     -88.268  93.014   0.556  1.00                 C  
ATOM    752  OD1 ASN   106     -88.743  91.880   0.493  1.00                 O  
ATOM    753  ND2 ASN   106     -87.844  93.676  -0.514  1.00                 N  
ATOM    754  N   PRO   107     -89.533  93.977   4.695  1.00                 N  
ATOM    755  CA  PRO   107     -89.456  94.301   6.102  1.00                 C  
ATOM    756  C   PRO   107     -88.075  93.861   6.595  1.00                 C  
ATOM    757  O   PRO   107     -87.462  92.964   6.014  1.00                 O  
ATOM    758  CB  PRO   107     -90.601  93.502   6.729  1.00                 C  
ATOM    759  CD  PRO   107     -90.409  92.727   4.473  1.00                 C  
ATOM    760  CG  PRO   107     -90.717  92.284   5.875  1.00                 C  
ATOM    761  N   PHE   108     -87.567  94.507   7.637  1.00                 N  
ATOM    762  CA  PHE   108     -86.268  94.124   8.179  1.00                 C  
ATOM    763  C   PHE   108     -86.480  93.053   9.234  1.00                 C  
ATOM    764  O   PHE   108     -87.603  92.811   9.670  1.00                 O  
ATOM    765  CB  PHE   108     -85.548  95.344   8.758  1.00                 C  
ATOM    766  CG  PHE   108     -85.136  96.352   7.723  1.00                 C  
ATOM    767  CZ  PHE   108     -84.370  98.213   5.806  1.00                 C  
ATOM    768  CD1 PHE   108     -85.744  97.594   7.666  1.00                 C  
ATOM    769  CE1 PHE   108     -85.365  98.521   6.714  1.00                 C  
ATOM    770  CD2 PHE   108     -84.141  96.058   6.808  1.00                 C  
ATOM    771  CE2 PHE   108     -83.763  96.986   5.856  1.00                 C  
ATOM    772  N   PRO   109     -85.400  92.375   9.645  1.00                 N  
ATOM    773  CA  PRO   109     -85.575  91.350  10.673  1.00                 C  
ATOM    774  C   PRO   109     -85.568  92.052  12.035  1.00                 C  
ATOM    775  O   PRO   109     -85.002  93.140  12.185  1.00                 O  
ATOM    776  CB  PRO   109     -84.377  90.419  10.475  1.00                 C  
ATOM    777  CD  PRO   109     -84.182  92.169   8.854  1.00                 C  
ATOM    778  CG  PRO   109     -83.901  90.712   9.092  1.00                 C  
ATOM    779  N   PRO   110     -86.196  91.439  13.045  1.00                 N  
ATOM    780  CA  PRO   110     -86.261  92.020  14.387  1.00                 C  
ATOM    781  C   PRO   110     -84.970  92.632  14.914  1.00                 C  
ATOM    782  O   PRO   110     -84.950  93.795  15.309  1.00                 O  
ATOM    783  CB  PRO   110     -86.666  90.845  15.280  1.00                 C  
ATOM    784  CD  PRO   110     -86.817  89.988  13.050  1.00                 C  
ATOM    785  CG  PRO   110     -87.488  89.970  14.395  1.00                 C  
ATOM    786  N   GLN   111     -83.896  91.852  14.917  1.00                 N  
ATOM    787  CA  GLN   111     -82.610  92.320  15.424  1.00                 C  
ATOM    788  C   GLN   111     -82.134  93.641  14.826  1.00                 C  
ATOM    789  O   GLN   111     -81.237  94.285  15.375  1.00                 O  
ATOM    790  CB  GLN   111     -81.525  91.269  15.184  1.00                 C  
ATOM    791  CD  GLN   111     -80.207  91.688  17.298  1.00                 C  
ATOM    792  CG  GLN   111     -80.174  91.623  15.783  1.00                 C  
ATOM    793  OE1 GLN   111     -80.679  90.762  17.957  1.00                 O  
ATOM    794  NE2 GLN   111     -79.705  92.784  17.853  1.00                 N  
ATOM    795  N   TYR   112     -82.728  94.048  13.708  1.00                 N  
ATOM    796  CA  TYR   112     -82.335  95.293  13.052  1.00                 C  
ATOM    797  C   TYR   112     -83.006  96.530  13.644  1.00                 C  
ATOM    798  O   TYR   112     -82.589  97.656  13.372  1.00                 O  
ATOM    799  CB  TYR   112     -82.647  95.232  11.555  1.00                 C  
ATOM    800  CG  TYR   112     -81.786  94.252  10.790  1.00                 C  
ATOM    801  OH  TYR   112     -79.420  91.546   8.699  1.00                 O  
ATOM    802  CZ  TYR   112     -80.203  92.443   9.389  1.00                 C  
ATOM    803  CD1 TYR   112     -81.401  93.046  11.362  1.00                 C  
ATOM    804  CE1 TYR   112     -80.615  92.144  10.670  1.00                 C  
ATOM    805  CD2 TYR   112     -81.363  94.535   9.498  1.00                 C  
ATOM    806  CE2 TYR   112     -80.576  93.646   8.791  1.00                 C  
ATOM    807  N   ALA   113     -84.039  96.311  14.450  1.00                 N  
ATOM    808  CA  ALA   113     -84.795  97.386  15.091  1.00                 C  
ATOM    809  C   ALA   113     -84.088  98.745  15.163  1.00                 C  
ATOM    810  O   ALA   113     -84.564  99.728  14.587  1.00                 O  
ATOM    811  CB  ALA   113     -85.179  96.991  16.509  1.00                 C  
ATOM    812  N   ALA   114     -82.958  98.791  15.868  1.00                 N  
ATOM    813  CA  ALA   114     -82.206 100.030  16.034  1.00                 C  
ATOM    814  C   ALA   114     -81.818 100.802  14.780  1.00                 C  
ATOM    815  O   ALA   114     -81.466 101.983  14.846  1.00                 O  
ATOM    816  CB  ALA   114     -80.914  99.768  16.793  1.00                 C  
ATOM    817  N   ILE   115     -81.868 100.126  13.638  1.00                 N  
ATOM    818  CA  ILE   115     -81.534 100.722  12.351  1.00                 C  
ATOM    819  C   ILE   115     -82.043 102.167  12.240  1.00                 C  
ATOM    820  O   ILE   115     -83.206 102.446  12.535  1.00                 O  
ATOM    821  CB  ILE   115     -82.094  99.891  11.182  1.00                 C  
ATOM    822  CD1 ILE   115     -81.798  99.462   8.686  1.00                 C  
ATOM    823  CG1 ILE   115     -81.517 100.384   9.853  1.00                 C  
ATOM    824  CG2 ILE   115     -83.615  99.922  11.186  1.00                 C  
ATOM    825  N   THR   116     -81.165 103.078  11.822  1.00                 N  
ATOM    826  CA  THR   116     -81.525 104.489  11.668  1.00                 C  
ATOM    827  C   THR   116     -80.631 105.226  10.672  1.00                 C  
ATOM    828  O   THR   116     -79.481 104.853  10.448  1.00                 O  
ATOM    829  CB  THR   116     -81.470 105.236  13.014  1.00                 C  
ATOM    830  OG1 THR   116     -81.936 106.579  12.837  1.00                 O  
ATOM    831  CG2 THR   116     -80.044 105.280  13.541  1.00                 C  
ATOM    832  N   GLU   117     -81.173 106.285  10.082  1.00                 N  
ATOM    833  CA  GLU   117     -80.440 107.104   9.121  1.00                 C  
ATOM    834  C   GLU   117     -78.966 107.309   9.473  1.00                 C  
ATOM    835  O   GLU   117     -78.113 107.317   8.589  1.00                 O  
ATOM    836  CB  GLU   117     -81.099 108.477   8.975  1.00                 C  
ATOM    837  CD  GLU   117     -80.553 108.861   6.539  1.00                 C  
ATOM    838  CG  GLU   117     -80.426 109.383   7.956  1.00                 C  
ATOM    839  OE1 GLU   117     -81.460 108.040   6.287  1.00                 O  
ATOM    840  OE2 GLU   117     -79.746 109.274   5.679  1.00                 O  
ATOM    841  N   GLN   118     -78.670 107.484  10.759  1.00                 N  
ATOM    842  CA  GLN   118     -77.300 107.723  11.193  1.00                 C  
ATOM    843  C   GLN   118     -76.594 106.505  11.756  1.00                 C  
ATOM    844  O   GLN   118     -75.402 106.555  12.048  1.00                 O  
ATOM    845  CB  GLN   118     -77.258 108.829  12.249  1.00                 C  
ATOM    846  CD  GLN   118     -76.971 110.726  10.606  1.00                 C  
ATOM    847  CG  GLN   118     -77.779 110.172  11.763  1.00                 C  
ATOM    848  OE1 GLN   118     -75.769 110.960  10.732  1.00                 O  
ATOM    849  NE2 GLN   118     -77.631 110.938   9.474  1.00                 N  
ATOM    850  N   HIS   119     -77.327 105.417  11.931  1.00                 N  
ATOM    851  CA  HIS   119     -76.725 104.186  12.424  1.00                 C  
ATOM    852  C   HIS   119     -77.375 103.033  11.703  1.00                 C  
ATOM    853  O   HIS   119     -78.248 102.339  12.233  1.00                 O  
ATOM    854  CB  HIS   119     -76.894 104.077  13.941  1.00                 C  
ATOM    855  CG  HIS   119     -76.290 105.217  14.700  1.00                 C  
ATOM    856  ND1 HIS   119     -74.932 105.348  14.889  1.00                 N  
ATOM    857  CE1 HIS   119     -74.695 106.463  15.603  1.00                 C  
ATOM    858  CD2 HIS   119     -76.802 106.391  15.392  1.00                 C  
ATOM    859  NE2 HIS   119     -75.813 107.093  15.909  1.00                 N  
ATOM    860  N   GLN   120     -76.927 102.849  10.468  1.00                 N  
ATOM    861  CA  GLN   120     -77.449 101.822   9.589  1.00                 C  
ATOM    862  C   GLN   120     -76.570 100.591   9.490  1.00                 C  
ATOM    863  O   GLN   120     -75.377 100.649   9.754  1.00                 O  
ATOM    864  CB  GLN   120     -77.664 102.380   8.181  1.00                 C  
ATOM    865  CD  GLN   120     -78.902 104.001   6.691  1.00                 C  
ATOM    866  CG  GLN   120     -78.710 103.480   8.102  1.00                 C  
ATOM    867  OE1 GLN   120     -79.040 103.225   5.746  1.00                 O  
ATOM    868  NE2 GLN   120     -78.912 105.321   6.546  1.00                 N  
ATOM    869  N   PRO   121     -77.159  99.456   9.098  1.00                 N  
ATOM    870  CA  PRO   121     -76.450  98.187   8.950  1.00                 C  
ATOM    871  C   PRO   121     -75.413  98.276   7.828  1.00                 C  
ATOM    872  O   PRO   121     -75.697  98.816   6.752  1.00                 O  
ATOM    873  CB  PRO   121     -77.555  97.182   8.621  1.00                 C  
ATOM    874  CD  PRO   121     -78.583  99.342   8.686  1.00                 C  
ATOM    875  CG  PRO   121     -78.637  98.004   8.005  1.00                 C  
ATOM    876  N   ALA   122     -74.221  97.740   8.099  1.00                 N  
ATOM    877  CA  ALA   122     -73.090  97.740   7.169  1.00                 C  
ATOM    878  C   ALA   122     -73.455  97.511   5.701  1.00                 C  
ATOM    879  O   ALA   122     -73.094  98.305   4.833  1.00                 O  
ATOM    880  CB  ALA   122     -72.074  96.681   7.569  1.00                 C  
ATOM    881  N   GLU   123     -74.162  96.425   5.421  1.00                 N  
ATOM    882  CA  GLU   123     -74.560  96.124   4.052  1.00                 C  
ATOM    883  C   GLU   123     -75.118  97.309   3.264  1.00                 C  
ATOM    884  O   GLU   123     -75.135  97.276   2.032  1.00                 O  
ATOM    885  CB  GLU   123     -75.609  95.010   4.031  1.00                 C  
ATOM    886  CD  GLU   123     -76.910  95.151   6.192  1.00                 C  
ATOM    887  CG  GLU   123     -76.925  95.384   4.694  1.00                 C  
ATOM    888  OE1 GLU   123     -75.870  95.428   6.826  1.00                 O  
ATOM    889  OE2 GLU   123     -77.938  94.690   6.731  1.00                 O  
ATOM    890  N   ILE   124     -75.585  98.340   3.965  1.00                 N  
ATOM    891  CA  ILE   124     -76.165  99.512   3.314  1.00                 C  
ATOM    892  C   ILE   124     -75.180 100.641   3.023  1.00                 C  
ATOM    893  O   ILE   124     -75.499 101.575   2.284  1.00                 O  
ATOM    894  CB  ILE   124     -77.322 100.103   4.142  1.00                 C  
ATOM    895  CD1 ILE   124     -79.034  98.619   2.974  1.00                 C  
ATOM    896  CG1 ILE   124     -78.448  99.078   4.291  1.00                 C  
ATOM    897  CG2 ILE   124     -77.814 101.400   3.519  1.00                 C  
ATOM    898  N   ILE   125     -73.984 100.558   3.596  1.00                 N  
ATOM    899  CA  ILE   125     -72.972 101.585   3.374  1.00                 C  
ATOM    900  C   ILE   125     -72.291 101.367   2.022  1.00                 C  
ATOM    901  O   ILE   125     -71.994 100.238   1.641  1.00                 O  
ATOM    902  CB  ILE   125     -71.927 101.602   4.505  1.00                 C  
ATOM    903  CD1 ILE   125     -71.693 101.769   7.038  1.00                 C  
ATOM    904  CG1 ILE   125     -72.587 101.974   5.835  1.00                 C  
ATOM    905  CG2 ILE   125     -70.782 102.540   4.159  1.00                 C  
ATOM    906  N   PRO   126     -72.047 102.448   1.270  1.00                 N  
ATOM    907  CA  PRO   126     -71.399 102.310  -0.035  1.00                 C  
ATOM    908  C   PRO   126     -70.052 101.614   0.109  1.00                 C  
ATOM    909  O   PRO   126     -69.694 100.740  -0.686  1.00                 O  
ATOM    910  CB  PRO   126     -71.244 103.751  -0.525  1.00                 C  
ATOM    911  CD  PRO   126     -72.471 103.906   1.523  1.00                 C  
ATOM    912  CG  PRO   126     -72.349 104.495   0.146  1.00                 C  
ATOM    913  N   GLN   127     -69.313 102.003   1.139  1.00                 N  
ATOM    914  CA  GLN   127     -68.008 101.412   1.410  1.00                 C  
ATOM    915  C   GLN   127     -68.137  99.897   1.440  1.00                 C  
ATOM    916  O   GLN   127     -67.176  99.166   1.188  1.00                 O  
ATOM    917  CB  GLN   127     -67.444 101.941   2.730  1.00                 C  
ATOM    918  CD  GLN   127     -65.015 101.982   2.040  1.00                 C  
ATOM    919  CG  GLN   127     -66.033 101.466   3.037  1.00                 C  
ATOM    920  OE1 GLN   127     -64.955 103.180   1.764  1.00                 O  
ATOM    921  NE2 GLN   127     -64.209 101.077   1.497  1.00                 N  
ATOM    922  N   PHE   128     -69.337  99.424   1.740  1.00                 N  
ATOM    923  CA  PHE   128     -69.551  97.999   1.806  1.00                 C  
ATOM    924  C   PHE   128     -70.286  97.375   0.638  1.00                 C  
ATOM    925  O   PHE   128     -70.870  96.299   0.775  1.00                 O  
ATOM    926  CB  PHE   128     -70.323  97.631   3.075  1.00                 C  
ATOM    927  CG  PHE   128     -69.572  97.913   4.344  1.00                 C  
ATOM    928  CZ  PHE   128     -68.178  98.429   6.693  1.00                 C  
ATOM    929  CD1 PHE   128     -69.820  99.064   5.072  1.00                 C  
ATOM    930  CE1 PHE   128     -69.129  99.323   6.240  1.00                 C  
ATOM    931  CD2 PHE   128     -68.617  97.027   4.812  1.00                 C  
ATOM    932  CE2 PHE   128     -67.926  97.287   5.980  1.00                 C  
ATOM    933  N   SER   129     -70.294  98.060  -0.505  1.00                 N  
ATOM    934  CA  SER   129     -70.858  97.439  -1.688  1.00                 C  
ATOM    935  C   SER   129     -69.727  96.428  -1.707  1.00                 C  
ATOM    936  O   SER   129     -68.565  96.835  -1.714  1.00                 O  
ATOM    937  CB  SER   129     -70.992  98.462  -2.818  1.00                 C  
ATOM    938  OG  SER   129     -71.921  99.477  -2.480  1.00                 O  
ATOM    939  N   THR   130     -70.028  95.138  -1.681  1.00                 N  
ATOM    940  CA  THR   130     -68.975  94.116  -1.605  1.00                 C  
ATOM    941  C   THR   130     -68.676  93.942  -0.111  1.00                 C  
ATOM    942  O   THR   130     -67.971  94.760   0.504  1.00                 O  
ATOM    943  CB  THR   130     -67.728  94.530  -2.407  1.00                 C  
ATOM    944  OG1 THR   130     -68.086  94.741  -3.779  1.00                 O  
ATOM    945  CG2 THR   130     -66.668  93.441  -2.344  1.00                 C  
ATOM    946  N   ILE   131     -69.229  92.869   0.450  1.00                 N  
ATOM    947  CA  ILE   131     -69.100  92.538   1.859  1.00                 C  
ATOM    948  C   ILE   131     -69.203  91.015   2.008  1.00                 C  
ATOM    949  O   ILE   131     -69.756  90.350   1.128  1.00                 O  
ATOM    950  CB  ILE   131     -70.164  93.258   2.708  1.00                 C  
ATOM    951  CD1 ILE   131     -70.639  94.039   5.088  1.00                 C  
ATOM    952  CG1 ILE   131     -69.856  93.098   4.198  1.00                 C  
ATOM    953  CG2 ILE   131     -71.556  92.752   2.359  1.00                 C  
ATOM    954  N   GLU   132     -68.674  90.453   3.096  1.00                 N  
ATOM    955  CA  GLU   132     -68.771  88.999   3.288  1.00                 C  
ATOM    956  C   GLU   132     -69.604  88.622   4.520  1.00                 C  
ATOM    957  O   GLU   132     -69.405  89.180   5.593  1.00                 O  
ATOM    958  CB  GLU   132     -67.377  88.381   3.412  1.00                 C  
ATOM    959  CD  GLU   132     -65.981  86.286   3.620  1.00                 C  
ATOM    960  CG  GLU   132     -67.380  86.868   3.558  1.00                 C  
ATOM    961  OE1 GLU   132     -65.240  86.415   2.624  1.00                 O  
ATOM    962  OE2 GLU   132     -65.627  85.701   4.665  1.00                 O  
ATOM    963  N   TYR   133     -70.539  87.686   4.359  1.00                 N  
ATOM    964  CA  TYR   133     -71.387  87.246   5.469  1.00                 C  
ATOM    965  C   TYR   133     -70.922  85.897   5.985  1.00                 C  
ATOM    966  O   TYR   133     -70.184  85.187   5.300  1.00                 O  
ATOM    967  CB  TYR   133     -72.851  87.176   5.030  1.00                 C  
ATOM    968  CG  TYR   133     -73.461  88.523   4.716  1.00                 C  
ATOM    969  OH  TYR   133     -75.135  92.227   3.837  1.00                 O  
ATOM    970  CZ  TYR   133     -74.581  91.002   4.129  1.00                 C  
ATOM    971  CD1 TYR   133     -73.391  89.055   3.434  1.00                 C  
ATOM    972  CE1 TYR   133     -73.946  90.285   3.138  1.00                 C  
ATOM    973  CD2 TYR   133     -74.105  89.260   5.702  1.00                 C  
ATOM    974  CE2 TYR   133     -74.666  90.492   5.424  1.00                 C  
ATOM    975  N   THR   134     -71.363  85.532   7.186  1.00                 N  
ATOM    976  CA  THR   134     -70.949  84.261   7.762  1.00                 C  
ATOM    977  C   THR   134     -72.095  83.320   8.098  1.00                 C  
ATOM    978  O   THR   134     -72.533  83.265   9.243  1.00                 O  
ATOM    979  CB  THR   134     -70.125  84.465   9.047  1.00                 C  
ATOM    980  OG1 THR   134     -70.878  85.248   9.981  1.00                 O  
ATOM    981  CG2 THR   134     -68.826  85.194   8.736  1.00                 C  
ATOM    982  N   ILE   135     -72.556  82.570   7.097  1.00                 N  
ATOM    983  CA  ILE   135     -73.654  81.615   7.250  1.00                 C  
ATOM    984  C   ILE   135     -73.485  80.630   8.401  1.00                 C  
ATOM    985  O   ILE   135     -72.402  80.099   8.638  1.00                 O  
ATOM    986  CB  ILE   135     -73.878  80.801   5.962  1.00                 C  
ATOM    987  CD1 ILE   135     -75.529  82.507   5.033  1.00                 C  
ATOM    988  CG1 ILE   135     -74.252  81.728   4.804  1.00                 C  
ATOM    989  CG2 ILE   135     -74.928  79.724   6.188  1.00                 C  
ATOM    990  N   THR   136     -74.591  80.382   9.092  1.00                 N  
ATOM    991  CA  THR   136     -74.634  79.477  10.230  1.00                 C  
ATOM    992  C   THR   136     -75.247  78.161   9.752  1.00                 C  
ATOM    993  O   THR   136     -76.226  77.683  10.321  1.00                 O  
ATOM    994  CB  THR   136     -75.439  80.077  11.398  1.00                 C  
ATOM    995  OG1 THR   136     -76.761  80.404  10.952  1.00                 O  
ATOM    996  CG2 THR   136     -74.771  81.343  11.911  1.00                 C  
ATOM    997  N   ARG   137     -74.665  77.594   8.695  1.00                 N  
ATOM    998  CA  ARG   137     -75.128  76.338   8.090  1.00                 C  
ATOM    999  C   ARG   137     -75.322  75.180   9.071  1.00                 C  
ATOM   1000  O   ARG   137     -76.417  74.623   9.177  1.00                 O  
ATOM   1001  CB  ARG   137     -74.155  75.876   7.003  1.00                 C  
ATOM   1002  CD  ARG   137     -73.601  74.237   5.185  1.00                 C  
ATOM   1003  NE  ARG   137     -73.455  75.258   4.150  1.00                 N  
ATOM   1004  CG  ARG   137     -74.612  74.640   6.245  1.00                 C  
ATOM   1005  CZ  ARG   137     -74.268  75.385   3.106  1.00                 C  
ATOM   1006  NH1 ARG   137     -74.058  76.344   2.215  1.00                 N  
ATOM   1007  NH2 ARG   137     -75.288  74.551   2.956  1.00                 N  
ATOM   1008  N   ALA   138     -74.252  74.809   9.769  1.00                 N  
ATOM   1009  CA  ALA   138     -74.337  73.724  10.731  1.00                 C  
ATOM   1010  C   ALA   138     -73.277  72.655  10.542  1.00                 C  
ATOM   1011  O   ALA   138     -72.413  72.477  11.400  1.00                 O  
ATOM   1012  CB  ALA   138     -75.708  73.068  10.670  1.00                 C  
ATOM   1013  N   THR   139     -73.323  71.908   9.431  1.00                 N  
ATOM   1014  CA  THR   139     -72.319  70.864   9.207  1.00                 C  
ATOM   1015  C   THR   139     -70.938  71.468   8.943  1.00                 C  
ATOM   1016  O   THR   139     -70.625  71.824   7.808  1.00                 O  
ATOM   1017  CB  THR   139     -72.708  69.951   8.030  1.00                 C  
ATOM   1018  OG1 THR   139     -73.962  69.316   8.307  1.00                 O  
ATOM   1019  CG2 THR   139     -71.654  68.874   7.821  1.00                 C  
ATOM   1020  N   CYS   140     -70.124  71.600   9.987  1.00                 N  
ATOM   1021  CA  CYS   140     -68.779  72.153   9.824  1.00                 C  
ATOM   1022  C   CYS   140     -67.861  71.028   9.358  1.00                 C  
ATOM   1023  O   CYS   140     -67.262  70.323  10.171  1.00                 O  
ATOM   1024  CB  CYS   140     -68.293  72.775  11.135  1.00                 C  
ATOM   1025  SG  CYS   140     -66.678  73.581  11.025  1.00                 S  
ATOM   1026  N   SER   141     -67.755  70.862   8.046  1.00                 N  
ATOM   1027  CA  SER   141     -66.926  69.810   7.478  1.00                 C  
ATOM   1028  C   SER   141     -65.437  70.121   7.430  1.00                 C  
ATOM   1029  O   SER   141     -65.018  71.281   7.345  1.00                 O  
ATOM   1030  CB  SER   141     -67.384  69.475   6.057  1.00                 C  
ATOM   1031  OG  SER   141     -66.523  68.525   5.454  1.00                 O  
ATOM   1032  N   PRO   142     -64.613  69.071   7.499  1.00                 N  
ATOM   1033  CA  PRO   142     -63.162  69.218   7.453  1.00                 C  
ATOM   1034  C   PRO   142     -62.770  69.137   5.980  1.00                 C  
ATOM   1035  O   PRO   142     -63.495  68.551   5.170  1.00                 O  
ATOM   1036  CB  PRO   142     -62.644  68.045   8.288  1.00                 C  
ATOM   1037  CD  PRO   142     -64.987  67.659   7.988  1.00                 C  
ATOM   1038  CG  PRO   142     -63.656  66.968   8.086  1.00                 C  
ATOM   1039  N   PRO   143     -61.641  69.727   5.619  1.00                 N  
ATOM   1040  CA  PRO   143     -61.231  69.665   4.233  1.00                 C  
ATOM   1041  C   PRO   143     -60.760  68.253   3.952  1.00                 C  
ATOM   1042  O   PRO   143     -60.231  67.572   4.832  1.00                 O  
ATOM   1043  CB  PRO   143     -60.108  70.699   4.133  1.00                 C  
ATOM   1044  CD  PRO   143     -60.868  70.719   6.402  1.00                 C  
ATOM   1045  CG  PRO   143     -60.315  71.591   5.310  1.00                 C  
ATOM   1046  N   VAL   144     -60.968  67.810   2.721  1.00                 N  
ATOM   1047  CA  VAL   144     -60.557  66.477   2.320  1.00                 C  
ATOM   1048  C   VAL   144     -59.521  66.599   1.207  1.00                 C  
ATOM   1049  O   VAL   144     -59.736  67.299   0.210  1.00                 O  
ATOM   1050  CB  VAL   144     -61.759  65.628   1.868  1.00                 C  
ATOM   1051  CG1 VAL   144     -61.298  64.255   1.404  1.00                 C  
ATOM   1052  CG2 VAL   144     -62.775  65.501   2.993  1.00                 C  
ATOM   1053  N   TYR   145     -58.385  65.941   1.389  1.00                 N  
ATOM   1054  CA  TYR   145     -57.337  65.970   0.379  1.00                 C  
ATOM   1055  C   TYR   145     -57.024  64.537  -0.040  1.00                 C  
ATOM   1056  O   TYR   145     -56.552  63.734   0.770  1.00                 O  
ATOM   1057  CB  TYR   145     -56.093  66.679   0.918  1.00                 C  
ATOM   1058  CG  TYR   145     -56.311  68.140   1.240  1.00                 C  
ATOM   1059  OH  TYR   145     -56.917  72.154   2.139  1.00                 O  
ATOM   1060  CZ  TYR   145     -56.716  70.826   1.840  1.00                 C  
ATOM   1061  CD1 TYR   145     -56.835  68.528   2.466  1.00                 C  
ATOM   1062  CE1 TYR   145     -57.038  69.861   2.769  1.00                 C  
ATOM   1063  CD2 TYR   145     -55.992  69.127   0.316  1.00                 C  
ATOM   1064  CE2 TYR   145     -56.188  70.465   0.601  1.00                 C  
ATOM   1065  N   LEU   146     -57.288  64.222  -1.305  1.00                 N  
ATOM   1066  CA  LEU   146     -57.035  62.886  -1.816  1.00                 C  
ATOM   1067  C   LEU   146     -55.872  62.852  -2.790  1.00                 C  
ATOM   1068  O   LEU   146     -55.952  63.408  -3.889  1.00                 O  
ATOM   1069  CB  LEU   146     -58.286  62.327  -2.497  1.00                 C  
ATOM   1070  CG  LEU   146     -58.154  60.936  -3.121  1.00                 C  
ATOM   1071  CD1 LEU   146     -57.857  59.894  -2.054  1.00                 C  
ATOM   1072  CD2 LEU   146     -59.416  60.568  -3.885  1.00                 C  
ATOM   1073  N   ILE   147     -54.791  62.193  -2.386  1.00                 N  
ATOM   1074  CA  ILE   147     -53.615  62.079  -3.237  1.00                 C  
ATOM   1075  C   ILE   147     -53.684  60.885  -4.178  1.00                 C  
ATOM   1076  O   ILE   147     -53.685  59.743  -3.740  1.00                 O  
ATOM   1077  CB  ILE   147     -52.323  61.985  -2.404  1.00                 C  
ATOM   1078  CD1 ILE   147     -51.034  63.132  -0.528  1.00                 C  
ATOM   1079  CG1 ILE   147     -52.153  63.237  -1.541  1.00                 C  
ATOM   1080  CG2 ILE   147     -51.122  61.754  -3.309  1.00                 C  
ATOM   1081  N   VAL   148     -53.745  61.157  -5.473  1.00                 N  
ATOM   1082  CA  VAL   148     -53.779  60.109  -6.479  1.00                 C  
ATOM   1083  C   VAL   148     -52.402  60.131  -7.141  1.00                 C  
ATOM   1084  O   VAL   148     -52.157  60.915  -8.060  1.00                 O  
ATOM   1085  CB  VAL   148     -54.927  60.327  -7.483  1.00                 C  
ATOM   1086  CG1 VAL   148     -54.938  59.221  -8.527  1.00                 C  
ATOM   1087  CG2 VAL   148     -56.262  60.394  -6.758  1.00                 C  
ATOM   1088  N   LEU   149     -51.513  59.258  -6.670  1.00                 N  
ATOM   1089  CA  LEU   149     -50.135  59.210  -7.147  1.00                 C  
ATOM   1090  C   LEU   149     -49.771  58.187  -8.213  1.00                 C  
ATOM   1091  O   LEU   149     -50.119  57.018  -8.106  1.00                 O  
ATOM   1092  CB  LEU   149     -49.173  58.965  -5.983  1.00                 C  
ATOM   1093  CG  LEU   149     -47.690  58.850  -6.341  1.00                 C  
ATOM   1094  CD1 LEU   149     -47.164  60.171  -6.883  1.00                 C  
ATOM   1095  CD2 LEU   149     -46.877  58.413  -5.132  1.00                 C  
ATOM   1096  N   ASP   150     -49.045  58.637  -9.234  1.00                 N  
ATOM   1097  CA  ASP   150     -48.574  57.757 -10.300  1.00                 C  
ATOM   1098  C   ASP   150     -47.226  57.232  -9.834  1.00                 C  
ATOM   1099  O   ASP   150     -46.444  57.970  -9.236  1.00                 O  
ATOM   1100  CB  ASP   150     -48.492  58.517 -11.625  1.00                 C  
ATOM   1101  CG  ASP   150     -48.162  57.612 -12.796  1.00                 C  
ATOM   1102  OD1 ASP   150     -48.275  56.378 -12.644  1.00                 O  
ATOM   1103  OD2 ASP   150     -47.790  58.138 -13.867  1.00                 O  
ATOM   1104  N   THR   151     -46.950  55.962 -10.103  1.00                 N  
ATOM   1105  CA  THR   151     -45.690  55.377  -9.676  1.00                 C  
ATOM   1106  C   THR   151     -44.776  54.931 -10.814  1.00                 C  
ATOM   1107  O   THR   151     -43.797  54.226 -10.577  1.00                 O  
ATOM   1108  CB  THR   151     -45.915  54.158  -8.762  1.00                 C  
ATOM   1109  OG1 THR   151     -46.671  53.164  -9.464  1.00                 O  
ATOM   1110  CG2 THR   151     -46.684  54.563  -7.514  1.00                 C  
ATOM   1111  N   CYS   152     -45.084  55.345 -12.041  1.00                 N  
ATOM   1112  CA  CYS   152     -44.260  54.980 -13.191  1.00                 C  
ATOM   1113  C   CYS   152     -43.297  56.109 -13.540  1.00                 C  
ATOM   1114  O   CYS   152     -43.541  56.869 -14.471  1.00                 O  
ATOM   1115  CB  CYS   152     -45.141  54.640 -14.395  1.00                 C  
ATOM   1116  SG  CYS   152     -46.242  53.229 -14.140  1.00                 S  
ATOM   1117  N   MET   153     -42.203  56.219 -12.795  1.00                 N  
ATOM   1118  CA  MET   153     -41.207  57.256 -13.042  1.00                 C  
ATOM   1119  C   MET   153     -39.886  56.876 -12.369  1.00                 C  
ATOM   1120  O   MET   153     -39.850  55.979 -11.528  1.00                 O  
ATOM   1121  CB  MET   153     -41.706  58.610 -12.534  1.00                 C  
ATOM   1122  SD  MET   153     -42.646  60.226 -10.489  1.00                 S  
ATOM   1123  CE  MET   153     -44.303  60.063 -11.148  1.00                 C  
ATOM   1124  CG  MET   153     -41.910  58.671 -11.029  1.00                 C  
ATOM   1125  N   ASP   154     -38.799  57.544 -12.743  1.00                 N  
ATOM   1126  CA  ASP   154     -37.498  57.239 -12.156  1.00                 C  
ATOM   1127  C   ASP   154     -37.489  57.512 -10.660  1.00                 C  
ATOM   1128  O   ASP   154     -38.234  58.363 -10.179  1.00                 O  
ATOM   1129  CB  ASP   154     -36.397  58.050 -12.842  1.00                 C  
ATOM   1130  CG  ASP   154     -36.120  57.578 -14.256  1.00                 C  
ATOM   1131  OD1 ASP   154     -36.613  56.492 -14.626  1.00                 O  
ATOM   1132  OD2 ASP   154     -35.409  58.293 -14.993  1.00                 O  
ATOM   1133  N   ASP   155     -36.649  56.796  -9.921  1.00                 N  
ATOM   1134  CA  ASP   155     -36.587  56.985  -8.474  1.00                 C  
ATOM   1135  C   ASP   155     -36.322  58.420  -8.061  1.00                 C  
ATOM   1136  O   ASP   155     -36.791  58.858  -7.014  1.00                 O  
ATOM   1137  CB  ASP   155     -35.507  56.090  -7.862  1.00                 C  
ATOM   1138  CG  ASP   155     -35.898  54.625  -7.860  1.00                 C  
ATOM   1139  OD1 ASP   155     -37.092  54.328  -8.074  1.00                 O  
ATOM   1140  OD2 ASP   155     -35.010  53.774  -7.643  1.00                 O  
ATOM   1141  N   ASP   156     -35.569  59.152  -8.875  1.00                 N  
ATOM   1142  CA  ASP   156     -35.287  60.552  -8.577  1.00                 C  
ATOM   1143  C   ASP   156     -36.607  61.304  -8.492  1.00                 C  
ATOM   1144  O   ASP   156     -36.900  61.989  -7.512  1.00                 O  
ATOM   1145  CB  ASP   156     -34.369  61.152  -9.643  1.00                 C  
ATOM   1146  CG  ASP   156     -32.950  60.626  -9.553  1.00                 C  
ATOM   1147  OD1 ASP   156     -32.607  60.015  -8.519  1.00                 O  
ATOM   1148  OD2 ASP   156     -32.180  60.826 -10.516  1.00                 O  
ATOM   1149  N   ASP   157     -37.398  61.161  -9.544  1.00                 N  
ATOM   1150  CA  ASP   157     -38.693  61.802  -9.625  1.00                 C  
ATOM   1151  C   ASP   157     -39.618  61.405  -8.484  1.00                 C  
ATOM   1152  O   ASP   157     -39.957  62.236  -7.647  1.00                 O  
ATOM   1153  CB  ASP   157     -39.370  61.476 -10.958  1.00                 C  
ATOM   1154  CG  ASP   157     -38.704  62.165 -12.133  1.00                 C  
ATOM   1155  OD1 ASP   157     -37.905  63.096 -11.901  1.00                 O  
ATOM   1156  OD2 ASP   157     -38.982  61.773 -13.286  1.00                 O  
ATOM   1157  N   LEU   158     -40.021  60.141  -8.437  1.00                 N  
ATOM   1158  CA  LEU   158     -40.920  59.688  -7.380  1.00                 C  
ATOM   1159  C   LEU   158     -40.440  60.066  -5.984  1.00                 C  
ATOM   1160  O   LEU   158     -41.254  60.293  -5.089  1.00                 O  
ATOM   1161  CB  LEU   158     -41.106  58.171  -7.449  1.00                 C  
ATOM   1162  CG  LEU   158     -42.049  57.556  -6.412  1.00                 C  
ATOM   1163  CD1 LEU   158     -43.453  58.123  -6.559  1.00                 C  
ATOM   1164  CD2 LEU   158     -42.074  56.041  -6.540  1.00                 C  
ATOM   1165  N   GLN   159     -39.127  60.121  -5.786  1.00                 N  
ATOM   1166  CA  GLN   159     -38.601  60.482  -4.478  1.00                 C  
ATOM   1167  C   GLN   159     -38.937  61.937  -4.167  1.00                 C  
ATOM   1168  O   GLN   159     -39.414  62.250  -3.077  1.00                 O  
ATOM   1169  CB  GLN   159     -37.089  60.252  -4.426  1.00                 C  
ATOM   1170  CD  GLN   159     -36.961  59.533  -2.009  1.00                 C  
ATOM   1171  CG  GLN   159     -36.469  60.506  -3.062  1.00                 C  
ATOM   1172  OE1 GLN   159     -37.320  58.397  -2.318  1.00                 O  
ATOM   1173  NE2 GLN   159     -36.979  59.977  -0.757  1.00                 N  
ATOM   1174  N   ALA   160     -38.689  62.820  -5.133  1.00                 N  
ATOM   1175  CA  ALA   160     -38.978  64.243  -4.972  1.00                 C  
ATOM   1176  C   ALA   160     -40.470  64.422  -4.733  1.00                 C  
ATOM   1177  O   ALA   160     -40.890  65.118  -3.808  1.00                 O  
ATOM   1178  CB  ALA   160     -38.519  65.019  -6.197  1.00                 C  
ATOM   1179  N   VAL   161     -41.270  63.788  -5.577  1.00                 N  
ATOM   1180  CA  VAL   161     -42.708  63.857  -5.428  1.00                 C  
ATOM   1181  C   VAL   161     -43.073  63.464  -3.998  1.00                 C  
ATOM   1182  O   VAL   161     -43.822  64.163  -3.316  1.00                 O  
ATOM   1183  CB  VAL   161     -43.425  62.955  -6.450  1.00                 C  
ATOM   1184  CG1 VAL   161     -43.173  61.489  -6.136  1.00                 C  
ATOM   1185  CG2 VAL   161     -44.917  63.251  -6.467  1.00                 C  
ATOM   1186  N   LYS   162     -42.532  62.340  -3.545  1.00                 N  
ATOM   1187  CA  LYS   162     -42.807  61.864  -2.200  1.00                 C  
ATOM   1188  C   LYS   162     -42.496  62.950  -1.178  1.00                 C  
ATOM   1189  O   LYS   162     -43.232  63.120  -0.208  1.00                 O  
ATOM   1190  CB  LYS   162     -41.996  60.601  -1.902  1.00                 C  
ATOM   1191  CD  LYS   162     -41.764  58.116  -2.161  1.00                 C  
ATOM   1192  CE  LYS   162     -40.307  58.092  -2.592  1.00                 C  
ATOM   1193  CG  LYS   162     -42.467  59.369  -2.657  1.00                 C  
ATOM   1194  NZ  LYS   162     -39.642  56.809  -2.234  1.00                 N  
ATOM   1195  N   GLU   163     -41.424  63.702  -1.411  1.00                 N  
ATOM   1196  CA  GLU   163     -41.033  64.779  -0.498  1.00                 C  
ATOM   1197  C   GLU   163     -42.020  65.946  -0.546  1.00                 C  
ATOM   1198  O   GLU   163     -42.411  66.483   0.494  1.00                 O  
ATOM   1199  CB  GLU   163     -39.625  65.278  -0.829  1.00                 C  
ATOM   1200  CD  GLU   163     -37.150  64.782  -0.917  1.00                 C  
ATOM   1201  CG  GLU   163     -38.523  64.277  -0.520  1.00                 C  
ATOM   1202  OE1 GLU   163     -37.006  66.003  -1.134  1.00                 O  
ATOM   1203  OE2 GLU   163     -36.218  63.956  -1.010  1.00                 O  
ATOM   1204  N   SER   164     -42.404  66.338  -1.759  1.00                 N  
ATOM   1205  CA  SER   164     -43.357  67.423  -1.949  1.00                 C  
ATOM   1206  C   SER   164     -44.677  67.055  -1.284  1.00                 C  
ATOM   1207  O   SER   164     -45.367  67.907  -0.713  1.00                 O  
ATOM   1208  CB  SER   164     -43.553  67.709  -3.439  1.00                 C  
ATOM   1209  OG  SER   164     -44.158  66.608  -4.095  1.00                 O  
ATOM   1210  N   LEU   165     -45.028  65.777  -1.366  1.00                 N  
ATOM   1211  CA  LEU   165     -46.266  65.311  -0.779  1.00                 C  
ATOM   1212  C   LEU   165     -46.211  65.400   0.731  1.00                 C  
ATOM   1213  O   LEU   165     -47.170  65.848   1.357  1.00                 O  
ATOM   1214  CB  LEU   165     -46.558  63.874  -1.215  1.00                 C  
ATOM   1215  CG  LEU   165     -46.901  63.670  -2.692  1.00                 C  
ATOM   1216  CD1 LEU   165     -46.996  62.188  -3.022  1.00                 C  
ATOM   1217  CD2 LEU   165     -48.203  64.374  -3.044  1.00                 C  
ATOM   1218  N   GLN   166     -45.092  64.987   1.318  1.00                 N  
ATOM   1219  CA  GLN   166     -44.958  65.038   2.771  1.00                 C  
ATOM   1220  C   GLN   166     -45.095  66.476   3.261  1.00                 C  
ATOM   1221  O   GLN   166     -45.768  66.736   4.259  1.00                 O  
ATOM   1222  CB  GLN   166     -43.616  64.446   3.206  1.00                 C  
ATOM   1223  CD  GLN   166     -42.107  63.748   5.108  1.00                 C  
ATOM   1224  CG  GLN   166     -43.417  64.402   4.713  1.00                 C  
ATOM   1225  OE1 GLN   166     -41.062  64.023   4.517  1.00                 O  
ATOM   1226  NE2 GLN   166     -42.160  62.880   6.111  1.00                 N  
ATOM   1227  N   MET   167     -44.487  67.410   2.534  1.00                 N  
ATOM   1228  CA  MET   167     -44.540  68.829   2.875  1.00                 C  
ATOM   1229  C   MET   167     -45.960  69.374   2.962  1.00                 C  
ATOM   1230  O   MET   167     -46.312  70.072   3.907  1.00                 O  
ATOM   1231  CB  MET   167     -43.753  69.655   1.855  1.00                 C  
ATOM   1232  SD  MET   167     -41.377  70.278   0.575  1.00                 S  
ATOM   1233  CE  MET   167     -41.634  71.995   1.013  1.00                 C  
ATOM   1234  CG  MET   167     -42.249  69.449   1.918  1.00                 C  
ATOM   1235  N   SER   168     -46.767  69.074   1.952  1.00                 N  
ATOM   1236  CA  SER   168     -48.146  69.539   1.913  1.00                 C  
ATOM   1237  C   SER   168     -48.923  68.924   3.061  1.00                 C  
ATOM   1238  O   SER   168     -49.716  69.589   3.726  1.00                 O  
ATOM   1239  CB  SER   168     -48.791  69.192   0.570  1.00                 C  
ATOM   1240  OG  SER   168     -48.902  67.789   0.405  1.00                 O  
ATOM   1241  N   LEU   169     -48.683  67.641   3.287  1.00                 N  
ATOM   1242  CA  LEU   169     -49.357  66.922   4.345  1.00                 C  
ATOM   1243  C   LEU   169     -49.099  67.579   5.695  1.00                 C  
ATOM   1244  O   LEU   169     -49.908  67.463   6.616  1.00                 O  
ATOM   1245  CB  LEU   169     -48.905  65.461   4.372  1.00                 C  
ATOM   1246  CG  LEU   169     -49.339  64.595   3.188  1.00                 C  
ATOM   1247  CD1 LEU   169     -48.687  63.222   3.258  1.00                 C  
ATOM   1248  CD2 LEU   169     -50.853  64.459   3.148  1.00                 C  
ATOM   1249  N   SER   170     -47.978  68.278   5.817  1.00                 N  
ATOM   1250  CA  SER   170     -47.658  68.939   7.075  1.00                 C  
ATOM   1251  C   SER   170     -48.304  70.323   7.182  1.00                 C  
ATOM   1252  O   SER   170     -48.354  70.907   8.258  1.00                 O  
ATOM   1253  CB  SER   170     -46.143  69.069   7.242  1.00                 C  
ATOM   1254  OG  SER   170     -45.598  69.955   6.280  1.00                 O  
ATOM   1255  N   LEU   171     -48.805  70.846   6.069  1.00                 N  
ATOM   1256  CA  LEU   171     -49.446  72.156   6.077  1.00                 C  
ATOM   1257  C   LEU   171     -50.950  72.019   6.280  1.00                 C  
ATOM   1258  O   LEU   171     -51.634  72.987   6.621  1.00                 O  
ATOM   1259  CB  LEU   171     -49.152  72.904   4.775  1.00                 C  
ATOM   1260  CG  LEU   171     -47.686  73.247   4.507  1.00                 C  
ATOM   1261  CD1 LEU   171     -47.526  73.892   3.138  1.00                 C  
ATOM   1262  CD2 LEU   171     -47.141  74.165   5.590  1.00                 C  
ATOM   1263  N   LEU   172     -51.463  70.811   6.069  1.00                 N  
ATOM   1264  CA  LEU   172     -52.889  70.551   6.216  1.00                 C  
ATOM   1265  C   LEU   172     -53.377  70.683   7.652  1.00                 C  
ATOM   1266  O   LEU   172     -52.669  70.333   8.602  1.00                 O  
ATOM   1267  CB  LEU   172     -53.235  69.153   5.700  1.00                 C  
ATOM   1268  CG  LEU   172     -53.027  68.912   4.204  1.00                 C  
ATOM   1269  CD1 LEU   172     -53.285  67.454   3.853  1.00                 C  
ATOM   1270  CD2 LEU   172     -53.927  69.821   3.382  1.00                 C  
ATOM   1271  N   PRO   173     -54.606  71.188   7.825  1.00                 N  
ATOM   1272  CA  PRO   173     -55.222  71.370   9.139  1.00                 C  
ATOM   1273  C   PRO   173     -55.368  69.995   9.782  1.00                 C  
ATOM   1274  O   PRO   173     -55.664  69.019   9.098  1.00                 O  
ATOM   1275  CB  PRO   173     -56.568  72.028   8.829  1.00                 C  
ATOM   1276  CD  PRO   173     -55.449  71.804   6.725  1.00                 C  
ATOM   1277  CG  PRO   173     -56.361  72.701   7.514  1.00                 C  
ATOM   1278  N   PRO   174     -55.163  69.898  11.101  1.00                 N  
ATOM   1279  CA  PRO   174     -55.282  68.613  11.792  1.00                 C  
ATOM   1280  C   PRO   174     -56.618  67.892  11.586  1.00                 C  
ATOM   1281  O   PRO   174     -56.695  66.672  11.699  1.00                 O  
ATOM   1282  CB  PRO   174     -55.106  68.970  13.269  1.00                 C  
ATOM   1283  CD  PRO   174     -54.753  71.008  12.065  1.00                 C  
ATOM   1284  CG  PRO   174     -54.290  70.219  13.258  1.00                 C  
ATOM   1285  N   ASN   175     -57.666  68.640  11.275  1.00                 N  
ATOM   1286  CA  ASN   175     -58.978  68.042  11.092  1.00                 C  
ATOM   1287  C   ASN   175     -59.223  67.552   9.673  1.00                 C  
ATOM   1288  O   ASN   175     -60.128  66.748   9.429  1.00                 O  
ATOM   1289  CB  ASN   175     -60.077  69.031  11.486  1.00                 C  
ATOM   1290  CG  ASN   175     -60.116  69.295  12.978  1.00                 C  
ATOM   1291  OD1 ASN   175     -59.683  68.464  13.777  1.00                 O  
ATOM   1292  ND2 ASN   175     -60.636  70.455  13.359  1.00                 N  
ATOM   1293  N   ALA   176     -58.416  68.046   8.739  1.00                 N  
ATOM   1294  CA  ALA   176     -58.537  67.685   7.330  1.00                 C  
ATOM   1295  C   ALA   176     -58.345  66.194   7.093  1.00                 C  
ATOM   1296  O   ALA   176     -57.395  65.599   7.594  1.00                 O  
ATOM   1297  CB  ALA   176     -57.531  68.463   6.495  1.00                 C  
ATOM   1298  N   LEU   177     -59.251  65.592   6.329  1.00                 N  
ATOM   1299  CA  LEU   177     -59.159  64.168   6.018  1.00                 C  
ATOM   1300  C   LEU   177     -58.243  63.955   4.820  1.00                 C  
ATOM   1301  O   LEU   177     -58.412  64.604   3.788  1.00                 O  
ATOM   1302  CB  LEU   177     -60.548  63.588   5.746  1.00                 C  
ATOM   1303  CG  LEU   177     -61.538  63.624   6.912  1.00                 C  
ATOM   1304  CD1 LEU   177     -62.905  63.121   6.473  1.00                 C  
ATOM   1305  CD2 LEU   177     -61.022  62.800   8.081  1.00                 C  
ATOM   1306  N   ILE   178     -57.278  63.049   4.958  1.00                 N  
ATOM   1307  CA  ILE   178     -56.343  62.750   3.876  1.00                 C  
ATOM   1308  C   ILE   178     -56.460  61.306   3.412  1.00                 C  
ATOM   1309  O   ILE   178     -56.585  60.396   4.229  1.00                 O  
ATOM   1310  CB  ILE   178     -54.888  63.040   4.291  1.00                 C  
ATOM   1311  CD1 ILE   178     -53.031  62.264   5.855  1.00                 C  
ATOM   1312  CG1 ILE   178     -54.501  62.193   5.505  1.00                 C  
ATOM   1313  CG2 ILE   178     -54.695  64.526   4.552  1.00                 C  
ATOM   1314  N   GLY   179     -56.418  61.110   2.095  1.00                 N  
ATOM   1315  CA  GLY   179     -56.524  59.775   1.521  1.00                 C  
ATOM   1316  C   GLY   179     -55.464  59.510   0.466  1.00                 C  
ATOM   1317  O   GLY   179     -55.119  60.408  -0.304  1.00                 O  
ATOM   1318  N   LEU   180     -54.951  58.282   0.413  1.00                 N  
ATOM   1319  CA  LEU   180     -53.910  57.947  -0.555  1.00                 C  
ATOM   1320  C   LEU   180     -54.249  56.834  -1.529  1.00                 C  
ATOM   1321  O   LEU   180     -54.663  55.750  -1.133  1.00                 O  
ATOM   1322  CB  LEU   180     -52.617  57.553   0.163  1.00                 C  
ATOM   1323  CG  LEU   180     -51.455  57.111  -0.728  1.00                 C  
ATOM   1324  CD1 LEU   180     -50.970  58.266  -1.592  1.00                 C  
ATOM   1325  CD2 LEU   180     -50.312  56.563   0.112  1.00                 C  
ATOM   1326  N   ILE   181     -54.060  57.116  -2.811  1.00                 N  
ATOM   1327  CA  ILE   181     -54.293  56.147  -3.872  1.00                 C  
ATOM   1328  C   ILE   181     -53.070  56.192  -4.780  1.00                 C  
ATOM   1329  O   ILE   181     -52.726  57.247  -5.316  1.00                 O  
ATOM   1330  CB  ILE   181     -55.597  56.447  -4.634  1.00                 C  
ATOM   1331  CD1 ILE   181     -58.084  56.900  -4.301  1.00                 C  
ATOM   1332  CG1 ILE   181     -56.791  56.422  -3.677  1.00                 C  
ATOM   1333  CG2 ILE   181     -55.776  55.473  -5.788  1.00                 C  
ATOM   1334  N   THR   182     -52.401  55.056  -4.936  1.00                 N  
ATOM   1335  CA  THR   182     -51.236  54.991  -5.805  1.00                 C  
ATOM   1336  C   THR   182     -51.621  54.111  -6.980  1.00                 C  
ATOM   1337  O   THR   182     -52.484  53.246  -6.847  1.00                 O  
ATOM   1338  CB  THR   182     -50.005  54.444  -5.059  1.00                 C  
ATOM   1339  OG1 THR   182     -50.270  53.110  -4.606  1.00                 O  
ATOM   1340  CG2 THR   182     -49.685  55.312  -3.852  1.00                 C  
ATOM   1341  N   PHE   183     -51.005  54.334  -8.134  1.00                 N  
ATOM   1342  CA  PHE   183     -51.343  53.535  -9.304  1.00                 C  
ATOM   1343  C   PHE   183     -50.193  53.355 -10.279  1.00                 C  
ATOM   1344  O   PHE   183     -49.185  54.060 -10.222  1.00                 O  
ATOM   1345  CB  PHE   183     -52.524  54.155 -10.053  1.00                 C  
ATOM   1346  CG  PHE   183     -52.230  55.509 -10.634  1.00                 C  
ATOM   1347  CZ  PHE   183     -51.688  58.016 -11.704  1.00                 C  
ATOM   1348  CD1 PHE   183     -51.767  55.635 -11.932  1.00                 C  
ATOM   1349  CE1 PHE   183     -51.496  56.880 -12.467  1.00                 C  
ATOM   1350  CD2 PHE   183     -52.417  56.655  -9.883  1.00                 C  
ATOM   1351  CE2 PHE   183     -52.147  57.901 -10.418  1.00                 C  
ATOM   1352  N   GLY   184     -50.371  52.386 -11.169  1.00                 N  
ATOM   1353  CA  GLY   184     -49.384  52.064 -12.183  1.00                 C  
ATOM   1354  C   GLY   184     -50.032  51.106 -13.164  1.00                 C  
ATOM   1355  O   GLY   184     -50.924  51.496 -13.931  1.00                 O  
ATOM   1356  N   LYS   185     -49.594  49.851 -13.147  1.00                 N  
ATOM   1357  CA  LYS   185     -50.182  48.854 -14.030  1.00                 C  
ATOM   1358  C   LYS   185     -51.582  48.591 -13.483  1.00                 C  
ATOM   1359  O   LYS   185     -52.518  48.334 -14.236  1.00                 O  
ATOM   1360  CB  LYS   185     -49.313  47.596 -14.072  1.00                 C  
ATOM   1361  CD  LYS   185     -48.833  45.367 -15.122  1.00                 C  
ATOM   1362  CE  LYS   185     -49.333  44.298 -16.080  1.00                 C  
ATOM   1363  CG  LYS   185     -49.808  46.531 -15.037  1.00                 C  
ATOM   1364  NZ  LYS   185     -48.390  43.150 -16.172  1.00                 N  
ATOM   1365  N   MET   186     -51.703  48.682 -12.159  1.00                 N  
ATOM   1366  CA  MET   186     -52.960  48.471 -11.447  1.00                 C  
ATOM   1367  C   MET   186     -53.183  49.639 -10.493  1.00                 C  
ATOM   1368  O   MET   186     -52.260  50.383 -10.200  1.00                 O  
ATOM   1369  CB  MET   186     -52.935  47.137 -10.699  1.00                 C  
ATOM   1370  SD  MET   186     -52.631  44.383 -10.673  1.00                 S  
ATOM   1371  CE  MET   186     -50.936  44.490 -10.105  1.00                 C  
ATOM   1372  CG  MET   186     -52.778  45.923 -11.600  1.00                 C  
ATOM   1373  N   VAL   187     -54.404  49.800 -10.000  1.00                 N  
ATOM   1374  CA  VAL   187     -54.715  50.903  -9.090  1.00                 C  
ATOM   1375  C   VAL   187     -54.905  50.438  -7.637  1.00                 C  
ATOM   1376  O   VAL   187     -55.696  49.532  -7.371  1.00                 O  
ATOM   1377  CB  VAL   187     -55.976  51.666  -9.538  1.00                 C  
ATOM   1378  CG1 VAL   187     -56.310  52.770  -8.547  1.00                 C  
ATOM   1379  CG2 VAL   187     -55.784  52.238 -10.934  1.00                 C  
ATOM   1380  N   GLN   188     -54.184  51.062  -6.704  1.00                 N  
ATOM   1381  CA  GLN   188     -54.282  50.715  -5.283  1.00                 C  
ATOM   1382  C   GLN   188     -54.951  51.804  -4.457  1.00                 C  
ATOM   1383  O   GLN   188     -54.598  52.980  -4.562  1.00                 O  
ATOM   1384  CB  GLN   188     -52.895  50.425  -4.705  1.00                 C  
ATOM   1385  CD  GLN   188     -51.562  49.472  -6.627  1.00                 C  
ATOM   1386  CG  GLN   188     -52.223  49.194  -5.291  1.00                 C  
ATOM   1387  OE1 GLN   188     -50.829  50.449  -6.776  1.00                 O  
ATOM   1388  NE2 GLN   188     -51.821  48.610  -7.604  1.00                 N  
ATOM   1389  N   LEU   189     -55.909  51.410  -3.624  1.00                 N  
ATOM   1390  CA  LEU   189     -56.590  52.362  -2.751  1.00                 C  
ATOM   1391  C   LEU   189     -56.201  51.994  -1.335  1.00                 C  
ATOM   1392  O   LEU   189     -56.724  51.043  -0.766  1.00                 O  
ATOM   1393  CB  LEU   189     -58.102  52.310  -2.978  1.00                 C  
ATOM   1394  CG  LEU   189     -58.624  53.015  -4.232  1.00                 C  
ATOM   1395  CD1 LEU   189     -58.129  52.313  -5.488  1.00                 C  
ATOM   1396  CD2 LEU   189     -60.144  53.074  -4.223  1.00                 C  
ATOM   1397  N   HIS   190     -55.283  52.761  -0.772  1.00                 N  
ATOM   1398  CA  HIS   190     -54.769  52.512   0.566  1.00                 C  
ATOM   1399  C   HIS   190     -55.683  52.746   1.763  1.00                 C  
ATOM   1400  O   HIS   190     -56.302  53.803   1.895  1.00                 O  
ATOM   1401  CB  HIS   190     -53.521  53.357   0.826  1.00                 C  
ATOM   1402  CG  HIS   190     -52.341  52.966  -0.008  1.00                 C  
ATOM   1403  ND1 HIS   190     -51.658  51.784   0.177  1.00                 N  
ATOM   1404  CE1 HIS   190     -50.655  51.713  -0.716  1.00                 C  
ATOM   1405  CD2 HIS   190     -51.608  53.563  -1.115  1.00                 C  
ATOM   1406  NE2 HIS   190     -50.619  52.777  -1.494  1.00                 N  
ATOM   1407  N   GLU   191     -55.755  51.739   2.633  1.00                 N  
ATOM   1408  CA  GLU   191     -56.529  51.827   3.864  1.00                 C  
ATOM   1409  C   GLU   191     -55.506  52.268   4.910  1.00                 C  
ATOM   1410  O   GLU   191     -54.608  51.512   5.282  1.00                 O  
ATOM   1411  CB  GLU   191     -57.194  50.485   4.176  1.00                 C  
ATOM   1412  CD  GLU   191     -59.512  50.953   3.289  1.00                 C  
ATOM   1413  CG  GLU   191     -58.275  50.083   3.186  1.00                 C  
ATOM   1414  OE1 GLU   191     -59.877  51.336   4.421  1.00                 O  
ATOM   1415  OE2 GLU   191     -60.116  51.253   2.238  1.00                 O  
ATOM   1416  N   LEU   192     -55.634  53.507   5.361  1.00                 N  
ATOM   1417  CA  LEU   192     -54.706  54.063   6.332  1.00                 C  
ATOM   1418  C   LEU   192     -55.117  53.768   7.763  1.00                 C  
ATOM   1419  O   LEU   192     -56.227  53.289   8.018  1.00                 O  
ATOM   1420  CB  LEU   192     -54.576  55.576   6.144  1.00                 C  
ATOM   1421  CG  LEU   192     -54.070  56.048   4.780  1.00                 C  
ATOM   1422  CD1 LEU   192     -54.071  57.567   4.702  1.00                 C  
ATOM   1423  CD2 LEU   192     -52.675  55.507   4.507  1.00                 C  
ATOM   1424  N   GLY   193     -54.212  54.059   8.693  1.00                 N  
ATOM   1425  CA  GLY   193     -54.483  53.802  10.096  1.00                 C  
ATOM   1426  C   GLY   193     -54.304  52.325  10.392  1.00                 C  
ATOM   1427  O   GLY   193     -53.853  51.944  11.471  1.00                 O  
ATOM   1428  N   CYS   194     -54.672  51.499   9.417  1.00                 N  
ATOM   1429  CA  CYS   194     -54.555  50.050   9.508  1.00                 C  
ATOM   1430  C   CYS   194     -53.131  49.741   9.969  1.00                 C  
ATOM   1431  O   CYS   194     -52.217  49.621   9.151  1.00                 O  
ATOM   1432  CB  CYS   194     -54.880  49.401   8.161  1.00                 C  
ATOM   1433  SG  CYS   194     -56.586  49.638   7.610  1.00                 S  
ATOM   1434  N   GLU   195     -52.948  49.614  11.281  1.00                 N  
ATOM   1435  CA  GLU   195     -51.628  49.354  11.845  1.00                 C  
ATOM   1436  C   GLU   195     -51.267  47.896  12.050  1.00                 C  
ATOM   1437  O   GLU   195     -52.118  47.059  12.348  1.00                 O  
ATOM   1438  CB  GLU   195     -51.474  50.056  13.195  1.00                 C  
ATOM   1439  CD  GLU   195     -51.338  52.235  14.467  1.00                 C  
ATOM   1440  CG  GLU   195     -51.514  51.574  13.114  1.00                 C  
ATOM   1441  OE1 GLU   195     -51.393  51.520  15.489  1.00                 O  
ATOM   1442  OE2 GLU   195     -51.144  53.468  14.505  1.00                 O  
ATOM   1443  N   GLY   196     -49.979  47.613  11.890  1.00                 N  
ATOM   1444  CA  GLY   196     -49.479  46.263  12.060  1.00                 C  
ATOM   1445  C   GLY   196     -49.419  45.466  10.773  1.00                 C  
ATOM   1446  O   GLY   196     -48.661  44.495  10.678  1.00                 O  
ATOM   1447  N   CYS   197     -50.200  45.872   9.774  1.00                 N  
ATOM   1448  CA  CYS   197     -50.218  45.143   8.513  1.00                 C  
ATOM   1449  C   CYS   197     -50.134  45.992   7.246  1.00                 C  
ATOM   1450  O   CYS   197     -49.469  45.602   6.286  1.00                 O  
ATOM   1451  CB  CYS   197     -51.482  44.288   8.406  1.00                 C  
ATOM   1452  SG  CYS   197     -51.634  43.017   9.683  1.00                 S  
ATOM   1453  N   SER   198     -50.803  47.141   7.238  1.00                 N  
ATOM   1454  CA  SER   198     -50.810  48.031   6.066  1.00                 C  
ATOM   1455  C   SER   198     -51.440  47.322   4.868  1.00                 C  
ATOM   1456  O   SER   198     -50.820  46.475   4.232  1.00                 O  
ATOM   1457  CB  SER   198     -49.389  48.489   5.733  1.00                 C  
ATOM   1458  OG  SER   198     -48.842  49.263   6.786  1.00                 O  
ATOM   1459  N   LYS   199     -52.680  47.670   4.558  1.00                 N  
ATOM   1460  CA  LYS   199     -53.334  47.022   3.446  1.00                 C  
ATOM   1461  C   LYS   199     -53.830  47.999   2.406  1.00                 C  
ATOM   1462  O   LYS   199     -53.748  49.206   2.590  1.00                 O  
ATOM   1463  CB  LYS   199     -54.508  46.173   3.936  1.00                 C  
ATOM   1464  CD  LYS   199     -55.311  44.177   5.230  1.00                 C  
ATOM   1465  CE  LYS   199     -54.906  43.014   6.122  1.00                 C  
ATOM   1466  CG  LYS   199     -54.103  45.004   4.820  1.00                 C  
ATOM   1467  NZ  LYS   199     -56.079  42.192   6.527  1.00                 N  
ATOM   1468  N   SER   200     -54.331  47.458   1.303  1.00                 N  
ATOM   1469  CA  SER   200     -54.839  48.265   0.207  1.00                 C  
ATOM   1470  C   SER   200     -55.712  47.411  -0.698  1.00                 C  
ATOM   1471  O   SER   200     -55.583  46.188  -0.709  1.00                 O  
ATOM   1472  CB  SER   200     -53.684  48.887  -0.581  1.00                 C  
ATOM   1473  OG  SER   200     -52.931  47.892  -1.252  1.00                 O  
ATOM   1474  N   TYR   201     -56.604  48.061  -1.442  1.00                 N  
ATOM   1475  CA  TYR   201     -57.489  47.370  -2.376  1.00                 C  
ATOM   1476  C   TYR   201     -56.963  47.629  -3.781  1.00                 C  
ATOM   1477  O   TYR   201     -56.757  48.778  -4.171  1.00                 O  
ATOM   1478  CB  TYR   201     -58.931  47.853  -2.205  1.00                 C  
ATOM   1479  CG  TYR   201     -59.554  47.466  -0.883  1.00                 C  
ATOM   1480  OH  TYR   201     -61.262  46.417   2.760  1.00                 O  
ATOM   1481  CZ  TYR   201     -60.697  46.763   1.554  1.00                 C  
ATOM   1482  CD1 TYR   201     -59.462  48.306   0.219  1.00                 C  
ATOM   1483  CE1 TYR   201     -60.028  47.961   1.432  1.00                 C  
ATOM   1484  CD2 TYR   201     -60.232  46.263  -0.741  1.00                 C  
ATOM   1485  CE2 TYR   201     -60.804  45.901   0.463  1.00                 C  
ATOM   1486  N   VAL   202     -56.753  46.553  -4.532  1.00                 N  
ATOM   1487  CA  VAL   202     -56.208  46.647  -5.876  1.00                 C  
ATOM   1488  C   VAL   202     -57.230  46.358  -6.953  1.00                 C  
ATOM   1489  O   VAL   202     -58.022  45.423  -6.832  1.00                 O  
ATOM   1490  CB  VAL   202     -55.010  45.698  -6.067  1.00                 C  
ATOM   1491  CG1 VAL   202     -54.505  45.760  -7.500  1.00                 C  
ATOM   1492  CG2 VAL   202     -53.896  46.043  -5.090  1.00                 C  
ATOM   1493  N   PHE   203     -57.198  47.160  -8.014  1.00                 N  
ATOM   1494  CA  PHE   203     -58.124  46.986  -9.127  1.00                 C  
ATOM   1495  C   PHE   203     -57.371  46.984 -10.451  1.00                 C  
ATOM   1496  O   PHE   203     -56.297  47.582 -10.563  1.00                 O  
ATOM   1497  CB  PHE   203     -59.186  48.088  -9.118  1.00                 C  
ATOM   1498  CG  PHE   203     -60.044  48.092  -7.886  1.00                 C  
ATOM   1499  CZ  PHE   203     -61.637  48.097  -5.608  1.00                 C  
ATOM   1500  CD1 PHE   203     -59.662  48.802  -6.761  1.00                 C  
ATOM   1501  CE1 PHE   203     -60.452  48.807  -5.627  1.00                 C  
ATOM   1502  CD2 PHE   203     -61.234  47.387  -7.851  1.00                 C  
ATOM   1503  CE2 PHE   203     -62.024  47.391  -6.717  1.00                 C  
ATOM   1504  N   ARG   204     -57.930  46.307 -11.451  1.00                 N  
ATOM   1505  CA  ARG   204     -57.297  46.258 -12.761  1.00                 C  
ATOM   1506  C   ARG   204     -57.263  47.687 -13.316  1.00                 C  
ATOM   1507  O   ARG   204     -58.285  48.379 -13.356  1.00                 O  
ATOM   1508  CB  ARG   204     -58.055  45.304 -13.687  1.00                 C  
ATOM   1509  CD  ARG   204     -58.718  42.951 -14.254  1.00                 C  
ATOM   1510  NE  ARG   204     -58.654  41.543 -13.867  1.00                 N  
ATOM   1511  CG  ARG   204     -57.927  43.838 -13.306  1.00                 C  
ATOM   1512  CZ  ARG   204     -59.273  40.562 -14.515  1.00                 C  
ATOM   1513  NH1 ARG   204     -59.157  39.311 -14.091  1.00                 N  
ATOM   1514  NH2 ARG   204     -60.006  40.834 -15.586  1.00                 N  
ATOM   1515  N   GLY   205     -56.087  48.142 -13.728  1.00                 N  
ATOM   1516  CA  GLY   205     -55.999  49.483 -14.270  1.00                 C  
ATOM   1517  C   GLY   205     -56.500  49.475 -15.698  1.00                 C  
ATOM   1518  O   GLY   205     -56.319  50.432 -16.456  1.00                 O  
ATOM   1519  N   THR   206     -57.164  48.382 -16.050  1.00                 N  
ATOM   1520  CA  THR   206     -57.683  48.187 -17.388  1.00                 C  
ATOM   1521  C   THR   206     -59.177  48.482 -17.569  1.00                 C  
ATOM   1522  O   THR   206     -59.634  48.697 -18.692  1.00                 O  
ATOM   1523  CB  THR   206     -57.450  46.746 -17.880  1.00                 C  
ATOM   1524  OG1 THR   206     -58.137  45.828 -17.021  1.00                 O  
ATOM   1525  CG2 THR   206     -55.966  46.411 -17.861  1.00                 C  
ATOM   1526  N   LYS   207     -59.947  48.492 -16.485  1.00                 N  
ATOM   1527  CA  LYS   207     -61.368  48.763 -16.623  1.00                 C  
ATOM   1528  C   LYS   207     -61.989  49.694 -15.581  1.00                 C  
ATOM   1529  O   LYS   207     -61.631  49.680 -14.403  1.00                 O  
ATOM   1530  CB  LYS   207     -62.167  47.459 -16.595  1.00                 C  
ATOM   1531  CD  LYS   207     -62.751  45.286 -17.707  1.00                 C  
ATOM   1532  CE  LYS   207     -62.441  44.342 -18.857  1.00                 C  
ATOM   1533  CG  LYS   207     -61.869  46.523 -17.755  1.00                 C  
ATOM   1534  NZ  LYS   207     -63.318  43.138 -18.840  1.00                 N  
ATOM   1535  N   ASP   208     -62.944  50.490 -16.051  1.00                 N  
ATOM   1536  CA  ASP   208     -63.667  51.473 -15.253  1.00                 C  
ATOM   1537  C   ASP   208     -64.424  50.905 -14.053  1.00                 C  
ATOM   1538  O   ASP   208     -64.425  49.698 -13.822  1.00                 O  
ATOM   1539  CB  ASP   208     -64.669  52.236 -16.122  1.00                 C  
ATOM   1540  CG  ASP   208     -65.807  51.359 -16.605  1.00                 C  
ATOM   1541  OD1 ASP   208     -66.019  50.280 -16.012  1.00                 O  
ATOM   1542  OD2 ASP   208     -66.487  51.751 -17.577  1.00                 O  
ATOM   1543  N   LEU   209     -65.059  51.805 -13.297  1.00                 N  
ATOM   1544  CA  LEU   209     -65.871  51.476 -12.117  1.00                 C  
ATOM   1545  C   LEU   209     -66.737  52.674 -11.766  1.00                 C  
ATOM   1546  O   LEU   209     -66.273  53.824 -11.817  1.00                 O  
ATOM   1547  CB  LEU   209     -64.974  51.077 -10.944  1.00                 C  
ATOM   1548  CG  LEU   209     -64.097  49.840 -11.151  1.00                 C  
ATOM   1549  CD1 LEU   209     -63.147  49.652  -9.978  1.00                 C  
ATOM   1550  CD2 LEU   209     -64.955  48.599 -11.341  1.00                 C  
ATOM   1551  N   THR   210     -67.992  52.407 -11.409  1.00                 N  
ATOM   1552  CA  THR   210     -68.912  53.476 -11.043  1.00                 C  
ATOM   1553  C   THR   210     -68.683  53.771  -9.572  1.00                 C  
ATOM   1554  O   THR   210     -68.064  52.974  -8.858  1.00                 O  
ATOM   1555  CB  THR   210     -70.374  53.083 -11.323  1.00                 C  
ATOM   1556  OG1 THR   210     -70.733  51.957 -10.512  1.00                 O  
ATOM   1557  CG2 THR   210     -70.554  52.706 -12.785  1.00                 C  
ATOM   1558  N   ALA   211     -69.168  54.919  -9.116  1.00                 N  
ATOM   1559  CA  ALA   211     -68.990  55.272  -7.726  1.00                 C  
ATOM   1560  C   ALA   211     -69.738  54.243  -6.900  1.00                 C  
ATOM   1561  O   ALA   211     -69.412  54.012  -5.735  1.00                 O  
ATOM   1562  CB  ALA   211     -69.489  56.686  -7.470  1.00                 C  
ATOM   1563  N   LYS   212     -70.740  53.613  -7.505  1.00                 N  
ATOM   1564  CA  LYS   212     -71.506  52.607  -6.787  1.00                 C  
ATOM   1565  C   LYS   212     -70.650  51.353  -6.638  1.00                 C  
ATOM   1566  O   LYS   212     -70.285  50.954  -5.530  1.00                 O  
ATOM   1567  CB  LYS   212     -72.814  52.305  -7.521  1.00                 C  
ATOM   1568  CD  LYS   212     -74.165  51.762  -5.477  1.00                 C  
ATOM   1569  CE  LYS   212     -75.285  50.890  -4.934  1.00                 C  
ATOM   1570  CG  LYS   212     -73.687  51.268  -6.832  1.00                 C  
ATOM   1571  NZ  LYS   212     -74.832  49.492  -4.692  1.00                 N  
ATOM   1572  N   GLN   213     -70.331  50.738  -7.770  1.00                 N  
ATOM   1573  CA  GLN   213     -69.513  49.537  -7.783  1.00                 C  
ATOM   1574  C   GLN   213     -68.377  49.658  -6.781  1.00                 C  
ATOM   1575  O   GLN   213     -68.111  48.734  -6.024  1.00                 O  
ATOM   1576  CB  GLN   213     -68.962  49.279  -9.187  1.00                 C  
ATOM   1577  CD  GLN   213     -69.449  48.698 -11.596  1.00                 C  
ATOM   1578  CG  GLN   213     -70.015  48.856 -10.198  1.00                 C  
ATOM   1579  OE1 GLN   213     -68.821  49.613 -12.129  1.00                 O  
ATOM   1580  NE2 GLN   213     -69.672  47.534 -12.196  1.00                 N  
ATOM   1581  N   ILE   214     -67.708  50.803  -6.782  1.00                 N  
ATOM   1582  CA  ILE   214     -66.589  51.019  -5.877  1.00                 C  
ATOM   1583  C   ILE   214     -67.044  51.039  -4.427  1.00                 C  
ATOM   1584  O   ILE   214     -66.367  50.494  -3.556  1.00                 O  
ATOM   1585  CB  ILE   214     -65.842  52.326  -6.204  1.00                 C  
ATOM   1586  CD1 ILE   214     -64.612  53.532  -8.083  1.00                 C  
ATOM   1587  CG1 ILE   214     -65.145  52.216  -7.561  1.00                 C  
ATOM   1588  CG2 ILE   214     -64.866  52.674  -5.091  1.00                 C  
ATOM   1589  N   GLN   215     -68.189  51.666  -4.166  1.00                 N  
ATOM   1590  CA  GLN   215     -68.720  51.734  -2.807  1.00                 C  
ATOM   1591  C   GLN   215     -68.966  50.322  -2.309  1.00                 C  
ATOM   1592  O   GLN   215     -68.652  49.986  -1.167  1.00                 O  
ATOM   1593  CB  GLN   215     -70.002  52.568  -2.774  1.00                 C  
ATOM   1594  CD  GLN   215     -71.392  51.694  -0.854  1.00                 C  
ATOM   1595  CG  GLN   215     -70.535  52.831  -1.375  1.00                 C  
ATOM   1596  OE1 GLN   215     -72.064  51.008  -1.623  1.00                 O  
ATOM   1597  NE2 GLN   215     -71.368  51.491   0.458  1.00                 N  
ATOM   1598  N   ASP   216     -69.538  49.500  -3.181  1.00                 N  
ATOM   1599  CA  ASP   216     -69.833  48.113  -2.853  1.00                 C  
ATOM   1600  C   ASP   216     -68.521  47.336  -2.657  1.00                 C  
ATOM   1601  O   ASP   216     -68.241  46.825  -1.572  1.00                 O  
ATOM   1602  CB  ASP   216     -70.686  47.473  -3.950  1.00                 C  
ATOM   1603  CG  ASP   216     -72.106  48.004  -3.969  1.00                 C  
ATOM   1604  OD1 ASP   216     -72.510  48.653  -2.982  1.00                 O  
ATOM   1605  OD2 ASP   216     -72.814  47.771  -4.971  1.00                 O  
ATOM   1606  N   MET   217     -67.706  47.279  -3.704  1.00                 N  
ATOM   1607  CA  MET   217     -66.437  46.568  -3.661  1.00                 C  
ATOM   1608  C   MET   217     -65.554  46.895  -2.468  1.00                 C  
ATOM   1609  O   MET   217     -65.057  45.993  -1.796  1.00                 O  
ATOM   1610  CB  MET   217     -65.628  46.838  -4.932  1.00                 C  
ATOM   1611  SD  MET   217     -65.268  46.604  -7.669  1.00                 S  
ATOM   1612  CE  MET   217     -66.291  45.856  -8.934  1.00                 C  
ATOM   1613  CG  MET   217     -66.222  46.220  -6.187  1.00                 C  
ATOM   1614  N   LEU   218     -65.337  48.180  -2.211  1.00                 N  
ATOM   1615  CA  LEU   218     -64.499  48.582  -1.086  1.00                 C  
ATOM   1616  C   LEU   218     -65.266  48.351   0.195  1.00                 C  
ATOM   1617  O   LEU   218     -64.717  48.476   1.291  1.00                 O  
ATOM   1618  CB  LEU   218     -64.078  50.046  -1.228  1.00                 C  
ATOM   1619  CG  LEU   218     -63.155  50.375  -2.403  1.00                 C  
ATOM   1620  CD1 LEU   218     -62.926  51.875  -2.504  1.00                 C  
ATOM   1621  CD2 LEU   218     -61.827  49.646  -2.264  1.00                 C  
ATOM   1622  N   GLY   219     -66.546  48.023   0.045  1.00                 N  
ATOM   1623  CA  GLY   219     -67.378  47.766   1.202  1.00                 C  
ATOM   1624  C   GLY   219     -67.549  48.977   2.092  1.00                 C  
ATOM   1625  O   GLY   219     -67.004  49.037   3.197  1.00                 O  
ATOM   1626  N   ILE   220     -68.302  49.949   1.593  1.00                 N  
ATOM   1627  CA  ILE   220     -68.586  51.171   2.325  1.00                 C  
ATOM   1628  C   ILE   220     -70.103  51.313   2.341  1.00                 C  
ATOM   1629  O   ILE   220     -70.795  50.684   1.538  1.00                 O  
ATOM   1630  CB  ILE   220     -67.886  52.386   1.688  1.00                 C  
ATOM   1631  CD1 ILE   220     -67.914  53.901  -0.361  1.00                 C  
ATOM   1632  CG1 ILE   220     -68.401  52.613   0.266  1.00                 C  
ATOM   1633  CG2 ILE   220     -66.376  52.209   1.722  1.00                 C  
ATOM   1634  N   GLN   241     -70.624  52.131   3.251  1.00                 N  
ATOM   1635  CA  GLN   241     -72.066  52.346   3.341  1.00                 C  
ATOM   1636  C   GLN   241     -72.506  53.366   2.295  1.00                 C  
ATOM   1637  O   GLN   241     -71.784  53.621   1.326  1.00                 O  
ATOM   1638  CB  GLN   241     -72.452  52.811   4.747  1.00                 C  
ATOM   1639  CD  GLN   241     -72.879  50.494   5.655  1.00                 C  
ATOM   1640  CG  GLN   241     -72.140  51.804   5.841  1.00                 C  
ATOM   1641  OE1 GLN   241     -74.105  50.471   5.554  1.00                 O  
ATOM   1642  NE2 GLN   241     -72.132  49.396   5.609  1.00                 N  
ATOM   1643  N   LEU   242     -71.539  54.068   1.718  1.00                 N  
ATOM   1644  CA  LEU   242     -71.857  55.067   0.722  1.00                 C  
ATOM   1645  C   LEU   242     -71.907  56.447   1.340  1.00                 C  
ATOM   1646  O   LEU   242     -72.018  57.461   0.646  1.00                 O  
ATOM   1647  CB  LEU   242     -73.190  54.743   0.044  1.00                 C  
ATOM   1648  CG  LEU   242     -73.651  55.714  -1.044  1.00                 C  
ATOM   1649  CD1 LEU   242     -72.657  55.744  -2.195  1.00                 C  
ATOM   1650  CD2 LEU   242     -75.035  55.337  -1.550  1.00                 C  
ATOM   1651  N   PRO   243     -71.825  56.517   2.665  1.00                 N  
ATOM   1652  CA  PRO   243     -71.859  57.804   3.345  1.00                 C  
ATOM   1653  C   PRO   243     -70.551  58.075   4.070  1.00                 C  
ATOM   1654  O   PRO   243     -70.468  58.888   4.994  1.00                 O  
ATOM   1655  CB  PRO   243     -73.027  57.674   4.325  1.00                 C  
ATOM   1656  CD  PRO   243     -72.995  55.633   3.075  1.00                 C  
ATOM   1657  CG  PRO   243     -73.911  56.637   3.717  1.00                 C  
ATOM   1658  N   SER   244     -69.503  57.378   3.643  1.00                 N  
ATOM   1659  CA  SER   244     -68.178  57.550   4.219  1.00                 C  
ATOM   1660  C   SER   244     -67.123  56.907   3.330  1.00                 C  
ATOM   1661  O   SER   244     -67.408  56.037   2.503  1.00                 O  
ATOM   1662  CB  SER   244     -68.124  56.954   5.627  1.00                 C  
ATOM   1663  OG  SER   244     -68.260  55.544   5.590  1.00                 O  
ATOM   1664  N   ASN   245     -65.876  57.337   3.497  1.00                 N  
ATOM   1665  CA  ASN   245     -64.751  56.792   2.747  1.00                 C  
ATOM   1666  C   ASN   245     -63.692  56.488   3.801  1.00                 C  
ATOM   1667  O   ASN   245     -62.795  57.286   4.090  1.00                 O  
ATOM   1668  CB  ASN   245     -64.294  57.781   1.673  1.00                 C  
ATOM   1669  CG  ASN   245     -63.184  57.224   0.803  1.00                 C  
ATOM   1670  OD1 ASN   245     -62.396  56.389   1.245  1.00                 O  
ATOM   1671  ND2 ASN   245     -63.120  57.687  -0.440  1.00                 N  
ATOM   1672  N   ARG   246     -63.806  55.299   4.385  1.00                 N  
ATOM   1673  CA  ARG   246     -62.930  54.832   5.453  1.00                 C  
ATOM   1674  C   ARG   246     -61.466  55.242   5.399  1.00                 C  
ATOM   1675  O   ARG   246     -60.899  55.723   6.384  1.00                 O  
ATOM   1676  CB  ARG   246     -62.948  53.304   5.531  1.00                 C  
ATOM   1677  CD  ARG   246     -62.191  51.213   6.695  1.00                 C  
ATOM   1678  NE  ARG   246     -61.408  50.647   7.791  1.00                 N  
ATOM   1679  CG  ARG   246     -62.102  52.730   6.656  1.00                 C  
ATOM   1680  CZ  ARG   246     -60.113  50.359   7.712  1.00                 C  
ATOM   1681  NH1 ARG   246     -59.483  49.846   8.760  1.00                 N  
ATOM   1682  NH2 ARG   246     -59.451  50.583   6.585  1.00                 N  
ATOM   1683  N   PHE   247     -60.821  55.062   4.252  1.00                 N  
ATOM   1684  CA  PHE   247     -59.411  55.424   4.129  1.00                 C  
ATOM   1685  C   PHE   247     -59.196  56.905   4.427  1.00                 C  
ATOM   1686  O   PHE   247     -58.148  57.320   4.929  1.00                 O  
ATOM   1687  CB  PHE   247     -58.892  55.089   2.729  1.00                 C  
ATOM   1688  CG  PHE   247     -59.382  56.024   1.661  1.00                 C  
ATOM   1689  CZ  PHE   247     -60.294  57.751  -0.317  1.00                 C  
ATOM   1690  CD1 PHE   247     -58.680  57.177   1.355  1.00                 C  
ATOM   1691  CE1 PHE   247     -59.130  58.037   0.372  1.00                 C  
ATOM   1692  CD2 PHE   247     -60.545  55.752   0.963  1.00                 C  
ATOM   1693  CE2 PHE   247     -60.996  56.612  -0.020  1.00                 C  
ATOM   1694  N   LEU   248     -60.207  57.714   4.202  1.00                 N  
ATOM   1695  CA  LEU   248     -59.984  59.149   4.370  1.00                 C  
ATOM   1696  C   LEU   248     -59.984  59.445   5.859  1.00                 C  
ATOM   1697  O   LEU   248     -61.035  59.448   6.483  1.00                 O  
ATOM   1698  CB  LEU   248     -61.058  59.948   3.629  1.00                 C  
ATOM   1699  CG  LEU   248     -61.117  59.761   2.112  1.00                 C  
ATOM   1700  CD1 LEU   248     -62.289  60.529   1.520  1.00                 C  
ATOM   1701  CD2 LEU   248     -59.814  60.202   1.464  1.00                 C  
ATOM   1702  N   GLN   249     -58.812  59.690   6.431  1.00                 N  
ATOM   1703  CA  GLN   249     -58.738  59.964   7.863  1.00                 C  
ATOM   1704  C   GLN   249     -58.027  61.249   8.298  1.00                 C  
ATOM   1705  O   GLN   249     -57.313  61.885   7.522  1.00                 O  
ATOM   1706  CB  GLN   249     -58.046  58.812   8.594  1.00                 C  
ATOM   1707  CD  GLN   249     -60.067  57.433   9.222  1.00                 C  
ATOM   1708  CG  GLN   249     -58.757  57.475   8.460  1.00                 C  
ATOM   1709  OE1 GLN   249     -60.238  58.132  10.220  1.00                 O  
ATOM   1710  NE2 GLN   249     -60.997  56.611   8.751  1.00                 N  
ATOM   1711  N   PRO   250     -58.233  61.648   9.561  1.00                 N  
ATOM   1712  CA  PRO   250     -57.648  62.844  10.160  1.00                 C  
ATOM   1713  C   PRO   250     -56.141  62.975   9.990  1.00                 C  
ATOM   1714  O   PRO   250     -55.397  62.017  10.172  1.00                 O  
ATOM   1715  CB  PRO   250     -57.994  62.721  11.645  1.00                 C  
ATOM   1716  CD  PRO   250     -59.118  60.890  10.590  1.00                 C  
ATOM   1717  CG  PRO   250     -59.256  61.926  11.670  1.00                 C  
ATOM   1718  N   VAL   251     -55.696  64.174   9.641  1.00                 N  
ATOM   1719  CA  VAL   251     -54.278  64.431   9.478  1.00                 C  
ATOM   1720  C   VAL   251     -53.588  64.198  10.816  1.00                 C  
ATOM   1721  O   VAL   251     -52.555  63.531  10.887  1.00                 O  
ATOM   1722  CB  VAL   251     -54.019  65.857   8.958  1.00                 C  
ATOM   1723  CG1 VAL   251     -52.533  66.178   9.001  1.00                 C  
ATOM   1724  CG2 VAL   251     -54.562  66.017   7.547  1.00                 C  
ATOM   1725  N   HIS   252     -54.177  64.741  11.878  1.00                 N  
ATOM   1726  CA  HIS   252     -53.625  64.610  13.220  1.00                 C  
ATOM   1727  C   HIS   252     -53.760  63.197  13.777  1.00                 C  
ATOM   1728  O   HIS   252     -53.399  62.942  14.923  1.00                 O  
ATOM   1729  CB  HIS   252     -54.301  65.595  14.176  1.00                 C  
ATOM   1730  CG  HIS   252     -55.757  65.321  14.396  1.00                 C  
ATOM   1731  ND1 HIS   252     -56.716  65.582  13.441  1.00                 N  
ATOM   1732  CE1 HIS   252     -57.921  65.233  13.925  1.00                 C  
ATOM   1733  CD2 HIS   252     -56.559  64.781  15.484  1.00                 C  
ATOM   1734  NE2 HIS   252     -57.835  64.752  15.150  1.00                 N  
ATOM   1735  N   LYS   253     -54.289  62.283  12.975  1.00                 N  
ATOM   1736  CA  LYS   253     -54.436  60.905  13.412  1.00                 C  
ATOM   1737  C   LYS   253     -53.617  59.961  12.521  1.00                 C  
ATOM   1738  O   LYS   253     -53.173  58.913  12.971  1.00                 O  
ATOM   1739  CB  LYS   253     -55.910  60.495  13.404  1.00                 C  
ATOM   1740  CD  LYS   253     -56.359  61.144  15.787  1.00                 C  
ATOM   1741  CE  LYS   253     -57.298  61.880  16.729  1.00                 C  
ATOM   1742  CG  LYS   253     -56.787  61.313  14.338  1.00                 C  
ATOM   1743  NZ  LYS   253     -56.918  61.685  18.156  1.00                 N  
ATOM   1744  N   CYS   254     -53.399  60.346  11.266  1.00                 N  
ATOM   1745  CA  CYS   254     -52.651  59.512  10.322  1.00                 C  
ATOM   1746  C   CYS   254     -51.181  59.906  10.155  1.00                 C  
ATOM   1747  O   CYS   254     -50.337  59.045   9.898  1.00                 O  
ATOM   1748  CB  CYS   254     -53.313  59.537   8.943  1.00                 C  
ATOM   1749  SG  CYS   254     -54.971  58.818   8.897  1.00                 S  
ATOM   1750  N   ASP   255     -50.894  61.203  10.288  1.00                 N  
ATOM   1751  CA  ASP   255     -49.538  61.763  10.174  1.00                 C  
ATOM   1752  C   ASP   255     -48.442  60.707  10.071  1.00                 C  
ATOM   1753  O   ASP   255     -47.862  60.485   9.006  1.00                 O  
ATOM   1754  CB  ASP   255     -49.231  62.670  11.367  1.00                 C  
ATOM   1755  CG  ASP   255     -49.316  61.939  12.692  1.00                 C  
ATOM   1756  OD1 ASP   255     -49.716  60.756  12.693  1.00                 O  
ATOM   1757  OD2 ASP   255     -48.982  62.549  13.730  1.00                 O  
ATOM   1758  N   PHE   256     -48.168  60.081  11.210  1.00                 N  
ATOM   1759  CA  PHE   256     -47.165  59.036  11.338  1.00                 C  
ATOM   1760  C   PHE   256     -47.301  58.025  10.203  1.00                 C  
ATOM   1761  O   PHE   256     -46.468  57.972   9.303  1.00                 O  
ATOM   1762  CB  PHE   256     -47.289  58.338  12.694  1.00                 C  
ATOM   1763  CG  PHE   256     -46.303  57.222  12.893  1.00                 C  
ATOM   1764  CZ  PHE   256     -44.483  55.154  13.261  1.00                 C  
ATOM   1765  CD1 PHE   256     -44.991  57.493  13.240  1.00                 C  
ATOM   1766  CE1 PHE   256     -44.083  56.466  13.423  1.00                 C  
ATOM   1767  CD2 PHE   256     -46.687  55.903  12.734  1.00                 C  
ATOM   1768  CE2 PHE   256     -45.780  54.876  12.918  1.00                 C  
ATOM   1769  N   SER   257     -48.364  57.231  10.251  1.00                 N  
ATOM   1770  CA  SER   257     -48.616  56.206   9.244  1.00                 C  
ATOM   1771  C   SER   257     -48.457  56.662   7.799  1.00                 C  
ATOM   1772  O   SER   257     -47.675  56.075   7.050  1.00                 O  
ATOM   1773  CB  SER   257     -50.027  55.635   9.402  1.00                 C  
ATOM   1774  OG  SER   257     -51.009  56.624   9.146  1.00                 O  
ATOM   1775  N   LEU   258     -49.196  57.699   7.405  1.00                 N  
ATOM   1776  CA  LEU   258     -49.142  58.199   6.031  1.00                 C  
ATOM   1777  C   LEU   258     -47.734  58.612   5.623  1.00                 C  
ATOM   1778  O   LEU   258     -47.261  58.241   4.549  1.00                 O  
ATOM   1779  CB  LEU   258     -50.093  59.385   5.855  1.00                 C  
ATOM   1780  CG  LEU   258     -50.108  60.042   4.473  1.00                 C  
ATOM   1781  CD1 LEU   258     -50.553  59.049   3.410  1.00                 C  
ATOM   1782  CD2 LEU   258     -51.014  61.263   4.468  1.00                 C  
ATOM   1783  N   THR   259     -47.063  59.380   6.476  1.00                 N  
ATOM   1784  CA  THR   259     -45.704  59.814   6.169  1.00                 C  
ATOM   1785  C   THR   259     -44.777  58.598   6.051  1.00                 C  
ATOM   1786  O   THR   259     -43.784  58.634   5.327  1.00                 O  
ATOM   1787  CB  THR   259     -45.166  60.783   7.238  1.00                 C  
ATOM   1788  OG1 THR   259     -45.175  60.139   8.518  1.00                 O  
ATOM   1789  CG2 THR   259     -46.036  62.029   7.314  1.00                 C  
ATOM   1790  N   ASP   260     -45.102  57.522   6.764  1.00                 N  
ATOM   1791  CA  ASP   260     -44.301  56.309   6.682  1.00                 C  
ATOM   1792  C   ASP   260     -44.540  55.711   5.305  1.00                 C  
ATOM   1793  O   ASP   260     -43.600  55.476   4.549  1.00                 O  
ATOM   1794  CB  ASP   260     -44.676  55.342   7.807  1.00                 C  
ATOM   1795  CG  ASP   260     -44.212  55.824   9.168  1.00                 C  
ATOM   1796  OD1 ASP   260     -43.376  56.750   9.217  1.00                 O  
ATOM   1797  OD2 ASP   260     -44.686  55.275  10.185  1.00                 O  
ATOM   1798  N   LEU   261     -45.808  55.476   4.984  1.00                 N  
ATOM   1799  CA  LEU   261     -46.183  54.908   3.693  1.00                 C  
ATOM   1800  C   LEU   261     -45.619  55.750   2.547  1.00                 C  
ATOM   1801  O   LEU   261     -44.980  55.225   1.639  1.00                 O  
ATOM   1802  CB  LEU   261     -47.705  54.803   3.575  1.00                 C  
ATOM   1803  CG  LEU   261     -48.247  54.264   2.250  1.00                 C  
ATOM   1804  CD1 LEU   261     -47.758  52.844   2.007  1.00                 C  
ATOM   1805  CD2 LEU   261     -49.767  54.310   2.232  1.00                 C  
ATOM   1806  N   LEU   262     -45.867  57.053   2.588  1.00                 N  
ATOM   1807  CA  LEU   262     -45.369  57.949   1.553  1.00                 C  
ATOM   1808  C   LEU   262     -43.874  57.757   1.383  1.00                 C  
ATOM   1809  O   LEU   262     -43.362  57.728   0.264  1.00                 O  
ATOM   1810  CB  LEU   262     -45.694  59.403   1.901  1.00                 C  
ATOM   1811  CG  LEU   262     -45.230  60.460   0.897  1.00                 C  
ATOM   1812  CD1 LEU   262     -45.889  60.242  -0.456  1.00                 C  
ATOM   1813  CD2 LEU   262     -45.531  61.859   1.412  1.00                 C  
ATOM   1814  N   GLY   263     -43.178  57.625   2.505  1.00                 N  
ATOM   1815  CA  GLY   263     -41.740  57.451   2.468  1.00                 C  
ATOM   1816  C   GLY   263     -41.283  56.101   1.957  1.00                 C  
ATOM   1817  O   GLY   263     -40.251  56.017   1.293  1.00                 O  
ATOM   1818  N   GLU   264     -42.040  55.048   2.262  1.00                 N  
ATOM   1819  CA  GLU   264     -41.690  53.696   1.832  1.00                 C  
ATOM   1820  C   GLU   264     -42.164  53.393   0.413  1.00                 C  
ATOM   1821  O   GLU   264     -41.834  52.350  -0.149  1.00                 O  
ATOM   1822  CB  GLU   264     -42.275  52.660   2.793  1.00                 C  
ATOM   1823  CD  GLU   264     -42.302  51.681   5.122  1.00                 C  
ATOM   1824  CG  GLU   264     -41.683  52.707   4.192  1.00                 C  
ATOM   1825  OE1 GLU   264     -43.240  50.979   4.691  1.00                 O  
ATOM   1826  OE2 GLU   264     -41.848  51.580   6.281  1.00                 O  
ATOM   1827  N   LEU   265     -42.935  54.315  -0.158  1.00                 N  
ATOM   1828  CA  LEU   265     -43.447  54.179  -1.518  1.00                 C  
ATOM   1829  C   LEU   265     -42.324  53.987  -2.518  1.00                 C  
ATOM   1830  O   LEU   265     -41.348  54.732  -2.510  1.00                 O  
ATOM   1831  CB  LEU   265     -44.281  55.403  -1.901  1.00                 C  
ATOM   1832  CG  LEU   265     -45.587  55.602  -1.130  1.00                 C  
ATOM   1833  CD1 LEU   265     -46.237  56.925  -1.506  1.00                 C  
ATOM   1834  CD2 LEU   265     -46.545  54.449  -1.389  1.00                 C  
ATOM   1835  N   GLN   266     -42.472  53.000  -3.392  1.00                 N  
ATOM   1836  CA  GLN   266     -41.463  52.733  -4.405  1.00                 C  
ATOM   1837  C   GLN   266     -42.129  52.621  -5.767  1.00                 C  
ATOM   1838  O   GLN   266     -43.320  52.332  -5.858  1.00                 O  
ATOM   1839  CB  GLN   266     -40.690  51.457  -4.068  1.00                 C  
ATOM   1840  CD  GLN   266     -39.173  50.242  -2.454  1.00                 C  
ATOM   1841  CG  GLN   266     -39.928  51.522  -2.754  1.00                 C  
ATOM   1842  OE1 GLN   266     -39.691  49.143  -2.652  1.00                 O  
ATOM   1843  NE2 GLN   266     -37.942  50.381  -1.975  1.00                 N  
ATOM   1844  N   ARG   267     -41.364  52.859  -6.827  1.00                 N  
ATOM   1845  CA  ARG   267     -41.918  52.831  -8.173  1.00                 C  
ATOM   1846  C   ARG   267     -42.547  51.521  -8.605  1.00                 C  
ATOM   1847  O   ARG   267     -42.125  50.451  -8.189  1.00                 O  
ATOM   1848  CB  ARG   267     -40.843  53.184  -9.203  1.00                 C  
ATOM   1849  CD  ARG   267     -38.632  52.624 -10.250  1.00                 C  
ATOM   1850  NE  ARG   267     -37.574  51.627 -10.399  1.00                 N  
ATOM   1851  CG  ARG   267     -39.747  52.139  -9.338  1.00                 C  
ATOM   1852  CZ  ARG   267     -36.641  51.385  -9.484  1.00                 C  
ATOM   1853  NH1 ARG   267     -35.719  50.459  -9.706  1.00                 N  
ATOM   1854  NH2 ARG   267     -36.634  52.070  -8.348  1.00                 N  
ATOM   1855  N   ASP   268     -43.564  51.629  -9.452  1.00                 N  
ATOM   1856  CA  ASP   268     -44.300  50.481  -9.972  1.00                 C  
ATOM   1857  C   ASP   268     -43.355  49.341 -10.344  1.00                 C  
ATOM   1858  O   ASP   268     -42.560  49.467 -11.268  1.00                 O  
ATOM   1859  CB  ASP   268     -45.136  50.886 -11.188  1.00                 C  
ATOM   1860  CG  ASP   268     -46.015  49.759 -11.692  1.00                 C  
ATOM   1861  OD1 ASP   268     -45.578  48.591 -11.630  1.00                 O  
ATOM   1862  OD2 ASP   268     -47.143  50.044 -12.149  1.00                 O  
ATOM   1863  N   PRO   269     -43.452  48.202  -9.633  1.00                 N  
ATOM   1864  CA  PRO   269     -42.625  47.006  -9.842  1.00                 C  
ATOM   1865  C   PRO   269     -42.563  46.442 -11.264  1.00                 C  
ATOM   1866  O   PRO   269     -41.482  46.299 -11.827  1.00                 O  
ATOM   1867  CB  PRO   269     -43.251  45.957  -8.921  1.00                 C  
ATOM   1868  CD  PRO   269     -44.421  47.984  -8.419  1.00                 C  
ATOM   1869  CG  PRO   269     -43.836  46.747  -7.798  1.00                 C  
ATOM   1870  N   TRP   270     -43.715  46.117 -11.841  1.00                 N  
ATOM   1871  CA  TRP   270     -43.760  45.549 -13.185  1.00                 C  
ATOM   1872  C   TRP   270     -42.756  46.197 -14.124  1.00                 C  
ATOM   1873  O   TRP   270     -42.853  47.384 -14.425  1.00                 O  
ATOM   1874  CB  TRP   270     -45.165  45.682 -13.776  1.00                 C  
ATOM   1875  CG  TRP   270     -45.307  45.060 -15.132  1.00                 C  
ATOM   1876  CD1 TRP   270     -45.292  45.705 -16.335  1.00                 C  
ATOM   1877  NE1 TRP   270     -45.449  44.802 -17.359  1.00                 N  
ATOM   1878  CD2 TRP   270     -45.485  43.668 -15.423  1.00                 C  
ATOM   1879  CE2 TRP   270     -45.570  43.544 -16.822  1.00                 C  
ATOM   1880  CH2 TRP   270     -45.837  41.204 -16.661  1.00                 C  
ATOM   1881  CZ2 TRP   270     -45.746  42.314 -17.453  1.00                 C  
ATOM   1882  CE3 TRP   270     -45.580  42.516 -14.638  1.00                 C  
ATOM   1883  CZ3 TRP   270     -45.755  41.298 -15.268  1.00                 C  
ATOM   1884  N   PRO   271     -41.766  45.415 -14.589  1.00                 N  
ATOM   1885  CA  PRO   271     -40.699  45.844 -15.500  1.00                 C  
ATOM   1886  C   PRO   271     -41.182  46.261 -16.885  1.00                 C  
ATOM   1887  O   PRO   271     -42.163  45.727 -17.414  1.00                 O  
ATOM   1888  CB  PRO   271     -39.790  44.618 -15.608  1.00                 C  
ATOM   1889  CD  PRO   271     -41.518  44.034 -14.059  1.00                 C  
ATOM   1890  CG  PRO   271     -40.059  43.842 -14.363  1.00                 C  
ATOM   1891  N   VAL   272     -40.471  47.214 -17.474  1.00                 N  
ATOM   1892  CA  VAL   272     -40.838  47.717 -18.781  1.00                 C  
ATOM   1893  C   VAL   272     -39.866  47.241 -19.851  1.00                 C  
ATOM   1894  O   VAL   272     -38.670  47.541 -19.808  1.00                 O  
ATOM   1895  CB  VAL   272     -40.909  49.255 -18.794  1.00                 C  
ATOM   1896  CG1 VAL   272     -41.260  49.760 -20.185  1.00                 C  
ATOM   1897  CG2 VAL   272     -41.922  49.750 -17.773  1.00                 C  
ATOM   1898  N   SER   273     -40.374  46.471 -20.824  1.00                 N  
ATOM   1899  CA  SER   273     -39.581  45.936 -21.933  1.00                 C  
ATOM   1900  C   SER   273     -39.024  47.039 -22.839  1.00                 C  
ATOM   1901  O   SER   273     -39.589  48.130 -22.928  1.00                 O  
ATOM   1902  CB  SER   273     -40.417  44.966 -22.770  1.00                 C  
ATOM   1903  OG  SER   273     -40.801  43.835 -22.008  1.00                 O  
ATOM   1904  N   GLN   274     -37.916  46.742 -23.509  1.00                 N  
ATOM   1905  CA  GLN   274     -37.264  47.694 -24.404  1.00                 C  
ATOM   1906  C   GLN   274     -38.194  48.192 -25.512  1.00                 C  
ATOM   1907  O   GLN   274     -38.946  47.413 -26.102  1.00                 O  
ATOM   1908  CB  GLN   274     -36.017  47.070 -25.034  1.00                 C  
ATOM   1909  CD  GLN   274     -33.949  47.395 -26.447  1.00                 C  
ATOM   1910  CG  GLN   274     -35.215  48.026 -25.901  1.00                 C  
ATOM   1911  OE1 GLN   274     -33.555  46.307 -26.027  1.00                 O  
ATOM   1912  NE2 GLN   274     -33.307  48.078 -27.387  1.00                 N  
ATOM   1913  N   GLY   275     -38.131  49.494 -25.788  1.00                 N  
ATOM   1914  CA  GLY   275     -38.962  50.084 -26.822  1.00                 C  
ATOM   1915  C   GLY   275     -40.399  50.314 -26.389  1.00                 C  
ATOM   1916  O   GLY   275     -41.223  50.776 -27.181  1.00                 O  
ATOM   1917  N   LYS   276     -40.699  50.003 -25.130  1.00                 N  
ATOM   1918  CA  LYS   276     -42.050  50.167 -24.586  1.00                 C  
ATOM   1919  C   LYS   276     -42.163  51.262 -23.509  1.00                 C  
ATOM   1920  O   LYS   276     -41.165  51.703 -22.925  1.00                 O  
ATOM   1921  CB  LYS   276     -42.552  48.849 -23.993  1.00                 C  
ATOM   1922  CD  LYS   276     -43.522  47.943 -26.123  1.00                 C  
ATOM   1923  CE  LYS   276     -43.620  46.734 -27.039  1.00                 C  
ATOM   1924  CG  LYS   276     -42.559  47.689 -24.975  1.00                 C  
ATOM   1925  NZ  LYS   276     -44.457  47.012 -28.239  1.00                 N  
ATOM   1926  N   ARG   277     -43.397  51.694 -23.266  1.00                 N  
ATOM   1927  CA  ARG   277     -43.699  52.696 -22.253  1.00                 C  
ATOM   1928  C   ARG   277     -44.372  51.944 -21.123  1.00                 C  
ATOM   1929  O   ARG   277     -44.967  50.893 -21.351  1.00                 O  
ATOM   1930  CB  ARG   277     -44.577  53.803 -22.840  1.00                 C  
ATOM   1931  CD  ARG   277     -44.823  55.706 -24.458  1.00                 C  
ATOM   1932  NE  ARG   277     -44.202  56.474 -25.534  1.00                 N  
ATOM   1933  CG  ARG   277     -43.893  54.635 -23.912  1.00                 C  
ATOM   1934  CZ  ARG   277     -43.481  57.574 -25.347  1.00                 C  
ATOM   1935  NH1 ARG   277     -42.954  58.207 -26.386  1.00                 N  
ATOM   1936  NH2 ARG   277     -43.287  58.039 -24.120  1.00                 N  
ATOM   1937  N   PRO   278     -44.284  52.463 -19.889  1.00                 N  
ATOM   1938  CA  PRO   278     -44.904  51.813 -18.733  1.00                 C  
ATOM   1939  C   PRO   278     -46.407  51.696 -18.905  1.00                 C  
ATOM   1940  O   PRO   278     -47.009  52.429 -19.692  1.00                 O  
ATOM   1941  CB  PRO   278     -44.546  52.726 -17.559  1.00                 C  
ATOM   1942  CD  PRO   278     -43.520  53.679 -19.500  1.00                 C  
ATOM   1943  CG  PRO   278     -43.341  53.475 -18.022  1.00                 C  
ATOM   1944  N   LEU   279     -47.010  50.762 -18.182  1.00                 N  
ATOM   1945  CA  LEU   279     -48.456  50.629 -18.220  1.00                 C  
ATOM   1946  C   LEU   279     -48.973  51.487 -17.061  1.00                 C  
ATOM   1947  O   LEU   279     -48.918  51.072 -15.898  1.00                 O  
ATOM   1948  CB  LEU   279     -48.862  49.158 -18.106  1.00                 C  
ATOM   1949  CG  LEU   279     -48.342  48.225 -19.201  1.00                 C  
ATOM   1950  CD1 LEU   279     -48.741  46.785 -18.915  1.00                 C  
ATOM   1951  CD2 LEU   279     -48.860  48.656 -20.565  1.00                 C  
ATOM   1952  N   ARG   280     -49.447  52.690 -17.394  1.00                 N  
ATOM   1953  CA  ARG   280     -49.956  53.658 -16.419  1.00                 C  
ATOM   1954  C   ARG   280     -51.450  53.831 -16.634  1.00                 C  
ATOM   1955  O   ARG   280     -51.886  54.295 -17.683  1.00                 O  
ATOM   1956  CB  ARG   280     -49.217  54.991 -16.552  1.00                 C  
ATOM   1957  CD  ARG   280     -47.063  56.269 -16.385  1.00                 C  
ATOM   1958  NE  ARG   280     -47.122  56.774 -17.754  1.00                 N  
ATOM   1959  CG  ARG   280     -47.730  54.909 -16.251  1.00                 C  
ATOM   1960  CZ  ARG   280     -46.257  56.448 -18.709  1.00                 C  
ATOM   1961  NH1 ARG   280     -46.390  56.958 -19.926  1.00                 N  
ATOM   1962  NH2 ARG   280     -45.262  55.613 -18.444  1.00                 N  
ATOM   1963  N   SER   281     -52.237  53.464 -15.634  1.00                 N  
ATOM   1964  CA  SER   281     -53.678  53.551 -15.763  1.00                 C  
ATOM   1965  C   SER   281     -54.270  54.867 -15.258  1.00                 C  
ATOM   1966  O   SER   281     -55.318  54.884 -14.609  1.00                 O  
ATOM   1967  CB  SER   281     -54.353  52.398 -15.018  1.00                 C  
ATOM   1968  OG  SER   281     -54.088  52.464 -13.628  1.00                 O  
ATOM   1969  N   THR   282     -53.597  55.967 -15.581  1.00                 N  
ATOM   1970  CA  THR   282     -54.031  57.302 -15.193  1.00                 C  
ATOM   1971  C   THR   282     -55.551  57.503 -15.265  1.00                 C  
ATOM   1972  O   THR   282     -56.173  57.956 -14.302  1.00                 O  
ATOM   1973  CB  THR   282     -53.368  58.386 -16.063  1.00                 C  
ATOM   1974  OG1 THR   282     -51.946  58.335 -15.894  1.00                 O  
ATOM   1975  CG2 THR   282     -53.857  59.768 -15.657  1.00                 C  
ATOM   1976  N   GLY   283     -56.152  57.167 -16.401  1.00                 N  
ATOM   1977  CA  GLY   283     -57.588  57.343 -16.540  1.00                 C  
ATOM   1978  C   GLY   283     -58.428  56.604 -15.507  1.00                 C  
ATOM   1979  O   GLY   283     -59.407  57.143 -14.989  1.00                 O  
ATOM   1980  N   VAL   284     -58.054  55.367 -15.205  1.00                 N  
ATOM   1981  CA  VAL   284     -58.804  54.571 -14.244  1.00                 C  
ATOM   1982  C   VAL   284     -58.556  55.018 -12.809  1.00                 C  
ATOM   1983  O   VAL   284     -59.485  55.071 -11.995  1.00                 O  
ATOM   1984  CB  VAL   284     -58.472  53.073 -14.371  1.00                 C  
ATOM   1985  CG1 VAL   284     -59.128  52.284 -13.248  1.00                 C  
ATOM   1986  CG2 VAL   284     -58.914  52.543 -15.727  1.00                 C  
ATOM   1987  N   ALA   285     -57.305  55.329 -12.489  1.00                 N  
ATOM   1988  CA  ALA   285     -57.002  55.790 -11.151  1.00                 C  
ATOM   1989  C   ALA   285     -57.888  57.008 -10.836  1.00                 C  
ATOM   1990  O   ALA   285     -58.536  57.051  -9.787  1.00                 O  
ATOM   1991  CB  ALA   285     -55.525  56.132 -11.030  1.00                 C  
ATOM   1992  N   LEU   286     -57.943  57.986 -11.744  1.00                 N  
ATOM   1993  CA  LEU   286     -58.755  59.174 -11.493  1.00                 C  
ATOM   1994  C   LEU   286     -60.209  58.782 -11.278  1.00                 C  
ATOM   1995  O   LEU   286     -60.860  59.257 -10.342  1.00                 O  
ATOM   1996  CB  LEU   286     -58.631  60.163 -12.654  1.00                 C  
ATOM   1997  CG  LEU   286     -59.467  61.440 -12.549  1.00                 C  
ATOM   1998  CD1 LEU   286     -59.059  62.250 -11.328  1.00                 C  
ATOM   1999  CD2 LEU   286     -59.329  62.279 -13.810  1.00                 C  
ATOM   2000  N   SER   287     -60.712  57.913 -12.146  1.00                 N  
ATOM   2001  CA  SER   287     -62.091  57.445 -12.054  1.00                 C  
ATOM   2002  C   SER   287     -62.361  56.802 -10.688  1.00                 C  
ATOM   2003  O   SER   287     -63.415  57.023 -10.080  1.00                 O  
ATOM   2004  CB  SER   287     -62.395  56.450 -13.175  1.00                 C  
ATOM   2005  OG  SER   287     -62.350  57.080 -14.444  1.00                 O  
ATOM   2006  N   ILE   288     -61.408  56.006 -10.210  1.00                 N  
ATOM   2007  CA  ILE   288     -61.555  55.358  -8.911  1.00                 C  
ATOM   2008  C   ILE   288     -61.525  56.403  -7.785  1.00                 C  
ATOM   2009  O   ILE   288     -62.256  56.271  -6.803  1.00                 O  
ATOM   2010  CB  ILE   288     -60.462  54.297  -8.683  1.00                 C  
ATOM   2011  CD1 ILE   288     -59.473  52.170  -9.680  1.00                 C  
ATOM   2012  CG1 ILE   288     -60.645  53.127  -9.651  1.00                 C  
ATOM   2013  CG2 ILE   288     -60.460  53.838  -7.233  1.00                 C  
ATOM   2014  N   ALA   289     -60.690  57.438  -7.928  1.00                 N  
ATOM   2015  CA  ALA   289     -60.592  58.495  -6.915  1.00                 C  
ATOM   2016  C   ALA   289     -61.864  59.347  -6.896  1.00                 C  
ATOM   2017  O   ALA   289     -62.418  59.639  -5.835  1.00                 O  
ATOM   2018  CB  ALA   289     -59.374  59.368  -7.176  1.00                 C  
ATOM   2019  N   VAL   290     -62.325  59.748  -8.074  1.00                 N  
ATOM   2020  CA  VAL   290     -63.545  60.535  -8.168  1.00                 C  
ATOM   2021  C   VAL   290     -64.656  59.750  -7.472  1.00                 C  
ATOM   2022  O   VAL   290     -65.346  60.274  -6.598  1.00                 O  
ATOM   2023  CB  VAL   290     -63.902  60.850  -9.633  1.00                 C  
ATOM   2024  CG1 VAL   290     -65.283  61.481  -9.720  1.00                 C  
ATOM   2025  CG2 VAL   290     -62.855  61.763 -10.252  1.00                 C  
ATOM   2026  N   GLY   291     -64.806  58.482  -7.845  1.00                 N  
ATOM   2027  CA  GLY   291     -65.832  57.652  -7.237  1.00                 C  
ATOM   2028  C   GLY   291     -65.675  57.447  -5.735  1.00                 C  
ATOM   2029  O   GLY   291     -66.664  57.378  -5.002  1.00                 O  
ATOM   2030  N   LEU   292     -64.433  57.346  -5.273  1.00                 N  
ATOM   2031  CA  LEU   292     -64.163  57.147  -3.858  1.00                 C  
ATOM   2032  C   LEU   292     -64.791  58.254  -3.028  1.00                 C  
ATOM   2033  O   LEU   292     -65.413  57.973  -2.003  1.00                 O  
ATOM   2034  CB  LEU   292     -62.656  57.085  -3.604  1.00                 C  
ATOM   2035  CG  LEU   292     -61.928  55.852  -4.143  1.00                 C  
ATOM   2036  CD1 LEU   292     -60.423  56.003  -3.984  1.00                 C  
ATOM   2037  CD2 LEU   292     -62.410  54.592  -3.440  1.00                 C  
ATOM   2038  N   LEU   293     -64.644  59.505  -3.471  1.00                 N  
ATOM   2039  CA  LEU   293     -65.206  60.641  -2.736  1.00                 C  
ATOM   2040  C   LEU   293     -66.680  60.826  -3.028  1.00                 C  
ATOM   2041  O   LEU   293     -67.413  61.398  -2.226  1.00                 O  
ATOM   2042  CB  LEU   293     -64.448  61.926  -3.074  1.00                 C  
ATOM   2043  CG  LEU   293     -62.983  61.984  -2.637  1.00                 C  
ATOM   2044  CD1 LEU   293     -62.320  63.255  -3.146  1.00                 C  
ATOM   2045  CD2 LEU   293     -62.870  61.899  -1.122  1.00                 C  
ATOM   2046  N   GLU   294     -67.112  60.343  -4.184  1.00                 N  
ATOM   2047  CA  GLU   294     -68.503  60.477  -4.582  1.00                 C  
ATOM   2048  C   GLU   294     -69.427  59.697  -3.660  1.00                 C  
ATOM   2049  O   GLU   294     -70.513  60.161  -3.295  1.00                 O  
ATOM   2050  CB  GLU   294     -68.695  60.008  -6.026  1.00                 C  
ATOM   2051  CD  GLU   294     -70.238  59.803  -8.014  1.00                 C  
ATOM   2052  CG  GLU   294     -70.109  60.185  -6.553  1.00                 C  
ATOM   2053  OE1 GLU   294     -69.222  59.391  -8.613  1.00                 O  
ATOM   2054  OE2 GLU   294     -71.355  59.916  -8.562  1.00                 O  
ATOM   2055  N   CYS   295     -68.986  58.507  -3.280  1.00                 N  
ATOM   2056  CA  CYS   295     -69.790  57.663  -2.420  1.00                 C  
ATOM   2057  C   CYS   295     -69.495  57.862  -0.941  1.00                 C  
ATOM   2058  O   CYS   295     -70.142  57.237  -0.106  1.00                 O  
ATOM   2059  CB  CYS   295     -69.586  56.189  -2.774  1.00                 C  
ATOM   2060  SG  CYS   295     -67.927  55.560  -2.426  1.00                 S  
ATOM   2061  N   THR   296     -68.538  58.729  -0.609  1.00                 N  
ATOM   2062  CA  THR   296     -68.201  58.971   0.800  1.00                 C  
ATOM   2063  C   THR   296     -68.519  60.379   1.305  1.00                 C  
ATOM   2064  O   THR   296     -69.230  60.539   2.294  1.00                 O  
ATOM   2065  CB  THR   296     -66.708  58.713   1.076  1.00                 C  
ATOM   2066  OG1 THR   296     -65.911  59.564   0.242  1.00                 O  
ATOM   2067  CG2 THR   296     -66.353  57.265   0.773  1.00                 C  
ATOM   2068  N   PHE   297     -67.984  61.400   0.646  1.00                 N  
ATOM   2069  CA  PHE   297     -68.245  62.761   1.073  1.00                 C  
ATOM   2070  C   PHE   297     -68.716  63.643  -0.050  1.00                 C  
ATOM   2071  O   PHE   297     -68.071  64.628  -0.394  1.00                 O  
ATOM   2072  CB  PHE   297     -66.993  63.374   1.703  1.00                 C  
ATOM   2073  CG  PHE   297     -66.477  62.614   2.891  1.00                 C  
ATOM   2074  CZ  PHE   297     -65.528  61.210   5.094  1.00                 C  
ATOM   2075  CD1 PHE   297     -65.446  61.702   2.753  1.00                 C  
ATOM   2076  CE1 PHE   297     -64.971  61.002   3.846  1.00                 C  
ATOM   2077  CD2 PHE   297     -67.024  62.811   4.147  1.00                 C  
ATOM   2078  CE2 PHE   297     -66.549  62.111   5.240  1.00                 C  
ATOM   2079  N   PRO   298     -69.856  63.301  -0.648  1.00                 N  
ATOM   2080  CA  PRO   298     -70.357  64.127  -1.740  1.00                 C  
ATOM   2081  C   PRO   298     -70.782  65.504  -1.260  1.00                 C  
ATOM   2082  O   PRO   298     -71.075  65.703  -0.085  1.00                 O  
ATOM   2083  CB  PRO   298     -71.550  63.338  -2.283  1.00                 C  
ATOM   2084  CD  PRO   298     -70.815  62.172  -0.327  1.00                 C  
ATOM   2085  CG  PRO   298     -72.038  62.547  -1.116  1.00                 C  
ATOM   2086  N   ASN   299     -70.787  66.448  -2.192  1.00                 N  
ATOM   2087  CA  ASN   299     -71.192  67.815  -1.927  1.00                 C  
ATOM   2088  C   ASN   299     -70.491  68.430  -0.731  1.00                 C  
ATOM   2089  O   ASN   299     -71.123  68.780   0.264  1.00                 O  
ATOM   2090  CB  ASN   299     -72.706  67.895  -1.724  1.00                 C  
ATOM   2091  CG  ASN   299     -73.225  69.319  -1.769  1.00                 C  
ATOM   2092  OD1 ASN   299     -72.680  70.167  -2.475  1.00                 O  
ATOM   2093  ND2 ASN   299     -74.284  69.586  -1.013  1.00                 N  
ATOM   2094  N   THR   300     -69.175  68.549  -0.830  1.00                 N  
ATOM   2095  CA  THR   300     -68.390  69.171   0.220  1.00                 C  
ATOM   2096  C   THR   300     -66.959  69.380  -0.265  1.00                 C  
ATOM   2097  O   THR   300     -66.423  68.568  -1.018  1.00                 O  
ATOM   2098  CB  THR   300     -68.397  68.325   1.506  1.00                 C  
ATOM   2099  OG1 THR   300     -67.666  69.006   2.534  1.00                 O  
ATOM   2100  CG2 THR   300     -67.743  66.974   1.259  1.00                 C  
ATOM   2101  N   GLY   301     -66.353  70.484   0.157  1.00                 N  
ATOM   2102  CA  GLY   301     -64.993  70.791  -0.249  1.00                 C  
ATOM   2103  C   GLY   301     -64.005  69.643  -0.170  1.00                 C  
ATOM   2104  O   GLY   301     -63.958  68.913   0.822  1.00                 O  
ATOM   2105  N   ALA   302     -63.210  69.491  -1.228  1.00                 N  
ATOM   2106  CA  ALA   302     -62.200  68.440  -1.308  1.00                 C  
ATOM   2107  C   ALA   302     -61.370  68.558  -2.578  1.00                 C  
ATOM   2108  O   ALA   302     -61.889  68.874  -3.647  1.00                 O  
ATOM   2109  CB  ALA   302     -62.855  67.069  -1.243  1.00                 C  
ATOM   2110  N   ARG   303     -60.076  68.296  -2.457  1.00                 N  
ATOM   2111  CA  ARG   303     -59.199  68.348  -3.615  1.00                 C  
ATOM   2112  C   ARG   303     -58.713  66.949  -3.994  1.00                 C  
ATOM   2113  O   ARG   303     -58.109  66.261  -3.169  1.00                 O  
ATOM   2114  CB  ARG   303     -58.006  69.266  -3.343  1.00                 C  
ATOM   2115  CD  ARG   303     -57.151  71.574  -2.852  1.00                 C  
ATOM   2116  NE  ARG   303     -56.278  71.663  -4.020  1.00                 N  
ATOM   2117  CG  ARG   303     -58.381  70.723  -3.124  1.00                 C  
ATOM   2118  CZ  ARG   303     -55.036  72.136  -3.990  1.00                 C  
ATOM   2119  NH1 ARG   303     -54.316  72.178  -5.102  1.00                 N  
ATOM   2120  NH2 ARG   303     -54.517  72.565  -2.847  1.00                 N  
ATOM   2121  N   ILE   304     -58.998  66.513  -5.220  1.00                 N  
ATOM   2122  CA  ILE   304     -58.491  65.229  -5.685  1.00                 C  
ATOM   2123  C   ILE   304     -57.238  65.690  -6.427  1.00                 C  
ATOM   2124  O   ILE   304     -57.333  66.377  -7.448  1.00                 O  
ATOM   2125  CB  ILE   304     -59.536  64.485  -6.537  1.00                 C  
ATOM   2126  CD1 ILE   304     -61.962  63.702  -6.543  1.00                 C  
ATOM   2127  CG1 ILE   304     -60.806  64.232  -5.723  1.00                 C  
ATOM   2128  CG2 ILE   304     -58.951  63.194  -7.089  1.00                 C  
ATOM   2129  N   MET   305     -56.068  65.340  -5.900  1.00                 N  
ATOM   2130  CA  MET   305     -54.804  65.766  -6.501  1.00                 C  
ATOM   2131  C   MET   305     -54.041  64.624  -7.172  1.00                 C  
ATOM   2132  O   MET   305     -53.407  63.803  -6.506  1.00                 O  
ATOM   2133  CB  MET   305     -53.902  66.415  -5.449  1.00                 C  
ATOM   2134  SD  MET   305     -53.392  68.407  -3.592  1.00                 S  
ATOM   2135  CE  MET   305     -53.698  67.283  -2.232  1.00                 C  
ATOM   2136  CG  MET   305     -54.459  67.703  -4.864  1.00                 C  
ATOM   2137  N   LEU   306     -54.090  64.585  -8.498  1.00                 N  
ATOM   2138  CA  LEU   306     -53.408  63.536  -9.244  1.00                 C  
ATOM   2139  C   LEU   306     -52.085  63.971  -9.883  1.00                 C  
ATOM   2140  O   LEU   306     -52.048  64.849 -10.745  1.00                 O  
ATOM   2141  CB  LEU   306     -54.315  62.986 -10.346  1.00                 C  
ATOM   2142  CG  LEU   306     -53.711  61.906 -11.246  1.00                 C  
ATOM   2143  CD1 LEU   306     -53.396  60.653 -10.443  1.00                 C  
ATOM   2144  CD2 LEU   306     -54.651  61.575 -12.395  1.00                 C  
ATOM   2145  N   PHE   307     -51.000  63.342  -9.448  1.00                 N  
ATOM   2146  CA  PHE   307     -49.679  63.640  -9.979  1.00                 C  
ATOM   2147  C   PHE   307     -49.310  62.551 -10.994  1.00                 C  
ATOM   2148  O   PHE   307     -49.368  61.357 -10.688  1.00                 O  
ATOM   2149  CB  PHE   307     -48.653  63.725  -8.847  1.00                 C  
ATOM   2150  CG  PHE   307     -48.862  64.892  -7.926  1.00                 C  
ATOM   2151  CZ  PHE   307     -49.242  67.056  -6.223  1.00                 C  
ATOM   2152  CD1 PHE   307     -50.045  65.034  -7.222  1.00                 C  
ATOM   2153  CE1 PHE   307     -50.237  66.109  -6.374  1.00                 C  
ATOM   2154  CD2 PHE   307     -47.876  65.849  -7.764  1.00                 C  
ATOM   2155  CE2 PHE   307     -48.068  66.924  -6.916  1.00                 C  
ATOM   2156  N   MET   308     -48.936  62.960 -12.203  1.00                 N  
ATOM   2157  CA  MET   308     -48.575  61.997 -13.231  1.00                 C  
ATOM   2158  C   MET   308     -47.170  62.215 -13.771  1.00                 C  
ATOM   2159  O   MET   308     -46.716  63.346 -13.894  1.00                 O  
ATOM   2160  CB  MET   308     -49.574  62.050 -14.389  1.00                 C  
ATOM   2161  SD  MET   308     -52.152  61.809 -15.373  1.00                 S  
ATOM   2162  CE  MET   308     -52.400  63.583 -15.383  1.00                 C  
ATOM   2163  CG  MET   308     -50.986  61.635 -14.010  1.00                 C  
ATOM   2164  N   GLY   309     -46.484  61.118 -14.084  1.00                 N  
ATOM   2165  CA  GLY   309     -45.131  61.203 -14.607  1.00                 C  
ATOM   2166  C   GLY   309     -45.044  60.932 -16.104  1.00                 C  
ATOM   2167  O   GLY   309     -43.974  61.056 -16.705  1.00                 O  
ATOM   2168  N   GLY   310     -46.168  60.553 -16.705  1.00                 N  
ATOM   2169  CA  GLY   310     -46.193  60.279 -18.128  1.00                 C  
ATOM   2170  C   GLY   310     -47.620  60.189 -18.630  1.00                 C  
ATOM   2171  O   GLY   310     -48.560  60.472 -17.878  1.00                 O  
ATOM   2172  N   ALA   311     -47.825  59.795 -19.896  1.00                 N  
ATOM   2173  CA  ALA   311     -49.173  59.682 -20.456  1.00                 C  
ATOM   2174  C   ALA   311     -49.872  58.388 -20.056  1.00                 C  
ATOM   2175  O   ALA   311     -49.228  57.371 -19.780  1.00                 O  
ATOM   2176  CB  ALA   311     -49.127  59.778 -21.973  1.00                 C  
ATOM   2177  N   CYS   312     -51.198  58.445 -20.015  1.00                 N  
ATOM   2178  CA  CYS   312     -52.002  57.284 -19.674  1.00                 C  
ATOM   2179  C   CYS   312     -51.899  56.335 -20.863  1.00                 C  
ATOM   2180  O   CYS   312     -52.262  56.699 -21.986  1.00                 O  
ATOM   2181  CB  CYS   312     -53.443  57.700 -19.372  1.00                 C  
ATOM   2182  SG  CYS   312     -54.536  56.333 -18.920  1.00                 S  
ATOM   2183  N   THR   313     -51.405  55.124 -20.602  1.00                 N  
ATOM   2184  CA  THR   313     -51.208  54.103 -21.632  1.00                 C  
ATOM   2185  C   THR   313     -52.145  52.891 -21.575  1.00                 C  
ATOM   2186  O   THR   313     -52.027  51.992 -22.395  1.00                 O  
ATOM   2187  CB  THR   313     -49.772  53.546 -21.607  1.00                 C  
ATOM   2188  OG1 THR   313     -49.506  52.959 -20.327  1.00                 O  
ATOM   2189  CG2 THR   313     -48.765  54.659 -21.851  1.00                 C  
ATOM   2190  N   GLN   314     -53.070  52.856 -20.624  1.00                 N  
ATOM   2191  CA  GLN   314     -53.977  51.718 -20.505  1.00                 C  
ATOM   2192  C   GLN   314     -55.376  52.221 -20.154  1.00                 C  
ATOM   2193  O   GLN   314     -55.778  52.202 -18.994  1.00                 O  
ATOM   2194  CB  GLN   314     -53.467  50.734 -19.451  1.00                 C  
ATOM   2195  CD  GLN   314     -54.449  48.660 -20.506  1.00                 C  
ATOM   2196  CG  GLN   314     -54.354  49.515 -19.258  1.00                 C  
ATOM   2197  OE1 GLN   314     -53.448  48.121 -20.978  1.00                 O  
ATOM   2198  NE2 GLN   314     -55.656  48.534 -21.045  1.00                 N  
ATOM   2199  N   GLY   315     -56.103  52.675 -21.174  1.00                 N  
ATOM   2200  CA  GLY   315     -57.445  53.219 -21.006  1.00                 C  
ATOM   2201  C   GLY   315     -58.397  52.423 -20.143  1.00                 C  
ATOM   2202  O   GLY   315     -58.039  51.346 -19.666  1.00                 O  
ATOM   2203  N   PRO   316     -59.624  52.924 -19.923  1.00                 N  
ATOM   2204  CA  PRO   316     -60.155  54.195 -20.423  1.00                 C  
ATOM   2205  C   PRO   316     -59.258  55.375 -20.099  1.00                 C  
ATOM   2206  O   PRO   316     -58.467  55.331 -19.151  1.00                 O  
ATOM   2207  CB  PRO   316     -61.508  54.333 -19.721  1.00                 C  
ATOM   2208  CD  PRO   316     -60.620  52.217 -19.039  1.00                 C  
ATOM   2209  CG  PRO   316     -61.897  52.933 -19.382  1.00                 C  
ATOM   2210  N   GLY   317     -59.390  56.432 -20.895  1.00                 N  
ATOM   2211  CA  GLY   317     -58.574  57.613 -20.693  1.00                 C  
ATOM   2212  C   GLY   317     -57.206  57.442 -21.319  1.00                 C  
ATOM   2213  O   GLY   317     -56.372  58.336 -21.266  1.00                 O  
ATOM   2214  N   MET   318     -56.975  56.271 -21.897  1.00                 N  
ATOM   2215  CA  MET   318     -55.715  55.960 -22.559  1.00                 C  
ATOM   2216  C   MET   318     -55.415  57.125 -23.484  1.00                 C  
ATOM   2217  O   MET   318     -56.295  57.577 -24.218  1.00                 O  
ATOM   2218  CB  MET   318     -55.817  54.629 -23.307  1.00                 C  
ATOM   2219  SD  MET   318     -54.627  52.539 -24.682  1.00                 S  
ATOM   2220  CE  MET   318     -52.956  52.326 -25.292  1.00                 C  
ATOM   2221  CG  MET   318     -54.528  54.201 -23.990  1.00                 C  
ATOM   2222  N   VAL   319     -54.176  57.598 -23.464  1.00                 N  
ATOM   2223  CA  VAL   319     -53.796  58.742 -24.280  1.00                 C  
ATOM   2224  C   VAL   319     -52.844  58.436 -25.441  1.00                 C  
ATOM   2225  O   VAL   319     -52.728  59.227 -26.386  1.00                 O  
ATOM   2226  CB  VAL   319     -53.143  59.849 -23.431  1.00                 C  
ATOM   2227  CG1 VAL   319     -52.618  60.964 -24.323  1.00                 C  
ATOM   2228  CG2 VAL   319     -54.133  60.396 -22.415  1.00                 C  
ATOM   2229  N   VAL   320     -52.175  57.290 -25.369  1.00                 N  
ATOM   2230  CA  VAL   320     -51.244  56.895 -26.411  1.00                 C  
ATOM   2231  C   VAL   320     -50.714  55.472 -26.218  1.00                 C  
ATOM   2232  O   VAL   320     -50.672  54.953 -25.097  1.00                 O  
ATOM   2233  CB  VAL   320     -50.051  57.865 -26.499  1.00                 C  
ATOM   2234  CG1 VAL   320     -49.224  57.809 -25.224  1.00                 C  
ATOM   2235  CG2 VAL   320     -49.191  57.542 -27.711  1.00                 C  
ATOM   2236  N   GLY   321     -50.299  54.859 -27.325  1.00                 N  
ATOM   2237  CA  GLY   321     -49.773  53.504 -27.299  1.00                 C  
ATOM   2238  C   GLY   321     -48.661  53.258 -26.298  1.00                 C  
ATOM   2239  O   GLY   321     -48.109  54.195 -25.724  1.00                 O  
ATOM   2240  N   GLU   322     -48.330  51.989 -26.089  1.00                 N  
ATOM   2241  CA  GLU   322     -47.282  51.618 -25.145  1.00                 C  
ATOM   2242  C   GLU   322     -45.970  51.421 -25.874  1.00                 C  
ATOM   2243  O   GLU   322     -44.923  51.252 -25.254  1.00                 O  
ATOM   2244  CB  GLU   322     -47.671  50.349 -24.384  1.00                 C  
ATOM   2245  CD  GLU   322     -48.877  48.897 -26.062  1.00                 C  
ATOM   2246  CG  GLU   322     -47.627  49.083 -25.224  1.00                 C  
ATOM   2247  OE1 GLU   322     -49.673  49.854 -26.163  1.00                 O  
ATOM   2248  OE2 GLU   322     -49.061  47.793 -26.618  1.00                 O  
ATOM   2249  N   GLU   323     -46.030  51.439 -27.197  1.00                 N  
ATOM   2250  CA  GLU   323     -44.829  51.261 -27.989  1.00                 C  
ATOM   2251  C   GLU   323     -44.210  52.602 -28.331  1.00                 C  
ATOM   2252  O   GLU   323     -44.796  53.398 -29.065  1.00                 O  
ATOM   2253  CB  GLU   323     -45.141  50.478 -29.266  1.00                 C  
ATOM   2254  CD  GLU   323     -44.269  49.406 -31.380  1.00                 C  
ATOM   2255  CG  GLU   323     -43.924  50.192 -30.131  1.00                 C  
ATOM   2256  OE1 GLU   323     -45.427  48.952 -31.496  1.00                 O  
ATOM   2257  OE2 GLU   323     -43.382  49.243 -32.244  1.00                 O  
ATOM   2258  N   LEU   324     -43.023  52.844 -27.785  1.00                 N  
ATOM   2259  CA  LEU   324     -42.309  54.091 -28.017  1.00                 C  
ATOM   2260  C   LEU   324     -42.275  54.471 -29.493  1.00                 C  
ATOM   2261  O   LEU   324     -42.279  55.653 -29.830  1.00                 O  
ATOM   2262  CB  LEU   324     -40.879  53.997 -27.482  1.00                 C  
ATOM   2263  CG  LEU   324     -40.014  55.250 -27.634  1.00                 C  
ATOM   2264  CD1 LEU   324     -40.629  56.422 -26.884  1.00                 C  
ATOM   2265  CD2 LEU   324     -38.599  54.990 -27.141  1.00                 C  
ATOM   2266  N   LYS   325     -42.244  53.470 -30.367  1.00                 N  
ATOM   2267  CA  LYS   325     -42.207  53.709 -31.810  1.00                 C  
ATOM   2268  C   LYS   325     -43.120  54.850 -32.225  1.00                 C  
ATOM   2269  O   LYS   325     -42.766  55.657 -33.084  1.00                 O  
ATOM   2270  CB  LYS   325     -42.594  52.441 -32.573  1.00                 C  
ATOM   2271  CD  LYS   325     -42.872  51.274 -34.778  1.00                 C  
ATOM   2272  CE  LYS   325     -42.852  51.427 -36.290  1.00                 C  
ATOM   2273  CG  LYS   325     -42.543  52.586 -34.085  1.00                 C  
ATOM   2274  NZ  LYS   325     -43.173  50.149 -36.982  1.00                 N  
ATOM   2275  N   PHE   326     -44.296  54.911 -31.614  1.00                 N  
ATOM   2276  CA  PHE   326     -45.264  55.949 -31.938  1.00                 C  
ATOM   2277  C   PHE   326     -45.170  57.138 -30.991  1.00                 C  
ATOM   2278  O   PHE   326     -45.217  56.979 -29.772  1.00                 O  
ATOM   2279  CB  PHE   326     -46.686  55.384 -31.909  1.00                 C  
ATOM   2280  CG  PHE   326     -46.963  54.384 -32.996  1.00                 C  
ATOM   2281  CZ  PHE   326     -47.478  52.540 -35.010  1.00                 C  
ATOM   2282  CD1 PHE   326     -46.645  53.048 -32.824  1.00                 C  
ATOM   2283  CE1 PHE   326     -46.900  52.129 -33.824  1.00                 C  
ATOM   2284  CD2 PHE   326     -47.541  54.780 -34.189  1.00                 C  
ATOM   2285  CE2 PHE   326     -47.796  53.860 -35.188  1.00                 C  
ATOM   2286  N   PRO   327     -45.030  58.351 -31.541  1.00                 N  
ATOM   2287  CA  PRO   327     -44.935  59.557 -30.715  1.00                 C  
ATOM   2288  C   PRO   327     -46.333  59.968 -30.235  1.00                 C  
ATOM   2289  O   PRO   327     -47.339  59.605 -30.862  1.00                 O  
ATOM   2290  CB  PRO   327     -44.318  60.599 -31.651  1.00                 C  
ATOM   2291  CD  PRO   327     -44.833  58.709 -33.026  1.00                 C  
ATOM   2292  CG  PRO   327     -44.798  60.212 -33.009  1.00                 C  
ATOM   2293  N   ILE   328     -46.402  60.714 -29.135  1.00                 N  
ATOM   2294  CA  ILE   328     -47.695  61.145 -28.618  1.00                 C  
ATOM   2295  C   ILE   328     -48.296  62.149 -29.590  1.00                 C  
ATOM   2296  O   ILE   328     -47.577  62.987 -30.126  1.00                 O  
ATOM   2297  CB  ILE   328     -47.567  61.745 -27.205  1.00                 C  
ATOM   2298  CD1 ILE   328     -46.712  61.232 -24.859  1.00                 C  
ATOM   2299  CG1 ILE   328     -47.094  60.679 -26.215  1.00                 C  
ATOM   2300  CG2 ILE   328     -48.881  62.377 -26.774  1.00                 C  
ATOM   2301  N   ARG   329     -49.608  62.072 -29.814  1.00                 N  
ATOM   2302  CA  ARG   329     -50.261  62.962 -30.772  1.00                 C  
ATOM   2303  C   ARG   329     -49.749  64.387 -30.717  1.00                 C  
ATOM   2304  O   ARG   329     -49.367  64.883 -29.655  1.00                 O  
ATOM   2305  CB  ARG   329     -51.774  62.973 -30.548  1.00                 C  
ATOM   2306  CD  ARG   329     -51.759  63.320 -28.062  1.00                 C  
ATOM   2307  NE  ARG   329     -52.183  64.167 -26.950  1.00                 N  
ATOM   2308  CG  ARG   329     -52.226  63.864 -29.403  1.00                 C  
ATOM   2309  CZ  ARG   329     -51.579  65.298 -26.599  1.00                 C  
ATOM   2310  NH1 ARG   329     -52.035  66.003 -25.573  1.00                 N  
ATOM   2311  NH2 ARG   329     -50.519  65.720 -27.275  1.00                 N  
ATOM   2312  N   SER   330     -49.731  65.035 -31.879  1.00                 N  
ATOM   2313  CA  SER   330     -49.278  66.420 -31.997  1.00                 C  
ATOM   2314  C   SER   330     -50.479  67.237 -32.422  1.00                 C  
ATOM   2315  O   SER   330     -51.574  66.704 -32.585  1.00                 O  
ATOM   2316  CB  SER   330     -48.121  66.522 -32.993  1.00                 C  
ATOM   2317  OG  SER   330     -48.556  66.237 -34.311  1.00                 O  
ATOM   2318  N   HIS   331     -50.278  68.532 -32.610  1.00                 N  
ATOM   2319  CA  HIS   331     -51.378  69.364 -33.038  1.00                 C  
ATOM   2320  C   HIS   331     -51.665  69.045 -34.504  1.00                 C  
ATOM   2321  O   HIS   331     -52.812  69.101 -34.956  1.00                 O  
ATOM   2322  CB  HIS   331     -51.043  70.843 -32.833  1.00                 C  
ATOM   2323  CG  HIS   331     -52.179  71.768 -33.140  1.00                 C  
ATOM   2324  ND1 HIS   331     -53.306  71.850 -32.352  1.00                 N  
ATOM   2325  CE1 HIS   331     -54.143  72.761 -32.879  1.00                 C  
ATOM   2326  CD2 HIS   331     -52.472  72.742 -34.182  1.00                 C  
ATOM   2327  NE2 HIS   331     -53.649  73.301 -33.976  1.00                 N  
ATOM   2328  N   HIS   332     -50.615  68.695 -35.243  1.00                 N  
ATOM   2329  CA  HIS   332     -50.770  68.343 -36.652  1.00                 C  
ATOM   2330  C   HIS   332     -51.459  66.983 -36.736  1.00                 C  
ATOM   2331  O   HIS   332     -52.448  66.823 -37.461  1.00                 O  
ATOM   2332  CB  HIS   332     -49.410  68.328 -37.353  1.00                 C  
ATOM   2333  CG  HIS   332     -48.810  69.687 -37.536  1.00                 C  
ATOM   2334  ND1 HIS   332     -49.388  70.656 -38.327  1.00                 N  
ATOM   2335  CE1 HIS   332     -48.623  71.762 -38.295  1.00                 C  
ATOM   2336  CD2 HIS   332     -47.622  70.372 -37.048  1.00                 C  
ATOM   2337  NE2 HIS   332     -47.562  71.598 -37.529  1.00                 N  
ATOM   2338  N   ASP   333     -50.940  66.015 -35.981  1.00                 N  
ATOM   2339  CA  ASP   333     -51.526  64.683 -35.951  1.00                 C  
ATOM   2340  C   ASP   333     -53.024  64.811 -35.708  1.00                 C  
ATOM   2341  O   ASP   333     -53.837  64.344 -36.503  1.00                 O  
ATOM   2342  CB  ASP   333     -50.859  63.828 -34.872  1.00                 C  
ATOM   2343  CG  ASP   333     -49.442  63.431 -35.237  1.00                 C  
ATOM   2344  OD1 ASP   333     -49.070  63.578 -36.420  1.00                 O  
ATOM   2345  OD2 ASP   333     -48.704  62.971 -34.340  1.00                 O  
ATOM   2346  N   ILE   334     -53.389  65.471 -34.614  1.00                 N  
ATOM   2347  CA  ILE   334     -54.796  65.645 -34.273  1.00                 C  
ATOM   2348  C   ILE   334     -55.594  66.357 -35.364  1.00                 C  
ATOM   2349  O   ILE   334     -56.812  66.207 -35.443  1.00                 O  
ATOM   2350  CB  ILE   334     -54.965  66.419 -32.952  1.00                 C  
ATOM   2351  CD1 ILE   334     -54.718  68.733 -31.913  1.00                 C  
ATOM   2352  CG1 ILE   334     -54.400  67.834 -33.087  1.00                 C  
ATOM   2353  CG2 ILE   334     -54.321  65.658 -31.803  1.00                 C  
ATOM   2354  N   GLU   335     -54.921  67.121 -36.219  1.00                 N  
ATOM   2355  CA  GLU   335     -55.644  67.817 -37.276  1.00                 C  
ATOM   2356  C   GLU   335     -55.770  66.953 -38.525  1.00                 C  
ATOM   2357  O   GLU   335     -56.783  67.023 -39.223  1.00                 O  
ATOM   2358  CB  GLU   335     -54.949  69.136 -37.622  1.00                 C  
ATOM   2359  CD  GLU   335     -54.259  71.447 -36.872  1.00                 C  
ATOM   2360  CG  GLU   335     -54.983  70.166 -36.505  1.00                 C  
ATOM   2361  OE1 GLU   335     -53.214  71.364 -37.552  1.00                 O  
ATOM   2362  OE2 GLU   335     -54.735  72.532 -36.479  1.00                 O  
ATOM   2363  N   LYS   336     -54.743  66.144 -38.802  1.00                 N  
ATOM   2364  CA  LYS   336     -54.759  65.228 -39.949  1.00                 C  
ATOM   2365  C   LYS   336     -55.653  64.041 -39.566  1.00                 C  
ATOM   2366  O   LYS   336     -55.702  63.034 -40.272  1.00                 O  
ATOM   2367  CB  LYS   336     -53.337  64.790 -40.305  1.00                 C  
ATOM   2368  CD  LYS   336     -51.062  65.406 -41.168  1.00                 C  
ATOM   2369  CE  LYS   336     -50.178  66.529 -41.687  1.00                 C  
ATOM   2370  CG  LYS   336     -52.452  65.913 -40.821  1.00                 C  
ATOM   2371  NZ  LYS   336     -48.806  66.050 -42.010  1.00                 N  
ATOM   2372  N   ASP   337     -56.347  64.175 -38.436  1.00                 N  
ATOM   2373  CA  ASP   337     -57.234  63.145 -37.900  1.00                 C  
ATOM   2374  C   ASP   337     -56.453  61.837 -37.723  1.00                 C  
ATOM   2375  O   ASP   337     -56.972  60.743 -37.924  1.00                 O  
ATOM   2376  CB  ASP   337     -58.438  62.942 -38.822  1.00                 C  
ATOM   2377  CG  ASP   337     -59.585  62.229 -38.133  1.00                 C  
ATOM   2378  OD1 ASP   337     -59.703  62.350 -36.896  1.00                 O  
ATOM   2379  OD2 ASP   337     -60.366  61.549 -38.831  1.00                 O  
ATOM   2380  N   ASN   338     -55.194  61.975 -37.325  1.00                 N  
ATOM   2381  CA  ASN   338     -54.304  60.841 -37.124  1.00                 C  
ATOM   2382  C   ASN   338     -54.030  60.660 -35.624  1.00                 C  
ATOM   2383  O   ASN   338     -52.933  60.275 -35.215  1.00                 O  
ATOM   2384  CB  ASN   338     -53.006  61.033 -37.910  1.00                 C  
ATOM   2385  CG  ASN   338     -53.218  60.966 -39.410  1.00                 C  
ATOM   2386  OD1 ASN   338     -53.916  60.084 -39.909  1.00                 O  
ATOM   2387  ND2 ASN   338     -52.613  61.902 -40.134  1.00                 N  
ATOM   2388  N   CYS   339     -55.032  60.961 -34.807  1.00                 N  
ATOM   2389  CA  CYS   339     -54.920  60.814 -33.360  1.00                 C  
ATOM   2390  C   CYS   339     -56.092  59.932 -32.977  1.00                 C  
ATOM   2391  O   CYS   339     -57.211  60.418 -32.801  1.00                 O  
ATOM   2392  CB  CYS   339     -54.937  62.184 -32.679  1.00                 C  
ATOM   2393  SG  CYS   339     -54.767  62.127 -30.880  1.00                 S  
ATOM   2394  N   LYS   340     -55.841  58.634 -32.845  1.00                 N  
ATOM   2395  CA  LYS   340     -56.927  57.715 -32.541  1.00                 C  
ATOM   2396  C   LYS   340     -57.408  57.681 -31.110  1.00                 C  
ATOM   2397  O   LYS   340     -58.463  57.119 -30.831  1.00                 O  
ATOM   2398  CB  LYS   340     -56.538  56.283 -32.915  1.00                 C  
ATOM   2399  CD  LYS   340     -55.982  54.618 -34.709  1.00                 C  
ATOM   2400  CE  LYS   340     -55.802  54.394 -36.201  1.00                 C  
ATOM   2401  CG  LYS   340     -56.365  56.058 -34.409  1.00                 C  
ATOM   2402  NZ  LYS   340     -55.401  52.993 -36.508  1.00                 N  
ATOM   2403  N   TYR   341     -56.661  58.288 -30.199  1.00                 N  
ATOM   2404  CA  TYR   341     -57.080  58.280 -28.809  1.00                 C  
ATOM   2405  C   TYR   341     -57.797  59.557 -28.401  1.00                 C  
ATOM   2406  O   TYR   341     -58.868  59.509 -27.801  1.00                 O  
ATOM   2407  CB  TYR   341     -55.877  58.064 -27.888  1.00                 C  
ATOM   2408  CG  TYR   341     -55.215  56.715 -28.052  1.00                 C  
ATOM   2409  OH  TYR   341     -53.380  53.012 -28.511  1.00                 O  
ATOM   2410  CZ  TYR   341     -53.988  54.237 -28.358  1.00                 C  
ATOM   2411  CD1 TYR   341     -53.988  56.598 -28.694  1.00                 C  
ATOM   2412  CE1 TYR   341     -53.375  55.369 -28.848  1.00                 C  
ATOM   2413  CD2 TYR   341     -55.818  55.562 -27.565  1.00                 C  
ATOM   2414  CE2 TYR   341     -55.219  54.325 -27.710  1.00                 C  
ATOM   2415  N   MET   342     -57.211  60.696 -28.747  1.00                 N  
ATOM   2416  CA  MET   342     -57.773  61.998 -28.406  1.00                 C  
ATOM   2417  C   MET   342     -59.276  62.042 -28.129  1.00                 C  
ATOM   2418  O   MET   342     -59.696  62.446 -27.048  1.00                 O  
ATOM   2419  CB  MET   342     -57.491  63.011 -29.517  1.00                 C  
ATOM   2420  SD  MET   342     -57.516  65.605 -30.491  1.00                 S  
ATOM   2421  CE  MET   342     -58.257  67.102 -29.846  1.00                 C  
ATOM   2422  CG  MET   342     -57.958  64.423 -29.203  1.00                 C  
ATOM   2423  N   LYS   343     -60.089  61.619 -29.088  1.00                 N  
ATOM   2424  CA  LYS   343     -61.537  61.668 -28.903  1.00                 C  
ATOM   2425  C   LYS   343     -62.087  60.764 -27.808  1.00                 C  
ATOM   2426  O   LYS   343     -62.927  61.192 -27.025  1.00                 O  
ATOM   2427  CB  LYS   343     -62.256  61.312 -30.206  1.00                 C  
ATOM   2428  CD  LYS   343     -62.856  61.943 -32.560  1.00                 C  
ATOM   2429  CE  LYS   343     -62.732  62.999 -33.646  1.00                 C  
ATOM   2430  CG  LYS   343     -62.130  62.366 -31.293  1.00                 C  
ATOM   2431  NZ  LYS   343     -63.401  62.579 -34.908  1.00                 N  
ATOM   2432  N   LYS   344     -61.624  59.522 -27.745  1.00                 N  
ATOM   2433  CA  LYS   344     -62.091  58.607 -26.712  1.00                 C  
ATOM   2434  C   LYS   344     -61.516  59.025 -25.366  1.00                 C  
ATOM   2435  O   LYS   344     -62.241  59.146 -24.377  1.00                 O  
ATOM   2436  CB  LYS   344     -61.697  57.168 -27.052  1.00                 C  
ATOM   2437  CD  LYS   344     -61.823  54.727 -26.485  1.00                 C  
ATOM   2438  CE  LYS   344     -62.294  53.697 -25.471  1.00                 C  
ATOM   2439  CG  LYS   344     -62.179  56.138 -26.044  1.00                 C  
ATOM   2440  NZ  LYS   344     -61.953  52.309 -25.889  1.00                 N  
ATOM   2441  N   ALA   345     -60.205  59.241 -25.333  1.00                 N  
ATOM   2442  CA  ALA   345     -59.555  59.653 -24.103  1.00                 C  
ATOM   2443  C   ALA   345     -60.187  60.892 -23.486  1.00                 C  
ATOM   2444  O   ALA   345     -60.412  60.949 -22.278  1.00                 O  
ATOM   2445  CB  ALA   345     -58.077  59.915 -24.347  1.00                 C  
ATOM   2446  N   MET   346     -60.481  61.892 -24.308  1.00                 N  
ATOM   2447  CA  MET   346     -61.082  63.113 -23.799  1.00                 C  
ATOM   2448  C   MET   346     -62.511  62.876 -23.351  1.00                 C  
ATOM   2449  O   MET   346     -62.955  63.433 -22.346  1.00                 O  
ATOM   2450  CB  MET   346     -61.042  64.213 -24.861  1.00                 C  
ATOM   2451  SD  MET   346     -61.354  66.860 -25.620  1.00                 S  
ATOM   2452  CE  MET   346     -59.576  66.990 -25.784  1.00                 C  
ATOM   2453  CG  MET   346     -61.487  65.577 -24.360  1.00                 C  
ATOM   2454  N   LYS   347     -63.230  62.050 -24.099  1.00                 N  
ATOM   2455  CA  LYS   347     -64.609  61.753 -23.763  1.00                 C  
ATOM   2456  C   LYS   347     -64.661  61.152 -22.362  1.00                 C  
ATOM   2457  O   LYS   347     -65.629  61.368 -21.629  1.00                 O  
ATOM   2458  CB  LYS   347     -65.219  60.803 -24.796  1.00                 C  
ATOM   2459  CD  LYS   347     -67.259  59.640 -25.683  1.00                 C  
ATOM   2460  CE  LYS   347     -68.724  59.318 -25.442  1.00                 C  
ATOM   2461  CG  LYS   347     -66.690  60.497 -24.564  1.00                 C  
ATOM   2462  NZ  LYS   347     -69.294  58.474 -26.529  1.00                 N  
ATOM   2463  N   HIS   348     -63.615  60.406 -21.996  1.00                 N  
ATOM   2464  CA  HIS   348     -63.532  59.778 -20.674  1.00                 C  
ATOM   2465  C   HIS   348     -63.403  60.816 -19.569  1.00                 C  
ATOM   2466  O   HIS   348     -64.238  60.891 -18.658  1.00                 O  
ATOM   2467  CB  HIS   348     -62.351  58.807 -20.615  1.00                 C  
ATOM   2468  CG  HIS   348     -62.211  58.105 -19.301  1.00                 C  
ATOM   2469  ND1 HIS   348     -63.074  57.111 -18.892  1.00                 N  
ATOM   2470  CE1 HIS   348     -62.696  56.675 -17.677  1.00                 C  
ATOM   2471  CD2 HIS   348     -61.294  58.184 -18.173  1.00                 C  
ATOM   2472  NE2 HIS   348     -61.628  57.315 -17.240  1.00                 N  
ATOM   2473  N   TYR   349     -62.339  61.611 -19.654  1.00                 N  
ATOM   2474  CA  TYR   349     -62.082  62.645 -18.665  1.00                 C  
ATOM   2475  C   TYR   349     -63.211  63.641 -18.527  1.00                 C  
ATOM   2476  O   TYR   349     -63.546  64.047 -17.419  1.00                 O  
ATOM   2477  CB  TYR   349     -60.796  63.402 -19.003  1.00                 C  
ATOM   2478  CG  TYR   349     -59.534  62.611 -18.745  1.00                 C  
ATOM   2479  OH  TYR   349     -56.058  60.436 -18.051  1.00                 O  
ATOM   2480  CZ  TYR   349     -57.209  61.155 -18.279  1.00                 C  
ATOM   2481  CD1 TYR   349     -58.658  62.311 -19.780  1.00                 C  
ATOM   2482  CE1 TYR   349     -57.502  61.589 -19.554  1.00                 C  
ATOM   2483  CD2 TYR   349     -59.222  62.166 -17.466  1.00                 C  
ATOM   2484  CE2 TYR   349     -58.071  61.442 -17.221  1.00                 C  
ATOM   2485  N   GLU   350     -63.816  64.019 -19.642  1.00                 N  
ATOM   2486  CA  GLU   350     -64.916  64.962 -19.583  1.00                 C  
ATOM   2487  C   GLU   350     -65.969  64.397 -18.635  1.00                 C  
ATOM   2488  O   GLU   350     -66.434  65.079 -17.724  1.00                 O  
ATOM   2489  CB  GLU   350     -65.485  65.209 -20.981  1.00                 C  
ATOM   2490  CD  GLU   350     -67.141  66.458 -22.423  1.00                 C  
ATOM   2491  CG  GLU   350     -66.623  66.216 -21.019  1.00                 C  
ATOM   2492  OE1 GLU   350     -66.624  65.821 -23.365  1.00                 O  
ATOM   2493  OE2 GLU   350     -68.063  67.286 -22.582  1.00                 O  
ATOM   2494  N   GLY   351     -66.329  63.138 -18.834  1.00                 N  
ATOM   2495  CA  GLY   351     -67.336  62.522 -17.993  1.00                 C  
ATOM   2496  C   GLY   351     -66.933  62.620 -16.534  1.00                 C  
ATOM   2497  O   GLY   351     -67.741  62.986 -15.685  1.00                 O  
ATOM   2498  N   LEU   352     -65.683  62.286 -16.239  1.00                 N  
ATOM   2499  CA  LEU   352     -65.210  62.358 -14.866  1.00                 C  
ATOM   2500  C   LEU   352     -65.357  63.793 -14.382  1.00                 C  
ATOM   2501  O   LEU   352     -65.883  64.052 -13.301  1.00                 O  
ATOM   2502  CB  LEU   352     -63.760  61.880 -14.773  1.00                 C  
ATOM   2503  CG  LEU   352     -63.523  60.385 -14.999  1.00                 C  
ATOM   2504  CD1 LEU   352     -62.034  60.083 -15.082  1.00                 C  
ATOM   2505  CD2 LEU   352     -64.168  59.565 -13.893  1.00                 C  
ATOM   2506  N   ALA   353     -64.898  64.724 -15.205  1.00                 N  
ATOM   2507  CA  ALA   353     -64.971  66.136 -14.876  1.00                 C  
ATOM   2508  C   ALA   353     -66.384  66.539 -14.445  1.00                 C  
ATOM   2509  O   ALA   353     -66.565  67.137 -13.386  1.00                 O  
ATOM   2510  CB  ALA   353     -64.530  66.980 -16.062  1.00                 C  
ATOM   2511  N   ASN   354     -67.387  66.210 -15.251  1.00                 N  
ATOM   2512  CA  ASN   354     -68.750  66.572 -14.901  1.00                 C  
ATOM   2513  C   ASN   354     -69.286  65.882 -13.648  1.00                 C  
ATOM   2514  O   ASN   354     -70.127  66.445 -12.944  1.00                 O  
ATOM   2515  CB  ASN   354     -69.698  66.282 -16.067  1.00                 C  
ATOM   2516  CG  ASN   354     -69.541  67.270 -17.205  1.00                 C  
ATOM   2517  OD1 ASN   354     -69.050  68.382 -17.011  1.00                 O  
ATOM   2518  ND2 ASN   354     -69.959  66.867 -18.399  1.00                 N  
ATOM   2519  N   ARG   355     -68.815  64.669 -13.364  1.00                 N  
ATOM   2520  CA  ARG   355     -69.248  63.973 -12.156  1.00                 C  
ATOM   2521  C   ARG   355     -68.720  64.778 -10.974  1.00                 C  
ATOM   2522  O   ARG   355     -69.500  65.276 -10.163  1.00                 O  
ATOM   2523  CB  ARG   355     -68.736  62.531 -12.156  1.00                 C  
ATOM   2524  CD  ARG   355     -70.666  61.565 -10.874  1.00                 C  
ATOM   2525  NE  ARG   355     -71.183  60.793 -12.002  1.00                 N  
ATOM   2526  CG  ARG   355     -69.155  61.724 -10.938  1.00                 C  
ATOM   2527  CZ  ARG   355     -71.226  59.465 -12.040  1.00                 C  
ATOM   2528  NH1 ARG   355     -71.713  58.848 -13.108  1.00                 N  
ATOM   2529  NH2 ARG   355     -70.782  58.757 -11.011  1.00                 N  
ATOM   2530  N   ALA   356     -67.394  64.920 -10.905  1.00                 N  
ATOM   2531  CA  ALA   356     -66.726  65.657  -9.832  1.00                 C  
ATOM   2532  C   ALA   356     -67.272  67.070  -9.648  1.00                 C  
ATOM   2533  O   ALA   356     -67.508  67.509  -8.516  1.00                 O  
ATOM   2534  CB  ALA   356     -65.229  65.732 -10.092  1.00                 C  
ATOM   2535  N   ALA   357     -67.459  67.787 -10.755  1.00                 N  
ATOM   2536  CA  ALA   357     -68.002  69.142 -10.704  1.00                 C  
ATOM   2537  C   ALA   357     -69.391  69.055 -10.076  1.00                 C  
ATOM   2538  O   ALA   357     -69.719  69.797  -9.156  1.00                 O  
ATOM   2539  CB  ALA   357     -68.042  69.750 -12.098  1.00                 C  
ATOM   2540  N   ASN   358     -70.198  68.126 -10.567  1.00                 N  
ATOM   2541  CA  ASN   358     -71.540  67.924 -10.042  1.00                 C  
ATOM   2542  C   ASN   358     -71.558  67.423  -8.583  1.00                 C  
ATOM   2543  O   ASN   358     -72.513  67.670  -7.852  1.00                 O  
ATOM   2544  CB  ASN   358     -72.319  66.946 -10.924  1.00                 C  
ATOM   2545  CG  ASN   358     -72.738  67.560 -12.245  1.00                 C  
ATOM   2546  OD1 ASN   358     -72.824  68.781 -12.373  1.00                 O  
ATOM   2547  ND2 ASN   358     -73.001  66.713 -13.233  1.00                 N  
ATOM   2548  N   ASN   359     -70.509  66.726  -8.157  1.00                 N  
ATOM   2549  CA  ASN   359     -70.446  66.230  -6.786  1.00                 C  
ATOM   2550  C   ASN   359     -69.849  67.302  -5.864  1.00                 C  
ATOM   2551  O   ASN   359     -69.857  67.159  -4.637  1.00                 O  
ATOM   2552  CB  ASN   359     -69.637  64.933  -6.722  1.00                 C  
ATOM   2553  CG  ASN   359     -70.345  63.771  -7.391  1.00                 C  
ATOM   2554  OD1 ASN   359     -71.504  63.483  -7.092  1.00                 O  
ATOM   2555  ND2 ASN   359     -69.648  63.099  -8.300  1.00                 N  
ATOM   2556  N   GLY   360     -69.330  68.372  -6.466  1.00                 N  
ATOM   2557  CA  GLY   360     -68.749  69.462  -5.702  1.00                 C  
ATOM   2558  C   GLY   360     -67.309  69.256  -5.271  1.00                 C  
ATOM   2559  O   GLY   360     -66.900  69.748  -4.223  1.00                 O  
ATOM   2560  N   HIS   361     -66.529  68.546  -6.078  1.00                 N  
ATOM   2561  CA  HIS   361     -65.135  68.280  -5.739  1.00                 C  
ATOM   2562  C   HIS   361     -64.181  68.826  -6.793  1.00                 C  
ATOM   2563  O   HIS   361     -64.506  68.864  -7.979  1.00                 O  
ATOM   2564  CB  HIS   361     -64.904  66.778  -5.563  1.00                 C  
ATOM   2565  CG  HIS   361     -65.659  66.180  -4.418  1.00                 C  
ATOM   2566  ND1 HIS   361     -66.990  65.834  -4.504  1.00                 N  
ATOM   2567  CE1 HIS   361     -67.387  65.325  -3.323  1.00                 C  
ATOM   2568  CD2 HIS   361     -65.343  65.809  -3.046  1.00                 C  
ATOM   2569  NE2 HIS   361     -66.404  65.307  -2.444  1.00                 N  
ATOM   2570  N   VAL   362     -62.996  69.235  -6.357  1.00                 N  
ATOM   2571  CA  VAL   362     -61.992  69.783  -7.260  1.00                 C  
ATOM   2572  C   VAL   362     -60.967  68.747  -7.719  1.00                 C  
ATOM   2573  O   VAL   362     -60.593  67.852  -6.958  1.00                 O  
ATOM   2574  CB  VAL   362     -61.242  70.966  -6.619  1.00                 C  
ATOM   2575  CG1 VAL   362     -60.147  71.468  -7.548  1.00                 C  
ATOM   2576  CG2 VAL   362     -62.211  72.088  -6.277  1.00                 C  
ATOM   2577  N   ILE   363     -60.523  68.865  -8.967  1.00                 N  
ATOM   2578  CA  ILE   363     -59.502  67.960  -9.496  1.00                 C  
ATOM   2579  C   ILE   363     -58.268  68.746  -9.947  1.00                 C  
ATOM   2580  O   ILE   363     -58.366  69.656 -10.767  1.00                 O  
ATOM   2581  CB  ILE   363     -60.047  67.114 -10.662  1.00                 C  
ATOM   2582  CD1 ILE   363     -61.964  65.569 -11.324  1.00                 C  
ATOM   2583  CG1 ILE   363     -61.236  66.270 -10.198  1.00                 C  
ATOM   2584  CG2 ILE   363     -58.942  66.256 -11.259  1.00                 C  
ATOM   2585  N   ASP   364     -57.111  68.399  -9.399  1.00                 N  
ATOM   2586  CA  ASP   364     -55.875  69.056  -9.781  1.00                 C  
ATOM   2587  C   ASP   364     -55.045  68.050 -10.557  1.00                 C  
ATOM   2588  O   ASP   364     -55.137  66.848 -10.330  1.00                 O  
ATOM   2589  CB  ASP   364     -55.139  69.574  -8.544  1.00                 C  
ATOM   2590  CG  ASP   364     -55.890  70.690  -7.844  1.00                 C  
ATOM   2591  OD1 ASP   364     -56.326  71.636  -8.533  1.00                 O  
ATOM   2592  OD2 ASP   364     -56.042  70.618  -6.606  1.00                 O  
ATOM   2593  N   ILE   365     -54.228  68.539 -11.474  1.00                 N  
ATOM   2594  CA  ILE   365     -53.374  67.659 -12.258  1.00                 C  
ATOM   2595  C   ILE   365     -51.957  68.217 -12.255  1.00                 C  
ATOM   2596  O   ILE   365     -51.715  69.299 -12.769  1.00                 O  
ATOM   2597  CB  ILE   365     -53.901  67.494 -13.695  1.00                 C  
ATOM   2598  CD1 ILE   365     -55.988  66.911 -15.039  1.00                 C  
ATOM   2599  CG1 ILE   365     -55.322  66.926 -13.680  1.00                 C  
ATOM   2600  CG2 ILE   365     -52.954  66.631 -14.515  1.00                 C  
ATOM   2601  N   TYR   366     -51.027  67.497 -11.647  1.00                 N  
ATOM   2602  CA  TYR   366     -49.640  67.936 -11.634  1.00                 C  
ATOM   2603  C   TYR   366     -48.883  66.969 -12.537  1.00                 C  
ATOM   2604  O   TYR   366     -48.474  65.894 -12.104  1.00                 O  
ATOM   2605  CB  TYR   366     -49.098  67.957 -10.203  1.00                 C  
ATOM   2606  CG  TYR   366     -49.801  68.941  -9.296  1.00                 C  
ATOM   2607  OH  TYR   366     -51.746  71.637  -6.798  1.00                 O  
ATOM   2608  CZ  TYR   366     -51.101  70.746  -7.625  1.00                 C  
ATOM   2609  CD1 TYR   366     -50.946  68.575  -8.600  1.00                 C  
ATOM   2610  CE1 TYR   366     -51.595  69.468  -7.769  1.00                 C  
ATOM   2611  CD2 TYR   366     -49.318  70.234  -9.139  1.00                 C  
ATOM   2612  CE2 TYR   366     -49.954  71.141  -8.312  1.00                 C  
ATOM   2613  N   SER   367     -48.719  67.357 -13.799  1.00                 N  
ATOM   2614  CA  SER   367     -48.049  66.528 -14.795  1.00                 C  
ATOM   2615  C   SER   367     -46.581  66.902 -15.021  1.00                 C  
ATOM   2616  O   SER   367     -46.284  67.967 -15.561  1.00                 O  
ATOM   2617  CB  SER   367     -48.784  66.600 -16.135  1.00                 C  
ATOM   2618  OG  SER   367     -50.073  66.019 -16.041  1.00                 O  
ATOM   2619  N   CYS   368     -45.665  66.021 -14.618  1.00                 N  
ATOM   2620  CA  CYS   368     -44.237  66.276 -14.785  1.00                 C  
ATOM   2621  C   CYS   368     -43.494  65.150 -15.490  1.00                 C  
ATOM   2622  O   CYS   368     -43.120  64.151 -14.872  1.00                 O  
ATOM   2623  CB  CYS   368     -43.575  66.526 -13.428  1.00                 C  
ATOM   2624  SG  CYS   368     -44.207  67.971 -12.544  1.00                 S  
ATOM   2625  N   ALA   369     -43.269  65.333 -16.787  1.00                 N  
ATOM   2626  CA  ALA   369     -42.562  64.355 -17.608  1.00                 C  
ATOM   2627  C   ALA   369     -41.793  65.084 -18.711  1.00                 C  
ATOM   2628  O   ALA   369     -42.114  66.228 -19.048  1.00                 O  
ATOM   2629  CB  ALA   369     -43.540  63.349 -18.195  1.00                 C  
ATOM   2630  N   LEU   370     -40.780  64.427 -19.269  1.00                 N  
ATOM   2631  CA  LEU   370     -39.996  65.039 -20.337  1.00                 C  
ATOM   2632  C   LEU   370     -40.819  65.167 -21.614  1.00                 C  
ATOM   2633  O   LEU   370     -40.451  65.910 -22.515  1.00                 O  
ATOM   2634  CB  LEU   370     -38.729  64.224 -20.606  1.00                 C  
ATOM   2635  CG  LEU   370     -37.687  64.203 -19.486  1.00                 C  
ATOM   2636  CD1 LEU   370     -36.550  63.252 -19.828  1.00                 C  
ATOM   2637  CD2 LEU   370     -37.147  65.601 -19.227  1.00                 C  
ATOM   2638  N   ASP   371     -41.935  64.450 -21.689  1.00                 N  
ATOM   2639  CA  ASP   371     -42.802  64.527 -22.858  1.00                 C  
ATOM   2640  C   ASP   371     -44.258  64.664 -22.419  1.00                 C  
ATOM   2641  O   ASP   371     -44.579  64.474 -21.247  1.00                 O  
ATOM   2642  CB  ASP   371     -42.618  63.293 -23.744  1.00                 C  
ATOM   2643  CG  ASP   371     -43.036  62.011 -23.051  1.00                 C  
ATOM   2644  OD1 ASP   371     -43.808  62.089 -22.072  1.00                 O  
ATOM   2645  OD2 ASP   371     -42.591  60.928 -23.487  1.00                 O  
ATOM   2646  N   GLN   372     -45.134  64.996 -23.365  1.00                 N  
ATOM   2647  CA  GLN   372     -46.558  65.176 -23.080  1.00                 C  
ATOM   2648  C   GLN   372     -47.138  64.091 -22.173  1.00                 C  
ATOM   2649  O   GLN   372     -46.753  62.929 -22.248  1.00                 O  
ATOM   2650  CB  GLN   372     -47.364  65.215 -24.380  1.00                 C  
ATOM   2651  CD  GLN   372     -45.903  66.333 -26.110  1.00                 C  
ATOM   2652  CG  GLN   372     -47.124  66.458 -25.221  1.00                 C  
ATOM   2653  OE1 GLN   372     -45.575  65.245 -26.582  1.00                 O  
ATOM   2654  NE2 GLN   372     -45.224  67.451 -26.341  1.00                 N  
ATOM   2655  N   THR   373     -48.071  64.492 -21.317  1.00                 N  
ATOM   2656  CA  THR   373     -48.700  63.587 -20.361  1.00                 C  
ATOM   2657  C   THR   373     -50.170  63.344 -20.672  1.00                 C  
ATOM   2658  O   THR   373     -50.795  62.466 -20.086  1.00                 O  
ATOM   2659  CB  THR   373     -48.583  64.118 -18.920  1.00                 C  
ATOM   2660  OG1 THR   373     -49.240  65.387 -18.820  1.00                 O  
ATOM   2661  CG2 THR   373     -47.122  64.295 -18.535  1.00                 C  
ATOM   2662  N   GLY   374     -50.726  64.130 -21.586  1.00                 N  
ATOM   2663  CA  GLY   374     -52.119  63.954 -21.942  1.00                 C  
ATOM   2664  C   GLY   374     -53.015  65.029 -21.368  1.00                 C  
ATOM   2665  O   GLY   374     -54.218  64.820 -21.204  1.00                 O  
ATOM   2666  N   LEU   375     -52.436  66.187 -21.062  1.00                 N  
ATOM   2667  CA  LEU   375     -53.213  67.287 -20.508  1.00                 C  
ATOM   2668  C   LEU   375     -54.391  67.655 -21.403  1.00                 C  
ATOM   2669  O   LEU   375     -55.511  67.848 -20.917  1.00                 O  
ATOM   2670  CB  LEU   375     -52.326  68.515 -20.292  1.00                 C  
ATOM   2671  CG  LEU   375     -51.276  68.406 -19.185  1.00                 C  
ATOM   2672  CD1 LEU   375     -50.352  69.614 -19.199  1.00                 C  
ATOM   2673  CD2 LEU   375     -51.942  68.266 -17.824  1.00                 C  
ATOM   2674  N   HIS   376     -54.141  67.732 -22.711  1.00                 N  
ATOM   2675  CA  HIS   376     -55.185  68.072 -23.679  1.00                 C  
ATOM   2676  C   HIS   376     -56.477  67.291 -23.446  1.00                 C  
ATOM   2677  O   HIS   376     -57.570  67.856 -23.465  1.00                 O  
ATOM   2678  CB  HIS   376     -54.694  67.823 -25.106  1.00                 C  
ATOM   2679  CG  HIS   376     -55.714  68.129 -26.158  1.00                 C  
ATOM   2680  ND1 HIS   376     -56.057  69.417 -26.510  1.00                 N  
ATOM   2681  CE1 HIS   376     -56.992  69.373 -27.475  1.00                 C  
ATOM   2682  CD2 HIS   376     -56.566  67.343 -27.039  1.00                 C  
ATOM   2683  NE2 HIS   376     -57.302  68.132 -27.798  1.00                 N  
ATOM   2684  N   GLU   377     -56.344  65.985 -23.235  1.00                 N  
ATOM   2685  CA  GLU   377     -57.500  65.125 -23.013  1.00                 C  
ATOM   2686  C   GLU   377     -58.061  65.314 -21.614  1.00                 C  
ATOM   2687  O   GLU   377     -59.280  65.290 -21.417  1.00                 O  
ATOM   2688  CB  GLU   377     -57.127  63.658 -23.236  1.00                 C  
ATOM   2689  CD  GLU   377     -55.357  63.706 -25.037  1.00                 C  
ATOM   2690  CG  GLU   377     -56.777  63.319 -24.676  1.00                 C  
ATOM   2691  OE1 GLU   377     -54.800  64.607 -24.374  1.00                 O  
ATOM   2692  OE2 GLU   377     -54.800  63.110 -25.983  1.00                 O  
ATOM   2693  N   MET   378     -57.162  65.528 -20.654  1.00                 N  
ATOM   2694  CA  MET   378     -57.541  65.703 -19.258  1.00                 C  
ATOM   2695  C   MET   378     -57.940  67.120 -18.849  1.00                 C  
ATOM   2696  O   MET   378     -58.557  67.311 -17.806  1.00                 O  
ATOM   2697  CB  MET   378     -56.404  65.261 -18.335  1.00                 C  
ATOM   2698  SD  MET   378     -54.728  63.300 -17.324  1.00                 S  
ATOM   2699  CE  MET   378     -55.450  63.514 -15.698  1.00                 C  
ATOM   2700  CG  MET   378     -56.114  63.770 -18.377  1.00                 C  
ATOM   2701  N   LYS   379     -57.608  68.109 -19.669  1.00                 N  
ATOM   2702  CA  LYS   379     -57.903  69.501 -19.336  1.00                 C  
ATOM   2703  C   LYS   379     -59.257  69.813 -18.694  1.00                 C  
ATOM   2704  O   LYS   379     -59.309  70.587 -17.743  1.00                 O  
ATOM   2705  CB  LYS   379     -57.806  70.382 -20.583  1.00                 C  
ATOM   2706  CD  LYS   379     -57.879  72.682 -21.586  1.00                 C  
ATOM   2707  CE  LYS   379     -58.162  74.154 -21.331  1.00                 C  
ATOM   2708  CG  LYS   379     -58.058  71.858 -20.321  1.00                 C  
ATOM   2709  NZ  LYS   379     -57.990  74.973 -22.562  1.00                 N  
ATOM   2710  N   PHE   380     -60.344  69.223 -19.184  1.00                 N  
ATOM   2711  CA  PHE   380     -61.671  69.503 -18.609  1.00                 C  
ATOM   2712  C   PHE   380     -61.816  69.299 -17.097  1.00                 C  
ATOM   2713  O   PHE   380     -62.630  69.969 -16.464  1.00                 O  
ATOM   2714  CB  PHE   380     -62.740  68.642 -19.285  1.00                 C  
ATOM   2715  CG  PHE   380     -63.083  69.085 -20.679  1.00                 C  
ATOM   2716  CZ  PHE   380     -63.720  69.899 -23.259  1.00                 C  
ATOM   2717  CD1 PHE   380     -62.718  70.341 -21.131  1.00                 C  
ATOM   2718  CE1 PHE   380     -63.033  70.748 -22.413  1.00                 C  
ATOM   2719  CD2 PHE   380     -63.771  68.246 -21.537  1.00                 C  
ATOM   2720  CE2 PHE   380     -64.086  68.653 -22.820  1.00                 C  
ATOM   2721  N   CYS   381     -61.041  68.389 -16.513  1.00                 N  
ATOM   2722  CA  CYS   381     -61.133  68.162 -15.073  1.00                 C  
ATOM   2723  C   CYS   381     -60.704  69.411 -14.307  1.00                 C  
ATOM   2724  O   CYS   381     -61.469  69.963 -13.513  1.00                 O  
ATOM   2725  CB  CYS   381     -60.275  66.963 -14.664  1.00                 C  
ATOM   2726  SG  CYS   381     -60.894  65.368 -15.245  1.00                 S  
ATOM   2727  N   CYS   382     -59.470  69.871 -14.517  1.00                 N  
ATOM   2728  CA  CYS   382     -59.143  71.073 -13.756  1.00                 C  
ATOM   2729  C   CYS   382     -59.840  72.315 -14.343  1.00                 C  
ATOM   2730  O   CYS   382     -60.026  73.313 -13.648  1.00                 O  
ATOM   2731  CB  CYS   382     -57.629  71.291 -13.723  1.00                 C  
ATOM   2732  SG  CYS   382     -56.900  71.715 -15.322  1.00                 S  
ATOM   2733  N   ARG   383     -60.231  72.254 -15.615  1.00                 N  
ATOM   2734  CA  ARG   383     -60.895  73.394 -16.242  1.00                 C  
ATOM   2735  C   ARG   383     -62.327  73.580 -15.762  1.00                 C  
ATOM   2736  O   ARG   383     -62.753  74.717 -15.560  1.00                 O  
ATOM   2737  CB  ARG   383     -60.891  73.245 -17.765  1.00                 C  
ATOM   2738  CD  ARG   383     -60.840  75.698 -18.295  1.00                 C  
ATOM   2739  NE  ARG   383     -61.503  76.809 -18.974  1.00                 N  
ATOM   2740  CG  ARG   383     -61.577  74.384 -18.501  1.00                 C  
ATOM   2741  CZ  ARG   383     -61.273  77.157 -20.236  1.00                 C  
ATOM   2742  NH1 ARG   383     -61.923  78.182 -20.770  1.00                 N  
ATOM   2743  NH2 ARG   383     -60.395  76.479 -20.962  1.00                 N  
ATOM   2744  N   TYR   384     -63.067  72.480 -15.593  1.00                 N  
ATOM   2745  CA  TYR   384     -64.461  72.548 -15.141  1.00                 C  
ATOM   2746  C   TYR   384     -64.621  72.686 -13.629  1.00                 C  
ATOM   2747  O   TYR   384     -65.449  73.458 -13.168  1.00                 O  
ATOM   2748  CB  TYR   384     -65.233  71.309 -15.598  1.00                 C  
ATOM   2749  CG  TYR   384     -65.473  71.252 -17.090  1.00                 C  
ATOM   2750  OH  TYR   384     -66.126  71.111 -21.194  1.00                 O  
ATOM   2751  CZ  TYR   384     -65.911  71.156 -19.836  1.00                 C  
ATOM   2752  CD1 TYR   384     -65.177  72.341 -17.900  1.00                 C  
ATOM   2753  CE1 TYR   384     -65.392  72.298 -19.264  1.00                 C  
ATOM   2754  CD2 TYR   384     -65.995  70.110 -17.683  1.00                 C  
ATOM   2755  CE2 TYR   384     -66.217  70.049 -19.046  1.00                 C  
ATOM   2756  N   THR   385     -63.865  71.908 -12.862  1.00                 N  
ATOM   2757  CA  THR   385     -63.885  72.028 -11.406  1.00                 C  
ATOM   2758  C   THR   385     -62.816  73.108 -11.300  1.00                 C  
ATOM   2759  O   THR   385     -61.943  73.175 -12.164  1.00                 O  
ATOM   2760  CB  THR   385     -63.580  70.681 -10.724  1.00                 C  
ATOM   2761  OG1 THR   385     -62.270  70.239 -11.098  1.00                 O  
ATOM   2762  CG2 THR   385     -64.590  69.627 -11.153  1.00                 C  
ATOM   2763  N   GLY   386     -62.844  73.962 -10.290  1.00                 N  
ATOM   2764  CA  GLY   386     -61.819  75.000 -10.263  1.00                 C  
ATOM   2765  C   GLY   386     -60.371  74.564 -10.062  1.00                 C  
ATOM   2766  O   GLY   386     -59.547  75.374  -9.647  1.00                 O  
ATOM   2767  N   GLY   387     -60.054  73.310 -10.377  1.00                 N  
ATOM   2768  CA  GLY   387     -58.712  72.779 -10.172  1.00                 C  
ATOM   2769  C   GLY   387     -57.484  73.403 -10.820  1.00                 C  
ATOM   2770  O   GLY   387     -57.576  74.235 -11.717  1.00                 O  
ATOM   2771  N   HIS   388     -56.312  72.980 -10.350  1.00                 N  
ATOM   2772  CA  HIS   388     -55.034  73.470 -10.866  1.00                 C  
ATOM   2773  C   HIS   388     -54.440  72.577 -11.958  1.00                 C  
ATOM   2774  O   HIS   388     -54.646  71.360 -11.970  1.00                 O  
ATOM   2775  CB  HIS   388     -54.016  73.610  -9.732  1.00                 C  
ATOM   2776  CG  HIS   388     -54.368  74.666  -8.731  1.00                 C  
ATOM   2777  ND1 HIS   388     -54.217  76.012  -8.986  1.00                 N  
ATOM   2778  CE1 HIS   388     -54.613  76.709  -7.906  1.00                 C  
ATOM   2779  CD2 HIS   388     -54.899  74.677  -7.376  1.00                 C  
ATOM   2780  NE2 HIS   388     -55.023  75.914  -6.936  1.00                 N  
ATOM   2781  N   MET   389     -53.713  73.187 -12.884  1.00                 N  
ATOM   2782  CA  MET   389     -53.037  72.423 -13.912  1.00                 C  
ATOM   2783  C   MET   389     -51.578  72.874 -13.809  1.00                 C  
ATOM   2784  O   MET   389     -51.269  74.052 -13.998  1.00                 O  
ATOM   2785  CB  MET   389     -53.670  72.687 -15.280  1.00                 C  
ATOM   2786  SD  MET   389     -53.814  72.240 -18.010  1.00                 S  
ATOM   2787  CE  MET   389     -55.388  71.408 -17.813  1.00                 C  
ATOM   2788  CG  MET   389     -53.044  71.896 -16.417  1.00                 C  
ATOM   2789  N   VAL   390     -50.686  71.939 -13.493  1.00                 N  
ATOM   2790  CA  VAL   390     -49.269  72.244 -13.341  1.00                 C  
ATOM   2791  C   VAL   390     -48.348  71.388 -14.227  1.00                 C  
ATOM   2792  O   VAL   390     -48.299  70.170 -14.078  1.00                 O  
ATOM   2793  CB  VAL   390     -48.811  72.087 -11.879  1.00                 C  
ATOM   2794  CG1 VAL   390     -47.325  72.384 -11.751  1.00                 C  
ATOM   2795  CG2 VAL   390     -49.621  72.996 -10.967  1.00                 C  
ATOM   2796  N   MET   391     -47.621  72.032 -15.145  1.00                 N  
ATOM   2797  CA  MET   391     -46.688  71.336 -16.051  1.00                 C  
ATOM   2798  C   MET   391     -45.251  71.372 -15.542  1.00                 C  
ATOM   2799  O   MET   391     -44.875  72.265 -14.792  1.00                 O  
ATOM   2800  CB  MET   391     -46.747  71.946 -17.453  1.00                 C  
ATOM   2801  SD  MET   391     -46.183  74.006 -19.219  1.00                 S  
ATOM   2802  CE  MET   391     -44.818  73.065 -19.899  1.00                 C  
ATOM   2803  CG  MET   391     -46.225  73.372 -17.531  1.00                 C  
ATOM   2804  N   GLY   392     -44.442  70.414 -15.972  1.00                 N  
ATOM   2805  CA  GLY   392     -43.056  70.385 -15.541  1.00                 C  
ATOM   2806  C   GLY   392     -42.239  69.347 -16.290  1.00                 C  
ATOM   2807  O   GLY   392     -42.803  68.521 -17.012  1.00                 O  
ATOM   2808  N   ASP   393     -40.915  69.385 -16.139  1.00                 N  
ATOM   2809  CA  ASP   393     -40.061  68.410 -16.805  1.00                 C  
ATOM   2810  C   ASP   393     -39.930  67.221 -15.887  1.00                 C  
ATOM   2811  O   ASP   393     -39.881  66.082 -16.342  1.00                 O  
ATOM   2812  CB  ASP   393     -38.702  69.028 -17.140  1.00                 C  
ATOM   2813  CG  ASP   393     -38.800  70.114 -18.194  1.00                 C  
ATOM   2814  OD1 ASP   393     -39.851  70.199 -18.864  1.00                 O  
ATOM   2815  OD2 ASP   393     -37.826  70.879 -18.351  1.00                 O  
ATOM   2816  N   SER   394     -39.871  67.500 -14.588  1.00                 N  
ATOM   2817  CA  SER   394     -39.753  66.457 -13.575  1.00                 C  
ATOM   2818  C   SER   394     -40.135  67.023 -12.227  1.00                 C  
ATOM   2819  O   SER   394     -39.957  68.214 -11.982  1.00                 O  
ATOM   2820  CB  SER   394     -38.331  65.892 -13.550  1.00                 C  
ATOM   2821  OG  SER   394     -37.402  66.868 -13.111  1.00                 O  
ATOM   2822  N   PHE   395     -40.640  66.166 -11.347  1.00                 N  
ATOM   2823  CA  PHE   395     -41.012  66.618 -10.018  1.00                 C  
ATOM   2824  C   PHE   395     -39.759  66.993  -9.237  1.00                 C  
ATOM   2825  O   PHE   395     -39.826  67.684  -8.218  1.00                 O  
ATOM   2826  CB  PHE   395     -41.807  65.535  -9.287  1.00                 C  
ATOM   2827  CG  PHE   395     -43.201  65.345  -9.815  1.00                 C  
ATOM   2828  CZ  PHE   395     -45.781  65.000 -10.789  1.00                 C  
ATOM   2829  CD1 PHE   395     -43.523  64.233 -10.573  1.00                 C  
ATOM   2830  CE1 PHE   395     -44.805  64.059 -11.059  1.00                 C  
ATOM   2831  CD2 PHE   395     -44.188  66.278  -9.554  1.00                 C  
ATOM   2832  CE2 PHE   395     -45.470  66.103 -10.039  1.00                 C  
ATOM   2833  N   ASN   396     -38.611  66.530  -9.718  1.00                 N  
ATOM   2834  CA  ASN   396     -37.355  66.834  -9.050  1.00                 C  
ATOM   2835  C   ASN   396     -36.753  68.087  -9.665  1.00                 C  
ATOM   2836  O   ASN   396     -35.646  68.074 -10.211  1.00                 O  
ATOM   2837  CB  ASN   396     -36.398  65.644  -9.141  1.00                 C  
ATOM   2838  CG  ASN   396     -35.192  65.796  -8.236  1.00                 C  
ATOM   2839  OD1 ASN   396     -35.280  66.393  -7.163  1.00                 O  
ATOM   2840  ND2 ASN   396     -34.058  65.254  -8.666  1.00                 N  
ATOM   2841  N   THR   397     -37.518  69.170  -9.583  1.00                 N  
ATOM   2842  CA  THR   397     -37.099  70.457 -10.102  1.00                 C  
ATOM   2843  C   THR   397     -37.656  71.529  -9.173  1.00                 C  
ATOM   2844  O   THR   397     -38.740  71.371  -8.609  1.00                 O  
ATOM   2845  CB  THR   397     -37.580  70.665 -11.550  1.00                 C  
ATOM   2846  OG1 THR   397     -37.042  71.890 -12.064  1.00                 O  
ATOM   2847  CG2 THR   397     -39.098  70.742 -11.602  1.00                 C  
ATOM   2848  N   SER   398     -36.904  72.610  -8.996  1.00                 N  
ATOM   2849  CA  SER   398     -37.348  73.694  -8.136  1.00                 C  
ATOM   2850  C   SER   398     -38.620  74.247  -8.743  1.00                 C  
ATOM   2851  O   SER   398     -39.508  74.717  -8.037  1.00                 O  
ATOM   2852  CB  SER   398     -36.256  74.758  -8.008  1.00                 C  
ATOM   2853  OG  SER   398     -36.030  75.408  -9.247  1.00                 O  
ATOM   2854  N   LEU   399     -38.691  74.179 -10.067  1.00                 N  
ATOM   2855  CA  LEU   399     -39.846  74.659 -10.799  1.00                 C  
ATOM   2856  C   LEU   399     -41.103  74.067 -10.201  1.00                 C  
ATOM   2857  O   LEU   399     -42.034  74.789  -9.848  1.00                 O  
ATOM   2858  CB  LEU   399     -39.726  74.304 -12.282  1.00                 C  
ATOM   2859  CG  LEU   399     -40.894  74.724 -13.177  1.00                 C  
ATOM   2860  CD1 LEU   399     -41.054  76.236 -13.178  1.00                 C  
ATOM   2861  CD2 LEU   399     -40.696  74.212 -14.595  1.00                 C  
ATOM   2862  N   PHE   400     -41.128  72.742 -10.094  1.00                 N  
ATOM   2863  CA  PHE   400     -42.281  72.062  -9.536  1.00                 C  
ATOM   2864  C   PHE   400     -42.408  72.330  -8.042  1.00                 C  
ATOM   2865  O   PHE   400     -43.309  73.056  -7.622  1.00                 O  
ATOM   2866  CB  PHE   400     -42.191  70.556  -9.793  1.00                 C  
ATOM   2867  CG  PHE   400     -43.342  69.775  -9.225  1.00                 C  
ATOM   2868  CZ  PHE   400     -45.467  68.327  -8.170  1.00                 C  
ATOM   2869  CD1 PHE   400     -44.562  69.739  -9.878  1.00                 C  
ATOM   2870  CE1 PHE   400     -45.620  69.020  -9.356  1.00                 C  
ATOM   2871  CD2 PHE   400     -43.204  69.076  -8.039  1.00                 C  
ATOM   2872  CE2 PHE   400     -44.263  68.357  -7.517  1.00                 C  
ATOM   2873  N   LYS   401     -41.497  71.765  -7.249  1.00                 N  
ATOM   2874  CA  LYS   401     -41.545  71.914  -5.791  1.00                 C  
ATOM   2875  C   LYS   401     -42.049  73.275  -5.337  1.00                 C  
ATOM   2876  O   LYS   401     -42.923  73.362  -4.473  1.00                 O  
ATOM   2877  CB  LYS   401     -40.162  71.672  -5.182  1.00                 C  
ATOM   2878  CD  LYS   401     -38.356  70.046  -4.557  1.00                 C  
ATOM   2879  CE  LYS   401     -37.969  68.578  -4.475  1.00                 C  
ATOM   2880  CG  LYS   401     -39.708  70.223  -5.230  1.00                 C  
ATOM   2881  NZ  LYS   401     -37.728  67.990  -5.822  1.00                 N  
ATOM   2882  N   GLN   402     -41.499  74.331  -5.926  1.00                 N  
ATOM   2883  CA  GLN   402     -41.901  75.691  -5.594  1.00                 C  
ATOM   2884  C   GLN   402     -43.377  75.889  -5.875  1.00                 C  
ATOM   2885  O   GLN   402     -44.137  76.303  -5.003  1.00                 O  
ATOM   2886  CB  GLN   402     -41.066  76.704  -6.380  1.00                 C  
ATOM   2887  CD  GLN   402     -39.412  77.268  -4.557  1.00                 C  
ATOM   2888  CG  GLN   402     -39.603  76.754  -5.970  1.00                 C  
ATOM   2889  OE1 GLN   402     -39.887  78.350  -4.210  1.00                 O  
ATOM   2890  NE2 GLN   402     -38.714  76.492  -3.736  1.00                 N  
ATOM   2891  N   THR   403     -43.778  75.584  -7.100  1.00                 N  
ATOM   2892  CA  THR   403     -45.167  75.733  -7.511  1.00                 C  
ATOM   2893  C   THR   403     -46.130  74.997  -6.583  1.00                 C  
ATOM   2894  O   THR   403     -47.118  75.569  -6.125  1.00                 O  
ATOM   2895  CB  THR   403     -45.387  75.229  -8.950  1.00                 C  
ATOM   2896  OG1 THR   403     -44.592  76.003  -9.857  1.00                 O  
ATOM   2897  CG2 THR   403     -46.849  75.368  -9.345  1.00                 C  
ATOM   2898  N   PHE   404     -45.827  73.735  -6.294  1.00                 N  
ATOM   2899  CA  PHE   404     -46.686  72.917  -5.441  1.00                 C  
ATOM   2900  C   PHE   404     -46.869  73.476  -4.038  1.00                 C  
ATOM   2901  O   PHE   404     -47.952  73.389  -3.483  1.00                 O  
ATOM   2902  CB  PHE   404     -46.134  71.494  -5.332  1.00                 C  
ATOM   2903  CG  PHE   404     -46.971  70.583  -4.480  1.00                 C  
ATOM   2904  CZ  PHE   404     -48.515  68.898  -2.899  1.00                 C  
ATOM   2905  CD1 PHE   404     -48.132  70.019  -4.979  1.00                 C  
ATOM   2906  CE1 PHE   404     -48.902  69.181  -4.195  1.00                 C  
ATOM   2907  CD2 PHE   404     -46.597  70.290  -3.181  1.00                 C  
ATOM   2908  CE2 PHE   404     -47.367  69.452  -2.397  1.00                 C  
ATOM   2909  N   GLN   405     -45.833  74.045  -3.443  1.00                 N  
ATOM   2910  CA  GLN   405     -46.044  74.563  -2.111  1.00                 C  
ATOM   2911  C   GLN   405     -46.740  75.908  -2.123  1.00                 C  
ATOM   2912  O   GLN   405     -47.278  76.334  -1.103  1.00                 O  
ATOM   2913  CB  GLN   405     -44.713  74.684  -1.366  1.00                 C  
ATOM   2914  CD  GLN   405     -44.828  72.396  -0.302  1.00                 C  
ATOM   2915  CG  GLN   405     -44.007  73.358  -1.138  1.00                 C  
ATOM   2916  OE1 GLN   405     -45.597  72.813   0.564  1.00                 O  
ATOM   2917  NE2 GLN   405     -44.667  71.103  -0.560  1.00                 N  
ATOM   2918  N   ARG   406     -46.748  76.578  -3.270  1.00                 N  
ATOM   2919  CA  ARG   406     -47.436  77.861  -3.346  1.00                 C  
ATOM   2920  C   ARG   406     -48.927  77.549  -3.369  1.00                 C  
ATOM   2921  O   ARG   406     -49.762  78.410  -3.108  1.00                 O  
ATOM   2922  CB  ARG   406     -46.980  78.641  -4.581  1.00                 C  
ATOM   2923  CD  ARG   406     -45.145  79.860  -5.783  1.00                 C  
ATOM   2924  NE  ARG   406     -43.760  80.323  -5.739  1.00                 N  
ATOM   2925  CG  ARG   406     -45.534  79.105  -4.523  1.00                 C  
ATOM   2926  CZ  ARG   406     -42.722  79.617  -6.175  1.00                 C  
ATOM   2927  NH1 ARG   406     -41.498  80.119  -6.095  1.00                 N  
ATOM   2928  NH2 ARG   406     -42.911  78.410  -6.692  1.00                 N  
ATOM   2929  N   VAL   407     -49.246  76.298  -3.683  1.00                 N  
ATOM   2930  CA  VAL   407     -50.629  75.833  -3.753  1.00                 C  
ATOM   2931  C   VAL   407     -51.282  75.887  -2.389  1.00                 C  
ATOM   2932  O   VAL   407     -52.494  76.090  -2.280  1.00                 O  
ATOM   2933  CB  VAL   407     -50.716  74.405  -4.322  1.00                 C  
ATOM   2934  CG1 VAL   407     -52.134  73.868  -4.200  1.00                 C  
ATOM   2935  CG2 VAL   407     -50.255  74.379  -5.771  1.00                 C  
ATOM   2936  N   PHE   408     -50.462  75.722  -1.355  1.00                 N  
ATOM   2937  CA  PHE   408     -50.935  75.725   0.025  1.00                 C  
ATOM   2938  C   PHE   408     -50.598  77.006   0.782  1.00                 C  
ATOM   2939  O   PHE   408     -50.310  76.983   1.983  1.00                 O  
ATOM   2940  CB  PHE   408     -50.357  74.534   0.792  1.00                 C  
ATOM   2941  CG  PHE   408     -50.802  73.200   0.264  1.00                 C  
ATOM   2942  CZ  PHE   408     -51.629  70.731  -0.708  1.00                 C  
ATOM   2943  CD1 PHE   408     -50.144  72.606  -0.799  1.00                 C  
ATOM   2944  CE1 PHE   408     -50.553  71.379  -1.285  1.00                 C  
ATOM   2945  CD2 PHE   408     -51.876  72.538   0.831  1.00                 C  
ATOM   2946  CE2 PHE   408     -52.285  71.311   0.345  1.00                 C  
ATOM   2947  N   SER   409     -50.644  78.126   0.072  1.00                 N  
ATOM   2948  CA  SER   409     -50.351  79.412   0.679  1.00                 C  
ATOM   2949  C   SER   409     -51.370  79.714   1.758  1.00                 C  
ATOM   2950  O   SER   409     -52.574  79.539   1.559  1.00                 O  
ATOM   2951  CB  SER   409     -50.340  80.515  -0.381  1.00                 C  
ATOM   2952  OG  SER   409     -49.296  80.312  -1.317  1.00                 O  
ATOM   2953  N   LYS   410     -50.876  80.164   2.904  1.00                 N  
ATOM   2954  CA  LYS   410     -51.750  80.501   4.012  1.00                 C  
ATOM   2955  C   LYS   410     -52.014  81.999   4.027  1.00                 C  
ATOM   2956  O   LYS   410     -51.257  82.766   3.454  1.00                 O  
ATOM   2957  CB  LYS   410     -51.135  80.046   5.337  1.00                 C  
ATOM   2958  CD  LYS   410     -50.480  78.150   6.845  1.00                 C  
ATOM   2959  CE  LYS   410     -50.196  76.659   6.931  1.00                 C  
ATOM   2960  CG  LYS   410     -50.968  78.541   5.460  1.00                 C  
ATOM   2961  NZ  LYS   410     -51.423  75.847   6.701  1.00                 N  
ATOM   2962  N   ASP   411     -53.105  82.421   4.645  1.00                 N  
ATOM   2963  CA  ASP   411     -53.383  83.843   4.706  1.00                 C  
ATOM   2964  C   ASP   411     -52.914  84.336   6.054  1.00                 C  
ATOM   2965  O   ASP   411     -52.373  83.571   6.851  1.00                 O  
ATOM   2966  CB  ASP   411     -54.873  84.108   4.483  1.00                 C  
ATOM   2967  CG  ASP   411     -55.737  83.547   5.596  1.00                 C  
ATOM   2968  OD1 ASP   411     -55.194  83.262   6.684  1.00                 O  
ATOM   2969  OD2 ASP   411     -56.958  83.392   5.380  1.00                 O  
ATOM   2970  N   SER   412     -53.134  85.619   6.299  1.00                 N  
ATOM   2971  CA  SER   412     -52.733  86.280   7.535  1.00                 C  
ATOM   2972  C   SER   412     -53.136  85.537   8.810  1.00                 C  
ATOM   2973  O   SER   412     -52.572  85.777   9.874  1.00                 O  
ATOM   2974  CB  SER   412     -53.315  87.694   7.600  1.00                 C  
ATOM   2975  OG  SER   412     -54.728  87.659   7.705  1.00                 O  
ATOM   2976  N   LYS   413     -54.097  84.628   8.700  1.00                 N  
ATOM   2977  CA  LYS   413     -54.561  83.875   9.859  1.00                 C  
ATOM   2978  C   LYS   413     -54.228  82.394   9.744  1.00                 C  
ATOM   2979  O   LYS   413     -54.895  81.555  10.348  1.00                 O  
ATOM   2980  CB  LYS   413     -56.070  84.051  10.043  1.00                 C  
ATOM   2981  CD  LYS   413     -55.961  86.016  11.600  1.00                 C  
ATOM   2982  CE  LYS   413     -56.493  87.408  11.898  1.00                 C  
ATOM   2983  CG  LYS   413     -56.503  85.488  10.282  1.00                 C  
ATOM   2984  NZ  LYS   413     -55.887  87.983  13.130  1.00                 N  
ATOM   2985  N   GLY   414     -53.202  82.073   8.963  1.00                 N  
ATOM   2986  CA  GLY   414     -52.793  80.684   8.810  1.00                 C  
ATOM   2987  C   GLY   414     -53.811  79.727   8.211  1.00                 C  
ATOM   2988  O   GLY   414     -53.815  78.535   8.522  1.00                 O  
ATOM   2989  N   GLU   415     -54.676  80.245   7.348  1.00                 N  
ATOM   2990  CA  GLU   415     -55.685  79.429   6.699  1.00                 C  
ATOM   2991  C   GLU   415     -55.387  79.440   5.214  1.00                 C  
ATOM   2992  O   GLU   415     -54.966  80.456   4.673  1.00                 O  
ATOM   2993  CB  GLU   415     -57.085  79.961   7.009  1.00                 C  
ATOM   2994  CD  GLU   415     -58.860  80.420   8.747  1.00                 C  
ATOM   2995  CG  GLU   415     -57.464  79.893   8.480  1.00                 C  
ATOM   2996  OE1 GLU   415     -59.494  80.931   7.799  1.00                 O  
ATOM   2997  OE2 GLU   415     -59.321  80.322   9.904  1.00                 O  
ATOM   2998  N   PHE   416     -55.598  78.308   4.555  1.00                 N  
ATOM   2999  CA  PHE   416     -55.363  78.228   3.124  1.00                 C  
ATOM   3000  C   PHE   416     -56.169  79.303   2.432  1.00                 C  
ATOM   3001  O   PHE   416     -57.266  79.649   2.869  1.00                 O  
ATOM   3002  CB  PHE   416     -55.727  76.838   2.598  1.00                 C  
ATOM   3003  CG  PHE   416     -54.758  75.764   3.001  1.00                 C  
ATOM   3004  CZ  PHE   416     -52.958  73.781   3.747  1.00                 C  
ATOM   3005  CD1 PHE   416     -55.195  74.475   3.252  1.00                 C  
ATOM   3006  CE1 PHE   416     -54.303  73.487   3.623  1.00                 C  
ATOM   3007  CD2 PHE   416     -53.408  76.043   3.130  1.00                 C  
ATOM   3008  CE2 PHE   416     -52.516  75.055   3.501  1.00                 C  
ATOM   3009  N   LYS   417     -55.617  79.842   1.355  1.00                 N  
ATOM   3010  CA  LYS   417     -56.332  80.844   0.589  1.00                 C  
ATOM   3011  C   LYS   417     -57.204  80.061  -0.397  1.00                 C  
ATOM   3012  O   LYS   417     -57.280  80.389  -1.575  1.00                 O  
ATOM   3013  CB  LYS   417     -55.350  81.792  -0.102  1.00                 C  
ATOM   3014  CD  LYS   417     -53.604  83.583   0.101  1.00                 C  
ATOM   3015  CE  LYS   417     -52.800  84.449   1.057  1.00                 C  
ATOM   3016  CG  LYS   417     -54.539  82.651   0.854  1.00                 C  
ATOM   3017  NZ  LYS   417     -51.865  85.355   0.333  1.00                 N  
ATOM   3018  N   MET   418     -57.840  79.006   0.094  1.00                 N  
ATOM   3019  CA  MET   418     -58.703  78.191  -0.736  1.00                 C  
ATOM   3020  C   MET   418     -60.160  78.370  -0.341  1.00                 C  
ATOM   3021  O   MET   418     -60.484  78.684   0.809  1.00                 O  
ATOM   3022  CB  MET   418     -58.305  76.717  -0.637  1.00                 C  
ATOM   3023  SD  MET   418     -56.493  74.663  -1.053  1.00                 S  
ATOM   3024  CE  MET   418     -54.858  74.659  -1.784  1.00                 C  
ATOM   3025  CG  MET   418     -56.915  76.412  -1.169  1.00                 C  
ATOM   3026  N   ALA   419     -61.029  78.168  -1.320  1.00                 N  
ATOM   3027  CA  ALA   419     -62.455  78.268  -1.111  1.00                 C  
ATOM   3028  C   ALA   419     -63.009  77.071  -1.849  1.00                 C  
ATOM   3029  O   ALA   419     -62.487  76.723  -2.908  1.00                 O  
ATOM   3030  CB  ALA   419     -62.973  79.604  -1.621  1.00                 C  
ATOM   3031  N   PHE   420     -64.056  76.440  -1.322  1.00                 N  
ATOM   3032  CA  PHE   420     -64.608  75.251  -1.967  1.00                 C  
ATOM   3033  C   PHE   420     -66.098  75.279  -2.307  1.00                 C  
ATOM   3034  O   PHE   420     -66.883  75.963  -1.662  1.00                 O  
ATOM   3035  CB  PHE   420     -64.373  74.013  -1.100  1.00                 C  
ATOM   3036  CG  PHE   420     -62.922  73.665  -0.920  1.00                 C  
ATOM   3037  CZ  PHE   420     -60.239  73.017  -0.594  1.00                 C  
ATOM   3038  CD1 PHE   420     -62.176  74.247   0.089  1.00                 C  
ATOM   3039  CE1 PHE   420     -60.842  73.926   0.254  1.00                 C  
ATOM   3040  CD2 PHE   420     -62.305  72.756  -1.762  1.00                 C  
ATOM   3041  CE2 PHE   420     -60.971  72.436  -1.597  1.00                 C  
ATOM   3042  N   GLY   421     -66.460  74.512  -3.333  1.00                 N  
ATOM   3043  CA  GLY   421     -67.842  74.394  -3.762  1.00                 C  
ATOM   3044  C   GLY   421     -68.614  75.688  -3.697  1.00                 C  
ATOM   3045  O   GLY   421     -69.679  75.780  -3.067  1.00                 O  
ATOM   3046  N   ALA   422     -68.062  76.700  -4.352  1.00                 N  
ATOM   3047  CA  ALA   422     -68.707  77.989  -4.376  1.00                 C  
ATOM   3048  C   ALA   422     -69.875  77.952  -5.332  1.00                 C  
ATOM   3049  O   ALA   422     -69.868  77.185  -6.305  1.00                 O  
ATOM   3050  CB  ALA   422     -67.714  79.071  -4.771  1.00                 C  
ATOM   3051  N   THR   423     -70.891  78.761  -5.041  1.00                 N  
ATOM   3052  CA  THR   423     -72.055  78.856  -5.897  1.00                 C  
ATOM   3053  C   THR   423     -72.193  80.323  -6.204  1.00                 C  
ATOM   3054  O   THR   423     -72.331  81.139  -5.298  1.00                 O  
ATOM   3055  CB  THR   423     -73.306  78.272  -5.215  1.00                 C  
ATOM   3056  OG1 THR   423     -73.076  76.896  -4.887  1.00                 O  
ATOM   3057  CG2 THR   423     -74.507  78.356  -6.144  1.00                 C  
ATOM   3058  N   LEU   424     -72.132  80.657  -7.488  1.00                 N  
ATOM   3059  CA  LEU   424     -72.236  82.044  -7.929  1.00                 C  
ATOM   3060  C   LEU   424     -73.569  82.322  -8.619  1.00                 C  
ATOM   3061  O   LEU   424     -73.954  81.613  -9.552  1.00                 O  
ATOM   3062  CB  LEU   424     -71.084  82.394  -8.873  1.00                 C  
ATOM   3063  CG  LEU   424     -70.967  83.863  -9.284  1.00                 C  
ATOM   3064  CD1 LEU   424     -69.561  84.173  -9.777  1.00                 C  
ATOM   3065  CD2 LEU   424     -71.990  84.205 -10.356  1.00                 C  
ATOM   3066  N   GLU   425     -74.276  83.345  -8.141  1.00                 N  
ATOM   3067  CA  GLU   425     -75.552  83.747  -8.725  1.00                 C  
ATOM   3068  C   GLU   425     -75.421  85.219  -9.104  1.00                 C  
ATOM   3069  O   GLU   425     -74.771  85.995  -8.393  1.00                 O  
ATOM   3070  CB  GLU   425     -76.695  83.500  -7.738  1.00                 C  
ATOM   3071  CD  GLU   425     -79.183  83.522  -7.303  1.00                 C  
ATOM   3072  CG  GLU   425     -78.072  83.833  -8.287  1.00                 C  
ATOM   3073  OE1 GLU   425     -79.144  84.056  -6.175  1.00                 O  
ATOM   3074  OE2 GLU   425     -80.092  82.743  -7.660  1.00                 O  
ATOM   3075  N   VAL   426     -76.036  85.603 -10.219  1.00                 N  
ATOM   3076  CA  VAL   426     -75.951  86.978 -10.684  1.00                 C  
ATOM   3077  C   VAL   426     -77.286  87.588 -11.074  1.00                 C  
ATOM   3078  O   VAL   426     -77.893  87.169 -12.049  1.00                 O  
ATOM   3079  CB  VAL   426     -74.998  87.109 -11.887  1.00                 C  
ATOM   3080  CG1 VAL   426     -74.934  88.553 -12.360  1.00                 C  
ATOM   3081  CG2 VAL   426     -73.611  86.601 -11.525  1.00                 C  
ATOM   3082  N   LYS   427     -77.737  88.581 -10.313  1.00                 N  
ATOM   3083  CA  LYS   427     -78.992  89.264 -10.614  1.00                 C  
ATOM   3084  C   LYS   427     -78.654  90.531 -11.383  1.00                 C  
ATOM   3085  O   LYS   427     -77.614  91.150 -11.148  1.00                 O  
ATOM   3086  CB  LYS   427     -79.760  89.565  -9.326  1.00                 C  
ATOM   3087  CD  LYS   427     -80.942  87.353  -9.219  1.00                 C  
ATOM   3088  CE  LYS   427     -81.305  86.168  -8.341  1.00                 C  
ATOM   3089  CG  LYS   427     -80.054  88.339  -8.477  1.00                 C  
ATOM   3090  NZ  LYS   427     -82.101  85.151  -9.082  1.00                 N  
ATOM   3091  N   THR   428     -79.544  90.920 -12.287  1.00                 N  
ATOM   3092  CA  THR   428     -79.359  92.118 -13.099  1.00                 C  
ATOM   3093  C   THR   428     -80.640  92.933 -13.057  1.00                 C  
ATOM   3094  O   THR   428     -81.692  92.418 -12.685  1.00                 O  
ATOM   3095  CB  THR   428     -78.984  91.764 -14.550  1.00                 C  
ATOM   3096  OG1 THR   428     -80.059  91.038 -15.161  1.00                 O  
ATOM   3097  CG2 THR   428     -77.734  90.899 -14.581  1.00                 C  
ATOM   3098  N   SER   429     -80.552  94.205 -13.435  1.00                 N  
ATOM   3099  CA  SER   429     -81.731  95.061 -13.466  1.00                 C  
ATOM   3100  C   SER   429     -82.589  94.530 -14.593  1.00                 C  
ATOM   3101  O   SER   429     -82.104  93.782 -15.443  1.00                 O  
ATOM   3102  CB  SER   429     -81.326  96.524 -13.661  1.00                 C  
ATOM   3103  OG  SER   429     -80.786  96.736 -14.953  1.00                 O  
ATOM   3104  N   ARG   430     -83.858  94.911 -14.613  1.00                 N  
ATOM   3105  CA  ARG   430     -84.738  94.409 -15.654  1.00                 C  
ATOM   3106  C   ARG   430     -84.318  94.776 -17.074  1.00                 C  
ATOM   3107  O   ARG   430     -84.707  94.107 -18.034  1.00                 O  
ATOM   3108  CB  ARG   430     -86.167  94.910 -15.435  1.00                 C  
ATOM   3109  CD  ARG   430     -88.256  94.875 -14.044  1.00                 C  
ATOM   3110  NE  ARG   430     -88.946  94.280 -12.902  1.00                 N  
ATOM   3111  CG  ARG   430     -86.863  94.296 -14.231  1.00                 C  
ATOM   3112  CZ  ARG   430     -90.118  94.701 -12.436  1.00                 C  
ATOM   3113  NH1 ARG   430     -90.671  94.098 -11.392  1.00                 N  
ATOM   3114  NH2 ARG   430     -90.733  95.723 -13.014  1.00                 N  
ATOM   3115  N   GLU   431     -83.508  95.818 -17.208  1.00                 N  
ATOM   3116  CA  GLU   431     -83.049  96.238 -18.524  1.00                 C  
ATOM   3117  C   GLU   431     -81.837  95.435 -18.990  1.00                 C  
ATOM   3118  O   GLU   431     -81.343  95.639 -20.097  1.00                 O  
ATOM   3119  CB  GLU   431     -82.707  97.729 -18.521  1.00                 C  
ATOM   3120  CD  GLU   431     -84.949  98.562 -19.332  1.00                 C  
ATOM   3121  CG  GLU   431     -83.894  98.638 -18.247  1.00                 C  
ATOM   3122  OE1 GLU   431     -84.815  97.706 -20.232  1.00                 O  
ATOM   3123  OE2 GLU   431     -85.910  99.358 -19.283  1.00                 O  
ATOM   3124  N   LEU   432     -81.356  94.522 -18.153  1.00                 N  
ATOM   3125  CA  LEU   432     -80.180  93.733 -18.504  1.00                 C  
ATOM   3126  C   LEU   432     -80.397  92.229 -18.421  1.00                 C  
ATOM   3127  O   LEU   432     -81.195  91.754 -17.627  1.00                 O  
ATOM   3128  CB  LEU   432     -78.998  94.104 -17.606  1.00                 C  
ATOM   3129  CG  LEU   432     -78.517  95.554 -17.683  1.00                 C  
ATOM   3130  CD1 LEU   432     -77.470  95.830 -16.615  1.00                 C  
ATOM   3131  CD2 LEU   432     -77.958  95.862 -19.063  1.00                 C  
ATOM   3132  N   LYS   433     -79.680  91.482 -19.251  1.00                 N  
ATOM   3133  CA  LYS   433     -79.773  90.032 -19.226  1.00                 C  
ATOM   3134  C   LYS   433     -78.397  89.390 -19.304  1.00                 C  
ATOM   3135  O   LYS   433     -77.452  89.979 -19.824  1.00                 O  
ATOM   3136  CB  LYS   433     -80.650  89.531 -20.375  1.00                 C  
ATOM   3137  CD  LYS   433     -82.924  89.403 -21.429  1.00                 C  
ATOM   3138  CE  LYS   433     -84.366  89.880 -21.364  1.00                 C  
ATOM   3139  CG  LYS   433     -82.097  89.991 -20.298  1.00                 C  
ATOM   3140  NZ  LYS   433     -85.197  89.286 -22.448  1.00                 N  
ATOM   3141  N   VAL   434     -78.292  88.179 -18.771  1.00                 N  
ATOM   3142  CA  VAL   434     -77.034  87.454 -18.751  1.00                 C  
ATOM   3143  C   VAL   434     -76.871  86.582 -19.989  1.00                 C  
ATOM   3144  O   VAL   434     -77.672  85.687 -20.235  1.00                 O  
ATOM   3145  CB  VAL   434     -76.904  86.583 -17.488  1.00                 C  
ATOM   3146  CG1 VAL   434     -75.606  85.792 -17.517  1.00                 C  
ATOM   3147  CG2 VAL   434     -76.979  87.445 -16.237  1.00                 C  
ATOM   3148  N   SER   435     -75.831  86.858 -20.769  1.00                 N  
ATOM   3149  CA  SER   435     -75.560  86.103 -21.986  1.00                 C  
ATOM   3150  C   SER   435     -74.920  84.779 -21.607  1.00                 C  
ATOM   3151  O   SER   435     -75.280  83.724 -22.105  1.00                 O  
ATOM   3152  CB  SER   435     -74.660  86.907 -22.926  1.00                 C  
ATOM   3153  OG  SER   435     -75.323  88.068 -23.398  1.00                 O  
ATOM   3154  N   GLY   436     -73.964  84.844 -20.704  1.00                 N  
ATOM   3155  CA  GLY   436     -73.284  83.638 -20.290  1.00                 C  
ATOM   3156  C   GLY   436     -71.997  84.014 -19.590  1.00                 C  
ATOM   3157  O   GLY   436     -71.714  85.207 -19.396  1.00                 O  
ATOM   3158  N   ALA   437     -71.216  83.006 -19.215  1.00                 N  
ATOM   3159  CA  ALA   437     -69.962  83.248 -18.521  1.00                 C  
ATOM   3160  C   ALA   437     -68.845  82.405 -19.122  1.00                 C  
ATOM   3161  O   ALA   437     -69.103  81.361 -19.707  1.00                 O  
ATOM   3162  CB  ALA   437     -70.111  82.950 -17.037  1.00                 C  
ATOM   3163  N   ILE   438     -67.608  82.870 -19.001  1.00                 N  
ATOM   3164  CA  ILE   438     -66.467  82.118 -19.509  1.00                 C  
ATOM   3165  C   ILE   438     -65.382  82.091 -18.443  1.00                 C  
ATOM   3166  O   ILE   438     -64.929  83.141 -17.972  1.00                 O  
ATOM   3167  CB  ILE   438     -65.936  82.717 -20.825  1.00                 C  
ATOM   3168  CD1 ILE   438     -66.661  83.472 -23.149  1.00                 C  
ATOM   3169  CG1 ILE   438     -67.034  82.721 -21.890  1.00                 C  
ATOM   3170  CG2 ILE   438     -64.697  81.968 -21.290  1.00                 C  
ATOM   3171  N   GLY   439     -64.983  80.882 -18.055  1.00                 N  
ATOM   3172  CA  GLY   439     -63.955  80.722 -17.036  1.00                 C  
ATOM   3173  C   GLY   439     -64.161  79.450 -16.235  1.00                 C  
ATOM   3174  O   GLY   439     -65.062  78.672 -16.553  1.00                 O  
ATOM   3175  N   PRO   440     -63.358  79.205 -15.184  1.00                 N  
ATOM   3176  CA  PRO   440     -63.516  77.985 -14.379  1.00                 C  
ATOM   3177  C   PRO   440     -64.887  77.891 -13.713  1.00                 C  
ATOM   3178  O   PRO   440     -65.141  78.512 -12.686  1.00                 O  
ATOM   3179  CB  PRO   440     -62.408  78.088 -13.329  1.00                 C  
ATOM   3180  CD  PRO   440     -62.397  80.144 -14.555  1.00                 C  
ATOM   3181  CG  PRO   440     -62.156  79.552 -13.194  1.00                 C  
ATOM   3182  N   CYS   441     -65.768  77.102 -14.310  1.00                 N  
ATOM   3183  CA  CYS   441     -67.104  76.951 -13.777  1.00                 C  
ATOM   3184  C   CYS   441     -67.914  75.883 -14.509  1.00                 C  
ATOM   3185  O   CYS   441     -67.479  75.308 -15.506  1.00                 O  
ATOM   3186  CB  CYS   441     -67.857  78.281 -13.834  1.00                 C  
ATOM   3187  SG  CYS   441     -68.144  78.906 -15.507  1.00                 S  
ATOM   3188  N   VAL   442     -69.109  75.643 -13.994  1.00                 N  
ATOM   3189  CA  VAL   442     -70.038  74.691 -14.561  1.00                 C  
ATOM   3190  C   VAL   442     -71.397  75.349 -14.366  1.00                 C  
ATOM   3191  O   VAL   442     -71.635  75.992 -13.337  1.00                 O  
ATOM   3192  CB  VAL   442     -69.915  73.312 -13.886  1.00                 C  
ATOM   3193  CG1 VAL   442     -70.927  72.340 -14.474  1.00                 C  
ATOM   3194  CG2 VAL   442     -68.502  72.770 -14.034  1.00                 C  
ATOM   3195  N   SER   443     -72.279  75.218 -15.353  1.00                 N  
ATOM   3196  CA  SER   443     -73.608  75.812 -15.251  1.00                 C  
ATOM   3197  C   SER   443     -74.537  75.038 -14.317  1.00                 C  
ATOM   3198  O   SER   443     -74.512  73.815 -14.296  1.00                 O  
ATOM   3199  CB  SER   443     -74.258  75.912 -16.633  1.00                 C  
ATOM   3200  OG  SER   443     -75.586  76.398 -16.538  1.00                 O  
ATOM   3201  N   LEU   444     -75.346  75.752 -13.539  1.00                 N  
ATOM   3202  CA  LEU   444     -76.302  75.109 -12.635  1.00                 C  
ATOM   3203  C   LEU   444     -77.662  75.157 -13.321  1.00                 C  
ATOM   3204  O   LEU   444     -78.698  74.871 -12.718  1.00                 O  
ATOM   3205  CB  LEU   444     -76.312  75.813 -11.276  1.00                 C  
ATOM   3206  CG  LEU   444     -74.997  75.793 -10.493  1.00                 C  
ATOM   3207  CD1 LEU   444     -75.125  76.596  -9.208  1.00                 C  
ATOM   3208  CD2 LEU   444     -74.577  74.364 -10.185  1.00                 C  
ATOM   3209  N   GLY   445     -77.625  75.521 -14.599  1.00                 N  
ATOM   3210  CA  GLY   445     -78.808  75.646 -15.445  1.00                 C  
ATOM   3211  C   GLY   445     -80.029  76.234 -14.732  1.00                 C  
ATOM   3212  O   GLY   445     -81.158  75.779 -14.920  1.00                 O  
ATOM   3213  N   VAL   446     -79.796  77.262 -13.926  1.00                 N  
ATOM   3214  CA  VAL   446     -80.870  77.912 -13.195  1.00                 C  
ATOM   3215  C   VAL   446     -81.482  78.977 -14.081  1.00                 C  
ATOM   3216  O   VAL   446     -80.878  80.021 -14.314  1.00                 O  
ATOM   3217  CB  VAL   446     -80.367  78.514 -11.870  1.00                 C  
ATOM   3218  CG1 VAL   446     -81.501  79.219 -11.141  1.00                 C  
ATOM   3219  CG2 VAL   446     -79.757  77.432 -10.991  1.00                 C  
ATOM   3220  N   LYS   447     -82.682  78.715 -14.574  1.00                 N  
ATOM   3221  CA  LYS   447     -83.359  79.672 -15.434  1.00                 C  
ATOM   3222  C   LYS   447     -83.947  80.821 -14.606  1.00                 C  
ATOM   3223  O   LYS   447     -83.986  80.757 -13.377  1.00                 O  
ATOM   3224  CB  LYS   447     -84.459  78.981 -16.242  1.00                 C  
ATOM   3225  CD  LYS   447     -83.001  78.351 -18.185  1.00                 C  
ATOM   3226  CE  LYS   447     -82.592  77.236 -19.134  1.00                 C  
ATOM   3227  CG  LYS   447     -83.963  77.846 -17.122  1.00                 C  
ATOM   3228  NZ  LYS   447     -81.590  77.698 -20.134  1.00                 N  
ATOM   3229  N   GLY   448     -84.396  81.875 -15.278  1.00                 N  
ATOM   3230  CA  GLY   448     -84.959  83.008 -14.568  1.00                 C  
ATOM   3231  C   GLY   448     -85.137  84.200 -15.485  1.00                 C  
ATOM   3232  O   GLY   448     -84.874  84.100 -16.683  1.00                 O  
ATOM   3233  N   GLY   449     -85.582  85.349 -14.955  1.00                 N  
ATOM   3234  CA  GLY   449     -85.778  86.541 -15.786  1.00                 C  
ATOM   3235  C   GLY   449     -84.455  87.153 -16.249  1.00                 C  
ATOM   3236  O   GLY   449     -84.383  87.760 -17.317  1.00                 O  
ATOM   3237  N   SER   450     -83.412  86.978 -15.443  1.00                 N  
ATOM   3238  CA  SER   450     -82.095  87.515 -15.752  1.00                 C  
ATOM   3239  C   SER   450     -81.377  86.789 -16.873  1.00                 C  
ATOM   3240  O   SER   450     -80.516  87.366 -17.523  1.00                 O  
ATOM   3241  CB  SER   450     -81.202  87.491 -14.510  1.00                 C  
ATOM   3242  OG  SER   450     -80.887  86.162 -14.134  1.00                 O  
ATOM   3243  N   VAL   451     -81.717  85.528 -17.109  1.00                 N  
ATOM   3244  CA  VAL   451     -81.058  84.788 -18.179  1.00                 C  
ATOM   3245  C   VAL   451     -81.539  85.278 -19.535  1.00                 C  
ATOM   3246  O   VAL   451     -82.700  85.661 -19.696  1.00                 O  
ATOM   3247  CB  VAL   451     -81.296  83.272 -18.047  1.00                 C  
ATOM   3248  CG1 VAL   451     -80.716  82.535 -19.244  1.00                 C  
ATOM   3249  CG2 VAL   451     -80.694  82.749 -16.752  1.00                 C  
ATOM   3250  N   ALA   452     -80.630  85.268 -20.501  1.00                 N  
ATOM   3251  CA  ALA   452     -80.929  85.704 -21.852  1.00                 C  
ATOM   3252  C   ALA   452     -81.079  84.507 -22.771  1.00                 C  
ATOM   3253  O   ALA   452     -80.491  83.448 -22.540  1.00                 O  
ATOM   3254  CB  ALA   452     -79.840  86.635 -22.362  1.00                 C  
ATOM   3255  N   ASP   453     -81.888  84.685 -23.808  1.00                 N  
ATOM   3256  CA  ASP   453     -82.106  83.639 -24.782  1.00                 C  
ATOM   3257  C   ASP   453     -80.807  83.459 -25.544  1.00                 C  
ATOM   3258  O   ASP   453     -80.311  82.342 -25.681  1.00                 O  
ATOM   3259  CB  ASP   453     -83.272  84.001 -25.705  1.00                 C  
ATOM   3260  CG  ASP   453     -84.614  83.929 -25.004  1.00                 C  
ATOM   3261  OD1 ASP   453     -84.678  83.346 -23.901  1.00                 O  
ATOM   3262  OD2 ASP   453     -85.602  84.457 -25.556  1.00                 O  
ATOM   3263  N   THR   454     -80.257  84.565 -26.038  1.00                 N  
ATOM   3264  CA  THR   454     -78.998  84.519 -26.773  1.00                 C  
ATOM   3265  C   THR   454     -77.897  84.294 -25.754  1.00                 C  
ATOM   3266  O   THR   454     -77.523  85.216 -25.028  1.00                 O  
ATOM   3267  CB  THR   454     -78.768  85.810 -27.580  1.00                 C  
ATOM   3268  OG1 THR   454     -79.833  85.984 -28.523  1.00                 O  
ATOM   3269  CG2 THR   454     -77.453  85.736 -28.341  1.00                 C  
ATOM   3270  N   GLU   455     -77.373  83.078 -25.690  1.00                 N  
ATOM   3271  CA  GLU   455     -76.337  82.807 -24.720  1.00                 C  
ATOM   3272  C   GLU   455     -74.931  82.757 -25.269  1.00                 C  
ATOM   3273  O   GLU   455     -74.709  82.401 -26.424  1.00                 O  
ATOM   3274  CB  GLU   455     -76.605  81.480 -24.006  1.00                 C  
ATOM   3275  CD  GLU   455     -76.852  78.973 -24.180  1.00                 C  
ATOM   3276  CG  GLU   455     -76.575  80.267 -24.921  1.00                 C  
ATOM   3277  OE1 GLU   455     -77.368  79.037 -23.045  1.00                 O  
ATOM   3278  OE2 GLU   455     -76.552  77.895 -24.736  1.00                 O  
ATOM   3279  N   MET   456     -73.991  83.143 -24.409  1.00                 N  
ATOM   3280  CA  MET   456     -72.574  83.171 -24.730  1.00                 C  
ATOM   3281  C   MET   456     -71.854  82.278 -23.723  1.00                 C  
ATOM   3282  O   MET   456     -72.242  82.220 -22.554  1.00                 O  
ATOM   3283  CB  MET   456     -72.046  84.607 -24.700  1.00                 C  
ATOM   3284  SD  MET   456     -72.014  87.197 -25.682  1.00                 S  
ATOM   3285  CE  MET   456     -70.328  86.950 -26.232  1.00                 C  
ATOM   3286  CG  MET   456     -72.649  85.512 -25.762  1.00                 C  
ATOM   3287  N   GLY   457     -70.818  81.577 -24.182  1.00                 N  
ATOM   3288  CA  GLY   457     -70.058  80.700 -23.307  1.00                 C  
ATOM   3289  C   GLY   457     -70.959  79.758 -22.533  1.00                 C  
ATOM   3290  O   GLY   457     -71.841  79.120 -23.104  1.00                 O  
ATOM   3291  N   LEU   458     -70.724  79.654 -21.232  1.00                 N  
ATOM   3292  CA  LEU   458     -71.537  78.805 -20.377  1.00                 C  
ATOM   3293  C   LEU   458     -72.725  79.676 -20.017  1.00                 C  
ATOM   3294  O   LEU   458     -72.660  80.471 -19.074  1.00                 O  
ATOM   3295  CB  LEU   458     -70.729  78.332 -19.167  1.00                 C  
ATOM   3296  CG  LEU   458     -69.479  77.502 -19.468  1.00                 C  
ATOM   3297  CD1 LEU   458     -68.725  77.181 -18.187  1.00                 C  
ATOM   3298  CD2 LEU   458     -69.849  76.221 -20.200  1.00                 C  
ATOM   3299  N   GLY   459     -73.800  79.532 -20.793  1.00                 N  
ATOM   3300  CA  GLY   459     -74.995  80.327 -20.582  1.00                 C  
ATOM   3301  C   GLY   459     -76.234  79.560 -20.167  1.00                 C  
ATOM   3302  O   GLY   459     -76.148  78.446 -19.642  1.00                 O  
ATOM   3303  N   GLY   460     -77.389  80.180 -20.403  1.00                 N  
ATOM   3304  CA  GLY   460     -78.661  79.580 -20.052  1.00                 C  
ATOM   3305  C   GLY   460     -78.784  79.394 -18.555  1.00                 C  
ATOM   3306  O   GLY   460     -79.420  78.446 -18.083  1.00                 O  
ATOM   3307  N   THR   461     -78.185  80.312 -17.803  1.00                 N  
ATOM   3308  CA  THR   461     -78.207  80.219 -16.353  1.00                 C  
ATOM   3309  C   THR   461     -77.883  81.549 -15.682  1.00                 C  
ATOM   3310  O   THR   461     -77.352  82.454 -16.312  1.00                 O  
ATOM   3311  CB  THR   461     -77.219  79.154 -15.841  1.00                 C  
ATOM   3312  OG1 THR   461     -77.399  78.970 -14.431  1.00                 O  
ATOM   3313  CG2 THR   461     -75.785  79.592 -16.095  1.00                 C  
ATOM   3314  N   CYS   462     -78.237  81.661 -14.408  1.00                 N  
ATOM   3315  CA  CYS   462     -77.938  82.843 -13.614  1.00                 C  
ATOM   3316  C   CYS   462     -77.147  82.327 -12.395  1.00                 C  
ATOM   3317  O   CYS   462     -76.864  83.064 -11.443  1.00                 O  
ATOM   3318  CB  CYS   462     -79.228  83.570 -13.229  1.00                 C  
ATOM   3319  SG  CYS   462     -80.352  82.601 -12.197  1.00                 S  
ATOM   3320  N   GLN   463     -76.785  81.046 -12.465  1.00                 N  
ATOM   3321  CA  GLN   463     -76.037  80.356 -11.419  1.00                 C  
ATOM   3322  C   GLN   463     -74.963  79.391 -11.941  1.00                 C  
ATOM   3323  O   GLN   463     -75.241  78.532 -12.780  1.00                 O  
ATOM   3324  CB  GLN   463     -76.986  79.573 -10.509  1.00                 C  
ATOM   3325  CD  GLN   463     -78.869  79.636  -8.827  1.00                 C  
ATOM   3326  CG  GLN   463     -77.970  80.442  -9.744  1.00                 C  
ATOM   3327  OE1 GLN   463     -78.532  78.517  -8.439  1.00                 O  
ATOM   3328  NE2 GLN   463     -80.017  80.203  -8.477  1.00                 N  
ATOM   3329  N   TRP   464     -73.747  79.515 -11.419  1.00                 N  
ATOM   3330  CA  TRP   464     -72.657  78.634 -11.821  1.00                 C  
ATOM   3331  C   TRP   464     -71.996  78.033 -10.583  1.00                 C  
ATOM   3332  O   TRP   464     -71.959  78.660  -9.518  1.00                 O  
ATOM   3333  CB  TRP   464     -71.635  79.397 -12.666  1.00                 C  
ATOM   3334  CG  TRP   464     -72.193  79.920 -13.955  1.00                 C  
ATOM   3335  CD1 TRP   464     -72.114  79.328 -15.182  1.00                 C  
ATOM   3336  NE1 TRP   464     -72.743  80.104 -16.125  1.00                 N  
ATOM   3337  CD2 TRP   464     -72.918  81.141 -14.144  1.00                 C  
ATOM   3338  CE2 TRP   464     -73.245  81.224 -15.509  1.00                 C  
ATOM   3339  CH2 TRP   464     -74.339  83.292 -15.187  1.00                 C  
ATOM   3340  CZ2 TRP   464     -73.957  82.297 -16.043  1.00                 C  
ATOM   3341  CE3 TRP   464     -73.321  82.173 -13.291  1.00                 C  
ATOM   3342  CZ3 TRP   464     -74.026  83.235 -13.824  1.00                 C  
ATOM   3343  N   LYS   465     -71.471  76.821 -10.721  1.00                 N  
ATOM   3344  CA  LYS   465     -70.797  76.181  -9.602  1.00                 C  
ATOM   3345  C   LYS   465     -69.285  76.176  -9.826  1.00                 C  
ATOM   3346  O   LYS   465     -68.800  75.675 -10.841  1.00                 O  
ATOM   3347  CB  LYS   465     -71.315  74.754  -9.409  1.00                 C  
ATOM   3348  CD  LYS   465     -71.266  72.621  -8.088  1.00                 C  
ATOM   3349  CE  LYS   465     -70.631  71.882  -6.921  1.00                 C  
ATOM   3350  CG  LYS   465     -70.698  74.024  -8.228  1.00                 C  
ATOM   3351  NZ  LYS   465     -71.160  70.497  -6.787  1.00                 N  
ATOM   3352  N   MET   466     -68.551  76.752  -8.876  1.00                 N  
ATOM   3353  CA  MET   466     -67.093  76.826  -8.943  1.00                 C  
ATOM   3354  C   MET   466     -66.540  76.029  -7.764  1.00                 C  
ATOM   3355  O   MET   466     -66.257  76.589  -6.713  1.00                 O  
ATOM   3356  CB  MET   466     -66.629  78.284  -8.919  1.00                 C  
ATOM   3357  SD  MET   466     -66.567  80.823 -10.025  1.00                 S  
ATOM   3358  CE  MET   466     -67.743  81.433  -8.820  1.00                 C  
ATOM   3359  CG  MET   466     -67.056  79.091 -10.134  1.00                 C  
ATOM   3360  N   CYS   467     -66.390  74.722  -7.949  1.00                 N  
ATOM   3361  CA  CYS   467     -65.915  73.823  -6.901  1.00                 C  
ATOM   3362  C   CYS   467     -64.660  74.252  -6.195  1.00                 C  
ATOM   3363  O   CYS   467     -64.537  74.073  -4.983  1.00                 O  
ATOM   3364  CB  CYS   467     -65.671  72.422  -7.466  1.00                 C  
ATOM   3365  SG  CYS   467     -67.174  71.540  -7.948  1.00                 S  
ATOM   3366  N   GLY   468     -63.716  74.791  -6.960  1.00                 N  
ATOM   3367  CA  GLY   468     -62.471  75.258  -6.380  1.00                 C  
ATOM   3368  C   GLY   468     -62.224  76.686  -6.803  1.00                 C  
ATOM   3369  O   GLY   468     -62.322  77.004  -7.983  1.00                 O  
ATOM   3370  N   MET   469     -61.948  77.563  -5.847  1.00                 N  
ATOM   3371  CA  MET   469     -61.663  78.954  -6.180  1.00                 C  
ATOM   3372  C   MET   469     -60.740  79.621  -5.184  1.00                 C  
ATOM   3373  O   MET   469     -60.653  79.212  -4.023  1.00                 O  
ATOM   3374  CB  MET   469     -62.961  79.759  -6.277  1.00                 C  
ATOM   3375  SD  MET   469     -65.274  80.768  -5.134  1.00                 S  
ATOM   3376  CE  MET   469     -64.691  82.417  -5.521  1.00                 C  
ATOM   3377  CG  MET   469     -63.711  79.886  -4.961  1.00                 C  
ATOM   3378  N   TYR   470     -60.041  80.645  -5.670  1.00                 N  
ATOM   3379  CA  TYR   470     -59.072  81.392  -4.882  1.00                 C  
ATOM   3380  C   TYR   470     -59.352  82.883  -4.959  1.00                 C  
ATOM   3381  O   TYR   470     -60.307  83.310  -5.606  1.00                 O  
ATOM   3382  CB  TYR   470     -57.649  81.094  -5.359  1.00                 C  
ATOM   3383  CG  TYR   470     -57.246  79.644  -5.215  1.00                 C  
ATOM   3384  OH  TYR   470     -56.143  75.653  -4.831  1.00                 O  
ATOM   3385  CZ  TYR   470     -56.507  76.974  -4.957  1.00                 C  
ATOM   3386  CD1 TYR   470     -57.543  78.720  -6.209  1.00                 C  
ATOM   3387  CE1 TYR   470     -57.178  77.393  -6.085  1.00                 C  
ATOM   3388  CD2 TYR   470     -56.569  79.203  -4.084  1.00                 C  
ATOM   3389  CE2 TYR   470     -56.197  77.880  -3.943  1.00                 C  
ATOM   3390  N   PRO   471     -58.508  83.701  -4.310  1.00                 N  
ATOM   3391  CA  PRO   471     -58.701  85.152  -4.333  1.00                 C  
ATOM   3392  C   PRO   471     -58.369  85.690  -5.716  1.00                 C  
ATOM   3393  O   PRO   471     -58.604  86.855  -6.014  1.00                 O  
ATOM   3394  CB  PRO   471     -57.736  85.671  -3.265  1.00                 C  
ATOM   3395  CD  PRO   471     -57.325  83.320  -3.453  1.00                 C  
ATOM   3396  CG  PRO   471     -56.655  84.643  -3.207  1.00                 C  
ATOM   3397  N   ASN   472     -57.809  84.824  -6.550  1.00                 N  
ATOM   3398  CA  ASN   472     -57.420  85.187  -7.902  1.00                 C  
ATOM   3399  C   ASN   472     -58.431  84.773  -8.961  1.00                 C  
ATOM   3400  O   ASN   472     -58.534  85.399 -10.016  1.00                 O  
ATOM   3401  CB  ASN   472     -56.056  84.586  -8.247  1.00                 C  
ATOM   3402  CG  ASN   472     -54.928  85.203  -7.443  1.00                 C  
ATOM   3403  OD1 ASN   472     -54.894  86.416  -7.232  1.00                 O  
ATOM   3404  ND2 ASN   472     -53.999  84.369  -6.992  1.00                 N  
ATOM   3405  N   THR   473     -59.173  83.713  -8.685  1.00                 N  
ATOM   3406  CA  THR   473     -60.140  83.234  -9.645  1.00                 C  
ATOM   3407  C   THR   473     -61.007  84.348 -10.207  1.00                 C  
ATOM   3408  O   THR   473     -61.698  85.054  -9.472  1.00                 O  
ATOM   3409  CB  THR   473     -61.059  82.160  -9.033  1.00                 C  
ATOM   3410  OG1 THR   473     -60.268  81.059  -8.569  1.00                 O  
ATOM   3411  CG2 THR   473     -62.044  81.647 -10.072  1.00                 C  
ATOM   3412  N   THR   474     -60.957  84.502 -11.524  1.00                 N  
ATOM   3413  CA  THR   474     -61.733  85.530 -12.198  1.00                 C  
ATOM   3414  C   THR   474     -62.546  84.913 -13.327  1.00                 C  
ATOM   3415  O   THR   474     -62.032  84.084 -14.070  1.00                 O  
ATOM   3416  CB  THR   474     -60.829  86.648 -12.750  1.00                 C  
ATOM   3417  OG1 THR   474     -60.101  87.253 -11.675  1.00                 O  
ATOM   3418  CG2 THR   474     -61.665  87.719 -13.435  1.00                 C  
ATOM   3419  N   LEU   475     -63.814  85.315 -13.442  1.00                 N  
ATOM   3420  CA  LEU   475     -64.700  84.830 -14.502  1.00                 C  
ATOM   3421  C   LEU   475     -65.042  85.984 -15.435  1.00                 C  
ATOM   3422  O   LEU   475     -64.868  87.152 -15.069  1.00                 O  
ATOM   3423  CB  LEU   475     -65.965  84.212 -13.902  1.00                 C  
ATOM   3424  CG  LEU   475     -65.756  83.047 -12.933  1.00                 C  
ATOM   3425  CD1 LEU   475     -67.083  82.596 -12.341  1.00                 C  
ATOM   3426  CD2 LEU   475     -65.067  81.884 -13.631  1.00                 C  
ATOM   3427  N   ALA   476     -65.515  85.650 -16.638  1.00                 N  
ATOM   3428  CA  ALA   476     -65.936  86.651 -17.629  1.00                 C  
ATOM   3429  C   ALA   476     -67.455  86.518 -17.810  1.00                 C  
ATOM   3430  O   ALA   476     -67.941  85.526 -18.342  1.00                 O  
ATOM   3431  CB  ALA   476     -65.187  86.449 -18.938  1.00                 C  
ATOM   3432  N   PHE   477     -68.201  87.509 -17.346  1.00                 N  
ATOM   3433  CA  PHE   477     -69.652  87.477 -17.456  1.00                 C  
ATOM   3434  C   PHE   477     -70.119  88.431 -18.544  1.00                 C  
ATOM   3435  O   PHE   477     -69.910  89.646 -18.440  1.00                 O  
ATOM   3436  CB  PHE   477     -70.299  87.833 -16.116  1.00                 C  
ATOM   3437  CG  PHE   477     -70.035  86.830 -15.030  1.00                 C  
ATOM   3438  CZ  PHE   477     -69.551  84.971 -13.021  1.00                 C  
ATOM   3439  CD1 PHE   477     -68.871  86.887 -14.283  1.00                 C  
ATOM   3440  CE1 PHE   477     -68.627  85.965 -13.284  1.00                 C  
ATOM   3441  CD2 PHE   477     -70.949  85.829 -14.754  1.00                 C  
ATOM   3442  CE2 PHE   477     -70.706  84.907 -13.755  1.00                 C  
ATOM   3443  N   PHE   478     -70.762  87.887 -19.575  1.00                 N  
ATOM   3444  CA  PHE   478     -71.250  88.709 -20.679  1.00                 C  
ATOM   3445  C   PHE   478     -72.706  89.122 -20.523  1.00                 C  
ATOM   3446  O   PHE   478     -73.577  88.282 -20.304  1.00                 O  
ATOM   3447  CB  PHE   478     -71.084  87.973 -22.010  1.00                 C  
ATOM   3448  CG  PHE   478     -69.653  87.803 -22.434  1.00                 C  
ATOM   3449  CZ  PHE   478     -67.005  87.495 -23.221  1.00                 C  
ATOM   3450  CD1 PHE   478     -68.956  86.648 -22.123  1.00                 C  
ATOM   3451  CE1 PHE   478     -67.639  86.492 -22.513  1.00                 C  
ATOM   3452  CD2 PHE   478     -69.003  88.797 -23.143  1.00                 C  
ATOM   3453  CE2 PHE   478     -67.687  88.641 -23.533  1.00                 C  
ATOM   3454  N   PHE   479     -72.975  90.418 -20.637  1.00                 N  
ATOM   3455  CA  PHE   479     -74.348  90.894 -20.501  1.00                 C  
ATOM   3456  C   PHE   479     -74.951  91.334 -21.829  1.00                 C  
ATOM   3457  O   PHE   479     -74.249  91.482 -22.829  1.00                 O  
ATOM   3458  CB  PHE   479     -74.417  92.055 -19.507  1.00                 C  
ATOM   3459  CG  PHE   479     -74.046  91.673 -18.102  1.00                 C  
ATOM   3460  CZ  PHE   479     -73.368  90.965 -15.501  1.00                 C  
ATOM   3461  CD1 PHE   479     -72.726  91.695 -17.689  1.00                 C  
ATOM   3462  CE1 PHE   479     -72.385  91.343 -16.396  1.00                 C  
ATOM   3463  CD2 PHE   479     -75.019  91.292 -17.195  1.00                 C  
ATOM   3464  CE2 PHE   479     -74.678  90.940 -15.902  1.00                 C  
ATOM   3465  N   GLU   480     -76.264  91.525 -21.823  1.00                 N  
ATOM   3466  CA  GLU   480     -77.006  91.904 -23.012  1.00                 C  
ATOM   3467  C   GLU   480     -78.045  92.935 -22.597  1.00                 C  
ATOM   3468  O   GLU   480     -78.807  92.723 -21.653  1.00                 O  
ATOM   3469  CB  GLU   480     -77.647  90.674 -23.658  1.00                 C  
ATOM   3470  CD  GLU   480     -78.958  89.720 -25.595  1.00                 C  
ATOM   3471  CG  GLU   480     -78.401  90.971 -24.944  1.00                 C  
ATOM   3472  OE1 GLU   480     -78.727  88.617 -25.056  1.00                 O  
ATOM   3473  OE2 GLU   480     -79.626  89.842 -26.643  1.00                 O  
ATOM   3474  N   VAL   481     -78.067  94.063 -23.290  1.00                 N  
ATOM   3475  CA  VAL   481     -79.023  95.092 -22.950  1.00                 C  
ATOM   3476  C   VAL   481     -80.395  94.720 -23.492  1.00                 C  
ATOM   3477  O   VAL   481     -80.529  94.166 -24.581  1.00                 O  
ATOM   3478  CB  VAL   481     -78.586  96.468 -23.487  1.00                 C  
ATOM   3479  CG1 VAL   481     -79.661  97.510 -23.218  1.00                 C  
ATOM   3480  CG2 VAL   481     -77.264  96.887 -22.863  1.00                 C  
ATOM   3481  N   VAL   482     -81.411  95.015 -22.699  1.00                 N  
ATOM   3482  CA  VAL   482     -82.787  94.736 -23.055  1.00                 C  
ATOM   3483  C   VAL   482     -83.583  95.979 -22.739  1.00                 C  
ATOM   3484  O   VAL   482     -83.461  96.566 -21.666  1.00                 O  
ATOM   3485  CB  VAL   482     -83.324  93.500 -22.309  1.00                 C  
ATOM   3486  CG1 VAL   482     -84.780  93.250 -22.671  1.00                 C  
ATOM   3487  CG2 VAL   482     -82.475  92.278 -22.624  1.00                 C  
ATOM   3488  N   ASN   483     -84.393  96.368 -23.703  1.00                 N  
ATOM   3489  CA  ASN   483     -85.227  97.550 -23.626  1.00                 C  
ATOM   3490  C   ASN   483     -85.478  97.672 -25.112  1.00                 C  
ATOM   3491  O   ASN   483     -85.950  98.692 -25.605  1.00                 O  
ATOM   3492  CB  ASN   483     -84.481  98.687 -22.924  1.00                 C  
ATOM   3493  CG  ASN   483     -85.375  99.876 -22.632  1.00                 C  
ATOM   3494  OD1 ASN   483     -86.566  99.719 -22.364  1.00                 O  
ATOM   3495  ND2 ASN   483     -84.801 101.073 -22.682  1.00                 N  
ATOM   3496  N   GLN   484     -85.130  96.586 -25.802  1.00                 N  
ATOM   3497  CA  GLN   484     -85.245  96.442 -27.249  1.00                 C  
ATOM   3498  C   GLN   484     -86.034  97.512 -28.016  1.00                 C  
ATOM   3499  O   GLN   484     -85.503  98.079 -28.975  1.00                 O  
ATOM   3500  CB  GLN   484     -85.885  95.098 -27.605  1.00                 C  
ATOM   3501  CD  GLN   484     -84.577  94.669 -29.723  1.00                 C  
ATOM   3502  CG  GLN   484     -85.950  94.818 -29.097  1.00                 C  
ATOM   3503  OE1 GLN   484     -83.763  93.863 -29.272  1.00                 O  
ATOM   3504  NE2 GLN   484     -84.316  95.448 -30.766  1.00                 N  
ATOM   3505  N   HIS   485     -87.285  97.775 -27.626  1.00                 N  
ATOM   3506  CA  HIS   485     -88.092  98.807 -28.293  1.00                 C  
ATOM   3507  C   HIS   485     -87.345 100.161 -28.239  1.00                 C  
ATOM   3508  O   HIS   485     -87.746 101.095 -27.543  1.00                 O  
ATOM   3509  CB  HIS   485     -89.470  98.916 -27.638  1.00                 C  
ATOM   3510  CG  HIS   485     -90.410  99.832 -28.357  1.00                 C  
ATOM   3511  ND1 HIS   485     -90.992  99.505 -29.563  1.00                 N  
ATOM   3512  CE1 HIS   485     -91.782 100.520 -29.958  1.00                 C  
ATOM   3513  CD2 HIS   485     -90.962 101.157 -28.110  1.00                 C  
ATOM   3514  NE2 HIS   485     -91.768 101.514 -29.091  1.00                 N  
ATOM   3515  N   ASN   486     -86.254 100.223 -29.004  1.00                 N  
ATOM   3516  CA  ASN   486     -85.314 101.348 -29.134  1.00                 C  
ATOM   3517  C   ASN   486     -85.423 102.657 -28.343  1.00                 C  
ATOM   3518  O   ASN   486     -84.496 103.012 -27.606  1.00                 O  
ATOM   3519  CB  ASN   486     -85.245 101.823 -30.587  1.00                 C  
ATOM   3520  CG  ASN   486     -84.139 102.835 -30.817  1.00                 C  
ATOM   3521  OD1 ASN   486     -83.062 102.735 -30.230  1.00                 O  
ATOM   3522  ND2 ASN   486     -84.404 103.814 -31.674  1.00                 N  
ATOM   3523  N   ALA   487     -86.513 103.398 -28.508  1.00                 N  
ATOM   3524  CA  ALA   487     -86.638 104.670 -27.805  1.00                 C  
ATOM   3525  C   ALA   487     -87.538 104.602 -26.573  1.00                 C  
ATOM   3526  O   ALA   487     -88.576 105.264 -26.521  1.00                 O  
ATOM   3527  CB  ALA   487     -87.171 105.743 -28.742  1.00                 C  
ATOM   3528  N   PRO   488     -87.149 103.813 -25.555  1.00                 N  
ATOM   3529  CA  PRO   488     -88.013 103.750 -24.382  1.00                 C  
ATOM   3530  C   PRO   488     -87.427 104.461 -23.167  1.00                 C  
ATOM   3531  O   PRO   488     -86.330 105.023 -23.214  1.00                 O  
ATOM   3532  CB  PRO   488     -88.160 102.251 -24.111  1.00                 C  
ATOM   3533  CD  PRO   488     -86.460 102.451 -25.784  1.00                 C  
ATOM   3534  CG  PRO   488     -86.871 101.660 -24.574  1.00                 C  
ATOM   3535  N   ILE   489     -88.180 104.402 -22.077  1.00                 N  
ATOM   3536  CA  ILE   489     -87.813 105.006 -20.805  1.00                 C  
ATOM   3537  C   ILE   489     -86.316 104.896 -20.466  1.00                 C  
ATOM   3538  O   ILE   489     -85.833 103.823 -20.092  1.00                 O  
ATOM   3539  CB  ILE   489     -88.615 104.398 -19.639  1.00                 C  
ATOM   3540  CD1 ILE   489     -90.990 103.904 -18.857  1.00                 C  
ATOM   3541  CG1 ILE   489     -90.111 104.662 -19.826  1.00                 C  
ATOM   3542  CG2 ILE   489     -88.107 104.931 -18.308  1.00                 C  
ATOM   3543  N   PRO   490     -85.556 106.002 -20.622  1.00                 N  
ATOM   3544  CA  PRO   490     -84.126 105.948 -20.296  1.00                 C  
ATOM   3545  C   PRO   490     -84.067 106.048 -18.774  1.00                 C  
ATOM   3546  O   PRO   490     -83.072 105.710 -18.139  1.00                 O  
ATOM   3547  CB  PRO   490     -83.534 107.156 -21.025  1.00                 C  
ATOM   3548  CD  PRO   490     -85.907 107.322 -21.290  1.00                 C  
ATOM   3549  CG  PRO   490     -84.658 108.135 -21.098  1.00                 C  
ATOM   3550  N   GLN   491     -85.189 106.496 -18.217  1.00                 N  
ATOM   3551  CA  GLN   491     -85.381 106.728 -16.788  1.00                 C  
ATOM   3552  C   GLN   491     -85.101 105.589 -15.786  1.00                 C  
ATOM   3553  O   GLN   491     -85.054 104.410 -16.140  1.00                 O  
ATOM   3554  CB  GLN   491     -86.818 107.171 -16.505  1.00                 C  
ATOM   3555  CD  GLN   491     -88.595 108.948 -16.761  1.00                 C  
ATOM   3556  CG  GLN   491     -87.171 108.534 -17.077  1.00                 C  
ATOM   3557  OE1 GLN   491     -89.508 108.123 -16.774  1.00                 O  
ATOM   3558  NE2 GLN   491     -88.788 110.230 -16.476  1.00                 N  
ATOM   3559  N   GLY   492     -84.923 105.967 -14.521  1.00                 N  
ATOM   3560  CA  GLY   492     -84.629 104.999 -13.479  1.00                 C  
ATOM   3561  C   GLY   492     -83.212 105.219 -12.982  1.00                 C  
ATOM   3562  O   GLY   492     -82.777 104.606 -12.003  1.00                 O  
ATOM   3563  N   GLY   493     -82.496 106.117 -13.661  1.00                 N  
ATOM   3564  CA  GLY   493     -81.121 106.423 -13.304  1.00                 C  
ATOM   3565  C   GLY   493     -80.125 105.408 -13.854  1.00                 C  
ATOM   3566  O   GLY   493     -79.890 105.340 -15.062  1.00                 O  
ATOM   3567  N   ARG   494     -79.549 104.603 -12.964  1.00                 N  
ATOM   3568  CA  ARG   494     -78.556 103.608 -13.348  1.00                 C  
ATOM   3569  C   ARG   494     -79.125 102.196 -13.455  1.00                 C  
ATOM   3570  O   ARG   494     -80.265 101.947 -13.084  1.00                 O  
ATOM   3571  CB  ARG   494     -77.394 103.599 -12.353  1.00                 C  
ATOM   3572  CD  ARG   494     -75.434 104.798 -11.344  1.00                 C  
ATOM   3573  NE  ARG   494     -74.656 106.034 -11.299  1.00                 N  
ATOM   3574  CG  ARG   494     -76.597 104.893 -12.317  1.00                 C  
ATOM   3575  CZ  ARG   494     -73.572 106.208 -10.549  1.00                 C  
ATOM   3576  NH1 ARG   494     -72.929 107.367 -10.573  1.00                 N  
ATOM   3577  NH2 ARG   494     -73.135 105.223  -9.777  1.00                 N  
ATOM   3578  N   GLY   495     -78.311 101.288 -13.986  1.00                 N  
ATOM   3579  CA  GLY   495     -78.682  99.889 -14.099  1.00                 C  
ATOM   3580  C   GLY   495     -77.793  99.203 -13.073  1.00                 C  
ATOM   3581  O   GLY   495     -76.743  99.744 -12.739  1.00                 O  
ATOM   3582  N   TYR   496     -78.170  98.042 -12.553  1.00                 N  
ATOM   3583  CA  TYR   496     -77.326  97.409 -11.544  1.00                 C  
ATOM   3584  C   TYR   496     -77.162  95.909 -11.721  1.00                 C  
ATOM   3585  O   TYR   496     -77.957  95.254 -12.384  1.00                 O  
ATOM   3586  CB  TYR   496     -77.878  97.672 -10.142  1.00                 C  
ATOM   3587  CG  TYR   496     -77.955  99.138  -9.778  1.00                 C  
ATOM   3588  OH  TYR   496     -78.182 103.169  -8.786  1.00                 O  
ATOM   3589  CZ  TYR   496     -78.105 101.835  -9.114  1.00                 C  
ATOM   3590  CD1 TYR   496     -79.099  99.878 -10.047  1.00                 C  
ATOM   3591  CE1 TYR   496     -79.179 101.218  -9.719  1.00                 C  
ATOM   3592  CD2 TYR   496     -76.884  99.776  -9.168  1.00                 C  
ATOM   3593  CE2 TYR   496     -76.945 101.116  -8.832  1.00                 C  
ATOM   3594  N   ILE   497     -76.105  95.374 -11.125  1.00                 N  
ATOM   3595  CA  ILE   497     -75.833  93.952 -11.196  1.00                 C  
ATOM   3596  C   ILE   497     -75.322  93.512  -9.836  1.00                 C  
ATOM   3597  O   ILE   497     -74.532  94.216  -9.203  1.00                 O  
ATOM   3598  CB  ILE   497     -74.828  93.625 -12.316  1.00                 C  
ATOM   3599  CD1 ILE   497     -74.367  93.986 -14.797  1.00                 C  
ATOM   3600  CG1 ILE   497     -75.375  94.075 -13.672  1.00                 C  
ATOM   3601  CG2 ILE   497     -74.484  92.143 -12.307  1.00                 C  
ATOM   3602  N   GLN   498     -75.798  92.363  -9.375  1.00                 N  
ATOM   3603  CA  GLN   498     -75.354  91.845  -8.100  1.00                 C  
ATOM   3604  C   GLN   498     -74.723  90.477  -8.298  1.00                 C  
ATOM   3605  O   GLN   498     -75.149  89.701  -9.155  1.00                 O  
ATOM   3606  CB  GLN   498     -76.523  91.770  -7.116  1.00                 C  
ATOM   3607  CD  GLN   498     -77.300  91.312  -4.757  1.00                 C  
ATOM   3608  CG  GLN   498     -76.134  91.298  -5.724  1.00                 C  
ATOM   3609  OE1 GLN   498     -78.326  90.674  -4.996  1.00                 O  
ATOM   3610  NE2 GLN   498     -77.147  92.042  -3.658  1.00                 N  
ATOM   3611  N   PHE   499     -73.687  90.199  -7.517  1.00                 N  
ATOM   3612  CA  PHE   499     -72.996  88.920  -7.585  1.00                 C  
ATOM   3613  C   PHE   499     -73.021  88.262  -6.194  1.00                 C  
ATOM   3614  O   PHE   499     -72.510  88.839  -5.224  1.00                 O  
ATOM   3615  CB  PHE   499     -71.561  89.112  -8.081  1.00                 C  
ATOM   3616  CG  PHE   499     -71.470  89.645  -9.482  1.00                 C  
ATOM   3617  CZ  PHE   499     -71.302  90.626 -12.077  1.00                 C  
ATOM   3618  CD1 PHE   499     -71.527  91.006  -9.725  1.00                 C  
ATOM   3619  CE1 PHE   499     -71.444  91.497 -11.014  1.00                 C  
ATOM   3620  CD2 PHE   499     -71.328  88.786 -10.557  1.00                 C  
ATOM   3621  CE2 PHE   499     -71.244  89.277 -11.846  1.00                 C  
ATOM   3622  N   ILE   500     -73.604  87.070  -6.082  1.00                 N  
ATOM   3623  CA  ILE   500     -73.623  86.403  -4.789  1.00                 C  
ATOM   3624  C   ILE   500     -72.845  85.099  -4.859  1.00                 C  
ATOM   3625  O   ILE   500     -73.201  84.189  -5.600  1.00                 O  
ATOM   3626  CB  ILE   500     -75.063  86.142  -4.310  1.00                 C  
ATOM   3627  CD1 ILE   500     -77.308  87.284  -3.914  1.00                 C  
ATOM   3628  CG1 ILE   500     -75.828  87.460  -4.176  1.00                 C  
ATOM   3629  CG2 ILE   500     -75.057  85.356  -3.008  1.00                 C  
ATOM   3630  N   THR   501     -71.772  85.021  -4.080  1.00                 N  
ATOM   3631  CA  THR   501     -70.917  83.846  -4.085  1.00                 C  
ATOM   3632  C   THR   501     -70.853  83.180  -2.728  1.00                 C  
ATOM   3633  O   THR   501     -70.240  83.697  -1.795  1.00                 O  
ATOM   3634  CB  THR   501     -69.486  84.192  -4.536  1.00                 C  
ATOM   3635  OG1 THR   501     -69.518  84.742  -5.858  1.00                 O  
ATOM   3636  CG2 THR   501     -68.616  82.944  -4.549  1.00                 C  
ATOM   3637  N   GLN   502     -71.494  82.024  -2.627  1.00                 N  
ATOM   3638  CA  GLN   502     -71.497  81.248  -1.399  1.00                 C  
ATOM   3639  C   GLN   502     -70.411  80.213  -1.577  1.00                 C  
ATOM   3640  O   GLN   502     -70.252  79.661  -2.664  1.00                 O  
ATOM   3641  CB  GLN   502     -72.877  80.634  -1.156  1.00                 C  
ATOM   3642  CD  GLN   502     -74.388  79.317   0.381  1.00                 C  
ATOM   3643  CG  GLN   502     -72.991  79.856   0.144  1.00                 C  
ATOM   3644  OE1 GLN   502     -74.584  78.409   1.188  1.00                 O  
ATOM   3645  NE2 GLN   502     -75.364  79.876  -0.325  1.00                 N  
ATOM   3646  N   TYR   503     -69.667  79.942  -0.517  1.00                 N  
ATOM   3647  CA  TYR   503     -68.620  78.944  -0.603  1.00                 C  
ATOM   3648  C   TYR   503     -68.207  78.495   0.779  1.00                 C  
ATOM   3649  O   TYR   503     -68.600  79.084   1.786  1.00                 O  
ATOM   3650  CB  TYR   503     -67.416  79.495  -1.369  1.00                 C  
ATOM   3651  CG  TYR   503     -66.757  80.682  -0.703  1.00                 C  
ATOM   3652  OH  TYR   503     -64.936  83.937   1.136  1.00                 O  
ATOM   3653  CZ  TYR   503     -65.540  82.861   0.527  1.00                 C  
ATOM   3654  CD1 TYR   503     -65.676  80.509   0.152  1.00                 C  
ATOM   3655  CE1 TYR   503     -65.068  81.588   0.765  1.00                 C  
ATOM   3656  CD2 TYR   503     -67.219  81.972  -0.931  1.00                 C  
ATOM   3657  CE2 TYR   503     -66.623  83.063  -0.327  1.00                 C  
ATOM   3658  N   GLN   504     -67.412  77.437   0.803  1.00                 N  
ATOM   3659  CA  GLN   504     -66.893  76.882   2.035  1.00                 C  
ATOM   3660  C   GLN   504     -65.461  77.370   2.151  1.00                 C  
ATOM   3661  O   GLN   504     -64.594  76.938   1.395  1.00                 O  
ATOM   3662  CB  GLN   504     -66.996  75.356   2.020  1.00                 C  
ATOM   3663  CD  GLN   504     -66.704  73.184   3.276  1.00                 C  
ATOM   3664  CG  GLN   504     -66.538  74.690   3.308  1.00                 C  
ATOM   3665  OE1 GLN   504     -66.938  72.597   2.219  1.00                 O  
ATOM   3666  NE2 GLN   504     -66.583  72.551   4.438  1.00                 N  
ATOM   3667  N   HIS   505     -65.234  78.285   3.086  1.00                 N  
ATOM   3668  CA  HIS   505     -63.917  78.854   3.334  1.00                 C  
ATOM   3669  C   HIS   505     -63.036  77.736   3.861  1.00                 C  
ATOM   3670  O   HIS   505     -63.537  76.776   4.446  1.00                 O  
ATOM   3671  CB  HIS   505     -64.015  80.023   4.316  1.00                 C  
ATOM   3672  CG  HIS   505     -62.741  80.795   4.465  1.00                 C  
ATOM   3673  ND1 HIS   505     -61.698  80.365   5.256  1.00                 N  
ATOM   3674  CE1 HIS   505     -60.698  81.262   5.189  1.00                 C  
ATOM   3675  CD2 HIS   505     -62.218  82.047   3.938  1.00                 C  
ATOM   3676  NE2 HIS   505     -61.003  82.274   4.400  1.00                 N  
ATOM   3677  N   SER   506     -61.730  77.849   3.648  1.00                 N  
ATOM   3678  CA  SER   506     -60.801  76.818   4.106  1.00                 C  
ATOM   3679  C   SER   506     -60.965  76.542   5.596  1.00                 C  
ATOM   3680  O   SER   506     -60.705  75.435   6.058  1.00                 O  
ATOM   3681  CB  SER   506     -59.357  77.227   3.808  1.00                 C  
ATOM   3682  OG  SER   506     -58.983  78.366   4.564  1.00                 O  
ATOM   3683  N   SER   507     -61.411  77.556   6.333  1.00                 N  
ATOM   3684  CA  SER   507     -61.610  77.471   7.781  1.00                 C  
ATOM   3685  C   SER   507     -62.737  76.549   8.212  1.00                 C  
ATOM   3686  O   SER   507     -62.879  76.261   9.395  1.00                 O  
ATOM   3687  CB  SER   507     -61.879  78.858   8.367  1.00                 C  
ATOM   3688  OG  SER   507     -63.120  79.371   7.916  1.00                 O  
ATOM   3689  N   GLY   508     -63.538  76.091   7.258  1.00                 N  
ATOM   3690  CA  GLY   508     -64.650  75.215   7.585  1.00                 C  
ATOM   3691  C   GLY   508     -65.904  76.055   7.647  1.00                 C  
ATOM   3692  O   GLY   508     -67.022  75.548   7.513  1.00                 O  
ATOM   3693  N   GLN   509     -65.685  77.356   7.839  1.00                 N  
ATOM   3694  CA  GLN   509     -66.728  78.371   7.930  1.00                 C  
ATOM   3695  C   GLN   509     -67.461  78.523   6.603  1.00                 C  
ATOM   3696  O   GLN   509     -66.839  78.659   5.554  1.00                 O  
ATOM   3697  CB  GLN   509     -66.133  79.714   8.359  1.00                 C  
ATOM   3698  CD  GLN   509     -68.128  80.638   9.602  1.00                 C  
ATOM   3699  CG  GLN   509     -67.150  80.839   8.462  1.00                 C  
ATOM   3700  OE1 GLN   509     -67.727  80.413  10.744  1.00                 O  
ATOM   3701  NE2 GLN   509     -69.418  80.718   9.296  1.00                 N  
ATOM   3702  N   ARG   510     -68.783  78.503   6.641  1.00                 N  
ATOM   3703  CA  ARG   510     -69.548  78.678   5.419  1.00                 C  
ATOM   3704  C   ARG   510     -69.659  80.199   5.233  1.00                 C  
ATOM   3705  O   ARG   510     -69.759  80.926   6.211  1.00                 O  
ATOM   3706  CB  ARG   510     -70.906  77.982   5.532  1.00                 C  
ATOM   3707  CD  ARG   510     -71.289  77.224   3.171  1.00                 C  
ATOM   3708  NE  ARG   510     -72.177  77.265   2.012  1.00                 N  
ATOM   3709  CG  ARG   510     -71.779  78.120   4.296  1.00                 C  
ATOM   3710  CZ  ARG   510     -71.936  76.643   0.862  1.00                 C  
ATOM   3711  NH1 ARG   510     -72.802  76.737  -0.137  1.00                 N  
ATOM   3712  NH2 ARG   510     -70.829  75.928   0.716  1.00                 N  
ATOM   3713  N   ARG   511     -69.624  80.688   3.995  1.00                 N  
ATOM   3714  CA  ARG   511     -69.712  82.131   3.760  1.00                 C  
ATOM   3715  C   ARG   511     -70.370  82.536   2.456  1.00                 C  
ATOM   3716  O   ARG   511     -70.405  81.773   1.487  1.00                 O  
ATOM   3717  CB  ARG   511     -68.320  82.766   3.798  1.00                 C  
ATOM   3718  CD  ARG   511     -66.284  83.373   5.134  1.00                 C  
ATOM   3719  NE  ARG   511     -65.601  83.276   6.422  1.00                 N  
ATOM   3720  CG  ARG   511     -67.626  82.660   5.146  1.00                 C  
ATOM   3721  CZ  ARG   511     -64.398  83.783   6.669  1.00                 C  
ATOM   3722  NH1 ARG   511     -63.855  83.647   7.871  1.00                 N  
ATOM   3723  NH2 ARG   511     -63.740  84.425   5.714  1.00                 N  
ATOM   3724  N   VAL   512     -70.874  83.763   2.453  1.00                 N  
ATOM   3725  CA  VAL   512     -71.534  84.345   1.299  1.00                 C  
ATOM   3726  C   VAL   512     -70.909  85.696   1.010  1.00                 C  
ATOM   3727  O   VAL   512     -71.019  86.627   1.804  1.00                 O  
ATOM   3728  CB  VAL   512     -73.052  84.474   1.523  1.00                 C  
ATOM   3729  CG1 VAL   512     -73.719  85.095   0.305  1.00                 C  
ATOM   3730  CG2 VAL   512     -73.662  83.116   1.834  1.00                 C  
ATOM   3731  N   ARG   513     -70.252  85.804  -0.132  1.00                 N  
ATOM   3732  CA  ARG   513     -69.619  87.054  -0.534  1.00                 C  
ATOM   3733  C   ARG   513     -70.616  87.791  -1.435  1.00                 C  
ATOM   3734  O   ARG   513     -71.113  87.210  -2.410  1.00                 O  
ATOM   3735  CB  ARG   513     -68.291  86.779  -1.242  1.00                 C  
ATOM   3736  CD  ARG   513     -67.071  88.857  -0.541  1.00                 C  
ATOM   3737  NE  ARG   513     -66.115  88.120   0.282  1.00                 N  
ATOM   3738  CG  ARG   513     -67.569  88.030  -1.715  1.00                 C  
ATOM   3739  CZ  ARG   513     -64.813  88.045   0.026  1.00                 C  
ATOM   3740  NH1 ARG   513     -64.018  87.352   0.831  1.00                 N  
ATOM   3741  NH2 ARG   513     -64.308  88.663  -1.033  1.00                 N  
ATOM   3742  N   VAL   514     -70.920  89.051  -1.113  1.00                 N  
ATOM   3743  CA  VAL   514     -71.884  89.819  -1.911  1.00                 C  
ATOM   3744  C   VAL   514     -71.327  91.101  -2.516  1.00                 C  
ATOM   3745  O   VAL   514     -70.695  91.876  -1.814  1.00                 O  
ATOM   3746  CB  VAL   514     -73.131  90.190  -1.086  1.00                 C  
ATOM   3747  CG1 VAL   514     -74.089  91.028  -1.918  1.00                 C  
ATOM   3748  CG2 VAL   514     -73.822  88.937  -0.572  1.00                 C  
ATOM   3749  N   THR   515     -71.562  91.311  -3.816  1.00                 N  
ATOM   3750  CA  THR   515     -71.122  92.532  -4.518  1.00                 C  
ATOM   3751  C   THR   515     -72.255  93.102  -5.395  1.00                 C  
ATOM   3752  O   THR   515     -72.849  92.397  -6.221  1.00                 O  
ATOM   3753  CB  THR   515     -69.882  92.265  -5.391  1.00                 C  
ATOM   3754  OG1 THR   515     -68.807  91.793  -4.568  1.00                 O  
ATOM   3755  CG2 THR   515     -69.436  93.542  -6.088  1.00                 C  
ATOM   3756  N   THR   516     -72.543  94.386  -5.214  1.00                 N  
ATOM   3757  CA  THR   516     -73.581  95.053  -5.991  1.00                 C  
ATOM   3758  C   THR   516     -72.940  96.265  -6.648  1.00                 C  
ATOM   3759  O   THR   516     -72.316  97.087  -5.971  1.00                 O  
ATOM   3760  CB  THR   516     -74.777  95.455  -5.108  1.00                 C  
ATOM   3761  OG1 THR   516     -74.331  96.333  -4.066  1.00                 O  
ATOM   3762  CG2 THR   516     -75.406  94.225  -4.471  1.00                 C  
ATOM   3763  N   VAL   517     -73.075  96.369  -7.964  1.00                 N  
ATOM   3764  CA  VAL   517     -72.487  97.486  -8.686  1.00                 C  
ATOM   3765  C   VAL   517     -73.528  98.129  -9.578  1.00                 C  
ATOM   3766  O   VAL   517     -74.432  97.458 -10.082  1.00                 O  
ATOM   3767  CB  VAL   517     -71.268  97.043  -9.516  1.00                 C  
ATOM   3768  CG1 VAL   517     -70.173  96.503  -8.608  1.00                 C  
ATOM   3769  CG2 VAL   517     -71.675  95.999 -10.545  1.00                 C  
ATOM   3770  N   ALA   518     -73.389  99.436  -9.765  1.00                 N  
ATOM   3771  CA  ALA   518     -74.305 100.198 -10.599  1.00                 C  
ATOM   3772  C   ALA   518     -73.521 101.141 -11.503  1.00                 C  
ATOM   3773  O   ALA   518     -72.562 101.783 -11.069  1.00                 O  
ATOM   3774  CB  ALA   518     -75.289 100.972  -9.735  1.00                 C  
ATOM   3775  N   ARG   519     -73.925 101.207 -12.765  1.00                 N  
ATOM   3776  CA  ARG   519     -73.283 102.091 -13.730  1.00                 C  
ATOM   3777  C   ARG   519     -74.404 102.926 -14.339  1.00                 C  
ATOM   3778  O   ARG   519     -75.542 102.470 -14.411  1.00                 O  
ATOM   3779  CB  ARG   519     -72.514 101.278 -14.773  1.00                 C  
ATOM   3780  CD  ARG   519     -70.222 101.371 -13.754  1.00                 C  
ATOM   3781  NE  ARG   519     -69.081 100.606 -13.256  1.00                 N  
ATOM   3782  CG  ARG   519     -71.360 100.469 -14.202  1.00                 C  
ATOM   3783  CZ  ARG   519     -68.933 100.222 -11.992  1.00                 C  
ATOM   3784  NH1 ARG   519     -67.862  99.529 -11.631  1.00                 N  
ATOM   3785  NH2 ARG   519     -69.857 100.532 -11.093  1.00                 N  
ATOM   3786  N   ASN   520     -74.094 104.148 -14.761  1.00                 N  
ATOM   3787  CA  ASN   520     -75.111 105.012 -15.341  1.00                 C  
ATOM   3788  C   ASN   520     -75.556 104.627 -16.751  1.00                 C  
ATOM   3789  O   ASN   520     -74.750 104.202 -17.588  1.00                 O  
ATOM   3790  CB  ASN   520     -74.631 106.465 -15.363  1.00                 C  
ATOM   3791  CG  ASN   520     -75.723 107.433 -15.775  1.00                 C  
ATOM   3792  OD1 ASN   520     -76.774 107.505 -15.139  1.00                 O  
ATOM   3793  ND2 ASN   520     -75.475 108.182 -16.843  1.00                 N  
ATOM   3794  N   TRP   521     -76.857 104.778 -16.993  1.00                 N  
ATOM   3795  CA  TRP   521     -77.458 104.520 -18.295  1.00                 C  
ATOM   3796  C   TRP   521     -77.219 105.789 -19.108  1.00                 C  
ATOM   3797  O   TRP   521     -77.063 106.877 -18.545  1.00                 O  
ATOM   3798  CB  TRP   521     -78.941 104.175 -18.142  1.00                 C  
ATOM   3799  CG  TRP   521     -79.184 102.876 -17.436  1.00                 C  
ATOM   3800  CD1 TRP   521     -78.270 101.893 -17.190  1.00                 C  
ATOM   3801  NE1 TRP   521     -78.863 100.851 -16.519  1.00                 N  
ATOM   3802  CD2 TRP   521     -80.425 102.419 -16.883  1.00                 C  
ATOM   3803  CE2 TRP   521     -80.187 101.152 -16.319  1.00                 C  
ATOM   3804  CH2 TRP   521     -82.439 100.965 -15.634  1.00                 C  
ATOM   3805  CZ2 TRP   521     -81.189 100.415 -15.691  1.00                 C  
ATOM   3806  CE3 TRP   521     -81.713 102.958 -16.811  1.00                 C  
ATOM   3807  CZ3 TRP   521     -82.703 102.223 -16.187  1.00                 C  
ATOM   3808  N   ALA   522     -77.197 105.666 -20.427  1.00                 N  
ATOM   3809  CA  ALA   522     -76.986 106.838 -21.257  1.00                 C  
ATOM   3810  C   ALA   522     -77.712 106.707 -22.586  1.00                 C  
ATOM   3811  O   ALA   522     -77.878 105.601 -23.111  1.00                 O  
ATOM   3812  CB  ALA   522     -75.500 107.060 -21.493  1.00                 C  
ATOM   3813  N   ASP   523     -78.160 107.848 -23.107  1.00                 N  
ATOM   3814  CA  ASP   523     -78.853 107.906 -24.391  1.00                 C  
ATOM   3815  C   ASP   523     -77.743 108.030 -25.430  1.00                 C  
ATOM   3816  O   ASP   523     -77.124 109.083 -25.539  1.00                 O  
ATOM   3817  CB  ASP   523     -79.840 109.075 -24.415  1.00                 C  
ATOM   3818  CG  ASP   523     -80.639 109.136 -25.702  1.00                 C  
ATOM   3819  OD1 ASP   523     -80.315 108.377 -26.639  1.00                 O  
ATOM   3820  OD2 ASP   523     -81.589 109.944 -25.773  1.00                 O  
ATOM   3821  N   ALA   524     -77.484 106.970 -26.189  1.00                 N  
ATOM   3822  CA  ALA   524     -76.409 107.011 -27.179  1.00                 C  
ATOM   3823  C   ALA   524     -76.606 108.073 -28.252  1.00                 C  
ATOM   3824  O   ALA   524     -75.640 108.552 -28.848  1.00                 O  
ATOM   3825  CB  ALA   524     -76.258 105.656 -27.854  1.00                 C  
ATOM   3826  N   SER   525     -77.857 108.445 -28.494  1.00                 N  
ATOM   3827  CA  SER   525     -78.163 109.455 -29.496  1.00                 C  
ATOM   3828  C   SER   525     -77.995 110.858 -28.925  1.00                 C  
ATOM   3829  O   SER   525     -78.408 111.836 -29.537  1.00                 O  
ATOM   3830  CB  SER   525     -79.586 109.269 -30.027  1.00                 C  
ATOM   3831  OG  SER   525     -80.544 109.497 -29.009  1.00                 O  
ATOM   3832  N   THR   526     -77.383 110.955 -27.752  1.00                 N  
ATOM   3833  CA  THR   526     -77.176 112.246 -27.104  1.00                 C  
ATOM   3834  C   THR   526     -75.970 112.158 -26.181  1.00                 C  
ATOM   3835  O   THR   526     -75.552 113.159 -25.599  1.00                 O  
ATOM   3836  CB  THR   526     -78.423 112.688 -26.316  1.00                 C  
ATOM   3837  OG1 THR   526     -78.713 111.725 -25.296  1.00                 O  
ATOM   3838  CG2 THR   526     -79.626 112.796 -27.240  1.00                 C  
ATOM   3839  N   ASN   527     -75.411 110.959 -26.048  1.00                 N  
ATOM   3840  CA  ASN   527     -74.284 110.762 -25.152  1.00                 C  
ATOM   3841  C   ASN   527     -73.204 109.815 -25.676  1.00                 C  
ATOM   3842  O   ASN   527     -72.418 109.308 -24.879  1.00                 O  
ATOM   3843  CB  ASN   527     -74.763 110.249 -23.793  1.00                 C  
ATOM   3844  CG  ASN   527     -75.571 111.282 -23.032  1.00                 C  
ATOM   3845  OD1 ASN   527     -75.018 112.231 -22.477  1.00                 O  
ATOM   3846  ND2 ASN   527     -76.887 111.099 -23.004  1.00                 N  
ATOM   3847  N   ILE   528     -73.144 109.563 -26.984  1.00                 N  
ATOM   3848  CA  ILE   528     -72.113 108.651 -27.492  1.00                 C  
ATOM   3849  C   ILE   528     -70.795 108.943 -26.793  1.00                 C  
ATOM   3850  O   ILE   528     -70.004 108.044 -26.516  1.00                 O  
ATOM   3851  CB  ILE   528     -71.960 108.767 -29.020  1.00                 C  
ATOM   3852  CD1 ILE   528     -71.730 106.251 -29.360  1.00                 C  
ATOM   3853  CG1 ILE   528     -71.109 107.616 -29.560  1.00                 C  
ATOM   3854  CG2 ILE   528     -71.384 110.123 -29.396  1.00                 C  
ATOM   3855  N   GLN   529     -70.579 110.220 -26.510  1.00                 N  
ATOM   3856  CA  GLN   529     -69.373 110.692 -25.856  1.00                 C  
ATOM   3857  C   GLN   529     -69.251 110.110 -24.459  1.00                 C  
ATOM   3858  O   GLN   529     -68.303 109.380 -24.169  1.00                 O  
ATOM   3859  CB  GLN   529     -69.360 112.221 -25.794  1.00                 C  
ATOM   3860  CD  GLN   529     -66.872 112.545 -26.086  1.00                 C  
ATOM   3861  CG  GLN   529     -68.084 112.808 -25.214  1.00                 C  
ATOM   3862  OE1 GLN   529     -66.868 112.869 -27.274  1.00                 O  
ATOM   3863  NE2 GLN   529     -65.838 111.954 -25.499  1.00                 N  
ATOM   3864  N   HIS   530     -70.212 110.434 -23.598  1.00                 N  
ATOM   3865  CA  HIS   530     -70.216 109.933 -22.225  1.00                 C  
ATOM   3866  C   HIS   530     -70.052 108.417 -22.172  1.00                 C  
ATOM   3867  O   HIS   530     -69.583 107.878 -21.174  1.00                 O  
ATOM   3868  CB  HIS   530     -71.508 110.336 -21.511  1.00                 C  
ATOM   3869  CG  HIS   530     -71.598 111.799 -21.206  1.00                 C  
ATOM   3870  ND1 HIS   530     -72.800 112.468 -21.116  1.00                 N  
ATOM   3871  CE1 HIS   530     -72.561 113.761 -20.833  1.00                 C  
ATOM   3872  CD2 HIS   530     -70.643 112.865 -20.941  1.00                 C  
ATOM   3873  NE2 HIS   530     -71.269 114.006 -20.726  1.00                 N  
ATOM   3874  N   ILE   531     -70.440 107.744 -23.252  1.00                 N  
ATOM   3875  CA  ILE   531     -70.338 106.295 -23.362  1.00                 C  
ATOM   3876  C   ILE   531     -68.936 105.879 -23.785  1.00                 C  
ATOM   3877  O   ILE   531     -68.300 105.049 -23.137  1.00                 O  
ATOM   3878  CB  ILE   531     -71.374 105.730 -24.351  1.00                 C  
ATOM   3879  CD1 ILE   531     -73.877 105.655 -24.828  1.00                 C  
ATOM   3880  CG1 ILE   531     -72.792 105.932 -23.811  1.00                 C  
ATOM   3881  CG2 ILE   531     -71.084 104.267 -24.648  1.00                 C  
ATOM   3882  N   SER   532     -68.455 106.454 -24.880  1.00                 N  
ATOM   3883  CA  SER   532     -67.128 106.121 -25.387  1.00                 C  
ATOM   3884  C   SER   532     -66.055 106.380 -24.334  1.00                 C  
ATOM   3885  O   SER   532     -65.104 105.613 -24.205  1.00                 O  
ATOM   3886  CB  SER   532     -66.823 106.921 -26.655  1.00                 C  
ATOM   3887  OG  SER   532     -66.740 108.308 -26.376  1.00                 O  
ATOM   3888  N   ALA   533     -66.206 107.460 -23.579  1.00                 N  
ATOM   3889  CA  ALA   533     -65.233 107.776 -22.545  1.00                 C  
ATOM   3890  C   ALA   533     -65.121 106.648 -21.510  1.00                 C  
ATOM   3891  O   ALA   533     -64.035 106.375 -20.989  1.00                 O  
ATOM   3892  CB  ALA   533     -65.600 109.079 -21.852  1.00                 C  
ATOM   3893  N   GLY   534     -66.240 105.981 -21.230  1.00                 N  
ATOM   3894  CA  GLY   534     -66.268 104.912 -20.236  1.00                 C  
ATOM   3895  C   GLY   534     -65.581 103.614 -20.662  1.00                 C  
ATOM   3896  O   GLY   534     -65.432 102.692 -19.858  1.00                 O  
ATOM   3897  N   PHE   535     -65.161 103.540 -21.918  1.00                 N  
ATOM   3898  CA  PHE   535     -64.498 102.344 -22.423  1.00                 C  
ATOM   3899  C   PHE   535     -63.307 101.982 -21.551  1.00                 C  
ATOM   3900  O   PHE   535     -62.610 102.858 -21.047  1.00                 O  
ATOM   3901  CB  PHE   535     -64.052 102.550 -23.872  1.00                 C  
ATOM   3902  CG  PHE   535     -63.399 101.343 -24.482  1.00                 C  
ATOM   3903  CZ  PHE   535     -62.183  99.114 -25.613  1.00                 C  
ATOM   3904  CD1 PHE   535     -64.056 100.126 -24.519  1.00                 C  
ATOM   3905  CE1 PHE   535     -63.454  99.016 -25.081  1.00                 C  
ATOM   3906  CD2 PHE   535     -62.126 101.425 -25.020  1.00                 C  
ATOM   3907  CE2 PHE   535     -61.525 100.315 -25.581  1.00                 C  
ATOM   3908  N   ASP   536     -63.093 100.684 -21.375  1.00                 N  
ATOM   3909  CA  ASP   536     -61.985 100.153 -20.591  1.00                 C  
ATOM   3910  C   ASP   536     -61.248  99.232 -21.571  1.00                 C  
ATOM   3911  O   ASP   536     -61.436  98.019 -21.564  1.00                 O  
ATOM   3912  CB  ASP   536     -62.506  99.438 -19.343  1.00                 C  
ATOM   3913  CG  ASP   536     -61.389  98.957 -18.438  1.00                 C  
ATOM   3914  OD1 ASP   536     -60.209  99.162 -18.791  1.00                 O  
ATOM   3915  OD2 ASP   536     -61.694  98.374 -17.376  1.00                 O  
ATOM   3916  N   GLN   537     -60.414  99.827 -22.417  1.00                 N  
ATOM   3917  CA  GLN   537     -59.678  99.091 -23.436  1.00                 C  
ATOM   3918  C   GLN   537     -58.974  97.834 -22.962  1.00                 C  
ATOM   3919  O   GLN   537     -59.009  96.816 -23.660  1.00                 O  
ATOM   3920  CB  GLN   537     -58.626  99.989 -24.091  1.00                 C  
ATOM   3921  CD  GLN   537     -56.537 101.380 -23.811  1.00                 C  
ATOM   3922  CG  GLN   537     -57.506 100.415 -23.156  1.00                 C  
ATOM   3923  OE1 GLN   537     -56.754 101.824 -24.939  1.00                 O  
ATOM   3924  NE2 GLN   537     -55.462 101.708 -23.104  1.00                 N  
ATOM   3925  N   GLU   538     -58.334  97.890 -21.792  1.00                 N  
ATOM   3926  CA  GLU   538     -57.634  96.713 -21.254  1.00                 C  
ATOM   3927  C   GLU   538     -58.626  95.586 -21.006  1.00                 C  
ATOM   3928  O   GLU   538     -58.469  94.488 -21.533  1.00                 O  
ATOM   3929  CB  GLU   538     -56.892  97.073 -19.965  1.00                 C  
ATOM   3930  CD  GLU   538     -56.172  99.475 -20.269  1.00                 C  
ATOM   3931  CG  GLU   538     -55.728  98.029 -20.166  1.00                 C  
ATOM   3932  OE1 GLU   538     -57.389  99.732 -20.159  1.00                 O  
ATOM   3933  OE2 GLU   538     -55.303 100.352 -20.461  1.00                 O  
ATOM   3934  N   ALA   539     -59.648  95.866 -20.201  1.00                 N  
ATOM   3935  CA  ALA   539     -60.682  94.881 -19.896  1.00                 C  
ATOM   3936  C   ALA   539     -61.319  94.387 -21.195  1.00                 C  
ATOM   3937  O   ALA   539     -61.369  93.177 -21.470  1.00                 O  
ATOM   3938  CB  ALA   539     -61.729  95.481 -18.971  1.00                 C  
ATOM   3939  N   SER   540     -61.804  95.338 -21.989  1.00                 N  
ATOM   3940  CA  SER   540     -62.436  95.034 -23.267  1.00                 C  
ATOM   3941  C   SER   540     -61.565  94.064 -24.047  1.00                 C  
ATOM   3942  O   SER   540     -62.049  93.074 -24.591  1.00                 O  
ATOM   3943  CB  SER   540     -62.675  96.317 -24.065  1.00                 C  
ATOM   3944  OG  SER   540     -63.279  96.035 -25.316  1.00                 O  
ATOM   3945  N   ALA   541     -60.273  94.359 -24.094  1.00                 N  
ATOM   3946  CA  ALA   541     -59.345  93.508 -24.801  1.00                 C  
ATOM   3947  C   ALA   541     -59.470  92.086 -24.283  1.00                 C  
ATOM   3948  O   ALA   541     -59.860  91.184 -25.020  1.00                 O  
ATOM   3949  CB  ALA   541     -57.924  94.025 -24.641  1.00                 C  
ATOM   3950  N   VAL   542     -59.149  91.891 -23.008  1.00                 N  
ATOM   3951  CA  VAL   542     -59.212  90.570 -22.382  1.00                 C  
ATOM   3952  C   VAL   542     -60.577  89.888 -22.562  1.00                 C  
ATOM   3953  O   VAL   542     -60.656  88.714 -22.945  1.00                 O  
ATOM   3954  CB  VAL   542     -58.888  90.642 -20.878  1.00                 C  
ATOM   3955  CG1 VAL   542     -59.172  89.307 -20.208  1.00                 C  
ATOM   3956  CG2 VAL   542     -57.440  91.053 -20.664  1.00                 C  
ATOM   3957  N   LEU   543     -61.650  90.622 -22.292  1.00                 N  
ATOM   3958  CA  LEU   543     -62.971  90.052 -22.438  1.00                 C  
ATOM   3959  C   LEU   543     -63.140  89.448 -23.831  1.00                 C  
ATOM   3960  O   LEU   543     -63.638  88.332 -23.965  1.00                 O  
ATOM   3961  CB  LEU   543     -64.044  91.113 -22.181  1.00                 C  
ATOM   3962  CG  LEU   543     -65.497  90.649 -22.299  1.00                 C  
ATOM   3963  CD1 LEU   543     -65.797  89.557 -21.284  1.00                 C  
ATOM   3964  CD2 LEU   543     -66.451  91.819 -22.115  1.00                 C  
ATOM   3965  N   GLN   544     -62.706  90.175 -24.861  1.00                 N  
ATOM   3966  CA  GLN   544     -62.793  89.706 -26.248  1.00                 C  
ATOM   3967  C   GLN   544     -61.886  88.503 -26.504  1.00                 C  
ATOM   3968  O   GLN   544     -62.261  87.575 -27.227  1.00                 O  
ATOM   3969  CB  GLN   544     -62.436  90.834 -27.218  1.00                 C  
ATOM   3970  CD  GLN   544     -63.035  93.091 -28.181  1.00                 C  
ATOM   3971  CG  GLN   544     -63.460  91.955 -27.271  1.00                 C  
ATOM   3972  OE1 GLN   544     -62.882  92.907 -29.389  1.00                 O  
ATOM   3973  NE2 GLN   544     -62.841  94.270 -27.603  1.00                 N  
ATOM   3974  N   ALA   545     -60.692  88.529 -25.918  1.00                 N  
ATOM   3975  CA  ALA   545     -59.733  87.440 -26.076  1.00                 C  
ATOM   3976  C   ALA   545     -60.337  86.175 -25.489  1.00                 C  
ATOM   3977  O   ALA   545     -60.127  85.077 -25.993  1.00                 O  
ATOM   3978  CB  ALA   545     -58.415  87.793 -25.404  1.00                 C  
ATOM   3979  N   ARG   546     -61.091  86.351 -24.409  1.00                 N  
ATOM   3980  CA  ARG   546     -61.751  85.251 -23.725  1.00                 C  
ATOM   3981  C   ARG   546     -62.794  84.613 -24.665  1.00                 C  
ATOM   3982  O   ARG   546     -62.874  83.391 -24.767  1.00                 O  
ATOM   3983  CB  ARG   546     -62.406  85.740 -22.432  1.00                 C  
ATOM   3984  CD  ARG   546     -62.137  86.557 -20.074  1.00                 C  
ATOM   3985  NE  ARG   546     -61.202  86.985 -19.036  1.00                 N  
ATOM   3986  CG  ARG   546     -61.419  86.111 -21.338  1.00                 C  
ATOM   3987  CZ  ARG   546     -60.599  86.158 -18.187  1.00                 C  
ATOM   3988  NH1 ARG   546     -59.765  86.637 -17.275  1.00                 N  
ATOM   3989  NH2 ARG   546     -60.833  84.855 -18.252  1.00                 N  
ATOM   3990  N   THR   547     -63.584  85.437 -25.351  1.00                 N  
ATOM   3991  CA  THR   547     -64.574  84.938 -26.307  1.00                 C  
ATOM   3992  C   THR   547     -63.853  84.296 -27.485  1.00                 C  
ATOM   3993  O   THR   547     -64.223  83.219 -27.942  1.00                 O  
ATOM   3994  CB  THR   547     -65.505  86.064 -26.795  1.00                 C  
ATOM   3995  OG1 THR   547     -66.225  86.608 -25.682  1.00                 O  
ATOM   3996  CG2 THR   547     -66.506  85.526 -27.806  1.00                 C  
ATOM   3997  N   ALA   548     -62.827  84.973 -27.990  1.00                 N  
ATOM   3998  CA  ALA   548     -62.065  84.461 -29.129  1.00                 C  
ATOM   3999  C   ALA   548     -61.455  83.096 -28.818  1.00                 C  
ATOM   4000  O   ALA   548     -61.478  82.195 -29.651  1.00                 O  
ATOM   4001  CB  ALA   548     -60.972  85.444 -29.521  1.00                 C  
ATOM   4002  N   VAL   549     -60.911  82.955 -27.615  1.00                 N  
ATOM   4003  CA  VAL   549     -60.305  81.704 -27.190  1.00                 C  
ATOM   4004  C   VAL   549     -61.363  80.637 -26.879  1.00                 C  
ATOM   4005  O   VAL   549     -61.141  79.452 -27.111  1.00                 O  
ATOM   4006  CB  VAL   549     -59.402  81.904 -25.959  1.00                 C  
ATOM   4007  CG1 VAL   549     -58.926  80.562 -25.424  1.00                 C  
ATOM   4008  CG2 VAL   549     -58.218  82.794 -26.305  1.00                 C  
ATOM   4009  N   PHE   550     -62.516  81.045 -26.359  1.00                 N  
ATOM   4010  CA  PHE   550     -63.560  80.074 -26.075  1.00                 C  
ATOM   4011  C   PHE   550     -63.976  79.446 -27.406  1.00                 C  
ATOM   4012  O   PHE   550     -64.175  78.233 -27.497  1.00                 O  
ATOM   4013  CB  PHE   550     -64.737  80.745 -25.364  1.00                 C  
ATOM   4014  CG  PHE   550     -65.855  79.803 -25.022  1.00                 C  
ATOM   4015  CZ  PHE   550     -67.929  78.061 -24.394  1.00                 C  
ATOM   4016  CD1 PHE   550     -65.762  78.964 -23.925  1.00                 C  
ATOM   4017  CE1 PHE   550     -66.791  78.097 -23.610  1.00                 C  
ATOM   4018  CD2 PHE   550     -67.001  79.755 -25.797  1.00                 C  
ATOM   4019  CE2 PHE   550     -68.030  78.888 -25.482  1.00                 C  
ATOM   4020  N   ARG   551     -64.099  80.277 -28.441  1.00                 N  
ATOM   4021  CA  ARG   551     -64.463  79.796 -29.776  1.00                 C  
ATOM   4022  C   ARG   551     -63.390  78.862 -30.334  1.00                 C  
ATOM   4023  O   ARG   551     -63.696  77.808 -30.879  1.00                 O  
ATOM   4024  CB  ARG   551     -64.683  80.973 -30.728  1.00                 C  
ATOM   4025  CD  ARG   551     -66.051  82.978 -31.365  1.00                 C  
ATOM   4026  NE  ARG   551     -67.259  83.759 -31.106  1.00                 N  
ATOM   4027  CG  ARG   551     -65.942  81.775 -30.443  1.00                 C  
ATOM   4028  CZ  ARG   551     -67.505  84.952 -31.637  1.00                 C  
ATOM   4029  NH1 ARG   551     -68.631  85.589 -31.344  1.00                 N  
ATOM   4030  NH2 ARG   551     -66.626  85.506 -32.460  1.00                 N  
ATOM   4031  N   ALA   552     -62.130  79.268 -30.203  1.00                 N  
ATOM   4032  CA  ALA   552     -61.001  78.488 -30.693  1.00                 C  
ATOM   4033  C   ALA   552     -61.109  77.013 -30.324  1.00                 C  
ATOM   4034  O   ALA   552     -60.537  76.161 -31.001  1.00                 O  
ATOM   4035  CB  ALA   552     -59.695  79.050 -30.154  1.00                 C  
ATOM   4036  N   GLU   553     -61.830  76.717 -29.244  1.00                 N  
ATOM   4037  CA  GLU   553     -62.017  75.336 -28.796  1.00                 C  
ATOM   4038  C   GLU   553     -63.224  74.792 -29.551  1.00                 C  
ATOM   4039  O   GLU   553     -63.159  73.740 -30.190  1.00                 O  
ATOM   4040  CB  GLU   553     -62.206  75.286 -27.279  1.00                 C  
ATOM   4041  CD  GLU   553     -61.202  75.647 -24.989  1.00                 C  
ATOM   4042  CG  GLU   553     -60.962  75.654 -26.486  1.00                 C  
ATOM   4043  OE1 GLU   553     -62.375  75.535 -24.576  1.00                 O  
ATOM   4044  OE2 GLU   553     -60.217  75.753 -24.229  1.00                 O  
ATOM   4045  N   THR   554     -64.322  75.541 -29.471  1.00                 N  
ATOM   4046  CA  THR   554     -65.584  75.202 -30.125  1.00                 C  
ATOM   4047  C   THR   554     -65.342  74.799 -31.572  1.00                 C  
ATOM   4048  O   THR   554     -64.260  75.013 -32.119  1.00                 O  
ATOM   4049  CB  THR   554     -66.580  76.375 -30.072  1.00                 C  
ATOM   4050  OG1 THR   554     -66.035  77.501 -30.771  1.00                 O  
ATOM   4051  CG2 THR   554     -66.849  76.781 -28.631  1.00                 C  
ATOM   4052  N   ASP   555     -66.373  74.229 -32.185  1.00                 N  
ATOM   4053  CA  ASP   555     -66.324  73.765 -33.569  1.00                 C  
ATOM   4054  C   ASP   555     -65.738  74.777 -34.556  1.00                 C  
ATOM   4055  O   ASP   555     -65.655  74.487 -35.750  1.00                 O  
ATOM   4056  CB  ASP   555     -67.722  73.377 -34.054  1.00                 C  
ATOM   4057  CG  ASP   555     -68.238  72.113 -33.395  1.00                 C  
ATOM   4058  OD1 ASP   555     -67.424  71.385 -32.789  1.00                 O  
ATOM   4059  OD2 ASP   555     -69.455  71.850 -33.485  1.00                 O  
ATOM   4060  N   ASP   556     -65.328  75.946 -34.066  1.00                 N  
ATOM   4061  CA  ASP   556     -64.785  77.000 -34.924  1.00                 C  
ATOM   4062  C   ASP   556     -63.266  76.986 -35.159  1.00                 C  
ATOM   4063  O   ASP   556     -62.484  76.879 -34.216  1.00                 O  
ATOM   4064  CB  ASP   556     -65.138  78.380 -34.366  1.00                 C  
ATOM   4065  CG  ASP   556     -66.619  78.689 -34.470  1.00                 C  
ATOM   4066  OD1 ASP   556     -67.323  77.978 -35.217  1.00                 O  
ATOM   4067  OD2 ASP   556     -67.075  79.643 -33.804  1.00                 O  
ATOM   4068  N   GLY   557     -62.866  77.101 -36.430  1.00                 N  
ATOM   4069  CA  GLY   557     -61.456  77.094 -36.800  1.00                 C  
ATOM   4070  C   GLY   557     -60.841  78.483 -36.892  1.00                 C  
ATOM   4071  O   GLY   557     -61.198  79.349 -36.099  1.00                 O  
ATOM   4072  N   PRO   558     -59.915  78.736 -37.843  1.00                 N  
ATOM   4073  CA  PRO   558     -59.241  80.034 -38.042  1.00                 C  
ATOM   4074  C   PRO   558     -60.165  81.180 -38.461  1.00                 C  
ATOM   4075  O   PRO   558     -59.706  82.231 -38.926  1.00                 O  
ATOM   4076  CB  PRO   558     -58.222  79.756 -39.149  1.00                 C  
ATOM   4077  CD  PRO   558     -59.287  77.662 -38.691  1.00                 C  
ATOM   4078  CG  PRO   558     -57.973  78.287 -39.067  1.00                 C  
ATOM   4079  N   ASP   559     -61.468  80.960 -38.313  1.00                 N  
ATOM   4080  CA  ASP   559     -62.456  81.979 -38.634  1.00                 C  
ATOM   4081  C   ASP   559     -62.466  82.886 -37.427  1.00                 C  
ATOM   4082  O   ASP   559     -63.188  83.877 -37.384  1.00                 O  
ATOM   4083  CB  ASP   559     -63.813  81.336 -38.928  1.00                 C  
ATOM   4084  CG  ASP   559     -64.406  80.646 -37.715  1.00                 C  
ATOM   4085  OD1 ASP   559     -63.785  80.708 -36.634  1.00                 O  
ATOM   4086  OD2 ASP   559     -65.492  80.043 -37.847  1.00                 O  
ATOM   4087  N   VAL   560     -61.663  82.512 -36.435  1.00                 N  
ATOM   4088  CA  VAL   560     -61.532  83.278 -35.207  1.00                 C  
ATOM   4089  C   VAL   560     -60.801  84.570 -35.545  1.00                 C  
ATOM   4090  O   VAL   560     -61.357  85.654 -35.380  1.00                 O  
ATOM   4091  CB  VAL   560     -60.796  82.476 -34.118  1.00                 C  
ATOM   4092  CG1 VAL   560     -60.501  83.359 -32.914  1.00                 C  
ATOM   4093  CG2 VAL   560     -61.614  81.262 -33.705  1.00                 C  
ATOM   4094  N   LEU   561     -59.565  84.448 -36.028  1.00                 N  
ATOM   4095  CA  LEU   561     -58.781  85.616 -36.403  1.00                 C  
ATOM   4096  C   LEU   561     -59.690  86.496 -37.229  1.00                 C  
ATOM   4097  O   LEU   561     -59.722  87.717 -37.076  1.00                 O  
ATOM   4098  CB  LEU   561     -57.523  85.195 -37.165  1.00                 C  
ATOM   4099  CG  LEU   561     -56.454  84.460 -36.354  1.00                 C  
ATOM   4100  CD1 LEU   561     -55.350  83.943 -37.263  1.00                 C  
ATOM   4101  CD2 LEU   561     -55.873  85.368 -35.281  1.00                 C  
ATOM   4102  N   ARG   562     -60.448  85.847 -38.097  1.00                 N  
ATOM   4103  CA  ARG   562     -61.392  86.520 -38.972  1.00                 C  
ATOM   4104  C   ARG   562     -62.371  87.405 -38.184  1.00                 C  
ATOM   4105  O   ARG   562     -62.391  88.624 -38.366  1.00                 O  
ATOM   4106  CB  ARG   562     -62.173  85.500 -39.803  1.00                 C  
ATOM   4107  CD  ARG   562     -63.852  85.053 -41.614  1.00                 C  
ATOM   4108  NE  ARG   562     -62.946  84.228 -42.409  1.00                 N  
ATOM   4109  CG  ARG   562     -63.108  86.121 -40.828  1.00                 C  
ATOM   4110  CZ  ARG   562     -62.483  84.568 -43.607  1.00                 C  
ATOM   4111  NH1 ARG   562     -61.663  83.753 -44.256  1.00                 N  
ATOM   4112  NH2 ARG   562     -62.840  85.722 -44.153  1.00                 N  
ATOM   4113  N   TRP   563     -63.172  86.791 -37.311  1.00                 N  
ATOM   4114  CA  TRP   563     -64.152  87.510 -36.478  1.00                 C  
ATOM   4115  C   TRP   563     -63.507  88.579 -35.583  1.00                 C  
ATOM   4116  O   TRP   563     -64.028  89.693 -35.432  1.00                 O  
ATOM   4117  CB  TRP   563     -64.933  86.529 -35.602  1.00                 C  
ATOM   4118  CG  TRP   563     -65.939  85.717 -36.360  1.00                 C  
ATOM   4119  CD1 TRP   563     -65.913  84.369 -36.571  1.00                 C  
ATOM   4120  NE1 TRP   563     -67.005  83.984 -37.310  1.00                 N  
ATOM   4121  CD2 TRP   563     -67.121  86.203 -37.007  1.00                 C  
ATOM   4122  CE2 TRP   563     -67.762  85.095 -37.590  1.00                 C  
ATOM   4123  CH2 TRP   563     -69.497  86.459 -38.429  1.00                 C  
ATOM   4124  CZ2 TRP   563     -68.953  85.211 -38.305  1.00                 C  
ATOM   4125  CE3 TRP   563     -67.700  87.468 -37.150  1.00                 C  
ATOM   4126  CZ3 TRP   563     -68.881  87.578 -37.860  1.00                 C  
ATOM   4127  N   LEU   564     -62.385  88.208 -34.974  1.00                 N  
ATOM   4128  CA  LEU   564     -61.651  89.095 -34.091  1.00                 C  
ATOM   4129  C   LEU   564     -61.289  90.368 -34.843  1.00                 C  
ATOM   4130  O   LEU   564     -61.527  91.477 -34.346  1.00                 O  
ATOM   4131  CB  LEU   564     -60.399  88.400 -33.553  1.00                 C  
ATOM   4132  CG  LEU   564     -59.499  89.235 -32.640  1.00                 C  
ATOM   4133  CD1 LEU   564     -60.252  89.662 -31.389  1.00                 C  
ATOM   4134  CD2 LEU   564     -58.246  88.459 -32.264  1.00                 C  
ATOM   4135  N   ASP   565     -60.732  90.205 -36.044  1.00                 N  
ATOM   4136  CA  ASP   565     -60.349  91.342 -36.882  1.00                 C  
ATOM   4137  C   ASP   565     -61.547  92.173 -37.318  1.00                 C  
ATOM   4138  O   ASP   565     -61.519  93.403 -37.263  1.00                 O  
ATOM   4139  CB  ASP   565     -59.587  90.863 -38.119  1.00                 C  
ATOM   4140  CG  ASP   565     -58.194  90.364 -37.789  1.00                 C  
ATOM   4141  OD1 ASP   565     -57.718  90.633 -36.666  1.00                 O  
ATOM   4142  OD2 ASP   565     -57.579  89.705 -38.653  1.00                 O  
ATOM   4143  N   ARG   566     -62.596  91.494 -37.765  1.00                 N  
ATOM   4144  CA  ARG   566     -63.806  92.169 -38.209  1.00                 C  
ATOM   4145  C   ARG   566     -64.245  93.144 -37.123  1.00                 C  
ATOM   4146  O   ARG   566     -64.605  94.291 -37.407  1.00                 O  
ATOM   4147  CB  ARG   566     -64.904  91.150 -38.522  1.00                 C  
ATOM   4148  CD  ARG   566     -67.224  90.697 -39.364  1.00                 C  
ATOM   4149  NE  ARG   566     -66.788  89.751 -40.389  1.00                 N  
ATOM   4150  CG  ARG   566     -66.175  91.762 -39.088  1.00                 C  
ATOM   4151  CZ  ARG   566     -66.885  89.969 -41.696  1.00                 C  
ATOM   4152  NH1 ARG   566     -66.461  89.050 -42.554  1.00                 N  
ATOM   4153  NH2 ARG   566     -67.404  91.104 -42.143  1.00                 N  
ATOM   4154  N   MET   567     -64.191  92.678 -35.876  1.00                 N  
ATOM   4155  CA  MET   567     -64.587  93.483 -34.726  1.00                 C  
ATOM   4156  C   MET   567     -63.660  94.668 -34.496  1.00                 C  
ATOM   4157  O   MET   567     -64.125  95.777 -34.242  1.00                 O  
ATOM   4158  CB  MET   567     -64.633  92.624 -33.461  1.00                 C  
ATOM   4159  SD  MET   567     -65.935  90.790 -31.843  1.00                 S  
ATOM   4160  CE  MET   567     -64.511  89.704 -31.869  1.00                 C  
ATOM   4161  CG  MET   567     -65.766  91.612 -33.439  1.00                 C  
ATOM   4162  N   LEU   568     -62.353  94.432 -34.574  1.00                 N  
ATOM   4163  CA  LEU   568     -61.374  95.498 -34.394  1.00                 C  
ATOM   4164  C   LEU   568     -61.698  96.635 -35.364  1.00                 C  
ATOM   4165  O   LEU   568     -61.768  97.809 -34.982  1.00                 O  
ATOM   4166  CB  LEU   568     -59.956  94.966 -34.615  1.00                 C  
ATOM   4167  CG  LEU   568     -58.823  95.986 -34.488  1.00                 C  
ATOM   4168  CD1 LEU   568     -58.777  96.568 -33.083  1.00                 C  
ATOM   4169  CD2 LEU   568     -57.486  95.351 -34.841  1.00                 C  
ATOM   4170  N   ILE   569     -61.911  96.273 -36.624  1.00                 N  
ATOM   4171  CA  ILE   569     -62.242  97.247 -37.654  1.00                 C  
ATOM   4172  C   ILE   569     -63.502  98.042 -37.284  1.00                 C  
ATOM   4173  O   ILE   569     -63.480  99.275 -37.270  1.00                 O  
ATOM   4174  CB  ILE   569     -62.435  96.574 -39.026  1.00                 C  
ATOM   4175  CD1 ILE   569     -61.247  95.093 -40.727  1.00                 C  
ATOM   4176  CG1 ILE   569     -61.104  96.021 -39.540  1.00                 C  
ATOM   4177  CG2 ILE   569     -63.064  97.547 -40.012  1.00                 C  
ATOM   4178  N   ARG   570     -64.588  97.330 -36.980  1.00                 N  
ATOM   4179  CA  ARG   570     -65.858  97.956 -36.596  1.00                 C  
ATOM   4180  C   ARG   570     -65.701  98.948 -35.463  1.00                 C  
ATOM   4181  O   ARG   570     -66.357  99.988 -35.441  1.00                 O  
ATOM   4182  CB  ARG   570     -66.881  96.891 -36.195  1.00                 C  
ATOM   4183  CD  ARG   570     -68.362  94.984 -36.881  1.00                 C  
ATOM   4184  NE  ARG   570     -68.882  94.186 -37.988  1.00                 N  
ATOM   4185  CG  ARG   570     -67.403  96.063 -37.358  1.00                 C  
ATOM   4186  CZ  ARG   570     -69.597  93.076 -37.838  1.00                 C  
ATOM   4187  NH1 ARG   570     -70.029  92.416 -38.903  1.00                 N  
ATOM   4188  NH2 ARG   570     -69.880  92.629 -36.622  1.00                 N  
ATOM   4189  N   LEU   571     -64.854  98.604 -34.502  1.00                 N  
ATOM   4190  CA  LEU   571     -64.628  99.469 -33.353  1.00                 C  
ATOM   4191  C   LEU   571     -63.935 100.749 -33.782  1.00                 C  
ATOM   4192  O   LEU   571     -64.334 101.842 -33.378  1.00                 O  
ATOM   4193  CB  LEU   571     -63.800  98.743 -32.290  1.00                 C  
ATOM   4194  CG  LEU   571     -63.665  99.447 -30.939  1.00                 C  
ATOM   4195  CD1 LEU   571     -63.223  98.466 -29.864  1.00                 C  
ATOM   4196  CD2 LEU   571     -62.686 100.607 -31.032  1.00                 C  
ATOM   4197  N   CYS   572     -62.891 100.602 -34.593  1.00                 N  
ATOM   4198  CA  CYS   572     -62.157 101.751 -35.092  1.00                 C  
ATOM   4199  C   CYS   572     -63.141 102.663 -35.817  1.00                 C  
ATOM   4200  O   CYS   572     -63.155 103.878 -35.600  1.00                 O  
ATOM   4201  CB  CYS   572     -61.019 101.302 -36.011  1.00                 C  
ATOM   4202  SG  CYS   572     -59.661 100.463 -35.163  1.00                 S  
ATOM   4203  N   GLN   573     -63.967 102.062 -36.671  1.00                 N  
ATOM   4204  CA  GLN   573     -64.969 102.794 -37.436  1.00                 C  
ATOM   4205  C   GLN   573     -65.966 103.564 -36.579  1.00                 C  
ATOM   4206  O   GLN   573     -66.338 104.681 -36.931  1.00                 O  
ATOM   4207  CB  GLN   573     -65.747 101.843 -38.348  1.00                 C  
ATOM   4208  CD  GLN   573     -65.701 100.268 -40.321  1.00                 C  
ATOM   4209  CG  GLN   573     -64.935 101.293 -39.509  1.00                 C  
ATOM   4210  OE1 GLN   573     -66.842  99.934 -40.001  1.00                 O  
ATOM   4211  NE2 GLN   573     -65.075  99.764 -41.378  1.00                 N  
ATOM   4212  N   LYS   574     -66.400 102.991 -35.457  1.00                 N  
ATOM   4213  CA  LYS   574     -67.358 103.703 -34.610  1.00                 C  
ATOM   4214  C   LYS   574     -66.761 104.655 -33.575  1.00                 C  
ATOM   4215  O   LYS   574     -67.415 105.613 -33.156  1.00                 O  
ATOM   4216  CB  LYS   574     -68.248 102.712 -33.858  1.00                 C  
ATOM   4217  CD  LYS   574     -70.080 102.659 -35.573  1.00                 C  
ATOM   4218  CE  LYS   574     -71.000 101.773 -36.397  1.00                 C  
ATOM   4219  CG  LYS   574     -69.098 101.832 -34.761  1.00                 C  
ATOM   4220  NZ  LYS   574     -71.959 102.571 -37.209  1.00                 N  
ATOM   4221  N   PHE   575     -65.527 104.412 -33.156  1.00                 N  
ATOM   4222  CA  PHE   575     -64.951 105.281 -32.159  1.00                 C  
ATOM   4223  C   PHE   575     -63.673 105.976 -32.566  1.00                 C  
ATOM   4224  O   PHE   575     -63.019 106.602 -31.735  1.00                 O  
ATOM   4225  CB  PHE   575     -64.670 104.506 -30.870  1.00                 C  
ATOM   4226  CG  PHE   575     -65.904 103.965 -30.207  1.00                 C  
ATOM   4227  CZ  PHE   575     -68.189 102.969 -28.976  1.00                 C  
ATOM   4228  CD1 PHE   575     -66.249 102.631 -30.338  1.00                 C  
ATOM   4229  CE1 PHE   575     -67.385 102.133 -29.727  1.00                 C  
ATOM   4230  CD2 PHE   575     -66.719 104.789 -29.452  1.00                 C  
ATOM   4231  CE2 PHE   575     -67.854 104.291 -28.841  1.00                 C  
ATOM   4232  N   GLY   576     -63.321 105.887 -33.841  1.00                 N  
ATOM   4233  CA  GLY   576     -62.110 106.543 -34.294  1.00                 C  
ATOM   4234  C   GLY   576     -62.337 107.879 -34.988  1.00                 C  
ATOM   4235  O   GLY   576     -63.380 108.109 -35.604  1.00                 O  
ATOM   4236  N   ASP   577     -61.356 108.768 -34.877  1.00                 N  
ATOM   4237  CA  ASP   577     -61.412 110.073 -35.516  1.00                 C  
ATOM   4238  C   ASP   577     -60.872 109.900 -36.932  1.00                 C  
ATOM   4239  O   ASP   577     -59.790 109.340 -37.108  1.00                 O  
ATOM   4240  CB  ASP   577     -60.611 111.098 -34.711  1.00                 C  
ATOM   4241  CG  ASP   577     -61.256 111.427 -33.379  1.00                 C  
ATOM   4242  OD1 ASP   577     -62.445 111.091 -33.197  1.00                 O  
ATOM   4243  OD2 ASP   577     -60.573 112.020 -32.518  1.00                 O  
ATOM   4244  N   TYR   578     -61.610 110.367 -37.939  1.00                 N  
ATOM   4245  CA  TYR   578     -61.135 110.224 -39.314  1.00                 C  
ATOM   4246  C   TYR   578     -62.086 110.703 -40.413  1.00                 C  
ATOM   4247  O   TYR   578     -63.305 110.730 -40.229  1.00                 O  
ATOM   4248  CB  TYR   578     -60.795 108.763 -39.614  1.00                 C  
ATOM   4249  CG  TYR   578     -61.974 107.823 -39.497  1.00                 C  
ATOM   4250  OH  TYR   578     -65.219 105.241 -39.191  1.00                 O  
ATOM   4251  CZ  TYR   578     -64.145 106.095 -39.291  1.00                 C  
ATOM   4252  CD1 TYR   578     -62.750 107.513 -40.607  1.00                 C  
ATOM   4253  CE1 TYR   578     -63.829 106.656 -40.509  1.00                 C  
ATOM   4254  CD2 TYR   578     -62.307 107.249 -38.277  1.00                 C  
ATOM   4255  CE2 TYR   578     -63.383 106.389 -38.161  1.00                 C  
ATOM   4256  N   HIS   579     -61.501 111.074 -41.555  1.00                 N  
ATOM   4257  CA  HIS   579     -62.240 111.533 -42.734  1.00                 C  
ATOM   4258  C   HIS   579     -62.294 110.320 -43.646  1.00                 C  
ATOM   4259  O   HIS   579     -61.275 109.657 -43.832  1.00                 O  
ATOM   4260  CB  HIS   579     -61.545 112.741 -43.365  1.00                 C  
ATOM   4261  CG  HIS   579     -62.276 113.313 -44.540  1.00                 C  
ATOM   4262  ND1 HIS   579     -62.249 112.731 -45.788  1.00                 N  
ATOM   4263  CE1 HIS   579     -62.994 113.468 -46.631  1.00                 C  
ATOM   4264  CD2 HIS   579     -63.126 114.472 -44.770  1.00                 C  
ATOM   4265  NE2 HIS   579     -63.523 114.514 -46.027  1.00                 N  
ATOM   4266  N   ARG   580     -63.457 110.026 -44.220  1.00                 N  
ATOM   4267  CA  ARG   580     -63.570 108.850 -45.079  1.00                 C  
ATOM   4268  C   ARG   580     -62.515 108.747 -46.174  1.00                 C  
ATOM   4269  O   ARG   580     -62.161 109.735 -46.813  1.00                 O  
ATOM   4270  CB  ARG   580     -64.946 108.804 -45.746  1.00                 C  
ATOM   4271  CD  ARG   580     -67.423 108.470 -45.517  1.00                 C  
ATOM   4272  NE  ARG   580     -68.534 108.186 -44.611  1.00                 N  
ATOM   4273  CG  ARG   580     -66.088 108.495 -44.791  1.00                 C  
ATOM   4274  CZ  ARG   580     -69.798 108.053 -44.998  1.00                 C  
ATOM   4275  NH1 ARG   580     -70.742 107.795 -44.102  1.00                 N  
ATOM   4276  NH2 ARG   580     -70.116 108.177 -46.279  1.00                 N  
ATOM   4277  N   ASP   581     -62.018 107.525 -46.360  1.00                 N  
ATOM   4278  CA  ASP   581     -61.008 107.198 -47.361  1.00                 C  
ATOM   4279  C   ASP   581     -59.740 108.032 -47.252  1.00                 C  
ATOM   4280  O   ASP   581     -59.206 108.513 -48.250  1.00                 O  
ATOM   4281  CB  ASP   581     -61.579 107.361 -48.771  1.00                 C  
ATOM   4282  CG  ASP   581     -62.696 106.380 -49.065  1.00                 C  
ATOM   4283  OD1 ASP   581     -62.571 105.202 -48.669  1.00                 O  
ATOM   4284  OD2 ASP   581     -63.697 106.788 -49.691  1.00                 O  
ATOM   4285  N   ASP   582     -59.256 108.178 -46.025  1.00                 N  
ATOM   4286  CA  ASP   582     -58.051 108.945 -45.748  1.00                 C  
ATOM   4287  C   ASP   582     -57.339 108.309 -44.545  1.00                 C  
ATOM   4288  O   ASP   582     -57.373 108.839 -43.430  1.00                 O  
ATOM   4289  CB  ASP   582     -58.398 110.412 -45.485  1.00                 C  
ATOM   4290  CG  ASP   582     -57.169 111.295 -45.399  1.00                 C  
ATOM   4291  OD1 ASP   582     -56.119 110.907 -45.953  1.00                 O  
ATOM   4292  OD2 ASP   582     -57.256 112.375 -44.778  1.00                 O  
ATOM   4293  N   PRO   583     -56.697 107.145 -44.758  1.00                 N  
ATOM   4294  CA  PRO   583     -55.982 106.442 -43.690  1.00                 C  
ATOM   4295  C   PRO   583     -55.137 107.362 -42.811  1.00                 C  
ATOM   4296  O   PRO   583     -55.279 107.374 -41.591  1.00                 O  
ATOM   4297  CB  PRO   583     -55.089 105.447 -44.435  1.00                 C  
ATOM   4298  CD  PRO   583     -56.463 106.416 -46.138  1.00                 C  
ATOM   4299  CG  PRO   583     -55.847 105.125 -45.679  1.00                 C  
ATOM   4300  N   ASN   584     -54.266 108.141 -43.436  1.00                 N  
ATOM   4301  CA  ASN   584     -53.395 109.051 -42.708  1.00                 C  
ATOM   4302  C   ASN   584     -54.103 109.860 -41.634  1.00                 C  
ATOM   4303  O   ASN   584     -53.474 110.298 -40.675  1.00                 O  
ATOM   4304  CB  ASN   584     -52.695 110.010 -43.673  1.00                 C  
ATOM   4305  CG  ASN   584     -51.611 109.329 -44.486  1.00                 C  
ATOM   4306  OD1 ASN   584     -51.120 108.263 -44.115  1.00                 O  
ATOM   4307  ND2 ASN   584     -51.235 109.945 -45.601  1.00                 N  
ATOM   4308  N   SER   585     -55.409 110.054 -41.789  1.00                 N  
ATOM   4309  CA  SER   585     -56.182 110.840 -40.828  1.00                 C  
ATOM   4310  C   SER   585     -56.641 110.047 -39.611  1.00                 C  
ATOM   4311  O   SER   585     -56.993 110.632 -38.581  1.00                 O  
ATOM   4312  CB  SER   585     -57.411 111.453 -41.502  1.00                 C  
ATOM   4313  OG  SER   585     -58.339 110.451 -41.879  1.00                 O  
ATOM   4314  N   PHE   586     -56.639 108.721 -39.716  1.00                 N  
ATOM   4315  CA  PHE   586     -57.096 107.908 -38.604  1.00                 C  
ATOM   4316  C   PHE   586     -56.288 108.064 -37.324  1.00                 C  
ATOM   4317  O   PHE   586     -55.067 107.894 -37.313  1.00                 O  
ATOM   4318  CB  PHE   586     -57.095 106.427 -38.987  1.00                 C  
ATOM   4319  CG  PHE   586     -57.604 105.520 -37.904  1.00                 C  
ATOM   4320  CZ  PHE   586     -58.541 103.838 -35.898  1.00                 C  
ATOM   4321  CD1 PHE   586     -58.849 105.728 -37.335  1.00                 C  
ATOM   4322  CE1 PHE   586     -59.317 104.893 -36.338  1.00                 C  
ATOM   4323  CD2 PHE   586     -56.839 104.459 -37.452  1.00                 C  
ATOM   4324  CE2 PHE   586     -57.307 103.625 -36.455  1.00                 C  
ATOM   4325  N   ARG   587     -56.999 108.365 -36.242  1.00                 N  
ATOM   4326  CA  ARG   587     -56.398 108.554 -34.929  1.00                 C  
ATOM   4327  C   ARG   587     -57.397 108.115 -33.862  1.00                 C  
ATOM   4328  O   ARG   587     -58.596 108.354 -33.991  1.00                 O  
ATOM   4329  CB  ARG   587     -55.983 110.014 -34.735  1.00                 C  
ATOM   4330  CD  ARG   587     -54.815 111.735 -33.330  1.00                 C  
ATOM   4331  NE  ARG   587     -54.168 112.026 -32.053  1.00                 N  
ATOM   4332  CG  ARG   587     -55.260 110.285 -33.425  1.00                 C  
ATOM   4333  CZ  ARG   587     -53.735 113.229 -31.692  1.00                 C  
ATOM   4334  NH1 ARG   587     -53.158 113.400 -30.510  1.00                 N  
ATOM   4335  NH2 ARG   587     -53.879 114.260 -32.514  1.00                 N  
ATOM   4336  N   PHE   588     -56.900 107.471 -32.811  1.00                 N  
ATOM   4337  CA  PHE   588     -57.753 106.991 -31.721  1.00                 C  
ATOM   4338  C   PHE   588     -57.599 107.857 -30.468  1.00                 C  
ATOM   4339  O   PHE   588     -56.524 108.398 -30.196  1.00                 O  
ATOM   4340  CB  PHE   588     -57.429 105.533 -31.390  1.00                 C  
ATOM   4341  CG  PHE   588     -57.774 104.570 -32.490  1.00                 C  
ATOM   4342  CZ  PHE   588     -58.417 102.793 -34.528  1.00                 C  
ATOM   4343  CD1 PHE   588     -56.937 103.509 -32.788  1.00                 C  
ATOM   4344  CE1 PHE   588     -57.254 102.624 -33.801  1.00                 C  
ATOM   4345  CD2 PHE   588     -58.934 104.726 -33.228  1.00                 C  
ATOM   4346  CE2 PHE   588     -59.251 103.841 -34.240  1.00                 C  
ATOM   4347  N   SER   589     -58.690 107.986 -29.719  1.00                 N  
ATOM   4348  CA  SER   589     -58.692 108.726 -28.462  1.00                 C  
ATOM   4349  C   SER   589     -57.725 107.940 -27.585  1.00                 C  
ATOM   4350  O   SER   589     -57.502 106.752 -27.822  1.00                 O  
ATOM   4351  CB  SER   589     -60.111 108.819 -27.897  1.00                 C  
ATOM   4352  OG  SER   589     -60.578 107.549 -27.479  1.00                 O  
ATOM   4353  N   GLU   590     -57.141 108.579 -26.581  1.00                 N  
ATOM   4354  CA  GLU   590     -56.210 107.864 -25.717  1.00                 C  
ATOM   4355  C   GLU   590     -56.955 106.757 -24.953  1.00                 C  
ATOM   4356  O   GLU   590     -56.340 105.871 -24.347  1.00                 O  
ATOM   4357  CB  GLU   590     -55.530 108.831 -24.746  1.00                 C  
ATOM   4358  CD  GLU   590     -57.151 110.709 -24.274  1.00                 C  
ATOM   4359  CG  GLU   590     -56.474 109.464 -23.737  1.00                 C  
ATOM   4360  OE1 GLU   590     -57.099 110.931 -25.502  1.00                 O  
ATOM   4361  OE2 GLU   590     -57.735 111.463 -23.468  1.00                 O  
ATOM   4362  N   ASN   591     -58.285 106.821 -25.005  1.00                 N  
ATOM   4363  CA  ASN   591     -59.158 105.850 -24.353  1.00                 C  
ATOM   4364  C   ASN   591     -59.148 104.526 -25.136  1.00                 C  
ATOM   4365  O   ASN   591     -59.355 103.454 -24.558  1.00                 O  
ATOM   4366  CB  ASN   591     -60.577 106.407 -24.224  1.00                 C  
ATOM   4367  CG  ASN   591     -60.686 107.482 -23.160  1.00                 C  
ATOM   4368  OD1 ASN   591     -59.860 107.555 -22.251  1.00                 O  
ATOM   4369  ND2 ASN   591     -61.709 108.322 -23.272  1.00                 N  
ATOM   4370  N   PHE   592     -58.896 104.607 -26.444  1.00                 N  
ATOM   4371  CA  PHE   592     -58.864 103.419 -27.301  1.00                 C  
ATOM   4372  C   PHE   592     -57.498 103.060 -27.887  1.00                 C  
ATOM   4373  O   PHE   592     -57.217 101.886 -28.120  1.00                 O  
ATOM   4374  CB  PHE   592     -59.840 103.574 -28.469  1.00                 C  
ATOM   4375  CG  PHE   592     -61.277 103.690 -28.046  1.00                 C  
ATOM   4376  CZ  PHE   592     -63.937 103.897 -27.266  1.00                 C  
ATOM   4377  CD1 PHE   592     -61.793 104.901 -27.621  1.00                 C  
ATOM   4378  CE1 PHE   592     -63.115 105.008 -27.232  1.00                 C  
ATOM   4379  CD2 PHE   592     -62.112 102.587 -28.074  1.00                 C  
ATOM   4380  CE2 PHE   592     -63.434 102.693 -27.685  1.00                 C  
ATOM   4381  N   SER   593     -56.666 104.072 -28.130  1.00                 N  
ATOM   4382  CA  SER   593     -55.332 103.905 -28.728  1.00                 C  
ATOM   4383  C   SER   593     -54.572 102.575 -28.527  1.00                 C  
ATOM   4384  O   SER   593     -53.838 102.138 -29.415  1.00                 O  
ATOM   4385  CB  SER   593     -54.382 104.997 -28.232  1.00                 C  
ATOM   4386  OG  SER   593     -54.794 106.275 -28.683  1.00                 O  
ATOM   4387  N   LEU   594     -54.732 101.928 -27.378  1.00                 N  
ATOM   4388  CA  LEU   594     -54.016 100.680 -27.133  1.00                 C  
ATOM   4389  C   LEU   594     -54.761  99.401 -27.538  1.00                 C  
ATOM   4390  O   LEU   594     -54.144  98.333 -27.663  1.00                 O  
ATOM   4391  CB  LEU   594     -53.648 100.555 -25.653  1.00                 C  
ATOM   4392  CG  LEU   594     -52.687 101.610 -25.102  1.00                 C  
ATOM   4393  CD1 LEU   594     -52.493 101.429 -23.604  1.00                 C  
ATOM   4394  CD2 LEU   594     -51.348 101.545 -25.821  1.00                 C  
ATOM   4395  N   TYR   595     -56.076  99.504 -27.736  1.00                 N  
ATOM   4396  CA  TYR   595     -56.886  98.341 -28.097  1.00                 C  
ATOM   4397  C   TYR   595     -56.324  97.657 -29.330  1.00                 C  
ATOM   4398  O   TYR   595     -56.146  96.438 -29.352  1.00                 O  
ATOM   4399  CB  TYR   595     -58.340  98.754 -28.335  1.00                 C  
ATOM   4400  CG  TYR   595     -59.236  97.617 -28.773  1.00                 C  
ATOM   4401  OH  TYR   595     -61.700  94.485 -29.959  1.00                 O  
ATOM   4402  CZ  TYR   595     -60.884  95.522 -29.568  1.00                 C  
ATOM   4403  CD1 TYR   595     -59.737  96.710 -27.847  1.00                 C  
ATOM   4404  CE1 TYR   595     -60.556  95.668 -28.238  1.00                 C  
ATOM   4405  CD2 TYR   595     -59.577  97.454 -30.109  1.00                 C  
ATOM   4406  CE2 TYR   595     -60.395  96.418 -30.518  1.00                 C  
ATOM   4407  N   PRO   596     -56.036  98.438 -30.379  1.00                 N  
ATOM   4408  CA  PRO   596     -55.485  97.901 -31.627  1.00                 C  
ATOM   4409  C   PRO   596     -54.223  97.079 -31.396  1.00                 C  
ATOM   4410  O   PRO   596     -54.092  95.964 -31.911  1.00                 O  
ATOM   4411  CB  PRO   596     -55.183  99.146 -32.464  1.00                 C  
ATOM   4412  CD  PRO   596     -56.325  99.981 -30.533  1.00                 C  
ATOM   4413  CG  PRO   596     -56.195 100.148 -32.021  1.00                 C  
ATOM   4414  N   GLN   597     -53.303  97.645 -30.618  1.00                 N  
ATOM   4415  CA  GLN   597     -52.042  96.992 -30.285  1.00                 C  
ATOM   4416  C   GLN   597     -52.286  95.716 -29.492  1.00                 C  
ATOM   4417  O   GLN   597     -51.542  94.740 -29.629  1.00                 O  
ATOM   4418  CB  GLN   597     -51.139  97.941 -29.495  1.00                 C  
ATOM   4419  CD  GLN   597     -49.763 100.059 -29.479  1.00                 C  
ATOM   4420  CG  GLN   597     -50.597  99.104 -30.310  1.00                 C  
ATOM   4421  OE1 GLN   597     -49.974 100.196 -28.274  1.00                 O  
ATOM   4422  NE2 GLN   597     -48.811 100.725 -30.122  1.00                 N  
ATOM   4423  N   PHE   598     -53.312  95.721 -28.646  1.00                 N  
ATOM   4424  CA  PHE   598     -53.615  94.527 -27.879  1.00                 C  
ATOM   4425  C   PHE   598     -54.003  93.408 -28.832  1.00                 C  
ATOM   4426  O   PHE   598     -53.419  92.321 -28.798  1.00                 O  
ATOM   4427  CB  PHE   598     -54.732  94.806 -26.872  1.00                 C  
ATOM   4428  CG  PHE   598     -54.291  95.616 -25.686  1.00                 C  
ATOM   4429  CZ  PHE   598     -53.481  97.116 -23.490  1.00                 C  
ATOM   4430  CD1 PHE   598     -52.946  95.799 -25.416  1.00                 C  
ATOM   4431  CE1 PHE   598     -52.540  96.544 -24.326  1.00                 C  
ATOM   4432  CD2 PHE   598     -55.221  96.195 -24.841  1.00                 C  
ATOM   4433  CE2 PHE   598     -54.814  96.940 -23.750  1.00                 C  
ATOM   4434  N   MET   599     -54.977  93.676 -29.695  1.00                 N  
ATOM   4435  CA  MET   599     -55.406  92.674 -30.656  1.00                 C  
ATOM   4436  C   MET   599     -54.191  92.180 -31.428  1.00                 C  
ATOM   4437  O   MET   599     -53.993  90.977 -31.594  1.00                 O  
ATOM   4438  CB  MET   599     -56.464  93.253 -31.597  1.00                 C  
ATOM   4439  SD  MET   599     -58.572  92.225 -30.122  1.00                 S  
ATOM   4440  CE  MET   599     -58.028  92.427 -28.428  1.00                 C  
ATOM   4441  CG  MET   599     -57.766  93.632 -30.910  1.00                 C  
ATOM   4442  N   PHE   600     -53.367  93.113 -31.888  1.00                 N  
ATOM   4443  CA  PHE   600     -52.181  92.745 -32.646  1.00                 C  
ATOM   4444  C   PHE   600     -51.382  91.630 -31.975  1.00                 C  
ATOM   4445  O   PHE   600     -50.953  90.690 -32.641  1.00                 O  
ATOM   4446  CB  PHE   600     -51.278  93.962 -32.852  1.00                 C  
ATOM   4447  CG  PHE   600     -49.999  93.653 -33.577  1.00                 C  
ATOM   4448  CZ  PHE   600     -47.630  93.080 -34.913  1.00                 C  
ATOM   4449  CD1 PHE   600     -49.981  93.527 -34.955  1.00                 C  
ATOM   4450  CE1 PHE   600     -48.805  93.242 -35.622  1.00                 C  
ATOM   4451  CD2 PHE   600     -48.815  93.487 -32.881  1.00                 C  
ATOM   4452  CE2 PHE   600     -47.638  93.202 -33.548  1.00                 C  
ATOM   4453  N   HIS   601     -51.177  91.741 -30.667  1.00                 N  
ATOM   4454  CA  HIS   601     -50.424  90.733 -29.923  1.00                 C  
ATOM   4455  C   HIS   601     -51.216  89.460 -29.606  1.00                 C  
ATOM   4456  O   HIS   601     -50.637  88.390 -29.394  1.00                 O  
ATOM   4457  CB  HIS   601     -49.904  91.316 -28.608  1.00                 C  
ATOM   4458  CG  HIS   601     -48.853  92.367 -28.786  1.00                 C  
ATOM   4459  ND1 HIS   601     -49.157  93.699 -28.967  1.00                 N  
ATOM   4460  CE1 HIS   601     -48.013  94.395 -29.098  1.00                 C  
ATOM   4461  CD2 HIS   601     -47.398  92.385 -28.829  1.00                 C  
ATOM   4462  NE2 HIS   601     -46.954  93.613 -29.016  1.00                 N  
ATOM   4463  N   LEU   602     -52.537  89.584 -29.569  1.00                 N  
ATOM   4464  CA  LEU   602     -53.395  88.451 -29.277  1.00                 C  
ATOM   4465  C   LEU   602     -53.472  87.505 -30.462  1.00                 C  
ATOM   4466  O   LEU   602     -53.243  86.308 -30.324  1.00                 O  
ATOM   4467  CB  LEU   602     -54.797  88.926 -28.891  1.00                 C  
ATOM   4468  CG  LEU   602     -55.818  87.833 -28.569  1.00                 C  
ATOM   4469  CD1 LEU   602     -55.352  86.992 -27.391  1.00                 C  
ATOM   4470  CD2 LEU   602     -57.182  88.441 -28.278  1.00                 C  
ATOM   4471  N   ARG   603     -53.786  88.042 -31.631  1.00                 N  
ATOM   4472  CA  ARG   603     -53.915  87.201 -32.806  1.00                 C  
ATOM   4473  C   ARG   603     -52.642  86.454 -33.185  1.00                 C  
ATOM   4474  O   ARG   603     -52.717  85.422 -33.843  1.00                 O  
ATOM   4475  CB  ARG   603     -54.364  88.030 -34.011  1.00                 C  
ATOM   4476  CD  ARG   603     -53.860  89.857 -35.656  1.00                 C  
ATOM   4477  NE  ARG   603     -54.144  89.044 -36.835  1.00                 N  
ATOM   4478  CG  ARG   603     -53.324  89.023 -34.504  1.00                 C  
ATOM   4479  CZ  ARG   603     -53.236  88.700 -37.742  1.00                 C  
ATOM   4480  NH1 ARG   603     -53.587  87.956 -38.783  1.00                 N  
ATOM   4481  NH2 ARG   603     -51.979  89.099 -37.607  1.00                 N  
ATOM   4482  N   ARG   604     -51.480  86.948 -32.769  1.00                 N  
ATOM   4483  CA  ARG   604     -50.218  86.267 -33.087  1.00                 C  
ATOM   4484  C   ARG   604     -49.704  85.477 -31.885  1.00                 C  
ATOM   4485  O   ARG   604     -48.579  84.967 -31.909  1.00                 O  
ATOM   4486  CB  ARG   604     -49.164  87.278 -33.543  1.00                 C  
ATOM   4487  CD  ARG   604     -48.502  89.070 -35.171  1.00                 C  
ATOM   4488  NE  ARG   604     -48.711  89.638 -36.501  1.00                 N  
ATOM   4489  CG  ARG   604     -49.471  87.936 -34.878  1.00                 C  
ATOM   4490  CZ  ARG   604     -49.684  90.491 -36.804  1.00                 C  
ATOM   4491  NH1 ARG   604     -49.796  90.956 -38.041  1.00                 N  
ATOM   4492  NH2 ARG   604     -50.542  90.877 -35.870  1.00                 N  
ATOM   4493  N   SER   605     -50.538  85.376 -30.846  1.00                 N  
ATOM   4494  CA  SER   605     -50.181  84.688 -29.599  1.00                 C  
ATOM   4495  C   SER   605     -50.428  83.193 -29.591  1.00                 C  
ATOM   4496  O   SER   605     -51.297  82.690 -30.302  1.00                 O  
ATOM   4497  CB  SER   605     -50.940  85.293 -28.417  1.00                 C  
ATOM   4498  OG  SER   605     -52.331  85.040 -28.520  1.00                 O  
ATOM   4499  N   GLN   606     -49.676  82.493 -28.746  1.00                 N  
ATOM   4500  CA  GLN   606     -49.794  81.049 -28.631  1.00                 C  
ATOM   4501  C   GLN   606     -51.219  80.631 -28.301  1.00                 C  
ATOM   4502  O   GLN   606     -51.568  79.469 -28.467  1.00                 O  
ATOM   4503  CB  GLN   606     -48.835  80.516 -27.564  1.00                 C  
ATOM   4504  CD  GLN   606     -48.632  82.279 -25.766  1.00                 C  
ATOM   4505  CG  GLN   606     -49.197  80.924 -26.145  1.00                 C  
ATOM   4506  OE1 GLN   606     -48.498  83.164 -26.611  1.00                 O  
ATOM   4507  NE2 GLN   606     -48.299  82.444 -24.491  1.00                 N  
ATOM   4508  N   PHE   607     -52.036  81.574 -27.838  1.00                 N  
ATOM   4509  CA  PHE   607     -53.421  81.282 -27.474  1.00                 C  
ATOM   4510  C   PHE   607     -54.329  80.993 -28.659  1.00                 C  
ATOM   4511  O   PHE   607     -55.366  80.345 -28.510  1.00                 O  
ATOM   4512  CB  PHE   607     -54.022  82.442 -26.677  1.00                 C  
ATOM   4513  CG  PHE   607     -53.483  82.560 -25.280  1.00                 C  
ATOM   4514  CZ  PHE   607     -52.491  82.773 -22.692  1.00                 C  
ATOM   4515  CD1 PHE   607     -52.599  83.571 -24.946  1.00                 C  
ATOM   4516  CE1 PHE   607     -52.104  83.679 -23.661  1.00                 C  
ATOM   4517  CD2 PHE   607     -53.862  81.661 -24.299  1.00                 C  
ATOM   4518  CE2 PHE   607     -53.367  81.769 -23.013  1.00                 C  
ATOM   4519  N   LEU   608     -53.951  81.486 -29.834  1.00                 N  
ATOM   4520  CA  LEU   608     -54.741  81.254 -31.036  1.00                 C  
ATOM   4521  C   LEU   608     -53.897  80.589 -32.124  1.00                 C  
ATOM   4522  O   LEU   608     -54.428  80.058 -33.098  1.00                 O  
ATOM   4523  CB  LEU   608     -55.328  82.569 -31.553  1.00                 C  
ATOM   4524  CG  LEU   608     -56.287  83.300 -30.611  1.00                 C  
ATOM   4525  CD1 LEU   608     -56.712  84.634 -31.206  1.00                 C  
ATOM   4526  CD2 LEU   608     -57.507  82.441 -30.313  1.00                 C  
ATOM   4527  N   GLN   609     -52.582  80.608 -31.946  1.00                 N  
ATOM   4528  CA  GLN   609     -51.679  79.997 -32.907  1.00                 C  
ATOM   4529  C   GLN   609     -51.028  78.813 -32.215  1.00                 C  
ATOM   4530  O   GLN   609     -49.882  78.876 -31.763  1.00                 O  
ATOM   4531  CB  GLN   609     -50.651  81.017 -33.400  1.00                 C  
ATOM   4532  CD  GLN   609     -50.202  83.159 -34.661  1.00                 C  
ATOM   4533  CG  GLN   609     -51.251  82.177 -34.177  1.00                 C  
ATOM   4534  OE1 GLN   609     -49.087  83.199 -34.139  1.00                 O  
ATOM   4535  NE2 GLN   609     -50.556  83.955 -35.663  1.00                 N  
ATOM   4536  N   VAL   610     -51.784  77.728 -32.143  1.00                 N  
ATOM   4537  CA  VAL   610     -51.346  76.510 -31.481  1.00                 C  
ATOM   4538  C   VAL   610     -50.188  75.752 -32.127  1.00                 C  
ATOM   4539  O   VAL   610     -49.326  75.223 -31.431  1.00                 O  
ATOM   4540  CB  VAL   610     -52.501  75.502 -31.333  1.00                 C  
ATOM   4541  CG1 VAL   610     -51.983  74.174 -30.802  1.00                 C  
ATOM   4542  CG2 VAL   610     -53.581  76.060 -30.420  1.00                 C  
ATOM   4543  N   PHE   611     -50.159  75.719 -33.452  1.00                 N  
ATOM   4544  CA  PHE   611     -49.140  74.978 -34.193  1.00                 C  
ATOM   4545  C   PHE   611     -47.651  75.118 -33.888  1.00                 C  
ATOM   4546  O   PHE   611     -46.830  74.550 -34.599  1.00                 O  
ATOM   4547  CB  PHE   611     -49.238  75.282 -35.689  1.00                 C  
ATOM   4548  CG  PHE   611     -48.907  76.704 -36.041  1.00                 C  
ATOM   4549  CZ  PHE   611     -48.300  79.338 -36.693  1.00                 C  
ATOM   4550  CD1 PHE   611     -47.598  77.087 -36.279  1.00                 C  
ATOM   4551  CE1 PHE   611     -47.293  78.395 -36.603  1.00                 C  
ATOM   4552  CD2 PHE   611     -49.903  77.660 -36.135  1.00                 C  
ATOM   4553  CE2 PHE   611     -49.598  78.968 -36.459  1.00                 C  
ATOM   4554  N   ASN   612     -47.282  75.847 -32.845  1.00                 N  
ATOM   4555  CA  ASN   612     -45.868  75.973 -32.525  1.00                 C  
ATOM   4556  C   ASN   612     -45.593  75.460 -31.129  1.00                 C  
ATOM   4557  O   ASN   612     -44.476  75.556 -30.614  1.00                 O  
ATOM   4558  CB  ASN   612     -45.412  77.426 -32.674  1.00                 C  
ATOM   4559  CG  ASN   612     -46.109  78.358 -31.702  1.00                 C  
ATOM   4560  OD1 ASN   612     -46.967  77.933 -30.927  1.00                 O  
ATOM   4561  ND2 ASN   612     -45.743  79.633 -31.741  1.00                 N  
ATOM   4562  N   ASN   613     -46.639  74.902 -30.532  1.00                 N  
ATOM   4563  CA  ASN   613     -46.582  74.342 -29.188  1.00                 C  
ATOM   4564  C   ASN   613     -47.235  72.964 -29.256  1.00                 C  
ATOM   4565  O   ASN   613     -47.878  72.627 -30.258  1.00                 O  
ATOM   4566  CB  ASN   613     -47.266  75.277 -28.188  1.00                 C  
ATOM   4567  CG  ASN   613     -46.531  76.593 -28.026  1.00                 C  
ATOM   4568  OD1 ASN   613     -45.317  76.617 -27.823  1.00                 O  
ATOM   4569  ND2 ASN   613     -47.267  77.695 -28.114  1.00                 N  
ATOM   4570  N   SER   614     -47.077  72.166 -28.204  1.00                 N  
ATOM   4571  CA  SER   614     -47.692  70.846 -28.197  1.00                 C  
ATOM   4572  C   SER   614     -49.117  70.996 -27.699  1.00                 C  
ATOM   4573  O   SER   614     -49.424  71.940 -26.961  1.00                 O  
ATOM   4574  CB  SER   614     -46.885  69.883 -27.324  1.00                 C  
ATOM   4575  OG  SER   614     -46.909  70.284 -25.965  1.00                 O  
ATOM   4576  N   PRO   615     -50.015  70.081 -28.105  1.00                 N  
ATOM   4577  CA  PRO   615     -51.421  70.138 -27.673  1.00                 C  
ATOM   4578  C   PRO   615     -51.534  70.314 -26.150  1.00                 C  
ATOM   4579  O   PRO   615     -52.478  70.926 -25.647  1.00                 O  
ATOM   4580  CB  PRO   615     -52.001  68.796 -28.124  1.00                 C  
ATOM   4581  CD  PRO   615     -49.775  68.847 -29.000  1.00                 C  
ATOM   4582  CG  PRO   615     -51.180  68.413 -29.309  1.00                 C  
ATOM   4583  N   ASP   616     -50.554  69.767 -25.434  1.00                 N  
ATOM   4584  CA  ASP   616     -50.507  69.863 -23.995  1.00                 C  
ATOM   4585  C   ASP   616     -50.194  71.295 -23.594  1.00                 C  
ATOM   4586  O   ASP   616     -50.953  71.901 -22.842  1.00                 O  
ATOM   4587  CB  ASP   616     -49.467  68.895 -23.427  1.00                 C  
ATOM   4588  CG  ASP   616     -49.897  67.446 -23.540  1.00                 C  
ATOM   4589  OD1 ASP   616     -51.094  67.200 -23.799  1.00                 O  
ATOM   4590  OD2 ASP   616     -49.038  66.556 -23.369  1.00                 O  
ATOM   4591  N   GLU   617     -49.091  71.845 -24.098  1.00                 N  
ATOM   4592  CA  GLU   617     -48.725  73.225 -23.768  1.00                 C  
ATOM   4593  C   GLU   617     -49.903  74.138 -24.069  1.00                 C  
ATOM   4594  O   GLU   617     -50.319  74.940 -23.230  1.00                 O  
ATOM   4595  CB  GLU   617     -47.482  73.651 -24.551  1.00                 C  
ATOM   4596  CD  GLU   617     -45.005  73.356 -24.949  1.00                 C  
ATOM   4597  CG  GLU   617     -46.200  72.971 -24.099  1.00                 C  
ATOM   4598  OE1 GLU   617     -44.974  72.973 -26.138  1.00                 O  
ATOM   4599  OE2 GLU   617     -44.099  74.039 -24.427  1.00                 O  
ATOM   4600  N   THR   618     -50.439  74.013 -25.276  1.00                 N  
ATOM   4601  CA  THR   618     -51.567  74.840 -25.670  1.00                 C  
ATOM   4602  C   THR   618     -52.671  74.841 -24.614  1.00                 C  
ATOM   4603  O   THR   618     -53.200  75.892 -24.250  1.00                 O  
ATOM   4604  CB  THR   618     -52.162  74.380 -27.014  1.00                 C  
ATOM   4605  OG1 THR   618     -51.172  74.496 -28.043  1.00                 O  
ATOM   4606  CG2 THR   618     -53.358  75.241 -27.390  1.00                 C  
ATOM   4607  N   SER   619     -53.006  73.656 -24.124  1.00                 N  
ATOM   4608  CA  SER   619     -54.040  73.512 -23.110  1.00                 C  
ATOM   4609  C   SER   619     -53.622  74.177 -21.800  1.00                 C  
ATOM   4610  O   SER   619     -54.447  74.769 -21.100  1.00                 O  
ATOM   4611  CB  SER   619     -54.355  72.034 -22.872  1.00                 C  
ATOM   4612  OG  SER   619     -54.941  71.446 -24.020  1.00                 O  
ATOM   4613  N   TYR   620     -52.335  74.074 -21.481  1.00                 N  
ATOM   4614  CA  TYR   620     -51.783  74.662 -20.271  1.00                 C  
ATOM   4615  C   TYR   620     -51.915  76.189 -20.269  1.00                 C  
ATOM   4616  O   TYR   620     -52.330  76.780 -19.276  1.00                 O  
ATOM   4617  CB  TYR   620     -50.313  74.271 -20.108  1.00                 C  
ATOM   4618  CG  TYR   620     -49.646  74.886 -18.898  1.00                 C  
ATOM   4619  OH  TYR   620     -47.820  76.565 -15.561  1.00                 O  
ATOM   4620  CZ  TYR   620     -48.424  76.010 -16.666  1.00                 C  
ATOM   4621  CD1 TYR   620     -49.843  74.354 -17.630  1.00                 C  
ATOM   4622  CE1 TYR   620     -49.238  74.909 -16.519  1.00                 C  
ATOM   4623  CD2 TYR   620     -48.822  75.996 -19.027  1.00                 C  
ATOM   4624  CE2 TYR   620     -48.208  76.565 -17.927  1.00                 C  
ATOM   4625  N   TYR   621     -51.563  76.827 -21.378  1.00                 N  
ATOM   4626  CA  TYR   621     -51.648  78.281 -21.473  1.00                 C  
ATOM   4627  C   TYR   621     -53.086  78.751 -21.366  1.00                 C  
ATOM   4628  O   TYR   621     -53.401  79.636 -20.572  1.00                 O  
ATOM   4629  CB  TYR   621     -51.031  78.769 -22.785  1.00                 C  
ATOM   4630  CG  TYR   621     -49.522  78.693 -22.818  1.00                 C  
ATOM   4631  OH  TYR   621     -45.371  78.472 -22.922  1.00                 O  
ATOM   4632  CZ  TYR   621     -46.744  78.546 -22.886  1.00                 C  
ATOM   4633  CD1 TYR   621     -48.871  77.876 -23.734  1.00                 C  
ATOM   4634  CE1 TYR   621     -47.491  77.799 -23.771  1.00                 C  
ATOM   4635  CD2 TYR   621     -48.752  79.438 -21.934  1.00                 C  
ATOM   4636  CE2 TYR   621     -47.372  79.375 -21.957  1.00                 C  
ATOM   4637  N   ARG   622     -53.956  78.150 -22.171  1.00                 N  
ATOM   4638  CA  ARG   622     -55.365  78.511 -22.181  1.00                 C  
ATOM   4639  C   ARG   622     -55.977  78.331 -20.800  1.00                 C  
ATOM   4640  O   ARG   622     -56.805  79.134 -20.357  1.00                 O  
ATOM   4641  CB  ARG   622     -56.125  77.674 -23.211  1.00                 C  
ATOM   4642  CD  ARG   622     -56.543  77.114 -25.622  1.00                 C  
ATOM   4643  NE  ARG   622     -56.256  77.447 -27.015  1.00                 N  
ATOM   4644  CG  ARG   622     -55.808  78.027 -24.655  1.00                 C  
ATOM   4645  CZ  ARG   622     -56.629  76.705 -28.053  1.00                 C  
ATOM   4646  NH1 ARG   622     -56.323  77.087 -29.285  1.00                 N  
ATOM   4647  NH2 ARG   622     -57.307  75.583 -27.856  1.00                 N  
ATOM   4648  N   TYR   623     -55.555  77.279 -20.114  1.00                 N  
ATOM   4649  CA  TYR   623     -56.054  77.005 -18.777  1.00                 C  
ATOM   4650  C   TYR   623     -55.866  78.213 -17.844  1.00                 C  
ATOM   4651  O   TYR   623     -56.803  78.656 -17.161  1.00                 O  
ATOM   4652  CB  TYR   623     -55.356  75.779 -18.185  1.00                 C  
ATOM   4653  CG  TYR   623     -55.775  75.459 -16.768  1.00                 C  
ATOM   4654  OH  TYR   623     -56.943  74.573 -12.877  1.00                 O  
ATOM   4655  CZ  TYR   623     -56.555  74.867 -14.164  1.00                 C  
ATOM   4656  CD1 TYR   623     -56.968  74.795 -16.512  1.00                 C  
ATOM   4657  CE1 TYR   623     -57.359  74.498 -15.221  1.00                 C  
ATOM   4658  CD2 TYR   623     -54.978  75.824 -15.691  1.00                 C  
ATOM   4659  CE2 TYR   623     -55.353  75.536 -14.393  1.00                 C  
ATOM   4660  N   MET   624     -54.645  78.732 -17.827  1.00                 N  
ATOM   4661  CA  MET   624     -54.294  79.848 -16.979  1.00                 C  
ATOM   4662  C   MET   624     -54.848  81.187 -17.416  1.00                 C  
ATOM   4663  O   MET   624     -55.192  82.018 -16.583  1.00                 O  
ATOM   4664  CB  MET   624     -52.774  79.982 -16.871  1.00                 C  
ATOM   4665  SD  MET   624     -52.769  78.620 -14.459  1.00                 S  
ATOM   4666  CE  MET   624     -52.273  80.156 -13.684  1.00                 C  
ATOM   4667  CG  MET   624     -52.102  78.844 -16.119  1.00                 C  
ATOM   4668  N   LEU   625     -54.949  81.408 -18.716  1.00                 N  
ATOM   4669  CA  LEU   625     -55.454  82.685 -19.196  1.00                 C  
ATOM   4670  C   LEU   625     -56.944  82.870 -18.959  1.00                 C  
ATOM   4671  O   LEU   625     -57.407  83.990 -18.737  1.00                 O  
ATOM   4672  CB  LEU   625     -55.166  82.848 -20.690  1.00                 C  
ATOM   4673  CG  LEU   625     -55.593  84.174 -21.322  1.00                 C  
ATOM   4674  CD1 LEU   625     -54.890  85.342 -20.646  1.00                 C  
ATOM   4675  CD2 LEU   625     -55.304  84.176 -22.815  1.00                 C  
ATOM   4676  N   ASN   626     -57.701  81.783 -19.027  1.00                 N  
ATOM   4677  CA  ASN   626     -59.141  81.869 -18.841  1.00                 C  
ATOM   4678  C   ASN   626     -59.499  82.006 -17.371  1.00                 C  
ATOM   4679  O   ASN   626     -60.669  82.103 -17.017  1.00                 O  
ATOM   4680  CB  ASN   626     -59.834  80.649 -19.451  1.00                 C  
ATOM   4681  CG  ASN   626     -59.793  80.653 -20.967  1.00                 C  
ATOM   4682  OD1 ASN   626     -59.706  81.710 -21.592  1.00                 O  
ATOM   4683  ND2 ASN   626     -59.857  79.468 -21.563  1.00                 N  
ATOM   4684  N   ILE   627     -58.475  82.023 -16.528  1.00                 N  
ATOM   4685  CA  ILE   627     -58.629  82.123 -15.079  1.00                 C  
ATOM   4686  C   ILE   627     -58.259  83.502 -14.584  1.00                 C  
ATOM   4687  O   ILE   627     -59.031  84.176 -13.903  1.00                 O  
ATOM   4688  CB  ILE   627     -57.785  81.063 -14.347  1.00                 C  
ATOM   4689  CD1 ILE   627     -57.351  78.554 -14.222  1.00                 C  
ATOM   4690  CG1 ILE   627     -58.265  79.656 -14.711  1.00                 C  
ATOM   4691  CG2 ILE   627     -57.816  81.301 -12.845  1.00                 C  
ATOM   4692  N   GLU   628     -57.030  83.875 -14.919  1.00                 N  
ATOM   4693  CA  GLU   628     -56.416  85.128 -14.515  1.00                 C  
ATOM   4694  C   GLU   628     -57.258  86.394 -14.460  1.00                 C  
ATOM   4695  O   GLU   628     -58.297  86.502 -15.114  1.00                 O  
ATOM   4696  CB  GLU   628     -55.236  85.466 -15.429  1.00                 C  
ATOM   4697  CD  GLU   628     -53.368  84.552 -13.995  1.00                 C  
ATOM   4698  CG  GLU   628     -54.077  84.487 -15.333  1.00                 C  
ATOM   4699  OE1 GLU   628     -53.481  85.593 -13.313  1.00                 O  
ATOM   4700  OE2 GLU   628     -52.701  83.562 -13.627  1.00                 O  
ATOM   4701  N   ASP   629     -56.792  87.336 -13.637  1.00                 N  
ATOM   4702  CA  ASP   629     -57.445  88.621 -13.466  1.00                 C  
ATOM   4703  C   ASP   629     -57.012  89.473 -14.654  1.00                 C  
ATOM   4704  O   ASP   629     -56.197  89.025 -15.468  1.00                 O  
ATOM   4705  CB  ASP   629     -57.063  89.242 -12.121  1.00                 C  
ATOM   4706  CG  ASP   629     -55.609  89.668 -12.068  1.00                 C  
ATOM   4707  OD1 ASP   629     -54.990  89.804 -13.145  1.00                 O  
ATOM   4708  OD2 ASP   629     -55.088  89.867 -10.950  1.00                 O  
ATOM   4709  N   LEU   630     -57.545  90.689 -14.755  1.00                 N  
ATOM   4710  CA  LEU   630     -57.193  91.569 -15.865  1.00                 C  
ATOM   4711  C   LEU   630     -55.703  91.870 -15.966  1.00                 C  
ATOM   4712  O   LEU   630     -55.143  91.904 -17.066  1.00                 O  
ATOM   4713  CB  LEU   630     -57.951  92.894 -15.760  1.00                 C  
ATOM   4714  CG  LEU   630     -57.692  93.913 -16.871  1.00                 C  
ATOM   4715  CD1 LEU   630     -58.088  93.344 -18.225  1.00                 C  
ATOM   4716  CD2 LEU   630     -58.445  95.207 -16.600  1.00                 C  
ATOM   4717  N   THR   631     -55.069  92.108 -14.825  1.00                 N  
ATOM   4718  CA  THR   631     -53.651  92.419 -14.823  1.00                 C  
ATOM   4719  C   THR   631     -52.768  91.332 -15.426  1.00                 C  
ATOM   4720  O   THR   631     -52.044  91.580 -16.387  1.00                 O  
ATOM   4721  CB  THR   631     -53.137  92.699 -13.399  1.00                 C  
ATOM   4722  OG1 THR   631     -53.818  93.837 -12.856  1.00                 O  
ATOM   4723  CG2 THR   631     -51.644  92.990 -13.419  1.00                 C  
ATOM   4724  N   GLN   632     -52.821  90.135 -14.852  1.00                 N  
ATOM   4725  CA  GLN   632     -52.004  89.033 -15.339  1.00                 C  
ATOM   4726  C   GLN   632     -52.398  88.685 -16.763  1.00                 C  
ATOM   4727  O   GLN   632     -51.540  88.398 -17.601  1.00                 O  
ATOM   4728  CB  GLN   632     -52.148  87.814 -14.425  1.00                 C  
ATOM   4729  CD  GLN   632     -50.045  88.189 -13.077  1.00                 C  
ATOM   4730  CG  GLN   632     -51.549  88.003 -13.041  1.00                 C  
ATOM   4731  OE1 GLN   632     -49.321  87.366 -13.636  1.00                 O  
ATOM   4732  NE2 GLN   632     -49.571  89.276 -12.479  1.00                 N  
ATOM   4733  N   SER   633     -53.702  88.712 -17.028  1.00                 N  
ATOM   4734  CA  SER   633     -54.220  88.425 -18.362  1.00                 C  
ATOM   4735  C   SER   633     -53.475  89.265 -19.398  1.00                 C  
ATOM   4736  O   SER   633     -53.019  88.748 -20.421  1.00                 O  
ATOM   4737  CB  SER   633     -55.724  88.697 -18.423  1.00                 C  
ATOM   4738  OG  SER   633     -56.239  88.433 -19.716  1.00                 O  
ATOM   4739  N   LEU   634     -53.351  90.563 -19.121  1.00                 N  
ATOM   4740  CA  LEU   634     -52.666  91.474 -20.024  1.00                 C  
ATOM   4741  C   LEU   634     -51.245  91.050 -20.344  1.00                 C  
ATOM   4742  O   LEU   634     -50.858  91.017 -21.511  1.00                 O  
ATOM   4743  CB  LEU   634     -52.640  92.888 -19.440  1.00                 C  
ATOM   4744  CG  LEU   634     -51.908  93.949 -20.266  1.00                 C  
ATOM   4745  CD1 LEU   634     -52.567  94.121 -21.625  1.00                 C  
ATOM   4746  CD2 LEU   634     -51.871  95.276 -19.524  1.00                 C  
ATOM   4747  N   ILE   635     -50.468  90.739 -19.306  1.00                 N  
ATOM   4748  CA  ILE   635     -49.090  90.305 -19.492  1.00                 C  
ATOM   4749  C   ILE   635     -49.090  89.064 -20.377  1.00                 C  
ATOM   4750  O   ILE   635     -48.239  88.926 -21.256  1.00                 O  
ATOM   4751  CB  ILE   635     -48.398  90.031 -18.144  1.00                 C  
ATOM   4752  CD1 ILE   635     -47.791  91.135 -15.928  1.00                 C  
ATOM   4753  CG1 ILE   635     -48.202  91.336 -17.370  1.00                 C  
ATOM   4754  CG2 ILE   635     -47.083  89.297 -18.360  1.00                 C  
ATOM   4755  N   MET   636     -50.046  88.166 -20.153  1.00                 N  
ATOM   4756  CA  MET   636     -50.141  86.960 -20.968  1.00                 C  
ATOM   4757  C   MET   636     -50.377  87.261 -22.460  1.00                 C  
ATOM   4758  O   MET   636     -49.820  86.597 -23.332  1.00                 O  
ATOM   4759  CB  MET   636     -51.263  86.055 -20.457  1.00                 C  
ATOM   4760  SD  MET   636     -52.385  84.486 -18.467  1.00                 S  
ATOM   4761  CE  MET   636     -52.431  83.107 -19.609  1.00                 C  
ATOM   4762  CG  MET   636     -50.978  85.414 -19.108  1.00                 C  
ATOM   4763  N   ILE   637     -51.204  88.260 -22.746  1.00                 N  
ATOM   4764  CA  ILE   637     -51.517  88.635 -24.120  1.00                 C  
ATOM   4765  C   ILE   637     -50.445  89.522 -24.751  1.00                 C  
ATOM   4766  O   ILE   637     -50.201  89.458 -25.961  1.00                 O  
ATOM   4767  CB  ILE   637     -52.876  89.353 -24.213  1.00                 C  
ATOM   4768  CD1 ILE   637     -55.351  89.067 -23.675  1.00                 C  
ATOM   4769  CG1 ILE   637     -54.013  88.389 -23.869  1.00                 C  
ATOM   4770  CG2 ILE   637     -53.057  89.974 -25.590  1.00                 C  
ATOM   4771  N   GLN   638     -49.807  90.347 -23.927  1.00                 N  
ATOM   4772  CA  GLN   638     -48.781  91.266 -24.405  1.00                 C  
ATOM   4773  C   GLN   638     -47.634  91.380 -23.393  1.00                 C  
ATOM   4774  O   GLN   638     -47.666  92.221 -22.501  1.00                 O  
ATOM   4775  CB  GLN   638     -49.383  92.646 -24.679  1.00                 C  
ATOM   4776  CD  GLN   638     -49.049  94.978 -25.589  1.00                 C  
ATOM   4777  CG  GLN   638     -48.403  93.644 -25.273  1.00                 C  
ATOM   4778  OE1 GLN   638     -49.948  95.061 -26.426  1.00                 O  
ATOM   4779  NE2 GLN   638     -48.593  96.029 -24.917  1.00                 N  
ATOM   4780  N   PRO   639     -46.601  90.538 -23.530  1.00                 N  
ATOM   4781  CA  PRO   639     -45.448  90.542 -22.628  1.00                 C  
ATOM   4782  C   PRO   639     -44.834  91.912 -22.413  1.00                 C  
ATOM   4783  O   PRO   639     -44.737  92.725 -23.332  1.00                 O  
ATOM   4784  CB  PRO   639     -44.441  89.613 -23.310  1.00                 C  
ATOM   4785  CD  PRO   639     -46.425  89.468 -24.641  1.00                 C  
ATOM   4786  CG  PRO   639     -45.282  88.661 -24.092  1.00                 C  
ATOM   4787  N   ILE   640     -44.415  92.150 -21.180  1.00                 N  
ATOM   4788  CA  ILE   640     -43.802  93.406 -20.804  1.00                 C  
ATOM   4789  C   ILE   640     -42.302  93.273 -20.993  1.00                 C  
ATOM   4790  O   ILE   640     -41.711  92.252 -20.641  1.00                 O  
ATOM   4791  CB  ILE   640     -44.157  93.796 -19.357  1.00                 C  
ATOM   4792  CD1 ILE   640     -43.754  93.146 -16.925  1.00                 C  
ATOM   4793  CG1 ILE   640     -43.642  92.739 -18.378  1.00                 C  
ATOM   4794  CG2 ILE   640     -45.655  94.017 -19.217  1.00                 C  
ATOM   4795  N   LEU   641     -41.682  94.309 -21.539  1.00                 N  
ATOM   4796  CA  LEU   641     -40.246  94.283 -21.768  1.00                 C  
ATOM   4797  C   LEU   641     -39.596  95.496 -21.115  1.00                 C  
ATOM   4798  O   LEU   641     -39.825  96.619 -21.552  1.00                 O  
ATOM   4799  CB  LEU   641     -39.943  94.247 -23.267  1.00                 C  
ATOM   4800  CG  LEU   641     -38.465  94.265 -23.661  1.00                 C  
ATOM   4801  CD1 LEU   641     -37.756  93.021 -23.146  1.00                 C  
ATOM   4802  CD2 LEU   641     -38.311  94.374 -25.170  1.00                 C  
ATOM   4803  N   TYR   642     -38.812  95.281 -20.057  1.00                 N  
ATOM   4804  CA  TYR   642     -38.129  96.395 -19.395  1.00                 C  
ATOM   4805  C   TYR   642     -36.661  96.399 -19.804  1.00                 C  
ATOM   4806  O   TYR   642     -36.042  95.341 -19.938  1.00                 O  
ATOM   4807  CB  TYR   642     -38.277  96.287 -17.876  1.00                 C  
ATOM   4808  CG  TYR   642     -39.689  96.501 -17.381  1.00                 C  
ATOM   4809  OH  TYR   642     -43.577  97.072 -16.022  1.00                 O  
ATOM   4810  CZ  TYR   642     -42.290  96.885 -16.472  1.00                 C  
ATOM   4811  CD1 TYR   642     -40.576  95.437 -17.281  1.00                 C  
ATOM   4812  CE1 TYR   642     -41.869  95.623 -16.830  1.00                 C  
ATOM   4813  CD2 TYR   642     -40.131  97.766 -17.015  1.00                 C  
ATOM   4814  CE2 TYR   642     -41.421  97.971 -16.562  1.00                 C  
ATOM   4815  N   ALA   643     -36.108  97.597 -19.984  1.00                 N  
ATOM   4816  CA  ALA   643     -34.712  97.758 -20.365  1.00                 C  
ATOM   4817  C   ALA   643     -33.904  98.359 -19.218  1.00                 C  
ATOM   4818  O   ALA   643     -34.382  99.227 -18.493  1.00                 O  
ATOM   4819  CB  ALA   643     -34.598  98.631 -21.605  1.00                 C  
ATOM   4820  N   TYR   644     -32.680  97.874 -19.054  1.00                 N  
ATOM   4821  CA  TYR   644     -31.787  98.353 -18.011  1.00                 C  
ATOM   4822  C   TYR   644     -30.541  98.875 -18.708  1.00                 C  
ATOM   4823  O   TYR   644     -30.039  98.245 -19.637  1.00                 O  
ATOM   4824  CB  TYR   644     -31.474  97.232 -17.018  1.00                 C  
ATOM   4825  CG  TYR   644     -32.679  96.742 -16.247  1.00                 C  
ATOM   4826  OH  TYR   644     -35.999  95.387 -14.143  1.00                 O  
ATOM   4827  CZ  TYR   644     -34.900  95.836 -14.838  1.00                 C  
ATOM   4828  CD1 TYR   644     -33.707  96.065 -16.891  1.00                 C  
ATOM   4829  CE1 TYR   644     -34.812  95.613 -16.195  1.00                 C  
ATOM   4830  CD2 TYR   644     -32.784  96.957 -14.879  1.00                 C  
ATOM   4831  CE2 TYR   644     -33.882  96.512 -14.167  1.00                 C  
ATOM   4832  N   SER   645     -30.043 100.024 -18.273  1.00                 N  
ATOM   4833  CA  SER   645     -28.851 100.599 -18.886  1.00                 C  
ATOM   4834  C   SER   645     -28.206 101.605 -17.952  1.00                 C  
ATOM   4835  O   SER   645     -28.893 102.263 -17.175  1.00                 O  
ATOM   4836  CB  SER   645     -29.200 101.259 -20.222  1.00                 C  
ATOM   4837  OG  SER   645     -28.052 101.828 -20.825  1.00                 O  
ATOM   4838  N   PHE   646     -26.885 101.723 -18.023  1.00                 N  
ATOM   4839  CA  PHE   646     -26.179 102.662 -17.163  1.00                 C  
ATOM   4840  C   PHE   646     -26.804 104.041 -17.221  1.00                 C  
ATOM   4841  O   PHE   646     -26.698 104.818 -16.275  1.00                 O  
ATOM   4842  CB  PHE   646     -24.702 102.741 -17.555  1.00                 C  
ATOM   4843  CG  PHE   646     -23.900 103.685 -16.706  1.00                 C  
ATOM   4844  CZ  PHE   646     -22.415 105.437 -15.140  1.00                 C  
ATOM   4845  CD1 PHE   646     -23.472 103.311 -15.444  1.00                 C  
ATOM   4846  CE1 PHE   646     -22.734 104.180 -14.663  1.00                 C  
ATOM   4847  CD2 PHE   646     -23.572 104.947 -17.169  1.00                 C  
ATOM   4848  CE2 PHE   646     -22.834 105.816 -16.388  1.00                 C  
ATOM   4849  N   SER   647     -27.469 104.340 -18.330  1.00                 N  
ATOM   4850  CA  SER   647     -28.090 105.643 -18.513  1.00                 C  
ATOM   4851  C   SER   647     -29.553 105.744 -18.094  1.00                 C  
ATOM   4852  O   SER   647     -30.433 105.863 -18.946  1.00                 O  
ATOM   4853  CB  SER   647     -27.998 106.079 -19.977  1.00                 C  
ATOM   4854  OG  SER   647     -26.652 106.302 -20.359  1.00                 O  
ATOM   4855  N   GLY   648     -29.811 105.711 -16.787  1.00                 N  
ATOM   4856  CA  GLY   648     -31.178 105.818 -16.297  1.00                 C  
ATOM   4857  C   GLY   648     -31.808 104.535 -15.775  1.00                 C  
ATOM   4858  O   GLY   648     -31.475 103.442 -16.243  1.00                 O  
ATOM   4859  N   THR   649     -32.752 104.639 -14.819  1.00                 N  
ATOM   4860  CA  THR   649     -33.441 103.490 -14.220  1.00                 C  
ATOM   4861  C   THR   649     -34.214 102.636 -15.220  1.00                 C  
ATOM   4862  O   THR   649     -34.501 103.068 -16.336  1.00                 O  
ATOM   4863  CB  THR   649     -34.426 103.932 -13.122  1.00                 C  
ATOM   4864  OG1 THR   649     -35.417 104.800 -13.687  1.00                 O  
ATOM   4865  CG2 THR   649     -33.694 104.683 -12.020  1.00                 C  
ATOM   4866  N   PRO   650     -34.558 101.402 -14.824  1.00                 N  
ATOM   4867  CA  PRO   650     -35.302 100.460 -15.665  1.00                 C  
ATOM   4868  C   PRO   650     -36.595 101.086 -16.167  1.00                 C  
ATOM   4869  O   PRO   650     -37.378 101.619 -15.382  1.00                 O  
ATOM   4870  CB  PRO   650     -35.573  99.272 -14.740  1.00                 C  
ATOM   4871  CD  PRO   650     -34.455 100.940 -13.437  1.00                 C  
ATOM   4872  CG  PRO   650     -35.477  99.841 -13.364  1.00                 C  
ATOM   4873  N   GLU   651     -36.825 101.017 -17.471  1.00                 N  
ATOM   4874  CA  GLU   651     -38.024 101.604 -18.047  1.00                 C  
ATOM   4875  C   GLU   651     -38.646 100.678 -19.056  1.00                 C  
ATOM   4876  O   GLU   651     -37.961 100.173 -19.938  1.00                 O  
ATOM   4877  CB  GLU   651     -37.702 102.951 -18.696  1.00                 C  
ATOM   4878  CD  GLU   651     -38.567 105.028 -19.845  1.00                 C  
ATOM   4879  CG  GLU   651     -38.912 103.665 -19.278  1.00                 C  
ATOM   4880  OE1 GLU   651     -37.388 105.428 -19.754  1.00                 O  
ATOM   4881  OE2 GLU   651     -39.477 105.696 -20.381  1.00                 O  
ATOM   4882  N   PRO   652     -39.960 100.440 -18.946  1.00                 N  
ATOM   4883  CA  PRO   652     -40.615  99.551 -19.909  1.00                 C  
ATOM   4884  C   PRO   652     -40.327 100.075 -21.315  1.00                 C  
ATOM   4885  O   PRO   652     -40.300 101.287 -21.530  1.00                 O  
ATOM   4886  CB  PRO   652     -42.097  99.633 -19.539  1.00                 C  
ATOM   4887  CD  PRO   652     -40.927 101.144 -18.099  1.00                 C  
ATOM   4888  CG  PRO   652     -42.231 100.931 -18.815  1.00                 C  
ATOM   4889  N   VAL   653     -40.087  99.168 -22.257  1.00                 N  
ATOM   4890  CA  VAL   653     -39.789  99.550 -23.634  1.00                 C  
ATOM   4891  C   VAL   653     -40.659  98.739 -24.588  1.00                 C  
ATOM   4892  O   VAL   653     -41.147  97.667 -24.228  1.00                 O  
ATOM   4893  CB  VAL   653     -38.297  99.357 -23.963  1.00                 C  
ATOM   4894  CG1 VAL   653     -37.436 100.229 -23.063  1.00                 C  
ATOM   4895  CG2 VAL   653     -37.906  97.893 -23.825  1.00                 C  
ATOM   4896  N   LEU   654     -40.854  99.250 -25.799  1.00                 N  
ATOM   4897  CA  LEU   654     -41.689  98.576 -26.786  1.00                 C  
ATOM   4898  C   LEU   654     -41.287  97.105 -27.020  1.00                 C  
ATOM   4899  O   LEU   654     -40.104  96.757 -27.012  1.00                 O  
ATOM   4900  CB  LEU   654     -41.647  99.321 -28.122  1.00                 C  
ATOM   4901  CG  LEU   654     -42.268 100.719 -28.139  1.00                 C  
ATOM   4902  CD1 LEU   654     -42.023 101.400 -29.476  1.00                 C  
ATOM   4903  CD2 LEU   654     -43.759 100.648 -27.846  1.00                 C  
ATOM   4904  N   LEU   655     -42.286  96.243 -27.211  1.00                 N  
ATOM   4905  CA  LEU   655     -42.049  94.825 -27.462  1.00                 C  
ATOM   4906  C   LEU   655     -41.591  94.708 -28.910  1.00                 C  
ATOM   4907  O   LEU   655     -42.108  93.889 -29.669  1.00                 O  
ATOM   4908  CB  LEU   655     -43.315  94.012 -27.183  1.00                 C  
ATOM   4909  CG  LEU   655     -43.208  92.500 -27.384  1.00                 C  
ATOM   4910  CD1 LEU   655     -42.192  91.900 -26.423  1.00                 C  
ATOM   4911  CD2 LEU   655     -44.564  91.835 -27.202  1.00                 C  
ATOM   4912  N   ASP   656     -40.617  95.535 -29.278  1.00                 N  
ATOM   4913  CA  ASP   656     -40.084  95.585 -30.639  1.00                 C  
ATOM   4914  C   ASP   656     -38.592  95.255 -30.665  1.00                 C  
ATOM   4915  O   ASP   656     -37.924  95.299 -29.635  1.00                 O  
ATOM   4916  CB  ASP   656     -40.325  96.963 -31.258  1.00                 C  
ATOM   4917  CG  ASP   656     -41.797  97.260 -31.466  1.00                 C  
ATOM   4918  OD1 ASP   656     -42.595  96.300 -31.518  1.00                 O  
ATOM   4919  OD2 ASP   656     -42.153  98.452 -31.577  1.00                 O  
ATOM   4920  N   THR   657     -38.077  94.918 -31.844  1.00                 N  
ATOM   4921  CA  THR   657     -36.658  94.617 -32.007  1.00                 C  
ATOM   4922  C   THR   657     -35.880  95.901 -31.724  1.00                 C  
ATOM   4923  O   THR   657     -34.754  95.868 -31.218  1.00                 O  
ATOM   4924  CB  THR   657     -36.354  94.077 -33.417  1.00                 C  
ATOM   4925  OG1 THR   657     -36.730  95.052 -34.397  1.00                 O  
ATOM   4926  CG2 THR   657     -37.136  92.799 -33.678  1.00                 C  
ATOM   4927  N   SER   658     -36.490  97.032 -32.070  1.00                 N  
ATOM   4928  CA  SER   658     -35.870  98.331 -31.869  1.00                 C  
ATOM   4929  C   SER   658     -35.439  98.471 -30.420  1.00                 C  
ATOM   4930  O   SER   658     -34.457  99.142 -30.118  1.00                 O  
ATOM   4931  CB  SER   658     -36.835  99.452 -32.262  1.00                 C  
ATOM   4932  OG  SER   658     -37.957  99.485 -31.397  1.00                 O  
ATOM   4933  N   SER   659     -36.174  97.831 -29.521  1.00                 N  
ATOM   4934  CA  SER   659     -35.850  97.905 -28.109  1.00                 C  
ATOM   4935  C   SER   659     -34.588  97.127 -27.761  1.00                 C  
ATOM   4936  O   SER   659     -33.996  97.339 -26.699  1.00                 O  
ATOM   4937  CB  SER   659     -37.015  97.386 -27.264  1.00                 C
[truncated: 69,098 more chars]
