# Supplementary material for: Comparative Single-Cell Transcriptomics Reveals Novel Genes Involved in Bivalve Embryonic Shell Formation and Questions Ontogenetic Homology of Molluscan Shell Types
Source: Front Cell Dev Biol. 2022 Jun 9;10:883755. doi: 10.3389/fcell.2022.883755 (PMC9261976; doi:10.3389/fcell.2022.883755)
Supplement: Supplementary file 1 [file DataSheet1.ZIP › Supplementary_File1/s_f_2/e2cc11b6187fa109.final.pdb]

ATOM      1  N   SER   447     162.376 147.525 141.772  1.00                 N  
ATOM      2  CA  SER   447     162.859 148.888 141.647  1.00                 C  
ATOM      3  C   SER   447     161.687 149.804 141.287  1.00                 C  
ATOM      4  O   SER   447     160.568 149.351 141.053  1.00                 O  
ATOM      5  CB  SER   447     163.967 148.970 140.595  1.00                 C  
ATOM      6  OG  SER   447     165.096 148.207 140.983  1.00                 O  
ATOM      7  N   SER   448     161.943 151.112 141.274  1.00                 N  
ATOM      8  CA  SER   448     160.903 152.051 140.862  1.00                 C  
ATOM      9  C   SER   448     160.652 151.932 139.363  1.00                 C  
ATOM     10  O   SER   448     159.510 152.033 138.899  1.00                 O  
ATOM     11  CB  SER   448     161.298 153.483 141.230  1.00                 C  
ATOM     12  OG  SER   448     162.432 153.904 140.493  1.00                 O  
ATOM     13  N   ALA   449     161.701 151.652 138.591  1.00                 N  
ATOM     14  CA  ALA   449     161.612 151.626 137.137  1.00                 C  
ATOM     15  C   ALA   449     161.564 150.221 136.549  1.00                 C  
ATOM     16  O   ALA   449     160.993 150.040 135.470  1.00                 O  
ATOM     17  CB  ALA   449     162.785 152.372 136.521  1.00                 C  
ATOM     18  N   ILE   450     162.111 149.218 137.244  1.00                 N  
ATOM     19  CA  ILE   450     162.045 147.843 136.753  1.00                 C  
ATOM     20  C   ILE   450     160.612 147.331 136.716  1.00                 C  
ATOM     21  O   ILE   450     160.218 146.626 135.778  1.00                 O  
ATOM     22  CB  ILE   450     162.910 146.897 137.606  1.00                 C  
ATOM     23  CD1 ILE   450     165.294 146.534 138.431  1.00                 C  
ATOM     24  CG1 ILE   450     164.393 147.231 137.436  1.00                 C  
ATOM     25  CG2 ILE   450     162.612 145.446 137.261  1.00                 C  
ATOM     26  N   ILE   451     159.811 147.709 137.710  1.00                 N  
ATOM     27  CA  ILE   451     158.411 147.308 137.737  1.00                 C  
ATOM     28  C   ILE   451     157.626 148.025 136.648  1.00                 C  
ATOM     29  O   ILE   451     156.720 147.441 136.038  1.00                 O  
ATOM     30  CB  ILE   451     157.773 147.577 139.113  1.00                 C  
ATOM     31  CD1 ILE   451     156.556 145.338 139.182  1.00                 C  
ATOM     32  CG1 ILE   451     156.435 146.845 139.232  1.00                 C  
ATOM     33  CG2 ILE   451     157.625 149.072 139.348  1.00                 C  
ATOM     34  N   ALA   452     157.987 149.277 136.353  1.00                 N  
ATOM     35  CA  ALA   452     157.365 149.989 135.242  1.00                 C  
ATOM     36  C   ALA   452     157.709 149.341 133.908  1.00                 C  
ATOM     37  O   ALA   452     156.865 149.282 133.007  1.00                 O  
ATOM     38  CB  ALA   452     157.796 151.448 135.239  1.00                 C  
ATOM     39  N   GLY   453     158.931 148.820 133.772  1.00                 N  
ATOM     40  CA  GLY   453     159.274 148.101 132.546  1.00                 C  
ATOM     41  C   GLY   453     158.517 146.784 132.439  1.00                 C  
ATOM     42  O   GLY   453     158.118 146.394 131.338  1.00                 O  
ATOM     43  N   VAL   454     158.304 146.094 133.564  1.00                 N  
ATOM     44  CA  VAL   454     157.475 144.884 133.557  1.00                 C  
ATOM     45  C   VAL   454     156.046 145.209 133.125  1.00                 C  
ATOM     46  O   VAL   454     155.453 144.499 132.297  1.00                 O  
ATOM     47  CB  VAL   454     157.464 144.199 134.936  1.00                 C  
ATOM     48  CG1 VAL   454     156.439 143.076 134.965  1.00                 C  
ATOM     49  CG2 VAL   454     158.849 143.671 135.279  1.00                 C  
ATOM     50  N   VAL   455     155.499 146.314 133.640  1.00                 N  
ATOM     51  CA  VAL   455     154.142 146.732 133.296  1.00                 C  
ATOM     52  C   VAL   455     154.038 147.086 131.817  1.00                 C  
ATOM     53  O   VAL   455     153.094 146.671 131.137  1.00                 O  
ATOM     54  CB  VAL   455     153.685 147.927 134.153  1.00                 C  
ATOM     55  CG1 VAL   455     152.364 148.478 133.638  1.00                 C  
ATOM     56  CG2 VAL   455     153.565 147.521 135.613  1.00                 C  
ATOM     57  N   THR   456     155.031 147.798 131.280  1.00                 N  
ATOM     58  CA  THR   456     154.951 148.223 129.883  1.00                 C  
ATOM     59  C   THR   456     155.196 147.053 128.924  1.00                 C  
ATOM     60  O   THR   456     154.563 146.978 127.860  1.00                 O  
ATOM     61  CB  THR   456     155.958 149.347 129.576  1.00                 C  
ATOM     62  OG1 THR   456     157.289 148.884 129.838  1.00                 O  
ATOM     63  CG2 THR   456     155.685 150.561 130.451  1.00                 C  
ATOM     64  N   GLY   457     156.036 146.086 129.306  1.00                 N  
ATOM     65  CA  GLY   457     156.191 144.871 128.504  1.00                 C  
ATOM     66  C   GLY   457     154.896 144.062 128.484  1.00                 C  
ATOM     67  O   GLY   457     154.464 143.588 127.422  1.00                 O  
ATOM     68  N   GLY   458     154.229 143.933 129.637  1.00                 N  
ATOM     69  CA  GLY   458     152.965 143.198 129.675  1.00                 C  
ATOM     70  C   GLY   458     151.870 143.931 128.901  1.00                 C  
ATOM     71  O   GLY   458     151.039 143.300 128.232  1.00                 O  
ATOM     72  N   ILE   459     151.875 145.265 128.967  1.00                 N  
ATOM     73  CA  ILE   459     150.947 146.088 128.194  1.00                 C  
ATOM     74  C   ILE   459     151.145 145.877 126.697  1.00                 C  
ATOM     75  O   ILE   459     150.175 145.707 125.951  1.00                 O  
ATOM     76  CB  ILE   459     151.097 147.582 128.537  1.00                 C  
ATOM     77  CD1 ILE   459     150.992 149.224 130.484  1.00                 C  
ATOM     78  CG1 ILE   459     150.622 147.851 129.966  1.00                 C  
ATOM     79  CG2 ILE   459     150.356 148.438 127.522  1.00                 C  
ATOM     80  N   ILE   460     152.403 145.845 126.241  1.00                 N  
ATOM     81  CA  ILE   460     152.671 145.657 124.816  1.00                 C  
ATOM     82  C   ILE   460     152.289 144.258 124.346  1.00                 C  
ATOM     83  O   ILE   460     151.741 144.105 123.246  1.00                 O  
ATOM     84  CB  ILE   460     154.150 145.924 124.480  1.00                 C  
ATOM     85  CD1 ILE   460     155.965 147.708 124.630  1.00                 C  
ATOM     86  CG1 ILE   460     154.483 147.404 124.679  1.00                 C  
ATOM     87  CG2 ILE   460     154.468 145.457 123.068  1.00                 C  
ATOM     88  N   LEU   461     152.541 143.236 125.174  1.00                 N  
ATOM     89  CA  LEU   461     152.156 141.865 124.828  1.00                 C  
ATOM     90  C   LEU   461     150.642 141.742 124.700  1.00                 C  
ATOM     91  O   LEU   461     150.123 141.200 123.712  1.00                 O  
ATOM     92  CB  LEU   461     152.680 140.881 125.876  1.00                 C  
ATOM     93  CG  LEU   461     152.313 139.410 125.667  1.00                 C  
ATOM     94  CD1 LEU   461     152.886 138.894 124.356  1.00                 C  
ATOM     95  CD2 LEU   461     152.807 138.563 126.830  1.00                 C  
ATOM     96  N   GLY   462     149.906 142.282 125.671  1.00                 N  
ATOM     97  CA  GLY   462     148.457 142.142 125.618  1.00                 C  
ATOM     98  C   GLY   462     147.826 143.050 124.572  1.00                 C  
ATOM     99  O   GLY   462     146.786 142.697 124.006  1.00                 O  
ATOM    100  N   LEU   463     148.449 144.190 124.270  1.00                 N  
ATOM    101  CA  LEU   463     147.968 145.014 123.176  1.00                 C  
ATOM    102  C   LEU   463     148.156 144.343 121.831  1.00                 C  
ATOM    103  O   LEU   463     147.276 144.411 120.969  1.00                 O  
ATOM    104  CB  LEU   463     148.677 146.370 123.175  1.00                 C  
ATOM    105  CG  LEU   463     148.352 147.306 124.341  1.00                 C  
ATOM    106  CD1 LEU   463     149.248 148.534 124.310  1.00                 C  
ATOM    107  CD2 LEU   463     146.888 147.718 124.307  1.00                 C  
ATOM    108  N   VAL   464     149.289 143.654 121.650  1.00                 N  
ATOM    109  CA  VAL   464     149.489 142.879 120.438  1.00                 C  
ATOM    110  C   VAL   464     148.502 141.735 120.302  1.00                 C  
ATOM    111  O   VAL   464     147.970 141.492 119.214  1.00                 O  
ATOM    112  CB  VAL   464     150.919 142.313 120.359  1.00                 C  
ATOM    113  CG1 VAL   464     151.043 141.338 119.199  1.00                 C  
ATOM    114  CG2 VAL   464     151.931 143.440 120.223  1.00                 C  
ATOM    115  N   LEU   465     148.219 141.041 121.412  1.00                 N  
ATOM    116  CA  LEU   465     147.240 139.954 121.369  1.00                 C  
ATOM    117  C   LEU   465     145.835 140.469 121.076  1.00                 C  
ATOM    118  O   LEU   465     145.089 139.852 120.301  1.00                 O  
ATOM    119  CB  LEU   465     147.241 139.179 122.688  1.00                 C  
ATOM    120  CG  LEU   465     148.497 138.359 122.992  1.00                 C  
ATOM    121  CD1 LEU   465     148.437 137.787 124.400  1.00                 C  
ATOM    122  CD2 LEU   465     148.669 137.243 121.974  1.00                 C  
ATOM    123  N   ILE   466     145.465 141.616 121.650  1.00                 N  
ATOM    124  CA  ILE   466     144.139 142.153 121.378  1.00                 C  
ATOM    125  C   ILE   466     144.031 142.719 119.969  1.00                 C  
ATOM    126  O   ILE   466     142.951 142.668 119.380  1.00                 O  
ATOM    127  CB  ILE   466     143.751 143.241 122.396  1.00                 C  
ATOM    128  CD1 ILE   466     143.451 143.654 124.894  1.00                 C  
ATOM    129  CG1 ILE   466     143.567 142.630 123.786  1.00                 C  
ATOM    130  CG2 ILE   466     142.507 143.984 121.934  1.00                 C  
ATOM    131  N   ILE   467     145.131 143.208 119.387  1.00                 N  
ATOM    132  CA  ILE   467     145.073 143.621 117.986  1.00                 C  
ATOM    133  C   ILE   467     144.971 142.418 117.055  1.00                 C  
ATOM    134  O   ILE   467     144.290 142.485 116.023  1.00                 O  
ATOM    135  CB  ILE   467     146.295 144.475 117.598  1.00                 C  
ATOM    136  CD1 ILE   467     147.548 146.606 118.220  1.00                 C  
ATOM    137  CG1 ILE   467     146.262 145.816 118.333  1.00                 C  
ATOM    138  CG2 ILE   467     146.360 144.656 116.090  1.00                 C  
ATOM    139  N   ALA   468     145.630 141.306 117.407  1.00                 N  
ATOM    140  CA  ALA   468     145.477 140.080 116.622  1.00                 C  
ATOM    141  C   ALA   468     144.040 139.574 116.654  1.00                 C  
ATOM    142  O   ALA   468     143.468 139.249 115.605  1.00                 O  
ATOM    143  CB  ALA   468     146.419 139.001 117.135  1.00                 C  
ATOM    144  N   VAL   469     143.424 139.552 117.840  1.00                 N  
ATOM    145  CA  VAL   469     142.035 139.106 117.950  1.00                 C  
ATOM    146  C   VAL   469     141.089 140.109 117.287  1.00                 C  
ATOM    147  O   VAL   469     140.083 139.723 116.675  1.00                 O  
ATOM    148  CB  VAL   469     141.626 138.890 119.419  1.00                 C  
ATOM    149  CG1 VAL   469     140.136 138.605 119.521  1.00                 C  
ATOM    150  CG2 VAL   469     142.432 137.756 120.035  1.00                 C  
ATOM    151  N   VAL   470     141.440 141.399 117.322  1.00                 N  
ATOM    152  CA  VAL   470     140.626 142.431 116.687  1.00                 C  
ATOM    153  C   VAL   470     140.589 142.275 115.174  1.00                 C  
ATOM    154  O   VAL   470     139.509 142.286 114.571  1.00                 O  
ATOM    155  CB  VAL   470     141.128 143.843 117.041  1.00                 C  
ATOM    156  CG1 VAL   470     140.386 144.892 116.227  1.00                 C  
ATOM    157  CG2 VAL   470     140.968 144.108 118.530  1.00                 C  
ATOM    158  N   LEU   471     141.754 142.121 114.539  1.00                 N  
ATOM    159  CA  LEU   471     141.752 141.973 113.087  1.00                 C  
ATOM    160  C   LEU   471     141.250 140.598 112.665  1.00                 C  
ATOM    161  O   LEU   471     140.691 140.454 111.573  1.00                 O  
ATOM    162  CB  LEU   471     143.154 142.210 112.522  1.00                 C  
ATOM    163  CG  LEU   471     143.704 143.632 112.647  1.00                 C  
ATOM    164  CD1 LEU   471     145.148 143.693 112.174  1.00                 C  
ATOM    165  CD2 LEU   471     142.847 144.610 111.858  1.00                 C  
ATOM    166  N   TRP   472     141.356 139.623 113.562  1.00                 N  
ATOM    167  CA  TRP   472     140.776 138.315 113.305  1.00                 C  
ATOM    168  C   TRP   472     139.245 138.416 113.270  1.00                 C  
ATOM    169  O   TRP   472     138.601 137.800 112.426  1.00                 O  
ATOM    170  CB  TRP   472     141.226 137.311 114.368  1.00                 C  
ATOM    171  CG  TRP   472     140.692 135.928 114.152  1.00                 C  
ATOM    172  CD1 TRP   472     141.241 134.950 113.374  1.00                 C  
ATOM    173  NE1 TRP   472     140.467 133.815 113.422  1.00                 N  
ATOM    174  CD2 TRP   472     139.501 135.369 114.720  1.00                 C  
ATOM    175  CE2 TRP   472     139.392 134.050 114.244  1.00                 C  
ATOM    176  CH2 TRP   472     137.392 133.713 115.451  1.00                 C  
ATOM    177  CZ2 TRP   472     138.339 133.211 114.604  1.00                 C  
ATOM    178  CE3 TRP   472     138.518 135.856 115.586  1.00                 C  
ATOM    179  CZ3 TRP   472     137.475 135.021 115.940  1.00                 C  
ATOM    180  N   CYS   473     138.665 139.190 114.192  1.00                 N  
ATOM    181  CA  CYS   473     137.218 139.353 114.250  1.00                 C  
ATOM    182  C   CYS   473     136.710 140.247 113.126  1.00                 C  
ATOM    183  O   CYS   473     135.594 140.055 112.629  1.00                 O  
ATOM    184  CB  CYS   473     136.798 139.930 115.603  1.00                 C  
ATOM    185  SG  CYS   473     137.022 138.803 116.999  1.00                 S  
ATOM    186  N   ARG   474     137.508 141.236 112.714  1.00                 N  
ATOM    187  CA  ARG   474     137.112 142.057 111.573  1.00                 C  
ATOM    188  C   ARG   474     137.228 141.283 110.265  1.00                 C  
ATOM    189  O   ARG   474     136.510 141.573 109.302  1.00                 O  
ATOM    190  CB  ARG   474     137.963 143.327 111.505  1.00                 C  
ATOM    191  CD  ARG   474     138.590 145.536 112.517  1.00                 C  
ATOM    192  NE  ARG   474     138.314 146.517 113.564  1.00                 N  
ATOM    193  CG  ARG   474     137.677 144.326 112.614  1.00                 C  
ATOM    194  CZ  ARG   474     139.043 147.607 113.778  1.00                 C  
ATOM    195  NH1 ARG   474     138.716 148.443 114.754  1.00                 N  
ATOM    196  NH2 ARG   474     140.098 147.859 113.015  1.00                 N  
ATOM    197  N   ASN   475     138.127 140.294 110.209  1.00                 N  
ATOM    198  CA  ASN   475     138.167 139.410 109.048  1.00                 C  
ATOM    199  C   ASN   475     137.023 138.405 109.083  1.00                 C  
ATOM    200  O   ASN   475     136.639 137.858 108.044  1.00                 O  
ATOM    201  CB  ASN   475     139.515 138.690 108.969  1.00                 C  
ATOM    202  CG  ASN   475     140.649 139.617 108.582  1.00                 C  
ATOM    203  OD1 ASN   475     140.429 140.657 107.960  1.00                 O  
ATOM    204  ND2 ASN   475     141.869 139.243 108.950  1.00                 N  
ATOM    205  N   ARG   476     136.479 138.131 110.273  1.00                 N  
ATOM    206  CA  ARG   476     135.240 137.359 110.340  1.00                 C  
ATOM    207  C   ARG   476     134.019 138.261 110.220  1.00                 C  
ATOM    208  O   ARG   476     132.886 137.775 110.141  1.00                 O  
ATOM    209  CB  ARG   476     135.175 136.562 111.644  1.00                 C  
ATOM    210  CD  ARG   476     136.164 134.412 110.807  1.00                 C  
ATOM    211  NE  ARG   476     137.197 133.396 110.993  1.00                 N  
ATOM    212  CG  ARG   476     136.295 135.548 111.809  1.00                 C  
ATOM    213  CZ  ARG   476     137.321 132.310 110.237  1.00                 C  
ATOM    214  NH1 ARG   476     138.292 131.440 110.480  1.00                 N  
ATOM    215  NH2 ARG   476     136.474 132.096 109.240  1.00                 N  
ATOM    216  N   ARG   477     134.225 139.573 110.224  1.00                 N  
ATOM    217  CA  ARG   477     133.128 140.509 110.022  1.00                 C  
ATOM    218  C   ARG   477     132.817 140.659 108.536  1.00                 C  
ATOM    219  O   ARG   477     133.070 141.708 107.943  1.00                 O  
ATOM    220  CB  ARG   477     133.465 141.870 110.635  1.00                 C  
ATOM    221  CD  ARG   477     132.687 144.154 111.325  1.00                 C  
ATOM    222  NE  ARG   477     131.610 145.139 111.268  1.00                 N  
ATOM    223  CG  ARG   477     132.307 142.855 110.633  1.00                 C  
ATOM    224  CZ  ARG   477     130.610 145.204 112.142  1.00                 C  
ATOM    225  NH1 ARG   477     129.675 146.135 112.011  1.00                 N  
ATOM    226  NH2 ARG   477     130.548 144.339 113.144  1.00                 N  
TER
