# Supplementary material for: Comparative Single-Cell Transcriptomics Reveals Novel Genes Involved in Bivalve Embryonic Shell Formation and Questions Ontogenetic Homology of Molluscan Shell Types
Source: Front Cell Dev Biol. 2022 Jun 9;10:883755. doi: 10.3389/fcell.2022.883755 (PMC9261976; doi:10.3389/fcell.2022.883755)
Supplement: Supplementary file 1 [file DataSheet1.ZIP › Supplementary_File1/s_f_2/e7f2ffea052062fb.final.pdb]

ATOM      1  N   GLY     6     136.743 144.743 132.378  1.00                 N  
ATOM      2  CA  GLY     6     136.048 143.601 131.800  1.00                 C  
ATOM      3  C   GLY     6     136.132 142.395 132.707  1.00                 C  
ATOM      4  O   GLY     6     135.105 141.785 133.043  1.00                 O  
ATOM      5  N   THR     7     137.313 142.173 133.274  1.00                 N  
ATOM      6  CA  THR     7     137.505 141.002 134.105  1.00                 C  
ATOM      7  C   THR     7     136.533 141.020 135.259  1.00                 C  
ATOM      8  O   THR     7     135.806 140.042 135.478  1.00                 O  
ATOM      9  CB  THR     7     138.948 140.917 134.635  1.00                 C  
ATOM     10  OG1 THR     7     139.859 140.802 133.535  1.00                 O  
ATOM     11  CG2 THR     7     139.115 139.701 135.534  1.00                 C  
ATOM     12  N   HIS     8     136.374 142.184 135.885  1.00                 N  
ATOM     13  CA  HIS     8     135.528 142.248 137.061  1.00                 C  
ATOM     14  C   HIS     8     134.124 141.806 136.704  1.00                 C  
ATOM     15  O   HIS     8     133.593 140.850 137.287  1.00                 O  
ATOM     16  CB  HIS     8     135.522 143.664 137.641  1.00                 C  
ATOM     17  CG  HIS     8     134.671 143.813 138.863  1.00                 C  
ATOM     18  ND1 HIS     8     135.036 143.307 140.091  1.00                 N  
ATOM     19  CE1 HIS     8     134.076 143.596 140.987  1.00                 C  
ATOM     20  CD2 HIS     8     133.386 144.427 139.164  1.00                 C  
ATOM     21  NE2 HIS     8     133.083 144.268 140.438  1.00                 N  
ATOM     22  N   CYS     9     133.565 142.394 135.643  1.00                 N  
ATOM     23  CA  CYS     9     132.190 142.056 135.312  1.00                 C  
ATOM     24  C   CYS     9     132.100 140.598 134.927  1.00                 C  
ATOM     25  O   CYS     9     131.205 139.877 135.388  1.00                 O  
ATOM     26  CB  CYS     9     131.676 142.949 134.181  1.00                 C  
ATOM     27  SG  CYS     9     131.417 144.675 134.651  1.00                 S  
ATOM     28  N   VAL    10     133.087 140.121 134.168  1.00                 N  
ATOM     29  CA  VAL    10     133.043 138.732 133.757  1.00                 C  
ATOM     30  C   VAL    10     133.023 137.838 134.978  1.00                 C  
ATOM     31  O   VAL    10     132.187 136.929 135.074  1.00                 O  
ATOM     32  CB  VAL    10     134.232 138.375 132.846  1.00                 C  
ATOM     33  CG1 VAL    10     134.284 136.875 132.601  1.00                 C  
ATOM     34  CG2 VAL    10     134.140 139.131 131.529  1.00                 C  
ATOM     35  N   ALA    11     133.844 138.162 135.979  1.00                 N  
ATOM     36  CA  ALA    11     133.866 137.332 137.174  1.00                 C  
ATOM     37  C   ALA    11     132.487 137.320 137.800  1.00                 C  
ATOM     38  O   ALA    11     131.901 136.255 138.033  1.00                 O  
ATOM     39  CB  ALA    11     134.909 137.844 138.156  1.00                 C  
ATOM     40  N   VAL    12     131.891 138.502 137.953  1.00                 N  
ATOM     41  CA  VAL    12     130.598 138.531 138.611  1.00                 C  
ATOM     42  C   VAL    12     129.571 137.870 137.719  1.00                 C  
ATOM     43  O   VAL    12     128.672 137.172 138.207  1.00                 O  
ATOM     44  CB  VAL    12     130.175 139.970 138.960  1.00                 C  
ATOM     45  CG1 VAL    12     128.745 139.993 139.480  1.00                 C  
ATOM     46  CG2 VAL    12     131.127 140.572 139.982  1.00                 C  
ATOM     47  N   SER    13     129.730 137.998 136.400  1.00                 N  
ATOM     48  CA  SER    13     128.805 137.307 135.519  1.00                 C  
ATOM     49  C   SER    13     128.861 135.815 135.779  1.00                 C  
ATOM     50  O   SER    13     127.824 135.172 135.982  1.00                 O  
ATOM     51  CB  SER    13     129.128 137.614 134.055  1.00                 C  
ATOM     52  OG  SER    13     128.247 136.928 133.183  1.00                 O  
ATOM     53  N   THR    14     130.073 135.268 135.893  1.00                 N  
ATOM     54  CA  THR    14     130.190 133.850 136.190  1.00                 C  
ATOM     55  C   THR    14     129.555 133.546 137.534  1.00                 C  
ATOM     56  O   THR    14     128.842 132.545 137.685  1.00                 O  
ATOM     57  CB  THR    14     131.660 133.392 136.188  1.00                 C  
ATOM     58  OG1 THR    14     132.225 133.594 134.886  1.00                 O  
ATOM     59  CG2 THR    14     131.759 131.915 136.537  1.00                 C  
ATOM     60  N   TRP    15     129.756 134.438 138.506  1.00                 N  
ATOM     61  CA  TRP    15     129.142 134.254 139.812  1.00                 C  
ATOM     62  C   TRP    15     127.632 134.197 139.688  1.00                 C  
ATOM     63  O   TRP    15     126.978 133.395 140.358  1.00                 O  
ATOM     64  CB  TRP    15     129.556 135.379 140.762  1.00                 C  
ATOM     65  CG  TRP    15     130.972 135.271 141.240  1.00                 C  
ATOM     66  CD1 TRP    15     132.000 136.124 140.957  1.00                 C  
ATOM     67  NE1 TRP    15     133.152 135.698 141.573  1.00                 N  
ATOM     68  CD2 TRP    15     131.517 134.250 142.084  1.00                 C  
ATOM     69  CE2 TRP    15     132.879 134.548 142.272  1.00                 C  
ATOM     70  CH2 TRP    15     133.172 132.646 143.639  1.00                 C  
ATOM     71  CZ2 TRP    15     133.718 133.751 143.049  1.00                 C  
ATOM     72  CE3 TRP    15     130.985 133.113 142.700  1.00                 C  
ATOM     73  CZ3 TRP    15     131.821 132.326 143.470  1.00                 C  
ATOM     74  N   GLY    16     127.059 135.043 138.833  1.00                 N  
ATOM     75  CA  GLY    16     125.624 134.964 138.603  1.00                 C  
ATOM     76  C   GLY    16     125.274 133.620 137.998  1.00                 C  
ATOM     77  O   GLY    16     124.326 132.951 138.427  1.00                 O  
ATOM     78  N   ILE    17     126.064 133.186 137.024  1.00                 N  
ATOM     79  CA  ILE    17     125.766 131.950 136.317  1.00                 C  
ATOM     80  C   ILE    17     125.787 130.755 137.256  1.00                 C  
ATOM     81  O   ILE    17     124.823 129.986 137.323  1.00                 O  
ATOM     82  CB  ILE    17     126.748 131.714 135.155  1.00                 C  
ATOM     83  CD1 ILE    17     127.639 132.788 133.021  1.00                 C  
ATOM     84  CG1 ILE    17     126.535 132.757 134.056  1.00                 C  
ATOM     85  CG2 ILE    17     126.613 130.295 134.623  1.00                 C  
ATOM     86  N   LEU    18     126.869 130.597 138.008  1.00                 N  
ATOM     87  CA  LEU    18     126.900 129.548 139.015  1.00                 C  
ATOM     88  C   LEU    18     125.896 129.836 140.127  1.00                 C  
ATOM     89  O   LEU    18     125.385 128.902 140.755  1.00                 O  
ATOM     90  CB  LEU    18     128.308 129.405 139.596  1.00                 C  
ATOM     91  CG  LEU    18     129.382 128.869 138.647  1.00                 C  
ATOM     92  CD1 LEU    18     130.753 128.921 139.303  1.00                 C  
ATOM     93  CD2 LEU    18     129.056 127.448 138.214  1.00                 C  
ATOM     94  N   VAL    19     125.555 131.114 140.329  1.00                 N  
ATOM     95  CA  VAL    19     125.031 131.564 141.613  1.00                 C  
ATOM     96  C   VAL    19     123.811 130.814 142.111  1.00                 C  
ATOM     97  O   VAL    19     123.765 130.392 143.269  1.00                 O  
ATOM     98  CB  VAL    19     124.672 133.061 141.583  1.00                 C  
ATOM     99  CG1 VAL    19     123.932 133.457 142.851  1.00                 C  
ATOM    100  CG2 VAL    19     125.925 133.906 141.408  1.00                 C  
ATOM    101  N   ASP    20     122.795 130.655 141.267  1.00                 N  
ATOM    102  CA  ASP    20     121.579 130.005 141.737  1.00                 C  
ATOM    103  C   ASP    20     121.310 128.607 141.176  1.00                 C  
ATOM    104  O   ASP    20     120.243 128.052 141.463  1.00                 O  
ATOM    105  CB  ASP    20     120.355 130.868 141.425  1.00                 C  
ATOM    106  CG  ASP    20     120.355 132.177 142.190  1.00                 C  
ATOM    107  OD1 ASP    20     120.764 132.176 143.370  1.00                 O  
ATOM    108  OD2 ASP    20     119.946 133.205 141.609  1.00                 O  
ATOM    109  N   GLU    21     122.191 128.043 140.349  1.00                 N  
ATOM    110  CA  GLU    21     122.261 126.609 140.067  1.00                 C  
ATOM    111  C   GLU    21     121.188 126.107 139.101  1.00                 C  
ATOM    112  O   GLU    21     121.297 124.978 138.623  1.00                 O  
ATOM    113  CB  GLU    21     122.159 125.802 141.363  1.00                 C  
ATOM    114  CD  GLU    21     123.157 125.245 143.615  1.00                 C  
ATOM    115  CG  GLU    21     123.260 126.100 142.368  1.00                 C  
ATOM    116  OE1 GLU    21     122.342 124.299 143.622  1.00                 O  
ATOM    117  OE2 GLU    21     123.892 125.521 144.587  1.00                 O  
ATOM    118  N   ALA    22     120.182 126.900 138.767  1.00                 N  
ATOM    119  CA  ALA    22     119.194 126.464 137.795  1.00                 C  
ATOM    120  C   ALA    22     119.625 126.726 136.368  1.00                 C  
ATOM    121  O   ALA    22     118.948 126.288 135.433  1.00                 O  
ATOM    122  CB  ALA    22     117.860 127.149 138.051  1.00                 C  
ATOM    123  N   LEU    23     120.779 127.331 136.168  1.00                 N  
ATOM    124  CA  LEU    23     121.202 127.614 134.815  1.00                 C  
ATOM    125  C   LEU    23     122.129 126.558 134.264  1.00                 C  
ATOM    126  O   LEU    23     122.446 126.600 133.071  1.00                 O  
ATOM    127  CB  LEU    23     121.891 128.978 134.743  1.00                 C  
ATOM    128  CG  LEU    23     121.040 130.189 135.130  1.00                 C  
ATOM    129  CD1 LEU    23     121.870 131.463 135.094  1.00                 C  
ATOM    130  CD2 LEU    23     119.836 130.316 134.208  1.00                 C  
ATOM    131  N   ALA    24     122.535 125.599 135.077  1.00                 N  
ATOM    132  CA  ALA    24     123.458 124.606 134.579  1.00                 C  
ATOM    133  C   ALA    24     122.809 123.817 133.462  1.00                 C  
ATOM    134  O   ALA    24     121.791 123.150 133.657  1.00                 O  
ATOM    135  CB  ALA    24     123.903 123.685 135.704  1.00                 C  
ATOM    136  N   LYS    25     123.465 123.841 132.318  1.00                 N  
ATOM    137  CA  LYS    25     123.040 123.213 131.082  1.00                 C  
ATOM    138  C   LYS    25     124.269 123.238 130.196  1.00                 C  
ATOM    139  O   LYS    25     125.274 123.874 130.519  1.00                 O  
ATOM    140  CB  LYS    25     121.844 123.958 130.486  1.00                 C  
ATOM    141  CD  LYS    25     120.901 126.092 129.560  1.00                 C  
ATOM    142  CE  LYS    25     121.193 127.537 129.189  1.00                 C  
ATOM    143  CG  LYS    25     122.144 125.394 130.086  1.00                 C  
ATOM    144  NZ  LYS    25     119.993 128.222 128.636  1.00                 N  
ATOM    145  N   ASP    26     124.174 122.566 129.061  1.00                 N  
ATOM    146  CA  ASP    26     125.302 122.577 128.150  1.00                 C  
ATOM    147  C   ASP    26     125.597 123.990 127.679  1.00                 C  
ATOM    148  O   ASP    26     126.759 124.415 127.641  1.00                 O  
ATOM    149  CB  ASP    26     125.033 121.663 126.953  1.00                 C  
ATOM    150  CG  ASP    26     125.077 120.193 127.320  1.00                 C  
ATOM    151  OD1 ASP    26     125.579 119.870 128.417  1.00                 O  
ATOM    152  OD2 ASP    26     124.609 119.364 126.511  1.00                 O  
ATOM    153  N   VAL    27     124.547 124.755 127.395  1.00                 N  
ATOM    154  CA  VAL    27     124.727 126.115 126.913  1.00                 C  
ATOM    155  C   VAL    27     125.447 126.993 127.918  1.00                 C  
ATOM    156  O   VAL    27     126.437 127.650 127.573  1.00                 O  
ATOM    157  CB  VAL    27     123.380 126.768 126.549  1.00                 C  
ATOM    158  CG1 VAL    27     123.569 128.247 126.251  1.00                 C  
ATOM    159  CG2 VAL    27     122.749 126.058 125.361  1.00                 C  
ATOM    160  N   ASN    28     125.131 126.846 129.189  1.00                 N  
ATOM    161  CA  ASN    28     125.764 127.744 130.135  1.00                 C  
ATOM    162  C   ASN    28     127.070 127.213 130.658  1.00                 C  
ATOM    163  O   ASN    28     127.966 128.010 130.955  1.00                 O  
ATOM    164  CB  ASN    28     124.823 128.041 131.304  1.00                 C  
ATOM    165  CG  ASN    28     123.646 128.906 130.899  1.00                 C  
ATOM    166  OD1 ASN    28     123.718 129.652 129.922  1.00                 O  
ATOM    167  ND2 ASN    28     122.555 128.809 131.650  1.00                 N  
ATOM    168  N   LEU    29     127.223 125.905 130.794  1.00                 N  
ATOM    169  CA  LEU    29     128.542 125.439 131.172  1.00                 C  
ATOM    170  C   LEU    29     129.538 125.865 130.101  1.00                 C  
ATOM    171  O   LEU    29     130.605 126.415 130.409  1.00                 O  
ATOM    172  CB  LEU    29     128.541 123.920 131.358  1.00                 C  
ATOM    173  CG  LEU    29     127.764 123.386 132.563  1.00                 C  
ATOM    174  CD1 LEU    29     127.693 121.867 132.526  1.00                 C  
ATOM    175  CD2 LEU    29     128.399 123.854 133.863  1.00                 C  
ATOM    176  N   ALA    30     129.168 125.688 128.828  1.00                 N  
ATOM    177  CA  ALA    30     130.058 126.098 127.746  1.00                 C  
ATOM    178  C   ALA    30     130.365 127.583 127.839  1.00                 C  
ATOM    179  O   ALA    30     131.529 127.982 127.967  1.00                 O  
ATOM    180  CB  ALA    30     129.439 125.768 126.396  1.00                 C  
ATOM    181  N   SER    31     129.327 128.426 127.777  1.00                 N  
ATOM    182  CA  SER    31     129.595 129.861 127.755  1.00                 C  
ATOM    183  C   SER    31     130.447 130.267 128.945  1.00                 C  
ATOM    184  O   SER    31     131.312 131.140 128.830  1.00                 O  
ATOM    185  CB  SER    31     128.285 130.651 127.747  1.00                 C  
ATOM    186  OG  SER    31     127.561 130.452 128.949  1.00                 O  
ATOM    187  N   THR    32     130.214 129.636 130.097  1.00                 N  
ATOM    188  CA  THR    32     131.051 129.894 131.262  1.00                 C  
ATOM    189  C   THR    32     132.509 129.560 131.003  1.00                 C  
ATOM    190  O   THR    32     133.400 130.291 131.442  1.00                 O  
ATOM    191  CB  THR    32     130.570 129.099 132.490  1.00                 C  
ATOM    192  OG1 THR    32     129.239 129.505 132.834  1.00                 O  
ATOM    193  CG2 THR    32     131.480 129.356 133.681  1.00                 C  
ATOM    194  N   PHE    33     132.789 128.454 130.324  1.00                 N  
ATOM    195  CA  PHE    33     134.199 128.175 130.094  1.00                 C  
ATOM    196  C   PHE    33     134.802 129.091 129.036  1.00                 C  
ATOM    197  O   PHE    33     136.003 129.384 129.089  1.00                 O  
ATOM    198  CB  PHE    33     134.396 126.716 129.678  1.00                 C  
ATOM    199  CG  PHE    33     134.206 125.735 130.800  1.00                 C  
ATOM    200  CZ  PHE    33     133.861 123.922 132.878  1.00                 C  
ATOM    201  CD1 PHE    33     133.135 124.859 130.799  1.00                 C  
ATOM    202  CE1 PHE    33     132.961 123.956 131.831  1.00                 C  
ATOM    203  CD2 PHE    33     135.099 125.688 131.856  1.00                 C  
ATOM    204  CE2 PHE    33     134.925 124.786 132.888  1.00                 C  
ATOM    205  N   THR    34     134.002 129.573 128.083  1.00                 N  
ATOM    206  CA  THR    34     134.481 130.681 127.263  1.00                 C  
ATOM    207  C   THR    34     134.858 131.853 128.149  1.00                 C  
ATOM    208  O   THR    34     135.940 132.436 128.014  1.00                 O  
ATOM    209  CB  THR    34     133.424 131.117 126.231  1.00                 C  
ATOM    210  OG1 THR    34     133.149 130.032 125.337  1.00                 O  
ATOM    211  CG2 THR    34     133.929 132.301 125.420  1.00                 C  
ATOM    212  N   SER    35     133.968 132.195 129.080  1.00                 N  
ATOM    213  CA  SER    35     134.229 133.268 130.025  1.00                 C  
ATOM    214  C   SER    35     135.550 133.027 130.716  1.00                 C  
ATOM    215  O   SER    35     136.336 133.952 130.920  1.00                 O  
ATOM    216  CB  SER    35     133.093 133.373 131.044  1.00                 C  
ATOM    217  OG  SER    35     131.884 133.772 130.421  1.00                 O  
ATOM    218  N   ASN    36     135.813 131.773 131.070  1.00                 N  
ATOM    219  CA  ASN    36     137.104 131.423 131.631  1.00                 C  
ATOM    220  C   ASN    36     138.220 131.733 130.652  1.00                 C  
ATOM    221  O   ASN    36     139.321 132.095 131.064  1.00                 O  
ATOM    222  CB  ASN    36     137.131 129.947 132.035  1.00                 C  
ATOM    223  CG  ASN    36     136.322 129.671 133.287  1.00                 C  
ATOM    224  OD1 ASN    36     136.036 130.581 134.066  1.00                 O  
ATOM    225  ND2 ASN    36     135.952 128.412 133.485  1.00                 N  
ATOM    226  N   VAL    37     137.973 131.564 129.353  1.00                 N  
ATOM    227  CA  VAL    37     139.049 131.827 128.404  1.00                 C  
ATOM    228  C   VAL    37     139.309 133.320 128.248  1.00                 C  
ATOM    229  O   VAL    37     140.461 133.734 128.066  1.00                 O  
ATOM    230  CB  VAL    37     138.748 131.212 127.025  1.00                 C  
ATOM    231  CG1 VAL    37     138.600 129.702 127.135  1.00                 C  
ATOM    232  CG2 VAL    37     137.494 131.831 126.428  1.00                 C  
ATOM    233  N   LEU    38     138.271 134.145 128.377  1.00                 N  
ATOM    234  CA  LEU    38     138.501 135.583 128.436  1.00                 C  
ATOM    235  C   LEU    38     139.165 135.953 129.746  1.00                 C  
ATOM    236  O   LEU    38     139.926 136.921 129.811  1.00                 O  
ATOM    237  CB  LEU    38     137.184 136.344 128.267  1.00                 C  
ATOM    238  CG  LEU    38     136.522 136.255 126.891  1.00                 C  
ATOM    239  CD1 LEU    38     135.156 136.924 126.907  1.00                 C  
ATOM    240  CD2 LEU    38     137.407 136.885 125.826  1.00                 C  
ATOM    241  N   LEU    39     138.885 135.184 130.793  1.00                 N  
ATOM    242  CA  LEU    39     139.553 135.380 132.068  1.00                 C  
ATOM    243  C   LEU    39     141.032 135.095 131.919  1.00                 C  
ATOM    244  O   LEU    39     141.882 135.880 132.341  1.00                 O  
ATOM    245  CB  LEU    39     138.932 134.484 133.142  1.00                 C  
ATOM    246  CG  LEU    39     139.567 134.552 134.532  1.00                 C  
ATOM    247  CD1 LEU    39     139.452 135.955 135.108  1.00                 C  
ATOM    248  CD2 LEU    39     138.922 133.541 135.468  1.00                 C  
ATOM    249  N   SER    40     141.355 133.968 131.305  1.00                 N  
ATOM    250  CA  SER    40     142.741 133.559 131.189  1.00                 C  
ATOM    251  C   SER    40     143.508 134.509 130.276  1.00                 C  
ATOM    252  O   SER    40     144.676 134.807 130.535  1.00                 O  
ATOM    253  CB  SER    40     142.834 132.125 130.663  1.00                 C  
ATOM    254  OG  SER    40     142.336 132.034 129.339  1.00                 O  
ATOM    255  N   ILE    41     142.884 134.989 129.193  1.00                 N  
ATOM    256  CA  ILE    41     143.519 136.073 128.443  1.00                 C  
ATOM    257  C   ILE    41     143.670 137.325 129.287  1.00                 C  
ATOM    258  O   ILE    41     144.679 138.025 129.186  1.00                 O  
ATOM    259  CB  ILE    41     142.734 136.408 127.161  1.00                 C  
ATOM    260  CD1 ILE    41     141.864 135.371 125.001  1.00                 C  
ATOM    261  CG1 ILE    41     142.828 135.253 126.161  1.00                 C  
ATOM    262  CG2 ILE    41     143.225 137.717 126.563  1.00                 C  
ATOM    263  N   THR    42     142.671 137.642 130.102  1.00                 N  
ATOM    264  CA  THR    42     142.760 138.836 130.931  1.00                 C  
ATOM    265  C   THR    42     143.970 138.736 131.839  1.00                 C  
ATOM    266  O   THR    42     144.824 139.628 131.869  1.00                 O  
ATOM    267  CB  THR    42     141.483 139.039 131.767  1.00                 C  
ATOM    268  OG1 THR    42     140.362 139.226 130.895  1.00                 O  
ATOM    269  CG2 THR    42     141.618 140.266 132.656  1.00                 C  
ATOM    270  N   VAL    43     144.064 137.626 132.563  1.00                 N  
ATOM    271  CA  VAL    43     145.159 137.394 133.489  1.00                 C  
ATOM    272  C   VAL    43     146.478 137.353 132.744  1.00                 C  
ATOM    273  O   VAL    43     147.498 137.825 133.249  1.00                 O  
ATOM    274  CB  VAL    43     144.958 136.092 134.286  1.00                 C  
ATOM    275  CG1 VAL    43     146.206 135.761 135.089  1.00                 C  
ATOM    276  CG2 VAL    43     143.748 136.209 135.200  1.00                 C  
ATOM    277  N   GLY    44     146.485 136.753 131.556  1.00                 N  
ATOM    278  CA  GLY    44     147.708 136.709 130.768  1.00                 C  
ATOM    279  C   GLY    44     148.162 138.104 130.391  1.00                 C  
ATOM    280  O   GLY    44     149.360 138.385 130.385  1.00                 O  
ATOM    281  N   TYR    45     147.238 138.952 129.947  1.00                 N  
ATOM    282  CA  TYR    45     147.625 140.312 129.605  1.00                 C  
ATOM    283  C   TYR    45     148.098 141.067 130.840  1.00                 C  
ATOM    284  O   TYR    45     149.071 141.823 130.779  1.00                 O  
ATOM    285  CB  TYR    45     146.458 141.052 128.947  1.00                 C  
ATOM    286  CG  TYR    45     146.791 142.463 128.520  1.00                 C  
ATOM    287  OH  TYR    45     147.714 146.340 127.332  1.00                 O  
ATOM    288  CZ  TYR    45     147.408 145.058 127.727  1.00                 C  
ATOM    289  CD1 TYR    45     147.527 142.703 127.367  1.00                 C  
ATOM    290  CE1 TYR    45     147.836 143.990 126.969  1.00                 C  
ATOM    291  CD2 TYR    45     146.368 143.552 129.271  1.00                 C  
ATOM    292  CE2 TYR    45     146.667 144.846 128.889  1.00                 C  
ATOM    293  N   PHE    46     147.414 140.895 131.977  1.00                 N  
ATOM    294  CA  PHE    46     147.838 141.594 133.188  1.00                 C  
ATOM    295  C   PHE    46     149.218 141.136 133.643  1.00                 C  
ATOM    296  O   PHE    46     150.093 141.956 133.954  1.00                 O  
ATOM    297  CB  PHE    46     146.823 141.382 134.313  1.00                 C  
ATOM    298  CG  PHE    46     147.180 142.082 135.592  1.00                 C  
ATOM    299  CZ  PHE    46     147.843 143.373 137.963  1.00                 C  
ATOM    300  CD1 PHE    46     146.955 143.440 135.741  1.00                 C  
ATOM    301  CE1 PHE    46     147.284 144.085 136.918  1.00                 C  
ATOM    302  CD2 PHE    46     147.741 141.384 136.647  1.00                 C  
ATOM    303  CE2 PHE    46     148.069 142.029 137.824  1.00                 C  
ATOM    304  N   LEU    47     149.445 139.825 133.621  1.00                 N  
ATOM    305  CA  LEU    47     150.737 139.264 133.988  1.00                 C  
ATOM    306  C   LEU    47     151.773 139.692 132.974  1.00                 C  
ATOM    307  O   LEU    47     152.919 139.988 133.305  1.00                 O  
ATOM    308  CB  LEU    47     150.653 137.739 134.078  1.00                 C  
ATOM    309  CG  LEU    47     149.812 137.173 135.224  1.00                 C  
ATOM    310  CD1 LEU    47     149.671 135.664 135.093  1.00                 C  
ATOM    311  CD2 LEU    47     150.424 137.533 136.569  1.00                 C  
ATOM    312  N   MET    48     151.367 139.717 131.719  1.00                 N  
ATOM    313  CA  MET    48     152.224 140.098 130.615  1.00                 C  
ATOM    314  C   MET    48     152.690 141.535 130.791  1.00                 C  
ATOM    315  O   MET    48     153.869 141.857 130.580  1.00                 O  
ATOM    316  CB  MET    48     151.490 139.927 129.283  1.00                 C  
ATOM    317  SD  MET    48     151.417 140.091 126.519  1.00                 S  
ATOM    318  CE  MET    48     150.243 141.440 126.619  1.00                 C  
ATOM    319  CG  MET    48     152.317 140.307 128.066  1.00                 C  
ATOM    320  N   GLU    49     151.794 142.391 131.268  1.00                 N  
ATOM    321  CA  GLU    49     152.119 143.792 131.464  1.00                 C  
ATOM    322  C   GLU    49     153.040 143.934 132.656  1.00                 C  
ATOM    323  O   GLU    49     153.986 144.727 132.626  1.00                 O  
ATOM    324  CB  GLU    49     150.844 144.616 131.656  1.00                 C  
ATOM    325  CD  GLU    49     150.694 145.449 129.276  1.00                 C  
ATOM    326  CG  GLU    49     149.985 144.730 130.407  1.00                 C  
ATOM    327  OE1 GLU    49     151.209 146.562 129.510  1.00                 O  
ATOM    328  OE2 GLU    49     150.736 144.898 128.156  1.00                 O  
ATOM    329  N   PHE    50     152.806 143.152 133.704  1.00                 N  
ATOM    330  CA  PHE    50     153.780 143.127 134.783  1.00                 C  
ATOM    331  C   PHE    50     155.135 142.656 134.266  1.00                 C  
ATOM    332  O   PHE    50     156.181 143.173 134.671  1.00                 O  
ATOM    333  CB  PHE    50     153.298 142.223 135.919  1.00                 C  
ATOM    334  CG  PHE    50     154.245 142.155 137.083  1.00                 C  
ATOM    335  CZ  PHE    50     156.000 142.022 139.234  1.00                 C  
ATOM    336  CD1 PHE    50     154.297 143.178 138.013  1.00                 C  
ATOM    337  CE1 PHE    50     155.168 143.115 139.084  1.00                 C  
ATOM    338  CD2 PHE    50     155.084 141.067 137.247  1.00                 C  
ATOM    339  CE2 PHE    50     155.956 141.004 138.318  1.00                 C  
ATOM    340  N   SER    51     155.132 141.675 133.365  1.00                 N  
ATOM    341  CA  SER    51     156.375 141.121 132.846  1.00                 C  
ATOM    342  C   SER    51     157.199 142.179 132.134  1.00                 C  
ATOM    343  O   SER    51     158.401 142.318 132.382  1.00                 O  
ATOM    344  CB  SER    51     156.087 139.957 131.895  1.00                 C  
ATOM    345  OG  SER    51     157.288 139.423 131.365  1.00                 O  
ATOM    346  N   ALA    52     156.575 142.942 131.241  1.00                 N  
ATOM    347  CA  ALA    52     157.347 143.973 130.564  1.00                 C  
ATOM    348  C   ALA    52     157.701 145.108 131.513  1.00                 C  
ATOM    349  O   ALA    52     158.824 145.636 131.481  1.00                 O  
ATOM    350  CB  ALA    52     156.577 144.513 129.369  1.00                 C  
ATOM    351  N   ASP    53     156.749 145.504 132.358  1.00                 N  
ATOM    352  CA  ASP    53     156.991 146.636 133.236  1.00                 C  
ATOM    353  C   ASP    53     158.163 146.366 134.157  1.00                 C  
ATOM    354  O   ASP    53     158.974 147.257 134.396  1.00                 O  
ATOM    355  CB  ASP    53     155.739 146.956 134.055  1.00                 C  
ATOM    356  CG  ASP    53     154.637 147.575 133.218  1.00                 C  
ATOM    357  OD1 ASP    53     154.926 148.008 132.082  1.00                 O  
ATOM    358  OD2 ASP    53     153.485 147.627 133.697  1.00                 O  
ATOM    359  N   MET    54     158.265 145.148 134.693  1.00                 N  
ATOM    360  CA  MET    54     159.435 144.806 135.493  1.00                 C  
ATOM    361  C   MET    54     160.715 145.141 134.747  1.00                 C  
ATOM    362  O   MET    54     161.647 145.712 135.321  1.00                 O  
ATOM    363  CB  MET    54     159.413 143.323 135.868  1.00                 C  
ATOM    364  SD  MET    54     160.374 143.704 138.438  1.00                 S  
ATOM    365  CE  MET    54     158.991 142.806 139.137  1.00                 C  
ATOM    366  CG  MET    54     160.517 142.908 136.826  1.00                 C  
ATOM    367  N   VAL    55     160.744 144.857 133.444  1.00                 N  
ATOM    368  CA  VAL    55     161.908 145.201 132.639  1.00                 C  
ATOM    369  C   VAL    55     162.092 146.710 132.571  1.00                 C  
ATOM    370  O   VAL    55     163.215 147.216 132.696  1.00                 O  
ATOM    371  CB  VAL    55     161.802 144.621 131.217  1.00                 C  
ATOM    372  CG1 VAL    55     162.916 145.164 130.335  1.00                 C  
ATOM    373  CG2 VAL    55     161.843 143.101 131.257  1.00                 C  
ATOM    374  N   LEU    56     160.998 147.455 132.432  1.00                 N  
ATOM    375  CA  LEU    56     161.150 148.903 132.364  1.00                 C  
ATOM    376  C   LEU    56     161.595 149.492 133.697  1.00                 C  
ATOM    377  O   LEU    56     162.629 150.164 133.778  1.00                 O  
ATOM    378  CB  LEU    56     159.840 149.559 131.924  1.00                 C  
ATOM    379  CG  LEU    56     159.847 151.086 131.822  1.00                 C  
ATOM    380  CD1 LEU    56     160.872 151.551 130.799  1.00                 C  
ATOM    381  CD2 LEU    56     158.465 151.607 131.460  1.00                 C  
ATOM    382  N   ARG    57     160.810 149.280 134.749  1.00                 N  
ATOM    383  CA  ARG    57     161.111 149.898 136.030  1.00                 C  
ATOM    384  C   ARG    57     162.472 149.461 136.530  1.00                 C  
ATOM    385  O   ARG    57     163.190 150.257 137.146  1.00                 O  
ATOM    386  CB  ARG    57     160.032 149.552 137.058  1.00                 C  
ATOM    387  CD  ARG    57     157.777 150.100 138.014  1.00                 C  
ATOM    388  NE  ARG    57     157.435 148.705 138.284  1.00                 N  
ATOM    389  CG  ARG    57     158.698 150.238 136.813  1.00                 C  
ATOM    390  CZ  ARG    57     156.409 148.067 137.731  1.00                 C  
ATOM    391  NH1 ARG    57     156.174 146.798 138.036  1.00                 N  
ATOM    392  NH2 ARG    57     155.619 148.699 136.873  1.00                 N  
ATOM    393  N   PHE    58     162.849 148.199 136.296  1.00                 N  
ATOM    394  CA  PHE    58     164.214 147.829 136.644  1.00                 C  
ATOM    395  C   PHE    58     165.195 148.648 135.826  1.00                 C  
ATOM    396  O   PHE    58     166.174 149.169 136.369  1.00                 O  
ATOM    397  CB  PHE    58     164.437 146.332 136.419  1.00                 C  
ATOM    398  CG  PHE    58     163.795 145.460 137.459  1.00                 C  
ATOM    399  CZ  PHE    58     162.608 143.841 139.381  1.00                 C  
ATOM    400  CD1 PHE    58     163.237 146.013 138.599  1.00                 C  
ATOM    401  CE1 PHE    58     162.646 145.211 139.556  1.00                 C  
ATOM    402  CD2 PHE    58     163.749 144.087 137.299  1.00                 C  
ATOM    403  CE2 PHE    58     163.158 143.284 138.257  1.00                 C  
ATOM    404  N   LYS    59     164.906 148.853 134.536  1.00                 N  
ATOM    405  CA  LYS    59     165.806 149.666 133.731  1.00                 C  
ATOM    406  C   LYS    59     165.977 151.047 134.350  1.00                 C  
ATOM    407  O   LYS    59     167.083 151.598 134.360  1.00                 O  
ATOM    408  CB  LYS    59     165.283 149.785 132.298  1.00                 C  
ATOM    409  CD  LYS    59     165.650 150.591 129.950  1.00                 C  
ATOM    410  CE  LYS    59     166.545 151.402 129.027  1.00                 C  
ATOM    411  CG  LYS    59     166.189 150.578 131.371  1.00                 C  
ATOM    412  NZ  LYS    59     166.028 151.425 127.631  1.00                 N  
ATOM    413  N   PHE    60     164.899 151.610 134.895  1.00                 N  
ATOM    414  CA  PHE    60     165.020 152.863 135.630  1.00                 C  
ATOM    415  C   PHE    60     165.912 152.699 136.855  1.00                 C  
ATOM    416  O   PHE    60     166.839 153.485 137.071  1.00                 O  
ATOM    417  CB  PHE    60     163.640 153.373 136.051  1.00                 C  
ATOM    418  CG  PHE    60     163.682 154.635 136.865  1.00                 C  
ATOM    419  CZ  PHE    60     163.760 156.966 138.377  1.00                 C  
ATOM    420  CD1 PHE    60     163.861 155.864 136.254  1.00                 C  
ATOM    421  CE1 PHE    60     163.899 157.025 137.003  1.00                 C  
ATOM    422  CD2 PHE    60     163.544 154.592 138.241  1.00                 C  
ATOM    423  CE2 PHE    60     163.583 155.753 138.989  1.00                 C  
ATOM    424  N   ASP    61     165.655 151.672 137.666  1.00                 N  
ATOM    425  CA  ASP    61     166.458 151.465 138.868  1.00                 C  
ATOM    426  C   ASP    61     167.822 150.867 138.541  1.00                 C  
ATOM    427  O   ASP    61     168.860 151.485 138.797  1.00                 O  
ATOM    428  CB  ASP    61     165.720 150.559 139.856  1.00                 C  
ATOM    429  CG  ASP    61     164.525 151.241 140.491  1.00                 C  
ATOM    430  OD1 ASP    61     164.423 152.481 140.385  1.00                 O  
ATOM    431  OD2 ASP    61     163.689 150.535 141.094  1.00                 O  
ATOM    432  N   ARG    62     167.835 149.672 137.955  1.00                 N  
ATOM    433  CA  ARG    62     169.062 149.006 137.539  1.00                 C  
ATOM    434  C   ARG    62     168.698 147.877 136.595  1.00                 C  
ATOM    435  O   ARG    62     167.745 147.135 136.836  1.00                 O  
ATOM    436  CB  ARG    62     169.832 148.493 138.757  1.00                 C  
ATOM    437  CD  ARG    62     171.928 147.468 139.683  1.00                 C  
ATOM    438  NE  ARG    62     173.203 146.823 139.378  1.00                 N  
ATOM    439  CG  ARG    62     171.181 147.875 138.424  1.00                 C  
ATOM    440  CZ  ARG    62     174.033 146.338 140.296  1.00                 C  
ATOM    441  NH1 ARG    62     175.172 145.768 139.925  1.00                 N  
ATOM    442  NH2 ARG    62     173.722 146.423 141.582  1.00                 N  
ATOM    443  N   LYS    63     169.514 147.713 135.569  1.00                 N  
ATOM    444  CA  LYS    63     169.355 146.651 134.603  1.00                 C  
ATOM    445  C   LYS    63     170.493 145.653 134.573  1.00                 C  
ATOM    446  O   LYS    63     170.473 144.751 133.729  1.00                 O  
ATOM    447  CB  LYS    63     169.187 147.227 133.196  1.00                 C  
ATOM    448  CD  LYS    63     170.170 148.525 131.285  1.00                 C  
ATOM    449  CE  LYS    63     171.397 149.254 130.762  1.00                 C  
ATOM    450  CG  LYS    63     170.406 147.979 132.684  1.00                 C  
ATOM    451  NZ  LYS    63     171.183 149.788 129.389  1.00                 N  
ATOM    452  N   GLY    64     171.481 145.776 135.455  1.00                 N  
ATOM    453  CA  GLY    64     172.585 144.829 135.408  1.00                 C  
ATOM    454  C   GLY    64     172.086 143.417 135.616  1.00                 C  
ATOM    455  O   GLY    64     172.606 142.471 135.015  1.00                 O  
ATOM    456  N   PHE    65     171.064 143.264 136.440  1.00                 N  
ATOM    457  CA  PHE    65     170.500 141.962 136.711  1.00                 C  
ATOM    458  C   PHE    65     169.379 141.641 135.740  1.00                 C  
ATOM    459  O   PHE    65     169.139 140.463 135.460  1.00                 O  
ATOM    460  CB  PHE    65     169.986 141.890 138.150  1.00                 C  
ATOM    461  CG  PHE    65     171.074 141.936 139.185  1.00                 C  
ATOM    462  CZ  PHE    65     173.089 142.014 141.099  1.00                 C  
ATOM    463  CD1 PHE    65     171.307 143.088 139.915  1.00                 C  
ATOM    464  CE1 PHE    65     172.307 143.131 140.867  1.00                 C  
ATOM    465  CD2 PHE    65     171.865 140.827 139.429  1.00                 C  
ATOM    466  CE2 PHE    65     172.865 140.869 140.381  1.00                 C  
ATOM    467  N   TRP    66     168.742 142.672 135.175  1.00                 N  
ATOM    468  CA  TRP    66     167.657 142.471 134.223  1.00                 C  
ATOM    469  C   TRP    66     168.097 141.581 133.072  1.00                 C  
ATOM    470  O   TRP    66     167.274 140.884 132.479  1.00                 O  
ATOM    471  CB  TRP    66     167.158 143.815 133.687  1.00                 C  
ATOM    472  CG  TRP    66     166.022 143.690 132.720  1.00                 C  
ATOM    473  CD1 TRP    66     164.691 143.644 133.020  1.00                 C  
ATOM    474  NE1 TRP    66     163.949 143.526 131.870  1.00                 N  
ATOM    475  CD2 TRP    66     166.116 143.595 131.293  1.00                 C  
ATOM    476  CE2 TRP    66     164.804 143.495 130.796  1.00                 C  
ATOM    477  CH2 TRP    66     165.588 143.380 128.572  1.00                 C  
ATOM    478  CZ2 TRP    66     164.527 143.386 129.434  1.00                 C  
ATOM    479  CE3 TRP    66     167.181 143.586 130.388  1.00                 C  
ATOM    480  CZ3 TRP    66     166.903 143.479 129.039  1.00                 C  
ATOM    481  N   VAL    67     169.364 141.659 132.671  1.00                 N  
ATOM    482  CA  VAL    67     169.854 140.705 131.692  1.00                 C  
ATOM    483  C   VAL    67     169.869 139.291 132.244  1.00                 C  
ATOM    484  O   VAL    67     169.340 138.358 131.629  1.00                 O  
ATOM    485  CB  VAL    67     171.264 141.077 131.198  1.00                 C  
ATOM    486  CG1 VAL    67     171.830 139.972 130.319  1.00                 C  
ATOM    487  CG2 VAL    67     171.234 142.399 130.446  1.00                 C  
ATOM    488  N   THR    68     170.448 139.122 133.436  1.00                 N  
ATOM    489  CA  THR    68     170.424 137.822 134.098  1.00                 C  
ATOM    490  C   THR    68     169.008 137.461 134.518  1.00                 C  
ATOM    491  O   THR    68     168.514 136.371 134.203  1.00                 O  
ATOM    492  CB  THR    68     171.351 137.798 135.328  1.00                 C  
ATOM    493  OG1 THR    68     172.702 138.040 134.916  1.00                 O  
ATOM    494  CG2 THR    68     171.288 136.442 136.015  1.00                 C  
ATOM    495  N   PHE    69     168.348 138.364 135.251  1.00                 N  
ATOM    496  CA  PHE    69     166.943 138.176 135.587  1.00                 C  
ATOM    497  C   PHE    69     166.148 137.802 134.353  1.00                 C  
ATOM    498  O   PHE    69     165.148 137.093 134.452  1.00                 O  
ATOM    499  CB  PHE    69     166.371 139.443 136.227  1.00                 C  
ATOM    500  CG  PHE    69     164.924 139.326 136.612  1.00                 C  
ATOM    501  CZ  PHE    69     162.244 139.115 137.321  1.00                 C  
ATOM    502  CD1 PHE    69     164.552 138.660 137.767  1.00                 C  
ATOM    503  CE1 PHE    69     163.220 138.553 138.122  1.00                 C  
ATOM    504  CD2 PHE    69     163.935 139.884 135.821  1.00                 C  
ATOM    505  CE2 PHE    69     162.604 139.777 136.176  1.00                 C  
ATOM    506  N   HIS    70     166.550 138.318 133.194  1.00                 N  
ATOM    507  CA  HIS    70     165.968 137.918 131.926  1.00                 C  
ATOM    508  C   HIS    70     166.405 136.525 131.510  1.00                 C  
ATOM    509  O   HIS    70     165.690 135.874 130.743  1.00                 O  
ATOM    510  CB  HIS    70     166.336 138.918 130.828  1.00                 C  
ATOM    511  CG  HIS    70     165.673 138.645 129.514  1.00                 C  
ATOM    512  ND1 HIS    70     164.323 138.832 129.308  1.00                 N  
ATOM    513  CE1 HIS    70     164.024 138.504 128.039  1.00                 C  
ATOM    514  CD2 HIS    70     166.110 138.170 128.210  1.00                 C  
ATOM    515  NE2 HIS    70     165.091 138.106 127.374  1.00                 N  
ATOM    516  N   HIS    71     167.562 136.048 131.980  1.00                 N  
ATOM    517  CA  HIS    71     167.894 134.652 131.716  1.00                 C  
ATOM    518  C   HIS    71     167.000 133.731 132.530  1.00                 C  
ATOM    519  O   HIS    71     166.560 132.687 132.036  1.00                 O  
ATOM    520  CB  HIS    71     169.367 134.383 132.031  1.00                 C  
ATOM    521  CG  HIS    71     170.318 135.032 131.074  1.00                 C  
ATOM    522  ND1 HIS    71     170.369 134.702 129.737  1.00                 N  
ATOM    523  CE1 HIS    71     171.314 135.448 129.138  1.00                 C  
ATOM    524  CD2 HIS    71     171.348 136.056 131.168  1.00                 C  
ATOM    525  NE2 HIS    71     171.906 136.262 129.991  1.00                 N  
ATOM    526  N   ILE    72     166.742 134.082 133.789  1.00                 N  
ATOM    527  CA  ILE    72     165.728 133.341 134.524  1.00                 C  
ATOM    528  C   ILE    72     164.374 133.537 133.869  1.00                 C  
ATOM    529  O   ILE    72     163.536 132.629 133.874  1.00                 O  
ATOM    530  CB  ILE    72     165.680 133.765 136.004  1.00                 C  
ATOM    531  CD1 ILE    72     167.123 133.946 138.098  1.00                 C  
ATOM    532  CG1 ILE    72     166.960 133.335 136.723  1.00                 C  
ATOM    533  CG2 ILE    72     164.436 133.208 136.678  1.00                 C  
ATOM    534  N   LEU    73     164.152 134.722 133.299  1.00                 N  
ATOM    535  CA  LEU    73     162.981 134.948 132.474  1.00                 C  
ATOM    536  C   LEU    73     163.017 134.069 131.237  1.00                 C  
ATOM    537  O   LEU    73     161.966 133.628 130.759  1.00                 O  
ATOM    538  CB  LEU    73     162.883 136.422 132.075  1.00                 C  
ATOM    539  CG  LEU    73     162.570 137.410 133.200  1.00                 C  
ATOM    540  CD1 LEU    73     162.667 138.843 132.700  1.00                 C  
ATOM    541  CD2 LEU    73     161.189 137.144 133.780  1.00                 C  
ATOM    542  N   CYS    74     164.220 133.757 130.737  1.00                 N  
ATOM    543  CA  CYS    74     164.344 132.858 129.596  1.00                 C  
ATOM    544  C   CYS    74     163.822 131.472 129.933  1.00                 C  
ATOM    545  O   CYS    74     163.669 130.642 129.033  1.00                 O  
ATOM    546  CB  CYS    74     165.801 132.774 129.136  1.00                 C  
ATOM    547  SG  CYS    74     166.914 131.983 130.322  1.00                 S  
ATOM    548  N   VAL    75     163.577 131.207 131.211  1.00                 N  
ATOM    549  CA  VAL    75     162.724 130.127 131.679  1.00                 C  
ATOM    550  C   VAL    75     161.414 130.653 132.241  1.00                 C  
ATOM    551  O   VAL    75     160.354 130.106 131.939  1.00                 O  
ATOM    552  CB  VAL    75     163.433 129.269 132.744  1.00                 C  
ATOM    553  CG1 VAL    75     162.487 128.212 133.292  1.00                 C  
ATOM    554  CG2 VAL    75     164.681 128.623 132.162  1.00                 C  
ATOM    555  N   VAL    76     161.472 131.713 133.048  1.00                 N  
ATOM    556  CA  VAL    76     160.299 132.362 133.606  1.00                 C  
ATOM    557  C   VAL    76     159.432 133.101 132.603  1.00                 C  
ATOM    558  O   VAL    76     158.287 132.698 132.352  1.00                 O  
ATOM    559  CB  VAL    76     160.680 133.362 134.713  1.00                 C  
ATOM    560  CG1 VAL    76     159.464 134.165 135.147  1.00                 C  
ATOM    561  CG2 VAL    76     161.294 132.635 135.900  1.00                 C  
ATOM    562  N   THR    77     159.951 134.192 132.022  1.00                 N  
ATOM    563  CA  THR    77     159.129 134.926 131.070  1.00                 C  
ATOM    564  C   THR    77     158.777 134.022 129.913  1.00                 C  
ATOM    565  O   THR    77     157.747 134.216 129.268  1.00                 O  
ATOM    566  CB  THR    77     159.846 136.191 130.563  1.00                 C  
ATOM    567  OG1 THR    77     158.918 137.014 129.845  1.00                 O  
ATOM    568  CG2 THR    77     160.988 135.818 129.630  1.00                 C  
ATOM    569  N   TYR    78     159.616 133.022 129.646  1.00                 N  
ATOM    570  CA  TYR    78     159.248 132.016 128.664  1.00                 C  
ATOM    571  C   TYR    78     157.947 131.338 129.058  1.00                 C  
ATOM    572  O   TYR    78     157.055 131.141 128.223  1.00                 O  
ATOM    573  CB  TYR    78     160.364 130.981 128.513  1.00                 C  
ATOM    574  CG  TYR    78     160.063 129.897 127.503  1.00                 C  
ATOM    575  OH  TYR    78     159.230 126.928 124.713  1.00                 O  
ATOM    576  CZ  TYR    78     159.506 127.909 125.638  1.00                 C  
ATOM    577  CD1 TYR    78     159.714 130.219 126.198  1.00                 C  
ATOM    578  CE1 TYR    78     159.436 129.235 125.268  1.00                 C  
ATOM    579  CD2 TYR    78     160.128 128.556 127.858  1.00                 C  
ATOM    580  CE2 TYR    78     159.853 127.558 126.941  1.00                 C  
ATOM    581  N   SER    79     157.796 131.033 130.344  1.00                 N  
ATOM    582  CA  SER    79     156.539 130.476 130.813  1.00                 C  
ATOM    583  C   SER    79     155.410 131.472 130.623  1.00                 C  
ATOM    584  O   SER    79     154.323 131.112 130.161  1.00                 O  
ATOM    585  CB  SER    79     156.649 130.070 132.284  1.00                 C  
ATOM    586  OG  SER    79     157.561 128.999 132.451  1.00                 O  
ATOM    587  N   GLU    80     155.661 132.739 130.941  1.00                 N  
ATOM    588  CA  GLU    80     154.598 133.735 130.857  1.00                 C  
ATOM    589  C   GLU    80     154.104 133.885 129.422  1.00                 C  
ATOM    590  O   GLU    80     152.903 133.801 129.150  1.00                 O  
ATOM    591  CB  GLU    80     155.084 135.084 131.392  1.00                 C  
ATOM    592  CD  GLU    80     155.867 136.434 133.377  1.00                 C  
ATOM    593  CG  GLU    80     155.295 135.115 132.896  1.00                 C  
ATOM    594  OE1 GLU    80     156.713 137.011 132.661  1.00                 O  
ATOM    595  OE2 GLU    80     155.471 136.891 134.469  1.00                 O  
ATOM    596  N   VAL    81     155.023 134.091 128.479  1.00                 N  
ATOM    597  CA  VAL    81     154.616 134.283 127.093  1.00                 C  
ATOM    598  C   VAL    81     154.011 133.026 126.508  1.00                 C  
ATOM    599  O   VAL    81     153.012 133.097 125.787  1.00                 O  
ATOM    600  CB  VAL    81     155.797 134.739 126.216  1.00                 C  
ATOM    601  CG1 VAL    81     155.394 134.762 124.750  1.00                 C  
ATOM    602  CG2 VAL    81     156.290 136.108 126.658  1.00                 C  
ATOM    603  N   VAL    82     154.616 131.871 126.756  1.00                 N  
ATOM    604  CA  VAL    82     153.992 130.659 126.251  1.00                 C  
ATOM    605  C   VAL    82     152.567 130.543 126.766  1.00                 C  
ATOM    606  O   VAL    82     151.647 130.174 126.021  1.00                 O  
ATOM    607  CB  VAL    82     154.800 129.406 126.637  1.00                 C  
ATOM    608  CG1 VAL    82     154.025 128.144 126.285  1.00                 C  
ATOM    609  CG2 VAL    82     156.155 129.413 125.947  1.00                 C  
ATOM    610  N   PHE    83     152.354 130.927 128.023  1.00                 N  
ATOM    611  CA  PHE    83     150.993 131.010 128.525  1.00                 C  
ATOM    612  C   PHE    83     150.192 132.005 127.705  1.00                 C  
ATOM    613  O   PHE    83     149.005 131.796 127.459  1.00                 O  
ATOM    614  CB  PHE    83     150.990 131.405 130.003  1.00                 C  
ATOM    615  CG  PHE    83     149.616 131.499 130.603  1.00                 C  
ATOM    616  CZ  PHE    83     147.074 131.679 131.712  1.00                 C  
ATOM    617  CD1 PHE    83     148.930 130.358 130.979  1.00                 C  
ATOM    618  CE1 PHE    83     147.666 130.444 131.531  1.00                 C  
ATOM    619  CD2 PHE    83     149.010 132.729 130.791  1.00                 C  
ATOM    620  CE2 PHE    83     147.746 132.815 131.342  1.00                 C  
ATOM    621  N   SER    84     150.831 133.096 127.276  1.00                 N  
ATOM    622  CA  SER    84     150.136 134.125 126.507  1.00                 C  
ATOM    623  C   SER    84     149.592 133.534 125.218  1.00                 C  
ATOM    624  O   SER    84     148.424 133.744 124.857  1.00                 O  
ATOM    625  CB  SER    84     151.074 135.297 126.210  1.00                 C  
ATOM    626  OG  SER    84     151.440 135.972 127.400  1.00                 O  
ATOM    627  N   GLY    85     150.423 132.743 124.539  1.00                 N  
ATOM    628  CA  GLY    85     149.956 132.009 123.378  1.00                 C  
ATOM    629  C   GLY    85     148.802 131.118 123.774  1.00                 C  
ATOM    630  O   GLY    85     147.791 131.033 123.062  1.00                 O  
ATOM    631  N   ASN    86     148.918 130.478 124.934  1.00                 N  
ATOM    632  CA  ASN    86     147.883 129.543 125.342  1.00                 C  
ATOM    633  C   ASN    86     146.563 130.263 125.569  1.00                 C  
ATOM    634  O   ASN    86     145.493 129.701 125.328  1.00                 O  
ATOM    635  CB  ASN    86     148.311 128.785 126.600  1.00                 C  
ATOM    636  CG  ASN    86     149.382 127.749 126.320  1.00                 C  
ATOM    637  OD1 ASN    86     149.568 127.328 125.178  1.00                 O  
ATOM    638  ND2 ASN    86     150.091 127.335 127.364  1.00                 N  
ATOM    639  N   GLY    87     146.622 131.486 126.085  1.00                 N  
ATOM    640  CA  GLY    87     145.409 132.232 126.373  1.00                 C  
ATOM    641  C   GLY    87     144.746 132.717 125.099  1.00                 C  
ATOM    642  O   GLY    87     143.535 132.557 124.925  1.00                 O  
ATOM    643  N   HIS    88     145.515 133.306 124.187  1.00                 N  
ATOM    644  CA  HIS    88     144.867 133.825 122.989  1.00                 C  
ATOM    645  C   HIS    88     144.298 132.680 122.168  1.00                 C  
ATOM    646  O   HIS    88     143.129 132.708 121.742  1.00                 O  
ATOM    647  CB  HIS    88     145.855 134.646 122.158  1.00                 C  
ATOM    648  CG  HIS    88     146.244 135.945 122.793  1.00                 C  
ATOM    649  ND1 HIS    88     145.340 136.958 123.028  1.00                 N  
ATOM    650  CE1 HIS    88     145.981 137.992 123.604  1.00                 C  
ATOM    651  CD2 HIS    88     147.479 136.524 123.302  1.00                 C  
ATOM    652  NE2 HIS    88     147.264 137.738 123.771  1.00                 N  
ATOM    653  N   TYR    89     145.091 131.620 122.002  1.00                 N  
ATOM    654  CA  TYR    89     144.584 130.421 121.353  1.00                 C  
ATOM    655  C   TYR    89     143.387 129.881 122.110  1.00                 C  
ATOM    656  O   TYR    89     142.458 129.325 121.515  1.00                 O  
ATOM    657  CB  TYR    89     145.682 129.359 121.256  1.00                 C  
ATOM    658  CG  TYR    89     145.247 128.091 120.557  1.00                 C  
ATOM    659  OH  TYR    89     144.058 124.608 118.622  1.00                 O  
ATOM    660  CZ  TYR    89     144.451 125.760 119.264  1.00                 C  
ATOM    661  CD1 TYR    89     145.550 127.876 119.219  1.00                 C  
ATOM    662  CE1 TYR    89     145.157 126.720 118.572  1.00                 C  
ATOM    663  CD2 TYR    89     144.534 127.112 121.238  1.00                 C  
ATOM    664  CE2 TYR    89     144.133 125.950 120.608  1.00                 C  
ATOM    665  N   PHE    90     143.405 130.018 123.430  1.00                 N  
ATOM    666  CA  PHE    90     142.311 129.507 124.237  1.00                 C  
ATOM    667  C   PHE    90     141.016 130.209 123.880  1.00                 C  
ATOM    668  O   PHE    90     140.021 129.571 123.533  1.00                 O  
ATOM    669  CB  PHE    90     142.618 129.678 125.726  1.00                 C  
ATOM    670  CG  PHE    90     143.635 128.705 126.251  1.00                 C  
ATOM    671  CZ  PHE    90     145.517 126.908 127.228  1.00                 C  
ATOM    672  CD1 PHE    90     143.994 127.591 125.512  1.00                 C  
ATOM    673  CE1 PHE    90     144.929 126.695 125.995  1.00                 C  
ATOM    674  CD2 PHE    90     144.232 128.903 127.483  1.00                 C  
ATOM    675  CE2 PHE    90     145.168 128.008 127.966  1.00                 C  
ATOM    676  N   ALA    91     141.028 131.532 123.936  1.00                 N  
ATOM    677  CA  ALA    91     139.831 132.311 123.673  1.00                 C  
ATOM    678  C   ALA    91     139.314 132.084 122.260  1.00                 C  
ATOM    679  O   ALA    91     138.109 131.870 122.055  1.00                 O  
ATOM    680  CB  ALA    91     140.103 133.791 123.892  1.00                 C  
ATOM    681  N   VAL    92     140.214 131.993 121.289  1.00                 N  
ATOM    682  CA  VAL    92     139.693 131.815 119.941  1.00                 C  
ATOM    683  C   VAL    92     139.172 130.401 119.758  1.00                 C  
ATOM    684  O   VAL    92     138.106 130.191 119.169  1.00                 O  
ATOM    685  CB  VAL    92     140.761 132.129 118.877  1.00                 C  
ATOM    686  CG1 VAL    92     140.253 131.768 117.490  1.00                 C  
ATOM    687  CG2 VAL    92     141.158 133.596 118.938  1.00                 C  
ATOM    688  N   ARG    93     139.887 129.429 120.295  1.00                 N  
ATOM    689  CA  ARG    93     139.454 128.053 120.161  1.00                 C  
ATOM    690  C   ARG    93     138.143 127.806 120.895  1.00                 C  
ATOM    691  O   ARG    93     137.327 126.995 120.445  1.00                 O  
ATOM    692  CB  ARG    93     140.530 127.099 120.684  1.00                 C  
ATOM    693  CD  ARG    93     139.901 125.191 119.181  1.00                 C  
ATOM    694  NE  ARG    93     141.126 125.211 118.386  1.00                 N  
ATOM    695  CG  ARG    93     140.144 125.631 120.615  1.00                 C  
ATOM    696  CZ  ARG    93     141.163 125.067 117.065  1.00                 C  
ATOM    697  NH1 ARG    93     142.325 125.099 116.427  1.00                 N  
ATOM    698  NH2 ARG    93     140.038 124.893 116.386  1.00                 N  
ATOM    699  N   LEU    94     137.911 128.485 122.015  1.00                 N  
ATOM    700  CA  LEU    94     136.576 128.458 122.598  1.00                 C  
ATOM    701  C   LEU    94     135.547 129.054 121.658  1.00                 C  
ATOM    702  O   LEU    94     134.403 128.583 121.604  1.00                 O  
ATOM    703  CB  LEU    94     136.558 129.208 123.931  1.00                 C  
ATOM    704  CG  LEU    94     137.318 128.554 125.087  1.00                 C  
ATOM    705  CD1 LEU    94     137.372 129.484 126.290  1.00                 C  
ATOM    706  CD2 LEU    94     136.675 127.230 125.472  1.00                 C  
ATOM    707  N   VAL    95     135.922 130.084 120.901  1.00                 N  
ATOM    708  CA  VAL    95     134.997 130.512 119.860  1.00                 C  
ATOM    709  C   VAL    95     134.718 129.363 118.903  1.00                 C  
ATOM    710  O   VAL    95     133.580 129.182 118.451  1.00                 O  
ATOM    711  CB  VAL    95     135.539 131.730 119.089  1.00                 C  
ATOM    712  CG1 VAL    95     134.666 132.027 117.880  1.00                 C  
ATOM    713  CG2 VAL    95     135.622 132.944 120.002  1.00                 C  
ATOM    714  N   MET    96     135.734 128.544 118.621  1.00                 N  
ATOM    715  CA  MET    96     135.496 127.367 117.797  1.00                 C  
ATOM    716  C   MET    96     134.445 126.482 118.433  1.00                 C  
ATOM    717  O   MET    96     133.504 126.033 117.769  1.00                 O  
ATOM    718  CB  MET    96     136.796 126.588 117.587  1.00                 C  
ATOM    719  SD  MET    96     138.224 124.538 116.390  1.00                 S  
ATOM    720  CE  MET    96     137.685 123.144 115.402  1.00                 C  
ATOM    721  CG  MET    96     136.656 125.382 116.673  1.00                 C  
ATOM    722  N   MET    97     134.588 126.225 119.732  1.00                 N  
ATOM    723  CA  MET    97     133.686 125.285 120.378  1.00                 C  
ATOM    724  C   MET    97     132.266 125.806 120.317  1.00                 C  
ATOM    725  O   MET    97     131.337 125.058 120.009  1.00                 O  
ATOM    726  CB  MET    97     134.112 125.044 121.828  1.00                 C  
ATOM    727  SD  MET    97     131.763 124.845 123.283  1.00                 S  
ATOM    728  CE  MET    97     132.494 125.808 124.603  1.00                 C  
ATOM    729  CG  MET    97     133.227 124.063 122.579  1.00                 C  
ATOM    730  N   GLU    98     132.070 127.096 120.589  1.00                 N  
ATOM    731  CA  GLU    98     130.712 127.624 120.557  1.00                 C  
ATOM    732  C   GLU    98     130.130 127.577 119.156  1.00                 C  
ATOM    733  O   GLU    98     128.957 127.227 118.975  1.00                 O  
ATOM    734  CB  GLU    98     130.683 129.060 121.085  1.00                 C  
ATOM    735  CD  GLU    98     130.984 130.619 123.049  1.00                 C  
ATOM    736  CG  GLU    98     130.961 129.180 122.574  1.00                 C  
ATOM    737  OE1 GLU    98     130.482 131.495 122.313  1.00                 O  
ATOM    738  OE2 GLU    98     131.502 130.872 124.156  1.00                 O  
ATOM    739  N   CYS    99     130.932 127.916 118.150  1.00                 N  
ATOM    740  CA  CYS    99     130.439 127.796 116.792  1.00                 C  
ATOM    741  C   CYS    99     129.997 126.379 116.499  1.00                 C  
ATOM    742  O   CYS    99     128.928 126.156 115.925  1.00                 O  
ATOM    743  CB  CYS    99     131.512 128.231 115.792  1.00                 C  
ATOM    744  SG  CYS    99     131.857 130.005 115.791  1.00                 S  
ATOM    745  N   ILE   100     130.796 125.402 116.929  1.00                 N  
ATOM    746  CA  ILE   100     130.391 124.009 116.804  1.00                 C  
ATOM    747  C   ILE   100     129.104 123.758 117.569  1.00                 C  
ATOM    748  O   ILE   100     128.286 122.928 117.172  1.00                 O  
ATOM    749  CB  ILE   100     131.495 123.054 117.295  1.00                 C  
ATOM    750  CD1 ILE   100     133.933 122.420 116.903  1.00                 C  
ATOM    751  CG1 ILE   100     132.700 123.104 116.353  1.00                 C  
ATOM    752  CG2 ILE   100     130.950 121.642 117.444  1.00                 C  
ATOM    753  N   LEU   101     128.944 124.416 118.708  1.00                 N  
ATOM    754  CA  LEU   101     127.735 124.245 119.491  1.00                 C  
ATOM    755  C   LEU   101     126.509 124.635 118.683  1.00                 C  
ATOM    756  O   LEU   101     125.540 123.877 118.599  1.00                 O  
ATOM    757  CB  LEU   101     127.807 125.072 120.776  1.00                 C  
ATOM    758  CG  LEU   101     126.576 125.024 121.683  1.00                 C  
ATOM    759  CD1 LEU   101     126.322 123.606 122.170  1.00                 C  
ATOM    760  CD2 LEU   101     126.743 125.967 122.865  1.00                 C  
ATOM    761  N   PRO   102     126.534 125.818 118.073  1.00                 N  
ATOM    762  CA  PRO   102     125.376 126.251 117.300  1.00                 C  
ATOM    763  C   PRO   102     125.195 125.446 116.019  1.00                 C  
ATOM    764  O   PRO   102     124.089 124.989 115.717  1.00                 O  
ATOM    765  CB  PRO   102     125.669 127.719 116.985  1.00                 C  
ATOM    766  CD  PRO   102     127.450 127.010 118.418  1.00                 C  
ATOM    767  CG  PRO   102     126.551 128.172 118.100  1.00                 C  
ATOM    768  N   LEU   103     126.273 125.239 115.262  1.00                 N  
ATOM    769  CA  LEU   103     126.151 124.519 113.997  1.00                 C  
ATOM    770  C   LEU   103     125.758 123.074 114.221  1.00                 C  
ATOM    771  O   LEU   103     124.879 122.541 113.535  1.00                 O  
ATOM    772  CB  LEU   103     127.463 124.588 113.213  1.00                 C  
ATOM    773  CG  LEU   103     127.470 123.906 111.843  1.00                 C  
ATOM    774  CD1 LEU   103     126.415 124.515 110.933  1.00                 C  
ATOM    775  CD2 LEU   103     128.845 124.006 111.200  1.00                 C  
ATOM    776  N   GLN   104     126.389 122.442 115.198  1.00                 N  
ATOM    777  CA  GLN   104     126.043 121.080 115.557  1.00                 C  
ATOM    778  C   GLN   104     124.624 121.034 116.080  1.00                 C  
ATOM    779  O   GLN   104     123.869 120.102 115.793  1.00                 O  
ATOM    780  CB  GLN   104     127.024 120.534 116.597  1.00                 C  
ATOM    781  CD  GLN   104     127.052 118.144 115.782  1.00                 C  
ATOM    782  CG  GLN   104     126.802 119.073 116.953  1.00                 C  
ATOM    783  OE1 GLN   104     128.120 118.175 115.170  1.00                 O  
ATOM    784  NE2 GLN   104     126.066 117.313 115.467  1.00                 N  
ATOM    785  N   SER   105     124.239 122.061 116.827  1.00                 N  
ATOM    786  CA  SER   105     122.920 122.094 117.431  1.00                 C  
ATOM    787  C   SER   105     121.851 122.145 116.350  1.00                 C  
ATOM    788  O   SER   105     120.894 121.366 116.363  1.00                 O  
ATOM    789  CB  SER   105     122.792 123.293 118.373  1.00                 C  
ATOM    790  OG  SER   105     121.500 123.351 118.952  1.00                 O  
ATOM    791  N   ILE   106     122.021 123.044 115.386  1.00                 N  
ATOM    792  CA  ILE   106     121.025 123.223 114.341  1.00                 C  
ATOM    793  C   ILE   106     121.005 122.029 113.400  1.00                 C  
ATOM    794  O   ILE   106     119.937 121.505 113.069  1.00                 O  
ATOM    795  CB  ILE   106     121.271 124.517 113.543  1.00                 C  
ATOM    796  CD1 ILE   106     122.823 125.573 111.818  1.00                 C  
ATOM    797  CG1 ILE   106     122.601 124.436 112.792  1.00                 C  
ATOM    798  CG2 ILE   106     121.211 125.728 114.461  1.00                 C  
ATOM    799  N   SER   107     121.862 121.052 113.669  1.00                 N  
ATOM    800  CA  SER   107     121.952 119.870 112.831  1.00                 C  
ATOM    801  C   SER   107     120.984 118.777 113.221  1.00                 C  
ATOM    802  O   SER   107     121.050 117.643 112.738  1.00                 O  
ATOM    803  CB  SER   107     123.372 119.301 112.858  1.00                 C  
ATOM    804  OG  SER   107     124.300 120.220 112.309  1.00                 O  
ATOM    805  N   TRP   108     120.058 119.107 114.112  1.00                 N  
ATOM    806  CA  TRP   108     119.004 118.196 114.519  1.00                 C  
ATOM    807  C   TRP   108     119.381 116.965 115.302  1.00                 C  
ATOM    808  O   TRP   108     118.742 115.916 115.189  1.00                 O  
ATOM    809  CB  TRP   108     118.226 117.698 113.299  1.00                 C  
ATOM    810  CG  TRP   108     117.633 118.799 112.475  1.00                 C  
ATOM    811  CD1 TRP   108     118.047 119.214 111.242  1.00                 C  
ATOM    812  NE1 TRP   108     117.259 120.250 110.801  1.00                 N  
ATOM    813  CD2 TRP   108     116.518 119.628 112.825  1.00                 C  
ATOM    814  CE2 TRP   108     116.313 120.521 111.758  1.00                 C  
ATOM    815  CH2 TRP   108     114.487 121.526 112.867  1.00                 C  
ATOM    816  CZ2 TRP   108     115.298 121.477 111.768  1.00                 C  
ATOM    817  CE3 TRP   108     115.673 119.701 113.936  1.00                 C  
ATOM    818  CZ3 TRP   108     114.668 120.650 113.942  1.00                 C  
ATOM    819  N   ILE   109     120.417 117.050 116.111  1.00                 N  
ATOM    820  CA  ILE   109     120.797 115.896 116.895  1.00                 C  
ATOM    821  C   ILE   109     120.339 115.932 118.350  1.00                 C  
ATOM    822  O   ILE   109     120.743 115.102 119.169  1.00                 O  
ATOM    823  CB  ILE   109     122.323 115.686 116.888  1.00                 C  
ATOM    824  CD1 ILE   109     124.501 116.642 117.803  1.00                 C  
ATOM    825  CG1 ILE   109     123.027 116.871 117.552  1.00                 C  
ATOM    826  CG2 ILE   109     122.821 115.453 115.470  1.00                 C  
ATOM    827  N   LEU   110     119.491 116.889 118.702  1.00                 N  
ATOM    828  CA  LEU   110     119.006 116.983 120.069  1.00                 C  
ATOM    829  C   LEU   110     117.506 117.028 119.997  1.00                 C  
ATOM    830  O   LEU   110     116.817 117.534 120.887  1.00                 O  
ATOM    831  CB  LEU   110     119.592 118.215 120.762  1.00                 C  
ATOM    832  CG  LEU   110     121.112 118.235 120.936  1.00                 C  
ATOM    833  CD1 LEU   110     121.572 119.576 121.489  1.00                 C  
ATOM    834  CD2 LEU   110     121.564 117.104 121.847  1.00                 C  
ATOM    835  N   HIS   111     116.977 116.488 118.916  1.00                 N  
ATOM    836  CA  HIS   111     115.543 116.462 118.696  1.00                 C  
ATOM    837  C   HIS   111     114.741 115.872 119.865  1.00                 C  
ATOM    838  O   HIS   111     113.899 116.539 120.472  1.00                 O  
ATOM    839  CB  HIS   111     115.209 115.670 117.430  1.00                 C  
ATOM    840  CG  HIS   111     113.744 115.594 117.134  1.00                 C  
ATOM    841  ND1 HIS   111     113.025 116.666 116.653  1.00                 N  
ATOM    842  CE1 HIS   111     111.743 116.295 116.486  1.00                 C  
ATOM    843  CD2 HIS   111     112.719 114.564 117.222  1.00                 C  
ATOM    844  NE2 HIS   111     111.552 115.035 116.825  1.00                 N  
ATOM    845  N   LYS   112     114.998 114.606 120.195  1.00                 N  
ATOM    846  CA  LYS   112     114.279 113.938 121.277  1.00                 C  
ATOM    847  C   LYS   112     115.158 113.637 122.486  1.00                 C  
ATOM    848  O   LYS   112     114.684 113.485 123.615  1.00                 O  
ATOM    849  CB  LYS   112     113.654 112.633 120.780  1.00                 C  
ATOM    850  CD  LYS   112     111.993 111.490 119.286  1.00                 C  
ATOM    851  CE  LYS   112     110.897 111.682 118.250  1.00                 C  
ATOM    852  CG  LYS   112     112.577 112.823 119.725  1.00                 C  
ATOM    853  NZ  LYS   112     110.321 110.383 117.803  1.00                 N  
ATOM    854  N   SER   113     116.463 113.548 122.256  1.00                 N  
ATOM    855  CA  SER   113     117.422 113.196 123.292  1.00                 C  
ATOM    856  C   SER   113     118.741 113.901 122.991  1.00                 C  
ATOM    857  O   SER   113     119.047 114.210 121.836  1.00                 O  
ATOM    858  CB  SER   113     117.602 111.678 123.363  1.00                 C  
ATOM    859  OG  SER   113     118.539 111.321 124.364  1.00                 O  
ATOM    860  N   GLY   114     119.552 114.174 124.011  1.00                 N  
ATOM    861  CA  GLY   114     120.837 114.824 123.760  1.00                 C  
ATOM    862  C   GLY   114     121.885 113.805 123.317  1.00                 C  
ATOM    863  O   GLY   114     122.124 112.799 123.992  1.00                 O  
ATOM    864  N   LEU   115     122.531 114.039 122.181  1.00                 N  
ATOM    865  CA  LEU   115     123.558 113.111 121.714  1.00                 C  
ATOM    866  C   LEU   115     124.550 113.007 122.877  1.00                 C  
ATOM    867  O   LEU   115     124.618 113.878 123.748  1.00                 O  
ATOM    868  CB  LEU   115     124.192 113.621 120.418  1.00                 C  
ATOM    869  CG  LEU   115     125.260 112.725 119.788  1.00                 C  
ATOM    870  CD1 LEU   115     124.651 111.415 119.314  1.00                 C  
ATOM    871  CD2 LEU   115     125.946 113.438 118.632  1.00                 C  
ATOM    872  N   GLN   116     125.407 111.957 122.871  1.00                 N  
ATOM    873  CA  GLN   116     126.196 111.677 124.072  1.00                 C  
ATOM    874  C   GLN   116     126.730 112.985 124.649  1.00                 C  
ATOM    875  O   GLN   116     127.929 113.169 124.834  1.00                 O  
ATOM    876  CB  GLN   116     127.341 110.715 123.749  1.00                 C  
ATOM    877  CD  GLN   116     126.137 108.586 124.378  1.00                 C  
ATOM    878  CG  GLN   116     126.885 109.338 123.295  1.00                 C  
ATOM    879  OE1 GLN   116     126.645 108.402 125.484  1.00                 O  
ATOM    880  NE2 GLN   116     124.923 108.148 124.062  1.00                 N  
ATOM    881  N   HIS   117     125.860 113.992 124.682  1.00                 N  
ATOM    882  CA  HIS   117     126.301 115.302 125.155  1.00                 C  
ATOM    883  C   HIS   117     126.411 115.321 126.683  1.00                 C  
ATOM    884  O   HIS   117     127.313 115.931 127.263  1.00                 O  
ATOM    885  CB  HIS   117     125.341 116.394 124.680  1.00                 C  
ATOM    886  CG  HIS   117     125.373 116.626 123.202  1.00                 C  
ATOM    887  ND1 HIS   117     124.676 115.842 122.309  1.00                 N  
ATOM    888  CE1 HIS   117     124.900 116.291 121.062  1.00                 C  
ATOM    889  CD2 HIS   117     126.024 117.580 122.314  1.00                 C  
ATOM    890  NE2 HIS   117     125.709 117.334 121.057  1.00                 N  
ATOM    891  N   THR   118     125.477 114.642 127.351  1.00                 N  
ATOM    892  CA  THR   118     125.465 114.693 128.860  1.00                 C  
ATOM    893  C   THR   118     126.757 114.117 129.419  1.00                 C  
ATOM    894  O   THR   118     127.253 114.547 130.464  1.00                 O  
ATOM    895  CB  THR   118     124.260 113.931 129.441  1.00                 C  
ATOM    896  OG1 THR   118     124.308 112.562 129.018  1.00                 O  
ATOM    897  CG2 THR   118     122.956 114.545 128.954  1.00                 C  
ATOM    898  N   THR   119     127.329 113.133 128.737  1.00                 N  
ATOM    899  CA  THR   119     128.605 112.610 129.229  1.00                 C  
ATOM    900  C   THR   119     129.721 113.637 129.161  1.00                 C  
ATOM    901  O   THR   119     130.875 113.354 129.494  1.00                 O  
ATOM    902  CB  THR   119     129.042 111.359 128.445  1.00                 C  
ATOM    903  OG1 THR   119     129.180 111.685 127.057  1.00                 O  
ATOM    904  CG2 THR   119     128.006 110.254 128.585  1.00                 C  
ATOM    905  N   MET   120     129.407 114.846 128.732  1.00                 N  
ATOM    906  CA  MET   120     130.405 115.878 128.629  1.00                 C  
ATOM    907  C   MET   120     131.273 115.916 129.878  1.00                 C  
ATOM    908  O   MET   120     132.499 116.042 129.804  1.00                 O  
ATOM    909  CB  MET   120     129.746 117.240 128.400  1.00                 C  
ATOM    910  SD  MET   120     129.911 119.986 128.074  1.00                 S  
ATOM    911  CE  MET   120     129.224 120.237 129.709  1.00                 C  
ATOM    912  CG  MET   120     130.729 118.394 128.288  1.00                 C  
ATOM    913  N   TRP   121     130.670 115.809 131.034  1.00                 N  
ATOM    914  CA  TRP   121     131.501 115.820 132.228  1.00                 C  
ATOM    915  C   TRP   121     132.246 114.527 132.376  1.00                 C  
ATOM    916  O   TRP   121     133.428 114.494 132.727  1.00                 O  
ATOM    917  CB  TRP   121     130.649 116.083 133.471  1.00                 C  
ATOM    918  CG  TRP   121     130.170 117.497 133.582  1.00                 C  
ATOM    919  CD1 TRP   121     128.883 117.938 133.466  1.00                 C  
ATOM    920  NE1 TRP   121     128.832 119.302 133.627  1.00                 N  
ATOM    921  CD2 TRP   121     130.972 118.659 133.831  1.00                 C  
ATOM    922  CE2 TRP   121     130.105 119.766 133.853  1.00                 C  
ATOM    923  CH2 TRP   121     131.899 121.242 134.271  1.00                 C  
ATOM    924  CZ2 TRP   121     130.558 121.066 134.072  1.00                 C  
ATOM    925  CE3 TRP   121     132.338 118.869 134.038  1.00                 C  
ATOM    926  CZ3 TRP   121     132.784 120.159 134.255  1.00                 C  
ATOM    927  N   LYS   122     131.573 113.434 132.113  1.00                 N  
ATOM    928  CA  LYS   122     132.265 112.164 132.243  1.00                 C  
ATOM    929  C   LYS   122     133.317 112.036 131.134  1.00                 C  
ATOM    930  O   LYS   122     134.493 111.770 131.398  1.00                 O  
ATOM    931  CB  LYS   122     131.270 111.003 132.188  1.00                 C  
ATOM    932  CD  LYS   122     130.853 108.535 132.371  1.00                 C  
ATOM    933  CE  LYS   122     131.489 107.163 132.526  1.00                 C  
ATOM    934  CG  LYS   122     131.905 109.633 132.355  1.00                 C  
ATOM    935  NZ  LYS   122     130.470 106.078 132.544  1.00                 N  
ATOM    936  N   ALA   123     132.918 112.222 129.867  1.00                 N  
ATOM    937  CA  ALA   123     133.835 111.994 128.788  1.00                 C  
ATOM    938  C   ALA   123     134.630 113.223 128.430  1.00                 C  
ATOM    939  O   ALA   123     135.863 113.205 128.381  1.00                 O  
ATOM    940  CB  ALA   123     133.092 111.501 127.556  1.00                 C  
ATOM    941  N   ASN   124     133.942 114.322 128.171  1.00                 N  
ATOM    942  CA  ASN   124     134.581 115.600 127.873  1.00                 C  
ATOM    943  C   ASN   124     135.458 115.528 126.647  1.00                 C  
ATOM    944  O   ASN   124     136.673 115.323 126.722  1.00                 O  
ATOM    945  CB  ASN   124     135.398 116.084 129.073  1.00                 C  
ATOM    946  CG  ASN   124     135.772 117.549 128.971  1.00                 C  
ATOM    947  OD1 ASN   124     135.044 118.346 128.378  1.00                 O  
ATOM    948  ND2 ASN   124     136.911 117.909 129.549  1.00                 N  
ATOM    949  N   SER   125     134.816 115.594 125.465  1.00                 N  
ATOM    950  CA  SER   125     135.654 115.760 124.286  1.00                 C  
ATOM    951  C   SER   125     135.594 117.196 123.771  1.00                 C  
ATOM    952  O   SER   125     136.592 117.714 123.265  1.00                 O  
ATOM    953  CB  SER   125     135.229 114.787 123.185  1.00                 C  
ATOM    954  OG  SER   125     133.920 115.076 122.726  1.00                 O  
ATOM    955  N   LEU   126     134.425 117.839 123.837  1.00                 N  
ATOM    956  CA  LEU   126     134.347 119.236 123.414  1.00                 C  
ATOM    957  C   LEU   126     135.248 120.109 124.271  1.00                 C  
ATOM    958  O   LEU   126     135.991 120.957 123.766  1.00                 O  
ATOM    959  CB  LEU   126     132.903 119.737 123.482  1.00                 C  
ATOM    960  CG  LEU   126     131.933 119.151 122.454  1.00                 C  
ATOM    961  CD1 LEU   126     130.504 119.574 122.761  1.00                 C  
ATOM    962  CD2 LEU   126     132.320 119.577 121.046  1.00                 C  
ATOM    963  N   LEU   127     135.176 119.933 125.582  1.00                 N  
ATOM    964  CA  LEU   127     136.062 120.679 126.456  1.00                 C  
ATOM    965  C   LEU   127     137.508 120.345 126.129  1.00                 C  
ATOM    966  O   LEU   127     138.384 121.219 126.137  1.00                 O  
ATOM    967  CB  LEU   127     135.752 120.372 127.922  1.00                 C  
ATOM    968  CG  LEU   127     136.601 121.104 128.963  1.00                 C  
ATOM    969  CD1 LEU   127     136.428 122.610 128.835  1.00                 C  
ATOM    970  CD2 LEU   127     136.241 120.648 130.368  1.00                 C  
ATOM    971  N   LEU   128     137.757 119.077 125.802  1.00                 N  
ATOM    972  CA  LEU   128     139.094 118.601 125.479  1.00                 C  
ATOM    973  C   LEU   128     139.635 119.205 124.192  1.00                 C  
ATOM    974  O   LEU   128     140.853 119.259 124.016  1.00                 O  
ATOM    975  CB  LEU   128     139.107 117.075 125.365  1.00                 C  
ATOM    976  CG  LEU   128     140.464 116.428 125.084  1.00                 C  
ATOM    977  CD1 LEU   128     141.456 116.758 126.188  1.00                 C  
ATOM    978  CD2 LEU   128     140.320 114.921 124.935  1.00                 C  
ATOM    979  N   VAL   129     138.777 119.511 123.219  1.00                 N  
ATOM    980  CA  VAL   129     139.257 120.257 122.061  1.00                 C  
ATOM    981  C   VAL   129     139.471 121.717 122.430  1.00                 C  
ATOM    982  O   VAL   129     140.459 122.337 122.017  1.00                 O  
ATOM    983  CB  VAL   129     138.283 120.143 120.873  1.00                 C  
ATOM    984  CG1 VAL   129     138.712 121.067 119.743  1.00                 C  
ATOM    985  CG2 VAL   129     138.201 118.704 120.388  1.00                 C  
ATOM    986  N   LYS   130     138.574 122.276 123.244  1.00                 N  
ATOM    987  CA  LYS   130     138.655 123.694 123.552  1.00                 C  
ATOM    988  C   LYS   130     139.937 124.060 124.270  1.00                 C  
ATOM    989  O   LYS   130     140.671 124.948 123.837  1.00                 O  
ATOM    990  CB  LYS   130     137.458 124.127 124.401  1.00                 C  
ATOM    991  CD  LYS   130     135.041 124.799 124.480  1.00                 C  
ATOM    992  CE  LYS   130     134.610 123.884 125.614  1.00                 C  
ATOM    993  CG  LYS   130     136.141 124.162 123.645  1.00                 C  
ATOM    994  NZ  LYS   130     133.431 124.424 126.346  1.00                 N  
ATOM    995  N   ALA   131     140.218 123.395 125.385  1.00                 N  
ATOM    996  CA  ALA   131     141.528 123.578 125.995  1.00                 C  
ATOM    997  C   ALA   131     142.579 122.713 125.322  1.00                 C  
ATOM    998  O   ALA   131     143.734 123.125 125.186  1.00                 O  
ATOM    999  CB  ALA   131     141.469 123.262 127.482  1.00                 C  
ATOM   1000  N   TYR   132     142.194 121.495 124.951  1.00                 N  
ATOM   1001  CA  TYR   132     143.157 120.509 124.482  1.00                 C  
ATOM   1002  C   TYR   132     143.952 120.939 123.263  1.00                 C  
ATOM   1003  O   TYR   132     145.168 120.744 123.208  1.00                 O  
ATOM   1004  CB  TYR   132     142.456 119.188 124.156  1.00                 C  
ATOM   1005  CG  TYR   132     143.389 118.105 123.665  1.00                 C  
ATOM   1006  OH  TYR   132     145.960 115.122 122.330  1.00                 O  
ATOM   1007  CZ  TYR   132     145.109 116.109 122.770  1.00                 C  
ATOM   1008  CD1 TYR   132     144.177 117.387 124.556  1.00                 C  
ATOM   1009  CE1 TYR   132     145.033 116.395 124.116  1.00                 C  
ATOM   1010  CD2 TYR   132     143.479 117.803 122.312  1.00                 C  
ATOM   1011  CE2 TYR   132     144.329 116.814 121.854  1.00                 C  
ATOM   1012  N   ASN   133     143.287 121.531 122.271  1.00                 N  
ATOM   1013  CA  ASN   133     143.999 121.956 121.065  1.00                 C  
ATOM   1014  C   ASN   133     145.053 123.006 121.381  1.00                 C  
ATOM   1015  O   ASN   133     146.141 122.948 120.800  1.00                 O  
ATOM   1016  CB  ASN   133     143.015 122.485 120.020  1.00                 C  
ATOM   1017  CG  ASN   133     142.208 121.380 119.367  1.00                 C  
ATOM   1018  OD1 ASN   133     142.594 120.212 119.404  1.00                 O  
ATOM   1019  ND2 ASN   133     141.083 121.747 118.765  1.00                 N  
ATOM   1020  N   ALA   134     144.814 123.991 122.248  1.00                 N  
ATOM   1021  CA  ALA   134     145.888 124.949 122.543  1.00                 C  
ATOM   1022  C   ALA   134     147.143 124.342 123.154  1.00                 C  
ATOM   1023  O   ALA   134     148.234 124.761 122.764  1.00                 O  
ATOM   1024  CB  ALA   134     145.386 126.035 123.482  1.00                 C  
ATOM   1025  N   ARG   135     147.073 123.440 124.135  1.00                 N  
ATOM   1026  CA  ARG   135     148.337 122.863 124.595  1.00                 C  
ATOM   1027  C   ARG   135     148.917 121.907 123.557  1.00                 C  
ATOM   1028  O   ARG   135     150.091 122.011 123.187  1.00                 O  
ATOM   1029  CB  ARG   135     148.141 122.135 125.926  1.00                 C  
ATOM   1030  CD  ARG   135     149.173 120.939 127.876  1.00                 C  
ATOM   1031  NE  ARG   135     150.376 120.312 128.420  1.00                 N  
ATOM   1032  CG  ARG   135     149.414 121.533 126.498  1.00                 C  
ATOM   1033  CZ  ARG   135     150.435 119.714 129.605  1.00                 C  
ATOM   1034  NH1 ARG   135     151.573 119.171 130.017  1.00                 N  
ATOM   1035  NH2 ARG   135     149.358 119.659 130.375  1.00                 N  
ATOM   1036  N   THR   136     148.094 120.991 123.043  1.00                 N  
ATOM   1037  CA  THR   136     148.619 119.944 122.172  1.00                 C  
ATOM   1038  C   THR   136     149.202 120.546 120.907  1.00                 C  
ATOM   1039  O   THR   136     150.221 120.076 120.394  1.00                 O  
ATOM   1040  CB  THR   136     147.531 118.918 121.805  1.00                 C  
ATOM   1041  OG1 THR   136     147.058 118.273 122.993  1.00                 O  
ATOM   1042  CG2 THR   136     148.093 117.859 120.868  1.00                 C  
ATOM   1043  N   TRP   137     148.539 121.557 120.367  1.00                 N  
ATOM   1044  CA  TRP   137     149.059 122.305 119.234  1.00                 C  
ATOM   1045  C   TRP   137     150.145 123.309 119.604  1.00                 C  
ATOM   1046  O   TRP   137     151.233 123.304 119.020  1.00                 O  
ATOM   1047  CB  TRP   137     147.929 123.050 118.520  1.00                 C  
ATOM   1048  CG  TRP   137     147.016 122.152 117.743  1.00                 C  
ATOM   1049  CD1 TRP   137     145.713 121.863 118.028  1.00                 C  
ATOM   1050  NE1 TRP   137     145.202 121.001 117.088  1.00                 N  
ATOM   1051  CD2 TRP   137     147.338 121.425 116.551  1.00                 C  
ATOM   1052  CE2 TRP   137     146.183 120.718 116.170  1.00                 C  
ATOM   1053  CH2 TRP   137     147.285 119.799 114.295  1.00                 C  
ATOM   1054  CZ2 TRP   137     146.145 119.900 115.042  1.00                 C  
ATOM   1055  CE3 TRP   137     148.490 121.303 115.768  1.00                 C  
ATOM   1056  CZ3 TRP   137     148.448 120.491 114.650  1.00                 C  
ATOM   1057  N   VAL   138     149.857 124.189 120.558  1.00                 N  
ATOM   1058  CA  VAL   138     150.716 125.344 120.803  1.00                 C  
ATOM   1059  C   VAL   138     152.046 124.924 121.402  1.00                 C  
ATOM   1060  O   VAL   138     153.105 125.426 121.005  1.00                 O  
ATOM   1061  CB  VAL   138     150.033 126.370 121.726  1.00                 C  
ATOM   1062  CG1 VAL   138     151.007 127.474 122.109  1.00                 C  
ATOM   1063  CG2 VAL   138     148.799 126.953 121.053  1.00                 C  
ATOM   1064  N   GLU   139     152.018 123.987 122.350  1.00                 N  
ATOM   1065  CA  GLU   139     153.236 123.641 123.082  1.00                 C  
ATOM   1066  C   GLU   139     154.331 123.166 122.143  1.00                 C  
ATOM   1067  O   GLU   139     155.494 123.546 122.346  1.00                 O  
ATOM   1068  CB  GLU   139     152.944 122.565 124.129  1.00                 C  
ATOM   1069  CD  GLU   139     153.801 121.173 126.055  1.00                 C  
ATOM   1070  CG  GLU   139     154.145 122.184 124.979  1.00                 C  
ATOM   1071  OE1 GLU   139     152.626 120.755 126.124  1.00                 O  
ATOM   1072  OE2 GLU   139     154.706 120.798 126.830  1.00                 O  
ATOM   1073  N   VAL   140     154.062 122.365 121.108  1.00                 N  
ATOM   1074  CA  VAL   140     155.146 122.068 120.169  1.00                 C  
ATOM   1075  C   VAL   140     155.651 123.324 119.503  1.00                 C  
ATOM   1076  O   VAL   140     156.867 123.523 119.404  1.00                 O  
ATOM   1077  CB  VAL   140     154.703 121.054 119.098  1.00                 C  
ATOM   1078  CG1 VAL   140     155.765 120.922 118.018  1.00                 C  
ATOM   1079  CG2 VAL   140     154.411 119.703 119.731  1.00                 C  
ATOM   1080  N   SER   141     154.749 124.210 119.088  1.00                 N  
ATOM   1081  CA  SER   141     155.193 125.425 118.420  1.00                 C  
ATOM   1082  C   SER   141     155.980 126.306 119.374  1.00                 C  
ATOM   1083  O   SER   141     157.037 126.834 119.019  1.00                 O  
ATOM   1084  CB  SER   141     153.997 126.193 117.853  1.00                 C  
ATOM   1085  OG  SER   141     154.414 127.385 117.212  1.00                 O  
ATOM   1086  N   ILE   142     155.462 126.499 120.585  1.00                 N  
ATOM   1087  CA  ILE   142     156.126 127.393 121.513  1.00                 C  
ATOM   1088  C   ILE   142     157.471 126.872 121.986  1.00                 C  
ATOM   1089  O   ILE   142     158.463 127.603 122.004  1.00                 O  
ATOM   1090  CB  ILE   142     155.248 127.682 122.745  1.00                 C  
ATOM   1091  CD1 ILE   142     154.214 129.748 121.667  1.00                 C  
ATOM   1092  CG1 ILE   142     153.968 128.409 122.329  1.00                 C  
ATOM   1093  CG2 ILE   142     156.032 128.465 123.786  1.00                 C  
ATOM   1094  N   VAL   143     157.525 125.612 122.405  1.00                 N  
ATOM   1095  CA  VAL   143     158.803 125.094 122.876  1.00                 C  
ATOM   1096  C   VAL   143     159.793 124.993 121.721  1.00                 C  
ATOM   1097  O   VAL   143     160.976 125.323 121.872  1.00                 O  
ATOM   1098  CB  VAL   143     158.640 123.722 123.557  1.00                 C  
ATOM   1099  CG1 VAL   143     160.000 123.123 123.880  1.00                 C  
ATOM   1100  CG2 VAL   143     157.797 123.850 124.817  1.00                 C  
ATOM   1101  N   PHE   144     159.323 124.581 120.541  1.00                 N  
ATOM   1102  CA  PHE   144     160.235 124.430 119.414  1.00                 C  
ATOM   1103  C   PHE   144     160.763 125.789 118.991  1.00                 C  
ATOM   1104  O   PHE   144     161.961 125.956 118.723  1.00                 O  
ATOM   1105  CB  PHE   144     159.533 123.734 118.246  1.00                 C  
ATOM   1106  CG  PHE   144     160.424 123.491 117.061  1.00                 C  
ATOM   1107  CZ  PHE   144     162.069 123.046 114.866  1.00                 C  
ATOM   1108  CD1 PHE   144     161.384 122.495 117.092  1.00                 C  
ATOM   1109  CE1 PHE   144     162.204 122.272 116.002  1.00                 C  
ATOM   1110  CD2 PHE   144     160.301 124.258 115.916  1.00                 C  
ATOM   1111  CE2 PHE   144     161.121 124.034 114.826  1.00                 C  
ATOM   1112  N   SER   145     159.893 126.792 118.975  1.00                 N  
ATOM   1113  CA  SER   145     160.344 128.127 118.630  1.00                 C  
ATOM   1114  C   SER   145     161.327 128.642 119.662  1.00                 C  
ATOM   1115  O   SER   145     162.350 129.243 119.313  1.00                 O  
ATOM   1116  CB  SER   145     159.153 129.080 118.508  1.00                 C  
ATOM   1117  OG  SER   145     158.508 129.253 119.757  1.00                 O  
ATOM   1118  N   VAL   146     161.045 128.400 120.939  1.00                 N  
ATOM   1119  CA  VAL   146     161.888 128.960 121.979  1.00                 C  
ATOM   1120  C   VAL   146     163.281 128.359 121.924  1.00                 C  
ATOM   1121  O   VAL   146     164.282 129.077 121.827  1.00                 O  
ATOM   1122  CB  VAL   146     161.278 128.746 123.377  1.00                 C  
ATOM   1123  CG1 VAL   146     162.262 129.166 124.458  1.00                 C  
ATOM   1124  CG2 VAL   146     159.972 129.515 123.511  1.00                 C  
ATOM   1125  N   VAL   147     163.363 127.030 121.994  1.00                 N  
ATOM   1126  CA  VAL   147     164.668 126.392 122.096  1.00                 C  
ATOM   1127  C   VAL   147     165.423 126.488 120.778  1.00                 C  
ATOM   1128  O   VAL   147     166.649 126.641 120.772  1.00                 O  
ATOM   1129  CB  VAL   147     164.544 124.918 122.523  1.00                 C  
ATOM   1130  CG1 VAL   147     165.897 124.226 122.451  1.00                 C  
ATOM   1131  CG2 VAL   147     163.963 124.816 123.925  1.00                 C  
ATOM   1132  N   GLY   148     164.720 126.377 119.650  1.00                 N  
ATOM   1133  CA  GLY   148     165.418 126.486 118.376  1.00                 C  
ATOM   1134  C   GLY   148     165.997 127.879 118.173  1.00                 C  
ATOM   1135  O   GLY   148     167.074 128.026 117.585  1.00                 O  
ATOM   1136  N   ASN   149     165.288 128.920 118.631  1.00                 N  
ATOM   1137  CA  ASN   149     165.704 130.314 118.431  1.00                 C  
ATOM   1138  C   ASN   149     165.348 131.127 119.678  1.00                 C  
ATOM   1139  O   ASN   149     164.333 131.823 119.732  1.00                 O  
ATOM   1140  CB  ASN   149     165.053 130.892 117.173  1.00                 C  
ATOM   1141  CG  ASN   149     165.482 130.171 115.911  1.00                 C  
ATOM   1142  OD1 ASN   149     166.543 130.452 115.354  1.00                 O  
ATOM   1143  ND2 ASN   149     164.655 129.237 115.454  1.00                 N  
ATOM   1144  N   PHE   150     166.189 131.035 120.698  1.00                 N  
ATOM   1145  CA  PHE   150     165.920 131.718 121.959  1.00                 C  
ATOM   1146  C   PHE   150     166.201 133.199 121.771  1.00                 C  
ATOM   1147  O   PHE   150     167.331 133.662 121.910  1.00                 O  
ATOM   1148  CB  PHE   150     166.771 131.123 123.083  1.00                 C  
ATOM   1149  CG  PHE   150     166.469 131.693 124.439  1.00                 C  
ATOM   1150  CZ  PHE   150     165.916 132.750 126.950  1.00                 C  
ATOM   1151  CD1 PHE   150     165.162 131.811 124.881  1.00                 C  
ATOM   1152  CE1 PHE   150     164.884 132.336 126.129  1.00                 C  
ATOM   1153  CD2 PHE   150     167.490 132.112 125.273  1.00                 C  
ATOM   1154  CE2 PHE   150     167.212 132.637 126.521  1.00                 C  
ATOM   1155  N   ASP   151     165.160 133.958 121.448  1.00                 N  
ATOM   1156  CA  ASP   151     165.294 135.401 121.283  1.00                 C  
ATOM   1157  C   ASP   151     164.839 136.148 122.520  1.00                 C  
ATOM   1158  O   ASP   151     164.233 137.216 122.419  1.00                 O  
ATOM   1159  CB  ASP   151     164.497 135.878 120.067  1.00                 C  
ATOM   1160  CG  ASP   151     163.011 135.615 120.205  1.00                 C  
ATOM   1161  OD1 ASP   151     162.622 134.876 121.133  1.00                 O  
ATOM   1162  OD2 ASP   151     162.235 136.150 119.385  1.00                 O  
ATOM   1163  N   VAL   152     165.085 135.600 123.700  1.00                 N  
ATOM   1164  CA  VAL   152     164.705 136.310 124.899  1.00                 C  
ATOM   1165  C   VAL   152     163.209 136.199 125.134  1.00                 C  
ATOM   1166  O   VAL   152     162.569 135.208 124.785  1.00                 O  
ATOM   1167  CB  VAL   152     165.121 137.791 124.833  1.00                 C  
ATOM   1168  CG1 VAL   152     166.632 137.916 124.719  1.00                 C  
ATOM   1169  CG2 VAL   152     164.436 138.486 123.666  1.00                 C  
ATOM   1170  N   LEU   153     162.648 137.242 125.736  1.00                 N  
ATOM   1171  CA  LEU   153     161.218 137.225 126.001  1.00                 C  
ATOM   1172  C   LEU   153     160.380 137.411 124.734  1.00                 C  
ATOM   1173  O   LEU   153     159.153 137.514 124.852  1.00                 O  
ATOM   1174  CB  LEU   153     160.848 138.311 127.013  1.00                 C  
ATOM   1175  CG  LEU   153     161.049 139.758 126.559  1.00                 C  
ATOM   1176  CD1 LEU   153     159.900 140.207 125.670  1.00                 C  
ATOM   1177  CD2 LEU   153     161.182 140.684 127.759  1.00                 C  
ATOM   1178  N   VAL   154     161.029 137.535 123.567  1.00                 N  
ATOM   1179  CA  VAL   154     160.479 137.311 122.224  1.00                 C  
ATOM   1180  C   VAL   154     160.135 138.508 121.349  1.00                 C  
ATOM   1181  O   VAL   154     159.440 139.440 121.759  1.00                 O  
ATOM   1182  CB  VAL   154     159.190 136.470 122.275  1.00                 C  
ATOM   1183  CG1 VAL   154     158.608 136.302 120.880  1.00                 C  
ATOM   1184  CG2 VAL   154     159.463 135.115 122.909  1.00                 C  
ATOM   1185  N   LYS   155     160.624 138.439 120.113  1.00                 N  
ATOM   1186  CA  LYS   155     160.128 139.224 118.993  1.00                 C  
ATOM   1187  C   LYS   155     160.015 138.265 117.809  1.00                 C  
ATOM   1188  O   LYS   155     161.003 137.650 117.397  1.00                 O  
ATOM   1189  CB  LYS   155     161.063 140.401 118.708  1.00                 C  
ATOM   1190  CD  LYS   155     161.517 142.506 117.419  1.00                 C  
ATOM   1191  CE  LYS   155     161.048 143.414 116.294  1.00                 C  
ATOM   1192  CG  LYS   155     160.583 141.319 117.596  1.00                 C  
ATOM   1193  NZ  LYS   155     161.953 144.582 116.109  1.00                 N  
ATOM   1194  N   THR   156     158.788 138.048 117.329  1.00                 N  
ATOM   1195  CA  THR   156     158.577 136.982 116.352  1.00                 C  
ATOM   1196  C   THR   156     158.888 137.381 114.921  1.00                 C  
ATOM   1197  O   THR   156     159.231 136.512 114.115  1.00                 O  
ATOM   1198  CB  THR   156     157.128 136.462 116.388  1.00                 C  
ATOM   1199  OG1 THR   156     156.225 137.533 116.085  1.00                 O  
ATOM   1200  CG2 THR   156     156.792 135.918 117.768  1.00                 C  
ATOM   1201  N   THR   157     158.772 138.663 114.579  1.00                 N  
ATOM   1202  CA  THR   157     158.951 139.059 113.185  1.00                 C  
ATOM   1203  C   THR   157     160.315 138.643 112.662  1.00                 C  
ATOM   1204  O   THR   157     160.441 138.212 111.510  1.00                 O  
ATOM   1205  CB  THR   157     158.780 140.579 113.004  1.00                 C  
ATOM   1206  OG1 THR   157     157.451 140.961 113.379  1.00                 O  
ATOM   1207  CG2 THR   157     159.007 140.971 111.552  1.00                 C  
ATOM   1208  N   SER   158     161.346 138.748 113.500  1.00                 N  
ATOM   1209  CA  SER   158     162.664 138.271 113.106  1.00                 C  
ATOM   1210  C   SER   158     162.622 136.795 112.735  1.00                 C  
ATOM   1211  O   SER   158     163.328 136.359 111.819  1.00                 O  
ATOM   1212  CB  SER   158     163.676 138.503 114.230  1.00                 C  
ATOM   1213  OG  SER   158     163.884 139.887 114.451  1.00                 O  
ATOM   1214  N   LEU   159     161.825 136.002 113.454  1.00                 N  
ATOM   1215  CA  LEU   159     161.779 134.573 113.176  1.00                 C  
ATOM   1216  C   LEU   159     161.314 134.314 111.755  1.00                 C  
ATOM   1217  O   LEU   159     161.926 133.530 111.023  1.00                 O  
ATOM   1218  CB  LEU   159     160.859 133.863 114.171  1.00                 C  
ATOM   1219  CG  LEU   159     161.358 133.780 115.615  1.00                 C  
ATOM   1220  CD1 LEU   159     160.270 133.239 116.530  1.00                 C  
ATOM   1221  CD2 LEU   159     162.604 132.913 115.705  1.00                 C  
ATOM   1222  N   TYR   160     160.206 134.937 111.358  1.00                 N  
ATOM   1223  CA  TYR   160     159.669 134.914 110.003  1.00                 C  
ATOM   1224  C   TYR   160     159.125 133.555 109.592  1.00                 C  
ATOM   1225  O   TYR   160     158.624 133.420 108.470  1.00                 O  
ATOM   1226  CB  TYR   160     160.738 135.343 108.996  1.00                 C  
ATOM   1227  CG  TYR   160     161.348 136.695 109.289  1.00                 C  
ATOM   1228  OH  TYR   160     163.042 140.406 110.094  1.00                 O  
ATOM   1229  CZ  TYR   160     162.480 139.179 109.828  1.00                 C  
ATOM   1230  CD1 TYR   160     162.727 136.862 109.318  1.00                 C  
ATOM   1231  CE1 TYR   160     163.293 138.094 109.585  1.00                 C  
ATOM   1232  CD2 TYR   160     160.544 137.800 109.536  1.00                 C  
ATOM   1233  CE2 TYR   160     161.093 139.040 109.805  1.00                 C  
ATOM   1234  N   VAL   161     159.214 132.541 110.442  1.00                 N  
ATOM   1235  CA  VAL   161     158.706 131.228 110.095  1.00                 C  
ATOM   1236  C   VAL   161     157.800 130.665 111.171  1.00                 C  
ATOM   1237  O   VAL   161     157.097 129.681 110.919  1.00                 O  
ATOM   1238  CB  VAL   161     159.850 130.234 109.824  1.00                 C  
ATOM   1239  CG1 VAL   161     160.690 130.697 108.644  1.00                 C  
ATOM   1240  CG2 VAL   161     160.715 130.065 111.065  1.00                 C  
ATOM   1241  N   VAL   162     157.746 131.288 112.338  1.00                 N  
ATOM   1242  CA  VAL   162     156.909 130.775 113.404  1.00                 C  
ATOM   1243  C   VAL   162     155.520 131.388 113.398  1.00                 C  
ATOM   1244  O   VAL   162     154.525 130.668 113.550  1.00                 O  
ATOM   1245  CB  VAL   162     157.551 131.002 114.785  1.00                 C  
ATOM   1246  CG1 VAL   162     156.596 130.585 115.892  1.00                 C  
ATOM   1247  CG2 VAL   162     158.864 130.242 114.894  1.00                 C  
ATOM   1248  N   VAL   163     155.434 132.702 113.174  1.00                 N  
ATOM   1249  CA  VAL   163     154.136 133.366 113.173  1.00                 C  
ATOM   1250  C   VAL   163     153.177 132.717 112.196  1.00                 C  
ATOM   1251  O   VAL   163     152.028 132.449 112.546  1.00                 O  
ATOM   1252  CB  VAL   163     154.269 134.864 112.843  1.00                 C  
ATOM   1253  CG1 VAL   163     152.897 135.488 112.635  1.00                 C  
ATOM   1254  CG2 VAL   163     155.024 135.588 113.947  1.00                 C  
ATOM   1255  N   LEU   164     153.591 132.520 110.946  1.00                 N  
ATOM   1256  CA  LEU   164     152.639 131.952 110.001  1.00                 C  
ATOM   1257  C   LEU   164     152.248 130.538 110.401  1.00                 C  
ATOM   1258  O   LEU   164     151.066 130.182 110.358  1.00                 O  
ATOM   1259  CB  LEU   164     153.221 131.956 108.586  1.00                 C  
ATOM   1260  CG  LEU   164     153.395 133.326 107.928  1.00                 C  
ATOM   1261  CD1 LEU   164     154.145 133.199 106.611  1.00                 C  
ATOM   1262  CD2 LEU   164     152.045 133.991 107.706  1.00                 C  
ATOM   1263  N   ARG   165     153.218 129.721 110.809  1.00                 N  
ATOM   1264  CA  ARG   165     152.905 128.316 111.040  1.00                 C  
ATOM   1265  C   ARG   165     151.917 128.167 112.195  1.00                 C  
ATOM   1266  O   ARG   165     150.980 127.365 112.119  1.00                 O  
ATOM   1267  CB  ARG   165     154.182 127.523 111.327  1.00                 C  
ATOM   1268  CD  ARG   165     155.268 125.300 111.748  1.00                 C  
ATOM   1269  NE  ARG   165     155.925 125.717 112.984  1.00                 N  
ATOM   1270  CG  ARG   165     153.955 126.033 111.526  1.00                 C  
ATOM   1271  CZ  ARG   165     157.190 125.443 113.287  1.00                 C  
ATOM   1272  NH1 ARG   165     157.703 125.863 114.435  1.00                 N  
ATOM   1273  NH2 ARG   165     157.939 124.749 112.440  1.00                 N  
ATOM   1274  N   LEU   166     152.095 128.937 113.272  1.00                 N  
ATOM   1275  CA  LEU   166     151.095 128.938 114.341  1.00                 C  
ATOM   1276  C   LEU   166     149.807 129.624 113.893  1.00                 C  
ATOM   1277  O   LEU   166     148.701 129.226 114.277  1.00                 O  
ATOM   1278  CB  LEU   166     151.647 129.626 115.591  1.00                 C  
ATOM   1279  CG  LEU   166     150.720 129.668 116.807  1.00                 C  
ATOM   1280  CD1 LEU   166     150.344 128.261 117.245  1.00                 C  
ATOM   1281  CD2 LEU   166     151.374 130.423 117.955  1.00                 C  
ATOM   1282  N   THR   167     149.936 130.686 113.108  1.00                 N  
ATOM   1283  CA  THR   167     148.788 131.471 112.676  1.00                 C  
ATOM   1284  C   THR   167     147.806 130.656 111.852  1.00                 C  
ATOM   1285  O   THR   167     146.591 130.833 111.991  1.00                 O  
ATOM   1286  CB  THR   167     149.221 132.699 111.854  1.00                 C  
ATOM   1287  OG1 THR   167     150.033 133.558 112.664  1.00                 O  
ATOM   1288  CG2 THR   167     148.004 133.481 111.383  1.00                 C  
ATOM   1289  N   PHE   168     148.295 129.721 111.034  1.00                 N  
ATOM   1290  CA  PHE   168     147.371 128.961 110.196  1.00                 C  
ATOM   1291  C   PHE   168     146.329 128.223 111.015  1.00                 C  
ATOM   1292  O   PHE   168     145.171 128.180 110.575  1.00                 O  
ATOM   1293  CB  PHE   168     148.136 127.963 109.324  1.00                 C  
ATOM   1294  CG  PHE   168     147.255 127.149 108.419  1.00                 C  
ATOM   1295  CZ  PHE   168     145.626 125.638 106.750  1.00                 C  
ATOM   1296  CD1 PHE   168     146.759 127.688 107.245  1.00                 C  
ATOM   1297  CE1 PHE   168     145.948 126.939 106.413  1.00                 C  
ATOM   1298  CD2 PHE   168     146.923 125.846 108.743  1.00                 C  
ATOM   1299  CE2 PHE   168     146.112 125.097 107.910  1.00                 C  
ATOM   1300  N   LEU   169     146.652 127.547 112.108  1.00                 N  
ATOM   1301  CA  LEU   169     145.564 126.974 112.905  1.00                 C  
ATOM   1302  C   LEU   169     144.695 128.054 113.524  1.00                 C  
ATOM   1303  O   LEU   169     143.470 127.918 113.526  1.00                 O  
ATOM   1304  CB  LEU   169     146.124 126.067 114.003  1.00                 C  
ATOM   1305  CG  LEU   169     146.789 124.770 113.537  1.00                 C  
ATOM   1306  CD1 LEU   169     147.450 124.055 114.705  1.00                 C  
ATOM   1307  CD2 LEU   169     145.774 123.858 112.864  1.00                 C  
ATOM   1308  N   VAL   170     145.292 129.127 114.052  1.00                 N  
ATOM   1309  CA  VAL   170     144.492 130.189 114.658  1.00                 C  
ATOM   1310  C   VAL   170     143.618 130.851 113.606  1.00                 C  
ATOM   1311  O   VAL   170     142.404 131.047 113.797  1.00                 O  
ATOM   1312  CB  VAL   170     145.380 131.238 115.352  1.00                 C  
ATOM   1313  CG1 VAL   170     144.549 132.435 115.789  1.00                 C  
ATOM   1314  CG2 VAL   170     146.100 130.623 116.542  1.00                 C  
ATOM   1315  N   THR   171     144.207 131.128 112.444  1.00                 N  
ATOM   1316  CA  THR   171     143.441 131.720 111.361  1.00                 C  
ATOM   1317  C   THR   171     142.384 130.739 110.920  1.00                 C  
ATOM   1318  O   THR   171     141.274 131.133 110.565  1.00                 O  
ATOM   1319  CB  THR   171     144.346 132.111 110.178  1.00                 C  
ATOM   1320  OG1 THR   171     145.296 133.096 110.604  1.00                 O  
ATOM   1321  CG2 THR   171     143.517 132.694 109.043  1.00                 C  
ATOM   1322  N   LEU   172     142.734 129.456 110.911  1.00                 N  
ATOM   1323  CA  LEU   172     141.782 128.431 110.527  1.00                 C  
ATOM   1324  C   LEU   172     140.602 128.476 111.465  1.00                 C  
ATOM   1325  O   LEU   172     139.455 128.329 111.038  1.00                 O  
ATOM   1326  CB  LEU   172     142.445 127.052 110.540  1.00                 C  
ATOM   1327  CG  LEU   172     141.560 125.871 110.138  1.00                 C  
ATOM   1328  CD1 LEU   172     141.046 126.043 108.716  1.00                 C  
ATOM   1329  CD2 LEU   172     142.320 124.560 110.270  1.00                 C  
ATOM   1330  N   MET   173     140.868 128.697 112.749  1.00                 N  
ATOM   1331  CA  MET   173     139.787 128.773 113.711  1.00                 C  
ATOM   1332  C   MET   173     138.861 129.915 113.341  1.00                 C  
ATOM   1333  O   MET   173     137.633 129.758 113.274  1.00                 O  
ATOM   1334  CB  MET   173     140.341 128.953 115.126  1.00                 C  
ATOM   1335  SD  MET   173     141.427 127.878 117.437  1.00                 S  
ATOM   1336  CE  MET   173     142.811 129.013 117.367  1.00                 C  
ATOM   1337  CG  MET   173     141.028 127.719 115.686  1.00                 C  
ATOM   1338  N   PHE   174     139.448 131.077 113.062  1.00                 N  
ATOM   1339  CA  PHE   174     138.621 132.220 112.707  1.00                 C  
ATOM   1340  C   PHE   174     137.869 131.985 111.398  1.00                 C  
ATOM   1341  O   PHE   174     136.727 132.427 111.243  1.00                 O  
ATOM   1342  CB  PHE   174     139.475 133.485 112.595  1.00                 C  
ATOM   1343  CG  PHE   174     138.690 134.717 112.244  1.00                 C  
ATOM   1344  CZ  PHE   174     137.240 136.995 111.589  1.00                 C  
ATOM   1345  CD1 PHE   174     137.953 135.383 113.208  1.00                 C  
ATOM   1346  CE1 PHE   174     137.231 136.517 112.885  1.00                 C  
ATOM   1347  CD2 PHE   174     138.688 135.208 110.951  1.00                 C  
ATOM   1348  CE2 PHE   174     137.966 136.342 110.628  1.00                 C  
ATOM   1349  N   VAL   175     138.488 131.289 110.441  1.00                 N  
ATOM   1350  CA  VAL   175     137.782 130.906 109.229  1.00                 C  
ATOM   1351  C   VAL   175     136.594 130.018 109.518  1.00                 C  
ATOM   1352  O   VAL   175     135.536 130.150 108.894  1.00                 O  
ATOM   1353  CB  VAL   175     138.716 130.194 108.233  1.00                 C  
ATOM   1354  CG1 VAL   175     137.918 129.617 107.073  1.00                 C  
ATOM   1355  CG2 VAL   175     139.784 131.151 107.726  1.00                 C  
ATOM   1356  N   LEU   176     136.743 129.124 110.494  1.00                 N  
ATOM   1357  CA  LEU   176     135.595 128.382 110.990  1.00                 C  
ATOM   1358  C   LEU   176     134.541 129.359 111.469  1.00                 C  
ATOM   1359  O   LEU   176     133.344 129.171 111.231  1.00                 O  
ATOM   1360  CB  LEU   176     136.016 127.431 112.112  1.00                 C  
ATOM   1361  CG  LEU   176     136.887 126.242 111.701  1.00                 C  
ATOM   1362  CD1 LEU   176     137.380 125.488 112.927  1.00                 C  
ATOM   1363  CD2 LEU   176     136.120 125.307 110.778  1.00                 C  
ATOM   1364  N   THR   177     134.967 130.419 112.154  1.00                 N  
ATOM   1365  CA  THR   177     134.001 131.392 112.645  1.00                 C  
ATOM   1366  C   THR   177     133.276 132.028 111.476  1.00                 C  
ATOM   1367  O   THR   177     132.090 132.346 111.572  1.00                 O  
ATOM   1368  CB  THR   177     134.679 132.477 113.502  1.00                 C  
ATOM   1369  OG1 THR   177     135.284 131.873 114.652  1.00                 O  
ATOM   1370  CG2 THR   177     133.656 133.501 113.972  1.00                 C  
ATOM   1371  N   PRO   178     134.005 132.313 110.401  1.00                 N  
ATOM   1372  CA  PRO   178     133.390 132.906 109.224  1.00                 C  
ATOM   1373  C   PRO   178     132.350 131.988 108.601  1.00                 C  
ATOM   1374  O   PRO   178     131.229 132.423 108.309  1.00                 O  
ATOM   1375  CB  PRO   178     134.564 133.138 108.270  1.00                 C  
ATOM   1376  CD  PRO   178     135.560 132.365 110.304  1.00                 C  
ATOM   1377  CG  PRO   178     135.741 133.329 109.166  1.00                 C  
ATOM   1378  N   TYR   179     132.674 130.702 108.433  1.00                 N  
ATOM   1379  CA  TYR   179     131.672 129.802 107.874  1.00                 C  
ATOM   1380  C   TYR   179     130.482 129.598 108.798  1.00                 C  
ATOM   1381  O   TYR   179     129.329 129.651 108.356  1.00                 O  
ATOM   1382  CB  TYR   179     132.294 128.443 107.549  1.00                 C  
ATOM   1383  CG  TYR   179     133.244 128.469 106.373  1.00                 C  
ATOM   1384  OH  TYR   179     135.866 128.531 103.146  1.00                 O  
ATOM   1385  CZ  TYR   179     134.997 128.511 104.213  1.00                 C  
ATOM   1386  CD1 TYR   179     134.437 127.758 106.406  1.00                 C  
ATOM   1387  CE1 TYR   179     135.310 127.776 105.335  1.00                 C  
ATOM   1388  CD2 TYR   179     132.944 129.205 105.234  1.00                 C  
ATOM   1389  CE2 TYR   179     133.806 129.234 104.154  1.00                 C  
ATOM   1390  N   TRP   180     130.740 129.384 110.087  1.00                 N  
ATOM   1391  CA  TRP   180     129.654 129.174 111.041  1.00                 C  
ATOM   1392  C   TRP   180     128.791 130.415 111.202  1.00                 C  
ATOM   1393  O   TRP   180     127.566 130.329 111.209  1.00                 O  
ATOM   1394  CB  TRP   180     130.211 128.755 112.403  1.00                 C  
ATOM   1395  CG  TRP   180     129.151 128.491 113.429  1.00                 C  
ATOM   1396  CD1 TRP   180     128.486 127.317 113.636  1.00                 C  
ATOM   1397  NE1 TRP   180     127.586 127.457 114.665  1.00                 N  
ATOM   1398  CD2 TRP   180     128.635 129.421 114.388  1.00                 C  
ATOM   1399  CE2 TRP   180     127.660 128.742 115.142  1.00                 C  
ATOM   1400  CH2 TRP   180     127.231 130.668 116.439  1.00                 C  
ATOM   1401  CZ2 TRP   180     126.951 129.358 116.173  1.00                 C  
ATOM   1402  CE3 TRP   180     128.901 130.762 114.683  1.00                 C  
ATOM   1403  CZ3 TRP   180     128.195 131.367 115.705  1.00                 C  
ATOM   1404  N   THR   181     129.409 131.587 111.306  1.00                 N  
ATOM   1405  CA  THR   181     128.641 132.817 111.450  1.00                 C  
ATOM   1406  C   THR   181     127.807 133.081 110.208  1.00                 C  
ATOM   1407  O   THR   181     126.619 133.426 110.298  1.00                 O  
ATOM   1408  CB  THR   181     129.556 134.025 111.722  1.00                 C  
ATOM   1409  OG1 THR   181     130.261 133.826 112.954  1.00                 O  
ATOM   1410  CG2 THR   181     128.736 135.301 111.832  1.00                 C  
ATOM   1411  N   HIS   182     128.393 132.845 109.039  1.00                 N  
ATOM   1412  CA  HIS   182     127.677 133.043 107.789  1.00                 C  
ATOM   1413  C   HIS   182     126.490 132.098 107.718  1.00                 C  
ATOM   1414  O   HIS   182     125.380 132.499 107.352  1.00                 O  
ATOM   1415  CB  HIS   182     128.612 132.829 106.597  1.00                 C  
ATOM   1416  CG  HIS   182     127.959 133.057 105.269  1.00                 C  
ATOM   1417  ND1 HIS   182     127.609 134.311 104.817  1.00                 N  
ATOM   1418  CE1 HIS   182     127.046 134.197 103.601  1.00                 C  
ATOM   1419  CD2 HIS   182     127.528 132.212 104.165  1.00                 C  
ATOM   1420  NE2 HIS   182     126.994 132.940 103.203  1.00                 N  
ATOM   1421  N   LEU   183     126.663 130.874 108.206  1.00                 N  
ATOM   1422  CA  LEU   183     125.574 129.912 108.122  1.00                 C  
ATOM   1423  C   LEU   183     124.542 130.201 109.197  1.00                 C  
ATOM   1424  O   LEU   183     123.345 129.998 108.976  1.00                 O  
ATOM   1425  CB  LEU   183     126.108 128.485 108.256  1.00                 C  
ATOM   1426  CG  LEU   183     127.002 127.986 107.118  1.00                 C  
ATOM   1427  CD1 LEU   183     127.574 126.615 107.446  1.00                 C  
ATOM   1428  CD2 LEU   183     126.228 127.937 105.809  1.00                 C  
ATOM   1429  N   MET   184     124.973 130.669 110.362  1.00                 N  
ATOM   1430  CA  MET   184     124.014 130.970 111.412  1.00                 C  
ATOM   1431  C   MET   184     123.079 132.061 110.931  1.00                 C  
ATOM   1432  O   MET   184     121.857 131.897 110.943  1.00                 O  
ATOM   1433  CB  MET   184     124.737 131.387 112.694  1.00                 C  
ATOM   1434  SD  MET   184     124.694 132.318 115.304  1.00                 S  
ATOM   1435  CE  MET   184     125.233 133.934 114.750  1.00                 C  
ATOM   1436  CG  MET   184     123.807 131.736 113.845  1.00                 C  
ATOM   1437  N   THR   185     123.633 133.175 110.456  1.00                 N  
ATOM   1438  CA  THR   185     122.740 134.250 110.049  1.00                 C  
ATOM   1439  C   THR   185     121.942 133.862 108.812  1.00                 C  
ATOM   1440  O   THR   185     120.754 134.181 108.716  1.00                 O  
ATOM   1441  CB  THR   185     123.514 135.552 109.770  1.00                 C  
ATOM   1442  OG1 THR   185     124.185 135.977 110.962  1.00                 O  
ATOM   1443  CG2 THR   185     122.563 136.653 109.328  1.00                 C  
ATOM   1444  N   LYS   186     122.556 133.174 107.844  1.00                 N  
ATOM   1445  CA  LYS   186     121.774 132.775 106.674  1.00                 C  
ATOM   1446  C   LYS   186     120.596 131.899 107.072  1.00                 C  
ATOM   1447  O   LYS   186     119.504 132.012 106.501  1.00                 O  
ATOM   1448  CB  LYS   186     122.657 132.038 105.665  1.00                 C  
ATOM   1449  CD  LYS   186     122.888 130.975 103.403  1.00                 C  
ATOM   1450  CE  LYS   186     122.162 130.546 102.138  1.00                 C  
ATOM   1451  CG  LYS   186     121.936 131.630 104.391  1.00                 C  
ATOM   1452  NZ  LYS   186     123.083 129.900 101.162  1.00                 N  
ATOM   1453  N   ARG   187     120.804 131.010 108.041  1.00                 N  
ATOM   1454  CA  ARG   187     119.714 130.193 108.560  1.00                 C  
ATOM   1455  C   ARG   187     118.685 131.044 109.303  1.00                 C  
ATOM   1456  O   ARG   187     117.475 130.844 109.149  1.00                 O  
ATOM   1457  CB  ARG   187     120.256 129.103 109.486  1.00                 C  
ATOM   1458  CD  ARG   187     118.468 127.419 108.969  1.00                 C  
ATOM   1459  NE  ARG   187     117.462 126.508 109.511  1.00                 N  
ATOM   1460  CG  ARG   187     119.186 128.191 110.064  1.00                 C  
ATOM   1461  CZ  ARG   187     116.520 125.918 108.783  1.00                 C  
ATOM   1462  NH1 ARG   187     115.647 125.104 109.362  1.00                 N  
ATOM   1463  NH2 ARG   187     116.451 126.143 107.478  1.00                 N  
ATOM   1464  N   VAL   188     119.137 131.999 110.117  1.00                 N  
ATOM   1465  CA  VAL   188     118.207 132.829 110.882  1.00                 C  
ATOM   1466  C   VAL   188     117.312 133.630 109.949  1.00                 C  
ATOM   1467  O   VAL   188     116.096 133.718 110.146  1.00                 O  
ATOM   1468  CB  VAL   188     118.953 133.776 111.840  1.00                 C  
ATOM   1469  CG1 VAL   188     117.987 134.774 112.462  1.00                 C  
ATOM   1470  CG2 VAL   188     119.674 132.983 112.919  1.00                 C  
ATOM   1471  N   TYR   189     117.906 134.231 108.922  1.00                 N  
ATOM   1472  CA  TYR   189     117.134 134.980 107.942  1.00                 C  
ATOM   1473  C   TYR   189     116.217 134.049 107.176  1.00                 C  
ATOM   1474  O   TYR   189     115.041 134.355 106.955  1.00                 O  
ATOM   1475  CB  TYR   189     118.064 135.726 106.984  1.00                 C  
ATOM   1476  CG  TYR   189     117.340 136.567 105.957  1.00                 C  
ATOM   1477  OH  TYR   189     115.345 138.890 103.144  1.00                 O  
ATOM   1478  CZ  TYR   189     116.005 138.120 104.074  1.00                 C  
ATOM   1479  CD1 TYR   189     116.792 137.796 106.302  1.00                 C  
ATOM   1480  CE1 TYR   189     116.128 138.571 105.370  1.00                 C  
ATOM   1481  CD2 TYR   189     117.206 136.129 104.646  1.00                 C  
ATOM   1482  CE2 TYR   189     116.546 136.890 103.700  1.00                 C  
ATOM   1483  N   THR   190     116.735 132.890 106.777  1.00                 N  
ATOM   1484  CA  THR   190     115.931 131.949 106.014  1.00                 C  
ATOM   1485  C   THR   190     114.682 131.569 106.791  1.00                 C  
ATOM   1486  O   THR   190     113.572 131.563 106.249  1.00                 O  
ATOM   1487  CB  THR   190     116.730 130.681 105.660  1.00                 C  
ATOM   1488  OG1 THR   190     117.847 131.033 104.834  1.00                 O  
ATOM   1489  CG2 THR   190     115.856 129.695 104.901  1.00                 C  
ATOM   1490  N   GLU   191     114.847 131.278 108.078  1.00                 N  
ATOM   1491  CA  GLU   191     113.705 130.961 108.919  1.00                 C  
ATOM   1492  C   GLU   191     112.807 132.171 109.115  1.00                 C  
ATOM   1493  O   GLU   191     111.578 132.046 109.124  1.00                 O  
ATOM   1494  CB  GLU   191     114.170 130.432 110.277  1.00                 C  
ATOM   1495  CD  GLU   191     115.325 128.596 111.571  1.00                 C  
ATOM   1496  CG  GLU   191     114.824 129.061 110.218  1.00                 C  
ATOM   1497  OE1 GLU   191     115.338 129.416 112.514  1.00                 O  
ATOM   1498  OE2 GLU   191     115.706 127.412 111.689  1.00                 O  
ATOM   1499  N   LEU   192     113.404 133.349 109.271  1.00                 N  
ATOM   1500  CA  LEU   192     112.621 134.553 109.511  1.00                 C  
ATOM   1501  C   LEU   192     111.691 134.859 108.344  1.00                 C  
ATOM   1502  O   LEU   192     110.547 135.277 108.544  1.00                 O  
ATOM   1503  CB  LEU   192     113.541 135.748 109.768  1.00                 C  
ATOM   1504  CG  LEU   192     114.326 135.729 111.082  1.00                 C  
ATOM   1505  CD1 LEU   192     115.328 136.873 111.126  1.00                 C  
ATOM   1506  CD2 LEU   192     113.382 135.806 112.272  1.00                 C  
ATOM   1507  N   TYR   193     112.166 134.644 107.119  1.00                 N  
ATOM   1508  CA  TYR   193     111.370 134.926 105.930  1.00                 C  
ATOM   1509  C   TYR   193     110.179 133.993 105.752  1.00                 C  
ATOM   1510  O   TYR   193     109.098 134.444 105.362  1.00                 O  
ATOM   1511  CB  TYR   193     112.240 134.853 104.673  1.00                 C  
ATOM   1512  CG  TYR   193     111.498 135.176 103.396  1.00                 C  
ATOM   1513  OH  TYR   193     109.460 136.080  99.886  1.00                 O  
ATOM   1514  CZ  TYR   193     110.134 135.779 101.047  1.00                 C  
ATOM   1515  CD1 TYR   193     111.206 136.491 103.056  1.00                 C  
ATOM   1516  CE1 TYR   193     110.529 136.795 101.890  1.00                 C  
ATOM   1517  CD2 TYR   193     111.093 134.165 102.534  1.00                 C  
ATOM   1518  CE2 TYR   193     110.415 134.451 101.364  1.00                 C  
ATOM   1519  N   ASN   194     110.342 132.701 106.035  1.00                 N  
ATOM   1520  CA  ASN   194     109.307 131.735 105.666  1.00                 C  
ATOM   1521  C   ASN   194     107.961 132.010 106.337  1.00                 C  
ATOM   1522  O   ASN   194     106.984 132.356 105.665  1.00                 O  
ATOM   1523  CB  ASN   194     109.761 130.311 105.996  1.00                 C  
ATOM   1524  CG  ASN   194     110.832 129.807 105.049  1.00                 C  
ATOM   1525  OD1 ASN   194     111.001 130.336 103.950  1.00                 O  
ATOM   1526  ND2 ASN   194     111.559 128.780 105.472  1.00                 N  
ATOM   1527  N   MET   195     107.888 131.888 107.661  1.00                 N  
ATOM   1528  CA  MET   195     106.642 132.111 108.388  1.00                 C  
ATOM   1529  C   MET   195     106.776 133.166 109.458  1.00                 C  
ATOM   1530  O   MET   195     105.772 133.777 109.835  1.00                 O  
ATOM   1531  CB  MET   195     106.151 130.808 109.022  1.00                 C  
ATOM   1532  SD  MET   195     105.208 128.212 108.804  1.00                 S  
ATOM   1533  CE  MET   195     103.609 128.719 109.432  1.00                 C  
ATOM   1534  CG  MET   195     105.764 129.736 108.017  1.00                 C  
ATOM   1535  N   ASP   196     107.982 133.388 109.958  1.00                 N  
ATOM   1536  CA  ASP   196     108.183 134.443 110.927  1.00                 C  
ATOM   1537  C   ASP   196     107.858 135.772 110.268  1.00                 C  
ATOM   1538  O   ASP   196     107.245 136.652 110.881  1.00                 O  
ATOM   1539  CB  ASP   196     109.618 134.417 111.457  1.00                 C  
ATOM   1540  CG  ASP   196     109.879 133.239 112.376  1.00                 C  
ATOM   1541  OD1 ASP   196     108.899 132.605 112.821  1.00                 O  
ATOM   1542  OD2 ASP   196     111.062 132.951 112.650  1.00                 O  
ATOM   1543  N   VAL   197     108.258 135.924 109.002  1.00                 N  
ATOM   1544  CA  VAL   197     107.914 137.125 108.251  1.00                 C  
ATOM   1545  C   VAL   197     106.406 137.253 108.123  1.00                 C  
ATOM   1546  O   VAL   197     105.867 138.365 108.166  1.00                 O  
ATOM   1547  CB  VAL   197     108.568 137.126 106.857  1.00                 C  
ATOM   1548  CG1 VAL   197     108.031 138.274 106.017  1.00                 C  
ATOM   1549  CG2 VAL   197     110.082 137.213 106.979  1.00                 C  
ATOM   1550  N   GLY   198     105.706 136.128 107.959  1.00                 N  
ATOM   1551  CA  GLY   198     104.254 136.148 107.820  1.00                 C  
ATOM   1552  C   GLY   198     103.602 136.838 109.014  1.00                 C  
ATOM   1553  O   GLY   198     102.377 136.979 109.071  1.00                 O  
ATOM   1554  N   LYS   199     104.419 137.262 109.971  1.00                 N  
ATOM   1555  CA  LYS   199     103.991 138.077 111.092  1.00                 C  
ATOM   1556  C   LYS   199     104.126 139.554 110.755  1.00                 C  
ATOM   1557  O   LYS   199     103.740 140.409 111.557  1.00                 O  
ATOM   1558  CB  LYS   199     104.804 137.737 112.343  1.00                 C  
ATOM   1559  CD  LYS   199     105.412 136.059 114.107  1.00                 C  
ATOM   1560  CE  LYS   199     105.183 134.651 114.633  1.00                 C  
ATOM   1561  CG  LYS   199     104.580 136.327 112.864  1.00                 C  
ATOM   1562  NZ  LYS   199     106.019 134.362 115.830  1.00                 N  
ATOM   1563  N   ARG   200     104.600 139.857 109.547  1.00                 N  
ATOM   1564  CA  ARG   200     104.817 141.221 109.072  1.00                 C  
ATOM   1565  C   ARG   200     105.624 142.010 110.104  1.00                 C  
ATOM   1566  O   ARG   200     105.155 142.934 110.767  1.00                 O  
ATOM   1567  CB  ARG   200     103.480 141.909 108.789  1.00                 C  
ATOM   1568  CD  ARG   200     101.367 142.002 107.439  1.00                 C  
ATOM   1569  NE  ARG   200     100.572 141.384 106.380  1.00                 N  
ATOM   1570  CG  ARG   200     102.657 141.242 107.699  1.00                 C  
ATOM   1571  CZ  ARG   200      99.383 141.826 105.983  1.00                 C  
ATOM   1572  NH1 ARG   200      98.733 141.200 105.012  1.00                 N  
ATOM   1573  NH2 ARG   200      98.847 142.894 106.558  1.00                 N  
ATOM   1574  N   ALA   201     106.861 141.564 110.259  1.00                 N  
ATOM   1575  CA  ALA   201     107.796 142.165 111.198  1.00                 C  
ATOM   1576  C   ALA   201     109.020 142.629 110.427  1.00                 C  
ATOM   1577  O   ALA   201     109.656 141.823 109.741  1.00                 O  
ATOM   1578  CB  ALA   201     108.166 141.171 112.288  1.00                 C  
ATOM   1579  N   ASN   202     109.325 143.931 110.516  1.00                 N  
ATOM   1580  CA  ASN   202     110.471 144.499 109.813  1.00                 C  
ATOM   1581  C   ASN   202     111.722 143.732 110.186  1.00                 C  
ATOM   1582  O   ASN   202     112.034 143.563 111.368  1.00                 O  
ATOM   1583  CB  ASN   202     110.610 145.989 110.131  1.00                 C  
ATOM   1584  CG  ASN   202     109.494 146.820 109.530  1.00                 C  
ATOM   1585  OD1 ASN   202     108.853 146.409 108.562  1.00                 O  
ATOM   1586  ND2 ASN   202     109.257 147.994 110.103  1.00                 N  
TER
