# Supplementary material for: Comparative Single-Cell Transcriptomics Reveals Novel Genes Involved in Bivalve Embryonic Shell Formation and Questions Ontogenetic Homology of Molluscan Shell Types
Source: Front Cell Dev Biol. 2022 Jun 9;10:883755. doi: 10.3389/fcell.2022.883755 (PMC9261976; doi:10.3389/fcell.2022.883755)
Supplement: Supplementary file 1 [file DataSheet1.ZIP › Supplementary_File1/s_f_2/ef0d92705b749c4a.final.pdb]

ATOM      1  N   THR    77       7.383  39.062 -18.632  1.00                 N  
ATOM      2  CA  THR    77       8.170  40.126 -18.038  1.00                 C  
ATOM      3  C   THR    77       7.569  40.529 -16.687  1.00                 C  
ATOM      4  O   THR    77       6.373  40.328 -16.431  1.00                 O  
ATOM      5  CB  THR    77       8.252  41.353 -18.965  1.00                 C  
ATOM      6  OG1 THR    77       6.934  41.859 -19.211  1.00                 O  
ATOM      7  CG2 THR    77       8.883  40.973 -20.297  1.00                 C  
ATOM      8  N   THR    78       8.383  41.098 -15.799  1.00                 N  
ATOM      9  CA  THR    78       7.831  41.573 -14.513  1.00                 C  
ATOM     10  C   THR    78       6.683  42.567 -14.674  1.00                 C  
ATOM     11  O   THR    78       5.733  42.565 -13.871  1.00                 O  
ATOM     12  CB  THR    78       8.916  42.234 -13.643  1.00                 C  
ATOM     13  OG1 THR    78       9.933  41.273 -13.331  1.00                 O  
ATOM     14  CG2 THR    78       8.317  42.747 -12.342  1.00                 C  
ATOM     15  N   LEU    79       6.749  43.417 -15.706  1.00                 N  
ATOM     16  CA  LEU    79       5.631  44.297 -16.026  1.00                 C  
ATOM     17  C   LEU    79       4.354  43.505 -16.284  1.00                 C  
ATOM     18  O   LEU    79       3.277  43.865 -15.793  1.00                 O  
ATOM     19  CB  LEU    79       5.962  45.163 -17.244  1.00                 C  
ATOM     20  CG  LEU    79       4.858  46.107 -17.724  1.00                 C  
ATOM     21  CD1 LEU    79       4.503  47.113 -16.640  1.00                 C  
ATOM     22  CD2 LEU    79       5.282  46.827 -18.995  1.00                 C  
ATOM     23  N   GLU    80       4.441  42.431 -17.076  1.00                 N  
ATOM     24  CA  GLU    80       3.225  41.697 -17.409  1.00                 C  
ATOM     25  C   GLU    80       2.580  41.108 -16.164  1.00                 C  
ATOM     26  O   GLU    80       1.378  41.302 -15.928  1.00                 O  
ATOM     27  CB  GLU    80       3.528  40.587 -18.417  1.00                 C  
ATOM     28  CD  GLU    80       4.257  39.970 -20.756  1.00                 C  
ATOM     29  CG  GLU    80       3.868  41.090 -19.811  1.00                 C  
ATOM     30  OE1 GLU    80       3.348  39.279 -21.263  1.00                 O  
ATOM     31  OE2 GLU    80       5.469  39.784 -20.989  1.00                 O  
ATOM     32  N   SER    81       3.358  40.367 -15.363  1.00                 N  
ATOM     33  CA  SER    81       2.809  39.789 -14.135  1.00                 C  
ATOM     34  C   SER    81       2.210  40.886 -13.280  1.00                 C  
ATOM     35  O   SER    81       1.108  40.738 -12.729  1.00                 O  
ATOM     36  CB  SER    81       3.894  39.031 -13.368  1.00                 C  
ATOM     37  OG  SER    81       4.333  37.896 -14.093  1.00                 O  
ATOM     38  N   LEU    82       2.934  42.009 -13.160  1.00                 N  
ATOM     39  CA  LEU    82       2.448  43.156 -12.410  1.00                 C  
ATOM     40  C   LEU    82       1.046  43.564 -12.863  1.00                 C  
ATOM     41  O   LEU    82       0.089  43.479 -12.085  1.00                 O  
ATOM     42  CB  LEU    82       3.408  44.338 -12.556  1.00                 C  
ATOM     43  CG  LEU    82       3.064  45.595 -11.755  1.00                 C  
ATOM     44  CD1 LEU    82       1.895  46.333 -12.389  1.00                 C  
ATOM     45  CD2 LEU    82       2.745  45.240 -10.310  1.00                 C  
ATOM     46  N   LEU    83       0.900  43.991 -14.129  1.00                 N  
ATOM     47  CA  LEU    83      -0.427  44.371 -14.629  1.00                 C  
ATOM     48  C   LEU    83      -1.440  43.250 -14.439  1.00                 C  
ATOM     49  O   LEU    83      -2.585  43.497 -14.044  1.00                 O  
ATOM     50  CB  LEU    83      -0.352  44.757 -16.108  1.00                 C  
ATOM     51  CG  LEU    83       0.389  46.056 -16.432  1.00                 C  
ATOM     52  CD1 LEU    83       0.545  46.224 -17.936  1.00                 C  
ATOM     53  CD2 LEU    83      -0.338  47.253 -15.839  1.00                 C  
ATOM     54  N   ALA    84      -1.030  42.008 -14.694  1.00                 N  
ATOM     55  CA  ALA    84      -1.928  40.868 -14.536  1.00                 C  
ATOM     56  C   ALA    84      -2.512  40.812 -13.127  1.00                 C  
ATOM     57  O   ALA    84      -3.733  40.707 -12.941  1.00                 O  
ATOM     58  CB  ALA    84      -1.198  39.571 -14.849  1.00                 C  
ATOM     59  N   LYS    85      -1.648  40.908 -12.117  1.00                 N  
ATOM     60  CA  LYS    85      -2.094  40.922 -10.727  1.00                 C  
ATOM     61  C   LYS    85      -3.133  42.008 -10.433  1.00                 C  
ATOM     62  O   LYS    85      -3.931  41.861  -9.499  1.00                 O  
ATOM     63  CB  LYS    85      -0.904  41.109  -9.784  1.00                 C  
ATOM     64  CD  LYS    85      -0.033  41.183  -7.431  1.00                 C  
ATOM     65  CE  LYS    85      -0.401  41.184  -5.957  1.00                 C  
ATOM     66  CG  LYS    85      -1.270  41.080  -8.309  1.00                 C  
ATOM     67  NZ  LYS    85       0.801  41.286  -5.084  1.00                 N  
ATOM     68  N   VAL    86      -3.100  43.124 -11.166  1.00                 N  
ATOM     69  CA  VAL    86      -3.915  44.298 -10.853  1.00                 C  
ATOM     70  C   VAL    86      -5.176  44.425 -11.691  1.00                 C  
ATOM     71  O   VAL    86      -5.857  45.448 -11.584  1.00                 O  
ATOM     72  CB  VAL    86      -3.109  45.601 -11.006  1.00                 C  
ATOM     73  CG1 VAL    86      -2.884  45.919 -12.476  1.00                 C  
ATOM     74  CG2 VAL    86      -3.822  46.752 -10.312  1.00                 C  
ATOM     75  N   GLY    87      -5.473  43.451 -12.551  1.00                 N  
ATOM     76  CA  GLY    87      -6.533  43.538 -13.559  1.00                 C  
ATOM     77  C   GLY    87      -6.249  44.614 -14.596  1.00                 C  
ATOM     78  O   GLY    87      -7.170  45.147 -15.223  1.00                 O  
ATOM     79  N   LEU    88      -4.985  44.974 -14.762  1.00                 N  
ATOM     80  CA  LEU    88      -4.591  46.028 -15.683  1.00                 C  
ATOM     81  C   LEU    88      -4.036  45.492 -16.988  1.00                 C  
ATOM     82  O   LEU    88      -3.438  46.257 -17.752  1.00                 O  
ATOM     83  CB  LEU    88      -3.552  46.945 -15.035  1.00                 C  
ATOM     84  CG  LEU    88      -4.098  48.091 -14.180  1.00                 C  
ATOM     85  CD1 LEU    88      -5.000  47.557 -13.078  1.00                 C  
ATOM     86  CD2 LEU    88      -2.960  48.906 -13.584  1.00                 C  
ATOM     87  N   GLN    89      -4.155  44.179 -17.213  1.00                 N  
ATOM     88  CA  GLN    89      -3.535  43.529 -18.364  1.00                 C  
ATOM     89  C   GLN    89      -3.909  44.194 -19.671  1.00                 C  
ATOM     90  O   GLN    89      -3.143  44.126 -20.637  1.00                 O  
ATOM     91  CB  GLN    89      -3.922  42.050 -18.417  1.00                 C  
ATOM     92  CD  GLN    89      -1.729  41.180 -19.319  1.00                 C  
ATOM     93  CG  GLN    89      -3.229  41.266 -19.519  1.00                 C  
ATOM     94  OE1 GLN    89      -1.257  40.812 -18.243  1.00                 O  
ATOM     95  NE2 GLN    89      -0.974  41.521 -20.356  1.00                 N  
ATOM     96  N   GLU    90      -5.068  44.861 -19.726  1.00                 N  
ATOM     97  CA  GLU    90      -5.454  45.503 -20.978  1.00                 C  
ATOM     98  C   GLU    90      -4.474  46.578 -21.425  1.00                 C  
ATOM     99  O   GLU    90      -4.513  46.968 -22.595  1.00                 O  
ATOM    100  CB  GLU    90      -6.849  46.120 -20.856  1.00                 C  
ATOM    101  CD  GLU    90      -7.176  46.783 -18.441  1.00                 C  
ATOM    102  CG  GLU    90      -6.936  47.264 -19.858  1.00                 C  
ATOM    103  OE1 GLU    90      -7.115  45.557 -18.211  1.00                 O  
ATOM    104  OE2 GLU    90      -7.424  47.632 -17.559  1.00                 O  
ATOM    105  N   LYS    91      -3.587  47.055 -20.546  1.00                 N  
ATOM    106  CA  LYS    91      -2.650  48.119 -20.905  1.00                 C  
ATOM    107  C   LYS    91      -1.284  47.610 -21.341  1.00                 C  
ATOM    108  O   LYS    91      -0.436  48.412 -21.715  1.00                 O  
ATOM    109  CB  LYS    91      -2.461  49.085 -19.733  1.00                 C  
ATOM    110  CD  LYS    91      -4.312  50.657 -20.367  1.00                 C  
ATOM    111  CE  LYS    91      -5.542  51.406 -19.880  1.00                 C  
ATOM    112  CG  LYS    91      -3.742  49.764 -19.277  1.00                 C  
ATOM    113  NZ  LYS    91      -6.157  52.227 -20.960  1.00                 N  
ATOM    114  N   ALA    92      -1.055  46.303 -21.336  1.00                 N  
ATOM    115  CA  ALA    92       0.233  45.796 -21.798  1.00                 C  
ATOM    116  C   ALA    92       0.551  46.192 -23.239  1.00                 C  
ATOM    117  O   ALA    92       1.705  46.561 -23.506  1.00                 O  
ATOM    118  CB  ALA    92       0.280  44.281 -21.677  1.00                 C  
ATOM    119  N   GLN    93      -0.376  46.149 -24.197  1.00                 N  
ATOM    120  CA  GLN    93      -0.004  46.590 -25.552  1.00                 C  
ATOM    121  C   GLN    93       0.326  48.078 -25.666  1.00                 C  
ATOM    122  O   GLN    93       1.177  48.424 -26.494  1.00                 O  
ATOM    123  CB  GLN    93      -1.123  46.271 -26.546  1.00                 C  
ATOM    124  CD  GLN    93      -2.461  44.506 -27.760  1.00                 C  
ATOM    125  CG  GLN    93      -1.317  44.786 -26.805  1.00                 C  
ATOM    126  OE1 GLN    93      -3.397  45.298 -27.872  1.00                 O  
ATOM    127  NE2 GLN    93      -2.389  43.375 -28.452  1.00                 N  
ATOM    128  N   LEU    94      -0.289  48.967 -24.868  1.00                 N  
ATOM    129  CA  LEU    94       0.072  50.386 -24.949  1.00                 C  
ATOM    130  C   LEU    94       1.393  50.649 -24.231  1.00                 C  
ATOM    131  O   LEU    94       2.240  51.401 -24.729  1.00                 O  
ATOM    132  CB  LEU    94      -1.037  51.256 -24.355  1.00                 C  
ATOM    133  CG  LEU    94      -2.361  51.284 -25.121  1.00                 C  
ATOM    134  CD1 LEU    94      -3.418  52.052 -24.342  1.00                 C  
ATOM    135  CD2 LEU    94      -2.171  51.897 -26.500  1.00                 C  
ATOM    136  N   PHE    95       1.615  50.027 -23.072  1.00                 N  
ATOM    137  CA  PHE    95       2.900  50.208 -22.407  1.00                 C  
ATOM    138  C   PHE    95       4.046  49.726 -23.279  1.00                 C  
ATOM    139  O   PHE    95       5.139  50.299 -23.248  1.00                 O  
ATOM    140  CB  PHE    95       2.918  49.471 -21.066  1.00                 C  
ATOM    141  CG  PHE    95       2.098  50.136 -19.998  1.00                 C  
ATOM    142  CZ  PHE    95       0.582  51.372 -18.023  1.00                 C  
ATOM    143  CD1 PHE    95       1.261  49.392 -19.184  1.00                 C  
ATOM    144  CE1 PHE    95       0.506  50.004 -18.201  1.00                 C  
ATOM    145  CD2 PHE    95       2.162  51.505 -19.807  1.00                 C  
ATOM    146  CE2 PHE    95       1.407  52.116 -18.824  1.00                 C  
ATOM    147  N   GLU    96       3.830  48.682 -24.063  1.00                 N  
ATOM    148  CA  GLU    96       4.933  48.203 -24.880  1.00                 C  
ATOM    149  C   GLU    96       5.191  49.130 -26.058  1.00                 C  
ATOM    150  O   GLU    96       6.347  49.370 -26.416  1.00                 O  
ATOM    151  CB  GLU    96       4.652  46.785 -25.382  1.00                 C  
ATOM    152  CD  GLU    96       4.329  44.345 -24.816  1.00                 C  
ATOM    153  CG  GLU    96       4.671  45.726 -24.292  1.00                 C  
ATOM    154  OE1 GLU    96       3.892  44.243 -25.982  1.00                 O  
ATOM    155  OE2 GLU    96       4.499  43.364 -24.061  1.00                 O  
ATOM    156  N   ALA    97       4.137  49.680 -26.666  1.00                 N  
ATOM    157  CA  ALA    97       4.363  50.601 -27.772  1.00                 C  
ATOM    158  C   ALA    97       5.108  51.837 -27.288  1.00                 C  
ATOM    159  O   ALA    97       5.935  52.391 -28.024  1.00                 O  
ATOM    160  CB  ALA    97       3.041  50.992 -28.415  1.00                 C  
ATOM    161  N   GLU    98       4.869  52.253 -26.044  1.00                 N  
ATOM    162  CA  GLU    98       5.595  53.371 -25.459  1.00                 C  
ATOM    163  C   GLU    98       6.918  52.945 -24.843  1.00                 C  
ATOM    164  O   GLU    98       7.603  53.781 -24.244  1.00                 O  
ATOM    165  CB  GLU    98       4.742  54.067 -24.397  1.00                 C  
ATOM    166  CD  GLU    98       3.726  55.804 -25.924  1.00                 C  
ATOM    167  CG  GLU    98       3.462  54.685 -24.936  1.00                 C  
ATOM    168  OE1 GLU    98       4.723  56.533 -25.742  1.00                 O  
ATOM    169  OE2 GLU    98       2.936  55.951 -26.880  1.00                 O  
ATOM    170  N   GLN    99       7.278  51.671 -24.971  1.00                 N  
ATOM    171  CA  GLN    99       8.540  51.120 -24.461  1.00                 C  
ATOM    172  C   GLN    99       8.664  51.332 -22.960  1.00                 C  
ATOM    173  O   GLN    99       9.711  51.707 -22.440  1.00                 O  
ATOM    174  CB  GLN    99       9.732  51.755 -25.181  1.00                 C  
ATOM    175  CD  GLN    99      10.127  49.993 -26.947  1.00                 C  
ATOM    176  CG  GLN    99       9.795  51.445 -26.668  1.00                 C  
ATOM    177  OE1 GLN    99      11.240  49.538 -26.680  1.00                 O  
ATOM    178  NE2 GLN    99       9.162  49.259 -27.488  1.00                 N  
ATOM    179  N   ILE   100       7.585  51.026 -22.260  1.00                 N  
ATOM    180  CA  ILE   100       7.505  51.192 -20.816  1.00                 C  
ATOM    181  C   ILE   100       7.704  49.822 -20.185  1.00                 C  
ATOM    182  O   ILE   100       6.773  49.014 -20.125  1.00                 O  
ATOM    183  CB  ILE   100       6.167  51.827 -20.394  1.00                 C  
ATOM    184  CD1 ILE   100       4.620  53.798 -20.864  1.00                 C  
ATOM    185  CG1 ILE   100       5.996  53.197 -21.053  1.00                 C  
ATOM    186  CG2 ILE   100       6.072  51.911 -18.878  1.00                 C  
ATOM    187  N   ASP   101       8.888  49.571 -19.643  1.00                 N  
ATOM    188  CA  ASP   101       9.041  48.377 -18.827  1.00                 C  
ATOM    189  C   ASP   101       8.560  48.707 -17.414  1.00                 C  
ATOM    190  O   ASP   101       8.094  49.819 -17.145  1.00                 O  
ATOM    191  CB  ASP   101      10.496  47.905 -18.835  1.00                 C  
ATOM    192  CG  ASP   101      11.421  48.855 -18.100  1.00                 C  
ATOM    193  OD1 ASP   101      10.945  49.920 -17.652  1.00                 O  
ATOM    194  OD2 ASP   101      12.621  48.535 -17.971  1.00                 O  
ATOM    195  N   LEU   102       8.628  47.739 -16.494  1.00                 N  
ATOM    196  CA  LEU   102       8.205  48.057 -15.134  1.00                 C  
ATOM    197  C   LEU   102       9.129  49.099 -14.521  1.00                 C  
ATOM    198  O   LEU   102       8.692  49.912 -13.699  1.00                 O  
ATOM    199  CB  LEU   102       8.178  46.793 -14.272  1.00                 C  
ATOM    200  CG  LEU   102       7.705  46.968 -12.827  1.00                 C  
ATOM    201  CD1 LEU   102       6.281  47.502 -12.789  1.00                 C  
ATOM    202  CD2 LEU   102       7.797  45.653 -12.069  1.00                 C  
ATOM    203  N   GLU   103      10.403  49.093 -14.914  1.00                 N  
ATOM    204  CA  GLU   103      11.320  50.135 -14.479  1.00                 C  
ATOM    205  C   GLU   103      10.764  51.511 -14.804  1.00                 C  
ATOM    206  O   GLU   103      10.673  52.376 -13.933  1.00                 O  
ATOM    207  CB  GLU   103      12.691  49.949 -15.132  1.00                 C  
ATOM    208  CD  GLU   103      15.084  50.732 -15.335  1.00                 C  
ATOM    209  CG  GLU   103      13.730  50.969 -14.696  1.00                 C  
ATOM    210  OE1 GLU   103      15.205  49.780 -16.135  1.00                 O  
ATOM    211  OE2 GLU   103      16.024  51.498 -15.037  1.00                 O  
ATOM    212  N   SER   104      10.394  51.725 -16.070  1.00                 N  
ATOM    213  CA  SER   104       9.907  53.019 -16.500  1.00                 C  
ATOM    214  C   SER   104       8.546  53.325 -15.896  1.00                 C  
ATOM    215  O   SER   104       8.251  54.492 -15.591  1.00                 O  
ATOM    216  CB  SER   104       9.828  53.081 -18.027  1.00                 C  
ATOM    217  OG  SER   104       8.853  52.181 -18.524  1.00                 O  
ATOM    218  N   LEU   105       7.715  52.296 -15.708  1.00                 N  
ATOM    219  CA  LEU   105       6.381  52.511 -15.162  1.00                 C  
ATOM    220  C   LEU   105       6.449  53.200 -13.802  1.00                 C  
ATOM    221  O   LEU   105       5.709  54.162 -13.548  1.00                 O  
ATOM    222  CB  LEU   105       5.631  51.183 -15.042  1.00                 C  
ATOM    223  CG  LEU   105       4.204  51.258 -14.496  1.00                 C  
ATOM    224  CD1 LEU   105       3.329  52.120 -15.393  1.00                 C  
ATOM    225  CD2 LEU   105       3.608  49.865 -14.356  1.00                 C  
ATOM    226  N   SER   106       7.358  52.746 -12.925  1.00                 N  
ATOM    227  CA  SER   106       7.466  53.346 -11.598  1.00                 C  
ATOM    228  C   SER   106       7.988  54.779 -11.646  1.00                 C  
ATOM    229  O   SER   106       7.823  55.512 -10.670  1.00                 O  
ATOM    230  CB  SER   106       8.377  52.505 -10.702  1.00                 C  
ATOM    231  OG  SER   106       9.721  52.557 -11.149  1.00                 O  
ATOM    232  N   MET   107       8.596  55.199 -12.757  1.00                 N  
ATOM    233  CA  MET   107       9.007  56.587 -12.983  1.00                 C  
ATOM    234  C   MET   107       7.875  57.479 -13.507  1.00                 C  
ATOM    235  O   MET   107       8.122  58.646 -13.851  1.00                 O  
ATOM    236  CB  MET   107      10.178  56.646 -13.966  1.00                 C  
ATOM    237  SD  MET   107      12.800  56.065 -14.647  1.00                 S  
ATOM    238  CE  MET   107      13.172  57.816 -14.690  1.00                 C  
ATOM    239  CG  MET   107      11.463  56.029 -13.438  1.00                 C  
ATOM    240  N   CYS   108       6.661  56.942 -13.639  1.00                 N  
ATOM    241  CA  CYS   108       5.548  57.652 -14.256  1.00                 C  
ATOM    242  C   CYS   108       4.687  58.370 -13.224  1.00                 C  
ATOM    243  O   CYS   108       4.410  57.851 -12.128  1.00                 O  
ATOM    244  CB  CYS   108       4.680  56.687 -15.067  1.00                 C  
ATOM    245  SG  CYS   108       5.525  55.924 -16.472  1.00                 S  
ATOM    246  N   SER   109       4.262  59.565 -13.590  1.00                 N  
ATOM    247  CA  SER   109       3.351  60.324 -12.760  1.00                 C  
ATOM    248  C   SER   109       1.933  60.185 -13.286  1.00                 C  
ATOM    249  O   SER   109       1.695  59.708 -14.405  1.00                 O  
ATOM    250  CB  SER   109       3.769  61.795 -12.712  1.00                 C  
ATOM    251  OG  SER   109       3.598  62.415 -13.975  1.00                 O  
ATOM    252  N   ASP   110       0.990  60.720 -12.503  1.00                 N  
ATOM    253  CA  ASP   110      -0.353  60.867 -13.032  1.00                 C  
ATOM    254  C   ASP   110      -0.331  61.594 -14.375  1.00                 C  
ATOM    255  O   ASP   110      -1.038  61.196 -15.316  1.00                 O  
ATOM    256  CB  ASP   110      -1.241  61.618 -12.038  1.00                 C  
ATOM    257  CG  ASP   110      -1.584  60.786 -10.818  1.00                 C  
ATOM    258  OD1 ASP   110      -1.368  59.556 -10.858  1.00                 O  
ATOM    259  OD2 ASP   110      -2.068  61.363  -9.822  1.00                 O  
ATOM    260  N   SER   111       0.500  62.646 -14.509  1.00                 N  
ATOM    261  CA  SER   111       0.450  63.363 -15.781  1.00                 C  
ATOM    262  C   SER   111       1.133  62.580 -16.903  1.00                 C  
ATOM    263  O   SER   111       0.682  62.639 -18.052  1.00                 O  
ATOM    264  CB  SER   111       1.100  64.741 -15.645  1.00                 C  
ATOM    265  OG  SER   111       2.488  64.627 -15.386  1.00                 O  
ATOM    266  N   ASP   112       2.183  61.816 -16.594  1.00                 N  
ATOM    267  CA  ASP   112       2.756  60.919 -17.594  1.00                 C  
ATOM    268  C   ASP   112       1.693  59.978 -18.159  1.00                 C  
ATOM    269  O   ASP   112       1.605  59.778 -19.378  1.00                 O  
ATOM    270  CB  ASP   112       3.908  60.112 -16.992  1.00                 C  
ATOM    271  CG  ASP   112       5.141  60.956 -16.740  1.00                 C  
ATOM    272  OD1 ASP   112       5.209  62.083 -17.273  1.00                 O  
ATOM    273  OD2 ASP   112       6.041  60.490 -16.008  1.00                 O  
ATOM    274  N   LEU   113       0.857  59.406 -17.281  1.00                 N  
ATOM    275  CA  LEU   113      -0.130  58.437 -17.738  1.00                 C  
ATOM    276  C   LEU   113      -1.311  59.102 -18.430  1.00                 C  
ATOM    277  O   LEU   113      -1.985  58.463 -19.251  1.00                 O  
ATOM    278  CB  LEU   113      -0.634  57.593 -16.566  1.00                 C  
ATOM    279  CG  LEU   113       0.387  56.656 -15.916  1.00                 C  
ATOM    280  CD1 LEU   113      -0.204  55.988 -14.684  1.00                 C  
ATOM    281  CD2 LEU   113       0.863  55.608 -16.910  1.00                 C  
ATOM    282  N   LYS   114      -1.602  60.365 -18.090  1.00                 N  
ATOM    283  CA  LYS   114      -2.552  61.141 -18.880  1.00                 C  
ATOM    284  C   LYS   114      -2.029  61.388 -20.285  1.00                 C  
ATOM    285  O   LYS   114      -2.817  61.507 -21.227  1.00                 O  
ATOM    286  CB  LYS   114      -2.857  62.474 -18.194  1.00                 C  
ATOM    287  CD  LYS   114      -3.939  63.701 -16.290  1.00                 C  
ATOM    288  CE  LYS   114      -4.769  63.572 -15.024  1.00                 C  
ATOM    289  CG  LYS   114      -3.669  62.342 -16.915  1.00                 C  
ATOM    290  NZ  LYS   114      -4.999  64.891 -14.373  1.00                 N  
ATOM    291  N   ASP   115      -0.710  61.491 -20.447  1.00                 N  
ATOM    292  CA  ASP   115      -0.175  61.782 -21.770  1.00                 C  
ATOM    293  C   ASP   115      -0.405  60.624 -22.737  1.00                 C  
ATOM    294  O   ASP   115      -0.607  60.854 -23.935  1.00                 O  
ATOM    295  CB  ASP   115       1.320  62.098 -21.686  1.00                 C  
ATOM    296  CG  ASP   115       1.596  63.441 -21.038  1.00                 C  
ATOM    297  OD1 ASP   115       0.647  64.242 -20.906  1.00                 O  
ATOM    298  OD2 ASP   115       2.761  63.691 -20.664  1.00                 O  
ATOM    299  N   LEU   116      -0.425  59.390 -22.243  1.00                 N  
ATOM    300  CA  LEU   116      -0.693  58.240 -23.099  1.00                 C  
ATOM    301  C   LEU   116      -2.171  57.891 -23.063  1.00                 C  
ATOM    302  O   LEU   116      -2.553  56.770 -23.412  1.00                 O  
ATOM    303  CB  LEU   116       0.153  57.041 -22.666  1.00                 C  
ATOM    304  CG  LEU   116       1.670  57.208 -22.770  1.00                 C  
ATOM    305  CD1 LEU   116       2.385  55.983 -22.222  1.00                 C  
ATOM    306  CD2 LEU   116       2.085  57.463 -24.210  1.00                 C  
ATOM    307  N   GLY   117      -2.998  58.809 -22.545  1.00                 N  
ATOM    308  CA  GLY   117      -4.468  58.709 -22.627  1.00                 C  
ATOM    309  C   GLY   117      -5.031  57.570 -21.776  1.00                 C  
ATOM    310  O   GLY   117      -5.975  56.887 -22.180  1.00                 O  
ATOM    311  N   LEU   118      -4.449  57.350 -20.602  1.00                 N  
ATOM    312  CA  LEU   118      -5.067  56.489 -19.603  1.00                 C  
ATOM    313  C   LEU   118      -6.107  57.303 -18.842  1.00                 C  
ATOM    314  O   LEU   118      -5.824  58.421 -18.398  1.00                 O  
ATOM    315  CB  LEU   118      -4.007  55.913 -18.662  1.00                 C  
ATOM    316  CG  LEU   118      -2.956  55.003 -19.301  1.00                 C  
ATOM    317  CD1 LEU   118      -1.907  54.594 -18.279  1.00                 C  
ATOM    318  CD2 LEU   118      -3.610  53.772 -19.910  1.00                 C  
ATOM    319  N   PRO   119      -7.314  56.766 -18.709  1.00                 N  
ATOM    320  CA  PRO   119      -8.332  57.572 -18.057  1.00                 C  
ATOM    321  C   PRO   119      -8.214  57.457 -16.535  1.00                 C  
ATOM    322  O   PRO   119      -7.472  56.628 -15.997  1.00                 O  
ATOM    323  CB  PRO   119      -9.650  56.989 -18.570  1.00                 C  
ATOM    324  CD  PRO   119      -7.948  55.474 -19.301  1.00                 C  
ATOM    325  CG  PRO   119      -9.359  55.542 -18.788  1.00                 C  
ATOM    326  N   MET   120      -9.004  58.279 -15.840  1.00                 N  
ATOM    327  CA  MET   120      -8.748  58.518 -14.422  1.00                 C  
ATOM    328  C   MET   120      -8.826  57.232 -13.607  1.00                 C  
ATOM    329  O   MET   120      -7.979  56.991 -12.737  1.00                 O  
ATOM    330  CB  MET   120      -9.738  59.543 -13.864  1.00                 C  
ATOM    331  SD  MET   120     -10.812  62.096 -13.835  1.00                 S  
ATOM    332  CE  MET   120     -10.429  62.215 -12.089  1.00                 C  
ATOM    333  CG  MET   120      -9.532  60.954 -14.389  1.00                 C  
ATOM    334  N   GLY   121      -9.810  56.381 -13.893  1.00                 N  
ATOM    335  CA  GLY   121     -10.008  55.171 -13.139  1.00                 C  
ATOM    336  C   GLY   121      -8.779  54.293 -13.100  1.00                 C  
ATOM    337  O   GLY   121      -8.268  53.959 -12.028  1.00                 O  
ATOM    338  N   PRO   122      -8.277  53.879 -14.266  1.00                 N  
ATOM    339  CA  PRO   122      -7.089  53.013 -14.242  1.00                 C  
ATOM    340  C   PRO   122      -5.836  53.743 -13.828  1.00                 C  
ATOM    341  O   PRO   122      -4.933  53.112 -13.277  1.00                 O  
ATOM    342  CB  PRO   122      -6.970  52.508 -15.681  1.00                 C  
ATOM    343  CD  PRO   122      -8.960  53.835 -15.605  1.00                 C  
ATOM    344  CG  PRO   122      -8.354  52.609 -16.228  1.00                 C  
ATOM    345  N   ARG   123      -5.758  55.057 -14.042  1.00                 N  
ATOM    346  CA  ARG   123      -4.620  55.813 -13.526  1.00                 C  
ATOM    347  C   ARG   123      -4.497  55.627 -12.024  1.00                 C  
ATOM    348  O   ARG   123      -3.421  55.299 -11.516  1.00                 O  
ATOM    349  CB  ARG   123      -4.762  57.297 -13.871  1.00                 C  
ATOM    350  CD  ARG   123      -3.858  59.630 -13.675  1.00                 C  
ATOM    351  NE  ARG   123      -5.009  60.135 -12.930  1.00                 N  
ATOM    352  CG  ARG   123      -3.602  58.158 -13.398  1.00                 C  
ATOM    353  CZ  ARG   123      -4.984  60.447 -11.638  1.00                 C  
ATOM    354  NH1 ARG   123      -6.080  60.899 -11.044  1.00                 N  
ATOM    355  NH2 ARG   123      -3.863  60.306 -10.943  1.00                 N  
ATOM    356  N   LYS   124      -5.613  55.799 -11.298  1.00                 N  
ATOM    357  CA  LYS   124      -5.592  55.644  -9.846  1.00                 C  
ATOM    358  C   LYS   124      -5.205  54.223  -9.444  1.00                 C  
ATOM    359  O   LYS   124      -4.401  54.033  -8.528  1.00                 O  
ATOM    360  CB  LYS   124      -6.954  56.003  -9.249  1.00                 C  
ATOM    361  CD  LYS   124      -8.656  57.767  -8.711  1.00                 C  
ATOM    362  CE  LYS   124      -8.992  59.248  -8.777  1.00                 C  
ATOM    363  CG  LYS   124      -7.284  57.485  -9.302  1.00                 C  
ATOM    364  NZ  LYS   124     -10.352  59.534  -8.241  1.00                 N  
ATOM    365  N   LYS   125      -5.743  53.211 -10.131  1.00                 N  
ATOM    366  CA  LYS   125      -5.406  51.833  -9.786  1.00                 C  
ATOM    367  C   LYS   125      -3.934  51.552 -10.038  1.00                 C  
ATOM    368  O   LYS   125      -3.252  50.976  -9.185  1.00                 O  
ATOM    369  CB  LYS   125      -6.272  50.854 -10.581  1.00                 C  
ATOM    370  CD  LYS   125      -8.535  49.851 -10.996  1.00                 C  
ATOM    371  CE  LYS   125      -9.999  49.845 -10.587  1.00                 C  
ATOM    372  CG  LYS   125      -7.731  50.827 -10.153  1.00                 C  
ATOM    373  NZ  LYS   125     -10.808  48.925 -11.433  1.00                 N  
ATOM    374  N   LEU   126      -3.422  51.964 -11.202  1.00                 N  
ATOM    375  CA  LEU   126      -1.991  51.813 -11.489  1.00                 C  
ATOM    376  C   LEU   126      -1.149  52.510 -10.423  1.00                 C  
ATOM    377  O   LEU   126      -0.207  51.927  -9.882  1.00                 O  
ATOM    378  CB  LEU   126      -1.661  52.371 -12.875  1.00                 C  
ATOM    379  CG  LEU   126      -0.189  52.322 -13.292  1.00                 C  
ATOM    380  CD1 LEU   126       0.307  50.885 -13.344  1.00                 C  
ATOM    381  CD2 LEU   126       0.010  52.999 -14.639  1.00                 C  
ATOM    382  N   GLN   127      -1.459  53.774 -10.110  1.00                 N  
ATOM    383  CA  GLN   127      -0.547  54.489  -9.223  1.00                 C  
ATOM    384  C   GLN   127      -0.660  53.980  -7.801  1.00                 C  
ATOM    385  O   GLN   127       0.340  53.942  -7.076  1.00                 O  
ATOM    386  CB  GLN   127      -0.826  55.993  -9.267  1.00                 C  
ATOM    387  CD  GLN   127       1.574  56.742  -9.018  1.00                 C  
ATOM    388  CG  GLN   127       0.162  56.831  -8.472  1.00                 C  
ATOM    389  OE1 GLN   127       1.800  56.930 -10.214  1.00                 O  
ATOM    390  NE2 GLN   127       2.529  56.455  -8.142  1.00                 N  
ATOM    391  N   GLY   128      -1.847  53.538  -7.404  1.00                 N  
ATOM    392  CA  GLY   128      -1.987  52.879  -6.116  1.00                 C  
ATOM    393  C   GLY   128      -1.063  51.676  -6.036  1.00                 C  
ATOM    394  O   GLY   128      -0.314  51.519  -5.066  1.00                 O  
ATOM    395  N   LEU   129      -1.081  50.835  -7.075  1.00                 N  
ATOM    396  CA  LEU   129      -0.266  49.625  -7.089  1.00                 C  
ATOM    397  C   LEU   129       1.217  49.954  -7.106  1.00                 C  
ATOM    398  O   LEU   129       2.018  49.276  -6.450  1.00                 O  
ATOM    399  CB  LEU   129      -0.620  48.754  -8.296  1.00                 C  
ATOM    400  CG  LEU   129       0.133  47.428  -8.420  1.00                 C  
ATOM    401  CD1 LEU   129      -0.111  46.556  -7.198  1.00                 C  
ATOM    402  CD2 LEU   129      -0.278  46.693  -9.686  1.00                 C  
ATOM    403  N   LEU   130       1.602  50.978  -7.875  1.00                 N  
ATOM    404  CA  LEU   130       2.995  51.402  -7.941  1.00                 C  
ATOM    405  C   LEU   130       3.470  51.868  -6.577  1.00                 C  
ATOM    406  O   LEU   130       4.615  51.635  -6.177  1.00                 O  
ATOM    407  CB  LEU   130       3.168  52.514  -8.977  1.00                 C  
ATOM    408  CG  LEU   130       2.991  52.110 -10.442  1.00                 C  
ATOM    409  CD1 LEU   130       3.008  53.334 -11.344  1.00                 C  
ATOM    410  CD2 LEU   130       4.072  51.127 -10.863  1.00                 C  
ATOM    411  N   ASN   131       2.601  52.539  -5.846  1.00                 N  
ATOM    412  CA  ASN   131       3.024  53.129  -4.593  1.00                 C  
ATOM    413  C   ASN   131       3.108  52.082  -3.485  1.00                 C  
ATOM    414  O   ASN   131       4.031  52.121  -2.658  1.00                 O  
ATOM    415  CB  ASN   131       2.079  54.262  -4.188  1.00                 C  
ATOM    416  CG  ASN   131       2.249  55.498  -5.050  1.00                 C  
ATOM    417  OD1 ASN   131       3.285  55.684  -5.688  1.00                 O  
ATOM    418  ND2 ASN   131       1.228  56.348  -5.070  1.00                 N  
ATOM    419  N   GLU   132       2.153  51.151  -3.455  1.00                 N  
ATOM    420  CA  GLU   132       2.244  50.015  -2.547  1.00                 C  
ATOM    421  C   GLU   132       3.558  49.269  -2.741  1.00                 C  
ATOM    422  O   GLU   132       4.233  48.918  -1.769  1.00                 O  
ATOM    423  CB  GLU   132       1.062  49.066  -2.756  1.00                 C  
ATOM    424  CD  GLU   132      -0.171  46.995  -2.003  1.00                 C  
ATOM    425  CG  GLU   132       1.045  47.878  -1.807  1.00                 C  
ATOM    426  OE1 GLU   132      -0.988  47.297  -2.899  1.00                 O  
ATOM    427  OE2 GLU   132      -0.308  45.999  -1.261  1.00                 O  
ATOM    428  N   ALA   133       3.944  49.037  -4.001  1.00                 N  
ATOM    429  CA  ALA   133       5.177  48.312  -4.304  1.00                 C  
ATOM    430  C   ALA   133       6.421  49.106  -3.918  1.00                 C  
ATOM    431  O   ALA   133       7.379  48.533  -3.397  1.00                 O  
ATOM    432  CB  ALA   133       5.236  47.960  -5.783  1.00                 C  
ATOM    433  N   VAL   134       6.460  50.403  -4.233  1.00                 N  
ATOM    434  CA  VAL   134       7.619  51.213  -3.865  1.00                 C  
ATOM    435  C   VAL   134       7.827  51.199  -2.355  1.00                 C  
ATOM    436  O   VAL   134       8.968  51.183  -1.869  1.00                 O  
ATOM    437  CB  VAL   134       7.476  52.663  -4.364  1.00                 C  
ATOM    438  CG1 VAL   134       8.583  53.535  -3.793  1.00                 C  
ATOM    439  CG2 VAL   134       7.489  52.707  -5.884  1.00                 C  
ATOM    440  N   HIS   135       6.728  51.178  -1.601  1.00                 N  
ATOM    441  CA  HIS   135       6.822  51.279  -0.156  1.00                 C  
ATOM    442  C   HIS   135       7.336  49.987   0.467  1.00                 C  
ATOM    443  O   HIS   135       8.251  50.020   1.300  1.00                 O  
ATOM    444  CB  HIS   135       5.462  51.638   0.446  1.00                 C  
ATOM    445  CG  HIS   135       5.483  51.798   1.934  1.00                 C  
ATOM    446  ND1 HIS   135       6.083  52.870   2.559  1.00                 N  
ATOM    447  CE1 HIS   135       5.939  52.738   3.889  1.00                 C  
ATOM    448  CD2 HIS   135       4.979  51.037   3.068  1.00                 C  
ATOM    449  NE2 HIS   135       5.278  51.640   4.202  1.00                 N  
ATOM    450  N   ASN   136       6.772  48.838   0.081  1.00                 N  
ATOM    451  CA  ASN   136       7.197  47.596   0.727  1.00                 C  
ATOM    452  C   ASN   136       8.584  47.170   0.265  1.00                 C  
ATOM    453  O   ASN   136       9.293  46.475   0.999  1.00                 O  
ATOM    454  CB  ASN   136       6.183  46.481   0.464  1.00                 C  
ATOM    455  CG  ASN   136       4.902  46.660   1.256  1.00                 C  
ATOM    456  OD1 ASN   136       4.883  47.346   2.278  1.00                 O  
ATOM    457  ND2 ASN   136       3.825  46.042   0.784  1.00                 N  
ATOM    458  N   LYS   137       9.011  47.576  -0.935  1.00                 N  
ATOM    459  CA  LYS   137      10.404  47.352  -1.308  1.00                 C  
ATOM    460  C   LYS   137      11.349  48.156  -0.424  1.00                 C  
ATOM    461  O   LYS   137      12.462  47.707  -0.140  1.00                 O  
ATOM    462  CB  LYS   137      10.630  47.712  -2.778  1.00                 C  
ATOM    463  CD  LYS   137      10.237  47.170  -5.197  1.00                 C  
ATOM    464  CE  LYS   137       9.595  46.203  -6.178  1.00                 C  
ATOM    465  CG  LYS   137       9.969  46.757  -3.759  1.00                 C  
ATOM    466  NZ  LYS   137       9.807  46.623  -7.591  1.00                 N  
ATOM    467  N   GLU   138      10.936  49.349   0.009  1.00                 N  
ATOM    468  CA  GLU   138      11.786  50.141   0.897  1.00                 C  
ATOM    469  C   GLU   138      11.657  49.700   2.359  1.00                 C  
ATOM    470  O   GLU   138      12.669  49.582   3.061  1.00                 O  
ATOM    471  CB  GLU   138      11.447  51.628   0.778  1.00                 C  
ATOM    472  CD  GLU   138      11.427  53.705  -0.660  1.00                 C  
ATOM    473  CG  GLU   138      11.821  52.245  -0.560  1.00                 C  
ATOM    474  OE1 GLU   138      10.701  54.187   0.236  1.00                 O  
ATOM    475  OE2 GLU   138      11.843  54.368  -1.633  1.00                 O  
ATOM    476  N   LYS   139      10.434  49.433   2.832  1.00                 N  
ATOM    477  CA  LYS   139      10.189  48.962   4.197  1.00                 C  
ATOM    478  C   LYS   139       9.412  47.654   4.141  1.00                 C  
ATOM    479  O   LYS   139       8.171  47.646   4.172  1.00                 O  
ATOM    480  CB  LYS   139       9.431  50.020   5.001  1.00                 C  
ATOM    481  CD  LYS   139       9.403  52.308   6.033  1.00                 C  
ATOM    482  CE  LYS   139      10.168  53.608   6.225  1.00                 C  
ATOM    483  CG  LYS   139      10.205  51.312   5.212  1.00                 C  
ATOM    484  NZ  LYS   139       9.404  54.586   7.048  1.00                 N  
ATOM    485  N   LYS   140      10.099  46.517   4.069  1.00                 N  
ATOM    486  CA  LYS   140       9.371  45.234   4.021  1.00                 C  
ATOM    487  C   LYS   140       8.547  44.946   5.271  1.00                 C  
ATOM    488  O   LYS   140       7.471  44.341   5.170  1.00                 O  
ATOM    489  CB  LYS   140      10.344  44.074   3.800  1.00                 C  
ATOM    490  CD  LYS   140      11.918  42.866   2.263  1.00                 C  
ATOM    491  CE  LYS   140      12.535  42.830   0.875  1.00                 C  
ATOM    492  CG  LYS   140      10.950  44.029   2.407  1.00                 C  
ATOM    493  NZ  LYS   140      13.519  41.721   0.733  1.00                 N  
ATOM    494  N   LYS   141       9.026  45.336   6.452  1.00                 N  
ATOM    495  CA  LYS   141       8.353  44.925   7.670  1.00                 C  
ATOM    496  C   LYS   141       8.554  43.439   7.948  1.00                 C  
ATOM    497  O   LYS   141       9.381  42.758   7.337  1.00                 O  
ATOM    498  CB  LYS   141       6.858  45.240   7.589  1.00                 C  
ATOM    499  CD  LYS   141       6.901  47.665   8.235  1.00                 C  
ATOM    500  CE  LYS   141       6.782  49.093   7.727  1.00                 C  
ATOM    501  CG  LYS   141       6.546  46.661   7.149  1.00                 C  
ATOM    502  NZ  LYS   141       7.374  50.072   8.679  1.00                 N  
ATOM    503  N   GLN   142       7.772  42.943   8.903  1.00                 N  
ATOM    504  CA  GLN   142       7.813  41.540   9.279  1.00                 C  
ATOM    505  C   GLN   142       7.094  40.679   8.252  1.00                 C  
ATOM    506  O   GLN   142       6.207  41.138   7.523  1.00                 O  
ATOM    507  CB  GLN   142       7.193  41.338  10.663  1.00                 C  
ATOM    508  CD  GLN   142       9.338  41.618  11.967  1.00                 C  
ATOM    509  CG  GLN   142       7.907  42.083  11.778  1.00                 C  
ATOM    510  OE1 GLN   142       9.594  40.428  12.149  1.00                 O  
ATOM    511  NE2 GLN   142      10.275  42.557  11.923  1.00                 N  
ATOM    512  N   ALA   143       7.490  39.407   8.211  1.00                 N  
ATOM    513  CA  ALA   143       6.716  38.394   7.502  1.00                 C  
ATOM    514  C   ALA   143       5.346  38.187   8.132  1.00                 C  
ATOM    515  O   ALA   143       5.217  38.030   9.347  1.00                 O  
ATOM    516  CB  ALA   143       7.473  37.075   7.470  1.00                 C  
ATOM    517  N   VAL   144       4.326  38.169   7.282  1.00                 N  
ATOM    518  CA  VAL   144       2.921  38.081   7.655  1.00                 C  
ATOM    519  C   VAL   144       2.300  36.846   6.999  1.00                 C  
ATOM    520  O   VAL   144       2.665  36.467   5.880  1.00                 O  
ATOM    521  CB  VAL   144       2.151  39.355   7.259  1.00                 C  
ATOM    522  CG1 VAL   144       0.690  39.243   7.668  1.00                 C  
ATOM    523  CG2 VAL   144       2.792  40.582   7.890  1.00                 C  
TER
