# Supplementary material for: Comparative Single-Cell Transcriptomics Reveals Novel Genes Involved in Bivalve Embryonic Shell Formation and Questions Ontogenetic Homology of Molluscan Shell Types
Source: Front Cell Dev Biol. 2022 Jun 9;10:883755. doi: 10.3389/fcell.2022.883755 (PMC9261976; doi:10.3389/fcell.2022.883755)
Supplement: Supplementary file 1 [file DataSheet1.ZIP › Supplementary_File1/s_f_2/efd37e3cf07f6d19.final.pdb]

ATOM      1  N   ILE    74     436.071 213.961  24.538  1.00                 N  
ATOM      2  CA  ILE    74     437.272 213.228  24.947  1.00                 C  
ATOM      3  C   ILE    74     437.360 213.019  26.461  1.00                 C  
ATOM      4  O   ILE    74     437.758 211.951  26.933  1.00                 O  
ATOM      5  CB  ILE    74     438.554 213.934  24.469  1.00                 C  
ATOM      6  CD1 ILE    74     439.733 214.769  22.369  1.00                 C  
ATOM      7  CG1 ILE    74     438.664 213.867  22.945  1.00                 C  
ATOM      8  CG2 ILE    74     439.776 213.339  25.152  1.00                 C  
ATOM      9  N   SER    75     436.958 214.044  27.208  1.00                 N  
ATOM     10  CA  SER    75     436.887 213.988  28.664  1.00                 C  
ATOM     11  C   SER    75     436.147 212.751  29.171  1.00                 C  
ATOM     12  O   SER    75     436.558 212.134  30.153  1.00                 O  
ATOM     13  CB  SER    75     436.208 215.243  29.216  1.00                 C  
ATOM     14  OG  SER    75     436.992 216.397  28.971  1.00                 O  
ATOM     15  N   ASP    76     435.066 212.388  28.483  1.00                 N  
ATOM     16  CA  ASP    76     434.110 211.415  29.009  1.00                 C  
ATOM     17  C   ASP    76     434.065 210.068  28.274  1.00                 C  
ATOM     18  O   ASP    76     433.474 209.116  28.783  1.00                 O  
ATOM     19  CB  ASP    76     432.695 211.996  29.000  1.00                 C  
ATOM     20  CG  ASP    76     432.541 213.171  29.946  1.00                 C  
ATOM     21  OD1 ASP    76     433.317 213.254  30.921  1.00                 O  
ATOM     22  OD2 ASP    76     431.645 214.009  29.711  1.00                 O  
ATOM     23  N   LEU    77     434.671 209.980  27.092  1.00                 N  
ATOM     24  CA  LEU    77     434.647 208.726  26.327  1.00                 C  
ATOM     25  C   LEU    77     435.231 207.508  27.039  1.00                 C  
ATOM     26  O   LEU    77     434.727 206.405  26.851  1.00                 O  
ATOM     27  CB  LEU    77     435.396 208.892  25.003  1.00                 C  
ATOM     28  CG  LEU    77     434.738 209.799  23.961  1.00                 C  
ATOM     29  CD1 LEU    77     435.667 210.019  22.777  1.00                 C  
ATOM     30  CD2 LEU    77     433.415 209.210  23.494  1.00                 C  
ATOM     31  N   ALA    78     436.307 207.681  27.828  1.00                 N  
ATOM     32  CA  ALA    78     436.739 206.507  28.598  1.00                 C  
ATOM     33  C   ALA    78     435.659 205.977  29.548  1.00                 C  
ATOM     34  O   ALA    78     435.583 204.768  29.760  1.00                 O  
ATOM     35  CB  ALA    78     437.990 206.831  29.401  1.00                 C  
ATOM     36  N   GLY    79     434.837 206.863  30.102  1.00                 N  
ATOM     37  CA  GLY    79     433.711 206.437  30.931  1.00                 C  
ATOM     38  C   GLY    79     432.644 205.755  30.077  1.00                 C  
ATOM     39  O   GLY    79     432.097 204.722  30.462  1.00                 O  
ATOM     40  N   ILE    80     432.362 206.343  28.917  1.00                 N  
ATOM     41  CA  ILE    80     431.378 205.809  27.979  1.00                 C  
ATOM     42  C   ILE    80     431.758 204.418  27.471  1.00                 C  
ATOM     43  O   ILE    80     430.918 203.522  27.382  1.00                 O  
ATOM     44  CB  ILE    80     431.176 206.750  26.777  1.00                 C  
ATOM     45  CD1 ILE    80     430.513 209.136  26.173  1.00                 C  
ATOM     46  CG1 ILE    80     430.496 208.046  27.222  1.00                 C  
ATOM     47  CG2 ILE    80     430.393 206.048  25.677  1.00                 C  
ATOM     48  N   VAL    81     433.029 204.244  27.133  1.00                 N  
ATOM     49  CA  VAL    81     433.512 202.963  26.639  1.00                 C  
ATOM     50  C   VAL    81     433.549 201.940  27.766  1.00                 C  
ATOM     51  O   VAL    81     433.190 200.779  27.571  1.00                 O  
ATOM     52  CB  VAL    81     434.905 203.095  25.996  1.00                 C  
ATOM     53  CG1 VAL    81     435.463 201.724  25.648  1.00                 C  
ATOM     54  CG2 VAL    81     434.839 203.976  24.758  1.00                 C  
ATOM     55  N   ARG    82     433.972 202.376  28.948  1.00                 N  
ATOM     56  CA  ARG    82     433.984 201.503  30.113  1.00                 C  
ATOM     57  C   ARG    82     432.584 200.973  30.401  1.00                 C  
ATOM     58  O   ARG    82     432.410 199.797  30.718  1.00                 O  
ATOM     59  CB  ARG    82     434.533 202.245  31.333  1.00                 C  
ATOM     60  CD  ARG    82     435.287 202.155  33.725  1.00                 C  
ATOM     61  NE  ARG    82     435.331 201.370  34.957  1.00                 N  
ATOM     62  CG  ARG    82     434.627 201.392  32.588  1.00                 C  
ATOM     63  CZ  ARG    82     435.854 201.802  36.100  1.00                 C  
ATOM     64  NH1 ARG    82     435.849 201.019  37.169  1.00                 N  
ATOM     65  NH2 ARG    82     436.382 203.016  36.170  1.00                 N  
ATOM     66  N   ASP    83     431.593 201.852  30.278  1.00                 N  
ATOM     67  CA  ASP    83     430.195 201.497  30.508  1.00                 C  
ATOM     68  C   ASP    83     429.693 200.440  29.529  1.00                 C  
ATOM     69  O   ASP    83     429.053 199.469  29.933  1.00                 O  
ATOM     70  CB  ASP    83     429.305 202.738  30.415  1.00                 C  
ATOM     71  CG  ASP    83     429.483 203.673  31.594  1.00                 C  
ATOM     72  OD1 ASP    83     430.081 203.247  32.605  1.00                 O  
ATOM     73  OD2 ASP    83     429.024 204.832  31.509  1.00                 O  
ATOM     74  N   LEU    84     429.982 200.642  28.245  1.00                 N  
ATOM     75  CA  LEU    84     429.593 199.700  27.197  1.00                 C  
ATOM     76  C   LEU    84     430.278 198.349  27.374  1.00                 C  
ATOM     77  O   LEU    84     429.706 197.304  27.059  1.00                 O  
ATOM     78  CB  LEU    84     429.920 200.270  25.815  1.00                 C  
ATOM     79  CG  LEU    84     429.091 201.475  25.366  1.00                 C  
ATOM     80  CD1 LEU    84     429.628 202.040  24.060  1.00                 C  
ATOM     81  CD2 LEU    84     427.626 201.094  25.215  1.00                 C  
ATOM     82  N   ALA    85     431.507 198.376  27.875  1.00                 N  
ATOM     83  CA  ALA    85     432.279 197.154  28.050  1.00                 C  
ATOM     84  C   ALA    85     431.774 196.350  29.243  1.00                 C  
ATOM     85  O   ALA    85     431.955 195.135  29.302  1.00                 O  
ATOM     86  CB  ALA    85     433.754 197.480  28.226  1.00                 C  
ATOM     87  N   GLN    86     431.139 197.032  30.191  1.00                 N  
ATOM     88  CA  GLN    86     430.611 196.371  31.379  1.00                 C  
ATOM     89  C   GLN    86     429.151 195.970  31.215  1.00                 C  
ATOM     90  O   GLN    86     428.630 195.163  31.984  1.00                 O  
ATOM     91  CB  GLN    86     430.757 197.275  32.605  1.00                 C  
ATOM     92  CD  GLN    86     433.039 196.412  33.256  1.00                 C  
ATOM     93  CG  GLN    86     432.194 197.632  32.945  1.00                 C  
ATOM     94  OE1 GLN    86     432.751 195.668  34.194  1.00                 O  
ATOM     95  NE2 GLN    86     434.088 196.204  32.468  1.00                 N  
ATOM     96  N   GLN    87     428.495 196.539  30.210  1.00                 N  
ATOM     97  CA  GLN    87     427.097 196.248  29.956  1.00                 C  
ATOM     98  C   GLN    87     426.158 197.087  30.802  1.00                 C  
ATOM     99  O   GLN    87     425.126 196.605  31.268  1.00                 O  
ATOM    100  CB  GLN    87     426.805 194.766  30.201  1.00                 C  
ATOM    101  CD  GLN    87     427.114 193.926  27.840  1.00                 C  
ATOM    102  CG  GLN    87     427.565 193.823  29.283  1.00                 C  
ATOM    103  OE1 GLN    87     425.965 193.625  27.515  1.00                 O  
ATOM    104  NE2 GLN    87     428.019 194.353  26.967  1.00                 N  
ATOM    105  N   ARG    88     426.519 198.350  30.999  1.00                 N  
ATOM    106  CA  ARG    88     425.709 199.268  31.789  1.00                 C  
ATOM    107  C   ARG    88     424.947 200.214  30.882  1.00                 C  
ATOM    108  O   ARG    88     424.045 200.926  31.322  1.00                 O  
ATOM    109  CB  ARG    88     426.587 200.053  32.765  1.00                 C  
ATOM    110  CD  ARG    88     427.917 200.063  34.894  1.00                 C  
ATOM    111  NE  ARG    88     429.043 200.804  34.332  1.00                 N  
ATOM    112  CG  ARG    88     427.225 199.201  33.850  1.00                 C  
ATOM    113  CZ  ARG    88     430.279 200.325  34.235  1.00                 C  
ATOM    114  NH1 ARG    88     431.240 201.072  33.710  1.00                 N  
ATOM    115  NH2 ARG    88     430.551 199.101  34.664  1.00                 N  
ATOM    116  N   ARG    89     425.341 200.217  29.612  1.00                 N  
ATOM    117  CA  ARG    89     424.620 200.902  28.544  1.00                 C  
ATOM    118  C   ARG    89     424.759 200.095  27.266  1.00                 C  
ATOM    119  O   ARG    89     425.673 199.278  27.131  1.00                 O  
ATOM    120  CB  ARG    89     425.153 202.325  28.365  1.00                 C  
ATOM    121  CD  ARG    89     425.405 204.645  29.288  1.00                 C  
ATOM    122  NE  ARG    89     424.615 205.326  28.266  1.00                 N  
ATOM    123  CG  ARG    89     424.900 203.237  29.554  1.00                 C  
ATOM    124  CZ  ARG    89     424.899 206.531  27.780  1.00                 C  
ATOM    125  NH1 ARG    89     424.122 207.072  26.852  1.00                 N  
ATOM    126  NH2 ARG    89     425.960 207.191  28.225  1.00                 N  
ATOM    127  N   THR    90     423.856 200.330  26.324  1.00                 N  
ATOM    128  CA  THR    90     423.935 199.681  25.027  1.00                 C  
ATOM    129  C   THR    90     424.233 200.730  23.975  1.00                 C  
ATOM    130  O   THR    90     424.076 201.925  24.225  1.00                 O  
ATOM    131  CB  THR    90     422.633 198.929  24.692  1.00                 C  
ATOM    132  OG1 THR    90     421.549 199.862  24.600  1.00                 O  
ATOM    133  CG2 THR    90     422.310 197.913  25.777  1.00                 C  
ATOM    134  N   TRP    91     424.651 200.286  22.797  1.00                 N  
ATOM    135  CA  TRP    91     424.980 201.209  21.726  1.00                 C  
ATOM    136  C   TRP    91     423.768 202.025  21.306  1.00                 C  
ATOM    137  O   TRP    91     423.906 203.158  20.847  1.00                 O  
ATOM    138  CB  TRP    91     425.543 200.453  20.521  1.00                 C  
ATOM    139  CG  TRP    91     426.917 199.901  20.748  1.00                 C  
ATOM    140  CD1 TRP    91     427.257 198.589  20.908  1.00                 C  
ATOM    141  NE1 TRP    91     428.614 198.470  21.094  1.00                 N  
ATOM    142  CD2 TRP    91     428.137 200.647  20.839  1.00                 C  
ATOM    143  CE2 TRP    91     429.175 199.722  21.055  1.00                 C  
ATOM    144  CH2 TRP    91     430.786 201.447  21.110  1.00                 C  
ATOM    145  CZ2 TRP    91     430.506 200.112  21.193  1.00                 C  
ATOM    146  CE3 TRP    91     428.453 202.007  20.759  1.00                 C  
ATOM    147  CZ3 TRP    91     429.774 202.389  20.895  1.00                 C  
ATOM    148  N   ASP    92     422.583 201.445  21.460  1.00                 N  
ATOM    149  CA  ASP    92     421.347 202.154  21.156  1.00                 C  
ATOM    150  C   ASP    92     421.187 203.335  22.098  1.00                 C  
ATOM    151  O   ASP    92     420.823 204.433  21.681  1.00                 O  
ATOM    152  CB  ASP    92     420.148 201.209  21.260  1.00                 C  
ATOM    153  CG  ASP    92     420.096 200.206  20.125  1.00                 C  
ATOM    154  OD1 ASP    92     420.813 200.407  19.122  1.00                 O  
ATOM    155  OD2 ASP    92     419.339 199.219  20.239  1.00                 O  
ATOM    156  N   ASP    93     421.474 203.100  23.374  1.00                 N  
ATOM    157  CA  ASP    93     421.394 204.152  24.375  1.00                 C  
ATOM    158  C   ASP    93     422.412 205.250  24.090  1.00                 C  
ATOM    159  O   ASP    93     422.112 206.435  24.225  1.00                 O  
ATOM    160  CB  ASP    93     421.614 203.577  25.776  1.00                 C  
ATOM    161  CG  ASP    93     420.441 202.745  26.255  1.00                 C  
ATOM    162  OD1 ASP    93     419.359 202.833  25.638  1.00                 O  
ATOM    163  OD2 ASP    93     420.604 202.004  27.247  1.00                 O  
ATOM    164  N   ILE    94     423.610 204.847  23.682  1.00                 N  
ATOM    165  CA  ILE    94     424.665 205.795  23.338  1.00                 C  
ATOM    166  C   ILE    94     424.288 206.645  22.121  1.00                 C  
ATOM    167  O   ILE    94     424.473 207.863  22.128  1.00                 O  
ATOM    168  CB  ILE    94     426.002 205.079  23.071  1.00                 C  
ATOM    169  CD1 ILE    94     426.774 205.355  25.485  1.00                 C  
ATOM    170  CG1 ILE    94     426.506 204.397  24.345  1.00                 C  
ATOM    171  CG2 ILE    94     427.025 206.054  22.507  1.00                 C  
ATOM    172  N   LEU    95     423.753 206.005  21.085  1.00                 N  
ATOM    173  CA  LEU    95     423.270 206.728  19.912  1.00                 C  
ATOM    174  C   LEU    95     422.138 207.671  20.278  1.00                 C  
ATOM    175  O   LEU    95     421.956 208.707  19.647  1.00                 O  
ATOM    176  CB  LEU    95     422.809 205.748  18.831  1.00                 C  
ATOM    177  CG  LEU    95     423.902 204.916  18.159  1.00                 C  
ATOM    178  CD1 LEU    95     423.293 203.875  17.233  1.00                 C  
ATOM    179  CD2 LEU    95     424.862 205.811  17.389  1.00                 C  
ATOM    180  N   SER    96     421.375 207.303  21.300  1.00                 N  
ATOM    181  CA  SER    96     420.241 208.105  21.729  1.00                 C  
ATOM    182  C   SER    96     420.697 209.379  22.442  1.00                 C  
ATOM    183  O   SER    96     420.176 210.467  22.185  1.00                 O  
ATOM    184  CB  SER    96     419.327 207.292  22.648  1.00                 C  
ATOM    185  OG  SER    96     418.720 206.221  21.945  1.00                 O  
ATOM    186  N   SER    97     421.680 209.236  23.328  1.00                 N  
ATOM    187  CA  SER    97     422.135 210.338  24.173  1.00                 C  
ATOM    188  C   SER    97     423.050 211.319  23.444  1.00                 C  
ATOM    189  O   SER    97     422.925 212.532  23.602  1.00                 O  
ATOM    190  CB  SER    97     422.865 209.802  25.406  1.00                 C  
ATOM    191  OG  SER    97     424.062 209.136  25.041  1.00                 O  
ATOM    192  N   TYR    98     423.973 210.786  22.652  1.00                 N  
ATOM    193  CA  TYR    98     424.973 211.604  21.976  1.00                 C  
ATOM    194  C   TYR    98     424.621 211.769  20.499  1.00                 C  
ATOM    195  O   TYR    98     423.987 210.894  19.911  1.00                 O  
ATOM    196  CB  TYR    98     426.363 210.984  22.127  1.00                 C  
ATOM    197  CG  TYR    98     426.900 211.018  23.540  1.00                 C  
ATOM    198  OH  TYR    98     428.367 211.096  27.430  1.00                 O  
ATOM    199  CZ  TYR    98     427.882 211.072  26.142  1.00                 C  
ATOM    200  CD1 TYR    98     426.646 209.975  24.422  1.00                 C  
ATOM    201  CE1 TYR    98     427.132 209.998  25.716  1.00                 C  
ATOM    202  CD2 TYR    98     427.658 212.092  23.987  1.00                 C  
ATOM    203  CE2 TYR    98     428.152 212.132  25.277  1.00                 C  
ATOM    204  N   PRO    99     425.022 212.901  19.897  1.00                 N  
ATOM    205  CA  PRO    99     424.645 213.195  18.510  1.00                 C  
ATOM    206  C   PRO    99     425.315 212.269  17.498  1.00                 C  
ATOM    207  O   PRO    99     426.443 211.821  17.708  1.00                 O  
ATOM    208  CB  PRO    99     425.099 214.641  18.302  1.00                 C  
ATOM    209  CD  PRO    99     425.868 213.990  20.473  1.00                 C  
ATOM    210  CG  PRO    99     426.217 214.825  19.272  1.00                 C  
ATOM    211  N   LEU   100     424.615 211.987  16.405  1.00                 N  
ATOM    212  CA  LEU   100     425.159 211.131  15.363  1.00                 C  
ATOM    213  C   LEU   100     426.227 211.882  14.585  1.00                 C  
ATOM    214  O   LEU   100     426.308 213.109  14.654  1.00                 O  
ATOM    215  CB  LEU   100     424.046 210.649  14.430  1.00                 C  
ATOM    216  CG  LEU   100     422.964 209.772  15.063  1.00                 C  
ATOM    217  CD1 LEU   100     421.863 209.468  14.059  1.00                 C  
ATOM    218  CD2 LEU   100     423.563 208.480  15.598  1.00                 C  
ATOM    219  N   PHE   101     427.034 211.137  13.836  1.00                 N  
ATOM    220  CA  PHE   101     428.158 211.701  13.098  1.00                 C  
ATOM    221  C   PHE   101     427.869 211.814  11.605  1.00                 C  
ATOM    222  O   PHE   101     428.033 210.849  10.859  1.00                 O  
ATOM    223  CB  PHE   101     429.417 210.858  13.312  1.00                 C  
ATOM    224  CG  PHE   101     429.926 210.876  14.725  1.00                 C  
ATOM    225  CZ  PHE   101     430.872 210.916  17.338  1.00                 C  
ATOM    226  CD1 PHE   101     429.516 209.919  15.636  1.00                 C  
ATOM    227  CE1 PHE   101     429.984 209.936  16.936  1.00                 C  
ATOM    228  CD2 PHE   101     430.815 211.850  15.142  1.00                 C  
ATOM    229  CE2 PHE   101     431.284 211.867  16.442  1.00                 C  
ATOM    230  N   GLU   102     427.449 213.003  11.177  1.00                 N  
ATOM    231  CA  GLU   102     427.111 213.256   9.776  1.00                 C  
ATOM    232  C   GLU   102     428.354 213.432   8.904  1.00                 C  
ATOM    233  O   GLU   102     428.323 213.165   7.701  1.00                 O  
ATOM    234  CB  GLU   102     426.223 214.496   9.655  1.00                 C  
ATOM    235  CD  GLU   102     423.992 215.581  10.132  1.00                 C  
ATOM    236  CG  GLU   102     424.834 214.325  10.247  1.00                 C  
ATOM    237  OE1 GLU   102     424.541 216.629   9.731  1.00                 O  
ATOM    238  OE2 GLU   102     422.784 215.517  10.443  1.00                 O  
ATOM    239  N   GLN   103     429.443 213.891   9.513  1.00                 N  
ATOM    240  CA  GLN   103     430.709 213.990   8.814  1.00                 C  
ATOM    241  C   GLN   103     431.633 215.096   9.286  1.00                 C  
ATOM    242  O   GLN   103     431.304 215.875  10.186  1.00                 O  
ATOM    243  CB  GLN   103     430.479 214.187   7.314  1.00                 C  
ATOM    244  CD  GLN   103     428.322 215.480   7.080  1.00                 C  
ATOM    245  CG  GLN   103     429.832 215.515   6.955  1.00                 C  
ATOM    246  OE1 GLN   103     427.701 214.428   6.928  1.00                 O  
ATOM    247  NE2 GLN   103     427.726 216.633   7.358  1.00                 N  
ATOM    248  N   GLN   104     432.813 215.140   8.677  1.00                 N  
ATOM    249  CA  GLN   104     433.760 216.222   8.906  1.00                 C  
ATOM    250  C   GLN   104     433.231 217.482   8.282  1.00                 C  
ATOM    251  O   GLN   104     432.625 217.431   7.211  1.00                 O  
ATOM    252  CB  GLN   104     435.134 215.861   8.338  1.00                 C  
ATOM    253  CD  GLN   104     437.585 216.441   8.151  1.00                 C  
ATOM    254  CG  GLN   104     436.221 216.876   8.650  1.00                 C  
ATOM    255  OE1 GLN   104     437.796 215.271   7.832  1.00                 O  
ATOM    256  NE2 GLN   104     438.517 217.384   8.083  1.00                 N  
ATOM    257  N   GLU   105     433.490 218.617   8.917  1.00                 N  
ATOM    258  CA  GLU   105     433.249 219.871   8.229  1.00                 C  
ATOM    259  C   GLU   105     434.340 220.914   8.516  1.00                 C  
ATOM    260  O   GLU   105     434.400 221.950   7.859  1.00                 O  
ATOM    261  CB  GLU   105     431.884 220.442   8.619  1.00                 C  
ATOM    262  CD  GLU   105     429.372 220.179   8.595  1.00                 C  
ATOM    263  CG  GLU   105     430.707 219.578   8.199  1.00                 C  
ATOM    264  OE1 GLU   105     429.371 221.244   9.247  1.00                 O  
ATOM    265  OE2 GLU   105     428.328 219.584   8.254  1.00                 O  
ATOM    266  N   SER   106     435.232 220.632   9.460  1.00                 N  
ATOM    267  CA  SER   106     436.424 221.467   9.592  1.00                 C  
ATOM    268  C   SER   106     437.439 221.108   8.501  1.00                 C  
ATOM    269  O   SER   106     437.884 221.974   7.750  1.00                 O  
ATOM    270  CB  SER   106     437.043 221.301  10.981  1.00                 C  
ATOM    271  OG  SER   106     436.173 221.788  11.989  1.00                 O  
TER
