# Supplementary material for: Comparative Single-Cell Transcriptomics Reveals Novel Genes Involved in Bivalve Embryonic Shell Formation and Questions Ontogenetic Homology of Molluscan Shell Types
Source: Front Cell Dev Biol. 2022 Jun 9;10:883755. doi: 10.3389/fcell.2022.883755 (PMC9261976; doi:10.3389/fcell.2022.883755)
Supplement: Supplementary file 1 [file DataSheet1.ZIP › Supplementary_File1/s_f_2/f3ca929d30ee94eb.final.pdb]

ATOM      1  N   LEU     9      -7.686  25.813 -39.645  1.00                 N  
ATOM      2  CA  LEU     9      -7.837  24.767 -38.642  1.00                 C  
ATOM      3  C   LEU     9      -6.814  23.662 -38.864  1.00                 C  
ATOM      4  O   LEU     9      -6.264  23.110 -37.911  1.00                 O  
ATOM      5  CB  LEU     9      -9.255  24.194 -38.674  1.00                 C  
ATOM      6  CG  LEU     9     -10.373  25.123 -38.195  1.00                 C  
ATOM      7  CD1 LEU     9     -11.736  24.500 -38.449  1.00                 C  
ATOM      8  CD2 LEU     9     -10.206  25.447 -36.718  1.00                 C  
ATOM      9  N   VAL    10      -6.566  23.345 -40.130  1.00                 N  
ATOM     10  CA  VAL    10      -5.668  22.255 -40.487  1.00                 C  
ATOM     11  C   VAL    10      -4.221  22.564 -40.116  1.00                 C  
ATOM     12  O   VAL    10      -3.431  21.659 -39.843  1.00                 O  
ATOM     13  CB  VAL    10      -5.749  21.926 -41.989  1.00                 C  
ATOM     14  CG1 VAL    10      -7.159  21.494 -42.364  1.00                 C  
ATOM     15  CG2 VAL    10      -5.316  23.123 -42.821  1.00                 C  
ATOM     16  N   LEU    11      -3.878  23.848 -40.099  1.00                 N  
ATOM     17  CA  LEU    11      -2.517  24.265 -39.784  1.00                 C  
ATOM     18  C   LEU    11      -2.276  24.194 -38.281  1.00                 C  
ATOM     19  O   LEU    11      -1.286  23.619 -37.828  1.00                 O  
ATOM     20  CB  LEU    11      -2.257  25.681 -40.302  1.00                 C  
ATOM     21  CG  LEU    11      -2.221  25.850 -41.822  1.00                 C  
ATOM     22  CD1 LEU    11      -2.127  27.322 -42.197  1.00                 C  
ATOM     23  CD2 LEU    11      -1.056  25.077 -42.422  1.00                 C  
ATOM     24  N   VAL    12      -3.191  24.784 -37.516  1.00                 N  
ATOM     25  CA  VAL    12      -3.109  24.770 -36.061  1.00                 C  
ATOM     26  C   VAL    12      -3.137  23.344 -35.524  1.00                 C  
ATOM     27  O   VAL    12      -2.500  23.034 -34.516  1.00                 O  
ATOM     28  CB  VAL    12      -4.247  25.589 -35.424  1.00                 C  
ATOM     29  CG1 VAL    12      -4.260  25.398 -33.915  1.00                 C  
ATOM     30  CG2 VAL    12      -4.105  27.062 -35.777  1.00                 C  
ATOM     31  N   GLY    13      -3.870  22.477 -36.213  1.00                 N  
ATOM     32  CA  GLY    13      -3.926  21.074 -35.855  1.00                 C  
ATOM     33  C   GLY    13      -2.621  20.354 -36.121  1.00                 C  
ATOM     34  O   GLY    13      -2.264  19.419 -35.409  1.00                 O  
ATOM     35  N   LEU    14      -1.906  20.787 -37.154  1.00                 N  
ATOM     36  CA  LEU    14      -0.642  20.157 -37.515  1.00                 C  
ATOM     37  C   LEU    14       0.460  20.493 -36.518  1.00                 C  
ATOM     38  O   LEU    14       1.212  19.617 -36.095  1.00                 O  
ATOM     39  CB  LEU    14      -0.214  20.581 -38.921  1.00                 C  
ATOM     40  CG  LEU    14       1.082  19.965 -39.451  1.00                 C  
ATOM     41  CD1 LEU    14       0.978  18.448 -39.493  1.00                 C  
ATOM     42  CD2 LEU    14       1.413  20.511 -40.831  1.00                 C  
ATOM     43  N   LEU    15       0.546  21.764 -36.142  1.00                 N  
ATOM     44  CA  LEU    15       1.562  22.217 -35.199  1.00                 C  
ATOM     45  C   LEU    15       1.319  21.661 -33.800  1.00                 C  
ATOM     46  O   LEU    15       2.263  21.281 -33.108  1.00                 O  
ATOM     47  CB  LEU    15       1.603  23.746 -35.149  1.00                 C  
ATOM     48  CG  LEU    15       2.112  24.452 -36.407  1.00                 C  
ATOM     49  CD1 LEU    15       1.937  25.958 -36.287  1.00                 C  
ATOM     50  CD2 LEU    15       3.571  24.108 -36.664  1.00                 C  
ATOM     51  N   LEU    16       0.056  21.623 -33.384  1.00                 N  
ATOM     52  CA  LEU    16      -0.304  21.010 -32.109  1.00                 C  
ATOM     53  C   LEU    16       0.093  19.536 -32.079  1.00                 C  
ATOM     54  O   LEU    16       0.737  19.079 -31.137  1.00                 O  
ATOM     55  CB  LEU    16      -1.805  21.157 -31.849  1.00                 C  
ATOM     56  CG  LEU    16      -2.306  22.571 -31.551  1.00                 C  
ATOM     57  CD1 LEU    16      -3.826  22.607 -31.515  1.00                 C  
ATOM     58  CD2 LEU    16      -1.733  23.079 -30.236  1.00                 C  
ATOM     59  N   LEU    17      -0.294  18.803 -33.118  1.00                 N  
ATOM     60  CA  LEU    17       0.034  17.384 -33.234  1.00                 C  
ATOM     61  C   LEU    17       1.540  17.155 -33.290  1.00                 C  
ATOM     62  O   LEU    17       2.070  16.286 -32.598  1.00                 O  
ATOM     63  CB  LEU    17      -0.627  16.781 -34.475  1.00                 C  
ATOM     64  CG  LEU    17      -0.333  15.305 -34.750  1.00                 C  
ATOM     65  CD1 LEU    17      -0.831  14.435 -33.606  1.00                 C  
ATOM     66  CD2 LEU    17      -0.965  14.866 -36.062  1.00                 C  
ATOM     67  N   THR    18       2.220  17.931 -34.129  1.00                 N  
ATOM     68  CA  THR    18       3.670  17.839 -34.264  1.00                 C  
ATOM     69  C   THR    18       4.359  18.157 -32.942  1.00                 C  
ATOM     70  O   THR    18       5.335  17.509 -32.566  1.00                 O  
ATOM     71  CB  THR    18       4.196  18.785 -35.359  1.00                 C  
ATOM     72  OG1 THR    18       3.635  18.415 -36.625  1.00                 O  
ATOM     73  CG2 THR    18       5.712  18.698 -35.455  1.00                 C  
ATOM     74  N   LEU    19       3.847  19.171 -32.251  1.00                 N  
ATOM     75  CA  LEU    19       4.359  19.559 -30.950  1.00                 C  
ATOM     76  C   LEU    19       4.127  18.472 -29.921  1.00                 C  
ATOM     77  O   LEU    19       4.944  18.260 -29.025  1.00                 O  
ATOM     78  CB  LEU    19       3.710  20.865 -30.487  1.00                 C  
ATOM     79  CG  LEU    19       4.073  22.121 -31.281  1.00                 C  
ATOM     80  CD1 LEU    19       3.247  23.310 -30.813  1.00                 C  
ATOM     81  CD2 LEU    19       5.558  22.427 -31.155  1.00                 C  
ATOM     82  N   GLY    20       3.002  17.778 -30.061  1.00                 N  
ATOM     83  CA  GLY    20       2.645  16.694 -29.165  1.00                 C  
ATOM     84  C   GLY    20       3.545  15.493 -29.369  1.00                 C  
ATOM     85  O   GLY    20       3.966  14.854 -28.405  1.00                 O  
ATOM     86  N   GLY    21       3.833  15.186 -30.630  1.00                 N  
ATOM     87  CA  GLY    21       4.727  14.088 -30.977  1.00                 C  
ATOM     88  C   GLY    21       6.103  14.312 -30.364  1.00                 C  
ATOM     89  O   GLY    21       6.678  13.408 -29.757  1.00                 O  
ATOM     90  N   LEU    22       6.625  15.522 -30.546  1.00                 N  
ATOM     91  CA  LEU    22       7.880  15.943 -29.932  1.00                 C  
ATOM     92  C   LEU    22       7.876  15.659 -28.432  1.00                 C  
ATOM     93  O   LEU    22       8.832  15.098 -27.894  1.00                 O  
ATOM     94  CB  LEU    22       8.128  17.431 -30.187  1.00                 C  
ATOM     95  CG  LEU    22       9.399  18.021 -29.572  1.00                 C  
ATOM     96  CD1 LEU    22      10.636  17.344 -30.142  1.00                 C  
ATOM     97  CD2 LEU    22       9.462  19.523 -29.806  1.00                 C  
ATOM     98  N   LEU    23       6.786  16.032 -27.769  1.00                 N  
ATOM     99  CA  LEU    23       6.641  15.793 -26.345  1.00                 C  
ATOM    100  C   LEU    23       6.557  14.316 -26.011  1.00                 C  
ATOM    101  O   LEU    23       6.929  13.898 -24.914  1.00                 O  
ATOM    102  CB  LEU    23       5.399  16.506 -25.806  1.00                 C  
ATOM    103  CG  LEU    23       5.446  18.035 -25.797  1.00                 C  
ATOM    104  CD1 LEU    23       4.101  18.612 -25.383  1.00                 C  
ATOM    105  CD2 LEU    23       6.543  18.534 -24.870  1.00                 C  
ATOM    106  N   HIS    24       6.062  13.523 -26.957  1.00                 N  
ATOM    107  CA  HIS    24       5.966  12.082 -26.766  1.00                 C  
ATOM    108  C   HIS    24       7.339  11.435 -26.919  1.00                 C  
ATOM    109  O   HIS    24       7.736  10.615 -26.095  1.00                 O  
ATOM    110  CB  HIS    24       4.973  11.475 -27.759  1.00                 C  
ATOM    111  CG  HIS    24       3.548  11.849 -27.495  1.00                 C  
ATOM    112  ND1 HIS    24       2.519  11.510 -28.346  1.00                 N  
ATOM    113  CE1 HIS    24       1.363  11.982 -27.845  1.00                 C  
ATOM    114  CD2 HIS    24       2.842  12.571 -26.447  1.00                 C  
ATOM    115  NE2 HIS    24       1.550  12.619 -26.706  1.00                 N  
ATOM    116  N   ILE    25       8.070  11.828 -27.959  1.00                 N  
ATOM    117  CA  ILE    25       9.444  11.370 -28.157  1.00                 C  
ATOM    118  C   ILE    25      10.318  11.764 -26.964  1.00                 C  
ATOM    119  O   ILE    25      11.284  11.078 -26.626  1.00                 O  
ATOM    120  CB  ILE    25      10.043  11.928 -29.461  1.00                 C  
ATOM    121  CD1 ILE    25      11.814  11.455 -31.232  1.00                 C  
ATOM    122  CG1 ILE    25      11.316  11.166 -29.833  1.00                 C  
ATOM    123  CG2 ILE    25      10.294  13.423 -29.335  1.00                 C  
ATOM    124  N   ILE    26       9.954  12.867 -26.318  1.00                 N  
ATOM    125  CA  ILE    26      10.655  13.345 -25.131  1.00                 C  
ATOM    126  C   ILE    26      10.535  12.350 -23.981  1.00                 C  
ATOM    127  O   ILE    26      11.536  11.820 -23.500  1.00                 O  
ATOM    128  CB  ILE    26      10.133  14.723 -24.684  1.00                 C  
ATOM    129  CD1 ILE    26       9.786  17.111 -25.508  1.00                 C  
ATOM    130  CG1 ILE    26      10.498  15.792 -25.717  1.00                 C  
ATOM    131  CG2 ILE    26      10.661  15.070 -23.300  1.00                 C  
ATOM    132  N   GLY    27       9.303  12.099 -23.547  1.00                 N  
ATOM    133  CA  GLY    27       9.057  11.270 -22.372  1.00                 C  
ATOM    134  C   GLY    27       9.506   9.820 -22.562  1.00                 C  
ATOM    135  O   GLY    27       9.774   9.122 -21.583  1.00                 O  
ATOM    136  N   ILE    28       9.585   9.365 -23.810  1.00                 N  
ATOM    137  CA  ILE    28      10.129   8.040 -24.096  1.00                 C  
ATOM    138  C   ILE    28      11.644   8.044 -23.947  1.00                 C  
ATOM    139  O   ILE    28      12.244   7.057 -23.529  1.00                 O  
ATOM    140  CB  ILE    28       9.734   7.560 -25.505  1.00                 C  
ATOM    141  CD1 ILE    28       9.331   5.448 -26.874  1.00                 C  
ATOM    142  CG1 ILE    28       9.957   6.052 -25.636  1.00                 C  
ATOM    143  CG2 ILE    28      10.494   8.340 -26.566  1.00                 C  
ATOM    144  N   ALA    29      12.257   9.168 -24.301  1.00                 N  
ATOM    145  CA  ALA    29      13.706   9.313 -24.226  1.00                 C  
ATOM    146  C   ALA    29      14.187   9.494 -22.788  1.00                 C  
ATOM    147  O   ALA    29      15.087   8.787 -22.333  1.00                 O  
ATOM    148  CB  ALA    29      14.166  10.490 -25.072  1.00                 C  
ATOM    149  N   SER    30      13.586  10.454 -22.090  1.00                 N  
ATOM    150  CA  SER    30      14.008  10.844 -20.743  1.00                 C  
ATOM    151  C   SER    30      14.078   9.687 -19.749  1.00                 C  
ATOM    152  O   SER    30      13.231   8.792 -19.761  1.00                 O  
ATOM    153  CB  SER    30      13.070  11.911 -20.176  1.00                 C  
ATOM    154  OG  SER    30      13.132  13.103 -20.940  1.00                 O  
ATOM    155  N   PRO    31      15.102   9.707 -18.883  1.00                 N  
ATOM    156  CA  PRO    31      15.249   8.735 -17.800  1.00                 C  
ATOM    157  C   PRO    31      14.637   9.228 -16.489  1.00                 C  
ATOM    158  O   PRO    31      15.226   9.024 -15.428  1.00                 O  
ATOM    159  CB  PRO    31      16.763   8.557 -17.665  1.00                 C  
ATOM    160  CD  PRO    31      16.466  10.477 -19.064  1.00                 C  
ATOM    161  CG  PRO    31      17.326   9.904 -17.972  1.00                 C  
ATOM    162  N   TYR    32      13.470   9.863 -16.562  1.00                 N  
ATOM    163  CA  TYR    32      12.841  10.440 -15.375  1.00                 C  
ATOM    164  C   TYR    32      11.368  10.068 -15.221  1.00                 C  
ATOM    165  O   TYR    32      10.520  10.931 -14.994  1.00                 O  
ATOM    166  CB  TYR    32      12.963  11.965 -15.392  1.00                 C  
ATOM    167  CG  TYR    32      14.389  12.465 -15.446  1.00                 C  
ATOM    168  OH  TYR    32      18.308  13.843 -15.611  1.00                 O  
ATOM    169  CZ  TYR    32      17.012  13.387 -15.555  1.00                 C  
ATOM    170  CD1 TYR    32      14.935  12.931 -16.635  1.00                 C  
ATOM    171  CE1 TYR    32      16.237  13.389 -16.694  1.00                 C  
ATOM    172  CD2 TYR    32      15.184  12.470 -14.307  1.00                 C  
ATOM    173  CE2 TYR    32      16.489  12.925 -14.348  1.00                 C  
ATOM    174  N   TRP    33      11.069   8.779 -15.324  1.00                 N  
ATOM    175  CA  TRP    33       9.704   8.302 -15.148  1.00                 C  
ATOM    176  C   TRP    33       9.434   8.033 -13.673  1.00                 C  
ATOM    177  O   TRP    33       8.456   8.525 -13.112  1.00                 O  
ATOM    178  CB  TRP    33       9.466   7.041 -15.981  1.00                 C  
ATOM    179  CG  TRP    33       9.394   7.300 -17.454  1.00                 C  
ATOM    180  CD1 TRP    33      10.445   7.467 -18.309  1.00                 C  
ATOM    181  NE1 TRP    33       9.988   7.686 -19.586  1.00                 N  
ATOM    182  CD2 TRP    33       8.207   7.421 -18.248  1.00                 C  
ATOM    183  CE2 TRP    33       8.615   7.661 -19.573  1.00                 C  
ATOM    184  CH2 TRP    33       6.375   7.755 -20.312  1.00                 C  
ATOM    185  CZ2 TRP    33       7.706   7.830 -20.615  1.00                 C  
ATOM    186  CE3 TRP    33       6.839   7.349 -17.967  1.00                 C  
ATOM    187  CZ3 TRP    33       5.941   7.517 -19.004  1.00                 C  
ATOM    188  N   PHE    34      10.305   7.247 -13.051  1.00                 N  
ATOM    189  CA  PHE    34      10.222   6.992 -11.618  1.00                 C  
ATOM    190  C   PHE    34      11.423   7.590 -10.895  1.00                 C  
ATOM    191  O   PHE    34      12.558   7.467 -11.354  1.00                 O  
ATOM    192  CB  PHE    34      10.132   5.489 -11.346  1.00                 C  
ATOM    193  CG  PHE    34      10.060   5.141  -9.886  1.00                 C  
ATOM    194  CZ  PHE    34       9.932   4.493  -7.186  1.00                 C  
ATOM    195  CD1 PHE    34       9.060   5.663  -9.084  1.00                 C  
ATOM    196  CE1 PHE    34       8.994   5.343  -7.741  1.00                 C  
ATOM    197  CD2 PHE    34      10.991   4.292  -9.316  1.00                 C  
ATOM    198  CE2 PHE    34      10.924   3.971  -7.973  1.00                 C  
ATOM    199  N   THR    35      11.165   8.245  -9.768  1.00                 N  
ATOM    200  CA  THR    35      12.228   8.879  -8.998  1.00                 C  
ATOM    201  C   THR    35      12.346   8.226  -7.630  1.00                 C  
ATOM    202  O   THR    35      11.352   8.063  -6.923  1.00                 O  
ATOM    203  CB  THR    35      11.984  10.391  -8.837  1.00                 C  
ATOM    204  OG1 THR    35      11.940  11.011 -10.129  1.00                 O  
ATOM    205  CG2 THR    35      13.104  11.029  -8.029  1.00                 C  
ATOM    206  N   ILE    36      13.563   7.843  -7.264  1.00                 N  
ATOM    207  CA  ILE    36      13.781   7.074  -6.049  1.00                 C  
ATOM    208  C   ILE    36      14.854   7.686  -5.143  1.00                 C  
ATOM    209  O   ILE    36      15.869   8.202  -5.614  1.00                 O  
ATOM    210  CB  ILE    36      14.167   5.617  -6.365  1.00                 C  
ATOM    211  CD1 ILE    36      14.311   3.303  -5.305  1.00                 C  
ATOM    212  CG1 ILE    36      14.257   4.798  -5.076  1.00                 C  
ATOM    213  CG2 ILE    36      15.464   5.570  -7.158  1.00                 C  
ATOM    214  N   LYS    37      14.595   7.650  -3.839  1.00                 N  
ATOM    215  CA  LYS    37      15.546   8.129  -2.842  1.00                 C  
ATOM    216  C   LYS    37      15.758   7.075  -1.761  1.00                 C  
ATOM    217  O   LYS    37      14.797   6.558  -1.192  1.00                 O  
ATOM    218  CB  LYS    37      15.058   9.440  -2.223  1.00                 C  
ATOM    219  CD  LYS    37      15.498  11.368  -0.677  1.00                 C  
ATOM    220  CE  LYS    37      16.446  11.960   0.353  1.00                 C  
ATOM    221  CG  LYS    37      16.017  10.043  -1.209  1.00                 C  
ATOM    222  NZ  LYS    37      15.924  13.233   0.922  1.00                 N  
ATOM    223  N   PHE    38      17.020   6.770  -1.475  1.00                 N  
ATOM    224  CA  PHE    38      17.352   5.727  -0.512  1.00                 C  
ATOM    225  C   PHE    38      18.219   6.253   0.632  1.00                 C  
ATOM    226  O   PHE    38      19.388   6.584   0.436  1.00                 O  
ATOM    227  CB  PHE    38      18.069   4.567  -1.205  1.00                 C  
ATOM    228  CG  PHE    38      18.392   3.420  -0.290  1.00                 C  
ATOM    229  CZ  PHE    38      18.995   1.300   1.404  1.00                 C  
ATOM    230  CD1 PHE    38      17.388   2.601   0.197  1.00                 C  
ATOM    231  CE1 PHE    38      17.685   1.546   1.039  1.00                 C  
ATOM    232  CD2 PHE    38      19.698   3.161   0.085  1.00                 C  
ATOM    233  CE2 PHE    38      19.995   2.106   0.927  1.00                 C  
ATOM    234  N   ALA    39      17.637   6.329   1.826  1.00                 N  
ATOM    235  CA  ALA    39      18.372   6.738   3.020  1.00                 C  
ATOM    236  C   ALA    39      17.762   6.119   4.275  1.00                 C  
ATOM    237  O   ALA    39      16.551   6.179   4.477  1.00                 O  
ATOM    238  CB  ALA    39      18.391   8.254   3.137  1.00                 C  
ATOM    239  N   THR    40      18.606   5.542   5.124  1.00                 N  
ATOM    240  CA  THR    40      18.144   4.950   6.366  1.00                 C  
ATOM    241  C   THR    40      19.260   4.322   7.178  1.00                 C  
ATOM    242  O   THR    40      20.405   4.263   6.729  1.00                 O  
ATOM    243  CB  THR    40      17.068   3.877   6.114  1.00                 C  
ATOM    244  OG1 THR    40      16.507   3.456   7.364  1.00                 O  
ATOM    245  CG2 THR    40      17.675   2.667   5.421  1.00                 C  
ATOM    246  N   SER    41      18.925   3.854   8.377  1.00                 N  
ATOM    247  CA  SER    41      19.877   3.131   9.217  1.00                 C  
ATOM    248  C   SER    41      20.322   1.820   8.574  1.00                 C  
ATOM    249  O   SER    41      21.445   1.364   8.781  1.00                 O  
ATOM    250  CB  SER    41      19.271   2.850  10.593  1.00                 C  
ATOM    251  OG  SER    41      18.184   1.946  10.497  1.00                 O  
ATOM    252  N   GLN    42      19.421   1.221   7.801  1.00                 N  
ATOM    253  CA  GLN    42      19.664  -0.074   7.177  1.00                 C  
ATOM    254  C   GLN    42      20.347   0.039   5.815  1.00                 C  
ATOM    255  O   GLN    42      20.882  -0.941   5.299  1.00                 O  
ATOM    256  CB  GLN    42      18.353  -0.846   7.016  1.00                 C  
ATOM    257  CD  GLN    42      18.493  -2.006   9.255  1.00                 C  
ATOM    258  CG  GLN    42      17.649  -1.154   8.328  1.00                 C  
ATOM    259  OE1 GLN    42      18.864  -3.129   8.916  1.00                 O  
ATOM    260  NE2 GLN    42      18.798  -1.472  10.432  1.00                 N  
ATOM    261  N   GLY    43      20.326   1.232   5.231  1.00                 N  
ATOM    262  CA  GLY    43      20.946   1.445   3.928  1.00                 C  
ATOM    263  C   GLY    43      22.413   1.848   4.061  1.00                 C  
ATOM    264  O   GLY    43      22.742   2.825   4.734  1.00                 O  
ATOM    265  N   ILE    44      23.287   1.084   3.410  1.00                 N  
ATOM    266  CA  ILE    44      24.731   1.226   3.581  1.00                 C  
ATOM    267  C   ILE    44      25.281   2.507   2.944  1.00                 C  
ATOM    268  O   ILE    44      26.121   3.185   3.536  1.00                 O  
ATOM    269  CB  ILE    44      25.489   0.016   3.004  1.00                 C  
ATOM    270  CD1 ILE    44      25.675  -2.520   3.176  1.00                 C  
ATOM    271  CG1 ILE    44      25.189  -1.241   3.822  1.00                 C  
ATOM    272  CG2 ILE    44      26.981   0.305   2.937  1.00                 C  
ATOM    273  N   ASP    45      24.813   2.837   1.744  1.00                 N  
ATOM    274  CA  ASP    45      25.188   4.091   1.103  1.00                 C  
ATOM    275  C   ASP    45      23.954   4.858   0.649  1.00                 C  
ATOM    276  O   ASP    45      23.166   4.362  -0.155  1.00                 O  
ATOM    277  CB  ASP    45      26.115   3.829  -0.086  1.00                 C  
ATOM    278  CG  ASP    45      26.612   5.108  -0.730  1.00                 C  
ATOM    279  OD1 ASP    45      26.024   6.176  -0.461  1.00                 O  
ATOM    280  OD2 ASP    45      27.591   5.042  -1.503  1.00                 O  
ATOM    281  N   ASN    46      23.786   6.070   1.168  1.00                 N  
ATOM    282  CA  ASN    46      22.626   6.881   0.824  1.00                 C  
ATOM    283  C   ASN    46      22.742   7.399  -0.606  1.00                 C  
ATOM    284  O   ASN    46      23.615   8.210  -0.916  1.00                 O  
ATOM    285  CB  ASN    46      22.468   8.037   1.814  1.00                 C  
ATOM    286  CG  ASN    46      22.106   7.564   3.208  1.00                 C  
ATOM    287  OD1 ASN    46      21.598   6.457   3.386  1.00                 O  
ATOM    288  ND2 ASN    46      22.366   8.405   4.203  1.00                 N  
ATOM    289  N   ASP    47      21.860   6.920  -1.475  1.00                 N  
ATOM    290  CA  ASP    47      21.899   7.291  -2.883  1.00                 C  
ATOM    291  C   ASP    47      20.480   7.508  -3.407  1.00                 C  
ATOM    292  O   ASP    47      19.520   6.950  -2.875  1.00                 O  
ATOM    293  CB  ASP    47      22.618   6.216  -3.701  1.00                 C  
ATOM    294  CG  ASP    47      24.093   6.119  -3.366  1.00                 C  
ATOM    295  OD1 ASP    47      24.838   7.071  -3.683  1.00                 O  
ATOM    296  OD2 ASP    47      24.505   5.092  -2.788  1.00                 O  
ATOM    297  N   GLY    48      20.348   8.334  -4.438  1.00                 N  
ATOM    298  CA  GLY    48      19.058   8.580  -5.052  1.00                 C  
ATOM    299  C   GLY    48      19.120   8.284  -6.535  1.00                 C  
ATOM    300  O   GLY    48      20.025   8.742  -7.228  1.00                 O  
ATOM    301  N   GLY    49      18.155   7.515  -7.027  1.00                 N  
ATOM    302  CA  GLY    49      18.158   7.106  -8.426  1.00                 C  
ATOM    303  C   GLY    49      17.003   7.724  -9.207  1.00                 C  
ATOM    304  O   GLY    49      15.901   7.889  -8.683  1.00                 O  
ATOM    305  N   HIS    50      17.266   8.064 -10.465  1.00                 N  
ATOM    306  CA  HIS    50      16.218   8.507 -11.379  1.00                 C  
ATOM    307  C   HIS    50      16.093   7.511 -12.520  1.00                 C  
ATOM    308  O   HIS    50      16.843   7.565 -13.498  1.00                 O  
ATOM    309  CB  HIS    50      16.524   9.911 -11.905  1.00                 C  
ATOM    310  CG  HIS    50      16.577  10.958 -10.837  1.00                 C  
ATOM    311  ND1 HIS    50      15.449  11.585 -10.353  1.00                 N  
ATOM    312  CE1 HIS    50      15.812  12.470  -9.408  1.00                 C  
ATOM    313  CD2 HIS    50      17.629  11.592 -10.056  1.00                 C  
ATOM    314  NE2 HIS    50      17.119  12.480  -9.224  1.00                 N  
ATOM    315  N   HIS    51      15.142   6.596 -12.383  1.00                 N  
ATOM    316  CA  HIS    51      14.984   5.518 -13.342  1.00                 C  
ATOM    317  C   HIS    51      13.907   5.842 -14.380  1.00                 C  
ATOM    318  O   HIS    51      12.774   6.188 -14.041  1.00                 O  
ATOM    319  CB  HIS    51      14.639   4.211 -12.626  1.00                 C  
ATOM    320  CG  HIS    51      14.524   3.032 -13.543  1.00                 C  
ATOM    321  ND1 HIS    51      15.617   2.448 -14.145  1.00                 N  
ATOM    322  CE1 HIS    51      15.201   1.419 -14.904  1.00                 C  
ATOM    323  CD2 HIS    51      13.432   2.213 -14.049  1.00                 C  
ATOM    324  NE2 HIS    51      13.891   1.273 -14.852  1.00                 N  
ATOM    325  N   GLY    52      14.279   5.753 -15.652  1.00                 N  
ATOM    326  CA  GLY    52      13.326   5.903 -16.737  1.00                 C  
ATOM    327  C   GLY    52      13.025   4.567 -17.382  1.00                 C  
ATOM    328  O   GLY    52      13.677   3.566 -17.088  1.00                 O  
ATOM    329  N   LEU    53      12.038   4.548 -18.271  1.00                 N  
ATOM    330  CA  LEU    53      11.625   3.307 -18.919  1.00                 C  
ATOM    331  C   LEU    53      12.692   2.764 -19.877  1.00                 C  
ATOM    332  O   LEU    53      12.563   1.653 -20.389  1.00                 O  
ATOM    333  CB  LEU    53      10.315   3.511 -19.682  1.00                 C  
ATOM    334  CG  LEU    53       9.077   3.816 -18.835  1.00                 C  
ATOM    335  CD1 LEU    53       7.882   4.128 -19.723  1.00                 C  
ATOM    336  CD2 LEU    53       8.759   2.652 -17.910  1.00                 C  
ATOM    337  N   TRP    54      13.745   3.543 -20.111  1.00                 N  
ATOM    338  CA  TRP    54      14.826   3.117 -20.997  1.00                 C  
ATOM    339  C   TRP    54      16.200   3.176 -20.328  1.00                 C  
ATOM    340  O   TRP    54      17.125   2.482 -20.749  1.00                 O  
ATOM    341  CB  TRP    54      14.848   3.973 -22.265  1.00                 C  
ATOM    342  CG  TRP    54      13.627   3.813 -23.118  1.00                 C  
ATOM    343  CD1 TRP    54      12.489   3.130 -22.800  1.00                 C  
ATOM    344  NE1 TRP    54      11.586   3.205 -23.833  1.00                 N  
ATOM    345  CD2 TRP    54      13.422   4.347 -24.432  1.00                 C  
ATOM    346  CE2 TRP    54      12.139   3.948 -24.847  1.00                 C  
ATOM    347  CH2 TRP    54      12.394   5.059 -26.915  1.00                 C  
ATOM    348  CZ2 TRP    54      11.613   4.299 -26.090  1.00                 C  
ATOM    349  CE3 TRP    54      14.199   5.124 -25.297  1.00                 C  
ATOM    350  CZ3 TRP    54      13.674   5.469 -26.527  1.00                 C  
ATOM    351  N   VAL    55      16.339   4.009 -19.299  1.00                 N  
ATOM    352  CA  VAL    55      17.633   4.195 -18.641  1.00                 C  
ATOM    353  C   VAL    55      17.513   4.193 -17.118  1.00                 C  
ATOM    354  O   VAL    55      16.420   4.056 -16.569  1.00                 O  
ATOM    355  CB  VAL    55      18.313   5.501 -19.092  1.00                 C  
ATOM    356  CG1 VAL    55      18.579   5.474 -20.589  1.00                 C  
ATOM    357  CG2 VAL    55      17.457   6.703 -18.721  1.00                 C  
ATOM    358  N   GLU    56      18.650   4.339 -16.443  1.00                 N  
ATOM    359  CA  GLU    56      18.678   4.477 -14.992  1.00                 C  
ATOM    360  C   GLU    56      19.803   5.413 -14.551  1.00                 C  
ATOM    361  O   GLU    56      20.982   5.079 -14.681  1.00                 O  
ATOM    362  CB  GLU    56      18.841   3.109 -14.327  1.00                 C  
ATOM    363  CD  GLU    56      18.901   1.771 -12.185  1.00                 C  
ATOM    364  CG  GLU    56      18.815   3.151 -12.807  1.00                 C  
ATOM    365  OE1 GLU    56      18.977   0.781 -12.943  1.00                 O  
ATOM    366  OE2 GLU    56      18.893   1.679 -10.940  1.00                 O  
ATOM    367  N   CYS    57      19.436   6.578 -14.025  1.00                 N  
ATOM    368  CA  CYS    57      20.415   7.581 -13.615  1.00                 C  
ATOM    369  C   CYS    57      20.563   7.618 -12.094  1.00                 C  
ATOM    370  O   CYS    57      19.615   7.328 -11.364  1.00                 O  
ATOM    371  CB  CYS    57      20.017   8.963 -14.137  1.00                 C  
ATOM    372  SG  CYS    57      19.971   9.095 -15.940  1.00                 S  
ATOM    373  N   LYS    58      21.685   8.146 -11.618  1.00                 N  
ATOM    374  CA  LYS    58      21.927   8.246 -10.181  1.00                 C  
ATOM    375  C   LYS    58      22.749   9.486  -9.862  1.00                 C  
ATOM    376  O   LYS    58      23.479  10.016 -10.704  1.00                 O  
ATOM    377  CB  LYS    58      22.636   6.991  -9.668  1.00                 C  
ATOM    378  CD  LYS    58      24.658   5.505  -9.719  1.00                 C  
ATOM    379  CE  LYS    58      26.060   5.313 -10.274  1.00                 C  
ATOM    380  CG  LYS    58      24.024   6.780 -10.252  1.00                 C  
ATOM    381  NZ  LYS    58      26.700   4.074  -9.752  1.00                 N  
ATOM    382  N   ILE    59      22.640   9.966  -8.629  1.00                 N  
ATOM    383  CA  ILE    59      23.439  11.099  -8.180  1.00                 C  
ATOM    384  C   ILE    59      23.902  10.781  -6.757  1.00                 C  
ATOM    385  O   ILE    59      23.266  10.027  -6.016  1.00                 O  
ATOM    386  CB  ILE    59      22.642  12.415  -8.251  1.00                 C  
ATOM    387  CD1 ILE    59      20.675  13.656  -7.207  1.00                 C  
ATOM    388  CG1 ILE    59      21.406  12.339  -7.352  1.00                 C  
ATOM    389  CG2 ILE    59      22.276  12.739  -9.691  1.00                 C  
ATOM    390  N   VAL    60      25.025  11.363  -6.369  1.00                 N  
ATOM    391  CA  VAL    60      25.583  11.163  -5.033  1.00                 C  
ATOM    392  C   VAL    60      25.605  12.538  -4.390  1.00                 C  
ATOM    393  O   VAL    60      26.121  13.511  -4.946  1.00                 O  
ATOM    394  CB  VAL    60      26.977  10.512  -5.095  1.00                 C  
ATOM    395  CG1 VAL    60      27.558  10.362  -3.698  1.00                 C  
ATOM    396  CG2 VAL    60      26.904   9.163  -5.794  1.00                 C  
ATOM    397  N   SER    61      25.035  12.632  -3.190  1.00                 N  
ATOM    398  CA  SER    61      24.944  13.891  -2.462  1.00                 C  
ATOM    399  C   SER    61      25.624  13.798  -1.101  1.00                 C  
ATOM    400  O   SER    61      25.512  12.800  -0.384  1.00                 O  
ATOM    401  CB  SER    61      23.481  14.304  -2.286  1.00                 C  
ATOM    402  OG  SER    61      22.868  14.556  -3.539  1.00                 O  
ATOM    403  N   MET    62      26.345  14.853  -0.729  1.00                 N  
ATOM    404  CA  MET    62      27.014  14.885   0.569  1.00                 C  
ATOM    405  C   MET    62      26.760  16.250   1.173  1.00                 C  
ATOM    406  O   MET    62      27.166  17.284   0.635  1.00                 O  
ATOM    407  CB  MET    62      28.508  14.595   0.409  1.00                 C  
ATOM    408  SD  MET    62      31.040  14.262   1.484  1.00                 S  
ATOM    409  CE  MET    62      31.007  12.538   0.999  1.00                 C  
ATOM    410  CG  MET    62      29.281  14.584   1.718  1.00                 C  
ATOM    411  N   ILE    63      26.079  16.277   2.310  1.00                 N  
ATOM    412  CA  ILE    63      25.770  17.538   2.968  1.00                 C  
ATOM    413  C   ILE    63      25.075  18.517   2.023  1.00                 C  
ATOM    414  O   ILE    63      25.403  19.705   1.956  1.00                 O  
ATOM    415  CB  ILE    63      27.035  18.197   3.548  1.00                 C  
ATOM    416  CD1 ILE    63      26.894  16.808   5.681  1.00                 C  
ATOM    417  CG1 ILE    63      27.745  17.237   4.506  1.00                 C  
ATOM    418  CG2 ILE    63      26.688  19.516   4.221  1.00                 C  
ATOM    419  N   SER    64      24.094  18.015   1.275  1.00                 N  
ATOM    420  CA  SER    64      23.339  18.850   0.356  1.00                 C  
ATOM    421  C   SER    64      24.019  19.251  -0.937  1.00                 C  
ATOM    422  O   SER    64      23.445  19.944  -1.781  1.00                 O  
ATOM    423  CB  SER    64      22.905  20.146   1.043  1.00                 C  
ATOM    424  OG  SER    64      22.095  19.877   2.175  1.00                 O  
ATOM    425  N   THR    65      25.262  18.821  -1.121  1.00                 N  
ATOM    426  CA  THR    65      26.013  19.138  -2.327  1.00                 C  
ATOM    427  C   THR    65      26.032  17.934  -3.277  1.00                 C  
ATOM    428  O   THR    65      26.283  16.797  -2.866  1.00                 O  
ATOM    429  CB  THR    65      27.456  19.565  -1.998  1.00                 C  
ATOM    430  OG1 THR    65      27.435  20.749  -1.191  1.00                 O  
ATOM    431  CG2 THR    65      28.228  19.859  -3.274  1.00                 C  
ATOM    432  N   VAL    66      25.768  18.162  -4.556  1.00                 N  
ATOM    433  CA  VAL    66      25.798  17.060  -5.504  1.00                 C  
ATOM    434  C   VAL    66      27.260  16.818  -5.890  1.00                 C  
ATOM    435  O   VAL    66      27.941  17.687  -6.442  1.00                 O  
ATOM    436  CB  VAL    66      24.926  17.354  -6.739  1.00                 C  
ATOM    437  CG1 VAL    66      25.034  16.222  -7.749  1.00                 C  
ATOM    438  CG2 VAL    66      23.477  17.570  -6.328  1.00                 C  
ATOM    439  N   ASP    67      27.753  15.618  -5.596  1.00                 N  
ATOM    440  CA  ASP    67      29.144  15.249  -5.875  1.00                 C  
ATOM    441  C   ASP    67      29.342  14.667  -7.265  1.00                 C  
ATOM    442  O   ASP    67      30.312  14.970  -7.965  1.00                 O  
ATOM    443  CB  ASP    67      29.650  14.243  -4.839  1.00                 C  
ATOM    444  CG  ASP    67      29.769  14.845  -3.453  1.00                 C  
ATOM    445  OD1 ASP    67      29.735  16.089  -3.340  1.00                 O  
ATOM    446  OD2 ASP    67      29.897  14.073  -2.479  1.00                 O  
ATOM    447  N   CYS    68      28.412  13.812  -7.688  1.00                 N  
ATOM    448  CA  CYS    68      28.479  13.221  -9.015  1.00                 C  
ATOM    449  C   CYS    68      27.087  12.927  -9.539  1.00                 C  
ATOM    450  O   CYS    68      26.105  12.825  -8.799  1.00                 O  
ATOM    451  CB  CYS    68      29.319  11.943  -8.990  1.00                 C  
ATOM    452  SG  CYS    68      28.641  10.622  -7.959  1.00                 S  
ATOM    453  N   LYS    69      27.009  12.788 -10.855  1.00                 N  
ATOM    454  CA  LYS    69      25.771  12.485 -11.565  1.00                 C  
ATOM    455  C   LYS    69      26.153  11.513 -12.668  1.00                 C  
ATOM    456  O   LYS    69      27.200  11.644 -13.307  1.00                 O  
ATOM    457  CB  LYS    69      25.131  13.768 -12.099  1.00                 C  
ATOM    458  CD  LYS    69      23.174  14.878 -13.211  1.00                 C  
ATOM    459  CE  LYS    69      21.829  14.667 -13.885  1.00                 C  
ATOM    460  CG  LYS    69      23.787  13.557 -12.775  1.00                 C  
ATOM    461  NZ  LYS    69      21.233  15.950 -14.351  1.00                 N  
ATOM    462  N   GLY    70      25.312  10.518 -12.914  1.00                 N  
ATOM    463  CA  GLY    70      25.621   9.566 -13.973  1.00                 C  
ATOM    464  C   GLY    70      24.360   8.851 -14.424  1.00                 C  
ATOM    465  O   GLY    70      23.331   8.866 -13.743  1.00                 O  
ATOM    466  N   HIS    71      24.415   8.208 -15.587  1.00                 N  
ATOM    467  CA  HIS    71      23.270   7.460 -16.080  1.00                 C  
ATOM    468  C   HIS    71      23.777   6.221 -16.800  1.00                 C  
ATOM    469  O   HIS    71      24.634   6.282 -17.685  1.00                 O  
ATOM    470  CB  HIS    71      22.416   8.333 -17.001  1.00                 C  
ATOM    471  CG  HIS    71      23.140   8.814 -18.220  1.00                 C  
ATOM    472  ND1 HIS    71      23.122   8.129 -19.416  1.00                 N  
ATOM    473  CE1 HIS    71      23.858   8.803 -20.318  1.00                 C  
ATOM    474  CD2 HIS    71      23.976   9.961 -18.547  1.00                 C  
ATOM    475  NE2 HIS    71      24.373   9.903 -19.803  1.00                 N  
ATOM    476  N   THR    72      23.324   5.063 -16.332  1.00                 N  
ATOM    477  CA  THR    72      23.618   3.846 -17.080  1.00                 C  
ATOM    478  C   THR    72      22.382   3.307 -17.794  1.00                 C  
ATOM    479  O   THR    72      21.253   3.521 -17.354  1.00                 O  
ATOM    480  CB  THR    72      24.189   2.746 -16.166  1.00                 C  
ATOM    481  OG1 THR    72      23.222   2.404 -15.164  1.00                 O  
ATOM    482  CG2 THR    72      25.454   3.230 -15.475  1.00                 C  
ATOM    483  N   ASP    73      22.612   2.601 -18.897  1.00                 N  
ATOM    484  CA  ASP    73      21.536   2.019 -19.693  1.00                 C  
ATOM    485  C   ASP    73      21.274   0.579 -19.264  1.00                 C  
ATOM    486  O   ASP    73      22.092  -0.025 -18.569  1.00                 O  
ATOM    487  CB  ASP    73      21.879   2.078 -21.183  1.00                 C  
ATOM    488  CG  ASP    73      21.883   3.494 -21.724  1.00                 C  
ATOM    489  OD1 ASP    73      21.315   4.386 -21.059  1.00                 O  
ATOM    490  OD2 ASP    73      22.453   3.713 -22.813  1.00                 O  
ATOM    491  N   VAL    74      20.131   0.034 -19.670  1.00                 N  
ATOM    492  CA  VAL    74      19.823  -1.366 -19.396  1.00                 C  
ATOM    493  C   VAL    74      20.506  -2.280 -20.408  1.00                 C  
ATOM    494  O   VAL    74      20.746  -1.888 -21.550  1.00                 O  
ATOM    495  CB  VAL    74      18.304  -1.621 -19.400  1.00                 C  
ATOM    496  CG1 VAL    74      17.624  -0.801 -18.315  1.00                 C  
ATOM    497  CG2 VAL    74      17.714  -1.300 -20.765  1.00                 C  
ATOM    498  N   GLN    75      19.967  -3.485 -20.585  1.00                 N  
ATOM    499  CA  GLN    75      20.540  -4.451 -21.522  1.00                 C  
ATOM    500  C   GLN    75      19.993  -4.333 -22.943  1.00                 C  
ATOM    501  O   GLN    75      20.676  -4.643 -23.923  1.00                 O  
ATOM    502  CB  GLN    75      20.307  -5.880 -21.027  1.00                 C  
ATOM    503  CD  GLN    75      22.490  -6.065 -19.770  1.00                 C  
ATOM    504  CG  GLN    75      20.981  -6.196 -19.702  1.00                 C  
ATOM    505  OE1 GLN    75      23.148  -6.753 -20.550  1.00                 O  
ATOM    506  NE2 GLN    75      23.043  -5.178 -18.950  1.00                 N  
ATOM    507  N   GLY    76      18.749  -3.882 -23.079  1.00                 N  
ATOM    508  CA  GLY    76      18.169  -3.748 -24.404  1.00                 C  
ATOM    509  C   GLY    76      16.723  -4.198 -24.516  1.00                 C  
ATOM    510  O   GLY    76      15.976  -3.754 -25.392  1.00                 O  
ATOM    511  N   PHE    77      16.297  -5.093 -23.628  1.00                 N  
ATOM    512  CA  PHE    77      14.920  -5.584 -23.643  1.00                 C  
ATOM    513  C   PHE    77      13.976  -4.454 -23.231  1.00                 C  
ATOM    514  O   PHE    77      14.315  -3.592 -22.416  1.00                 O  
ATOM    515  CB  PHE    77      14.771  -6.791 -22.714  1.00                 C  
ATOM    516  CG  PHE    77      15.422  -8.040 -23.235  1.00                 C  
ATOM    517  CZ  PHE    77      16.620 -10.354 -24.203  1.00                 C  
ATOM    518  CD1 PHE    77      16.642  -8.462 -22.736  1.00                 C  
ATOM    519  CE1 PHE    77      17.240  -9.612 -23.215  1.00                 C  
ATOM    520  CD2 PHE    77      14.814  -8.794 -24.223  1.00                 C  
ATOM    521  CE2 PHE    77      15.412  -9.944 -24.703  1.00                 C  
ATOM    522  N   VAL    78      12.770  -4.447 -23.795  1.00                 N  
ATOM    523  CA  VAL    78      11.778  -3.413 -23.502  1.00                 C  
ATOM    524  C   VAL    78      10.445  -4.003 -23.037  1.00                 C  
ATOM    525  O   VAL    78       9.745  -4.692 -23.784  1.00                 O  
ATOM    526  CB  VAL    78      11.530  -2.507 -24.722  1.00                 C  
ATOM    527  CG1 VAL    78      10.489  -1.447 -24.396  1.00                 C  
ATOM    528  CG2 VAL    78      12.829  -1.860 -25.178  1.00                 C  
ATOM    529  N   VAL    79      10.079  -3.736 -21.784  1.00                 N  
ATOM    530  CA  VAL    79       8.829  -4.248 -21.219  1.00                 C  
ATOM    531  C   VAL    79       7.599  -3.427 -21.623  1.00                 C  
ATOM    532  O   VAL    79       7.665  -2.497 -22.431  1.00                 O  
ATOM    533  CB  VAL    79       8.890  -4.314 -19.682  1.00                 C  
ATOM    534  CG1 VAL    79       9.996  -5.256 -19.232  1.00                 C  
ATOM    535  CG2 VAL    79       9.098  -2.925 -19.097  1.00                 C  
ATOM    536  N   ALA    80       6.452  -3.784 -21.042  1.00                 N  
ATOM    537  CA  ALA    80       5.169  -3.164 -21.351  1.00                 C  
ATOM    538  C   ALA    80       5.028  -1.684 -21.665  1.00                 C  
ATOM    539  O   ALA    80       4.926  -1.275 -22.825  1.00                 O  
ATOM    540  CB  ALA    80       4.186  -3.384 -20.212  1.00                 C  
ATOM    541  N   THR    81       4.930  -0.825 -20.628  1.00                 N  
ATOM    542  CA  THR    81       4.884   0.619 -20.822  1.00                 C  
ATOM    543  C   THR    81       5.919   1.030 -21.863  1.00                 C  
ATOM    544  O   THR    81       5.756   2.026 -22.567  1.00                 O  
ATOM    545  CB  THR    81       5.129   1.374 -19.502  1.00                 C  
ATOM    546  OG1 THR    81       6.411   1.013 -18.973  1.00                 O  
ATOM    547  CG2 THR    81       4.062   1.018 -18.479  1.00                 C  
ATOM    548  N   TRP    82       6.986   0.241 -21.946  1.00                 N  
ATOM    549  CA  TRP    82       8.057   0.453 -22.911  1.00                 C  
ATOM    550  C   TRP    82       7.557   0.225 -24.333  1.00                 C  
ATOM    551  O   TRP    82       7.921   0.951 -25.255  1.00                 O  
ATOM    552  CB  TRP    82       9.239  -0.471 -22.611  1.00                 C  
ATOM    553  CG  TRP    82      10.020  -0.070 -21.396  1.00                 C  
ATOM    554  CD1 TRP    82       9.612   0.770 -20.401  1.00                 C  
ATOM    555  NE1 TRP    82      10.600   0.897 -19.454  1.00                 N  
ATOM    556  CD2 TRP    82      11.344  -0.494 -21.049  1.00                 C  
ATOM    557  CE2 TRP    82      11.674   0.129 -19.831  1.00                 C  
ATOM    558  CH2 TRP    82      13.800  -0.896 -19.810  1.00                 C  
ATOM    559  CZ2 TRP    82      12.902  -0.065 -19.202  1.00                 C  
ATOM    560  CE3 TRP    82      12.282  -1.338 -21.649  1.00                 C  
ATOM    561  CZ3 TRP    82      13.499  -1.528 -21.021  1.00                 C  
ATOM    562  N   ALA    83       6.714  -0.790 -24.495  1.00                 N  
ATOM    563  CA  ALA    83       6.104  -1.108 -25.783  1.00                 C  
ATOM    564  C   ALA    83       5.205   0.011 -26.302  1.00                 C  
ATOM    565  O   ALA    83       5.421   0.541 -27.392  1.00                 O  
ATOM    566  CB  ALA    83       5.298  -2.394 -25.685  1.00                 C  
ATOM    567  N   LEU    84       4.199   0.357 -25.502  1.00                 N  
ATOM    568  CA  LEU    84       3.230   1.400 -25.832  1.00                 C  
ATOM    569  C   LEU    84       3.859   2.717 -26.278  1.00                 C  
ATOM    570  O   LEU    84       3.446   3.301 -27.279  1.00                 O  
ATOM    571  CB  LEU    84       2.317   1.680 -24.637  1.00                 C  
ATOM    572  CG  LEU    84       1.327   0.574 -24.266  1.00                 C  
ATOM    573  CD1 LEU    84       0.620   0.901 -22.960  1.00                 C  
ATOM    574  CD2 LEU    84       0.311   0.367 -25.379  1.00                 C  
ATOM    575  N   THR    85       4.861   3.175 -25.536  1.00                 N  
ATOM    576  CA  THR    85       5.500   4.454 -25.825  1.00                 C  
ATOM    577  C   THR    85       6.287   4.438 -27.133  1.00                 C  
ATOM    578  O   THR    85       6.300   5.430 -27.859  1.00                 O  
ATOM    579  CB  THR    85       6.449   4.880 -24.690  1.00                 C  
ATOM    580  OG1 THR    85       7.466   3.886 -24.514  1.00                 O  
ATOM    581  CG2 THR    85       5.684   5.029 -23.383  1.00                 C  
ATOM    582  N   ILE    86       6.942   3.320 -27.433  1.00                 N  
ATOM    583  CA  ILE    86       7.673   3.195 -28.691  1.00                 C  
ATOM    584  C   ILE    86       6.698   3.078 -29.857  1.00                 C  
ATOM    585  O   ILE    86       6.877   3.716 -30.895  1.00                 O  
ATOM    586  CB  ILE    86       8.630   1.989 -28.670  1.00                 C  
ATOM    587  CD1 ILE    86      10.589   0.987 -27.382  1.00                 C  
ATOM    588  CG1 ILE    86       9.758   2.220 -27.662  1.00                 C  
ATOM    589  CG2 ILE    86       9.166   1.710 -30.066  1.00                 C  
ATOM    590  N   LEU    87       5.666   2.260 -29.672  1.00                 N  
ATOM    591  CA  LEU    87       4.565   2.168 -30.624  1.00                 C  
ATOM    592  C   LEU    87       3.967   3.547 -30.902  1.00                 C  
ATOM    593  O   LEU    87       3.675   3.888 -32.048  1.00                 O  
ATOM    594  CB  LEU    87       3.484   1.219 -30.103  1.00                 C  
ATOM    595  CG  LEU    87       3.854  -0.264 -30.046  1.00                 C  
ATOM    596  CD1 LEU    87       2.766  -1.063 -29.345  1.00                 C  
ATOM    597  CD2 LEU    87       4.095  -0.812 -31.444  1.00                 C  
ATOM    598  N   ALA    88       3.812   4.341 -29.846  1.00                 N  
ATOM    599  CA  ALA    88       3.225   5.674 -29.951  1.00                 C  
ATOM    600  C   ALA    88       4.087   6.617 -30.787  1.00                 C  
ATOM    601  O   ALA    88       3.566   7.442 -31.540  1.00                 O  
ATOM    602  CB  ALA    88       3.011   6.270 -28.568  1.00                 C  
ATOM    603  N   LEU    89       5.404   6.498 -30.648  1.00                 N  
ATOM    604  CA  LEU    89       6.325   7.339 -31.402  1.00                 C  
ATOM    605  C   LEU    89       6.340   6.930 -32.872  1.00                 C  
ATOM    606  O   LEU    89       6.377   7.781 -33.762  1.00                 O  
ATOM    607  CB  LEU    89       7.733   7.256 -30.810  1.00                 C  
ATOM    608  CG  LEU    89       8.803   8.121 -31.481  1.00                 C  
ATOM    609  CD1 LEU    89       8.419   9.591 -31.422  1.00                 C  
ATOM    610  CD2 LEU    89      10.159   7.902 -30.827  1.00                 C  
ATOM    611  N   LEU    90       6.294   5.624 -33.122  1.00                 N  
ATOM    612  CA  LEU    90       6.229   5.109 -34.487  1.00                 C  
ATOM    613  C   LEU    90       4.924   5.531 -35.158  1.00                 C  
ATOM    614  O   LEU    90       4.914   5.913 -36.329  1.00                 O  
ATOM    615  CB  LEU    90       6.362   3.585 -34.491  1.00                 C  
ATOM    616  CG  LEU    90       7.732   3.022 -34.108  1.00                 C  
ATOM    617  CD1 LEU    90       7.674   1.508 -33.977  1.00                 C  
ATOM    618  CD2 LEU    90       8.783   3.425 -35.131  1.00                 C  
ATOM    619  N   LEU    91       3.828   5.456 -34.409  1.00                 N  
ATOM    620  CA  LEU    91       2.534   5.937 -34.882  1.00                 C  
ATOM    621  C   LEU    91       2.586   7.429 -35.191  1.00                 C  
ATOM    622  O   LEU    91       2.032   7.884 -36.192  1.00                 O  
ATOM    623  CB  LEU    91       1.445   5.651 -33.846  1.00                 C  
ATOM    624  CG  LEU    91       1.073   4.181 -33.642  1.00                 C  
ATOM    625  CD1 LEU    91       0.119   4.026 -32.468  1.00                 C  
ATOM    626  CD2 LEU    91       0.455   3.602 -34.906  1.00                 C  
ATOM    627  N   GLY    92       3.251   8.183 -34.321  1.00                 N  
ATOM    628  CA  GLY    92       3.415   9.612 -34.509  1.00                 C  
ATOM    629  C   GLY    92       4.203   9.947 -35.760  1.00                 C  
ATOM    630  O   GLY    92       3.931  10.943 -36.428  1.00                 O  
ATOM    631  N   ILE    93       5.187   9.109 -36.072  1.00                 N  
ATOM    632  CA  ILE    93       6.016   9.297 -37.259  1.00                 C  
ATOM    633  C   ILE    93       5.212   9.147 -38.545  1.00                 C  
ATOM    634  O   ILE    93       5.255  10.016 -39.417  1.00                 O  
ATOM    635  CB  ILE    93       7.202   8.315 -37.280  1.00                 C  
ATOM    636  CD1 ILE    93       9.218   7.557 -35.917  1.00                 C  
ATOM    637  CG1 ILE    93       8.176   8.630 -36.144  1.00                 C  
ATOM    638  CG2 ILE    93       7.888   8.338 -38.638  1.00                 C  
ATOM    639  N   VAL    94       4.493   8.034 -38.659  1.00                 N  
ATOM    640  CA  VAL    94       3.669   7.758 -39.831  1.00                 C  
ATOM    641  C   VAL    94       2.619   8.852 -40.022  1.00                 C  
ATOM    642  O   VAL    94       2.217   9.159 -41.144  1.00                 O  
ATOM    643  CB  VAL    94       2.984   6.382 -39.728  1.00                 C  
ATOM    644  CG1 VAL    94       1.981   6.201 -40.857  1.00                 C  
ATOM    645  CG2 VAL    94       4.020   5.269 -39.748  1.00                 C  
ATOM    646  N   CYS    95       2.197   9.453 -38.915  1.00                 N  
ATOM    647  CA  CYS    95       1.228  10.539 -38.958  1.00                 C  
ATOM    648  C   CYS    95       1.868  11.804 -39.523  1.00                 C  
ATOM    649  O   CYS    95       1.231  12.552 -40.266  1.00                 O  
ATOM    650  CB  CYS    95       0.660  10.806 -37.563  1.00                 C  
ATOM    651  SG  CYS    95      -0.421   9.500 -36.934  1.00                 S  
ATOM    652  N   ILE    96       3.127  12.040 -39.165  1.00                 N  
ATOM    653  CA  ILE    96       3.876  13.176 -39.694  1.00                 C  
ATOM    654  C   ILE    96       4.111  12.992 -41.188  1.00                 C  
ATOM    655  O   ILE    96       4.002  13.938 -41.970  1.00                 O  
ATOM    656  CB  ILE    96       5.215  13.362 -38.956  1.00                 C  
ATOM    657  CD1 ILE    96       6.209  13.731 -36.638  1.00                 C  
ATOM    658  CG1 ILE    96       4.970  13.783 -37.506  1.00                 C  
ATOM    659  CG2 ILE    96       6.096  14.358 -39.694  1.00                 C  
ATOM    660  N   LEU    97       4.437  11.761 -41.570  1.00                 N  
ATOM    661  CA  LEU    97       4.588  11.385 -42.971  1.00                 C  
ATOM    662  C   LEU    97       3.304  11.643 -43.756  1.00                 C  
ATOM    663  O   LEU    97       3.332  12.244 -44.831  1.00                 O  
ATOM    664  CB  LEU    97       4.987   9.913 -43.091  1.00                 C  
ATOM    665  CG  LEU    97       5.138   9.365 -44.511  1.00                 C  
ATOM    666  CD1 LEU    97       6.233  10.107 -45.261  1.00                 C  
ATOM    667  CD2 LEU    97       5.434   7.873 -44.483  1.00                 C  
ATOM    668  N   VAL    98       2.181  11.190 -43.205  1.00                 N  
ATOM    669  CA  VAL    98       0.886  11.329 -43.864  1.00                 C  
ATOM    670  C   VAL    98       0.398  12.775 -43.902  1.00                 C  
ATOM    671  O   VAL    98      -0.349  13.158 -44.803  1.00                 O  
ATOM    672  CB  VAL    98      -0.188  10.457 -43.187  1.00                 C  
ATOM    673  CG1 VAL    98      -1.561  10.755 -43.771  1.00                 C  
ATOM    674  CG2 VAL    98       0.151   8.982 -43.337  1.00                 C  
ATOM    675  N   THR    99       0.814  13.572 -42.924  1.00                 N  
ATOM    676  CA  THR    99       0.435  14.981 -42.888  1.00                 C  
ATOM    677  C   THR    99       1.315  15.810 -43.816  1.00                 C  
ATOM    678  O   THR    99       0.913  16.881 -44.273  1.00                 O  
ATOM    679  CB  THR    99       0.518  15.552 -41.460  1.00                 C  
ATOM    680  OG1 THR    99       1.868  15.464 -40.985  1.00                 O  
ATOM    681  CG2 THR    99      -0.380  14.764 -40.519  1.00                 C  
ATOM    682  N   GLY   100       2.513  15.308 -44.095  1.00                 N  
ATOM    683  CA  GLY   100       3.432  15.984 -45.004  1.00                 C  
ATOM    684  C   GLY   100       2.972  15.775 -46.445  1.00                 C  
ATOM    685  O   GLY   100       2.921  16.720 -47.234  1.00                 O  
ATOM    686  N   LEU   101       2.617  14.536 -46.773  1.00                 N  
ATOM    687  CA  LEU   101       2.100  14.204 -48.095  1.00                 C  
ATOM    688  C   LEU   101       0.684  14.763 -48.252  1.00                 C  
ATOM    689  O   LEU   101       0.194  14.947 -49.368  1.00                 O  
ATOM    690  CB  LEU   101       2.114  12.689 -48.311  1.00                 C  
ATOM    691  CG  LEU   101       3.491  12.028 -48.387  1.00                 C  
ATOM    692  CD1 LEU   101       3.357  10.515 -48.464  1.00                 C  
ATOM    693  CD2 LEU   101       4.273  12.551 -49.582  1.00                 C  
ATOM    694  N   TRP   102       0.038  15.044 -47.124  1.00                 N  
ATOM    695  CA  TRP   102      -1.300  15.606 -47.124  1.00                 C  
ATOM    696  C   TRP   102      -1.282  17.082 -47.472  1.00                 C  
ATOM    697  O   TRP   102      -2.094  17.551 -48.270  1.00                 O  
ATOM    698  CB  TRP   102      -1.968  15.400 -45.763  1.00                 C  
ATOM    699  CG  TRP   102      -3.376  15.907 -45.703  1.00                 C  
ATOM    700  CD1 TRP   102      -4.516  15.189 -45.923  1.00                 C  
ATOM    701  NE1 TRP   102      -5.619  15.995 -45.779  1.00                 N  
ATOM    702  CD2 TRP   102      -3.795  17.244 -45.402  1.00                 C  
ATOM    703  CE2 TRP   102      -5.200  17.263 -45.458  1.00                 C  
ATOM    704  CH2 TRP   102      -5.255  19.559 -44.914  1.00                 C  
ATOM    705  CZ2 TRP   102      -5.942  18.417 -45.215  1.00                 C  
ATOM    706  CE3 TRP   102      -3.118  18.427 -45.091  1.00                 C  
ATOM    707  CZ3 TRP   102      -3.858  19.570 -44.851  1.00                 C  
ATOM    708  N   PHE   103      -1.860  17.391 -48.627  1.00                 N  
ATOM    709  CA  PHE   103      -2.008  18.758 -49.126  1.00                 C  
ATOM    710  C   PHE   103      -3.451  18.725 -49.615  1.00                 C  
ATOM    711  O   PHE   103      -3.728  18.507 -50.798  1.00                 O  
ATOM    712  CB  PHE   103      -0.957  19.054 -50.198  1.00                 C  
ATOM    713  CG  PHE   103      -0.938  20.486 -50.649  1.00                 C  
ATOM    714  CZ  PHE   103      -0.906  23.136 -51.489  1.00                 C  
ATOM    715  CD1 PHE   103      -0.377  21.470 -49.853  1.00                 C  
ATOM    716  CE1 PHE   103      -0.359  22.788 -50.268  1.00                 C  
ATOM    717  CD2 PHE   103      -1.481  20.850 -51.868  1.00                 C  
ATOM    718  CE2 PHE   103      -1.463  22.168 -52.283  1.00                 C  
ATOM    719  N   VAL   104      -4.397  18.944 -48.707  1.00                 N  
ATOM    720  CA  VAL   104      -5.817  18.869 -49.054  1.00                 C  
ATOM    721  C   VAL   104      -6.282  19.707 -50.249  1.00                 C  
ATOM    722  O   VAL   104      -7.374  20.281 -50.241  1.00                 O  
ATOM    723  CB  VAL   104      -6.710  19.268 -47.865  1.00                 C  
ATOM    724  CG1 VAL   104      -6.530  20.742 -47.534  1.00                 C  
ATOM    725  CG2 VAL   104      -8.169  18.962 -48.168  1.00                 C  
ATOM    726  N   LEU   105      -5.468  19.792 -51.293  1.00                 N  
ATOM    727  CA  LEU   105      -5.847  20.578 -52.459  1.00                 C  
ATOM    728  C   LEU   105      -7.149  20.060 -53.031  1.00                 C  
ATOM    729  O   LEU   105      -8.032  20.822 -53.433  1.00                 O  
ATOM    730  CB  LEU   105      -4.740  20.539 -53.514  1.00                 C  
ATOM    731  CG  LEU   105      -4.994  21.339 -54.793  1.00                 C  
ATOM    732  CD1 LEU   105      -5.180  22.815 -54.477  1.00                 C  
ATOM    733  CD2 LEU   105      -3.854  21.149 -55.782  1.00                 C  
ATOM    734  N   LYS   106      -7.290  18.737 -53.077  1.00                 N  
ATOM    735  CA  LYS   106      -8.501  18.113 -53.596  1.00                 C  
ATOM    736  C   LYS   106      -8.991  17.045 -52.625  1.00                 C  
ATOM    737  O   LYS   106      -8.383  16.778 -51.585  1.00                 O  
ATOM    738  CB  LYS   106      -8.243  17.511 -54.979  1.00                 C  
ATOM    739  CD  LYS   106      -7.697  17.875 -57.401  1.00                 C  
ATOM    740  CE  LYS   106      -7.334  18.897 -58.466  1.00                 C  
ATOM    741  CG  LYS   106      -7.892  18.535 -56.046  1.00                 C  
ATOM    742  NZ  LYS   106      -7.158  18.268 -59.804  1.00                 N  
ATOM    743  N   ILE   107     -10.110  16.420 -52.965  1.00                 N  
ATOM    744  CA  ILE   107     -10.689  15.392 -52.106  1.00                 C  
ATOM    745  C   ILE   107      -9.675  14.360 -51.621  1.00                 C  
ATOM    746  O   ILE   107      -9.618  14.022 -50.435  1.00                 O  
ATOM    747  CB  ILE   107     -11.840  14.651 -52.810  1.00                 C  
ATOM    748  CD1 ILE   107     -14.090  15.039 -53.946  1.00                 C  
ATOM    749  CG1 ILE   107     -13.034  15.587 -53.011  1.00                 C  
ATOM    750  CG2 ILE   107     -12.225  13.402 -52.032  1.00                 C  
ATOM    751  N   GLU   108      -8.907  13.753 -52.514  1.00                 N  
ATOM    752  CA  GLU   108      -7.807  12.856 -52.182  1.00                 C  
ATOM    753  C   GLU   108      -7.012  13.377 -50.987  1.00                 C  
ATOM    754  O   GLU   108      -6.897  12.698 -49.967  1.00                 O  
ATOM    755  CB  GLU   108      -6.883  12.673 -53.387  1.00                 C  
ATOM    756  CD  GLU   108      -4.873  11.508 -54.379  1.00                 C  
ATOM    757  CG  GLU   108      -5.734  11.706 -53.148  1.00                 C  
ATOM    758  OE1 GLU   108      -5.161  12.144 -55.415  1.00                 O  
ATOM    759  OE2 GLU   108      -3.910  10.716 -54.309  1.00                 O  
ATOM    760  N   THR   109      -6.482  14.591 -51.116  1.00                 N  
ATOM    761  CA  THR   109      -5.740  15.235 -50.035  1.00                 C  
ATOM    762  C   THR   109      -6.578  15.376 -48.765  1.00                 C  
ATOM    763  O   THR   109      -6.040  15.403 -47.657  1.00                 O  
ATOM    764  CB  THR   109      -5.231  16.628 -50.451  1.00                 C  
ATOM    765  OG1 THR   109      -6.343  17.456 -50.816  1.00                 O  
ATOM    766  CG2 THR   109      -4.295  16.518 -51.644  1.00                 C  
ATOM    767  N   HIS   110      -7.894  15.461 -48.934  1.00                 N  
ATOM    768  CA  HIS   110      -8.811  15.565 -47.804  1.00                 C  
ATOM    769  C   HIS   110      -8.785  14.294 -46.962  1.00                 C  
ATOM    770  O   HIS   110      -8.730  14.351 -45.735  1.00                 O  
ATOM    771  CB  HIS   110     -10.234  15.845 -48.292  1.00                 C  
ATOM    772  CG  HIS   110     -11.231  16.004 -47.188  1.00                 C  
ATOM    773  ND1 HIS   110     -11.259  17.107 -46.362  1.00                 N  
ATOM    774  CE1 HIS   110     -12.258  16.964 -45.474  1.00                 C  
ATOM    775  CD2 HIS   110     -12.336  15.213 -46.665  1.00                 C  
ATOM    776  NE2 HIS   110     -12.909  15.830 -45.649  1.00                 N  
ATOM    777  N   GLN   111      -8.835  13.148 -47.633  1.00                 N  
ATOM    778  CA  GLN   111      -8.864  11.858 -46.954  1.00                 C  
ATOM    779  C   GLN   111      -7.492  11.469 -46.403  1.00                 C  
ATOM    780  O   GLN   111      -7.392  10.653 -45.487  1.00                 O  
ATOM    781  CB  GLN   111      -9.365  10.765 -47.901  1.00                 C  
ATOM    782  CD  GLN   111     -11.793  10.970 -47.235  1.00                 C  
ATOM    783  CG  GLN   111     -10.795  10.964 -48.376  1.00                 C  
ATOM    784  OE1 GLN   111     -11.882  10.009 -46.470  1.00                 O  
ATOM    785  NE2 GLN   111     -12.548  12.056 -47.116  1.00                 N  
ATOM    786  N   LEU   112      -6.438  12.059 -46.958  1.00                 N  
ATOM    787  CA  LEU   112      -5.081  11.796 -46.491  1.00                 C  
ATOM    788  C   LEU   112      -4.808  12.502 -45.168  1.00                 C  
ATOM    789  O   LEU   112      -4.295  11.895 -44.227  1.00                 O  
ATOM    790  CB  LEU   112      -4.058  12.235 -47.541  1.00                 C  
ATOM    791  CG  LEU   112      -4.032  11.428 -48.841  1.00                 C  
ATOM    792  CD1 LEU   112      -3.099  12.073 -49.855  1.00                 C  
ATOM    793  CD2 LEU   112      -3.611   9.991 -48.573  1.00                 C  
ATOM    794  N   ILE   113      -5.157  13.783 -45.102  1.00                 N  
ATOM    795  CA  ILE   113      -4.931  14.586 -43.904  1.00                 C  
ATOM    796  C   ILE   113      -5.732  14.046 -42.723  1.00                 C  
ATOM    797  O   ILE   113      -5.272  14.080 -41.582  1.00                 O  
ATOM    798  CB  ILE   113      -5.283  16.066 -44.142  1.00                 C  
ATOM    799  CD1 ILE   113      -3.277  16.927 -42.824  1.00                 C  
ATOM    800  CG1 ILE   113      -4.782  16.927 -42.980  1.00                 C  
ATOM    801  CG2 ILE   113      -6.778  16.229 -44.365  1.00                 C  
ATOM    802  N   LEU   114      -6.936  13.560 -43.006  1.00                 N  
ATOM    803  CA  LEU   114      -7.779  12.942 -41.990  1.00                 C  
ATOM    804  C   LEU   114      -7.101  11.693 -41.430  1.00                 C  
ATOM    805  O   LEU   114      -7.086  11.472 -40.218  1.00                 O  
ATOM    806  CB  LEU   114      -9.151  12.594 -42.571  1.00                 C  
ATOM    807  CG  LEU   114     -10.213  12.131 -41.572  1.00                 C  
ATOM    808  CD1 LEU   114     -11.605  12.253 -42.172  1.00                 C  
ATOM    809  CD2 LEU   114      -9.950  10.698 -41.133  1.00                 C  
ATOM    810  N   MET   115      -6.536  10.884 -42.322  1.00                 N  
ATOM    811  CA  MET   115      -5.789   9.695 -41.924  1.00                 C  
ATOM    812  C   MET   115      -4.577  10.052 -41.067  1.00                 C  
ATOM    813  O   MET   115      -4.168   9.280 -40.200  1.00                 O  
ATOM    814  CB  MET   115      -5.338   8.908 -43.156  1.00                 C  
ATOM    815  SD  MET   115      -7.403   7.078 -42.897  1.00                 S  
ATOM    816  CE  MET   115      -6.162   5.822 -42.599  1.00                 C  
ATOM    817  CG  MET   115      -6.473   8.240 -43.915  1.00                 C  
ATOM    818  N   ILE   116      -4.004  11.225 -41.319  1.00                 N  
ATOM    819  CA  ILE   116      -2.892  11.713 -40.525  1.00                 C  
ATOM    820  C   ILE   116      -3.316  12.024 -39.104  1.00                 C  
ATOM    821  O   ILE   116      -2.666  11.606 -38.146  1.00                 O  
ATOM    822  CB  ILE   116      -2.252  12.963 -41.158  1.00                 C  
ATOM    823  CD1 ILE   116      -1.168  13.806 -43.306  1.00                 C  
ATOM    824  CG1 ILE   116      -1.578  12.603 -42.484  1.00                 C  
ATOM    825  CG2 ILE   116      -1.280  13.613 -40.186  1.00                 C  
ATOM    826  N   THR   117      -4.416  12.756 -38.967  1.00                 N  
ATOM    827  CA  THR   117      -4.961  13.074 -37.661  1.00                 C  
ATOM    828  C   THR   117      -5.548  11.863 -36.965  1.00                 C  
ATOM    829  O   THR   117      -5.696  11.849 -35.744  1.00                 O  
ATOM    830  CB  THR   117      -6.048  14.161 -37.752  1.00                 C  
ATOM    831  OG1 THR   117      -7.118  13.702 -38.587  1.00                 O  
ATOM    832  CG2 THR   117      -5.476  15.437 -38.352  1.00                 C  
ATOM    833  N   SER   118      -5.886  10.844 -37.748  1.00                 N  
ATOM    834  CA  SER   118      -6.384   9.589 -37.200  1.00                 C  
ATOM    835  C   SER   118      -5.284   8.889 -36.413  1.00                 C  
ATOM    836  O   SER   118      -5.507   8.409 -35.302  1.00                 O  
ATOM    837  CB  SER   118      -6.905   8.685 -38.319  1.00                 C  
ATOM    838  OG  SER   118      -8.043   9.252 -38.945  1.00                 O  
ATOM    839  N   LEU   119      -4.413   8.180 -37.124  1.00                 N  
ATOM    840  CA  LEU   119      -3.332   7.460 -36.478  1.00                 C  
ATOM    841  C   LEU   119      -3.143   6.113 -37.151  1.00                 C  
ATOM    842  O   LEU   119      -4.014   5.651 -37.893  1.00                 O  
ATOM    843  CB  LEU   119      -3.620   7.288 -34.985  1.00                 C  
ATOM    844  CG  LEU   119      -3.708   8.573 -34.159  1.00                 C  
ATOM    845  CD1 LEU   119      -4.129   8.266 -32.731  1.00                 C  
ATOM    846  CD2 LEU   119      -2.379   9.312 -34.172  1.00                 C  
ATOM    847  N   GLY   120      -2.009   5.435 -36.921  1.00                 N  
ATOM    848  CA  GLY   120      -1.760   4.129 -37.543  1.00                 C  
ATOM    849  C   GLY   120      -2.820   3.105 -37.130  1.00                 C  
ATOM    850  O   GLY   120      -3.062   2.862 -35.944  1.00                 O  
ATOM    851  N   THR   121      -3.469   2.489 -38.117  1.00                 N  
ATOM    852  CA  THR   121      -4.520   1.499 -37.873  1.00                 C  
ATOM    853  C   THR   121      -5.656   2.068 -37.031  1.00                 C  
ATOM    854  O   THR   121      -6.400   1.345 -36.364  1.00                 O  
ATOM    855  CB  THR   121      -3.963   0.244 -37.175  1.00                 C  
ATOM    856  OG1 THR   121      -2.790  -0.207 -37.864  1.00                 O  
ATOM    857  CG2 THR   121      -4.994  -0.874 -37.186  1.00                 C  
ATOM    858  N   GLY   122      -5.797   3.390 -37.059  1.00                 N  
ATOM    859  CA  GLY   122      -6.856   4.031 -36.298  1.00                 C  
ATOM    860  C   GLY   122      -6.593   4.209 -34.811  1.00                 C  
ATOM    861  O   GLY   122      -7.495   4.546 -34.039  1.00                 O  
ATOM    862  N   PHE   123      -5.355   3.987 -34.372  1.00                 N  
ATOM    863  CA  PHE   123      -4.997   4.167 -32.961  1.00                 C  
ATOM    864  C   PHE   123      -4.367   5.555 -32.813  1.00                 C  
ATOM    865  O   PHE   123      -3.339   5.860 -33.424  1.00                 O  
ATOM    866  CB  PHE   123      -4.047   3.058 -32.503  1.00                 C  
ATOM    867  CG  PHE   123      -4.678   1.695 -32.472  1.00                 C  
ATOM    868  CZ  PHE   123      -5.848  -0.825 -32.408  1.00                 C  
ATOM    869  CD1 PHE   123      -4.323   0.731 -33.399  1.00                 C  
ATOM    870  CE1 PHE   123      -4.903  -0.523 -33.370  1.00                 C  
ATOM    871  CD2 PHE   123      -5.625   1.377 -31.515  1.00                 C  
ATOM    872  CE2 PHE   123      -6.205   0.123 -31.486  1.00                 C  
ATOM    873  N   LEU   124      -4.976   6.431 -31.992  1.00                 N  
ATOM    874  CA  LEU   124      -4.488   7.796 -31.765  1.00                 C  
ATOM    875  C   LEU   124      -3.233   7.891 -30.897  1.00                 C  
ATOM    876  O   LEU   124      -3.292   8.035 -29.673  1.00                 O  
ATOM    877  CB  LEU   124      -5.578   8.654 -31.120  1.00                 C  
ATOM    878  CG  LEU   124      -6.655   9.201 -32.059  1.00                 C  
ATOM    879  CD1 LEU   124      -7.472   8.067 -32.658  1.00                 C  
ATOM    880  CD2 LEU   124      -7.562  10.177 -31.326  1.00                 C  
ATOM    881  N   CYS   125      -2.149   7.811 -31.507  1.00                 N  
ATOM    882  CA  CYS   125      -0.835   7.887 -30.872  1.00                 C  
ATOM    883  C   CYS   125      -0.907   8.560 -29.505  1.00                 C  
ATOM    884  O   CYS   125      -0.079   8.301 -28.633  1.00                 O  
ATOM    885  CB  CYS   125       0.150   8.640 -31.768  1.00                 C  
ATOM    886  SG  CYS   125      -0.263  10.380 -32.036  1.00                 S  
ATOM    887  N   GLY   126      -1.897   9.429 -29.328  1.00                 N  
ATOM    888  CA  GLY   126      -2.103  10.099 -28.057  1.00                 C  
ATOM    889  C   GLY   126      -2.682   9.151 -27.025  1.00                 C  
ATOM    890  O   GLY   126      -2.267   9.148 -25.866  1.00                 O  
ATOM    891  N   LEU   127      -3.656   8.353 -27.452  1.00                 N  
ATOM    892  CA  LEU   127      -4.242   7.317 -26.608  1.00                 C  
ATOM    893  C   LEU   127      -3.189   6.309 -26.162  1.00                 C  
ATOM    894  O   LEU   127      -3.157   5.900 -25.001  1.00                 O  
ATOM    895  CB  LEU   127      -5.374   6.601 -27.347  1.00                 C  
ATOM    896  CG  LEU   127      -6.641   7.419 -27.604  1.00                 C  
ATOM    897  CD1 LEU   127      -7.604   6.653 -28.497  1.00                 C  
ATOM    898  CD2 LEU   127      -7.317   7.789 -26.292  1.00                 C  
ATOM    899  N   PHE   128      -2.334   5.915 -27.101  1.00                 N  
ATOM    900  CA  PHE   128      -1.273   4.947 -26.844  1.00                 C  
ATOM    901  C   PHE   128      -0.331   5.438 -25.746  1.00                 C  
ATOM    902  O   PHE   128       0.018   4.690 -24.831  1.00                 O  
ATOM    903  CB  PHE   128      -0.484   4.665 -28.124  1.00                 C  
ATOM    904  CG  PHE   128      -1.216   3.799 -29.109  1.00                 C  
ATOM    905  CZ  PHE   128      -2.568   2.192 -30.930  1.00                 C  
ATOM    906  CD1 PHE   128      -2.178   4.338 -29.945  1.00                 C  
ATOM    907  CE1 PHE   128      -2.852   3.542 -30.851  1.00                 C  
ATOM    908  CD2 PHE   128      -0.943   2.446 -29.200  1.00                 C  
ATOM    909  CE2 PHE   128      -1.617   1.649 -30.106  1.00                 C  
ATOM    910  N   SER   129       0.070   6.701 -25.842  1.00                 N  
ATOM    911  CA  SER   129       0.914   7.330 -24.830  1.00                 C  
ATOM    912  C   SER   129       0.191   7.436 -23.490  1.00                 C  
ATOM    913  O   SER   129       0.750   7.107 -22.444  1.00                 O  
ATOM    914  CB  SER   129       1.361   8.718 -25.293  1.00                 C  
ATOM    915  OG  SER   129       2.163   9.350 -24.310  1.00                 O  
ATOM    916  N   LEU   130      -1.056   7.896 -23.540  1.00                 N  
ATOM    917  CA  LEU   130      -1.836   8.197 -22.343  1.00                 C  
ATOM    918  C   LEU   130      -1.986   6.994 -21.411  1.00                 C  
ATOM    919  O   LEU   130      -1.964   7.147 -20.189  1.00                 O  
ATOM    920  CB  LEU   130      -3.226   8.711 -22.724  1.00                 C  
ATOM    921  CG  LEU   130      -4.152   9.084 -21.565  1.00                 C  
ATOM    922  CD1 LEU   130      -3.542  10.196 -20.726  1.00                 C  
ATOM    923  CD2 LEU   130      -5.520   9.501 -22.083  1.00                 C  
ATOM    924  N   ILE   131      -2.121   5.801 -21.983  1.00                 N  
ATOM    925  CA  ILE   131      -2.282   4.596 -21.177  1.00                 C  
ATOM    926  C   ILE   131      -0.965   4.186 -20.530  1.00                 C  
ATOM    927  O   ILE   131      -0.933   3.834 -19.353  1.00                 O  
ATOM    928  CB  ILE   131      -2.838   3.428 -22.013  1.00                 C  
ATOM    929  CD1 ILE   131      -4.807   2.758 -23.486  1.00                 C  
ATOM    930  CG1 ILE   131      -4.276   3.721 -22.448  1.00                 C  
ATOM    931  CG2 ILE   131      -2.735   2.123 -21.239  1.00                 C  
ATOM    932  N   ALA   132       0.116   4.236 -21.302  1.00                 N  
ATOM    933  CA  ALA   132       1.448   3.941 -20.782  1.00                 C  
ATOM    934  C   ALA   132       1.804   4.891 -19.644  1.00                 C  
ATOM    935  O   ALA   132       2.476   4.510 -18.687  1.00                 O  
ATOM    936  CB  ALA   132       2.483   4.034 -21.893  1.00                 C  
ATOM    937  N   ILE   133       1.353   6.134 -19.767  1.00                 N  
ATOM    938  CA  ILE   133       1.572   7.141 -18.738  1.00                 C  
ATOM    939  C   ILE   133       0.679   6.896 -17.524  1.00                 C  
ATOM    940  O   ILE   133       1.148   6.911 -16.385  1.00                 O  
ATOM    941  CB  ILE   133       1.335   8.563 -19.280  1.00                 C  
ATOM    942  CD1 ILE   133       3.784   8.850 -19.926  1.00                 C  
ATOM    943  CG1 ILE   133       2.343   8.888 -20.384  1.00                 C  
ATOM    944  CG2 ILE   133       1.385   9.579 -18.150  1.00                 C  
ATOM    945  N   ILE   134      -0.606   6.659 -17.773  1.00                 N  
ATOM    946  CA  ILE   134      -1.576   6.509 -16.692  1.00                 C  
ATOM    947  C   ILE   134      -1.429   5.183 -15.952  1.00                 C  
ATOM    948  O   ILE   134      -1.752   5.092 -14.770  1.00                 O  
ATOM    949  CB  ILE   134      -3.021   6.638 -17.209  1.00                 C  
ATOM    950  CD1 ILE   134      -3.772   8.106 -15.265  1.00                 C  
ATOM    951  CG1 ILE   134      -3.991   6.825 -16.040  1.00                 C  
ATOM    952  CG2 ILE   134      -3.390   5.435 -18.064  1.00                 C  
ATOM    953  N   VAL   135      -0.943   4.159 -16.646  1.00                 N  
ATOM    954  CA  VAL   135      -0.680   2.873 -16.006  1.00                 C  
ATOM    955  C   VAL   135       0.577   2.926 -15.148  1.00                 C  
ATOM    956  O   VAL   135       0.641   2.301 -14.088  1.00                 O  
ATOM    957  CB  VAL   135      -0.550   1.742 -17.043  1.00                 C  
ATOM    958  CG1 VAL   135      -0.103   0.453 -16.373  1.00                 C  
ATOM    959  CG2 VAL   135      -1.867   1.537 -17.776  1.00                 C  
ATOM    960  N   TYR   136       1.577   3.668 -15.611  1.00                 N  
ATOM    961  CA  TYR   136       2.803   3.843 -14.846  1.00                 C  
ATOM    962  C   TYR   136       2.498   4.606 -13.564  1.00                 C  
ATOM    963  O   TYR   136       3.056   4.315 -12.509  1.00                 O  
ATOM    964  CB  TYR   136       3.856   4.575 -15.681  1.00                 C  
ATOM    965  CG  TYR   136       5.179   4.760 -14.973  1.00                 C  
ATOM    966  OH  TYR   136       8.821   5.254 -13.029  1.00                 O  
ATOM    967  CZ  TYR   136       7.615   5.092 -13.672  1.00                 C  
ATOM    968  CD1 TYR   136       6.077   3.707 -14.856  1.00                 C  
ATOM    969  CE1 TYR   136       7.288   3.867 -14.211  1.00                 C  
ATOM    970  CD2 TYR   136       5.526   5.988 -14.423  1.00                 C  
ATOM    971  CE2 TYR   136       6.733   6.166 -13.774  1.00                 C  
ATOM    972  N   ALA   137       1.602   5.582 -13.667  1.00                 N  
ATOM    973  CA  ALA   137       1.161   6.350 -12.509  1.00                 C  
ATOM    974  C   ALA   137       0.444   5.446 -11.512  1.00                 C  
ATOM    975  O   ALA   137       0.623   5.576 -10.301  1.00                 O  
ATOM    976  CB  ALA   137       0.252   7.490 -12.943  1.00                 C  
ATOM    977  N   ALA   138      -0.367   4.531 -12.032  1.00                 N  
ATOM    978  CA  ALA   138      -1.072   3.557 -11.206  1.00                 C  
ATOM    979  C   ALA   138      -0.102   2.630 -10.477  1.00                 C  
ATOM    980  O   ALA   138      -0.296   2.310  -9.305  1.00                 O  
ATOM    981  CB  ALA   138      -2.031   2.737 -12.055  1.00                 C  
ATOM    982  N   GLU   139       0.946   2.206 -11.178  1.00                 N  
ATOM    983  CA  GLU   139       1.892   1.241 -10.629  1.00                 C  
ATOM    984  C   GLU   139       2.774   1.873  -9.555  1.00                 C  
ATOM    985  O   GLU   139       3.308   1.174  -8.690  1.00                 O  
ATOM    986  CB  GLU   139       2.764   0.654 -11.740  1.00                 C  
ATOM    987  CD  GLU   139       2.905  -0.789 -13.809  1.00                 C  
ATOM    988  CG  GLU   139       2.009  -0.228 -12.722  1.00                 C  
ATOM    989  OE1 GLU   139       4.105  -0.444 -13.827  1.00                 O  
ATOM    990  OE2 GLU   139       2.406  -1.573 -14.643  1.00                 O  
ATOM    991  N   VAL   140       2.918   3.194  -9.609  1.00                 N  
ATOM    992  CA  VAL   140       3.614   3.934  -8.563  1.00                 C  
ATOM    993  C   VAL   140       2.670   4.224  -7.401  1.00                 C  
ATOM    994  O   VAL   140       3.039   4.075  -6.238  1.00                 O  
ATOM    995  CB  VAL   140       4.212   5.247  -9.103  1.00                 C  
ATOM    996  CG1 VAL   140       4.789   6.076  -7.966  1.00                 C  
ATOM    997  CG2 VAL   140       5.276   4.957 -10.149  1.00                 C  
ATOM    998  N   LYS   141       1.451   4.642  -7.728  1.00                 N  
ATOM    999  CA  LYS   141       0.424   4.903  -6.725  1.00                 C  
ATOM   1000  C   LYS   141       0.139   3.661  -5.880  1.00                 C  
ATOM   1001  O   LYS   141      -0.113   3.760  -4.679  1.00                 O  
ATOM   1002  CB  LYS   141      -0.866   5.386  -7.392  1.00                 C  
ATOM   1003  CD  LYS   141      -2.075   7.185  -8.656  1.00                 C  
ATOM   1004  CE  LYS   141      -1.974   8.572  -9.271  1.00                 C  
ATOM   1005  CG  LYS   141      -0.763   6.770  -8.011  1.00                 C  
ATOM   1006  NZ  LYS   141      -3.242   8.977  -9.939  1.00                 N  
ATOM   1007  N   SER   142       0.816   2.560  -6.162  1.00                 N  
ATOM   1008  CA  SER   142       0.626   1.343  -5.367  1.00                 C  
ATOM   1009  C   SER   142       1.002   1.509  -3.904  1.00                 C  
ATOM   1010  O   SER   142       0.350   0.951  -3.017  1.00                 O  
ATOM   1011  CB  SER   142       1.437   0.187  -5.955  1.00                 C  
ATOM   1012  OG  SER   142       0.948  -0.181  -7.234  1.00                 O  
ATOM   1013  N   LYS   143       2.058   2.275  -3.602  1.00                 N  
ATOM   1014  CA  LYS   143       2.445   2.497  -2.244  1.00                 C  
ATOM   1015  C   LYS   143       1.432   3.384  -1.553  1.00                 C  
ATOM   1016  O   LYS   143       0.973   3.086  -0.448  1.00                 O  
ATOM   1017  CB  LYS   143       3.841   3.121  -2.180  1.00                 C  
ATOM   1018  CD  LYS   143       5.769   3.902  -0.776  1.00                 C  
ATOM   1019  CE  LYS   143       6.275   4.150   0.636  1.00                 C  
ATOM   1020  CG  LYS   143       4.350   3.357  -0.767  1.00                 C  
ATOM   1021  NZ  LYS   143       7.665   4.684   0.642  1.00                 N  
ATOM   1022  N   GLU   144       1.053   4.492  -2.175  1.00                 N  
ATOM   1023  CA  GLU   144       0.072   5.380  -1.557  1.00                 C  
ATOM   1024  C   GLU   144      -1.333   4.754  -1.550  1.00                 C  
ATOM   1025  O   GLU   144      -2.135   5.004  -0.645  1.00                 O  
ATOM   1026  CB  GLU   144       0.036   6.727  -2.282  1.00                 C  
ATOM   1027  CD  GLU   144       1.230   8.879  -2.851  1.00                 C  
ATOM   1028  CG  GLU   144       1.293   7.563  -2.101  1.00                 C  
ATOM   1029  OE1 GLU   144       0.284   9.066  -3.645  1.00                 O  
ATOM   1030  OE2 GLU   144       2.127   9.723  -2.645  1.00                 O  
ATOM   1031  N   ASN   145      -1.655   3.943  -2.538  1.00                 N  
ATOM   1032  CA  ASN   145      -2.982   3.309  -2.578  1.00                 C  
ATOM   1033  C   ASN   145      -3.261   2.355  -1.394  1.00                 C  
ATOM   1034  O   ASN   145      -4.410   2.010  -1.107  1.00                 O  
ATOM   1035  CB  ASN   145      -3.171   2.544  -3.889  1.00                 C  
ATOM   1036  CG  ASN   145      -3.374   3.464  -5.077  1.00                 C  
ATOM   1037  OD1 ASN   145      -3.729   4.631  -4.916  1.00                 O  
ATOM   1038  ND2 ASN   145      -3.148   2.939  -6.276  1.00                 N  
ATOM   1039  N   ALA   146      -2.221   1.923  -0.700  1.00                 N  
ATOM   1040  CA  ALA   146      -2.405   0.985   0.392  1.00                 C  
ATOM   1041  C   ALA   146      -2.520   1.764   1.684  1.00                 C  
ATOM   1042  O   ALA   146      -1.792   1.562   2.660  1.00                 O  
ATOM   1043  CB  ALA   146      -1.252  -0.005   0.440  1.00                 C  
ATOM   1044  N   LEU   147      -3.477   2.684   1.671  1.00                 N  
ATOM   1045  CA  LEU   147      -3.731   3.639   2.740  1.00                 C  
ATOM   1046  C   LEU   147      -3.744   3.134   4.164  1.00                 C  
ATOM   1047  O   LEU   147      -4.612   3.500   4.962  1.00                 O  
ATOM   1048  CB  LEU   147      -5.075   4.338   2.526  1.00                 C  
ATOM   1049  CG  LEU   147      -5.471   5.381   3.573  1.00                 C  
ATOM   1050  CD1 LEU   147      -4.474   6.529   3.593  1.00                 C  
ATOM   1051  CD2 LEU   147      -6.874   5.904   3.307  1.00                 C  
ATOM   1052  N   ASN   148      -2.808   2.299   4.521  1.00                 N  
ATOM   1053  CA  ASN   148      -2.366   2.346   5.879  1.00                 C  
ATOM   1054  C   ASN   148      -1.230   1.430   5.998  1.00                 C  
ATOM   1055  O   ASN   148      -0.434   1.506   6.938  1.00                 O  
ATOM   1056  CB  ASN   148      -3.512   1.991   6.828  1.00                 C  
ATOM   1057  CG  ASN   148      -3.997   0.566   6.650  1.00                 C  
ATOM   1058  OD1 ASN   148      -3.394  -0.218   5.916  1.00                 O  
ATOM   1059  ND2 ASN   148      -5.091   0.226   7.321  1.00                 N  
ATOM   1060  N   LYS   149      -1.098   0.516   5.049  1.00                 N  
ATOM   1061  CA  LYS   149      -0.026  -0.423   5.231  1.00                 C  
ATOM   1062  C   LYS   149       0.548  -0.775   3.863  1.00                 C  
ATOM   1063  O   LYS   149      -0.111  -0.734   2.821  1.00                 O  
ATOM   1064  CB  LYS   149      -0.524  -1.669   5.966  1.00                 C  
ATOM   1065  CD  LYS   149      -2.048  -3.663   6.005  1.00                 C  
ATOM   1066  CE  LYS   149      -3.070  -4.476   5.228  1.00                 C  
ATOM   1067  CG  LYS   149      -1.573  -2.462   5.203  1.00                 C  
ATOM   1068  NZ  LYS   149      -3.522  -5.674   5.989  1.00                 N  
ATOM   1069  N   VAL   150       1.850  -1.135   3.904  1.00                 N  
ATOM   1070  CA  VAL   150       2.465  -1.580   2.691  1.00                 C  
ATOM   1071  C   VAL   150       3.652  -2.488   2.968  1.00                 C  
ATOM   1072  O   VAL   150       4.390  -2.336   3.945  1.00                 O  
ATOM   1073  CB  VAL   150       2.917  -0.394   1.819  1.00                 C  
ATOM   1074  CG1 VAL   150       3.967   0.432   2.545  1.00                 C  
ATOM   1075  CG2 VAL   150       3.451  -0.888   0.483  1.00                 C  
ATOM   1076  N   SER   151       3.772  -3.545   2.136  1.00                 N  
ATOM   1077  CA  SER   151       4.984  -4.352   2.124  1.00                 C  
ATOM   1078  C   SER   151       6.207  -3.524   1.739  1.00                 C  
ATOM   1079  O   SER   151       7.309  -4.057   1.627  1.00                 O  
ATOM   1080  CB  SER   151       4.833  -5.532   1.162  1.00                 C  
ATOM   1081  OG  SER   151       4.740  -5.087  -0.180  1.00                 O  
ATOM   1082  N   MET   152       6.011  -2.227   1.526  1.00                 N  
ATOM   1083  CA  MET   152       7.108  -1.358   1.110  1.00                 C  
ATOM   1084  C   MET   152       8.114  -1.132   2.239  1.00                 C  
ATOM   1085  O   MET   152       7.741  -1.076   3.413  1.00                 O  
ATOM   1086  CB  MET   152       6.570  -0.012   0.622  1.00                 C  
ATOM   1087  SD  MET   152       8.406   0.249  -1.436  1.00                 S  
ATOM   1088  CE  MET   152       7.060   0.390  -2.609  1.00                 C  
ATOM   1089  CG  MET   152       7.633   0.912   0.052  1.00                 C  
ATOM   1090  N   GLY   153       9.404  -1.038   1.887  1.00                 N  
ATOM   1091  CA  GLY   153      10.444  -0.645   2.842  1.00                 C  
ATOM   1092  C   GLY   153      10.325   0.828   3.225  1.00                 C  
ATOM   1093  O   GLY   153      10.241   1.682   2.343  1.00                 O  
ATOM   1094  N   ILE   154      10.322   1.120   4.521  1.00                 N  
ATOM   1095  CA  ILE   154      10.185   2.495   4.994  1.00                 C  
ATOM   1096  C   ILE   154      11.510   3.237   4.822  1.00                 C  
ATOM   1097  O   ILE   154      11.570   4.465   4.911  1.00                 O  
ATOM   1098  CB  ILE   154       9.725   2.543   6.463  1.00                 C  
ATOM   1099  CD1 ILE   154      10.519   2.142   8.852  1.00                 C  
ATOM   1100  CG1 ILE   154      10.797   1.947   7.377  1.00                 C  
ATOM   1101  CG2 ILE   154       8.386   1.841   6.625  1.00                 C  
ATOM   1102  N   ARG   155      12.569   2.477   4.556  1.00                 N  
ATOM   1103  CA  ARG   155      13.903   3.034   4.356  1.00                 C  
ATOM   1104  C   ARG   155      13.993   3.877   3.088  1.00                 C  
ATOM   1105  O   ARG   155      14.945   4.632   2.903  1.00                 O  
ATOM   1106  CB  ARG   155      14.947   1.917   4.301  1.00                 C  
ATOM   1107  CD  ARG   155      15.808  -0.147   3.162  1.00                 C  
ATOM   1108  NE  ARG   155      15.669  -1.059   2.029  1.00                 N  
ATOM   1109  CG  ARG   155      14.803   0.991   3.104  1.00                 C  
ATOM   1110  CZ  ARG   155      16.390  -2.164   1.866  1.00                 C  
ATOM   1111  NH1 ARG   155      16.193  -2.933   0.804  1.00                 N  
ATOM   1112  NH2 ARG   155      17.305  -2.497   2.766  1.00                 N  
ATOM   1113  N   PHE   156      13.006   3.735   2.212  1.00                 N  
ATOM   1114  CA  PHE   156      12.997   4.471   0.957  1.00                 C  
ATOM   1115  C   PHE   156      11.578   4.832   0.534  1.00                 C  
ATOM   1116  O   PHE   156      10.630   4.100   0.819  1.00                 O  
ATOM   1117  CB  PHE   156      13.679   3.658  -0.146  1.00                 C  
ATOM   1118  CG  PHE   156      12.980   2.368  -0.468  1.00                 C  
ATOM   1119  CZ  PHE   156      11.691  -0.022  -1.060  1.00                 C  
ATOM   1120  CD1 PHE   156      12.027   2.312  -1.470  1.00                 C  
ATOM   1121  CE1 PHE   156      11.384   1.125  -1.767  1.00                 C  
ATOM   1122  CD2 PHE   156      13.276   1.211   0.230  1.00                 C  
ATOM   1123  CE2 PHE   156      12.634   0.024  -0.066  1.00                 C  
ATOM   1124  N   SER   157      11.442   5.964  -0.150  1.00                 N  
ATOM   1125  CA  SER   157      10.164   6.355  -0.735  1.00                 C  
ATOM   1126  C   SER   157      10.349   6.889  -2.152  1.00                 C  
ATOM   1127  O   SER   157      11.399   7.434  -2.495  1.00                 O  
ATOM   1128  CB  SER   157       9.475   7.406   0.137  1.00                 C  
ATOM   1129  OG  SER   157       8.246   7.819  -0.436  1.00                 O  
ATOM   1130  N   TYR   158       9.315   6.720  -2.970  1.00                 N  
ATOM   1131  CA  TYR   158       9.357   7.118  -4.369  1.00                 C  
ATOM   1132  C   TYR   158       8.270   8.141  -4.666  1.00                 C  
ATOM   1133  O   TYR   158       7.202   8.108  -4.059  1.00                 O  
ATOM   1134  CB  TYR   158       9.203   5.897  -5.278  1.00                 C  
ATOM   1135  CG  TYR   158       7.871   5.195  -5.140  1.00                 C  
ATOM   1136  OH  TYR   158       4.202   3.273  -4.773  1.00                 O  
ATOM   1137  CZ  TYR   158       5.417   3.908  -4.893  1.00                 C  
ATOM   1138  CD1 TYR   158       6.791   5.555  -5.936  1.00                 C  
ATOM   1139  CE1 TYR   158       5.570   4.919  -5.817  1.00                 C  
ATOM   1140  CD2 TYR   158       7.698   4.174  -4.215  1.00                 C  
ATOM   1141  CE2 TYR   158       6.484   3.526  -4.082  1.00                 C  
ATOM   1142  N   THR   159       8.542   9.048  -5.597  1.00                 N  
ATOM   1143  CA  THR   159       7.517   9.968  -6.077  1.00                 C  
ATOM   1144  C   THR   159       7.581  10.076  -7.595  1.00                 C  
ATOM   1145  O   THR   159       8.560   9.656  -8.212  1.00                 O  
ATOM   1146  CB  THR   159       7.670  11.364  -5.444  1.00                 C  
ATOM   1147  OG1 THR   159       8.891  11.964  -5.894  1.00                 O  
ATOM   1148  CG2 THR   159       7.710  11.259  -3.927  1.00                 C  
ATOM   1149  N   LEU   160       6.529  10.632  -8.190  1.00                 N  
ATOM   1150  CA  LEU   160       6.382  10.652  -9.643  1.00                 C  
ATOM   1151  C   LEU   160       7.472  11.474 -10.322  1.00                 C  
ATOM   1152  O   LEU   160       7.932  12.483  -9.787  1.00                 O  
ATOM   1153  CB  LEU   160       5.009  11.202 -10.035  1.00                 C  
ATOM   1154  CG  LEU   160       3.799  10.361  -9.625  1.00                 C  
ATOM   1155  CD1 LEU   160       2.504  11.090  -9.946  1.00                 C  
ATOM   1156  CD2 LEU   160       3.828   9.005 -10.315  1.00                 C  
ATOM   1157  N   GLY   161       7.875  11.032 -11.508  1.00                 N  
ATOM   1158  CA  GLY   161       8.857  11.748 -12.300  1.00                 C  
ATOM   1159  C   GLY   161       8.193  12.637 -13.332  1.00                 C  
ATOM   1160  O   GLY   161       7.082  12.352 -13.776  1.00                 O  
ATOM   1161  N   TRP   162       8.871  13.728 -13.719  1.00                 N  
ATOM   1162  CA  TRP   162       8.300  14.741 -14.612  1.00                 C  
ATOM   1163  C   TRP   162       7.984  14.210 -16.009  1.00                 C  
ATOM   1164  O   TRP   162       7.129  14.774 -16.692  1.00                 O  
ATOM   1165  CB  TRP   162       9.246  15.936 -14.741  1.00                 C  
ATOM   1166  CG  TRP   162       9.355  16.753 -13.489  1.00                 C  
ATOM   1167  CD1 TRP   162      10.413  16.797 -12.629  1.00                 C  
ATOM   1168  NE1 TRP   162      10.147  17.660 -11.593  1.00                 N  
ATOM   1169  CD2 TRP   162       8.366  17.643 -12.957  1.00                 C  
ATOM   1170  CE2 TRP   162       8.894  18.192 -11.774  1.00                 C  
ATOM   1171  CH2 TRP   162       6.939  19.467 -11.418  1.00                 C  
ATOM   1172  CZ2 TRP   162       8.188  19.107 -10.995  1.00                 C  
ATOM   1173  CE3 TRP   162       7.086  18.030 -13.366  1.00                 C  
ATOM   1174  CZ3 TRP   162       6.390  18.937 -12.590  1.00                 C  
ATOM   1175  N   SER   163       8.661  13.141 -16.419  1.00                 N  
ATOM   1176  CA  SER   163       8.411  12.524 -17.717  1.00                 C  
ATOM   1177  C   SER   163       6.974  12.020 -17.813  1.00                 C  
ATOM   1178  O   SER   163       6.382  12.009 -18.893  1.00                 O  
ATOM   1179  CB  SER   163       9.391  11.375 -17.962  1.00                 C  
ATOM   1180  OG  SER   163      10.720  11.853 -18.073  1.00                 O  
ATOM   1181  N   PHE   164       6.426  11.595 -16.678  1.00                 N  
ATOM   1182  CA  PHE   164       5.032  11.171 -16.603  1.00                 C  
ATOM   1183  C   PHE   164       4.092  12.306 -16.987  1.00                 C  
ATOM   1184  O   PHE   164       3.069  12.082 -17.632  1.00                 O  
ATOM   1185  CB  PHE   164       4.700  10.667 -15.197  1.00                 C  
ATOM   1186  CG  PHE   164       3.282  10.197 -15.041  1.00                 C  
ATOM   1187  CZ  PHE   164       0.656   9.333 -14.750  1.00                 C  
ATOM   1188  CD1 PHE   164       2.974   8.849 -15.101  1.00                 C  
ATOM   1189  CE1 PHE   164       1.669   8.416 -14.957  1.00                 C  
ATOM   1190  CD2 PHE   164       2.257  11.102 -14.833  1.00                 C  
ATOM   1191  CE2 PHE   164       0.952  10.670 -14.689  1.00                 C  
ATOM   1192  N   ALA   165       4.441  13.523 -16.581  1.00                 N  
ATOM   1193  CA  ALA   165       3.637  14.694 -16.911  1.00                 C  
ATOM   1194  C   ALA   165       3.850  15.098 -18.366  1.00                 C  
ATOM   1195  O   ALA   165       2.893  15.394 -19.081  1.00                 O  
ATOM   1196  CB  ALA   165       3.979  15.850 -15.984  1.00                 C  
ATOM   1197  N   LEU   166       5.110  15.117 -18.791  1.00                 N  
ATOM   1198  CA  LEU   166       5.458  15.458 -20.168  1.00                 C  
ATOM   1199  C   LEU   166       4.747  14.533 -21.152  1.00                 C  
ATOM   1200  O   LEU   166       4.205  14.981 -22.162  1.00                 O  
ATOM   1201  CB  LEU   166       6.973  15.384 -20.372  1.00                 C  
ATOM   1202  CG  LEU   166       7.805  16.454 -19.662  1.00                 C  
ATOM   1203  CD1 LEU   166       9.291  16.158 -19.799  1.00                 C  
ATOM   1204  CD2 LEU   166       7.488  17.835 -20.214  1.00                 C  
ATOM   1205  N   CYS   167       4.741  13.242 -20.835  1.00                 N  
ATOM   1206  CA  CYS   167       4.000  12.261 -21.606  1.00                 C  
ATOM   1207  C   CYS   167       2.510  12.540 -21.584  1.00                 C  
ATOM   1208  O   CYS   167       1.857  12.569 -22.627  1.00                 O  
ATOM   1209  CB  CYS   167       4.270  10.850 -21.079  1.00                 C  
ATOM   1210  SG  CYS   167       5.941  10.239 -21.402  1.00                 S  
ATOM   1211  N   THR   168       1.976  12.736 -20.382  1.00                 N  
ATOM   1212  CA  THR   168       0.563  13.045 -20.182  1.00                 C  
ATOM   1213  C   THR   168       0.135  14.296 -20.945  1.00                 C  
ATOM   1214  O   THR   168      -0.861  14.284 -21.668  1.00                 O  
ATOM   1215  CB  THR   168       0.233  13.235 -18.690  1.00                 C  
ATOM   1216  OG1 THR   168       0.492  12.018 -17.981  1.00                 O  
ATOM   1217  CG2 THR   168      -1.233  13.600 -18.511  1.00                 C  
ATOM   1218  N   VAL   169       0.892  15.375 -20.772  1.00                 N  
ATOM   1219  CA  VAL   169       0.554  16.668 -21.361  1.00                 C  
ATOM   1220  C   VAL   169       0.593  16.645 -22.887  1.00                 C  
ATOM   1221  O   VAL   169      -0.303  17.174 -23.546  1.00                 O  
ATOM   1222  CB  VAL   169       1.489  17.781 -20.854  1.00                 C  
ATOM   1223  CG1 VAL   169       1.259  19.067 -21.633  1.00                 C  
ATOM   1224  CG2 VAL   169       1.283  18.012 -19.364  1.00                 C  
ATOM   1225  N   ALA   170       1.632  16.032 -23.443  1.00                 N  
ATOM   1226  CA  ALA   170       1.806  15.987 -24.891  1.00                 C  
ATOM   1227  C   ALA   170       0.809  15.046 -25.558  1.00                 C  
ATOM   1228  O   ALA   170       0.525  15.176 -26.750  1.00                 O  
ATOM   1229  CB  ALA   170       3.224  15.562 -25.242  1.00                 C  
ATOM   1230  N   SER   171       0.283  14.097 -24.788  1.00                 N  
ATOM   1231  CA  SER   171      -0.738  13.184 -25.291  1.00                 C  
ATOM   1232  C   SER   171      -1.995  13.953 -25.686  1.00                 C  
ATOM   1233  O   SER   171      -2.671  13.603 -26.652  1.00                 O  
ATOM   1234  CB  SER   171      -1.070  12.121 -24.242  1.00                 C  
ATOM   1235  OG  SER   171       0.039  11.271 -24.007  1.00                 O  
ATOM   1236  N   VAL   172      -2.299  15.002 -24.928  1.00                 N  
ATOM   1237  CA  VAL   172      -3.406  15.885 -25.244  1.00                 C  
ATOM   1238  C   VAL   172      -3.210  16.575 -26.579  1.00                 C  
ATOM   1239  O   VAL   172      -4.073  16.505 -27.456  1.00                 O  
ATOM   1240  CB  VAL   172      -3.614  16.944 -24.146  1.00                 C  
ATOM   1241  CG1 VAL   172      -4.629  17.985 -24.595  1.00                 C  
ATOM   1242  CG2 VAL   172      -4.059  16.286 -22.848  1.00                 C  
ATOM   1243  N   LEU   173      -2.073  17.251 -26.722  1.00                 N  
ATOM   1244  CA  LEU   173      -1.713  17.936 -27.962  1.00                 C  
ATOM   1245  C   LEU   173      -1.791  17.011 -29.173  1.00                 C  
ATOM   1246  O   LEU   173      -2.213  17.424 -30.254  1.00                 O  
ATOM   1247  CB  LEU   173      -0.305  18.526 -27.859  1.00                 C  
ATOM   1248  CG  LEU   173      -0.132  19.702 -26.896  1.00                 C  
ATOM   1249  CD1 LEU   173       1.337  20.070 -26.755  1.00                 C  
ATOM   1250  CD2 LEU   173      -0.935  20.905 -27.367  1.00                 C  
ATOM   1251  N   ALA   174      -1.379  15.761 -28.984  1.00                 N  
ATOM   1252  CA  ALA   174      -1.442  14.760 -30.040  1.00                 C  
ATOM   1253  C   ALA   174      -2.887  14.502 -30.453  1.00                 C  
ATOM   1254  O   ALA   174      -3.232  14.600 -31.629  1.00                 O  
ATOM   1255  CB  ALA   174      -0.783  13.467 -29.585  1.00                 C  
ATOM   1256  N   VAL   175      -3.725  14.168 -29.476  1.00                 N  
ATOM   1257  CA  VAL   175      -5.130  13.872 -29.735  1.00                 C  
ATOM   1258  C   VAL   175      -5.884  15.078 -30.289  1.00                 C  
ATOM   1259  O   VAL   175      -6.681  14.942 -31.217  1.00                 O  
ATOM   1260  CB  VAL   175      -5.844  13.371 -28.466  1.00                 C  
ATOM   1261  CG1 VAL   175      -7.344  13.271 -28.703  1.00                 C  
ATOM   1262  CG2 VAL   175      -5.280  12.027 -28.033  1.00                 C  
ATOM   1263  N   ILE   176      -5.630  16.254 -29.719  1.00                 N  
ATOM   1264  CA  ILE   176      -6.298  17.477 -30.162  1.00                 C  
ATOM   1265  C   ILE   176      -5.936  17.814 -31.601  1.00                 C  
ATOM   1266  O   ILE   176      -6.813  17.946 -32.452  1.00                 O  
ATOM   1267  CB  ILE   176      -5.958  18.669 -29.247  1.00                 C  
ATOM   1268  CD1 ILE   176      -7.995  18.280 -27.764  1.00                 C  
ATOM   1269  CG1 ILE   176      -6.490  18.424 -27.834  1.00                 C  
ATOM   1270  CG2 ILE   176      -6.494  19.964 -29.839  1.00                 C  
ATOM   1271  N   ALA   177      -4.640  17.965 -31.860  1.00                 N  
ATOM   1272  CA  ALA   177      -4.154  18.206 -33.205  1.00                 C  
ATOM   1273  C   ALA   177      -4.640  17.157 -34.187  1.00                 C  
ATOM   1274  O   ALA   177      -4.898  17.454 -35.353  1.00                 O  
ATOM   1275  CB  ALA   177      -2.634  18.251 -33.219  1.00                 C  
ATOM   1276  N   VAL   178      -4.760  15.922 -33.706  1.00                 N  
ATOM   1277  CA  VAL   178      -5.320  14.839 -34.491  1.00                 C  
ATOM   1278  C   VAL   178      -6.775  15.093 -34.831  1.00                 C  
ATOM   1279  O   VAL   178      -7.221  14.827 -35.947  1.00                 O  
ATOM   1280  CB  VAL   178      -5.190  13.488 -33.763  1.00                 C  
ATOM   1281  CG1 VAL   178      -5.966  12.408 -34.501  1.00                 C  
ATOM   1282  CG2 VAL   178      -3.726  13.097 -33.624  1.00                 C  
ATOM   1283  N   LEU   179      -7.517  15.611 -33.857  1.00                 N  
ATOM   1284  CA  LEU   179      -8.928  15.919 -34.046  1.00                 C  
ATOM   1285  C   LEU   179      -9.116  17.074 -35.024  1.00                 C  
ATOM   1286  O   LEU   179     -10.008  17.036 -35.870  1.00                 O  
ATOM   1287  CB  LEU   179      -9.587  16.255 -32.707  1.00                 C  
ATOM   1288  CG  LEU   179      -9.725  15.102 -31.711  1.00                 C  
ATOM   1289  CD1 LEU   179     -10.232  15.608 -30.369  1.00                 C  
ATOM   1290  CD2 LEU   179     -10.654  14.028 -32.256  1.00                 C  
ATOM   1291  N   LEU   180      -8.278  18.099 -34.898  1.00                 N  
ATOM   1292  CA  LEU   180      -8.329  19.246 -35.799  1.00                 C  
ATOM   1293  C   LEU   180      -8.056  18.806 -37.234  1.00                 C  
ATOM   1294  O   LEU   180      -8.659  19.316 -38.179  1.00                 O  
ATOM   1295  CB  LEU   180      -7.322  20.313 -35.365  1.00                 C  
ATOM   1296  CG  LEU   180      -7.631  21.045 -34.058  1.00                 C  
ATOM   1297  CD1 LEU   180      -6.469  21.940 -33.655  1.00                 C  
ATOM   1298  CD2 LEU   180      -8.908  21.862 -34.188  1.00                 C  
ATOM   1299  N   ILE   181      -7.137  17.858 -37.384  1.00                 N  
ATOM   1300  CA  ILE   181      -6.800  17.297 -38.689  1.00                 C  
ATOM   1301  C   ILE   181      -7.943  16.467 -39.265  1.00                 C  
ATOM   1302  O   ILE   181      -8.226  16.535 -40.461  1.00                 O  
ATOM   1303  CB  ILE   181      -5.526  16.434 -38.621  1.00                 C  
ATOM   1304  CD1 ILE   181      -4.037  18.430 -39.170  1.00                 C  
ATOM   1305  CG1 ILE   181      -4.324  17.290 -38.217  1.00                 C  
ATOM   1306  CG2 ILE   181      -5.295  15.720 -39.943  1.00                 C  
ATOM   1307  N   ALA   182      -8.591  15.681 -38.411  1.00                 N  
ATOM   1308  CA  ALA   182      -9.672  14.802 -38.844  1.00                 C  
ATOM   1309  C   ALA   182     -10.874  15.589 -39.359  1.00                 C  
ATOM   1310  O   ALA   182     -11.632  15.102 -40.196  1.00                 O  
ATOM   1311  CB  ALA   182     -10.105  13.892 -37.704  1.00                 C  
ATOM   1312  N   VAL   183     -11.043  16.807 -38.855  1.00                 N  
ATOM   1313  CA  VAL   183     -12.162  17.652 -39.257  1.00                 C  
ATOM   1314  C   VAL   183     -11.982  18.168 -40.682  1.00                 C  
ATOM   1315  O   VAL   183     -12.952  18.510 -41.358  1.00                 O  
ATOM   1316  CB  VAL   183     -12.346  18.840 -38.295  1.00                 C  
ATOM   1317  CG1 VAL   183     -13.483  19.735 -38.765  1.00                 C  
ATOM   1318  CG2 VAL   183     -12.604  18.345 -36.880  1.00                 C  
TER
