# Supplementary material for: Comparative Single-Cell Transcriptomics Reveals Novel Genes Involved in Bivalve Embryonic Shell Formation and Questions Ontogenetic Homology of Molluscan Shell Types
Source: Front Cell Dev Biol. 2022 Jun 9;10:883755. doi: 10.3389/fcell.2022.883755 (PMC9261976; doi:10.3389/fcell.2022.883755)
Supplement: Supplementary file 1 [file DataSheet1.ZIP › Supplementary_File1/s_f_2/f62a162b715151b8.final.pdb]

ATOM      1  N   SER    67       4.029  31.067  24.452  1.00                 N  
ATOM      2  CA  SER    67       4.818  32.268  24.860  1.00                 C  
ATOM      3  C   SER    67       5.298  33.063  23.643  1.00                 C  
ATOM      4  O   SER    67       5.671  32.496  22.620  1.00                 O  
ATOM      5  CB  SER    67       6.016  31.856  25.718  1.00                 C  
ATOM      6  OG  SER    67       6.926  31.062  24.976  1.00                 O  
ATOM      7  N   THR    68      15.761  49.809  15.472  1.00                 N  
ATOM      8  CA  THR    68      14.651  49.084  16.073  1.00                 C  
ATOM      9  C   THR    68      14.945  47.590  16.171  1.00                 C  
ATOM     10  O   THR    68      14.643  46.961  17.180  1.00                 O  
ATOM     11  CB  THR    68      13.347  49.291  15.281  1.00                 C  
ATOM     12  OG1 THR    68      12.993  50.680  15.292  1.00                 O  
ATOM     13  CG2 THR    68      12.212  48.495  15.906  1.00                 C  
ATOM     14  N   TRP    69      15.545  47.022  15.130  1.00                 N  
ATOM     15  CA  TRP    69      15.851  45.601  15.163  1.00                 C  
ATOM     16  C   TRP    69      16.831  45.296  16.297  1.00                 C  
ATOM     17  O   TRP    69      16.696  44.291  16.984  1.00                 O  
ATOM     18  CB  TRP    69      16.426  45.145  13.820  1.00                 C  
ATOM     19  CG  TRP    69      16.747  43.683  13.770  1.00                 C  
ATOM     20  CD1 TRP    69      15.901  42.670  13.421  1.00                 C  
ATOM     21  NE1 TRP    69      16.553  41.462  13.494  1.00                 N  
ATOM     22  CD2 TRP    69      18.004  43.069  14.081  1.00                 C  
ATOM     23  CE2 TRP    69      17.846  41.683  13.898  1.00                 C  
ATOM     24  CH2 TRP    69      20.088  41.282  14.520  1.00                 C  
ATOM     25  CZ2 TRP    69      18.884  40.778  14.115  1.00                 C  
ATOM     26  CE3 TRP    69      19.246  43.557  14.497  1.00                 C  
ATOM     27  CZ3 TRP    69      20.272  42.656  14.711  1.00                 C  
ATOM     28  N   GLU    70      17.810  46.166  16.514  1.00                 N  
ATOM     29  CA  GLU    70      18.751  45.912  17.592  1.00                 C  
ATOM     30  C   GLU    70      18.056  46.002  18.948  1.00                 C  
ATOM     31  O   GLU    70      18.386  45.251  19.864  1.00                 O  
ATOM     32  CB  GLU    70      19.919  46.899  17.528  1.00                 C  
ATOM     33  CD  GLU    70      21.690  45.339  18.428  1.00                 C  
ATOM     34  CG  GLU    70      20.983  46.671  18.588  1.00                 C  
ATOM     35  OE1 GLU    70      21.639  44.770  17.317  1.00                 O  
ATOM     36  OE2 GLU    70      22.296  44.866  19.412  1.00                 O  
ATOM     37  N   GLN    71      17.086  46.906  19.073  1.00                 N  
ATOM     38  CA  GLN    71      16.346  47.041  20.328  1.00                 C  
ATOM     39  C   GLN    71      15.604  45.739  20.604  1.00                 C  
ATOM     40  O   GLN    71      15.489  45.311  21.755  1.00                 O  
ATOM     41  CB  GLN    71      15.381  48.226  20.256  1.00                 C  
ATOM     42  CD  GLN    71      15.088  50.727  20.063  1.00                 C  
ATOM     43  CG  GLN    71      16.065  49.584  20.251  1.00                 C  
ATOM     44  OE1 GLN    71      14.043  50.566  19.432  1.00                 O  
ATOM     45  NE2 GLN    71      15.425  51.889  20.611  1.00                 N  
ATOM     46  N   TRP    72      15.106  45.108  19.542  1.00                 N  
ATOM     47  CA  TRP    72      14.396  43.842  19.682  1.00                 C  
ATOM     48  C   TRP    72      15.329  42.738  20.160  1.00                 C  
ATOM     49  O   TRP    72      14.976  41.973  21.057  1.00                 O  
ATOM     50  CB  TRP    72      13.747  43.442  18.355  1.00                 C  
ATOM     51  CG  TRP    72      12.981  42.157  18.426  1.00                 C  
ATOM     52  CD1 TRP    72      11.676  42.000  18.794  1.00                 C  
ATOM     53  NE1 TRP    72      11.323  40.673  18.737  1.00                 N  
ATOM     54  CD2 TRP    72      13.473  40.846  18.120  1.00                 C  
ATOM     55  CE2 TRP    72      12.412  39.945  18.325  1.00                 C  
ATOM     56  CH2 TRP    72      13.764  38.113  17.701  1.00                 C  
ATOM     57  CZ2 TRP    72      12.547  38.573  18.118  1.00                 C  
ATOM     58  CE3 TRP    72      14.707  40.348  17.693  1.00                 C  
ATOM     59  CZ3 TRP    72      14.836  38.987  17.489  1.00                 C  
ATOM     60  N   SER    73      16.513  42.645  19.557  1.00                 N  
ATOM     61  CA  SER    73      17.468  41.611  19.944  1.00                 C  
ATOM     62  C   SER    73      18.070  41.881  21.321  1.00                 C  
ATOM     63  O   SER    73      18.570  40.968  21.971  1.00                 O  
ATOM     64  CB  SER    73      18.586  41.498  18.906  1.00                 C  
ATOM     65  OG  SER    73      19.403  42.656  18.908  1.00                 O  
ATOM     66  N   ASN    74      18.012  43.134  21.760  1.00                 N  
ATOM     67  CA  ASN    74      18.531  43.517  23.070  1.00                 C  
ATOM     68  C   ASN    74      17.441  43.318  24.122  1.00                 C  
ATOM     69  O   ASN    74      17.698  43.379  25.326  1.00                 O  
ATOM     70  CB  ASN    74      19.034  44.962  23.046  1.00                 C  
ATOM     71  CG  ASN    74      20.286  45.129  22.207  1.00                 C  
ATOM     72  OD1 ASN    74      21.056  44.185  22.029  1.00                 O  
ATOM     73  ND2 ASN    74      20.493  46.333  21.688  1.00                 N  
ATOM     74  N   GLY    75      16.219  43.084  23.656  1.00                 N  
ATOM     75  CA  GLY    75      15.111  42.879  24.567  1.00                 C  
ATOM     76  C   GLY    75      14.607  44.156  25.213  1.00                 C  
ATOM     77  O   GLY    75      13.875  44.098  26.200  1.00                 O  
TER
