# Supplementary material for: Comparative Single-Cell Transcriptomics Reveals Novel Genes Involved in Bivalve Embryonic Shell Formation and Questions Ontogenetic Homology of Molluscan Shell Types
Source: Front Cell Dev Biol. 2022 Jun 9;10:883755. doi: 10.3389/fcell.2022.883755 (PMC9261976; doi:10.3389/fcell.2022.883755)
Supplement: Supplementary file 1 [file DataSheet1.ZIP › Supplementary_File1/s_f_2/f8167c5b0176c562.final.pdb]

ATOM      1  N   LEU     3     -16.701  67.655  18.995  1.00                 N  
ATOM      2  CA  LEU     3     -16.553  66.267  18.491  1.00                 C  
ATOM      3  C   LEU     3     -17.720  65.946  17.558  1.00                 C  
ATOM      4  O   LEU     3     -17.494  65.414  16.495  1.00                 O  
ATOM      5  CB  LEU     3     -16.490  65.278  19.656  1.00                 C  
ATOM      6  CG  LEU     3     -16.382  63.798  19.284  1.00                 C  
ATOM      7  CD1 LEU     3     -15.105  63.531  18.502  1.00                 C  
ATOM      8  CD2 LEU     3     -16.432  62.925  20.529  1.00                 C  
ATOM      9  N   ARG     4     -18.941  66.252  17.980  1.00                 N  
ATOM     10  CA  ARG     4     -20.091  65.970  17.123  1.00                 C  
ATOM     11  C   ARG     4     -20.022  66.745  15.819  1.00                 C  
ATOM     12  O   ARG     4     -20.325  66.200  14.752  1.00                 O  
ATOM     13  CB  ARG     4     -21.396  66.298  17.852  1.00                 C  
ATOM     14  CD  ARG     4     -23.170  65.526  19.450  1.00                 C  
ATOM     15  NE  ARG     4     -23.381  66.853  20.023  1.00                 N  
ATOM     16  CG  ARG     4     -21.739  65.333  18.974  1.00                 C  
ATOM     17  CZ  ARG     4     -23.173  67.157  21.300  1.00                 C  
ATOM     18  NH1 ARG     4     -23.392  68.392  21.732  1.00                 N  
ATOM     19  NH2 ARG     4     -22.746  66.227  22.142  1.00                 N  
ATOM     20  N   TRP     5     -19.602  68.010  15.861  1.00                 N  
ATOM     21  CA  TRP     5     -19.396  68.733  14.602  1.00                 C  
ATOM     22  C   TRP     5     -18.323  68.075  13.729  1.00                 C  
ATOM     23  O   TRP     5     -18.428  68.083  12.503  1.00                 O  
ATOM     24  CB  TRP     5     -19.011  70.188  14.877  1.00                 C  
ATOM     25  CG  TRP     5     -18.805  70.999  13.634  1.00                 C  
ATOM     26  CD1 TRP     5     -19.755  71.688  12.937  1.00                 C  
ATOM     27  NE1 TRP     5     -19.189  72.311  11.851  1.00                 N  
ATOM     28  CD2 TRP     5     -17.568  71.205  12.939  1.00                 C  
ATOM     29  CE2 TRP     5     -17.845  72.028  11.833  1.00                 C  
ATOM     30  CH2 TRP     5     -15.582  71.992  11.160  1.00                 C  
ATOM     31  CZ2 TRP     5     -16.857  72.429  10.934  1.00                 C  
ATOM     32  CE3 TRP     5     -16.255  70.773  13.146  1.00                 C  
ATOM     33  CZ3 TRP     5     -15.279  71.173  12.253  1.00                 C  
ATOM     34  N   ILE     6     -17.274  67.524  14.338  1.00                 N  
ATOM     35  CA  ILE     6     -16.230  66.857  13.542  1.00                 C  
ATOM     36  C   ILE     6     -16.816  65.657  12.788  1.00                 C  
ATOM     37  O   ILE     6     -16.553  65.463  11.598  1.00                 O  
ATOM     38  CB  ILE     6     -15.050  66.407  14.423  1.00                 C  
ATOM     39  CD1 ILE     6     -13.298  67.290  16.051  1.00                 C  
ATOM     40  CG1 ILE     6     -14.291  67.623  14.959  1.00                 C  
ATOM     41  CG2 ILE     6     -14.138  65.465  13.652  1.00                 C  
ATOM     42  N   THR     7     -17.644  64.860  13.463  1.00                 N  
ATOM     43  CA  THR     7     -18.327  63.750  12.806  1.00                 C  
ATOM     44  C   THR     7     -19.179  64.253  11.633  1.00                 C  
ATOM     45  O   THR     7     -19.126  63.699  10.525  1.00                 O  
ATOM     46  CB  THR     7     -19.216  62.971  13.793  1.00                 C  
ATOM     47  OG1 THR     7     -18.403  62.401  14.826  1.00                 O  
ATOM     48  CG2 THR     7     -19.951  61.848  13.076  1.00                 C  
ATOM     49  N   LYS     8     -19.946  65.330  11.843  1.00                 N  
ATOM     50  CA  LYS     8     -20.801  65.843  10.770  1.00                 C  
ATOM     51  C   LYS     8     -19.990  66.281   9.552  1.00                 C  
ATOM     52  O   LYS     8     -20.373  66.002   8.406  1.00                 O  
ATOM     53  CB  LYS     8     -21.646  67.015  11.272  1.00                 C  
ATOM     54  CD  LYS     8     -23.421  68.727  10.804  1.00                 C  
ATOM     55  CE  LYS     8     -24.330  69.335   9.749  1.00                 C  
ATOM     56  CG  LYS     8     -22.579  67.601  10.225  1.00                 C  
ATOM     57  NZ  LYS     8     -25.161  70.440  10.302  1.00                 N  
ATOM     58  N   ALA     9     -18.930  67.079   9.765  1.00                 N  
ATOM     59  CA  ALA     9     -18.120  67.529   8.617  1.00                 C  
ATOM     60  C   ALA     9     -17.436  66.352   7.893  1.00                 C  
ATOM     61  O   ALA     9     -17.274  66.379   6.671  1.00                 O  
ATOM     62  CB  ALA     9     -17.068  68.530   9.070  1.00                 C  
ATOM     63  N   ILE    10     -16.940  65.349   8.637  1.00                 N  
ATOM     64  CA  ILE    10     -16.365  64.177   7.956  1.00                 C  
ATOM     65  C   ILE    10     -17.402  63.479   7.087  1.00                 C  
ATOM     66  O   ILE    10     -17.081  62.993   5.981  1.00                 O  
ATOM     67  CB  ILE    10     -15.770  63.175   8.963  1.00                 C  
ATOM     68  CD1 ILE    10     -14.051  62.978  10.835  1.00                 C  
ATOM     69  CG1 ILE    10     -14.533  63.769   9.639  1.00                 C  
ATOM     70  CG2 ILE    10     -15.462  61.852   8.278  1.00                 C  
ATOM     71  N   LEU    11     -18.621  63.372   7.603  1.00                 N  
ATOM     72  CA  LEU    11     -19.749  62.821   6.854  1.00                 C  
ATOM     73  C   LEU    11     -19.986  63.600   5.555  1.00                 C  
ATOM     74  O   LEU    11     -20.101  63.003   4.476  1.00                 O  
ATOM     75  CB  LEU    11     -21.017  62.832   7.710  1.00                 C  
ATOM     76  CG  LEU    11     -22.293  62.323   7.037  1.00                 C  
ATOM     77  CD1 LEU    11     -22.139  60.868   6.622  1.00                 C  
ATOM     78  CD2 LEU    11     -23.490  62.485   7.962  1.00                 C  
ATOM     79  N   LEU    12     -19.983  64.935   5.623  1.00                 N  
ATOM     80  CA  LEU    12     -20.083  65.731   4.392  1.00                 C  
ATOM     81  C   LEU    12     -18.896  65.470   3.466  1.00                 C  
ATOM     82  O   LEU    12     -19.059  65.426   2.242  1.00                 O  
ATOM     83  CB  LEU    12     -20.170  67.222   4.724  1.00                 C  
ATOM     84  CG  LEU    12     -21.461  67.692   5.396  1.00                 C  
ATOM     85  CD1 LEU    12     -21.343  69.145   5.832  1.00                 C  
ATOM     86  CD2 LEU    12     -22.649  67.516   4.463  1.00                 C  
ATOM     87  N   ILE    13     -17.696  65.279   4.022  1.00                 N  
ATOM     88  CA  ILE    13     -16.537  64.995   3.169  1.00                 C  
ATOM     89  C   ILE    13     -16.735  63.682   2.426  1.00                 C  
ATOM     90  O   ILE    13     -16.400  63.578   1.241  1.00                 O  
ATOM     91  CB  ILE    13     -15.232  64.954   3.985  1.00                 C  
ATOM     92  CD1 ILE    13     -13.786  66.356   5.548  1.00                 C  
ATOM     93  CG1 ILE    13     -14.887  66.349   4.510  1.00                 C  
ATOM     94  CG2 ILE    13     -14.102  64.365   3.155  1.00                 C  
ATOM     95  N   VAL    14     -17.220  62.653   3.127  1.00                 N  
ATOM     96  CA  VAL    14     -17.520  61.369   2.493  1.00                 C  
ATOM     97  C   VAL    14     -18.545  61.579   1.381  1.00                 C  
ATOM     98  O   VAL    14     -18.402  61.062   0.272  1.00                 O  
ATOM     99  CB  VAL    14     -18.032  60.339   3.518  1.00                 C  
ATOM    100  CG1 VAL    14     -18.539  59.092   2.811  1.00                 C  
ATOM    101  CG2 VAL    14     -16.935  59.985   4.510  1.00                 C  
ATOM    102  N   MET    15     -19.606  62.321   1.675  1.00                 N  
ATOM    103  CA  MET    15     -20.639  62.536   0.656  1.00                 C  
ATOM    104  C   MET    15     -20.047  63.230  -0.563  1.00                 C  
ATOM    105  O   MET    15     -20.355  62.878  -1.704  1.00                 O  
ATOM    106  CB  MET    15     -21.795  63.358   1.230  1.00                 C  
ATOM    107  SD  MET    15     -23.875  63.670   3.033  1.00                 S  
ATOM    108  CE  MET    15     -24.999  63.918   1.661  1.00                 C  
ATOM    109  CG  MET    15     -22.627  62.619   2.266  1.00                 C  
ATOM    110  N   LEU    16     -19.201  64.222  -0.340  1.00                 N  
ATOM    111  CA  LEU    16     -18.666  64.987  -1.465  1.00                 C  
ATOM    112  C   LEU    16     -17.678  64.157  -2.259  1.00                 C  
ATOM    113  O   LEU    16     -17.631  64.264  -3.496  1.00                 O  
ATOM    114  CB  LEU    16     -18.000  66.273  -0.970  1.00                 C  
ATOM    115  CG  LEU    16     -18.930  67.330  -0.371  1.00                 C  
ATOM    116  CD1 LEU    16     -18.127  68.481   0.215  1.00                 C  
ATOM    117  CD2 LEU    16     -19.905  67.844  -1.419  1.00                 C  
ATOM    118  N   CYS    17     -16.925  63.272  -1.586  1.00                 N  
ATOM    119  CA  CYS    17     -15.992  62.432  -2.329  1.00                 C  
ATOM    120  C   CYS    17     -16.764  61.412  -3.144  1.00                 C  
ATOM    121  O   CYS    17     -16.361  61.066  -4.247  1.00                 O  
ATOM    122  CB  CYS    17     -15.016  61.742  -1.375  1.00                 C  
ATOM    123  SG  CYS    17     -13.822  62.853  -0.595  1.00                 S  
ATOM    124  N   LEU    18     -17.869  60.910  -2.584  1.00                 N  
ATOM    125  CA  LEU    18     -18.739  59.996  -3.318  1.00                 C  
ATOM    126  C   LEU    18     -19.289  60.657  -4.594  1.00                 C  
ATOM    127  O   LEU    18     -19.321  60.026  -5.655  1.00                 O  
ATOM    128  CB  LEU    18     -19.894  59.527  -2.431  1.00                 C  
ATOM    129  CG  LEU    18     -19.524  58.598  -1.272  1.00                 C  
ATOM    130  CD1 LEU    18     -20.726  58.358  -0.372  1.00                 C  
ATOM    131  CD2 LEU    18     -18.982  57.276  -1.795  1.00                 C  
ATOM    132  N   GLY    19     -19.706  61.937  -4.497  1.00                 N  
ATOM    133  CA  GLY    19     -20.094  62.726  -5.668  1.00                 C  
ATOM    134  C   GLY    19     -18.968  62.796  -6.694  1.00                 C  
ATOM    135  O   GLY    19     -19.186  62.564  -7.878  1.00                 O  
ATOM    136  N   GLU    20     -17.739  63.072  -6.244  1.00                 N  
ATOM    137  CA  GLU    20     -16.612  63.133  -7.173  1.00                 C  
ATOM    138  C   GLU    20     -16.363  61.779  -7.835  1.00                 C  
ATOM    139  O   GLU    20     -16.156  61.686  -9.054  1.00                 O  
ATOM    140  CB  GLU    20     -15.347  63.602  -6.451  1.00                 C  
ATOM    141  CD  GLU    20     -14.140  65.472  -5.258  1.00                 C  
ATOM    142  CG  GLU    20     -15.374  65.064  -6.037  1.00                 C  
ATOM    143  OE1 GLU    20     -13.355  64.578  -4.877  1.00                 O  
ATOM    144  OE2 GLU    20     -13.957  66.686  -5.028  1.00                 O  
ATOM    145  N   ALA    21     -16.405  60.692  -7.065  1.00                 N  
ATOM    146  CA  ALA    21     -16.199  59.379  -7.668  1.00                 C  
ATOM    147  C   ALA    21     -17.235  59.140  -8.763  1.00                 C  
ATOM    148  O   ALA    21     -16.912  58.678  -9.869  1.00                 O  
ATOM    149  CB  ALA    21     -16.275  58.291  -6.608  1.00                 C  
ATOM    150  N   PHE    22     -18.501  59.441  -8.457  1.00                 N  
ATOM    151  CA  PHE    22     -19.580  59.252  -9.423  1.00                 C  
ATOM    152  C   PHE    22     -19.318  60.036 -10.709  1.00                 C  
ATOM    153  O   PHE    22     -19.469  59.516 -11.815  1.00                 O  
ATOM    154  CB  PHE    22     -20.921  59.673  -8.818  1.00                 C  
ATOM    155  CG  PHE    22     -22.077  59.563  -9.770  1.00                 C  
ATOM    156  CZ  PHE    22     -24.216  59.365 -11.534  1.00                 C  
ATOM    157  CD1 PHE    22     -22.669  58.338 -10.024  1.00                 C  
ATOM    158  CE1 PHE    22     -23.733  58.236 -10.900  1.00                 C  
ATOM    159  CD2 PHE    22     -22.573  60.683 -10.413  1.00                 C  
ATOM    160  CE2 PHE    22     -23.637  60.582 -11.289  1.00                 C  
ATOM    161  N   HIS    23     -18.918  61.307 -10.564  1.00                 N  
ATOM    162  CA  HIS    23     -18.607  62.152 -11.715  1.00                 C  
ATOM    163  C   HIS    23     -17.385  61.656 -12.481  1.00                 C  
ATOM    164  O   HIS    23     -17.308  61.819 -13.703  1.00                 O  
ATOM    165  CB  HIS    23     -18.379  63.599 -11.272  1.00                 C  
ATOM    166  CG  HIS    23     -19.623  64.292 -10.810  1.00                 C  
ATOM    167  ND1 HIS    23     -20.633  64.660 -11.672  1.00                 N  
ATOM    168  CE1 HIS    23     -21.611  65.260 -10.969  1.00                 C  
ATOM    169  CD2 HIS    23     -20.140  64.753  -9.530  1.00                 C  
ATOM    170  NE2 HIS    23     -21.322  65.318  -9.683  1.00                 N  
ATOM    171  N   LEU    24     -16.428  61.044 -11.790  1.00                 N  
ATOM    172  CA  LEU    24     -15.265  60.463 -12.457  1.00                 C  
ATOM    173  C   LEU    24     -15.486  59.047 -12.970  1.00                 C  
ATOM    174  O   LEU    24     -14.547  58.461 -13.512  1.00                 O  
ATOM    175  CB  LEU    24     -14.057  60.455 -11.518  1.00                 C  
ATOM    176  CG  LEU    24     -13.547  61.822 -11.057  1.00                 C  
ATOM    177  CD1 LEU    24     -12.415  61.663 -10.055  1.00                 C  
ATOM    178  CD2 LEU    24     -13.089  62.653 -12.246  1.00                 C  
ATOM    179  N   GLN    25     -16.661  58.452 -12.770  1.00                 N  
ATOM    180  CA  GLN    25     -16.915  57.121 -13.317  1.00                 C  
ATOM    181  C   GLN    25     -18.039  57.133 -14.344  1.00                 C  
ATOM    182  O   GLN    25     -17.810  56.745 -15.493  1.00                 O  
ATOM    183  CB  GLN    25     -17.254  56.137 -12.196  1.00                 C  
ATOM    184  CD  GLN    25     -16.471  54.881 -10.149  1.00                 C  
ATOM    185  CG  GLN    25     -16.123  55.912 -11.205  1.00                 C  
ATOM    186  OE1 GLN    25     -17.115  53.873 -10.439  1.00                 O  
ATOM    187  NE2 GLN    25     -16.044  55.131  -8.916  1.00                 N  
TER
