# Supplementary material for: Comparative Single-Cell Transcriptomics Reveals Novel Genes Involved in Bivalve Embryonic Shell Formation and Questions Ontogenetic Homology of Molluscan Shell Types
Source: Front Cell Dev Biol. 2022 Jun 9;10:883755. doi: 10.3389/fcell.2022.883755 (PMC9261976; doi:10.3389/fcell.2022.883755)
Supplement: Supplementary file 1 [file DataSheet1.ZIP › Supplementary_File1/s_f_2/f9dc4fb7f8738d90.final.pdb]

ATOM      1  N   TYR   534      -3.798  24.611 -20.715  1.00                 N  
ATOM      2  CA  TYR   534      -3.921  23.389 -19.873  1.00                 C  
ATOM      3  C   TYR   534      -5.127  22.568 -20.337  1.00                 C  
ATOM      4  O   TYR   534      -6.246  22.809 -19.930  1.00                 O  
ATOM      5  CB  TYR   534      -4.052  23.767 -18.396  1.00                 C  
ATOM      6  CG  TYR   534      -2.803  24.383 -17.808  1.00                 C  
ATOM      7  OH  TYR   534       0.626  26.094 -16.194  1.00                 O  
ATOM      8  CZ  TYR   534      -0.508  25.526 -16.728  1.00                 C  
ATOM      9  CD1 TYR   534      -2.673  25.762 -17.702  1.00                 C  
ATOM     10  CE1 TYR   534      -1.535  26.334 -17.166  1.00                 C  
ATOM     11  CD2 TYR   534      -1.758  23.585 -17.362  1.00                 C  
ATOM     12  CE2 TYR   534      -0.612  24.139 -16.824  1.00                 C  
ATOM     13  N   ASP   535      -4.907  21.602 -21.186  1.00                 N  
ATOM     14  CA  ASP   535      -6.041  20.766 -21.675  1.00                 C  
ATOM     15  C   ASP   535      -6.806  20.189 -20.482  1.00                 C  
ATOM     16  O   ASP   535      -8.008  20.025 -20.524  1.00                 O  
ATOM     17  CB  ASP   535      -5.529  19.649 -22.586  1.00                 C  
ATOM     18  CG  ASP   535      -5.054  20.165 -23.930  1.00                 C  
ATOM     19  OD1 ASP   535      -5.365  21.328 -24.264  1.00                 O  
ATOM     20  OD2 ASP   535      -4.371  19.407 -24.650  1.00                 O  
ATOM     21  N   GLU   536      -6.116  19.879 -19.419  1.00                 N  
ATOM     22  CA  GLU   536      -6.802  19.315 -18.222  1.00                 C  
ATOM     23  C   GLU   536      -7.435  20.449 -17.413  1.00                 C  
ATOM     24  O   GLU   536      -6.841  21.492 -17.220  1.00                 O  
ATOM     25  CB  GLU   536      -5.816  18.517 -17.366  1.00                 C  
ATOM     26  CD  GLU   536      -5.458  16.986 -15.389  1.00                 C  
ATOM     27  CG  GLU   536      -6.454  17.812 -16.180  1.00                 C  
ATOM     28  OE1 GLU   536      -4.261  16.998 -15.745  1.00                 O  
ATOM     29  OE2 GLU   536      -5.876  16.327 -14.414  1.00                 O  
ATOM     30  N   LEU   537      -8.635  20.255 -16.938  1.00                 N  
ATOM     31  CA  LEU   537      -9.302  21.325 -16.142  1.00                 C  
ATOM     32  C   LEU   537      -8.801  21.276 -14.697  1.00                 C  
ATOM     33  O   LEU   537      -8.366  20.249 -14.215  1.00                 O  
ATOM     34  CB  LEU   537     -10.823  21.166 -16.199  1.00                 C  
ATOM     35  CG  LEU   537     -11.467  21.296 -17.580  1.00                 C  
ATOM     36  CD1 LEU   537     -12.959  21.008 -17.507  1.00                 C  
ATOM     37  CD2 LEU   537     -11.224  22.682 -18.158  1.00                 C  
ATOM     38  N   PRO   538      -8.864  22.386 -14.013  1.00                 N  
ATOM     39  CA  PRO   538      -8.412  22.491 -12.595  1.00                 C  
ATOM     40  C   PRO   538      -9.307  21.698 -11.640  1.00                 C  
ATOM     41  O   PRO   538     -10.465  21.451 -11.912  1.00                 O  
ATOM     42  CB  PRO   538      -8.481  23.990 -12.294  1.00                 C  
ATOM     43  CD  PRO   538      -9.399  23.690 -14.485  1.00                 C  
ATOM     44  CG  PRO   538      -9.519  24.511 -13.232  1.00                 C  
ATOM     45  N   LEU   539      -8.773  21.298 -10.521  1.00                 N  
ATOM     46  CA  LEU   539      -9.583  20.523  -9.542  1.00                 C  
ATOM     47  C   LEU   539      -9.979  21.437  -8.382  1.00                 C  
ATOM     48  O   LEU   539      -9.232  22.306  -7.981  1.00                 O  
ATOM     49  CB  LEU   539      -8.800  19.307  -9.043  1.00                 C  
ATOM     50  CG  LEU   539      -8.353  18.304 -10.109  1.00                 C  
ATOM     51  CD1 LEU   539      -7.521  17.194  -9.487  1.00                 C  
ATOM     52  CD2 LEU   539      -9.555  17.721 -10.836  1.00                 C  
ATOM     53  N   ASP   540     -11.146  21.244  -7.838  1.00                 N  
ATOM     54  CA  ASP   540     -11.585  22.098  -6.702  1.00                 C  
ATOM     55  C   ASP   540     -11.513  21.288  -5.411  1.00                 C  
ATOM     56  O   ASP   540     -11.486  20.075  -5.431  1.00                 O  
ATOM     57  CB  ASP   540     -13.000  22.626  -6.944  1.00                 C  
ATOM     58  CG  ASP   540     -13.071  23.587  -8.114  1.00                 C  
ATOM     59  OD1 ASP   540     -12.019  24.148  -8.487  1.00                 O  
ATOM     60  OD2 ASP   540     -14.179  23.780  -8.659  1.00                 O  
ATOM     61  N   LEU   541     -11.478  21.946  -4.288  1.00                 N  
ATOM     62  CA  LEU   541     -11.404  21.208  -3.002  1.00                 C  
ATOM     63  C   LEU   541     -12.601  20.255  -2.887  1.00                 C  
ATOM     64  O   LEU   541     -12.471  19.131  -2.440  1.00                 O  
ATOM     65  CB  LEU   541     -11.369  22.185  -1.825  1.00                 C  
ATOM     66  CG  LEU   541     -11.275  21.563  -0.430  1.00                 C  
ATOM     67  CD1 LEU   541     -10.003  20.740  -0.293  1.00                 C  
ATOM     68  CD2 LEU   541     -11.328  22.639   0.643  1.00                 C  
ATOM     69  N   ASP   542     -13.769  20.696  -3.279  1.00                 N  
ATOM     70  CA  ASP   542     -14.974  19.818  -3.173  1.00                 C  
ATOM     71  C   ASP   542     -14.788  18.574  -4.047  1.00                 C  
ATOM     72  O   ASP   542     -15.120  17.474  -3.651  1.00                 O  
ATOM     73  CB  ASP   542     -16.233  20.585  -3.581  1.00                 C  
ATOM     74  CG  ASP   542     -16.642  21.623  -2.554  1.00                 C  
ATOM     75  OD1 ASP   542     -16.128  21.568  -1.417  1.00                 O  
ATOM     76  OD2 ASP   542     -17.475  22.492  -2.887  1.00                 O  
ATOM     77  N   ALA   543     -14.246  18.726  -5.226  1.00                 N  
ATOM     78  CA  ALA   543     -14.032  17.534  -6.090  1.00                 C  
ATOM     79  C   ALA   543     -12.926  16.698  -5.458  1.00                 C  
ATOM     80  O   ALA   543     -13.046  15.499  -5.301  1.00                 O  
ATOM     81  CB  ALA   543     -13.683  17.962  -7.507  1.00                 C  
ATOM     82  N   ALA   544     -11.855  17.334  -5.075  1.00                 N  
ATOM     83  CA  ALA   544     -10.746  16.595  -4.422  1.00                 C  
ATOM     84  C   ALA   544     -11.294  15.897  -3.178  1.00                 C  
ATOM     85  O   ALA   544     -10.971  14.762  -2.897  1.00                 O  
ATOM     86  CB  ALA   544      -9.609  17.544  -4.074  1.00                 C  
ATOM     87  N   ASN   545     -12.134  16.570  -2.435  1.00                 N  
ATOM     88  CA  ASN   545     -12.712  15.947  -1.213  1.00                 C  
ATOM     89  C   ASN   545     -13.692  14.848  -1.631  1.00                 C  
ATOM     90  O   ASN   545     -13.760  13.798  -1.026  1.00                 O  
ATOM     91  CB  ASN   545     -13.386  17.007  -0.339  1.00                 C  
ATOM     92  CG  ASN   545     -12.386  17.897   0.372  1.00                 C  
ATOM     93  OD1 ASN   545     -11.222  17.532   0.537  1.00                 O  
ATOM     94  ND2 ASN   545     -12.838  19.071   0.797  1.00                 N  
ATOM     95  N   ASP   546     -14.450  15.086  -2.667  1.00                 N  
ATOM     96  CA  ASP   546     -15.437  14.069  -3.123  1.00                 C  
ATOM     97  C   ASP   546     -14.710  12.870  -3.752  1.00                 C  
ATOM     98  O   ASP   546     -14.953  11.733  -3.396  1.00                 O  
ATOM     99  CB  ASP   546     -16.420  14.686  -4.120  1.00                 C  
ATOM    100  CG  ASP   546     -17.388  15.650  -3.463  1.00                 C  
ATOM    101  OD1 ASP   546     -17.484  15.640  -2.218  1.00                 O  
ATOM    102  OD2 ASP   546     -18.050  16.417  -4.194  1.00                 O  
ATOM    103  N   LEU   547     -13.833  13.106  -4.691  1.00                 N  
ATOM    104  CA  LEU   547     -13.104  11.972  -5.338  1.00                 C  
ATOM    105  C   LEU   547     -12.246  11.238  -4.296  1.00                 C  
ATOM    106  O   LEU   547     -12.245  10.025  -4.229  1.00                 O  
ATOM    107  CB  LEU   547     -12.237  12.481  -6.491  1.00                 C  
ATOM    108  CG  LEU   547     -12.982  12.985  -7.729  1.00                 C  
ATOM    109  CD1 LEU   547     -12.020  13.644  -8.705  1.00                 C  
ATOM    110  CD2 LEU   547     -13.728  11.847  -8.408  1.00                 C  
ATOM    111  N   ILE   548     -11.521  11.955  -3.482  1.00                 N  
ATOM    112  CA  ILE   548     -10.682  11.288  -2.443  1.00                 C  
ATOM    113  C   ILE   548     -11.576  10.481  -1.493  1.00                 C  
ATOM    114  O   ILE   548     -11.217   9.406  -1.054  1.00                 O  
ATOM    115  CB  ILE   548      -9.840  12.310  -1.656  1.00                 C  
ATOM    116  CD1 ILE   548      -8.084  14.133  -1.957  1.00                 C  
ATOM    117  CG1 ILE   548      -8.769  12.926  -2.559  1.00                 C  
ATOM    118  CG2 ILE   548      -9.234  11.662  -0.421  1.00                 C  
ATOM    119  N   ILE   549     -12.731  10.995  -1.163  1.00                 N  
ATOM    120  CA  ILE   549     -13.642  10.256  -0.243  1.00                 C  
ATOM    121  C   ILE   549     -13.963   8.881  -0.829  1.00                 C  
ATOM    122  O   ILE   549     -14.108   7.911  -0.112  1.00                 O  
ATOM    123  CB  ILE   549     -14.936  11.047   0.025  1.00                 C  
ATOM    124  CD1 ILE   549     -15.788  13.279   0.914  1.00                 C  
ATOM    125  CG1 ILE   549     -14.634  12.303   0.844  1.00                 C  
ATOM    126  CG2 ILE   549     -15.970  10.162   0.705  1.00                 C  
ATOM    127  N   LYS   550     -14.076   8.787  -2.125  1.00                 N  
ATOM    128  CA  LYS   550     -14.380   7.468  -2.747  1.00                 C  
ATOM    129  C   LYS   550     -13.209   6.520  -2.494  1.00                 C  
ATOM    130  O   LYS   550     -13.385   5.347  -2.230  1.00                 O  
ATOM    131  CB  LYS   550     -14.649   7.631  -4.244  1.00                 C  
ATOM    132  CD  LYS   550     -16.150   8.479  -6.068  1.00                 C  
ATOM    133  CE  LYS   550     -17.456   9.186  -6.391  1.00                 C  
ATOM    134  CG  LYS   550     -15.954   8.340  -4.567  1.00                 C  
ATOM    135  NZ  LYS   550     -17.642   9.367  -7.857  1.00                 N  
ATOM    136  N   LEU   551     -12.012   7.028  -2.579  1.00                 N  
ATOM    137  CA  LEU   551     -10.811   6.175  -2.357  1.00                 C  
ATOM    138  C   LEU   551     -10.823   5.618  -0.930  1.00                 C  
ATOM    139  O   LEU   551     -10.524   4.463  -0.704  1.00                 O  
ATOM    140  CB  LEU   551      -9.532   6.973  -2.616  1.00                 C  
ATOM    141  CG  LEU   551      -9.259   7.364  -4.070  1.00                 C  
ATOM    142  CD1 LEU   551      -8.064   8.301  -4.160  1.00                 C  
ATOM    143  CD2 LEU   551      -9.028   6.128  -4.925  1.00                 C  
ATOM    144  N   GLN   552     -11.157   6.433   0.033  1.00                 N  
ATOM    145  CA  GLN   552     -11.179   5.953   1.447  1.00                 C  
ATOM    146  C   GLN   552     -12.207   4.832   1.595  1.00                 C  
ATOM    147  O   GLN   552     -12.018   3.904   2.355  1.00                 O  
ATOM    148  CB  GLN   552     -11.493   7.108   2.400  1.00                 C  
ATOM    149  CD  GLN   552     -10.752   9.299   3.415  1.00                 C  
ATOM    150  CG  GLN   552     -10.380   8.137   2.516  1.00                 C  
ATOM    151  OE1 GLN   552     -11.927   9.643   3.546  1.00                 O  
ATOM    152  NE2 GLN   552      -9.750   9.909   4.037  1.00                 N  
ATOM    153  N   GLN   553     -13.289   4.904   0.874  1.00                 N  
ATOM    154  CA  GLN   553     -14.317   3.834   0.976  1.00                 C  
ATOM    155  C   GLN   553     -13.837   2.625   0.179  1.00                 C  
ATOM    156  O   GLN   553     -13.850   1.506   0.653  1.00                 O  
ATOM    157  CB  GLN   553     -15.669   4.340   0.468  1.00                 C  
ATOM    158  CD  GLN   553     -17.608   5.927   0.781  1.00                 C  
ATOM    159  CG  GLN   553     -16.311   5.393   1.356  1.00                 C  
ATOM    160  OE1 GLN   553     -17.818   5.902  -0.431  1.00                 O  
ATOM    161  NE2 GLN   553     -18.484   6.413   1.653  1.00                 N  
ATOM    162  N   ASP   554     -13.405   2.849  -1.030  1.00                 N  
ATOM    163  CA  ASP   554     -12.908   1.722  -1.864  1.00                 C  
ATOM    164  C   ASP   554     -11.699   1.084  -1.181  1.00                 C  
ATOM    165  O   ASP   554     -11.486  -0.109  -1.264  1.00                 O  
ATOM    166  CB  ASP   554     -12.551   2.212  -3.269  1.00                 C  
ATOM    167  CG  ASP   554     -13.775   2.552  -4.096  1.00                 C  
ATOM    168  OD1 ASP   554     -14.891   2.160  -3.694  1.00                 O  
ATOM    169  OD2 ASP   554     -13.619   3.210  -5.146  1.00                 O  
ATOM    170  N   VAL   555     -10.911   1.864  -0.492  1.00                 N  
ATOM    171  CA  VAL   555      -9.726   1.285   0.200  1.00                 C  
ATOM    172  C   VAL   555     -10.206   0.528   1.438  1.00                 C  
ATOM    173  O   VAL   555      -9.838  -0.607   1.666  1.00                 O  
ATOM    174  CB  VAL   555      -8.704   2.374   0.576  1.00                 C  
ATOM    175  CG1 VAL   555      -7.597   1.790   1.440  1.00                 C  
ATOM    176  CG2 VAL   555      -8.126   3.017  -0.675  1.00                 C  
ATOM    177  N   GLN   556     -11.039   1.143   2.233  1.00                 N  
ATOM    178  CA  GLN   556     -11.565   0.447   3.439  1.00                 C  
ATOM    179  C   GLN   556     -12.415  -0.742   2.989  1.00                 C  
ATOM    180  O   GLN   556     -12.489  -1.758   3.653  1.00                 O  
ATOM    181  CB  GLN   556     -12.374   1.414   4.305  1.00                 C  
ATOM    182  CD  GLN   556     -11.694   0.460   6.543  1.00                 C  
ATOM    183  CG  GLN   556     -12.845   0.821   5.624  1.00                 C  
ATOM    184  OE1 GLN   556     -10.801   1.272   6.784  1.00                 O  
ATOM    185  NE2 GLN   556     -11.714  -0.763   7.060  1.00                 N  
ATOM    186  N   LYS   557     -13.054  -0.615   1.862  1.00                 N  
ATOM    187  CA  LYS   557     -13.906  -1.724   1.344  1.00                 C  
ATOM    188  C   LYS   557     -13.017  -2.825   0.760  1.00                 C  
ATOM    189  O   LYS   557     -13.270  -3.999   0.940  1.00                 O  
ATOM    190  CB  LYS   557     -14.887  -1.200   0.293  1.00                 C  
ATOM    191  CD  LYS   557     -16.858  -1.644  -1.196  1.00                 C  
ATOM    192  CE  LYS   557     -17.810  -2.699  -1.737  1.00                 C  
ATOM    193  CG  LYS   557     -15.839  -2.255  -0.248  1.00                 C  
ATOM    194  NZ  LYS   557     -18.815  -2.115  -2.667  1.00                 N  
ATOM    195  N   SER   558     -11.979  -2.454   0.062  1.00                 N  
ATOM    196  CA  SER   558     -11.099  -3.478  -0.569  1.00                 C  
ATOM    197  C   SER   558     -10.334  -4.233   0.519  1.00                 C  
ATOM    198  O   SER   558     -10.240  -5.445   0.500  1.00                 O  
ATOM    199  CB  SER   558     -10.136  -2.820  -1.559  1.00                 C  
ATOM    200  OG  SER   558     -10.835  -2.265  -2.659  1.00                 O  
ATOM    201  N   VAL   559      -9.788  -3.527   1.471  1.00                 N  
ATOM    202  CA  VAL   559      -9.014  -4.203   2.550  1.00                 C  
ATOM    203  C   VAL   559      -9.933  -5.168   3.294  1.00                 C  
ATOM    204  O   VAL   559      -9.522  -6.225   3.728  1.00                 O  
ATOM    205  CB  VAL   559      -8.388  -3.183   3.520  1.00                 C  
ATOM    206  CG1 VAL   559      -9.467  -2.517   4.360  1.00                 C  
ATOM    207  CG2 VAL   559      -7.356  -3.858   4.409  1.00                 C  
ATOM    208  N   ASN   560     -11.180  -4.817   3.438  1.00                 N  
ATOM    209  CA  ASN   560     -12.124  -5.730   4.134  1.00                 C  
ATOM    210  C   ASN   560     -12.156  -7.055   3.376  1.00                 C  
ATOM    211  O   ASN   560     -12.240  -8.119   3.956  1.00                 O  
ATOM    212  CB  ASN   560     -13.510  -5.091   4.237  1.00                 C  
ATOM    213  CG  ASN   560     -13.562  -3.973   5.260  1.00                 C  
ATOM    214  OD1 ASN   560     -12.708  -3.886   6.142  1.00                 O  
ATOM    215  ND2 ASN   560     -14.566  -3.112   5.144  1.00                 N  
ATOM    216  N   SER   561     -12.090  -6.989   2.073  1.00                 N  
ATOM    217  CA  SER   561     -12.105  -8.231   1.257  1.00                 C  
ATOM    218  C   SER   561     -10.907  -9.104   1.627  1.00                 C  
ATOM    219  O   SER   561     -11.023 -10.304   1.769  1.00                 O  
ATOM    220  CB  SER   561     -12.092  -7.892  -0.235  1.00                 C  
ATOM    221  OG  SER   561     -13.288  -7.236  -0.620  1.00                 O  
ATOM    222  N   PHE   562      -9.752  -8.514   1.774  1.00                 N  
ATOM    223  CA  PHE   562      -8.548  -9.315   2.131  1.00                 C  
ATOM    224  C   PHE   562      -8.820 -10.123   3.401  1.00                 C  
ATOM    225  O   PHE   562      -8.510 -11.295   3.480  1.00                 O  
ATOM    226  CB  PHE   562      -7.334  -8.403   2.318  1.00                 C  
ATOM    227  CG  PHE   562      -6.089  -9.130   2.739  1.00                 C  
ATOM    228  CZ  PHE   562      -3.787 -10.476   3.524  1.00                 C  
ATOM    229  CD1 PHE   562      -5.108  -9.445   1.814  1.00                 C  
ATOM    230  CE1 PHE   562      -3.962 -10.114   2.202  1.00                 C  
ATOM    231  CD2 PHE   562      -5.898  -9.499   4.058  1.00                 C  
ATOM    232  CE2 PHE   562      -4.753 -10.168   4.446  1.00                 C  
ATOM    233  N   HIS   563      -9.397  -9.508   4.396  1.00                 N  
ATOM    234  CA  HIS   563      -9.714 -10.251   5.649  1.00                 C  
ATOM    235  C   HIS   563     -10.868 -11.218   5.387  1.00                 C  
ATOM    236  O   HIS   563     -10.904 -12.313   5.912  1.00                 O  
ATOM    237  CB  HIS   563     -10.060  -9.277   6.777  1.00                 C  
ATOM    238  CG  HIS   563     -10.309  -9.942   8.095  1.00                 C  
ATOM    239  ND1 HIS   563      -9.305 -10.531   8.832  1.00                 N  
ATOM    240  CE1 HIS   563      -9.831 -11.041   9.960  1.00                 C  
ATOM    241  CD2 HIS   563     -11.473 -10.175   8.937  1.00                 C  
ATOM    242  NE2 HIS   563     -11.132 -10.831  10.029  1.00                 N  
ATOM    243  N   SER   564     -11.811 -10.826   4.575  1.00                 N  
ATOM    244  CA  SER   564     -12.955 -11.727   4.269  1.00                 C  
ATOM    245  C   SER   564     -12.437 -12.974   3.550  1.00                 C  
ATOM    246  O   SER   564     -12.908 -14.072   3.771  1.00                 O  
ATOM    247  CB  SER   564     -14.000 -10.998   3.422  1.00                 C  
ATOM    248  OG  SER   564     -14.603  -9.943   4.152  1.00                 O  
ATOM    249  N   CYS   565     -11.470 -12.811   2.689  1.00                 N  
ATOM    250  CA  CYS   565     -10.918 -13.984   1.956  1.00                 C  
ATOM    251  C   CYS   565     -10.084 -14.839   2.913  1.00                 C  
ATOM    252  O   CYS   565     -10.067 -16.050   2.823  1.00                 O  
ATOM    253  CB  CYS   565     -10.079 -13.524   0.762  1.00                 C  
ATOM    254  SG  CYS   565     -11.036 -12.786  -0.583  1.00                 S  
ATOM    255  N   SER   566      -9.391 -14.218   3.829  1.00                 N  
ATOM    256  CA  SER   566      -8.558 -14.997   4.787  1.00                 C  
ATOM    257  C   SER   566      -9.437 -16.012   5.521  1.00                 C  
ATOM    258  O   SER   566      -9.030 -17.126   5.783  1.00                 O  
ATOM    259  CB  SER   566      -7.862 -14.060   5.776  1.00                 C  
ATOM    260  OG  SER   566      -6.915 -13.236   5.119  1.00                 O  
ATOM    261  N   HIS   567     -10.642 -15.636   5.853  1.00                 N  
ATOM    262  CA  HIS   567     -11.546 -16.581   6.568  1.00                 C  
ATOM    263  C   HIS   567     -11.648 -17.887   5.778  1.00                 C  
ATOM    264  O   HIS   567     -11.694 -18.962   6.341  1.00                 O  
ATOM    265  CB  HIS   567     -12.927 -15.954   6.768  1.00                 C  
ATOM    266  CG  HIS   567     -13.892 -16.837   7.496  1.00                 C  
ATOM    267  ND1 HIS   567     -13.795 -17.091   8.847  1.00                 N  
ATOM    268  CE1 HIS   567     -14.796 -17.912   9.211  1.00                 C  
ATOM    269  CD2 HIS   567     -15.069 -17.612   7.131  1.00                 C  
ATOM    270  NE2 HIS   567     -15.564 -18.229   8.187  1.00                 N  
ATOM    271  N   SER   568     -11.683 -17.802   4.475  1.00                 N  
ATOM    272  CA  SER   568     -11.779 -19.039   3.652  1.00                 C  
ATOM    273  C   SER   568     -10.505 -19.870   3.823  1.00                 C  
ATOM    274  O   SER   568     -10.497 -21.064   3.602  1.00                 O  
ATOM    275  CB  SER   568     -12.007 -18.687   2.181  1.00                 C  
ATOM    276  OG  SER   568     -10.865 -18.061   1.622  1.00                 O  
ATOM    277  N   SER   569      -9.428 -19.246   4.216  1.00                 N  
ATOM    278  CA  SER   569      -8.155 -19.999   4.398  1.00                 C  
ATOM    279  C   SER   569      -8.126 -20.620   5.796  1.00                 C  
ATOM    280  O   SER   569      -7.074 -20.883   6.347  1.00                 O  
ATOM    281  CB  SER   569      -6.952 -19.078   4.183  1.00                 C  
ATOM    282  OG  SER   569      -5.737 -19.753   4.460  1.00                 O  
ATOM    283  N   TRP   570      -7.465 -21.767   5.940  1.00                 N  
ATOM    284  CA  TRP   570      -7.362 -22.380   7.258  1.00                 C  
ATOM    285  C   TRP   570      -6.000 -22.039   7.849  1.00                 C  
ATOM    286  O   TRP   570      -5.570 -22.572   8.876  1.00                 O  
ATOM    287  CB  TRP   570      -7.566 -23.893   7.163  1.00                 C  
ATOM    288  CG  TRP   570      -8.944 -24.286   6.726  1.00                 C  
ATOM    289  CD1 TRP   570      -9.297 -24.843   5.530  1.00                 C  
ATOM    290  NE1 TRP   570     -10.652 -25.065   5.492  1.00                 N  
ATOM    291  CD2 TRP   570     -10.154 -24.153   7.480  1.00                 C  
ATOM    292  CE2 TRP   570     -11.200 -24.648   6.680  1.00                 C  
ATOM    293  CH2 TRP   570     -12.791 -24.183   8.362  1.00                 C  
ATOM    294  CZ2 TRP   570     -12.525 -24.668   7.112  1.00                 C  
ATOM    295  CE3 TRP   570     -10.455 -23.663   8.755  1.00                 C  
ATOM    296  CZ3 TRP   570     -11.771 -23.685   9.178  1.00                 C  
ATOM    297  N   ARG   571      -5.307 -21.121   7.175  1.00                 N  
ATOM    298  CA  ARG   571      -3.992 -20.648   7.591  1.00                 C  
ATOM    299  C   ARG   571      -2.900 -21.699   7.444  1.00                 C  
ATOM    300  O   ARG   571      -1.955 -21.781   8.234  1.00                 O  
ATOM    301  CB  ARG   571      -4.029 -20.172   9.045  1.00                 C  
ATOM    302  CD  ARG   571      -4.948 -18.574  10.748  1.00                 C  
ATOM    303  NE  ARG   571      -5.906 -17.505  11.020  1.00                 N  
ATOM    304  CG  ARG   571      -4.998 -19.029   9.299  1.00                 C  
ATOM    305  CZ  ARG   571      -6.122 -16.984  12.224  1.00                 C  
ATOM    306  NH1 ARG   571      -7.013 -16.014  12.376  1.00                 N  
ATOM    307  NH2 ARG   571      -5.447 -17.435  13.272  1.00                 N  
ATOM    308  N   LYS   572      -3.031 -22.524   6.409  1.00                 N  
ATOM    309  CA  LYS   572      -2.053 -23.567   6.157  1.00                 C  
ATOM    310  C   LYS   572      -1.011 -23.166   5.134  1.00                 C  
ATOM    311  O   LYS   572      -1.107 -22.125   4.478  1.00                 O  
ATOM    312  CB  LYS   572      -2.745 -24.849   5.689  1.00                 C  
ATOM    313  CD  LYS   572      -4.286 -26.760   6.211  1.00                 C  
ATOM    314  CE  LYS   572      -5.179 -27.401   7.260  1.00                 C  
ATOM    315  CG  LYS   572      -3.656 -25.478   6.731  1.00                 C  
ATOM    316  NZ  LYS   572      -5.834 -28.638   6.752  1.00                 N  
ATOM    317  N   LYS   573       0.013 -24.000   4.982  1.00                 N  
ATOM    318  CA  LYS   573       1.088 -23.730   4.031  1.00                 C  
ATOM    319  C   LYS   573       0.848 -24.426   2.696  1.00                 C  
ATOM    320  O   LYS   573       0.148 -23.919   1.815  1.00                 O  
ATOM    321  CB  LYS   573       2.436 -24.168   4.608  1.00                 C  
ATOM    322  CD  LYS   573       4.257 -23.810   6.297  1.00                 C  
ATOM    323  CE  LYS   573       4.738 -22.962   7.463  1.00                 C  
ATOM    324  CG  LYS   573       2.916 -23.321   5.775  1.00                 C  
ATOM    325  NZ  LYS   573       6.034 -23.452   8.009  1.00                 N  
ATOM    326  N   GLU   574       1.433 -25.607   2.532  1.00                 N  
ATOM    327  CA  GLU   574       1.287 -26.357   1.290  1.00                 C  
ATOM    328  C   GLU   574      -0.177 -26.661   0.988  1.00                 C  
ATOM    329  O   GLU   574      -1.091 -26.036   1.534  1.00                 O  
ATOM    330  CB  GLU   574       2.086 -27.660   1.354  1.00                 C  
ATOM    331  CD  GLU   574       4.075 -27.181   2.834  1.00                 C  
ATOM    332  CG  GLU   574       3.591 -27.463   1.426  1.00                 C  
ATOM    333  OE1 GLU   574       3.475 -27.719   3.788  1.00                 O  
ATOM    334  OE2 GLU   574       5.055 -26.420   2.985  1.00                 O  
ATOM    335  N   ASN   575      -0.388 -27.657   0.024  1.00                 N  
ATOM    336  CA  ASN   575      -1.837 -27.965  -0.159  1.00                 C  
ATOM    337  C   ASN   575      -2.615 -26.770  -0.716  1.00                 C  
ATOM    338  O   ASN   575      -3.647 -26.924  -1.341  1.00                 O  
ATOM    339  CB  ASN   575      -2.458 -28.426   1.161  1.00                 C  
ATOM    340  CG  ASN   575      -1.862 -29.728   1.662  1.00                 C  
ATOM    341  OD1 ASN   575      -1.624 -30.652   0.884  1.00                 O  
ATOM    342  ND2 ASN   575      -1.620 -29.803   2.965  1.00                 N  
ATOM    343  N   ILE   576      -2.130 -25.580  -0.497  1.00                 N  
ATOM    344  CA  ILE   576      -2.840 -24.377  -1.013  1.00                 C  
ATOM    345  C   ILE   576      -2.180 -23.924  -2.318  1.00                 C  
ATOM    346  O   ILE   576      -0.976 -23.971  -2.465  1.00                 O  
ATOM    347  CB  ILE   576      -2.847 -23.238   0.023  1.00                 C  
ATOM    348  CD1 ILE   576      -3.437 -22.717   2.448  1.00                 C  
ATOM    349  CG1 ILE   576      -3.603 -23.667   1.283  1.00                 C  
ATOM    350  CG2 ILE   576      -3.429 -21.970  -0.583  1.00                 C  
ATOM    351  N   ASP   577      -2.963 -23.486  -3.267  1.00                 N  
ATOM    352  CA  ASP   577      -2.379 -23.032  -4.558  1.00                 C  
ATOM    353  C   ASP   577      -3.497 -22.650  -5.537  1.00                 C  
ATOM    354  O   ASP   577      -3.437 -21.618  -6.176  1.00                 O  
ATOM    355  CB  ASP   577      -1.488 -24.123  -5.156  1.00                 C  
ATOM    356  CG  ASP   577      -2.256 -25.389  -5.481  1.00                 C  
ATOM    357  OD1 ASP   577      -3.482 -25.418  -5.244  1.00                 O  
ATOM    358  OD2 ASP   577      -1.632 -26.352  -5.974  1.00                 O  
ATOM    359  N   GLN   578      -4.504 -23.476  -5.669  1.00                 N  
ATOM    360  CA  GLN   578      -5.636 -23.207  -6.602  1.00                 C  
ATOM    361  C   GLN   578      -6.353 -21.865  -6.343  1.00                 C  
ATOM    362  O   GLN   578      -6.658 -21.150  -7.275  1.00                 O  
ATOM    363  CB  GLN   578      -6.669 -24.333  -6.530  1.00                 C  
ATOM    364  CD  GLN   578      -7.197 -26.770  -6.933  1.00                 C  
ATOM    365  CG  GLN   578      -6.195 -25.649  -7.125  1.00                 C  
ATOM    366  OE1 GLN   578      -7.959 -26.776  -5.966  1.00                 O  
ATOM    367  NE2 GLN   578      -7.199 -27.725  -7.855  1.00                 N  
ATOM    368  N   ARG   579      -6.628 -21.508  -5.107  1.00                 N  
ATOM    369  CA  ARG   579      -7.334 -20.231  -4.798  1.00                 C  
ATOM    370  C   ARG   579      -6.382 -19.029  -4.799  1.00                 C  
ATOM    371  O   ARG   579      -6.734 -17.944  -4.381  1.00                 O  
ATOM    372  CB  ARG   579      -8.040 -20.323  -3.444  1.00                 C  
ATOM    373  CD  ARG   579      -9.867 -21.329  -2.048  1.00                 C  
ATOM    374  NE  ARG   579     -10.961 -22.295  -1.991  1.00                 N  
ATOM    375  CG  ARG   579      -9.209 -21.293  -3.418  1.00                 C  
ATOM    376  CZ  ARG   579     -12.215 -22.025  -2.340  1.00                 C  
ATOM    377  NH1 ARG   579     -13.144 -22.967  -2.255  1.00                 N  
ATOM    378  NH2 ARG   579     -12.536 -20.814  -2.773  1.00                 N  
ATOM    379  N   LEU   580      -5.178 -19.220  -5.264  1.00                 N  
ATOM    380  CA  LEU   580      -4.202 -18.093  -5.295  1.00                 C  
ATOM    381  C   LEU   580      -4.751 -16.954  -6.157  1.00                 C  
ATOM    382  O   LEU   580      -4.566 -15.791  -5.855  1.00                 O  
ATOM    383  CB  LEU   580      -2.849 -18.571  -5.825  1.00                 C  
ATOM    384  CG  LEU   580      -2.062 -19.519  -4.919  1.00                 C  
ATOM    385  CD1 LEU   580      -0.834 -20.055  -5.638  1.00                 C  
ATOM    386  CD2 LEU   580      -1.657 -18.819  -3.630  1.00                 C  
ATOM    387  N   TYR   581      -5.424 -17.275  -7.228  1.00                 N  
ATOM    388  CA  TYR   581      -5.987 -16.207  -8.101  1.00                 C  
ATOM    389  C   TYR   581      -6.899 -15.302  -7.274  1.00                 C  
ATOM    390  O   TYR   581      -6.881 -14.094  -7.411  1.00                 O  
ATOM    391  CB  TYR   581      -6.747 -16.822  -9.278  1.00                 C  
ATOM    392  CG  TYR   581      -7.348 -15.803 -10.219  1.00                 C  
ATOM    393  OH  TYR   581      -8.987 -12.997 -12.814  1.00                 O  
ATOM    394  CZ  TYR   581      -8.446 -13.926 -11.954  1.00                 C  
ATOM    395  CD1 TYR   581      -6.560 -15.150 -11.158  1.00                 C  
ATOM    396  CE1 TYR   581      -7.101 -14.217 -12.022  1.00                 C  
ATOM    397  CD2 TYR   581      -8.702 -15.496 -10.165  1.00                 C  
ATOM    398  CE2 TYR   581      -9.260 -14.566 -11.021  1.00                 C  
ATOM    399  N   GLU   582      -7.699 -15.876  -6.415  1.00                 N  
ATOM    400  CA  GLU   582      -8.592 -15.050  -5.560  1.00                 C  
ATOM    401  C   GLU   582      -7.741 -14.139  -4.675  1.00                 C  
ATOM    402  O   GLU   582      -8.067 -12.989  -4.455  1.00                 O  
ATOM    403  CB  GLU   582      -9.502 -15.944  -4.715  1.00                 C  
ATOM    404  CD  GLU   582     -11.402 -17.607  -4.657  1.00                 C  
ATOM    405  CG  GLU   582     -10.570 -16.673  -5.514  1.00                 C  
ATOM    406  OE1 GLU   582     -11.029 -17.830  -3.486  1.00                 O  
ATOM    407  OE2 GLU   582     -12.428 -18.116  -5.157  1.00                 O  
ATOM    408  N   ILE   583      -6.650 -14.645  -4.168  1.00                 N  
ATOM    409  CA  ILE   583      -5.761 -13.808  -3.320  1.00                 C  
ATOM    410  C   ILE   583      -5.041 -12.787  -4.205  1.00                 C  
ATOM    411  O   ILE   583      -4.923 -11.627  -3.865  1.00                 O  
ATOM    412  CB  ILE   583      -4.751 -14.669  -2.539  1.00                 C  
ATOM    413  CD1 ILE   583      -4.601 -16.593  -0.873  1.00                 C  
ATOM    414  CG1 ILE   583      -5.474 -15.529  -1.500  1.00                 C  
ATOM    415  CG2 ILE   583      -3.682 -13.793  -1.905  1.00                 C  
ATOM    416  N   LYS   584      -4.559 -13.215  -5.341  1.00                 N  
ATOM    417  CA  LYS   584      -3.855 -12.275  -6.259  1.00                 C  
ATOM    418  C   LYS   584      -4.814 -11.170  -6.710  1.00                 C  
ATOM    419  O   LYS   584      -4.418 -10.040  -6.918  1.00                 O  
ATOM    420  CB  LYS   584      -3.290 -13.027  -7.466  1.00                 C  
ATOM    421  CD  LYS   584      -1.612 -14.656  -8.376  1.00                 C  
ATOM    422  CE  LYS   584      -0.433 -15.559  -8.049  1.00                 C  
ATOM    423  CG  LYS   584      -2.119 -13.939  -7.136  1.00                 C  
ATOM    424  NZ  LYS   584       0.049 -16.299  -9.247  1.00                 N  
ATOM    425  N   MET   585      -6.068 -11.490  -6.878  1.00                 N  
ATOM    426  CA  MET   585      -7.049 -10.461  -7.329  1.00                 C  
ATOM    427  C   MET   585      -7.338  -9.463  -6.202  1.00                 C  
ATOM    428  O   MET   585      -7.466  -8.277  -6.433  1.00                 O  
ATOM    429  CB  MET   585      -8.345 -11.125  -7.798  1.00                 C  
ATOM    430  SD  MET   585      -7.646 -10.926 -10.472  1.00                 S  
ATOM    431  CE  MET   585      -9.066  -9.862 -10.710  1.00                 C  
ATOM    432  CG  MET   585      -8.202 -11.929  -9.080  1.00                 C  
ATOM    433  N   SER   586      -7.459  -9.929  -4.989  1.00                 N  
ATOM    434  CA  SER   586      -7.768  -8.999  -3.863  1.00                 C  
ATOM    435  C   SER   586      -6.550  -8.126  -3.547  1.00                 C  
ATOM    436  O   SER   586      -6.664  -6.928  -3.386  1.00                 O  
ATOM    437  CB  SER   586      -8.202  -9.784  -2.624  1.00                 C  
ATOM    438  OG  SER   586      -7.145 -10.591  -2.134  1.00                 O  
ATOM    439  N   CYS   587      -5.387  -8.709  -3.449  1.00                 N  
ATOM    440  CA  CYS   587      -4.178  -7.894  -3.138  1.00                 C  
ATOM    441  C   CYS   587      -3.950  -6.877  -4.257  1.00                 C  
ATOM    442  O   CYS   587      -3.606  -5.738  -4.013  1.00                 O  
ATOM    443  CB  CYS   587      -2.955  -8.796  -2.959  1.00                 C  
ATOM    444  SG  CYS   587      -2.985  -9.806  -1.460  1.00                 S  
ATOM    445  N   SER   588      -4.142  -7.278  -5.484  1.00                 N  
ATOM    446  CA  SER   588      -3.952  -6.328  -6.617  1.00                 C  
ATOM    447  C   SER   588      -5.064  -5.276  -6.594  1.00                 C  
ATOM    448  O   SER   588      -4.851  -4.126  -6.921  1.00                 O  
ATOM    449  CB  SER   588      -3.938  -7.079  -7.950  1.00                 C  
ATOM    450  OG  SER   588      -5.194  -7.680  -8.210  1.00                 O  
ATOM    451  N   LYS   589      -6.251  -5.662  -6.212  1.00                 N  
ATOM    452  CA  LYS   589      -7.377  -4.685  -6.177  1.00                 C  
ATOM    453  C   LYS   589      -7.146  -3.670  -5.054  1.00                 C  
ATOM    454  O   LYS   589      -7.283  -2.479  -5.249  1.00                 O  
ATOM    455  CB  LYS   589      -8.711  -5.411  -5.988  1.00                 C  
ATOM    456  CD  LYS   589     -11.213  -5.283  -5.852  1.00                 C  
ATOM    457  CE  LYS   589     -12.428  -4.373  -5.937  1.00                 C  
ATOM    458  CG  LYS   589      -9.921  -4.492  -5.979  1.00                 C  
ATOM    459  NZ  LYS   589     -12.512  -3.449  -4.772  1.00                 N  
ATOM    460  N   VAL   590      -6.802  -4.127  -3.878  1.00                 N  
ATOM    461  CA  VAL   590      -6.582  -3.176  -2.752  1.00                 C  
ATOM    462  C   VAL   590      -5.419  -2.245  -3.101  1.00                 C  
ATOM    463  O   VAL   590      -5.476  -1.051  -2.876  1.00                 O  
ATOM    464  CB  VAL   590      -6.312  -3.919  -1.430  1.00                 C  
ATOM    465  CG1 VAL   590      -5.883  -2.941  -0.347  1.00                 C  
ATOM    466  CG2 VAL   590      -7.544  -4.696  -0.994  1.00                 C  
ATOM    467  N   GLU   591      -4.369  -2.780  -3.659  1.00                 N  
ATOM    468  CA  GLU   591      -3.211  -1.928  -4.051  1.00                 C  
ATOM    469  C   GLU   591      -3.649  -0.929  -5.120  1.00                 C  
ATOM    470  O   GLU   591      -3.214   0.204  -5.138  1.00                 O  
ATOM    471  CB  GLU   591      -2.055  -2.794  -4.554  1.00                 C  
ATOM    472  CD  GLU   591      -0.698  -2.766  -2.424  1.00                 C  
ATOM    473  CG  GLU   591      -1.382  -3.622  -3.472  1.00                 C  
ATOM    474  OE1 GLU   591       0.102  -1.886  -2.806  1.00                 O  
ATOM    475  OE2 GLU   591      -0.961  -2.975  -1.221  1.00                 O  
ATOM    476  N   GLN   592      -4.496  -1.348  -6.020  1.00                 N  
ATOM    477  CA  GLN   592      -4.953  -0.433  -7.100  1.00                 C  
ATOM    478  C   GLN   592      -5.638   0.797  -6.498  1.00                 C  
ATOM    479  O   GLN   592      -5.446   1.904  -6.956  1.00                 O  
ATOM    480  CB  GLN   592      -5.901  -1.162  -8.055  1.00                 C  
ATOM    481  CD  GLN   592      -5.178   0.009 -10.173  1.00                 C  
ATOM    482  CG  GLN   592      -6.334  -0.333  -9.253  1.00                 C  
ATOM    483  OE1 GLN   592      -4.454  -0.876 -10.630  1.00                 O  
ATOM    484  NE2 GLN   592      -5.003   1.296 -10.448  1.00                 N  
ATOM    485  N   ALA   593      -6.440   0.621  -5.482  1.00                 N  
ATOM    486  CA  ALA   593      -7.121   1.799  -4.875  1.00                 C  
ATOM    487  C   ALA   593      -6.091   2.687  -4.174  1.00                 C  
ATOM    488  O   ALA   593      -6.202   3.897  -4.173  1.00                 O  
ATOM    489  CB  ALA   593      -8.198   1.345  -3.901  1.00                 C  
ATOM    490  N   LEU   594      -5.091   2.102  -3.579  1.00                 N  
ATOM    491  CA  LEU   594      -4.063   2.923  -2.882  1.00                 C  
ATOM    492  C   LEU   594      -3.299   3.764  -3.905  1.00                 C  
ATOM    493  O   LEU   594      -3.107   4.951  -3.726  1.00                 O  
ATOM    494  CB  LEU   594      -3.109   2.027  -2.090  1.00                 C  
ATOM    495  CG  LEU   594      -3.700   1.317  -0.871  1.00                 C  
ATOM    496  CD1 LEU   594      -2.705   0.324  -0.291  1.00                 C  
ATOM    497  CD2 LEU   594      -4.118   2.326   0.189  1.00                 C  
ATOM    498  N   GLY   595      -2.870   3.166  -4.981  1.00                 N  
ATOM    499  CA  GLY   595      -2.140   3.947  -6.016  1.00                 C  
ATOM    500  C   GLY   595      -2.995   5.154  -6.402  1.00                 C  
ATOM    501  O   GLY   595      -2.492   6.241  -6.612  1.00                 O  
ATOM    502  N   GLU   596      -4.288   4.978  -6.478  1.00                 N  
ATOM    503  CA  GLU   596      -5.174   6.126  -6.821  1.00                 C  
ATOM    504  C   GLU   596      -5.009   7.194  -5.745  1.00                 C  
ATOM    505  O   GLU   596      -5.091   8.379  -6.006  1.00                 O  
ATOM    506  CB  GLU   596      -6.628   5.664  -6.939  1.00                 C  
ATOM    507  CD  GLU   596      -8.342   4.307  -8.204  1.00                 C  
ATOM    508  CG  GLU   596      -6.903   4.782  -8.146  1.00                 C  
ATOM    509  OE1 GLU   596      -9.240   5.083  -7.815  1.00                 O  
ATOM    510  OE2 GLU   596      -8.571   3.159  -8.639  1.00                 O  
ATOM    511  N   PHE   597      -4.756   6.780  -4.533  1.00                 N  
ATOM    512  CA  PHE   597      -4.559   7.767  -3.443  1.00                 C  
ATOM    513  C   PHE   597      -3.222   8.455  -3.681  1.00                 C  
ATOM    514  O   PHE   597      -3.094   9.659  -3.564  1.00                 O  
ATOM    515  CB  PHE   597      -4.612   7.076  -2.079  1.00                 C  
ATOM    516  CG  PHE   597      -4.475   8.018  -0.917  1.00                 C  
ATOM    517  CZ  PHE   597      -4.215   9.759   1.234  1.00                 C  
ATOM    518  CD1 PHE   597      -5.522   8.846  -0.551  1.00                 C  
ATOM    519  CE1 PHE   597      -5.396   9.713   0.518  1.00                 C  
ATOM    520  CD2 PHE   597      -3.299   8.077  -0.190  1.00                 C  
ATOM    521  CE2 PHE   597      -3.173   8.943   0.879  1.00                 C  
ATOM    522  N   VAL   598      -2.231   7.695  -4.045  1.00                 N  
ATOM    523  CA  VAL   598      -0.907   8.295  -4.334  1.00                 C  
ATOM    524  C   VAL   598      -1.083   9.279  -5.497  1.00                 C  
ATOM    525  O   VAL   598      -0.536  10.365  -5.499  1.00                 O  
ATOM    526  CB  VAL   598       0.143   7.216  -4.658  1.00                 C  
ATOM    527  CG1 VAL   598       1.430   7.857  -5.155  1.00                 C  
ATOM    528  CG2 VAL   598       0.412   6.351  -3.437  1.00                 C  
ATOM    529  N   GLU   599      -1.865   8.908  -6.480  1.00                 N  
ATOM    530  CA  GLU   599      -2.110   9.821  -7.639  1.00                 C  
ATOM    531  C   GLU   599      -3.010  10.982  -7.201  1.00                 C  
ATOM    532  O   GLU   599      -2.758  12.128  -7.519  1.00                 O  
ATOM    533  CB  GLU   599      -2.740   9.053  -8.802  1.00                 C  
ATOM    534  CD  GLU   599      -1.715  10.396 -10.680  1.00                 C  
ATOM    535  CG  GLU   599      -2.996   9.899 -10.039  1.00                 C  
ATOM    536  OE1 GLU   599      -0.648   9.806 -10.411  1.00                 O  
ATOM    537  OE2 GLU   599      -1.779  11.377 -11.451  1.00                 O  
ATOM    538  N   PHE   600      -4.060  10.695  -6.476  1.00                 N  
ATOM    539  CA  PHE   600      -4.974  11.783  -6.019  1.00                 C  
ATOM    540  C   PHE   600      -4.194  12.746  -5.125  1.00                 C  
ATOM    541  O   PHE   600      -4.250  13.949  -5.289  1.00                 O  
ATOM    542  CB  PHE   600      -6.179  11.196  -5.281  1.00                 C  
ATOM    543  CG  PHE   600      -7.187  10.548  -6.186  1.00                 C  
ATOM    544  CZ  PHE   600      -9.056   9.356  -7.864  1.00                 C  
ATOM    545  CD1 PHE   600      -7.339   9.173  -6.206  1.00                 C  
ATOM    546  CE1 PHE   600      -8.267   8.577  -7.039  1.00                 C  
ATOM    547  CD2 PHE   600      -7.984  11.314  -7.019  1.00                 C  
ATOM    548  CE2 PHE   600      -8.912  10.718  -7.852  1.00                 C  
ATOM    549  N   GLY   601      -3.460  12.221  -4.182  1.00                 N  
ATOM    550  CA  GLY   601      -2.655  13.097  -3.295  1.00                 C  
ATOM    551  C   GLY   601      -1.619  13.824  -4.147  1.00                 C  
ATOM    552  O   GLY   601      -1.326  14.984  -3.937  1.00                 O  
ATOM    553  N   GLN   602      -1.065  13.140  -5.108  1.00                 N  
ATOM    554  CA  GLN   602      -0.051  13.771  -5.998  1.00                 C  
ATOM    555  C   GLN   602      -0.689  14.919  -6.777  1.00                 C  
ATOM    556  O   GLN   602      -0.141  15.999  -6.868  1.00                 O  
ATOM    557  CB  GLN   602       0.545  12.733  -6.951  1.00                 C  
ATOM    558  CD  GLN   602       2.182  12.229  -8.808  1.00                 C  
ATOM    559  CG  GLN   602       1.617  13.285  -7.877  1.00                 C  
ATOM    560  OE1 GLN   602       1.442  11.421  -9.368  1.00                 O  
ATOM    561  NE2 GLN   602       3.500  12.234  -8.975  1.00                 N  
ATOM    562  N   GLY   603      -1.836  14.692  -7.355  1.00                 N  
ATOM    563  CA  GLY   603      -2.498  15.776  -8.129  1.00                 C  
ATOM    564  C   GLY   603      -2.744  16.973  -7.213  1.00                 C  
ATOM    565  O   GLY   603      -2.541  18.108  -7.592  1.00                 O  
ATOM    566  N   THR   604      -3.178  16.731  -6.007  1.00                 N  
ATOM    567  CA  THR   604      -3.418  17.858  -5.063  1.00                 C  
ATOM    568  C   THR   604      -2.082  18.482  -4.657  1.00                 C  
ATOM    569  O   THR   604      -1.956  19.686  -4.547  1.00                 O  
ATOM    570  CB  THR   604      -4.189  17.393  -3.813  1.00                 C  
ATOM    571  OG1 THR   604      -3.439  16.376  -3.137  1.00                 O  
ATOM    572  CG2 THR   604      -5.542  16.820  -4.205  1.00                 C  
ATOM    573  N   LEU   605      -1.080  17.676  -4.436  1.00                 N  
ATOM    574  CA  LEU   605       0.247  18.227  -4.041  1.00                 C  
ATOM    575  C   LEU   605       0.766  19.149  -5.146  1.00                 C  
ATOM    576  O   LEU   605       1.365  20.174  -4.882  1.00                 O  
ATOM    577  CB  LEU   605       1.237  17.094  -3.764  1.00                 C  
ATOM    578  CG  LEU   605       2.643  17.513  -3.330  1.00                 C  
ATOM    579  CD1 LEU   605       2.591  18.310  -2.036  1.00                 C  
ATOM    580  CD2 LEU   605       3.540  16.295  -3.166  1.00                 C  
ATOM    581  N   ALA   606       0.543  18.794  -6.381  1.00                 N  
ATOM    582  CA  ALA   606       1.025  19.648  -7.504  1.00                 C  
ATOM    583  C   ALA   606       0.254  20.969  -7.507  1.00                 C  
ATOM    584  O   ALA   606      -0.762  21.107  -6.855  1.00                 O  
ATOM    585  CB  ALA   606       0.865  18.920  -8.830  1.00                 C  
ATOM    586  N   ASN   607       0.728  21.942  -8.237  1.00                 N  
ATOM    587  CA  ASN   607       0.019  23.252  -8.282  1.00                 C  
ATOM    588  C   ASN   607      -0.044  23.852  -6.873  1.00                 C  
ATOM    589  O   ASN   607      -0.687  24.857  -6.643  1.00                 O  
ATOM    590  CB  ASN   607      -1.379  23.084  -8.881  1.00                 C  
ATOM    591  CG  ASN   607      -1.342  22.652 -10.334  1.00                 C  
ATOM    592  OD1 ASN   607      -0.532  23.146 -11.118  1.00                 O  
ATOM    593  ND2 ASN   607      -2.221  21.725 -10.696  1.00                 N  
ATOM    594  N   SER   608       0.609  23.234  -5.926  1.00                 N  
ATOM    595  CA  SER   608       0.584  23.760  -4.529  1.00                 C  
ATOM    596  C   SER   608       1.779  24.692  -4.321  1.00                 C  
ATOM    597  O   SER   608       2.920  24.276  -4.359  1.00                 O  
ATOM    598  CB  SER   608       0.602  22.608  -3.522  1.00                 C  
ATOM    599  OG  SER   608       0.659  23.094  -2.192  1.00                 O  
ATOM    600  N   ALA   609       1.523  25.953  -4.102  1.00                 N  
ATOM    601  CA  ALA   609       2.640  26.917  -3.894  1.00                 C  
ATOM    602  C   ALA   609       2.244  27.953  -2.837  1.00                 C  
ATOM    603  O   ALA   609       1.096  28.340  -2.729  1.00                 O  
ATOM    604  CB  ALA   609       3.006  27.596  -5.205  1.00                 C  
ATOM    605  N   LYS   610       3.189  28.403  -2.055  1.00                 N  
ATOM    606  CA  LYS   610       2.875  29.414  -1.005  1.00                 C  
ATOM    607  C   LYS   610       4.131  29.693  -0.175  1.00                 C  
ATOM    608  O   LYS   610       4.472  28.949   0.723  1.00                 O  
ATOM    609  CB  LYS   610       1.729  28.926  -0.117  1.00                 C  
ATOM    610  CD  LYS   610       0.650  31.128   0.419  1.00                 C  
ATOM    611  CE  LYS   610       0.218  32.077   1.525  1.00                 C  
ATOM    612  CG  LYS   610       1.340  29.898   0.985  1.00                 C  
ATOM    613  NZ  LYS   610      -0.393  33.321   0.982  1.00                 N  
ATOM    614  N   LEU   611       4.822  30.761  -0.466  1.00                 N  
ATOM    615  CA  LEU   611       6.058  31.083   0.304  1.00                 C  
ATOM    616  C   LEU   611       5.699  31.301   1.775  1.00                 C  
ATOM    617  O   LEU   611       6.454  30.963   2.664  1.00                 O  
ATOM    618  CB  LEU   611       6.747  32.318  -0.281  1.00                 C  
ATOM    619  CG  LEU   611       7.372  32.152  -1.667  1.00                 C  
ATOM    620  CD1 LEU   611       7.871  33.489  -2.195  1.00                 C  
ATOM    621  CD2 LEU   611       8.508  31.142  -1.628  1.00                 C  
ATOM    622  N   SER   612       4.551  31.863   2.039  1.00                 N  
ATOM    623  CA  SER   612       4.153  32.111   3.454  1.00                 C  
ATOM    624  C   SER   612       4.118  30.782   4.213  1.00                 C  
ATOM    625  O   SER   612       4.415  30.722   5.389  1.00                 O  
ATOM    626  CB  SER   612       2.794  32.812   3.513  1.00                 C  
ATOM    627  OG  SER   612       2.867  34.113   2.957  1.00                 O  
ATOM    628  N   ASP   613       3.756  29.718   3.550  1.00                 N  
ATOM    629  CA  ASP   613       3.698  28.399   4.238  1.00                 C  
ATOM    630  C   ASP   613       4.776  27.479   3.658  1.00                 C  
ATOM    631  O   ASP   613       5.227  27.661   2.545  1.00                 O  
ATOM    632  CB  ASP   613       2.307  27.778   4.090  1.00                 C  
ATOM    633  CG  ASP   613       1.237  28.567   4.818  1.00                 C  
ATOM    634  OD1 ASP   613       1.588  29.338   5.736  1.00                 O  
ATOM    635  OD2 ASP   613       0.047  28.415   4.471  1.00                 O  
ATOM    636  N   ARG   614       5.192  26.495   4.408  1.00                 N  
ATOM    637  CA  ARG   614       6.242  25.565   3.903  1.00                 C  
ATOM    638  C   ARG   614       6.278  24.308   4.773  1.00                 C  
ATOM    639  O   ARG   614       6.629  23.236   4.317  1.00                 O  
ATOM    640  CB  ARG   614       7.607  26.256   3.887  1.00                 C  
ATOM    641  CD  ARG   614      10.027  26.184   3.226  1.00                 C  
ATOM    642  NE  ARG   614      11.131  25.359   2.741  1.00                 N  
ATOM    643  CG  ARG   614       8.731  25.397   3.331  1.00                 C  
ATOM    644  CZ  ARG   614      12.371  25.800   2.562  1.00                 C  
ATOM    645  NH1 ARG   614      13.311  24.977   2.117  1.00                 N  
ATOM    646  NH2 ARG   614      12.670  27.064   2.829  1.00                 N  
ATOM    647  N   LYS   615       5.917  24.425   6.021  1.00                 N  
ATOM    648  CA  LYS   615       5.931  23.232   6.912  1.00                 C  
ATOM    649  C   LYS   615       4.908  22.213   6.409  1.00                 C  
ATOM    650  O   LYS   615       5.123  21.019   6.478  1.00                 O  
ATOM    651  CB  LYS   615       5.636  23.639   8.357  1.00                 C  
ATOM    652  CD  LYS   615       6.392  24.806  10.447  1.00                 C  
ATOM    653  CE  LYS   615       7.508  25.597  11.109  1.00                 C  
ATOM    654  CG  LYS   615       6.758  24.418   9.024  1.00                 C  
ATOM    655  NZ  LYS   615       7.145  26.021  12.489  1.00                 N  
ATOM    656  N   LEU   616       3.791  22.673   5.908  1.00                 N  
ATOM    657  CA  LEU   616       2.755  21.724   5.410  1.00                 C  
ATOM    658  C   LEU   616       3.356  20.839   4.317  1.00                 C  
ATOM    659  O   LEU   616       3.205  19.633   4.334  1.00                 O  
ATOM    660  CB  LEU   616       1.536  22.487   4.887  1.00                 C  
ATOM    661  CG  LEU   616       0.681  23.200   5.937  1.00                 C  
ATOM    662  CD1 LEU   616      -0.366  24.079   5.270  1.00                 C  
ATOM    663  CD2 LEU   616       0.016  22.193   6.863  1.00                 C  
ATOM    664  N   ILE   617       4.047  21.418   3.372  1.00                 N  
ATOM    665  CA  ILE   617       4.680  20.588   2.310  1.00                 C  
ATOM    666  C   ILE   617       5.676  19.638   2.968  1.00                 C  
ATOM    667  O   ILE   617       5.733  18.466   2.657  1.00                 O  
ATOM    668  CB  ILE   617       5.363  21.463   1.242  1.00                 C  
ATOM    669  CD1 ILE   617       4.901  23.325  -0.436  1.00                 C  
ATOM    670  CG1 ILE   617       4.317  22.236   0.438  1.00                 C  
ATOM    671  CG2 ILE   617       6.252  20.613   0.347  1.00                 C  
ATOM    672  N   SER   618       6.458  20.138   3.888  1.00                 N  
ATOM    673  CA  SER   618       7.434  19.264   4.589  1.00                 C  
ATOM    674  C   SER   618       6.673  18.150   5.308  1.00                 C  
ATOM    675  O   SER   618       6.985  16.984   5.176  1.00                 O  
ATOM    676  CB  SER   618       8.278  20.082   5.569  1.00                 C  
ATOM    677  OG  SER   618       9.198  19.256   6.261  1.00                 O  
ATOM    678  N   LYS   619       5.673  18.506   6.071  1.00                 N  
ATOM    679  CA  LYS   619       4.869  17.475   6.788  1.00                 C  
ATOM    680  C   LYS   619       4.148  16.580   5.773  1.00                 C  
ATOM    681  O   LYS   619       4.129  15.373   5.904  1.00                 O  
ATOM    682  CB  LYS   619       3.867  18.139   7.734  1.00                 C  
ATOM    683  CD  LYS   619       3.454  19.454   9.832  1.00                 C  
ATOM    684  CE  LYS   619       4.090  20.125  11.038  1.00                 C  
ATOM    685  CG  LYS   619       4.502  18.798   8.948  1.00                 C  
ATOM    686  NZ  LYS   619       3.079  20.809  11.891  1.00                 N  
ATOM    687  N   LEU   620       3.552  17.163   4.765  1.00                 N  
ATOM    688  CA  LEU   620       2.836  16.346   3.741  1.00                 C  
ATOM    689  C   LEU   620       3.850  15.551   2.915  1.00                 C  
ATOM    690  O   LEU   620       3.692  14.367   2.696  1.00                 O  
ATOM    691  CB  LEU   620       1.983  17.242   2.841  1.00                 C  
ATOM    692  CG  LEU   620       1.200  16.539   1.730  1.00                 C  
ATOM    693  CD1 LEU   620       0.224  15.531   2.316  1.00                 C  
ATOM    694  CD2 LEU   620       0.461  17.552   0.870  1.00                 C  
ATOM    695  N   SER   621       4.891  16.192   2.456  1.00                 N  
ATOM    696  CA  SER   621       5.916  15.467   1.652  1.00                 C  
ATOM    697  C   SER   621       6.536  14.349   2.494  1.00                 C  
ATOM    698  O   SER   621       6.754  13.252   2.021  1.00                 O  
ATOM    699  CB  SER   621       6.992  16.436   1.156  1.00                 C  
ATOM    700  OG  SER   621       6.454  17.367   0.234  1.00                 O  
ATOM    701  N   LYS   622       6.823  14.619   3.737  1.00                 N  
ATOM    702  CA  LYS   622       7.435  13.574   4.608  1.00                 C  
ATOM    703  C   LYS   622       6.494  12.369   4.707  1.00                 C  
ATOM    704  O   LYS   622       6.908  11.234   4.568  1.00                 O  
ATOM    705  CB  LYS   622       7.739  14.143   5.995  1.00                 C  
ATOM    706  CD  LYS   622       8.700  13.792   8.287  1.00                 C  
ATOM    707  CE  LYS   622       9.312  12.788   9.251  1.00                 C  
ATOM    708  CG  LYS   622       8.382  13.148   6.947  1.00                 C  
ATOM    709  NZ  LYS   622       9.629  13.406  10.568  1.00                 N  
ATOM    710  N   TYR   623       5.233  12.603   4.945  1.00                 N  
ATOM    711  CA  TYR   623       4.271  11.468   5.056  1.00                 C  
ATOM    712  C   TYR   623       3.964  10.904   3.664  1.00                 C  
ATOM    713  O   TYR   623       3.795   9.712   3.492  1.00                 O  
ATOM    714  CB  TYR   623       2.986  11.921   5.751  1.00                 C  
ATOM    715  CG  TYR   623       3.160  12.226   7.222  1.00                 C  
ATOM    716  OH  TYR   623       3.642  13.080  11.263  1.00                 O  
ATOM    717  CZ  TYR   623       3.482  12.796   9.926  1.00                 C  
ATOM    718  CD1 TYR   623       3.534  13.495   7.646  1.00                 C  
ATOM    719  CE1 TYR   623       3.695  13.782   8.988  1.00                 C  
ATOM    720  CD2 TYR   623       2.949  11.244   8.182  1.00                 C  
ATOM    721  CE2 TYR   623       3.106  11.514   9.528  1.00                 C  
ATOM    722  N   LEU   624       3.881  11.751   2.673  1.00                 N  
ATOM    723  CA  LEU   624       3.565  11.269   1.294  1.00                 C  
ATOM    724  C   LEU   624       4.754  10.486   0.731  1.00                 C  
ATOM    725  O   LEU   624       4.603   9.396   0.216  1.00                 O  
ATOM    726  CB  LEU   624       3.211  12.446   0.383  1.00                 C  
ATOM    727  CG  LEU   624       2.877  12.102  -1.070  1.00                 C  
ATOM    728  CD1 LEU   624       1.672  11.176  -1.140  1.00                 C  
ATOM    729  CD2 LEU   624       2.620  13.366  -1.876  1.00                 C  
ATOM    730  N   ILE   625       5.939  11.031   0.820  1.00                 N  
ATOM    731  CA  ILE   625       7.126  10.311   0.279  1.00                 C  
ATOM    732  C   ILE   625       7.319   9.018   1.066  1.00                 C  
ATOM    733  O   ILE   625       7.706   8.001   0.525  1.00                 O  
ATOM    734  CB  ILE   625       8.391  11.187   0.334  1.00                 C  
ATOM    735  CD1 ILE   625       9.335  13.418  -0.461  1.00                 C  
ATOM    736  CG1 ILE   625       8.273  12.356  -0.647  1.00                 C  
ATOM    737  CG2 ILE   625       9.632  10.349   0.070  1.00                 C  
ATOM    738  N   PRO   626       7.032   9.043   2.339  1.00                 N  
ATOM    739  CA  PRO   626       7.175   7.806   3.148  1.00                 C  
ATOM    740  C   PRO   626       6.185   6.780   2.606  1.00                 C  
ATOM    741  O   PRO   626       6.467   5.602   2.534  1.00                 O  
ATOM    742  CB  PRO   626       6.848   8.256   4.573  1.00                 C  
ATOM    743  CD  PRO   626       6.818  10.253   3.254  1.00                 C  
ATOM    744  CG  PRO   626       7.204   9.705   4.599  1.00                 C  
ATOM    745  N   LEU   627       5.027   7.235   2.207  1.00                 N  
ATOM    746  CA  LEU   627       4.003   6.308   1.655  1.00                 C  
ATOM    747  C   LEU   627       4.510   5.776   0.318  1.00                 C  
ATOM    748  O   LEU   627       4.343   4.621  -0.015  1.00                 O  
ATOM    749  CB  LEU   627       2.659   7.023   1.503  1.00                 C  
ATOM    750  CG  LEU   627       1.497   6.178   0.979  1.00                 C  
ATOM    751  CD1 LEU   627       1.232   4.997   1.901  1.00                 C  
ATOM    752  CD2 LEU   627       0.241   7.023   0.829  1.00                 C  
ATOM    753  N   GLN   628       5.145   6.623  -0.441  1.00                 N  
ATOM    754  CA  GLN   628       5.694   6.196  -1.756  1.00                 C  
ATOM    755  C   GLN   628       6.720   5.091  -1.530  1.00                 C  
ATOM    756  O   GLN   628       6.670   4.039  -2.139  1.00                 O  
ATOM    757  CB  GLN   628       6.315   7.387  -2.490  1.00                 C  
ATOM    758  CD  GLN   628       5.959   9.624  -3.606  1.00                 C  
ATOM    759  CG  GLN   628       5.303   8.406  -2.986  1.00                 C  
ATOM    760  OE1 GLN   628       7.148   9.871  -3.405  1.00                 O  
ATOM    761  NE2 GLN   628       5.183  10.391  -4.364  1.00                 N  
ATOM    762  N   GLN   629       7.659   5.330  -0.657  1.00                 N  
ATOM    763  CA  GLN   629       8.704   4.315  -0.387  1.00                 C  
ATOM    764  C   GLN   629       8.059   3.071   0.222  1.00                 C  
ATOM    765  O   GLN   629       8.411   1.956  -0.105  1.00                 O  
ATOM    766  CB  GLN   629       9.778   4.886   0.541  1.00                 C  
ATOM    767  CD  GLN   629      11.630   6.570   0.877  1.00                 C  
ATOM    768  CG  GLN   629      10.656   5.946  -0.103  1.00                 C  
ATOM    769  OE1 GLN   629      11.356   6.648   2.075  1.00                 O  
ATOM    770  NE2 GLN   629      12.772   7.018   0.369  1.00                 N  
ATOM    771  N   ALA   630       7.117   3.253   1.107  1.00                 N  
ATOM    772  CA  ALA   630       6.465   2.080   1.750  1.00                 C  
ATOM    773  C   ALA   630       5.584   1.353   0.731  1.00                 C  
ATOM    774  O   ALA   630       5.459   0.146   0.758  1.00                 O  
ATOM    775  CB  ALA   630       5.648   2.522   2.954  1.00                 C  
ATOM    776  N   LEU   631       4.962   2.078  -0.159  1.00                 N  
ATOM    777  CA  LEU   631       4.052   1.422  -1.139  1.00                 C  
ATOM    778  C   LEU   631       4.867   0.570  -2.119  1.00                 C  
ATOM    779  O   LEU   631       4.468  -0.521  -2.480  1.00                 O  
ATOM    780  CB  LEU   631       3.227   2.470  -1.889  1.00                 C  
ATOM    781  CG  LEU   631       2.216   1.936  -2.906  1.00                 C  
ATOM    782  CD1 LEU   631       1.205   1.023  -2.231  1.00                 C  
ATOM    783  CD2 LEU   631       1.507   3.082  -3.611  1.00                 C  
ATOM    784  N   GLN   632       6.007   1.043  -2.548  1.00                 N  
ATOM    785  CA  GLN   632       6.828   0.238  -3.501  1.00                 C  
ATOM    786  C   GLN   632       7.422  -0.970  -2.769  1.00                 C  
ATOM    787  O   GLN   632       7.659  -2.008  -3.353  1.00                 O  
ATOM    788  CB  GLN   632       7.931   1.100  -4.119  1.00                 C  
ATOM    789  CD  GLN   632       6.666   1.658  -6.233  1.00                 C  
ATOM    790  CG  GLN   632       7.419   2.200  -5.034  1.00                 C  
ATOM    791  OE1 GLN   632       5.437   1.700  -6.278  1.00                 O  
ATOM    792  NE2 GLN   632       7.404   1.144  -7.211  1.00                 N  
ATOM    793  N   GLN   633       7.671  -0.839  -1.493  1.00                 N  
ATOM    794  CA  GLN   633       8.241  -1.977  -0.715  1.00                 C  
ATOM    795  C   GLN   633       7.234  -3.130  -0.634  1.00                 C  
ATOM    796  O   GLN   633       7.603  -4.286  -0.674  1.00                 O  
ATOM    797  CB  GLN   633       8.642  -1.519   0.689  1.00                 C  
ATOM    798  CD  GLN   633      10.152  -0.082   2.115  1.00                 C  
ATOM    799  CG  GLN   633       9.834  -0.577   0.718  1.00                 C  
ATOM    800  OE1 GLN   633       9.276  -0.027   2.979  1.00                 O  
ATOM    801  NE2 GLN   633      11.409   0.282   2.341  1.00                 N  
ATOM    802  N   MET   634       5.968  -2.837  -0.510  1.00                 N  
ATOM    803  CA  MET   634       4.964  -3.939  -0.444  1.00                 C  
ATOM    804  C   MET   634       4.788  -4.566  -1.829  1.00                 C  
ATOM    805  O   MET   634       4.550  -5.752  -1.954  1.00                 O  
ATOM    806  CB  MET   634       3.628  -3.416   0.088  1.00                 C  
ATOM    807  SD  MET   634       4.159  -4.241   2.679  1.00                 S  
ATOM    808  CE  MET   634       5.908  -3.900   2.866  1.00                 C  
ATOM    809  CG  MET   634       3.679  -2.937   1.530  1.00                 C  
ATOM    810  N   ARG   635       4.895  -3.789  -2.874  1.00                 N  
ATOM    811  CA  ARG   635       4.710  -4.363  -4.239  1.00                 C  
ATOM    812  C   ARG   635       5.748  -5.464  -4.463  1.00                 C  
ATOM    813  O   ARG   635       5.442  -6.520  -4.978  1.00                 O  
ATOM    814  CB  ARG   635       4.828  -3.268  -5.301  1.00                 C  
ATOM    815  CD  ARG   635       3.875  -1.197  -6.352  1.00                 C  
ATOM    816  NE  ARG   635       3.817  -1.732  -7.710  1.00                 N  
ATOM    817  CG  ARG   635       3.673  -2.280  -5.305  1.00                 C  
ATOM    818  CZ  ARG   635       4.217  -1.070  -8.791  1.00                 C  
ATOM    819  NH1 ARG   635       4.127  -1.637  -9.987  1.00                 N  
ATOM    820  NH2 ARG   635       4.706   0.157  -8.675  1.00                 N  
ATOM    821  N   VAL   636       6.975  -5.235  -4.071  1.00                 N  
ATOM    822  CA  VAL   636       8.016  -6.283  -4.257  1.00                 C  
ATOM    823  C   VAL   636       7.703  -7.449  -3.322  1.00                 C  
ATOM    824  O   VAL   636       7.748  -8.599  -3.712  1.00                 O  
ATOM    825  CB  VAL   636       9.429  -5.727  -4.000  1.00                 C  
ATOM    826  CG1 VAL   636      10.455  -6.849  -4.021  1.00                 C  
ATOM    827  CG2 VAL   636       9.778  -4.662  -5.028  1.00                 C  
ATOM    828  N   CYS   637       7.352  -7.160  -2.098  1.00                 N  
ATOM    829  CA  CYS   637       7.002  -8.254  -1.155  1.00                 C  
ATOM    830  C   CYS   637       5.735  -8.923  -1.679  1.00                 C  
ATOM    831  O   CYS   637       5.575 -10.126  -1.620  1.00                 O  
ATOM    832  CB  CYS   637       6.816  -7.703   0.260  1.00                 C  
ATOM    833  SG  CYS   637       8.343  -7.140   1.049  1.00                 S  
ATOM    834  N   ILE   638       4.839  -8.135  -2.209  1.00                 N  
ATOM    835  CA  ILE   638       3.576  -8.693  -2.760  1.00                 C  
ATOM    836  C   ILE   638       3.877  -9.427  -4.067  1.00                 C  
ATOM    837  O   ILE   638       3.394 -10.517  -4.304  1.00                 O  
ATOM    838  CB  ILE   638       2.521  -7.593  -2.979  1.00                 C  
ATOM    839  CD1 ILE   638       1.232  -5.760  -1.763  1.00                 C  
ATOM    840  CG1 ILE   638       2.063  -7.018  -1.637  1.00                 C  
ATOM    841  CG2 ILE   638       1.354  -8.128  -3.794  1.00                 C  
ATOM    842  N   LYS   639       4.679  -8.846  -4.919  1.00                 N  
ATOM    843  CA  LYS   639       5.008  -9.527  -6.202  1.00                 C  
ATOM    844  C   LYS   639       5.610 -10.897  -5.889  1.00                 C  
ATOM    845  O   LYS   639       5.446 -11.843  -6.633  1.00                 O  
ATOM    846  CB  LYS   639       5.968  -8.672  -7.031  1.00                 C  
ATOM    847  CD  LYS   639       6.350  -6.608  -8.408  1.00                 C  
ATOM    848  CE  LYS   639       5.720  -5.352  -8.987  1.00                 C  
ATOM    849  CG  LYS   639       5.341  -7.410  -7.601  1.00                 C  
ATOM    850  NZ  LYS   639       6.707  -4.536  -9.746  1.00                 N  
ATOM    851  N   HIS   640       6.299 -11.012  -4.785  1.00                 N  
ATOM    852  CA  HIS   640       6.909 -12.321  -4.423  1.00                 C  
ATOM    853  C   HIS   640       5.793 -13.337  -4.175  1.00                 C  
ATOM    854  O   HIS   640       5.890 -14.489  -4.553  1.00                 O  
ATOM    855  CB  HIS   640       7.807 -12.172  -3.193  1.00                 C  
ATOM    856  CG  HIS   640       8.493 -13.439  -2.789  1.00                 C  
ATOM    857  ND1 HIS   640       7.884 -14.401  -2.013  1.00                 N  
ATOM    858  CE1 HIS   640       8.744 -15.417  -1.818  1.00                 C  
ATOM    859  CD2 HIS   640       9.806 -14.027  -3.015  1.00                 C  
ATOM    860  NE2 HIS   640       9.899 -15.199  -2.417  1.00                 N  
ATOM    861  N   LEU   641       4.728 -12.917  -3.542  1.00                 N  
ATOM    862  CA  LEU   641       3.603 -13.855  -3.260  1.00                 C  
ATOM    863  C   LEU   641       2.974 -14.299  -4.581  1.00                 C  
ATOM    864  O   LEU   641       2.440 -15.385  -4.692  1.00                 O  
ATOM    865  CB  LEU   641       2.566 -13.190  -2.352  1.00                 C  
ATOM    866  CG  LEU   641       1.378 -14.058  -1.931  1.00                 C  
ATOM    867  CD1 LEU   641       1.853 -15.286  -1.170  1.00                 C  
ATOM    868  CD2 LEU   641       0.400 -13.257  -1.086  1.00                 C  
ATOM    869  N   ASP   642       3.037 -13.467  -5.583  1.00                 N  
ATOM    870  CA  ASP   642       2.451 -13.833  -6.904  1.00                 C  
ATOM    871  C   ASP   642       3.200 -15.039  -7.481  1.00                 C  
ATOM    872  O   ASP   642       2.604 -15.958  -8.008  1.00                 O  
ATOM    873  CB  ASP   642       2.509 -12.643  -7.864  1.00                 C  
ATOM    874  CG  ASP   642       1.526 -11.549  -7.497  1.00                 C  
ATOM    875  OD1 ASP   642       0.619 -11.816  -6.681  1.00                 O  
ATOM    876  OD2 ASP   642       1.663 -10.426  -8.025  1.00                 O  
ATOM    877  N   ASP   643       4.502 -15.045  -7.386  1.00                 N  
ATOM    878  CA  ASP   643       5.287 -16.190  -7.929  1.00                 C  
ATOM    879  C   ASP   643       6.642 -16.261  -7.223  1.00                 C  
ATOM    880  O   ASP   643       7.021 -15.366  -6.493  1.00                 O  
ATOM    881  CB  ASP   643       5.465 -16.048  -9.442  1.00                 C  
ATOM    882  CG  ASP   643       5.722 -17.376 -10.126  1.00                 C  
ATOM    883  OD1 ASP   643       6.096 -18.342  -9.427  1.00                 O  
ATOM    884  OD2 ASP   643       5.548 -17.452 -11.360  1.00                 O  
ATOM    885  N   ALA   644       7.376 -17.318  -7.435  1.00                 N  
ATOM    886  CA  ALA   644       8.707 -17.449  -6.777  1.00                 C  
ATOM    887  C   ALA   644       9.618 -18.320  -7.642  1.00                 C  
ATOM    888  O   ALA   644       9.208 -19.341  -8.158  1.00                 O  
ATOM    889  CB  ALA   644       8.553 -18.036  -5.382  1.00                 C  
ATOM    890  N   ASN   645      10.852 -17.928  -7.804  1.00                 N  
ATOM    891  CA  ASN   645      11.784 -18.738  -8.638  1.00                 C  
ATOM    892  C   ASN   645      11.902 -20.146  -8.046  1.00                 C  
ATOM    893  O   ASN   645      12.071 -21.116  -8.758  1.00                 O  
ATOM    894  CB  ASN   645      13.148 -18.053  -8.736  1.00                 C  
ATOM    895  CG  ASN   645      14.074 -18.737  -9.722  1.00                 C  
ATOM    896  OD1 ASN   645      14.774 -19.688  -9.374  1.00                 O  
ATOM    897  ND2 ASN   645      14.081 -18.254 -10.959  1.00                 N  
ATOM    898  N   TRP   646      13.066 -20.674  -8.253  1.00                 N  
ATOM    899  CA  TRP   646      13.509 -21.995  -7.835  1.00                 C  
ATOM    900  C   TRP   646      14.599 -21.977  -6.777  1.00                 C  
ATOM    901  O   TRP   646      14.844 -22.940  -6.046  1.00                 O  
ATOM    902  CB  TRP   646      14.014 -22.796  -9.037  1.00                 C  
ATOM    903  CG  TRP   646      12.942 -23.125 -10.031  1.00                 C  
ATOM    904  CD1 TRP   646      12.703 -22.494 -11.217  1.00                 C  
ATOM    905  NE1 TRP   646      11.636 -23.077 -11.858  1.00                 N  
ATOM    906  CD2 TRP   646      11.964 -24.167  -9.925  1.00                 C  
ATOM    907  CE2 TRP   646      11.166 -24.107 -11.082  1.00                 C  
ATOM    908  CH2 TRP   646       9.857 -25.931 -10.350  1.00                 C  
ATOM    909  CZ2 TRP   646      10.108 -24.986 -11.305  1.00                 C  
ATOM    910  CE3 TRP   646      11.685 -25.144  -8.964  1.00                 C  
ATOM    911  CZ3 TRP   646      10.635 -26.013  -9.190  1.00                 C  
ATOM    912  N   GLN   647      15.255 -20.846  -6.711  1.00                 N  
ATOM    913  CA  GLN   647      16.391 -20.596  -5.809  1.00                 C  
ATOM    914  C   GLN   647      16.081 -20.186  -4.381  1.00                 C  
ATOM    915  O   GLN   647      16.042 -19.002  -4.037  1.00                 O  
ATOM    916  CB  GLN   647      17.302 -19.509  -6.383  1.00                 C  
ATOM    917  CD  GLN   647      18.862 -21.054  -7.632  1.00                 C  
ATOM    918  CG  GLN   647      17.925 -19.865  -7.723  1.00                 C  
ATOM    919  OE1 GLN   647      19.890 -20.996  -6.957  1.00                 O  
ATOM    920  NE2 GLN   647      18.509 -22.137  -8.314  1.00                 N  
ATOM    921  N   ILE   648      15.855 -21.167  -3.528  1.00                 N  
ATOM    922  CA  ILE   648      15.560 -20.955  -2.098  1.00                 C  
ATOM    923  C   ILE   648      16.251 -22.042  -1.254  1.00                 C  
ATOM    924  O   ILE   648      17.055 -22.832  -1.757  1.00                 O  
ATOM    925  CB  ILE   648      14.044 -20.946  -1.830  1.00                 C  
ATOM    926  CD1 ILE   648      14.065 -19.001  -0.182  1.00                 C  
ATOM    927  CG1 ILE   648      13.757 -20.465  -0.406  1.00                 C  
ATOM    928  CG2 ILE   648      13.447 -22.320  -2.095  1.00                 C  
ATOM    929  N   THR   649      15.947 -22.094   0.035  1.00                 N  
ATOM    930  CA  THR   649      16.452 -23.087   0.959  1.00                 C  
ATOM    931  C   THR   649      16.089 -24.489   0.402  1.00                 C  
ATOM    932  O   THR   649      14.963 -24.984   0.506  1.00                 O  
ATOM    933  CB  THR   649      15.876 -22.887   2.373  1.00                 C  
ATOM    934  OG1 THR   649      16.239 -21.589   2.861  1.00                 O  
ATOM    935  CG2 THR   649      16.427 -23.937   3.326  1.00                 C  
ATOM    936  N   LYS   650      17.102 -25.110  -0.199  1.00                 N  
ATOM    937  CA  LYS   650      17.088 -26.449  -0.824  1.00                 C  
ATOM    938  C   LYS   650      16.686 -26.314  -2.300  1.00                 C  
ATOM    939  O   LYS   650      17.337 -26.838  -3.208  1.00                 O  
ATOM    940  CB  LYS   650      16.131 -27.380  -0.076  1.00                 C  
ATOM    941  CD  LYS   650      15.579 -28.639   2.024  1.00                 C  
ATOM    942  CE  LYS   650      15.979 -28.913   3.464  1.00                 C  
ATOM    943  CG  LYS   650      16.549 -27.679   1.355  1.00                 C  
ATOM    944  NZ  LYS   650      15.008 -29.812   4.149  1.00                 N  
ATOM    945  N   MET   651      15.585 -25.594  -2.537  1.00                 N  
ATOM    946  CA  MET   651      15.136 -25.336  -3.931  1.00                 C  
ATOM    947  C   MET   651      13.970 -24.362  -3.804  1.00                 C  
ATOM    948  O   MET   651      13.383 -24.226  -2.727  1.00                 O  
ATOM    949  CB  MET   651      14.753 -26.646  -4.622  1.00                 C  
ATOM    950  SD  MET   651      13.227 -28.956  -4.748  1.00                 S  
ATOM    951  CE  MET   651      14.562 -29.928  -4.054  1.00                 C  
ATOM    952  CG  MET   651      13.554 -27.347  -4.002  1.00                 C  
ATOM    953  N   SER   652      13.600 -23.675  -4.849  1.00                 N  
ATOM    954  CA  SER   652      12.512 -22.702  -4.850  1.00                 C  
ATOM    955  C   SER   652      11.134 -23.375  -4.798  1.00                 C  
ATOM    956  O   SER   652      10.536 -23.560  -3.734  1.00                 O  
ATOM    957  CB  SER   652      12.596 -21.805  -6.087  1.00                 C  
ATOM    958  OG  SER   652      11.537 -20.864  -6.107  1.00                 O  
ATOM    959  N   SER   653      10.603 -23.647  -6.006  1.00                 N  
ATOM    960  CA  SER   653       9.368 -24.457  -6.204  1.00                 C  
ATOM    961  C   SER   653       8.192 -23.768  -5.511  1.00                 C  
ATOM    962  O   SER   653       7.336 -23.189  -6.150  1.00                 O  
ATOM    963  CB  SER   653       9.566 -25.876  -5.667  1.00                 C  
ATOM    964  OG  SER   653      10.584 -26.555  -6.382  1.00                 O  
ATOM    965  N   ASP   654       8.157 -23.831  -4.210  1.00                 N  
ATOM    966  CA  ASP   654       7.071 -23.206  -3.393  1.00                 C  
ATOM    967  C   ASP   654       7.133 -21.676  -3.412  1.00                 C  
ATOM    968  O   ASP   654       8.196 -21.089  -3.449  1.00                 O  
ATOM    969  CB  ASP   654       7.138 -23.699  -1.946  1.00                 C  
ATOM    970  CG  ASP   654       6.727 -25.151  -1.806  1.00                 C  
ATOM    971  OD1 ASP   654       6.163 -25.705  -2.773  1.00                 O  
ATOM    972  OD2 ASP   654       6.968 -25.735  -0.728  1.00                 O  
ATOM    973  N   SER   655       6.001 -21.026  -3.385  1.00                 N  
ATOM    974  CA  SER   655       5.998 -19.536  -3.399  1.00                 C  
ATOM    975  C   SER   655       6.090 -19.010  -1.965  1.00                 C  
ATOM    976  O   SER   655       7.112 -18.509  -1.542  1.00                 O  
ATOM    977  CB  SER   655       4.741 -19.009  -4.094  1.00                 C  
ATOM    978  OG  SER   655       4.719 -17.592  -4.103  1.00                 O  
ATOM    979  N   ASN   656       5.028 -19.120  -1.213  1.00                 N  
ATOM    980  CA  ASN   656       5.054 -18.629   0.195  1.00                 C  
ATOM    981  C   ASN   656       4.177 -19.529   1.066  1.00                 C  
ATOM    982  O   ASN   656       3.389 -20.312   0.572  1.00                 O  
ATOM    983  CB  ASN   656       4.600 -17.169   0.262  1.00                 C  
ATOM    984  CG  ASN   656       5.584 -16.223  -0.397  1.00                 C  
ATOM    985  OD1 ASN   656       5.380 -15.792  -1.532  1.00                 O  
ATOM    986  ND2 ASN   656       6.656 -15.896   0.315  1.00                 N  
ATOM    987  N   LYS   657       4.304 -19.422   2.358  1.00                 N  
ATOM    988  CA  LYS   657       3.487 -20.276   3.264  1.00                 C  
ATOM    989  C   LYS   657       2.374 -19.426   3.876  1.00                 C  
ATOM    990  O   LYS   657       2.390 -18.214   3.786  1.00                 O  
ATOM    991  CB  LYS   657       4.367 -20.902   4.348  1.00                 C  
ATOM    992  CD  LYS   657       5.027 -22.924   3.016  1.00                 C  
ATOM    993  CE  LYS   657       6.180 -23.809   2.570  1.00                 C  
ATOM    994  CG  LYS   657       5.524 -21.726   3.809  1.00                 C  
ATOM    995  NZ  LYS   657       5.722 -24.912   1.681  1.00                 N  
ATOM    996  N   LYS   658       1.411 -20.043   4.504  1.00                 N  
ATOM    997  CA  LYS   658       0.305 -19.255   5.115  1.00                 C  
ATOM    998  C   LYS   658       0.902 -18.283   6.132  1.00                 C  
ATOM    999  O   LYS   658       0.344 -17.242   6.417  1.00                 O  
ATOM   1000  CB  LYS   658      -0.720 -20.186   5.767  1.00                 C  
ATOM   1001  CD  LYS   658      -2.775 -18.822   5.304  1.00                 C  
ATOM   1002  CE  LYS   658      -4.030 -18.206   5.901  1.00                 C  
ATOM   1003  CG  LYS   658      -1.912 -19.467   6.376  1.00                 C  
ATOM   1004  NZ  LYS   658      -4.859 -17.525   4.869  1.00                 N  
ATOM   1005  N   ASP   659       2.040 -18.617   6.674  1.00                 N  
ATOM   1006  CA  ASP   659       2.684 -17.728   7.677  1.00                 C  
ATOM   1007  C   ASP   659       2.960 -16.363   7.043  1.00                 C  
ATOM   1008  O   ASP   659       2.652 -15.332   7.608  1.00                 O  
ATOM   1009  CB  ASP   659       3.975 -18.360   8.203  1.00                 C  
ATOM   1010  CG  ASP   659       3.715 -19.548   9.108  1.00                 C  
ATOM   1011  OD1 ASP   659       2.558 -19.720   9.545  1.00                 O  
ATOM   1012  OD2 ASP   659       4.669 -20.306   9.381  1.00                 O  
ATOM   1013  N   ASP   660       3.546 -16.350   5.878  1.00                 N  
ATOM   1014  CA  ASP   660       3.815 -15.056   5.188  1.00                 C  
ATOM   1015  C   ASP   660       2.513 -14.265   5.028  1.00                 C  
ATOM   1016  O   ASP   660       2.504 -13.052   5.100  1.00                 O  
ATOM   1017  CB  ASP   660       4.468 -15.301   3.826  1.00                 C  
ATOM   1018  CG  ASP   660       5.903 -15.775   3.945  1.00                 C  
ATOM   1019  OD1 ASP   660       6.480 -15.654   5.047  1.00                 O  
ATOM   1020  OD2 ASP   660       6.452 -16.267   2.937  1.00                 O  
ATOM   1021  N   LEU   661       1.416 -14.936   4.800  1.00                 N  
ATOM   1022  CA  LEU   661       0.124 -14.212   4.640  1.00                 C  
ATOM   1023  C   LEU   661      -0.222 -13.475   5.935  1.00                 C  
ATOM   1024  O   LEU   661      -0.778 -12.395   5.911  1.00                 O  
ATOM   1025  CB  LEU   661      -0.992 -15.186   4.255  1.00                 C  
ATOM   1026  CG  LEU   661      -0.898 -15.807   2.860  1.00                 C  
ATOM   1027  CD1 LEU   661      -1.967 -16.873   2.673  1.00                 C  
ATOM   1028  CD2 LEU   661      -1.023 -14.738   1.786  1.00                 C  
ATOM   1029  N   TYR   662       0.111 -14.032   7.066  1.00                 N  
ATOM   1030  CA  TYR   662      -0.184 -13.318   8.333  1.00                 C  
ATOM   1031  C   TYR   662       0.580 -11.998   8.305  1.00                 C  
ATOM   1032  O   TYR   662       0.108 -10.976   8.763  1.00                 O  
ATOM   1033  CB  TYR   662       0.204 -14.179   9.536  1.00                 C  
ATOM   1034  CG  TYR   662      -0.069 -13.525  10.872  1.00                 C  
ATOM   1035  OH  TYR   662      -0.837 -11.730  14.543  1.00                 O  
ATOM   1036  CZ  TYR   662      -0.581 -12.323  13.328  1.00                 C  
ATOM   1037  CD1 TYR   662      -1.354 -13.492  11.398  1.00                 C  
ATOM   1038  CE1 TYR   662      -1.614 -12.896  12.617  1.00                 C  
ATOM   1039  CD2 TYR   662       0.959 -12.943  11.602  1.00                 C  
ATOM   1040  CE2 TYR   662       0.718 -12.342  12.824  1.00                 C  
ATOM   1041  N   ILE   663       1.760 -12.019   7.749  1.00                 N  
ATOM   1042  CA  ILE   663       2.562 -10.771   7.638  1.00                 C  
ATOM   1043  C   ILE   663       1.985  -9.890   6.527  1.00                 C  
ATOM   1044  O   ILE   663       1.958  -8.680   6.635  1.00                 O  
ATOM   1045  CB  ILE   663       4.048 -11.077   7.375  1.00                 C  
ATOM   1046  CD1 ILE   663       6.047 -12.344   8.321  1.00                 C  
ATOM   1047  CG1 ILE   663       4.672 -11.771   8.587  1.00                 C  
ATOM   1048  CG2 ILE   663       4.796  -9.805   7.003  1.00                 C  
ATOM   1049  N   PHE   664       1.515 -10.481   5.459  1.00                 N  
ATOM   1050  CA  PHE   664       0.925  -9.659   4.366  1.00                 C  
ATOM   1051  C   PHE   664      -0.368  -9.026   4.873  1.00                 C  
ATOM   1052  O   PHE   664      -0.598  -7.843   4.710  1.00                 O  
ATOM   1053  CB  PHE   664       0.676 -10.518   3.124  1.00                 C  
ATOM   1054  CG  PHE   664       1.929 -10.894   2.386  1.00                 C  
ATOM   1055  CZ  PHE   664       4.249 -11.583   1.020  1.00                 C  
ATOM   1056  CD1 PHE   664       2.116 -12.185   1.923  1.00                 C  
ATOM   1057  CE1 PHE   664       3.268 -12.530   1.244  1.00                 C  
ATOM   1058  CD2 PHE   664       2.920  -9.957   2.154  1.00                 C  
ATOM   1059  CE2 PHE   664       4.073 -10.303   1.475  1.00                 C  
ATOM   1060  N   SER   665      -1.209  -9.796   5.507  1.00                 N  
ATOM   1061  CA  SER   665      -2.461  -9.218   6.055  1.00                 C  
ATOM   1062  C   SER   665      -2.082  -8.106   7.031  1.00                 C  
ATOM   1063  O   SER   665      -2.791  -7.134   7.194  1.00                 O  
ATOM   1064  CB  SER   665      -3.301 -10.303   6.732  1.00                 C  
ATOM   1065  OG  SER   665      -2.651 -10.805   7.887  1.00                 O  
ATOM   1066  N   SER   666      -0.955  -8.247   7.679  1.00                 N  
ATOM   1067  CA  SER   666      -0.514  -7.211   8.651  1.00                 C  
ATOM   1068  C   SER   666      -0.052  -5.964   7.894  1.00                 C  
ATOM   1069  O   SER   666      -0.419  -4.855   8.226  1.00                 O  
ATOM   1070  CB  SER   666       0.604  -7.755   9.543  1.00                 C  
ATOM   1071  OG  SER   666       0.131  -8.803  10.371  1.00                 O  
ATOM   1072  N   GLN   667       0.752  -6.133   6.880  1.00                 N  
ATOM   1073  CA  GLN   667       1.222  -4.954   6.102  1.00                 C  
ATOM   1074  C   GLN   667       0.039  -4.333   5.355  1.00                 C  
ATOM   1075  O   GLN   667      -0.068  -3.130   5.229  1.00                 O  
ATOM   1076  CB  GLN   667       2.331  -5.361   5.130  1.00                 C  
ATOM   1077  CD  GLN   667       4.254  -4.696   6.627  1.00                 C  
ATOM   1078  CG  GLN   667       3.619  -5.802   5.807  1.00                 C  
ATOM   1079  OE1 GLN   667       4.473  -3.591   6.132  1.00                 O  
ATOM   1080  NE2 GLN   667       4.553  -4.992   7.887  1.00                 N  
ATOM   1081  N   THR   668      -0.848  -5.145   4.852  1.00                 N  
ATOM   1082  CA  THR   668      -2.031  -4.605   4.122  1.00                 C  
ATOM   1083  C   THR   668      -2.823  -3.642   5.022  1.00                 C  
ATOM   1084  O   THR   668      -3.390  -2.672   4.558  1.00                 O  
ATOM   1085  CB  THR   668      -2.954  -5.735   3.629  1.00                 C  
ATOM   1086  OG1 THR   668      -3.406  -6.509   4.747  1.00                 O  
ATOM   1087  CG2 THR   668      -2.208  -6.653   2.672  1.00                 C  
ATOM   1088  N   LYS   669      -2.882  -3.905   6.300  1.00                 N  
ATOM   1089  CA  LYS   669      -3.614  -2.983   7.214  1.00                 C  
ATOM   1090  C   LYS   669      -2.820  -1.686   7.420  1.00                 C  
ATOM   1091  O   LYS   669      -3.375  -0.654   7.741  1.00                 O  
ATOM   1092  CB  LYS   669      -3.883  -3.663   8.558  1.00                 C  
ATOM   1093  CD  LYS   669      -5.126  -5.412   9.860  1.00                 C  
ATOM   1094  CE  LYS   669      -6.163  -6.521   9.798  1.00                 C  
ATOM   1095  CG  LYS   669      -4.904  -4.786   8.492  1.00                 C  
ATOM   1096  NZ  LYS   669      -6.354  -7.177  11.121  1.00                 N  
ATOM   1097  N   ASP   670      -1.524  -1.733   7.268  1.00                 N  
ATOM   1098  CA  ASP   670      -0.694  -0.509   7.494  1.00                 C  
ATOM   1099  C   ASP   670      -0.891   0.526   6.372  1.00                 C  
ATOM   1100  O   ASP   670      -0.966   1.715   6.618  1.00                 O  
ATOM   1101  CB  ASP   670       0.787  -0.878   7.604  1.00                 C  
ATOM   1102  CG  ASP   670       1.112  -1.604   8.894  1.00                 C  
ATOM   1103  OD1 ASP   670       0.270  -1.583   9.816  1.00                 O  
ATOM   1104  OD2 ASP   670       2.209  -2.194   8.984  1.00                 O  
ATOM   1105  N   ILE   671      -0.935   0.090   5.145  1.00                 N  
ATOM   1106  CA  ILE   671      -1.086   1.045   4.002  1.00                 C  
ATOM   1107  C   ILE   671      -2.394   1.860   4.092  1.00                 C  
ATOM   1108  O   ILE   671      -2.368   3.071   3.989  1.00                 O  
ATOM   1109  CB  ILE   671      -1.035   0.316   2.647  1.00                 C  
ATOM   1110  CD1 ILE   671       0.435  -1.223   1.243  1.00                 C  
ATOM   1111  CG1 ILE   671       0.366  -0.247   2.396  1.00                 C  
ATOM   1112  CG2 ILE   671      -1.483   1.242   1.526  1.00                 C  
ATOM   1113  N   THR   672      -3.530   1.225   4.258  1.00                 N  
ATOM   1114  CA  THR   672      -4.841   1.950   4.347  1.00                 C  
ATOM   1115  C   THR   672      -4.952   2.832   5.593  1.00                 C  
ATOM   1116  O   THR   672      -5.500   3.917   5.548  1.00                 O  
ATOM   1117  CB  THR   672      -6.029   0.971   4.339  1.00                 C  
ATOM   1118  OG1 THR   672      -6.031   0.227   3.114  1.00                 O  
ATOM   1119  CG2 THR   672      -7.344   1.727   4.450  1.00                 C  
ATOM   1120  N   SER   673      -4.431   2.392   6.702  1.00                 N  
ATOM   1121  CA  SER   673      -4.502   3.243   7.921  1.00                 C  
ATOM   1122  C   SER   673      -3.791   4.561   7.619  1.00                 C  
ATOM   1123  O   SER   673      -4.215   5.621   8.031  1.00                 O  
ATOM   1124  CB  SER   673      -3.875   2.521   9.115  1.00                 C  
ATOM   1125  OG  SER   673      -2.485   2.325   8.920  1.00                 O  
ATOM   1126  N   ASP   674      -2.711   4.491   6.887  1.00                 N  
ATOM   1127  CA  ASP   674      -1.950   5.722   6.539  1.00                 C  
ATOM   1128  C   ASP   674      -2.744   6.531   5.513  1.00                 C  
ATOM   1129  O   ASP   674      -2.664   7.742   5.464  1.00                 O  
ATOM   1130  CB  ASP   674      -0.563   5.361   6.002  1.00                 C  
ATOM   1131  CG  ASP   674       0.360   4.832   7.082  1.00                 C  
ATOM   1132  OD1 ASP   674       0.033   4.997   8.276  1.00                 O  
ATOM   1133  OD2 ASP   674       1.409   4.251   6.734  1.00                 O  
ATOM   1134  N   VAL   675      -3.515   5.871   4.694  1.00                 N  
ATOM   1135  CA  VAL   675      -4.308   6.608   3.673  1.00                 C  
ATOM   1136  C   VAL   675      -5.240   7.584   4.388  1.00                 C  
ATOM   1137  O   VAL   675      -5.397   8.720   3.988  1.00                 O  
ATOM   1138  CB  VAL   675      -5.101   5.644   2.771  1.00                 C  
ATOM   1139  CG1 VAL   675      -6.061   6.417   1.880  1.00                 C  
ATOM   1140  CG2 VAL   675      -4.154   4.799   1.933  1.00                 C  
ATOM   1141  N   LYS   676      -5.867   7.141   5.444  1.00                 N  
ATOM   1142  CA  LYS   676      -6.794   8.030   6.198  1.00                 C  
ATOM   1143  C   LYS   676      -6.018   9.176   6.855  1.00                 C  
ATOM   1144  O   LYS   676      -6.448  10.312   6.838  1.00                 O  
ATOM   1145  CB  LYS   676      -7.563   7.231   7.252  1.00                 C  
ATOM   1146  CD  LYS   676      -9.306   5.503   7.774  1.00                 C  
ATOM   1147  CE  LYS   676     -10.334   4.543   7.198  1.00                 C  
ATOM   1148  CG  LYS   676      -8.590   6.270   6.675  1.00                 C  
ATOM   1149  NZ  LYS   676     -11.015   3.753   8.261  1.00                 N  
ATOM   1150  N   LYS   677      -4.888   8.894   7.448  1.00                 N  
ATOM   1151  CA  LYS   677      -4.104   9.984   8.105  1.00                 C  
ATOM   1152  C   LYS   677      -3.589  10.964   7.053  1.00                 C  
ATOM   1153  O   LYS   677      -3.615  12.163   7.248  1.00                 O  
ATOM   1154  CB  LYS   677      -2.943   9.398   8.912  1.00                 C  
ATOM   1155  CD  LYS   677      -2.174   8.079  10.904  1.00                 C  
ATOM   1156  CE  LYS   677      -2.604   7.327  12.153  1.00                 C  
ATOM   1157  CG  LYS   677      -3.373   8.644  10.159  1.00                 C  
ATOM   1158  NZ  LYS   677      -1.442   6.732  12.869  1.00                 N  
ATOM   1159  N   LEU   678      -3.112  10.475   5.942  1.00                 N  
ATOM   1160  CA  LEU   678      -2.615  11.404   4.892  1.00                 C  
ATOM   1161  C   LEU   678      -3.766  12.305   4.452  1.00                 C  
ATOM   1162  O   LEU   678      -3.581  13.471   4.161  1.00                 O  
ATOM   1163  CB  LEU   678      -2.038  10.619   3.712  1.00                 C  
ATOM   1164  CG  LEU   678      -1.471  11.449   2.558  1.00                 C  
ATOM   1165  CD1 LEU   678      -0.327  12.328   3.039  1.00                 C  
ATOM   1166  CD2 LEU   678      -1.006  10.548   1.425  1.00                 C  
ATOM   1167  N   ALA   679      -4.958  11.779   4.423  1.00                 N  
ATOM   1168  CA  ALA   679      -6.121  12.608   4.007  1.00                 C  
ATOM   1169  C   ALA   679      -6.237  13.800   4.959  1.00                 C  
ATOM   1170  O   ALA   679      -6.585  14.894   4.563  1.00                 O  
ATOM   1171  CB  ALA   679      -7.393  11.773   4.003  1.00                 C  
ATOM   1172  N   SER   680      -5.941  13.596   6.215  1.00                 N  
ATOM   1173  CA  SER   680      -6.030  14.714   7.196  1.00                 C  
ATOM   1174  C   SER   680      -4.980  15.774   6.858  1.00                 C  
ATOM   1175  O   SER   680      -5.241  16.959   6.917  1.00                 O  
ATOM   1176  CB  SER   680      -5.841  14.192   8.622  1.00                 C  
ATOM   1177  OG  SER   680      -6.911  13.342   9.000  1.00                 O  
ATOM   1178  N   PHE   681      -3.791  15.359   6.503  1.00                 N  
ATOM   1179  CA  PHE   681      -2.731  16.350   6.165  1.00                 C  
ATOM   1180  C   PHE   681      -3.152  17.117   4.911  1.00                 C  
ATOM   1181  O   PHE   681      -2.908  18.300   4.786  1.00                 O  
ATOM   1182  CB  PHE   681      -1.387  15.648   5.961  1.00                 C  
ATOM   1183  CG  PHE   681      -0.740  15.194   7.239  1.00                 C  
ATOM   1184  CZ  PHE   681       0.457  14.361   9.605  1.00                 C  
ATOM   1185  CD1 PHE   681      -0.597  13.846   7.518  1.00                 C  
ATOM   1186  CE1 PHE   681      -0.002  13.429   8.693  1.00                 C  
ATOM   1187  CD2 PHE   681      -0.276  16.115   8.161  1.00                 C  
ATOM   1188  CE2 PHE   681       0.319  15.697   9.337  1.00                 C  
ATOM   1189  N   ILE   682      -3.798  16.457   3.983  1.00                 N  
ATOM   1190  CA  ILE   682      -4.249  17.162   2.754  1.00                 C  
ATOM   1191  C   ILE   682      -5.229  18.265   3.166  1.00                 C  
ATOM   1192  O   ILE   682      -5.250  19.339   2.600  1.00                 O  
ATOM   1193  CB  ILE   682      -4.889  16.188   1.747  1.00                 C  
ATOM   1194  CD1 ILE   682      -4.413  14.074   0.405  1.00                 C  
ATOM   1195  CG1 ILE   682      -3.833  15.237   1.180  1.00                 C  
ATOM   1196  CG2 ILE   682      -5.610  16.955   0.649  1.00                 C  
ATOM   1197  N   GLN   683      -6.051  17.994   4.147  1.00                 N  
ATOM   1198  CA  GLN   683      -7.049  19.006   4.598  1.00                 C  
ATOM   1199  C   GLN   683      -6.336  20.203   5.231  1.00                 C  
ATOM   1200  O   GLN   683      -6.633  21.341   4.929  1.00                 O  
ATOM   1201  CB  GLN   683      -8.035  18.382   5.587  1.00                 C  
ATOM   1202  CD  GLN   683      -9.875  17.909   3.922  1.00                 C  
ATOM   1203  CG  GLN   683      -8.949  17.333   4.974  1.00                 C  
ATOM   1204  OE1 GLN   683     -10.584  18.884   4.173  1.00                 O  
ATOM   1205  NE2 GLN   683      -9.872  17.307   2.739  1.00                 N  
ATOM   1206  N   GLY   684      -5.404  19.961   6.112  1.00                 N  
ATOM   1207  CA  GLY   684      -4.696  21.095   6.778  1.00                 C  
ATOM   1208  C   GLY   684      -4.085  22.020   5.720  1.00                 C  
ATOM   1209  O   GLY   684      -3.899  23.200   5.946  1.00                 O  
ATOM   1210  N   ASN   685      -3.768  21.495   4.567  1.00                 N  
ATOM   1211  CA  ASN   685      -3.151  22.341   3.505  1.00                 C  
ATOM   1212  C   ASN   685      -4.036  22.327   2.255  1.00                 C  
ATOM   1213  O   ASN   685      -3.687  22.877   1.229  1.00                 O  
ATOM   1214  CB  ASN   685      -1.734  21.858   3.191  1.00                 C  
ATOM   1215  CG  ASN   685      -1.711  20.459   2.607  1.00                 C  
ATOM   1216  OD1 ASN   685      -2.687  20.011   2.005  1.00                 O  
ATOM   1217  ND2 ASN   685      -0.594  19.763   2.785  1.00                 N  
ATOM   1218  N   SER   686      -5.177  21.700   2.332  1.00                 N  
ATOM   1219  CA  SER   686      -6.074  21.629   1.145  1.00                 C  
ATOM   1220  C   SER   686      -6.296  23.034   0.583  1.00                 C  
ATOM   1221  O   SER   686      -6.325  23.238  -0.614  1.00                 O  
ATOM   1222  CB  SER   686      -7.406  20.975   1.518  1.00                 C  
ATOM   1223  OG  SER   686      -8.122  21.770   2.447  1.00                 O  
ATOM   1224  N   SER   687      -6.455  24.005   1.438  1.00                 N  
ATOM   1225  CA  SER   687      -6.684  25.391   0.949  1.00                 C  
ATOM   1226  C   SER   687      -5.595  25.767  -0.055  1.00                 C  
ATOM   1227  O   SER   687      -5.841  26.475  -1.012  1.00                 O  
ATOM   1228  CB  SER   687      -6.710  26.375   2.120  1.00                 C  
ATOM   1229  OG  SER   687      -6.927  27.700   1.668  1.00                 O  
ATOM   1230  N   LEU   688      -4.390  25.309   0.156  1.00                 N  
ATOM   1231  CA  LEU   688      -3.290  25.655  -0.789  1.00                 C  
ATOM   1232  C   LEU   688      -3.240  24.647  -1.939  1.00                 C  
ATOM   1233  O   LEU   688      -2.987  25.006  -3.074  1.00                 O  
ATOM   1234  CB  LEU   688      -1.948  25.698  -0.056  1.00                 C  
ATOM   1235  CG  LEU   688      -1.785  26.798   0.996  1.00                 C  
ATOM   1236  CD1 LEU   688      -0.467  26.641   1.738  1.00                 C  
ATOM   1237  CD2 LEU   688      -1.869  28.174   0.353  1.00                 C  
ATOM   1238  N   LEU   689      -3.476  23.389  -1.676  1.00                 N  
ATOM   1239  CA  LEU   689      -3.420  22.399  -2.785  1.00                 C  
ATOM   1240  C   LEU   689      -4.401  22.850  -3.872  1.00                 C  
ATOM   1241  O   LEU   689      -4.174  22.662  -5.052  1.00                 O  
ATOM   1242  CB  LEU   689      -3.751  20.997  -2.269  1.00                 C  
ATOM   1243  CG  LEU   689      -2.722  20.359  -1.334  1.00                 C  
ATOM   1244  CD1 LEU   689      -3.250  19.049  -0.768  1.00                 C  
ATOM   1245  CD2 LEU   689      -1.405  20.129  -2.060  1.00                 C  
ATOM   1246  N   PHE   690      -5.497  23.450  -3.474  1.00                 N  
ATOM   1247  CA  PHE   690      -6.502  23.914  -4.469  1.00                 C  
ATOM   1248  C   PHE   690      -6.704  25.428  -4.330  1.00                 C  
ATOM   1249  O   PHE   690      -6.148  26.205  -5.078  1.00                 O  
ATOM   1250  CB  PHE   690      -7.825  23.168  -4.282  1.00                 C  
ATOM   1251  CG  PHE   690      -7.756  21.712  -4.645  1.00                 C  
ATOM   1252  CZ  PHE   690      -7.626  19.020  -5.323  1.00                 C  
ATOM   1253  CD1 PHE   690      -8.308  20.751  -3.817  1.00                 C  
ATOM   1254  CE1 PHE   690      -8.245  19.411  -4.151  1.00                 C  
ATOM   1255  CD2 PHE   690      -7.140  21.304  -5.815  1.00                 C  
ATOM   1256  CE2 PHE   690      -7.077  19.965  -6.149  1.00                 C  
ATOM   1257  N   LYS   691      -7.494  25.858  -3.376  1.00                 N  
ATOM   1258  CA  LYS   691      -7.725  27.326  -3.206  1.00                 C  
ATOM   1259  C   LYS   691      -8.538  27.576  -1.931  1.00                 C  
ATOM   1260  O   LYS   691      -7.997  27.901  -0.893  1.00                 O  
ATOM   1261  CB  LYS   691      -8.441  27.901  -4.430  1.00                 C  
ATOM   1262  CD  LYS   691      -7.390  30.180  -4.428  1.00                 C  
ATOM   1263  CE  LYS   691      -7.647  31.678  -4.467  1.00                 C  
ATOM   1264  CG  LYS   691      -8.691  29.398  -4.356  1.00                 C  
ATOM   1265  NZ  LYS   691      -6.380  32.460  -4.454  1.00                 N  
ATOM   1266  N   ARG   692      -9.835  27.429  -2.000  1.00                 N  
ATOM   1267  CA  ARG   692     -10.680  27.668  -0.793  1.00                 C  
ATOM   1268  C   ARG   692     -10.450  29.092  -0.282  1.00                 C  
ATOM   1269  O   ARG   692      -9.442  29.388   0.327  1.00                 O  
ATOM   1270  CB  ARG   692     -10.364  26.639   0.294  1.00                 C  
ATOM   1271  CD  ARG   692     -10.910  25.674   2.546  1.00                 C  
ATOM   1272  NE  ARG   692      -9.537  25.754   3.040  1.00                 N  
ATOM   1273  CG  ARG   692     -11.220  26.773   1.543  1.00                 C  
ATOM   1274  CZ  ARG   692      -9.147  26.540   4.038  1.00                 C  
ATOM   1275  NH1 ARG   692      -7.877  26.547   4.419  1.00                 N  
ATOM   1276  NH2 ARG   692     -10.028  27.317   4.653  1.00                 N  
ATOM   1277  N   ALA   693     -11.379  29.976  -0.525  1.00                 N  
ATOM   1278  CA  ALA   693     -11.213  31.379  -0.052  1.00                 C  
ATOM   1279  C   ALA   693     -11.904  31.544   1.303  1.00                 C  
ATOM   1280  O   ALA   693     -12.761  30.766   1.674  1.00                 O  
ATOM   1281  CB  ALA   693     -11.777  32.354  -1.075  1.00                 C  
ATOM   1282  N   LYS   694     -11.541  32.554   2.045  1.00                 N  
ATOM   1283  CA  LYS   694     -12.177  32.771   3.375  1.00                 C  
ATOM   1284  C   LYS   694     -13.431  33.631   3.205  1.00                 C  
ATOM   1285  O   LYS   694     -13.416  34.638   2.525  1.00                 O  
ATOM   1286  CB  LYS   694     -11.189  33.428   4.341  1.00                 C  
ATOM   1287  CD  LYS   694      -9.068  33.260   5.672  1.00                 C  
ATOM   1288  CE  LYS   694      -7.885  32.379   6.042  1.00                 C  
ATOM   1289  CG  LYS   694      -9.982  32.566   4.675  1.00                 C  
ATOM   1290  NZ  LYS   694      -6.978  33.048   7.015  1.00                 N  
TER
