# Supplementary material for: Comparative Single-Cell Transcriptomics Reveals Novel Genes Involved in Bivalve Embryonic Shell Formation and Questions Ontogenetic Homology of Molluscan Shell Types
Source: Front Cell Dev Biol. 2022 Jun 9;10:883755. doi: 10.3389/fcell.2022.883755 (PMC9261976; doi:10.3389/fcell.2022.883755)
Supplement: Supplementary file 1 [file DataSheet1.ZIP › Supplementary_File1/s_f_2/f9f74c05bd6e695e.final.pdb]

ATOM      1  N   SER    10     126.870 128.649 195.205  1.00                 N  
ATOM      2  CA  SER    10     126.342 130.007 195.238  1.00                 C  
ATOM      3  C   SER    10     127.018 130.825 196.326  1.00                 C  
ATOM      4  O   SER    10     126.653 131.977 196.561  1.00                 O  
ATOM      5  CB  SER    10     124.828 129.988 195.455  1.00                 C  
ATOM      6  OG  SER    10     124.503 129.494 196.743  1.00                 O  
ATOM      7  N   LYS    11     128.003 130.221 196.995  1.00                 N  
ATOM      8  CA  LYS    11     128.711 130.926 198.058  1.00                 C  
ATOM      9  C   LYS    11     129.378 132.185 197.528  1.00                 C  
ATOM     10  O   LYS    11     129.344 133.236 198.175  1.00                 O  
ATOM     11  CB  LYS    11     129.753 130.012 198.706  1.00                 C  
ATOM     12  CD  LYS    11     130.247 128.015 200.144  1.00                 C  
ATOM     13  CE  LYS    11     129.653 126.889 200.975  1.00                 C  
ATOM     14  CG  LYS    11     129.159 128.894 199.548  1.00                 C  
ATOM     15  NZ  LYS    11     130.705 125.994 201.530  1.00                 N  
ATOM     16  N   PHE    12     129.988 132.101 196.345  1.00                 N  
ATOM     17  CA  PHE    12     130.586 133.290 195.749  1.00                 C  
ATOM     18  C   PHE    12     129.524 134.337 195.445  1.00                 C  
ATOM     19  O   PHE    12     129.716 135.521 195.724  1.00                 O  
ATOM     20  CB  PHE    12     131.348 132.925 194.474  1.00                 C  
ATOM     21  CG  PHE    12     132.657 132.232 194.727  1.00                 C  
ATOM     22  CZ  PHE    12     135.081 130.956 195.198  1.00                 C  
ATOM     23  CD1 PHE    12     132.837 130.908 194.366  1.00                 C  
ATOM     24  CE1 PHE    12     134.041 130.271 194.599  1.00                 C  
ATOM     25  CD2 PHE    12     133.707 132.904 195.326  1.00                 C  
ATOM     26  CE2 PHE    12     134.911 132.266 195.559  1.00                 C  
ATOM     27  N   TYR    13     128.373 133.914 194.917  1.00                 N  
ATOM     28  CA  TYR    13     127.320 134.865 194.565  1.00                 C  
ATOM     29  C   TYR    13     126.730 135.529 195.810  1.00                 C  
ATOM     30  O   TYR    13     126.654 136.764 195.900  1.00                 O  
ATOM     31  CB  TYR    13     126.213 134.169 193.771  1.00                 C  
ATOM     32  CG  TYR    13     125.076 135.083 193.374  1.00                 C  
ATOM     33  OH  TYR    13     121.959 137.604 192.270  1.00                 O  
ATOM     34  CZ  TYR    13     122.989 136.769 192.637  1.00                 C  
ATOM     35  CD1 TYR    13     125.208 135.958 192.303  1.00                 C  
ATOM     36  CE1 TYR    13     124.174 136.797 191.933  1.00                 C  
ATOM     37  CD2 TYR    13     123.875 135.069 194.071  1.00                 C  
ATOM     38  CE2 TYR    13     122.831 135.901 193.716  1.00                 C  
ATOM     39  N   ASP    14     126.306 134.719 196.783  1.00                 N  
ATOM     40  CA  ASP    14     125.722 135.253 198.011  1.00                 C  
ATOM     41  C   ASP    14     126.726 136.109 198.776  1.00                 C  
ATOM     42  O   ASP    14     126.395 137.208 199.253  1.00                 O  
ATOM     43  CB  ASP    14     125.218 134.117 198.903  1.00                 C  
ATOM     44  CG  ASP    14     123.971 133.453 198.352  1.00                 C  
ATOM     45  OD1 ASP    14     123.342 134.033 197.442  1.00                 O  
ATOM     46  OD2 ASP    14     123.624 132.352 198.829  1.00                 O  
ATOM     47  N   GLU    15     127.965 135.627 198.883  1.00                 N  
ATOM     48  CA  GLU    15     129.008 136.372 199.571  1.00                 C  
ATOM     49  C   GLU    15     129.331 137.670 198.847  1.00                 C  
ATOM     50  O   GLU    15     129.598 138.691 199.486  1.00                 O  
ATOM     51  CB  GLU    15     130.273 135.522 199.707  1.00                 C  
ATOM     52  CD  GLU    15     131.385 133.502 200.738  1.00                 C  
ATOM     53  CG  GLU    15     130.141 134.366 200.686  1.00                 C  
ATOM     54  OE1 GLU    15     132.273 133.687 199.879  1.00                 O  
ATOM     55  OE2 GLU    15     131.473 132.639 201.637  1.00                 O  
ATOM     56  N   TYR    16     129.318 137.649 197.513  1.00                 N  
ATOM     57  CA  TYR    16     129.548 138.859 196.737  1.00                 C  
ATOM     58  C   TYR    16     128.479 139.896 197.032  1.00                 C  
ATOM     59  O   TYR    16     128.781 141.077 197.232  1.00                 O  
ATOM     60  CB  TYR    16     129.579 138.538 195.241  1.00                 C  
ATOM     61  CG  TYR    16     130.831 137.817 194.795  1.00                 C  
ATOM     62  OH  TYR    16     134.264 135.825 193.557  1.00                 O  
ATOM     63  CZ  TYR    16     133.129 136.485 193.968  1.00                 C  
ATOM     64  CD1 TYR    16     130.794 136.915 193.740  1.00                 C  
ATOM     65  CE1 TYR    16     131.933 136.251 193.325  1.00                 C  
ATOM     66  CD2 TYR    16     132.045 138.040 195.431  1.00                 C  
ATOM     67  CE2 TYR    16     133.194 137.386 195.030  1.00                 C  
ATOM     68  N   TYR    17     127.217 139.466 197.070  1.00                 N  
ATOM     69  CA  TYR    17     126.137 140.402 197.367  1.00                 C  
ATOM     70  C   TYR    17     126.305 141.024 198.745  1.00                 C  
ATOM     71  O   TYR    17     126.160 142.241 198.911  1.00                 O  
ATOM     72  CB  TYR    17     124.780 139.702 197.273  1.00                 C  
ATOM     73  CG  TYR    17     123.607 140.590 197.618  1.00                 C  
ATOM     74  OH  TYR    17     120.381 143.042 198.554  1.00                 O  
ATOM     75  CZ  TYR    17     121.448 142.230 198.246  1.00                 C  
ATOM     76  CD1 TYR    17     123.108 141.501 196.696  1.00                 C  
ATOM     77  CE1 TYR    17     122.036 142.318 197.003  1.00                 C  
ATOM     78  CD2 TYR    17     123.001 140.516 198.866  1.00                 C  
ATOM     79  CE2 TYR    17     121.928 141.324 199.191  1.00                 C  
ATOM     80  N   ASN    18     126.625 140.205 199.749  1.00                 N  
ATOM     81  CA  ASN    18     126.657 140.738 201.110  1.00                 C  
ATOM     82  C   ASN    18     127.938 141.522 201.386  1.00                 C  
ATOM     83  O   ASN    18     127.950 142.417 202.239  1.00                 O  
ATOM     84  CB  ASN    18     126.499 139.610 202.131  1.00                 C  
ATOM     85  CG  ASN    18     125.090 139.050 202.167  1.00                 C  
ATOM     86  OD1 ASN    18     124.134 139.725 201.787  1.00                 O  
ATOM     87  ND2 ASN    18     124.959 137.811 202.627  1.00                 N  
ATOM     88  N   SER    19     129.020 141.215 200.669  1.00                 N  
ATOM     89  CA  SER    19     130.320 141.804 200.972  1.00                 C  
ATOM     90  C   SER    19     130.585 143.065 200.158  1.00                 C  
ATOM     91  O   SER    19     131.258 143.984 200.637  1.00                 O  
ATOM     92  CB  SER    19     131.439 140.791 200.722  1.00                 C  
ATOM     93  OG  SER    19     131.537 140.468 199.346  1.00                 O  
ATOM     94  N   THR    20     130.075 143.126 198.941  1.00                 N  
ATOM     95  CA  THR    20     130.381 144.236 198.047  1.00                 C  
ATOM     96  C   THR    20     129.542 145.456 198.414  1.00                 C  
ATOM     97  O   THR    20     128.337 145.321 198.647  1.00                 O  
ATOM     98  CB  THR    20     130.138 143.858 196.574  1.00                 C  
ATOM     99  OG1 THR    20     130.986 142.760 196.213  1.00                 O  
ATOM    100  CG2 THR    20     130.452 145.035 195.663  1.00                 C  
ATOM    101  N   PRO    21     130.132 146.648 198.480  1.00                 N  
ATOM    102  CA  PRO    21     129.338 147.855 198.733  1.00                 C  
ATOM    103  C   PRO    21     128.478 148.211 197.528  1.00                 C  
ATOM    104  O   PRO    21     128.482 147.537 196.498  1.00                 O  
ATOM    105  CB  PRO    21     130.385 148.935 199.013  1.00                 C  
ATOM    106  CD  PRO    21     131.577 146.904 198.585  1.00                 C  
ATOM    107  CG  PRO    21     131.614 148.176 199.385  1.00                 C  
ATOM    108  N   LYS    22     127.734 149.311 197.667  1.00                 N  
ATOM    109  CA  LYS    22     126.685 149.614 196.696  1.00                 C  
ATOM    110  C   LYS    22     127.253 150.189 195.401  1.00                 C  
ATOM    111  O   LYS    22     126.857 149.770 194.305  1.00                 O  
ATOM    112  CB  LYS    22     125.671 150.593 197.291  1.00                 C  
ATOM    113  CD  LYS    22     123.501 151.831 197.048  1.00                 C  
ATOM    114  CE  LYS    22     122.348 152.172 196.118  1.00                 C  
ATOM    115  CG  LYS    22     124.514 150.928 196.363  1.00                 C  
ATOM    116  NZ  LYS    22     121.347 153.057 196.776  1.00                 N  
ATOM    117  N   ARG    23     128.165 151.159 195.501  1.00                 N  
ATOM    118  CA  ARG    23     128.732 151.765 194.298  1.00                 C  
ATOM    119  C   ARG    23     129.434 150.722 193.439  1.00                 C  
ATOM    120  O   ARG    23     129.318 150.729 192.206  1.00                 O  
ATOM    121  CB  ARG    23     129.708 152.883 194.670  1.00                 C  
ATOM    122  CD  ARG    23     130.012 155.296 195.291  1.00                 C  
ATOM    123  NE  ARG    23     131.125 155.032 196.200  1.00                 N  
ATOM    124  CG  ARG    23     129.040 154.130 195.228  1.00                 C  
ATOM    125  CZ  ARG    23     131.105 155.295 197.502  1.00                 C  
ATOM    126  NH1 ARG    23     132.165 155.021 198.251  1.00                 N  
ATOM    127  NH2 ARG    23     130.025 155.831 198.053  1.00                 N  
ATOM    128  N   LEU    24     130.155 149.803 194.078  1.00                 N  
ATOM    129  CA  LEU    24     130.880 148.780 193.335  1.00                 C  
ATOM    130  C   LEU    24     129.916 147.810 192.664  1.00                 C  
ATOM    131  O   LEU    24     130.149 147.367 191.535  1.00                 O  
ATOM    132  CB  LEU    24     131.834 148.021 194.260  1.00                 C  
ATOM    133  CG  LEU    24     133.026 148.814 194.801  1.00                 C  
ATOM    134  CD1 LEU    24     133.788 147.999 195.836  1.00                 C  
ATOM    135  CD2 LEU    24     133.952 149.232 193.670  1.00                 C  
ATOM    136  N   LYS    25     128.814 147.482 193.340  1.00                 N  
ATOM    137  CA  LYS    25     127.805 146.615 192.739  1.00                 C  
ATOM    138  C   LYS    25     127.188 147.268 191.508  1.00                 C  
ATOM    139  O   LYS    25     126.984 146.615 190.474  1.00                 O  
ATOM    140  CB  LYS    25     126.715 146.275 193.758  1.00                 C  
ATOM    141  CD  LYS    25     124.641 144.976 194.315  1.00                 C  
ATOM    142  CE  LYS    25     123.559 144.051 193.782  1.00                 C  
ATOM    143  CG  LYS    25     125.646 145.332 193.231  1.00                 C  
ATOM    144  NZ  LYS    25     122.566 143.695 194.833  1.00                 N  
ATOM    145  N   ILE    26     126.891 148.565 191.602  1.00                 N  
ATOM    146  CA  ILE    26     126.390 149.311 190.451  1.00                 C  
ATOM    147  C   ILE    26     127.382 149.275 189.293  1.00                 C  
ATOM    148  O   ILE    26     127.008 149.015 188.137  1.00                 O  
ATOM    149  CB  ILE    26     126.074 150.772 190.820  1.00                 C  
ATOM    150  CD1 ILE    26     124.682 152.190 192.417  1.00                 C  
ATOM    151  CG1 ILE    26     124.878 150.835 191.773  1.00                 C  
ATOM    152  CG2 ILE    26     125.843 151.600 189.565  1.00                 C  
ATOM    153  N   VAL    27     128.655 149.547 189.586  1.00                 N  
ATOM    154  CA  VAL    27     129.685 149.488 188.556  1.00                 C  
ATOM    155  C   VAL    27     129.755 148.102 187.929  1.00                 C  
ATOM    156  O   VAL    27     129.978 147.964 186.720  1.00                 O  
ATOM    157  CB  VAL    27     131.066 149.877 189.116  1.00                 C  
ATOM    158  CG1 VAL    27     132.153 149.606 188.087  1.00                 C  
ATOM    159  CG2 VAL    27     131.078 151.338 189.537  1.00                 C  
ATOM    160  N   ASP    28     129.538 147.063 188.733  1.00                 N  
ATOM    161  CA  ASP    28     129.567 145.704 188.211  1.00                 C  
ATOM    162  C   ASP    28     128.409 145.458 187.251  1.00                 C  
ATOM    163  O   ASP    28     128.572 144.789 186.221  1.00                 O  
ATOM    164  CB  ASP    28     129.524 144.689 189.355  1.00                 C  
ATOM    165  CG  ASP    28     130.817 144.648 190.146  1.00                 C  
ATOM    166  OD1 ASP    28     131.830 145.190 189.656  1.00                 O  
ATOM    167  OD2 ASP    28     130.817 144.072 191.254  1.00                 O  
ATOM    168  N   ALA    29     127.229 145.991 187.568  1.00                 N  
ATOM    169  CA  ALA    29     126.114 145.899 186.627  1.00                 C  
ATOM    170  C   ALA    29     126.449 146.596 185.310  1.00                 C  
ATOM    171  O   ALA    29     126.128 146.089 184.221  1.00                 O  
ATOM    172  CB  ALA    29     124.857 146.502 187.234  1.00                 C  
ATOM    173  N   TYR    30     127.101 147.758 185.390  1.00                 N  
ATOM    174  CA  TYR    30     127.533 148.444 184.172  1.00                 C  
ATOM    175  C   TYR    30     128.487 147.575 183.355  1.00                 C  
ATOM    176  O   TYR    30     128.392 147.511 182.119  1.00                 O  
ATOM    177  CB  TYR    30     128.203 149.776 184.516  1.00                 C  
ATOM    178  CG  TYR    30     128.677 150.553 183.309  1.00                 C  
ATOM    179  OH  TYR    30     129.963 152.696 179.986  1.00                 O  
ATOM    180  CZ  TYR    30     129.539 151.987 181.086  1.00                 C  
ATOM    181  CD1 TYR    30     127.782 151.282 182.537  1.00                 C  
ATOM    182  CE1 TYR    30     128.205 151.996 181.432  1.00                 C  
ATOM    183  CD2 TYR    30     130.017 150.555 182.945  1.00                 C  
ATOM    184  CE2 TYR    30     130.459 151.263 181.843  1.00                 C  
ATOM    185  N   LEU    31     129.414 146.896 184.035  1.00                 N  
ATOM    186  CA  LEU    31     130.318 145.976 183.349  1.00                 C  
ATOM    187  C   LEU    31     129.550 144.860 182.655  1.00                 C  
ATOM    188  O   LEU    31     129.901 144.452 181.540  1.00                 O  
ATOM    189  CB  LEU    31     131.327 145.382 184.334  1.00                 C  
ATOM    190  CG  LEU    31     132.375 146.345 184.894  1.00                 C  
ATOM    191  CD1 LEU    31     133.192 145.674 185.988  1.00                 C  
ATOM    192  CD2 LEU    31     133.288 146.850 183.787  1.00                 C  
ATOM    193  N   PHE    32     128.516 144.334 183.314  1.00                 N  
ATOM    194  CA  PHE    32     127.697 143.295 182.696  1.00                 C  
ATOM    195  C   PHE    32     127.087 143.791 181.393  1.00                 C  
ATOM    196  O   PHE    32     127.108 143.090 180.373  1.00                 O  
ATOM    197  CB  PHE    32     126.596 142.839 183.656  1.00                 C  
ATOM    198  CG  PHE    32     125.672 141.808 183.072  1.00                 C  
ATOM    199  CZ  PHE    32     123.958 139.906 181.992  1.00                 C  
ATOM    200  CD1 PHE    32     126.050 140.479 183.003  1.00                 C  
ATOM    201  CE1 PHE    32     125.200 139.531 182.466  1.00                 C  
ATOM    202  CD2 PHE    32     124.425 142.168 182.593  1.00                 C  
ATOM    203  CE2 PHE    32     123.575 141.220 182.056  1.00                 C  
ATOM    204  N   TYR    33     126.544 145.009 181.411  1.00                 N  
ATOM    205  CA  TYR    33     125.970 145.585 180.195  1.00                 C  
ATOM    206  C   TYR    33     127.006 145.677 179.077  1.00                 C  
ATOM    207  O   TYR    33     126.741 145.289 177.928  1.00                 O  
ATOM    208  CB  TYR    33     125.389 146.971 180.481  1.00                 C  
ATOM    209  CG  TYR    33     124.821 147.661 179.262  1.00                 C  
ATOM    210  OH  TYR    33     123.244 149.549 175.909  1.00                 O  
ATOM    211  CZ  TYR    33     123.767 148.925 177.018  1.00                 C  
ATOM    212  CD1 TYR    33     123.564 147.325 178.776  1.00                 C  
ATOM    213  CE1 TYR    33     123.036 147.950 177.662  1.00                 C  
ATOM    214  CD2 TYR    33     125.543 148.646 178.601  1.00                 C  
ATOM    215  CE2 TYR    33     125.031 149.282 177.485  1.00                 C  
ATOM    216  N   VAL    34     128.195 146.194 179.399  1.00                 N  
ATOM    217  CA  VAL    34     129.229 146.373 178.379  1.00                 C  
ATOM    218  C   VAL    34     129.624 145.032 177.770  1.00                 C  
ATOM    219  O   VAL    34     129.718 144.884 176.542  1.00                 O  
ATOM    220  CB  VAL    34     130.473 147.077 178.953  1.00                 C  
ATOM    221  CG1 VAL    34     131.609 147.058 177.943  1.00                 C  
ATOM    222  CG2 VAL    34     130.137 148.504 179.358  1.00                 C  
ATOM    223  N   PHE    35     129.864 144.033 178.623  1.00                 N  
ATOM    224  CA  PHE    35     130.289 142.728 178.129  1.00                 C  
ATOM    225  C   PHE    35     129.203 142.064 177.292  1.00                 C  
ATOM    226  O   PHE    35     129.508 141.418 176.280  1.00                 O  
ATOM    227  CB  PHE    35     130.677 141.815 179.294  1.00                 C  
ATOM    228  CG  PHE    35     131.142 140.452 178.866  1.00                 C  
ATOM    229  CZ  PHE    35     131.995 137.927 178.077  1.00                 C  
ATOM    230  CD1 PHE    35     132.424 140.262 178.382  1.00                 C  
ATOM    231  CE1 PHE    35     132.852 139.008 177.988  1.00                 C  
ATOM    232  CD2 PHE    35     130.297 139.359 178.948  1.00                 C  
ATOM    233  CE2 PHE    35     130.724 138.105 178.555  1.00                 C  
ATOM    234  N   LEU    36     127.937 142.225 177.682  1.00                 N  
ATOM    235  CA  LEU    36     126.850 141.652 176.898  1.00                 C  
ATOM    236  C   LEU    36     126.790 142.265 175.505  1.00                 C  
ATOM    237  O   LEU    36     126.669 141.541 174.506  1.00                 O  
ATOM    238  CB  LEU    36     125.512 141.848 177.614  1.00                 C  
ATOM    239  CG  LEU    36     124.270 141.334 176.882  1.00                 C  
ATOM    240  CD1 LEU    36     124.358 139.831 176.666  1.00                 C  
ATOM    241  CD2 LEU    36     123.008 141.684 177.655  1.00                 C  
ATOM    242  N   THR    37     126.867 143.597 175.418  1.00                 N  
ATOM    243  CA  THR    37     126.840 144.242 174.107  1.00                 C  
ATOM    244  C   THR    37     128.011 143.788 173.243  1.00                 C  
ATOM    245  O   THR    37     127.838 143.496 172.050  1.00                 O  
ATOM    246  CB  THR    37     126.865 145.777 174.232  1.00                 C  
ATOM    247  OG1 THR    37     125.701 146.220 174.940  1.00                 O  
ATOM    248  CG2 THR    37     126.874 146.424 172.856  1.00                 C  
ATOM    249  N   GLY    38     129.209 143.706 173.828  1.00                 N  
ATOM    250  CA  GLY    38     130.360 143.255 173.058  1.00                 C  
ATOM    251  C   GLY    38     130.198 141.844 172.522  1.00                 C  
ATOM    252  O   GLY    38     130.491 141.573 171.350  1.00                 O  
ATOM    253  N   VAL    39     129.724 140.925 173.368  1.00                 N  
ATOM    254  CA  VAL    39     129.554 139.544 172.927  1.00                 C  
ATOM    255  C   VAL    39     128.505 139.436 171.828  1.00                 C  
ATOM    256  O   VAL    39     128.690 138.696 170.853  1.00                 O  
ATOM    257  CB  VAL    39     129.172 138.620 174.098  1.00                 C  
ATOM    258  CG1 VAL    39     128.794 137.239 173.586  1.00                 C  
ATOM    259  CG2 VAL    39     130.313 138.528 175.099  1.00                 C  
ATOM    260  N   PHE    40     127.396 140.166 171.966  1.00                 N  
ATOM    261  CA  PHE    40     126.359 140.129 170.938  1.00                 C  
ATOM    262  C   PHE    40     126.878 140.661 169.607  1.00                 C  
ATOM    263  O   PHE    40     126.579 140.102 168.542  1.00                 O  
ATOM    264  CB  PHE    40     125.136 140.935 171.381  1.00                 C  
ATOM    265  CG  PHE    40     124.015 140.934 170.382  1.00                 C  
ATOM    266  CZ  PHE    40     121.943 140.940 168.529  1.00                 C  
ATOM    267  CD1 PHE    40     123.169 139.845 170.269  1.00                 C  
ATOM    268  CE1 PHE    40     122.138 139.844 169.349  1.00                 C  
ATOM    269  CD2 PHE    40     123.807 142.023 169.554  1.00                 C  
ATOM    270  CE2 PHE    40     122.775 142.023 168.634  1.00                 C  
ATOM    271  N   GLN    41     127.653 141.745 169.652  1.00                 N  
ATOM    272  CA  GLN    41     128.241 142.294 168.435  1.00                 C  
ATOM    273  C   GLN    41     129.173 141.290 167.767  1.00                 C  
ATOM    274  O   GLN    41     129.152 141.126 166.539  1.00                 O  
ATOM    275  CB  GLN    41     129.000 143.586 168.742  1.00                 C  
ATOM    276  CD  GLN    41     128.894 145.988 169.519  1.00                 C  
ATOM    277  CG  GLN    41     128.105 144.759 169.109  1.00                 C  
ATOM    278  OE1 GLN    41     130.124 145.961 169.564  1.00                 O  
ATOM    279  NE2 GLN    41     128.186 147.070 169.820  1.00                 N  
ATOM    280  N   PHE    42     129.998 140.605 168.563  1.00                 N  
ATOM    281  CA  PHE    42     130.888 139.596 167.998  1.00                 C  
ATOM    282  C   PHE    42     130.098 138.458 167.364  1.00                 C  
ATOM    283  O   PHE    42     130.479 137.936 166.308  1.00                 O  
ATOM    284  CB  PHE    42     131.827 139.047 169.074  1.00                 C  
ATOM    285  CG  PHE    42     132.788 138.009 168.568  1.00                 C  
ATOM    286  CZ  PHE    42     134.563 136.085 167.633  1.00                 C  
ATOM    287  CD1 PHE    42     133.922 138.379 167.866  1.00                 C  
ATOM    288  CE1 PHE    42     134.806 137.425 167.400  1.00                 C  
ATOM    289  CD2 PHE    42     132.558 136.664 168.793  1.00                 C  
ATOM    290  CE2 PHE    42     133.442 135.709 168.327  1.00                 C  
ATOM    291  N   LEU    43     128.995 138.059 167.997  1.00                 N  
ATOM    292  CA  LEU    43     128.162 137.018 167.417  1.00                 C  
ATOM    293  C   LEU    43     127.569 137.425 166.082  1.00                 C  
ATOM    294  O   LEU    43     127.527 136.628 165.140  1.00                 O  
ATOM    295  CB  LEU    43     127.033 136.638 168.377  1.00                 C  
ATOM    296  CG  LEU    43     127.448 135.903 169.654  1.00                 C  
ATOM    297  CD1 LEU    43     126.262 135.750 170.595  1.00                 C  
ATOM    298  CD2 LEU    43     128.040 134.542 169.323  1.00                 C  
ATOM    299  N   TYR    44     127.092 138.668 165.986  1.00                 N  
ATOM    300  CA  TYR    44     126.586 139.160 164.706  1.00                 C  
ATOM    301  C   TYR    44     127.676 139.150 163.644  1.00                 C  
ATOM    302  O   TYR    44     127.435 138.756 162.495  1.00                 O  
ATOM    303  CB  TYR    44     126.018 140.572 164.861  1.00                 C  
ATOM    304  CG  TYR    44     125.467 141.155 163.580  1.00                 C  
ATOM    305  OH  TYR    44     123.939 142.750 160.057  1.00                 O  
ATOM    306  CZ  TYR    44     124.446 142.223 161.223  1.00                 C  
ATOM    307  CD1 TYR    44     124.217 140.779 163.107  1.00                 C  
ATOM    308  CE1 TYR    44     123.705 141.307 161.937  1.00                 C  
ATOM    309  CD2 TYR    44     126.199 142.081 162.847  1.00                 C  
ATOM    310  CE2 TYR    44     125.704 142.619 161.675  1.00                 C  
ATOM    311  N   CYS    45     128.883 139.582 164.011  1.00                 N  
ATOM    312  CA  CYS    45     129.986 139.582 163.056  1.00                 C  
ATOM    313  C   CYS    45     130.306 138.173 162.573  1.00                 C  
ATOM    314  O   CYS    45     130.607 137.968 161.392  1.00                 O  
ATOM    315  CB  CYS    45     131.233 140.215 163.677  1.00                 C  
ATOM    316  SG  CYS    45     131.113 141.999 163.941  1.00                 S  
ATOM    317  N   ALA    46     130.244 137.186 163.470  1.00                 N  
ATOM    318  CA  ALA    46     130.509 135.808 163.059  1.00                 C  
ATOM    319  C   ALA    46     129.409 135.277 162.149  1.00                 C  
ATOM    320  O   ALA    46     129.689 134.604 161.151  1.00                 O  
ATOM    321  CB  ALA    46     130.653 134.910 164.278  1.00                 C  
ATOM    322  N   LEU    47     128.148 135.561 162.484  1.00                 N  
ATOM    323  CA  LEU    47     127.032 135.066 161.683  1.00                 C  
ATOM    324  C   LEU    47     127.070 135.644 160.276  1.00                 C  
ATOM    325  O   LEU    47     126.796 134.944 159.295  1.00                 O  
ATOM    326  CB  LEU    47     125.699 135.403 162.354  1.00                 C  
ATOM    327  CG  LEU    47     125.387 134.658 163.653  1.00                 C  
ATOM    328  CD1 LEU    47     124.130 135.216 164.305  1.00                 C  
ATOM    329  CD2 LEU    47     125.231 133.167 163.394  1.00                 C  
ATOM    330  N   VAL    48     127.400 136.929 160.160  1.00                 N  
ATOM    331  CA  VAL    48     127.241 137.644 158.900  1.00                 C  
ATOM    332  C   VAL    48     128.555 137.823 158.146  1.00                 C  
ATOM    333  O   VAL    48     128.535 137.975 156.912  1.00                 O  
ATOM    334  CB  VAL    48     126.602 139.029 159.114  1.00                 C  
ATOM    335  CG1 VAL    48     125.229 138.888 159.753  1.00                 C  
ATOM    336  CG2 VAL    48     127.504 139.906 159.968  1.00                 C  
ATOM    337  N   GLY    49     129.692 137.743 158.824  1.00                 N  
ATOM    338  CA  GLY    49     130.954 138.065 158.194  1.00                 C  
ATOM    339  C   GLY    49     131.195 139.559 158.222  1.00                 C  
ATOM    340  O   GLY    49     130.340 140.353 158.613  1.00                 O  
ATOM    341  N   THR    50     132.395 139.952 157.804  1.00                 N  
ATOM    342  CA  THR    50     132.821 141.345 157.862  1.00                 C  
ATOM    343  C   THR    50     132.925 141.919 156.458  1.00                 C  
ATOM    344  O   THR    50     133.931 141.705 155.774  1.00                 O  
ATOM    345  CB  THR    50     134.170 141.493 158.591  1.00                 C  
ATOM    346  OG1 THR    50     135.151 140.663 157.958  1.00                 O  
ATOM    347  CG2 THR    50     134.038 141.069 160.045  1.00                 C  
ATOM    348  N   PHE    51     131.882 142.616 156.018  1.00                 N  
ATOM    349  CA  PHE    51     132.037 143.492 154.863  1.00                 C  
ATOM    350  C   PHE    51     132.612 144.845 155.282  1.00                 C  
ATOM    351  O   PHE    51     133.582 145.312 154.670  1.00                 O  
ATOM    352  CB  PHE    51     130.696 143.683 154.152  1.00                 C  
ATOM    353  CG  PHE    51     130.773 144.569 152.941  1.00                 C  
ATOM    354  CZ  PHE    51     130.912 146.213 150.704  1.00                 C  
ATOM    355  CD1 PHE    51     131.327 144.105 151.761  1.00                 C  
ATOM    356  CE1 PHE    51     131.397 144.920 150.647  1.00                 C  
ATOM    357  CD2 PHE    51     130.291 145.865 152.982  1.00                 C  
ATOM    358  CE2 PHE    51     130.362 146.680 151.868  1.00                 C  
ATOM    359  N   PRO    52     132.038 145.524 156.303  1.00                 N  
ATOM    360  CA  PRO    52     132.640 146.776 156.780  1.00                 C  
ATOM    361  C   PRO    52     133.597 146.550 157.938  1.00                 C  
ATOM    362  O   PRO    52     133.252 146.842 159.086  1.00                 O  
ATOM    363  CB  PRO    52     131.441 147.621 157.216  1.00                 C  
ATOM    364  CD  PRO    52     130.594 145.421 156.801  1.00                 C  
ATOM    365  CG  PRO    52     130.434 146.625 157.686  1.00                 C  
ATOM    366  N   PHE    53     134.793 146.029 157.661  1.00                 N  
ATOM    367  CA  PHE    53     135.678 145.610 158.744  1.00                 C  
ATOM    368  C   PHE    53     136.105 146.783 159.619  1.00                 C  
ATOM    369  O   PHE    53     136.269 146.628 160.836  1.00                 O  
ATOM    370  CB  PHE    53     136.918 144.911 158.183  1.00                 C  
ATOM    371  CG  PHE    53     137.875 144.435 159.238  1.00                 C  
ATOM    372  CZ  PHE    53     139.650 143.559 161.189  1.00                 C  
ATOM    373  CD1 PHE    53     137.625 143.272 159.946  1.00                 C  
ATOM    374  CE1 PHE    53     138.506 142.834 160.916  1.00                 C  
ATOM    375  CD2 PHE    53     139.025 145.150 159.523  1.00                 C  
ATOM    376  CE2 PHE    53     139.905 144.712 160.494  1.00                 C  
ATOM    377  N   ASN    54     136.305 147.961 159.019  1.00                 N  
ATOM    378  CA  ASN    54     136.637 149.144 159.808  1.00                 C  
ATOM    379  C   ASN    54     135.585 149.401 160.877  1.00                 C  
ATOM    380  O   ASN    54     135.917 149.670 162.038  1.00                 O  
ATOM    381  CB  ASN    54     136.795 150.366 158.901  1.00                 C  
ATOM    382  CG  ASN    54     138.074 150.327 158.089  1.00                 C  
ATOM    383  OD1 ASN    54     139.006 149.592 158.415  1.00                 O  
ATOM    384  ND2 ASN    54     138.123 151.121 157.025  1.00                 N  
ATOM    385  N   SER    55     134.308 149.313 160.501  1.00                 N  
ATOM    386  CA  SER    55     133.232 149.538 161.459  1.00                 C  
ATOM    387  C   SER    55     133.238 148.483 162.555  1.00                 C  
ATOM    388  O   SER    55     132.968 148.790 163.724  1.00                 O  
ATOM    389  CB  SER    55     131.876 149.547 160.750  1.00                 C  
ATOM    390  OG  SER    55     131.767 150.654 159.872  1.00                 O  
ATOM    391  N   PHE    56     133.545 147.233 162.201  1.00                 N  
ATOM    392  CA  PHE    56     133.597 146.186 163.214  1.00                 C  
ATOM    393  C   PHE    56     134.697 146.460 164.225  1.00                 C  
ATOM    394  O   PHE    56     134.485 146.326 165.438  1.00                 O  
ATOM    395  CB  PHE    56     133.811 144.819 162.561  1.00                 C  
ATOM    396  CG  PHE    56     133.933 143.690 163.544  1.00                 C  
ATOM    397  CZ  PHE    56     134.162 141.597 165.359  1.00                 C  
ATOM    398  CD1 PHE    56     133.418 143.809 164.824  1.00                 C  
ATOM    399  CE1 PHE    56     133.531 142.770 165.729  1.00                 C  
ATOM    400  CD2 PHE    56     134.562 142.510 163.190  1.00                 C  
ATOM    401  CE2 PHE    56     134.674 141.471 164.095  1.00                 C  
ATOM    402  N   LEU    57     135.888 146.822 163.744  1.00                 N  
ATOM    403  CA  LEU    57     136.965 147.176 164.660  1.00                 C  
ATOM    404  C   LEU    57     136.559 148.339 165.551  1.00                 C  
ATOM    405  O   LEU    57     136.768 148.296 166.769  1.00                 O  
ATOM    406  CB  LEU    57     138.236 147.524 163.883  1.00                 C  
ATOM    407  CG  LEU    57     138.930 146.366 163.164  1.00                 C  
ATOM    408  CD1 LEU    57     140.065 146.878 162.290  1.00                 C  
ATOM    409  CD2 LEU    57     139.452 145.347 164.165  1.00                 C  
ATOM    410  N   SER    58     135.945 149.370 164.968  1.00                 N  
ATOM    411  CA  SER    58     135.541 150.528 165.758  1.00                 C  
ATOM    412  C   SER    58     134.595 150.130 166.884  1.00                 C  
ATOM    413  O   SER    58     134.848 150.438 168.056  1.00                 O  
ATOM    414  CB  SER    58     134.877 151.580 164.867  1.00                 C  
ATOM    415  OG  SER    58     134.459 152.701 165.625  1.00                 O  
ATOM    416  N   GLY    59     133.523 149.415 166.557  1.00                 N  
ATOM    417  CA  GLY    59     132.550 149.033 167.564  1.00                 C  
ATOM    418  C   GLY    59     133.086 148.104 168.637  1.00                 C  
ATOM    419  O   GLY    59     132.889 148.336 169.840  1.00                 O  
ATOM    420  N   PHE    60     133.779 147.042 168.221  1.00                 N  
ATOM    421  CA  PHE    60     134.250 146.074 169.202  1.00                 C  
ATOM    422  C   PHE    60     135.349 146.649 170.086  1.00                 C  
ATOM    423  O   PHE    60     135.390 146.352 171.288  1.00                 O  
ATOM    424  CB  PHE    60     134.758 144.810 168.506  1.00                 C  
ATOM    425  CG  PHE    60     135.213 143.737 169.454  1.00                 C  
ATOM    426  CZ  PHE    60     136.060 141.753 171.207  1.00                 C  
ATOM    427  CD1 PHE    60     134.293 142.988 170.167  1.00                 C  
ATOM    428  CE1 PHE    60     134.711 142.001 171.039  1.00                 C  
ATOM    429  CD2 PHE    60     136.560 143.477 169.633  1.00                 C  
ATOM    430  CE2 PHE    60     136.978 142.490 170.505  1.00                 C  
ATOM    431  N   ILE    61     136.242 147.476 169.533  1.00                 N  
ATOM    432  CA  ILE    61     137.257 148.077 170.380  1.00                 C  
ATOM    433  C   ILE    61     136.653 149.141 171.281  1.00                 C  
ATOM    434  O   ILE    61     137.145 149.341 172.393  1.00                 O  
ATOM    435  CB  ILE    61     138.401 148.683 169.546  1.00                 C  
ATOM    436  CD1 ILE    61     140.155 148.090 167.794  1.00                 C  
ATOM    437  CG1 ILE    61     139.190 147.578 168.841  1.00                 C  
ATOM    438  CG2 ILE    61     139.296 149.549 170.420  1.00                 C  
ATOM    439  N   SER    62     135.557 149.790 170.875  1.00                 N  
ATOM    440  CA  SER    62     134.848 150.640 171.827  1.00                 C  
ATOM    441  C   SER    62     134.322 149.828 173.004  1.00                 C  
ATOM    442  O   SER    62     134.461 150.241 174.165  1.00                 O  
ATOM    443  CB  SER    62     133.695 151.371 171.137  1.00                 C  
ATOM    444  OG  SER    62     134.178 152.293 170.175  1.00                 O  
ATOM    445  N   CYS    63     133.723 148.666 172.723  1.00                 N  
ATOM    446  CA  CYS    63     133.220 147.818 173.805  1.00                 C  
ATOM    447  C   CYS    63     134.340 147.411 174.757  1.00                 C  
ATOM    448  O   CYS    63     134.227 147.580 175.980  1.00                 O  
ATOM    449  CB  CYS    63     132.539 146.572 173.236  1.00                 C  
ATOM    450  SG  CYS    63     130.970 146.895 172.397  1.00                 S  
ATOM    451  N   VAL    64     135.439 146.884 174.211  1.00                 N  
ATOM    452  CA  VAL    64     136.532 146.428 175.066  1.00                 C  
ATOM    453  C   VAL    64     137.157 147.595 175.825  1.00                 C  
ATOM    454  O   VAL    64     137.515 147.461 177.006  1.00                 O  
ATOM    455  CB  VAL    64     137.615 145.694 174.254  1.00                 C  
ATOM    456  CG1 VAL    64     138.834 145.416 175.121  1.00                 C  
ATOM    457  CG2 VAL    64     137.062 144.400 173.676  1.00                 C  
ATOM    458  N   GLY    65     137.265 148.762 175.187  1.00                 N  
ATOM    459  CA  GLY    65     137.871 149.903 175.848  1.00                 C  
ATOM    460  C   GLY    65     137.059 150.403 177.023  1.00                 C  
ATOM    461  O   GLY    65     137.610 150.681 178.091  1.00                 O  
ATOM    462  N   SER    66     135.742 150.530 176.850  1.00                 N  
ATOM    463  CA  SER    66     134.942 150.973 177.986  1.00                 C  
ATOM    464  C   SER    66     134.883 149.917 179.078  1.00                 C  
ATOM    465  O   SER    66     134.889 150.266 180.265  1.00                 O  
ATOM    466  CB  SER    66     133.524 151.331 177.536  1.00                 C  
ATOM    467  OG  SER    66     132.831 150.185 177.072  1.00                 O  
ATOM    468  N   PHE    67     134.864 148.633 178.709  1.00                 N  
ATOM    469  CA  PHE    67     134.937 147.587 179.722  1.00                 C  
ATOM    470  C   PHE    67     136.183 147.747 180.583  1.00                 C  
ATOM    471  O   PHE    67     136.109 147.735 181.819  1.00                 O  
ATOM    472  CB  PHE    67     134.923 146.205 179.067  1.00                 C  
ATOM    473  CG  PHE    67     135.053 145.070 180.042  1.00                 C  
ATOM    474  CZ  PHE    67     135.301 142.970 181.846  1.00                 C  
ATOM    475  CD1 PHE    67     133.962 144.642 180.778  1.00                 C  
ATOM    476  CE1 PHE    67     134.082 143.598 181.676  1.00                 C  
ATOM    477  CD2 PHE    67     136.267 144.431 180.224  1.00                 C  
ATOM    478  CE2 PHE    67     136.386 143.387 181.122  1.00                 C  
ATOM    479  N   VAL    68     137.339 147.934 179.949  1.00                 N  
ATOM    480  CA  VAL    68     138.564 147.926 180.739  1.00                 C  
ATOM    481  C   VAL    68     138.790 149.257 181.463  1.00                 C  
ATOM    482  O   VAL    68     139.357 149.274 182.563  1.00                 O  
ATOM    483  CB  VAL    68     139.794 147.606 179.870  1.00                 C  
ATOM    484  CG1 VAL    68     141.073 147.769 180.676  1.00                 C  
ATOM    485  CG2 VAL    68     139.694 146.198 179.303  1.00                 C  
ATOM    486  N   ILE    69     138.301 150.377 180.923  1.00                 N  
ATOM    487  CA  ILE    69     138.343 151.615 181.699  1.00                 C  
ATOM    488  C   ILE    69     137.443 151.540 182.927  1.00                 C  
ATOM    489  O   ILE    69     137.816 152.026 184.006  1.00                 O  
ATOM    490  CB  ILE    69     137.946 152.832 180.843  1.00                 C  
ATOM    491  CD1 ILE    69     140.365 153.256 180.162  1.00                 C  
ATOM    492  CG1 ILE    69     138.943 153.028 179.699  1.00                 C  
ATOM    493  CG2 ILE    69     137.825 154.076 181.709  1.00                 C  
ATOM    494  N   GLY    70     136.270 150.914 182.801  1.00                 N  
ATOM    495  CA  GLY    70     135.417 150.754 183.970  1.00                 C  
ATOM    496  C   GLY    70     136.035 149.802 184.987  1.00                 C  
ATOM    497  O   GLY    70     135.898 150.019 186.196  1.00                 O  
ATOM    498  N   VAL    71     136.736 148.763 184.528  1.00                 N  
ATOM    499  CA  VAL    71     137.432 147.884 185.466  1.00                 C  
ATOM    500  C   VAL    71     138.542 148.639 186.192  1.00                 C  
ATOM    501  O   VAL    71     138.779 148.423 187.388  1.00                 O  
ATOM    502  CB  VAL    71     138.014 146.648 184.755  1.00                 C  
ATOM    503  CG1 VAL    71     138.880 145.843 185.712  1.00                 C  
ATOM    504  CG2 VAL    71     136.898 145.785 184.187  1.00                 C  
ATOM    505  N   CYS    72     139.240 149.536 185.490  1.00                 N  
ATOM    506  CA  CYS    72     140.276 150.327 186.151  1.00                 C  
ATOM    507  C   CYS    72     139.679 151.249 187.207  1.00                 C  
ATOM    508  O   CYS    72     140.257 151.419 188.290  1.00                 O  
ATOM    509  CB  CYS    72     141.061 151.147 185.125  1.00                 C  
ATOM    510  SG  CYS    72     142.128 150.166 184.044  1.00                 S  
ATOM    511  N   LEU    73     138.525 151.855 186.917  1.00                 N  
ATOM    512  CA  LEU    73     137.844 152.635 187.950  1.00                 C  
ATOM    513  C   LEU    73     137.464 151.752 189.133  1.00                 C  
ATOM    514  O   LEU    73     137.597 152.162 190.294  1.00                 O  
ATOM    515  CB  LEU    73     136.599 153.314 187.375  1.00                 C  
ATOM    516  CG  LEU    73     135.793 154.182 188.343  1.00                 C  
ATOM    517  CD1 LEU    73     136.645 155.321 188.882  1.00                 C  
ATOM    518  CD2 LEU    73     134.547 154.729 187.664  1.00                 C  
ATOM    519  N   ARG    74     136.987 150.536 188.855  1.00                 N  
ATOM    520  CA  ARG    74     136.627 149.606 189.921  1.00                 C  
ATOM    521  C   ARG    74     137.817 149.300 190.817  1.00                 C  
ATOM    522  O   ARG    74     137.679 149.226 192.042  1.00                 O  
ATOM    523  CB  ARG    74     136.070 148.308 189.334  1.00                 C  
ATOM    524  CD  ARG    74     135.007 146.068 189.724  1.00                 C  
ATOM    525  NE  ARG    74     134.494 145.121 190.712  1.00                 N  
ATOM    526  CG  ARG    74     135.589 147.311 190.376  1.00                 C  
ATOM    527  CZ  ARG    74     135.237 144.209 191.329  1.00                 C  
ATOM    528  NH1 ARG    74     134.683 143.390 192.213  1.00                 N  
ATOM    529  NH2 ARG    74     136.533 144.118 191.062  1.00                 N  
ATOM    530  N   LEU    75     138.996 149.117 190.222  1.00                 N  
ATOM    531  CA  LEU    75     140.191 148.859 191.021  1.00                 C  
ATOM    532  C   LEU    75     140.551 150.078 191.854  1.00                 C  
ATOM    533  O   LEU    75     140.810 149.971 193.057  1.00                 O  
ATOM    534  CB  LEU    75     141.363 148.465 190.120  1.00                 C  
ATOM    535  CG  LEU    75     142.692 148.178 190.823  1.00                 C  
ATOM    536  CD1 LEU    75     142.543 147.022 191.801  1.00                 C  
ATOM    537  CD2 LEU    75     143.783 147.875 189.807  1.00                 C  
ATOM    538  N   GLN    76     140.590 151.254 191.228  1.00                 N  
ATOM    539  CA  GLN    76     141.094 152.435 191.913  1.00                 C  
ATOM    540  C   GLN    76     140.164 152.942 193.003  1.00                 C  
ATOM    541  O   GLN    76     140.633 153.601 193.935  1.00                 O  
ATOM    542  CB  GLN    76     141.348 153.566 190.914  1.00                 C  
ATOM    543  CD  GLN    76     142.702 154.429 188.965  1.00                 C  
ATOM    544  CG  GLN    76     142.497 153.300 189.955  1.00                 C  
ATOM    545  OE1 GLN    76     141.755 155.125 188.597  1.00                 O  
ATOM    546  NE2 GLN    76     143.943 154.615 188.529  1.00                 N  
ATOM    547  N   VAL    77     138.864 152.656 192.916  1.00                 N  
ATOM    548  CA  VAL    77     137.914 153.204 193.879  1.00                 C  
ATOM    549  C   VAL    77     137.595 152.241 195.017  1.00                 C  
ATOM    550  O   VAL    77     136.990 152.662 196.016  1.00                 O  
ATOM    551  CB  VAL    77     136.596 153.618 193.199  1.00                 C  
ATOM    552  CG1 VAL    77     136.854 154.670 192.131  1.00                 C  
ATOM    553  CG2 VAL    77     135.903 152.404 192.599  1.00                 C  
ATOM    554  N   ASN    78     137.991 150.984 194.911  1.00                 N  
ATOM    555  CA  ASN    78     137.671 149.995 195.933  1.00                 C  
ATOM    556  C   ASN    78     138.415 150.307 197.225  1.00                 C  
ATOM    557  O   ASN    78     139.650 150.388 197.210  1.00                 O  
ATOM    558  CB  ASN    78     138.000 148.586 195.437  1.00                 C  
ATOM    559  CG  ASN    78     137.559 147.508 196.407  1.00                 C  
ATOM    560  OD1 ASN    78     137.529 147.725 197.619  1.00                 O  
ATOM    561  ND2 ASN    78     137.214 146.341 195.877  1.00                 N  
ATOM    562  N   PRO    79     137.722 150.486 198.354  1.00                 N  
ATOM    563  CA  PRO    79     138.423 150.847 199.598  1.00                 C  
ATOM    564  C   PRO    79     139.389 149.789 200.099  1.00                 C  
ATOM    565  O   PRO    79     140.267 150.117 200.905  1.00                 O  
ATOM    566  CB  PRO    79     137.296 151.053 200.612  1.00                 C  
ATOM    567  CD  PRO    79     136.231 150.572 198.523  1.00                 C  
ATOM    568  CG  PRO    79     136.102 151.385 199.780  1.00                 C  
ATOM    569  N   GLN    80     139.258 148.535 199.663  1.00                 N  
ATOM    570  CA  GLN    80     140.217 147.517 200.070  1.00                 C  
ATOM    571  C   GLN    80     141.571 147.709 199.398  1.00                 C  
ATOM    572  O   GLN    80     142.559 147.114 199.840  1.00                 O  
ATOM    573  CB  GLN    80     139.681 146.119 199.755  1.00                 C  
ATOM    574  CD  GLN    80     137.952 144.339 200.226  1.00                 C  
ATOM    575  CG  GLN    80     138.468 145.719 200.580  1.00                 C  
ATOM    576  OE1 GLN    80     138.068 143.897 199.083  1.00                 O  
ATOM    577  NE2 GLN    80     137.380 143.652 201.208  1.00                 N  
ATOM    578  N   ASN    81     141.643 148.538 198.359  1.00                 N  
ATOM    579  CA  ASN    81     142.894 148.838 197.665  1.00                 C  
ATOM    580  C   ASN    81     143.387 150.244 197.958  1.00                 C  
ATOM    581  O   ASN    81     143.910 150.927 197.074  1.00                 O  
ATOM    582  CB  ASN    81     142.730 148.642 196.156  1.00                 C  
ATOM    583  CG  ASN    81     142.525 147.189 195.776  1.00                 C  
ATOM    584  OD1 ASN    81     143.227 146.304 196.265  1.00                 O  
ATOM    585  ND2 ASN    81     141.559 146.939 194.900  1.00                 N  
ATOM    586  N   LYS    82     143.218 150.707 199.192  1.00                 N  
ATOM    587  CA  LYS    82     143.865 151.939 199.615  1.00                 C  
ATOM    588  C   LYS    82     145.352 151.735 199.868  1.00                 C  
ATOM    589  O   LYS    82     146.094 152.716 199.975  1.00                 O  
ATOM    590  CB  LYS    82     143.196 152.490 200.876  1.00                 C  
ATOM    591  CD  LYS    82     141.166 153.496 201.955  1.00                 C  
ATOM    592  CE  LYS    82     139.733 153.960 201.745  1.00                 C  
ATOM    593  CG  LYS    82     141.766 152.960 200.665  1.00                 C  
ATOM    594  NZ  LYS    82     139.123 154.463 203.007  1.00                 N  
ATOM    595  N   THR    83     145.801 150.480 199.938  1.00                 N  
ATOM    596  CA  THR    83     147.196 150.204 200.261  1.00                 C  
ATOM    597  C   THR    83     148.113 150.481 199.077  1.00                 C  
ATOM    598  O   THR    83     149.205 151.035 199.248  1.00                 O  
ATOM    599  CB  THR    83     147.392 148.747 200.719  1.00                 C  
ATOM    600  OG1 THR    83     146.616 148.505 201.899  1.00                 O  
ATOM    601  CG2 THR    83     148.855 148.480 201.035  1.00                 C  
ATOM    602  N   ASP    84     147.690 150.106 197.869  1.00                 N  
ATOM    603  CA  ASP    84     148.583 150.194 196.719  1.00                 C  
ATOM    604  C   ASP    84     148.737 151.621 196.210  1.00                 C  
ATOM    605  O   ASP    84     149.853 152.048 195.896  1.00                 O  
ATOM    606  CB  ASP    84     148.082 149.301 195.582  1.00                 C  
ATOM    607  CG  ASP    84     148.221 147.825 195.895  1.00                 C  
ATOM    608  OD1 ASP    84     148.949 147.487 196.853  1.00                 O  
ATOM    609  OD2 ASP    84     147.603 147.005 195.184  1.00                 O  
ATOM    610  N   PHE    85     147.644 152.376 196.117  1.00                 N  
ATOM    611  CA  PHE    85     147.673 153.646 195.380  1.00                 C  
ATOM    612  C   PHE    85     147.998 154.822 196.296  1.00                 C  
ATOM    613  O   PHE    85     149.026 155.483 196.124  1.00                 O  
ATOM    614  CB  PHE    85     146.335 153.890 194.680  1.00                 C  
ATOM    615  CG  PHE    85     146.092 152.986 193.505  1.00                 C  
ATOM    616  CZ  PHE    85     145.648 151.318 191.326  1.00                 C  
ATOM    617  CD1 PHE    85     145.186 151.944 193.590  1.00                 C  
ATOM    618  CE1 PHE    85     144.963 151.113 192.509  1.00                 C  
ATOM    619  CD2 PHE    85     146.770 153.179 192.314  1.00                 C  
ATOM    620  CE2 PHE    85     146.546 152.348 191.232  1.00                 C  
ATOM    621  N   THR    86     147.120 155.104 197.260  1.00                 N  
ATOM    622  CA  THR    86     147.426 155.998 198.373  1.00                 C  
ATOM    623  C   THR    86     147.776 157.417 197.926  1.00                 C  
ATOM    624  O   THR    86     148.055 158.284 198.761  1.00                 O  
ATOM    625  CB  THR    86     148.591 155.460 199.225  1.00                 C  
ATOM    626  OG1 THR    86     149.832 155.704 198.551  1.00                 O  
ATOM    627  CG2 THR    86     148.443 153.963 199.445  1.00                 C  
ATOM    628  N   GLY    87     147.746 157.673 196.621  1.00                 N  
ATOM    629  CA  GLY    87     148.155 158.957 196.089  1.00                 C  
ATOM    630  C   GLY    87     147.089 159.597 195.228  1.00                 C  
ATOM    631  O   GLY    87     147.184 160.778 194.882  1.00                 O  
ATOM    632  N   ILE    88     146.068 158.823 194.872  1.00                 N  
ATOM    633  CA  ILE    88     144.939 159.310 194.092  1.00                 C  
ATOM    634  C   ILE    88     143.661 159.027 194.870  1.00                 C  
ATOM    635  O   ILE    88     143.440 157.901 195.330  1.00                 O  
ATOM    636  CB  ILE    88     144.899 158.666 192.694  1.00                 C  
ATOM    637  CD1 ILE    88     146.320 158.230 190.623  1.00                 C  
ATOM    638  CG1 ILE    88     146.171 159.004 191.914  1.00                 C  
ATOM    639  CG2 ILE    88     143.645 159.093 191.946  1.00                 C  
ATOM    640  N   SER    89     142.843 160.055 195.041  1.00                 N  
ATOM    641  CA  SER    89     141.546 159.915 195.677  1.00                 C  
ATOM    642  C   SER    89     140.579 159.237 194.716  1.00                 C  
ATOM    643  O   SER    89     140.895 159.027 193.544  1.00                 O  
ATOM    644  CB  SER    89     141.014 161.281 196.115  1.00                 C  
ATOM    645  OG  SER    89     140.684 162.083 194.995  1.00                 O  
ATOM    646  N   PRO    90     139.386 158.857 195.182  1.00                 N  
ATOM    647  CA  PRO    90     138.370 158.360 194.242  1.00                 C  
ATOM    648  C   PRO    90     137.889 159.406 193.247  1.00                 C  
ATOM    649  O   PRO    90     137.510 159.042 192.125  1.00                 O  
ATOM    650  CB  PRO    90     137.217 157.915 195.144  1.00                 C  
ATOM    651  CD  PRO    90     138.979 158.595 196.615  1.00                 C  
ATOM    652  CG  PRO    90     137.866 157.598 196.450  1.00                 C  
ATOM    653  N   GLU    91     137.915 160.692 193.603  1.00                 N  
ATOM    654  CA  GLU    91     137.415 161.717 192.694  1.00                 C  
ATOM    655  C   GLU    91     138.404 162.025 191.577  1.00                 C  
ATOM    656  O   GLU    91     137.990 162.248 190.431  1.00                 O  
ATOM    657  CB  GLU    91     137.092 163.001 193.460  1.00                 C  
ATOM    658  CD  GLU    91     135.643 164.158 195.176  1.00                 C  
ATOM    659  CG  GLU    91     135.903 162.882 194.399  1.00                 C  
ATOM    660  OE1 GLU    91     136.495 165.070 195.121  1.00                 O  
ATOM    661  OE2 GLU    91     134.588 164.245 195.838  1.00                 O  
ATOM    662  N   ARG    92     139.703 162.032 191.877  1.00                 N  
ATOM    663  CA  ARG    92     140.685 162.088 190.803  1.00                 C  
ATOM    664  C   ARG    92     140.548 160.881 189.889  1.00                 C  
ATOM    665  O   ARG    92     140.695 160.999 188.668  1.00                 O  
ATOM    666  CB  ARG    92     142.102 162.164 191.376  1.00                 C  
ATOM    667  CD  ARG    92     143.829 163.474 192.640  1.00                 C  
ATOM    668  NE  ARG    92     144.169 164.748 193.270  1.00                 N  
ATOM    669  CG  ARG    92     142.435 163.492 192.034  1.00                 C  
ATOM    670  CZ  ARG    92     145.249 164.947 194.018  1.00                 C  
ATOM    671  NH1 ARG    92     145.476 166.140 194.550  1.00                 N  
ATOM    672  NH2 ARG    92     146.099 163.952 194.232  1.00                 N  
ATOM    673  N   ALA    93     140.252 159.713 190.464  1.00                 N  
ATOM    674  CA  ALA    93     140.043 158.516 189.658  1.00                 C  
ATOM    675  C   ALA    93     138.861 158.687 188.713  1.00                 C  
ATOM    676  O   ALA    93     138.931 158.296 187.541  1.00                 O  
ATOM    677  CB  ALA    93     139.825 157.306 190.553  1.00                 C  
ATOM    678  N   PHE    94     137.773 159.288 189.194  1.00                 N  
ATOM    679  CA  PHE    94     136.618 159.496 188.326  1.00                 C  
ATOM    680  C   PHE    94     136.917 160.513 187.227  1.00                 C  
ATOM    681  O   PHE    94     136.515 160.324 186.069  1.00                 O  
ATOM    682  CB  PHE    94     135.409 159.956 189.144  1.00                 C  
ATOM    683  CG  PHE    94     134.161 160.140 188.329  1.00                 C  
ATOM    684  CZ  PHE    94     131.852 160.488 186.821  1.00                 C  
ATOM    685  CD1 PHE    94     133.449 159.046 187.870  1.00                 C  
ATOM    686  CE1 PHE    94     132.300 159.215 187.120  1.00                 C  
ATOM    687  CD2 PHE    94     133.699 161.407 188.021  1.00                 C  
ATOM    688  CE2 PHE    94     132.550 161.577 187.271  1.00                 C  
ATOM    689  N   ALA    95     137.618 161.598 187.565  1.00                 N  
ATOM    690  CA  ALA    95     137.977 162.579 186.543  1.00                 C  
ATOM    691  C   ALA    95     138.875 161.961 185.477  1.00                 C  
ATOM    692  O   ALA    95     138.714 162.228 184.277  1.00                 O  
ATOM    693  CB  ALA    95     138.667 163.777 187.177  1.00                 C  
ATOM    694  N   ASP    96     139.816 161.119 185.900  1.00                 N  
ATOM    695  CA  ASP    96     140.691 160.435 184.958  1.00                 C  
ATOM    696  C   ASP    96     139.905 159.476 184.072  1.00                 C  
ATOM    697  O   ASP    96     140.193 159.342 182.874  1.00                 O  
ATOM    698  CB  ASP    96     141.792 159.677 185.703  1.00                 C  
ATOM    699  CG  ASP    96     142.826 160.603 186.312  1.00                 C  
ATOM    700  OD1 ASP    96     142.852 161.794 185.937  1.00                 O  
ATOM    701  OD2 ASP    96     143.611 160.138 187.165  1.00                 O  
ATOM    702  N   PHE    97     138.921 158.787 184.655  1.00                 N  
ATOM    703  CA  PHE    97     138.017 157.956 183.869  1.00                 C  
ATOM    704  C   PHE    97     137.335 158.766 182.775  1.00                 C  
ATOM    705  O   PHE    97     137.269 158.331 181.619  1.00                 O  
ATOM    706  CB  PHE    97     136.967 157.305 184.771  1.00                 C  
ATOM    707  CG  PHE    97     135.959 156.476 184.028  1.00                 C  
ATOM    708  CZ  PHE    97     134.092 154.946 182.650  1.00                 C  
ATOM    709  CD1 PHE    97     136.076 155.097 183.980  1.00                 C  
ATOM    710  CE1 PHE    97     135.149 154.334 183.296  1.00                 C  
ATOM    711  CD2 PHE    97     134.895 157.073 183.376  1.00                 C  
ATOM    712  CE2 PHE    97     133.968 156.309 182.692  1.00                 C  
ATOM    713  N   ILE    98     136.836 159.956 183.120  1.00                 N  
ATOM    714  CA  ILE    98     136.169 160.790 182.121  1.00                 C  
ATOM    715  C   ILE    98     137.126 161.209 181.010  1.00                 C  
ATOM    716  O   ILE    98     136.762 161.191 179.827  1.00                 O  
ATOM    717  CB  ILE    98     135.540 162.042 182.760  1.00                 C  
ATOM    718  CD1 ILE    98     133.871 162.775 184.542  1.00                 C  
ATOM    719  CG1 ILE    98     134.366 161.650 183.659  1.00                 C  
ATOM    720  CG2 ILE    98     135.125 163.037 181.686  1.00                 C  
ATOM    721  N   PHE    99     138.353 161.587 181.371  1.00                 N  
ATOM    722  CA  PHE    99     139.337 161.994 180.367  1.00                 C  
ATOM    723  C   PHE    99     139.638 160.858 179.389  1.00                 C  
ATOM    724  O   PHE    99     139.583 161.036 178.156  1.00                 O  
ATOM    725  CB  PHE    99     140.630 162.458 181.041  1.00                 C  
ATOM    726  CG  PHE    99     141.714 162.840 180.074  1.00                 C  
ATOM    727  CZ  PHE    99     143.724 163.541 178.287  1.00                 C  
ATOM    728  CD1 PHE    99     141.696 164.072 179.444  1.00                 C  
ATOM    729  CE1 PHE    99     142.694 164.424 178.554  1.00                 C  
ATOM    730  CD2 PHE    99     142.751 161.968 179.796  1.00                 C  
ATOM    731  CE2 PHE    99     143.749 162.320 178.906  1.00                 C  
ATOM    732  N   ALA   100     139.963 159.678 179.926  1.00                 N  
ATOM    733  CA  ALA   100     140.274 158.535 179.071  1.00                 C  
ATOM    734  C   ALA   100     139.088 158.164 178.191  1.00                 C  
ATOM    735  O   ALA   100     139.259 157.851 177.005  1.00                 O  
ATOM    736  CB  ALA   100     140.691 157.340 179.914  1.00                 C  
ATOM    737  N   ASN   101     137.876 158.199 178.749  1.00                 N  
ATOM    738  CA  ASN   101     136.697 157.864 177.962  1.00                 C  
ATOM    739  C   ASN   101     136.480 158.850 176.823  1.00                 C  
ATOM    740  O   ASN   101     136.108 158.442 175.715  1.00                 O  
ATOM    741  CB  ASN   101     135.456 157.804 178.855  1.00                 C  
ATOM    742  CG  ASN   101     134.228 157.315 178.113  1.00                 C  
ATOM    743  OD1 ASN   101     134.188 156.180 177.639  1.00                 O  
ATOM    744  ND2 ASN   101     133.220 158.174 178.010  1.00                 N  
ATOM    745  N   LEU   102     136.709 160.142 177.068  1.00                 N  
ATOM    746  CA  LEU   102     136.541 161.122 175.999  1.00                 C  
ATOM    747  C   LEU   102     137.520 160.871 174.861  1.00                 C  
ATOM    748  O   LEU   102     137.133 160.904 173.683  1.00                 O  
ATOM    749  CB  LEU   102     136.721 162.542 176.540  1.00                 C  
ATOM    750  CG  LEU   102     135.628 163.052 177.482  1.00                 C  
ATOM    751  CD1 LEU   102     136.020 164.392 178.084  1.00                 C  
ATOM    752  CD2 LEU   102     134.300 163.169 176.750  1.00                 C  
ATOM    753  N   ILE   103     138.788 160.604 175.185  1.00                 N  
ATOM    754  CA  ILE   103     139.747 160.348 174.110  1.00                 C  
ATOM    755  C   ILE   103     139.376 159.080 173.344  1.00                 C  
ATOM    756  O   ILE   103     139.438 159.041 172.102  1.00                 O  
ATOM    757  CB  ILE   103     141.185 160.236 174.651  1.00                 C  
ATOM    758  CD1 ILE   103     142.948 161.520 175.970  1.00                 C  
ATOM    759  CG1 ILE   103     141.666 161.593 175.169  1.00                 C  
ATOM    760  CG2 ILE   103     142.113 159.674 173.585  1.00                 C  
ATOM    761  N   GLN   104     138.961 158.033 174.063  1.00                 N  
ATOM    762  CA  GLN   104     138.578 156.791 173.400  1.00                 C  
ATOM    763  C   GLN   104     137.423 157.008 172.431  1.00                 C  
ATOM    764  O   GLN   104     137.454 156.515 171.297  1.00                 O  
ATOM    765  CB  GLN   104     138.198 155.728 174.432  1.00                 C  
ATOM    766  CD  GLN   104     138.943 154.235 176.329  1.00                 C  
ATOM    767  CG  GLN   104     139.372 155.199 175.240  1.00                 C  
ATOM    768  OE1 GLN   104     137.833 154.330 176.853  1.00                 O  
ATOM    769  NE2 GLN   104     139.823 153.303 176.673  1.00                 N  
ATOM    770  N   MET   105     136.397 157.749 172.852  1.00                 N  
ATOM    771  CA  MET   105     135.240 157.929 171.981  1.00                 C  
ATOM    772  C   MET   105     135.552 158.837 170.801  1.00                 C  
ATOM    773  O   MET   105     135.011 158.633 169.706  1.00                 O  
ATOM    774  CB  MET   105     134.059 158.499 172.770  1.00                 C  
ATOM    775  SD  MET   105     132.972 155.969 173.078  1.00                 S  
ATOM    776  CE  MET   105     131.635 156.501 172.013  1.00                 C  
ATOM    777  CG  MET   105     133.481 157.542 173.799  1.00                 C  
ATOM    778  N   THR   106     136.429 159.826 170.989  1.00                 N  
ATOM    779  CA  THR   106     136.857 160.628 169.848  1.00                 C  
ATOM    780  C   THR   106     137.544 159.761 168.800  1.00                 C  
ATOM    781  O   THR   106     137.240 159.861 167.604  1.00                 O  
ATOM    782  CB  THR   106     137.806 161.761 170.279  1.00                 C  
ATOM    783  OG1 THR   106     137.121 162.649 171.172  1.00                 O  
ATOM    784  CG2 THR   106     138.273 162.555 169.068  1.00                 C  
ATOM    785  N   LEU   107     138.452 158.883 169.231  1.00                 N  
ATOM    786  CA  LEU   107     139.124 158.013 168.269  1.00                 C  
ATOM    787  C   LEU   107     138.129 157.069 167.602  1.00                 C  
ATOM    788  O   LEU   107     138.205 156.819 166.391  1.00                 O  
ATOM    789  CB  LEU   107     140.234 157.213 168.954  1.00                 C  
ATOM    790  CG  LEU   107     141.454 158.009 169.422  1.00                 C  
ATOM    791  CD1 LEU   107     142.388 157.131 170.240  1.00                 C  
ATOM    792  CD2 LEU   107     142.194 158.606 168.234  1.00                 C  
ATOM    793  N   ALA   108     137.180 156.532 168.374  1.00                 N  
ATOM    794  CA  ALA   108     136.199 155.608 167.809  1.00                 C  
ATOM    795  C   ALA   108     135.401 156.286 166.703  1.00                 C  
ATOM    796  O   ALA   108     135.276 155.755 165.595  1.00                 O  
ATOM    797  CB  ALA   108     135.268 155.093 168.896  1.00                 C  
TER
