# Supplementary material for: Comparative Single-Cell Transcriptomics Reveals Novel Genes Involved in Bivalve Embryonic Shell Formation and Questions Ontogenetic Homology of Molluscan Shell Types
Source: Front Cell Dev Biol. 2022 Jun 9;10:883755. doi: 10.3389/fcell.2022.883755 (PMC9261976; doi:10.3389/fcell.2022.883755)
Supplement: Supplementary file 1 [file DataSheet1.ZIP › Supplementary_File1/s_f_2/fa3660846f10dfb2.final.pdb]

ATOM      1  N   GLY    62      -9.528 -23.674  -2.837  1.00                 N  
ATOM      2  CA  GLY    62      -9.003 -22.866  -1.749  1.00                 C  
ATOM      3  C   GLY    62      -8.722 -23.728  -0.511  1.00                 C  
ATOM      4  O   GLY    62      -9.401 -24.731  -0.269  1.00                 O  
ATOM      5  N   GLN    63      -7.703 -23.326   0.247  1.00                 N  
ATOM      6  CA  GLN    63      -7.371 -23.918   1.541  1.00                 C  
ATOM      7  C   GLN    63      -7.938 -23.022   2.638  1.00                 C  
ATOM      8  O   GLN    63      -7.568 -21.844   2.737  1.00                 O  
ATOM      9  CB  GLN    63      -5.857 -24.088   1.680  1.00                 C  
ATOM     10  CD  GLN    63      -5.716 -26.425   0.732  1.00                 C  
ATOM     11  CG  GLN    63      -5.234 -24.991   0.628  1.00                 C  
ATOM     12  OE1 GLN    63      -5.946 -26.934   1.828  1.00                 O  
ATOM     13  NE2 GLN    63      -5.870 -27.080  -0.413  1.00                 N  
ATOM     14  N   ARG    64      -8.819 -23.586   3.464  1.00                 N  
ATOM     15  CA  ARG    64      -9.453 -22.834   4.530  1.00                 C  
ATOM     16  C   ARG    64      -8.480 -22.566   5.677  1.00                 C  
ATOM     17  O   ARG    64      -7.522 -23.332   5.886  1.00                 O  
ATOM     18  CB  ARG    64     -10.683 -23.578   5.052  1.00                 C  
ATOM     19  CD  ARG    64     -13.022 -24.394   4.647  1.00                 C  
ATOM     20  NE  ARG    64     -14.122 -24.506   3.692  1.00                 N  
ATOM     21  CG  ARG    64     -11.830 -23.656   4.058  1.00                 C  
ATOM     22  CZ  ARG    64     -15.294 -25.070   3.965  1.00                 C  
ATOM     23  NH1 ARG    64     -16.236 -25.126   3.034  1.00                 N  
ATOM     24  NH2 ARG    64     -15.522 -25.575   5.170  1.00                 N  
ATOM     25  N   LYS    65      -8.744 -21.474   6.408  1.00                 N  
ATOM     26  CA  LYS    65      -8.032 -21.156   7.639  1.00                 C  
ATOM     27  C   LYS    65      -8.470 -22.167   8.660  1.00                 C  
ATOM     28  O   LYS    65      -9.665 -22.552   8.704  1.00                 O  
ATOM     29  CB  LYS    65      -8.328 -19.719   8.073  1.00                 C  
ATOM     30  CD  LYS    65      -8.073 -17.260   7.643  1.00                 C  
ATOM     31  CE  LYS    65      -7.528 -16.201   6.699  1.00                 C  
ATOM     32  CG  LYS    65      -7.777 -18.660   7.132  1.00                 C  
ATOM     33  NZ  LYS    65      -7.823 -14.823   7.180  1.00                 N  
ATOM     34  N   ARG    66      -7.533 -22.549   9.539  1.00                 N  
ATOM     35  CA  ARG    66      -7.871 -23.537  10.543  1.00                 C  
ATOM     36  C   ARG    66      -8.686 -22.866  11.674  1.00                 C  
ATOM     37  O   ARG    66      -8.626 -21.636  11.883  1.00                 O  
ATOM     38  CB  ARG    66      -6.605 -24.193  11.097  1.00                 C  
ATOM     39  CD  ARG    66      -6.523 -26.032   9.390  1.00                 C  
ATOM     40  NE  ARG    66      -5.706 -26.749   8.414  1.00                 N  
ATOM     41  CG  ARG    66      -5.758 -24.893  10.046  1.00                 C  
ATOM     42  CZ  ARG    66      -4.929 -27.787   8.708  1.00                 C  
ATOM     43  NH1 ARG    66      -4.221 -28.376   7.754  1.00                 N  
ATOM     44  NH2 ARG    66      -4.862 -28.233   9.955  1.00                 N  
ATOM     45  N   GLY    67      -9.451 -23.688  12.374  1.00                 N  
ATOM     46  CA  GLY    67     -10.409 -23.190  13.334  1.00                 C  
ATOM     47  C   GLY    67      -9.753 -22.768  14.644  1.00                 C  
ATOM     48  O   GLY    67      -8.917 -23.520  15.195  1.00                 O  
ATOM     49  N   ARG    68     -10.122 -21.558  15.117  1.00                 N  
ATOM     50  CA  ARG    68      -9.629 -21.051  16.410  1.00                 C  
ATOM     51  C   ARG    68     -10.392 -21.711  17.559  1.00                 C  
ATOM     52  O   ARG    68     -11.423 -22.382  17.332  1.00                 O  
ATOM     53  CB  ARG    68      -9.766 -19.529  16.476  1.00                 C  
ATOM     54  CD  ARG    68      -9.093 -17.280  15.588  1.00                 C  
ATOM     55  NE  ARG    68      -8.204 -16.545  14.691  1.00                 N  
ATOM     56  CG  ARG    68      -8.914 -18.784  15.462  1.00                 C  
ATOM     57  CZ  ARG    68      -8.507 -16.224  13.438  1.00                 C  
ATOM     58  NH1 ARG    68      -7.635 -15.554  12.696  1.00                 N  
ATOM     59  NH2 ARG    68      -9.681 -16.573  12.929  1.00                 N  
ATOM     60  N   PRO    69      -9.880 -21.546  18.783  1.00                 N  
ATOM     61  CA  PRO    69     -10.416 -22.270  19.962  1.00                 C  
ATOM     62  C   PRO    69     -11.909 -22.076  20.132  1.00                 C  
ATOM     63  O   PRO    69     -12.595 -23.000  20.546  1.00                 O  
ATOM     64  CB  PRO    69      -9.649 -21.672  21.143  1.00                 C  
ATOM     65  CD  PRO    69      -8.884 -20.547  19.174  1.00                 C  
ATOM     66  CG  PRO    69      -9.154 -20.358  20.641  1.00                 C  
ATOM     67  N   ALA    70     -12.406 -20.883  19.799  1.00                 N  
ATOM     68  CA  ALA    70     -13.848 -20.610  19.811  1.00                 C  
ATOM     69  C   ALA    70     -14.572 -21.433  18.762  1.00                 C  
ATOM     70  O   ALA    70     -15.581 -22.074  19.063  1.00                 O  
ATOM     71  CB  ALA    70     -14.109 -19.129  19.584  1.00                 C  
ATOM     72  N   THR    71     -14.049 -21.398  17.540  1.00                 N  
ATOM     73  CA  THR    71     -14.679 -22.056  16.396  1.00                 C  
ATOM     74  C   THR    71     -14.672 -23.589  16.451  1.00                 C  
ATOM     75  O   THR    71     -15.513 -24.243  15.802  1.00                 O  
ATOM     76  CB  THR    71     -14.014 -21.642  15.070  1.00                 C  
ATOM     77  OG1 THR    71     -12.628 -22.008  15.093  1.00                 O  
ATOM     78  CG2 THR    71     -14.117 -20.138  14.869  1.00                 C  
ATOM     79  N   THR    72     -13.729 -24.145  17.219  1.00                 N  
ATOM     80  CA  THR    72     -13.625 -25.592  17.442  1.00                 C  
ATOM     81  C   THR    72     -14.709 -26.015  18.404  1.00                 C  
ATOM     82  O   THR    72     -15.434 -26.954  18.118  1.00                 O  
ATOM     83  CB  THR    72     -12.237 -25.981  17.983  1.00                 C  
ATOM     84  OG1 THR    72     -11.230 -25.619  17.029  1.00                 O  
ATOM     85  CG2 THR    72     -12.160 -27.481  18.224  1.00                 C  
ATOM     86  N   TRP    73     -14.791 -25.334  19.546  1.00                 N  
ATOM     87  CA  TRP    73     -15.818 -25.600  20.571  1.00                 C  
ATOM     88  C   TRP    73     -17.222 -25.286  20.087  1.00                 C  
ATOM     89  O   TRP    73     -18.201 -25.994  20.431  1.00                 O  
ATOM     90  CB  TRP    73     -15.530 -24.795  21.840  1.00                 C  
ATOM     91  CG  TRP    73     -16.517 -25.037  22.941  1.00                 C  
ATOM     92  CD1 TRP    73     -17.647 -25.800  22.875  1.00                 C  
ATOM     93  NE1 TRP    73     -18.300 -25.784  24.084  1.00                 N  
ATOM     94  CD2 TRP    73     -16.461 -24.513  24.273  1.00                 C  
ATOM     95  CE2 TRP    73     -17.589 -25.000  24.958  1.00                 C  
ATOM     96  CH2 TRP    73     -16.959 -23.866  26.931  1.00                 C  
ATOM     97  CZ2 TRP    73     -17.849 -24.682  26.291  1.00                 C  
ATOM     98  CE3 TRP    73     -15.568 -23.680  24.953  1.00                 C  
ATOM     99  CZ3 TRP    73     -15.829 -23.367  26.274  1.00                 C  
ATOM    100  N   ARG    74     -17.325 -24.208  19.319  1.00                 N  
ATOM    101  CA  ARG    74     -18.602 -23.741  18.844  1.00                 C  
ATOM    102  C   ARG    74     -19.255 -24.709  17.872  1.00                 C  
ATOM    103  O   ARG    74     -20.470 -24.770  17.801  1.00                 O  
ATOM    104  CB  ARG    74     -18.457 -22.374  18.173  1.00                 C  
ATOM    105  CD  ARG    74     -19.562 -20.353  17.176  1.00                 C  
ATOM    106  NE  ARG    74     -18.979 -19.414  18.132  1.00                 N  
ATOM    107  CG  ARG    74     -19.778 -21.728  17.788  1.00                 C  
ATOM    108  CZ  ARG    74     -19.676 -18.748  19.046  1.00                 C  
ATOM    109  NH1 ARG    74     -19.060 -17.915  19.874  1.00                 N  
ATOM    110  NH2 ARG    74     -20.989 -18.917  19.131  1.00                 N  
ATOM    111  N   ARG    75     -18.467 -25.471  17.129  1.00                 N  
ATOM    112  CA  ARG    75     -19.037 -26.383  16.107  1.00                 C  
ATOM    113  C   ARG    75     -19.989 -27.443  16.689  1.00                 C  
ATOM    114  O   ARG    75     -21.067 -27.678  16.131  1.00                 O  
ATOM    115  CB  ARG    75     -17.920 -27.094  15.341  1.00                 C  
ATOM    116  CD  ARG    75     -16.267 -27.002  13.454  1.00                 C  
ATOM    117  NE  ARG    75     -15.243 -27.756  14.174  1.00                 N  
ATOM    118  CG  ARG    75     -17.144 -26.192  14.395  1.00                 C  
ATOM    119  CZ  ARG    75     -14.044 -27.276  14.487  1.00                 C  
ATOM    120  NH1 ARG    75     -13.176 -28.035  15.143  1.00                 N  
ATOM    121  NH2 ARG    75     -13.714 -26.038  14.143  1.00                 N  
ATOM    122  N   THR    76     -19.598 -28.064  17.803  1.00                 N  
ATOM    123  CA  THR    76     -20.454 -29.059  18.471  1.00                 C  
ATOM    124  C   THR    76     -21.559 -28.350  19.306  1.00                 C  
ATOM    125  O   THR    76     -22.737 -28.728  19.226  1.00                 O  
ATOM    126  CB  THR    76     -19.632 -29.992  19.380  1.00                 C  
ATOM    127  OG1 THR    76     -18.673 -30.708  18.592  1.00                 O  
ATOM    128  CG2 THR    76     -20.540 -30.996  20.073  1.00                 C  
ATOM    129  N   LEU    77     -21.164 -27.328  20.088  1.00                 N  
ATOM    130  CA  LEU    77     -22.094 -26.511  20.905  1.00                 C  
ATOM    131  C   LEU    77     -23.276 -25.960  20.105  1.00                 C  
ATOM    132  O   LEU    77     -24.448 -26.034  20.548  1.00                 O  
ATOM    133  CB  LEU    77     -21.350 -25.344  21.558  1.00                 C  
ATOM    134  CG  LEU    77     -22.194 -24.394  22.410  1.00                 C  
ATOM    135  CD1 LEU    77     -22.813 -25.133  23.586  1.00                 C  
ATOM    136  CD2 LEU    77     -21.355 -23.225  22.902  1.00                 C  
ATOM    137  N   GLU    78     -22.943 -25.383  18.946  1.00                 N  
ATOM    138  CA  GLU    78     -23.933 -24.894  17.981  1.00                 C  
ATOM    139  C   GLU    78     -24.914 -26.007  17.585  1.00                 C  
ATOM    140  O   GLU    78     -26.140 -25.827  17.695  1.00                 O  
ATOM    141  CB  GLU    78     -23.239 -24.337  16.736  1.00                 C  
ATOM    142  CD  GLU    78     -23.466 -23.204  14.491  1.00                 C  
ATOM    143  CG  GLU    78     -24.191 -23.774  15.694  1.00                 C  
ATOM    144  OE1 GLU    78     -22.219 -23.270  14.462  1.00                 O  
ATOM    145  OE2 GLU    78     -24.145 -22.690  13.577  1.00                 O  
ATOM    146  N   THR    79     -24.361 -27.134  17.115  1.00                 N  
ATOM    147  CA  THR    79     -25.181 -28.246  16.613  1.00                 C  
ATOM    148  C   THR    79     -26.004 -28.914  17.710  1.00                 C  
ATOM    149  O   THR    79     -27.085 -29.400  17.429  1.00                 O  
ATOM    150  CB  THR    79     -24.316 -29.321  15.929  1.00                 C  
ATOM    151  OG1 THR    79     -23.365 -29.841  16.866  1.00                 O  
ATOM    152  CG2 THR    79     -23.562 -28.727  14.749  1.00                 C  
ATOM    153  N   GLU    80     -25.485 -28.944  18.941  1.00                 N  
ATOM    154  CA  GLU    80     -26.250 -29.407  20.125  1.00                 C  
ATOM    155  C   GLU    80     -27.550 -28.600  20.295  1.00                 C  
ATOM    156  O   GLU    80     -28.609 -29.174  20.507  1.00                 O  
ATOM    157  CB  GLU    80     -25.396 -29.300  21.390  1.00                 C  
ATOM    158  CD  GLU    80     -25.204 -29.698  23.877  1.00                 C  
ATOM    159  CG  GLU    80     -26.090 -29.789  22.651  1.00                 C  
ATOM    160  OE1 GLU    80     -24.053 -29.230  23.744  1.00                 O  
ATOM    161  OE2 GLU    80     -25.659 -30.093  24.970  1.00                 O  
ATOM    162  N   LEU    81     -27.454 -27.273  20.183  1.00                 N  
ATOM    163  CA  LEU    81     -28.631 -26.381  20.190  1.00                 C  
ATOM    164  C   LEU    81     -29.521 -26.499  18.933  1.00                 C  
ATOM    165  O   LEU    81     -30.731 -26.665  19.039  1.00                 O  
ATOM    166  CB  LEU    81     -28.196 -24.922  20.339  1.00                 C  
ATOM    167  CG  LEU    81     -27.601 -24.527  21.692  1.00                 C  
ATOM    168  CD1 LEU    81     -27.045 -23.112  21.642  1.00                 C  
ATOM    169  CD2 LEU    81     -28.643 -24.646  22.794  1.00                 C  
ATOM    170  N   VAL   107     -28.912 -26.387  17.756  1.00                 N  
ATOM    171  CA  VAL   107     -29.624 -26.565  16.469  1.00                 C  
ATOM    172  C   VAL   107     -30.467 -27.871  16.341  1.00                 C  
ATOM    173  O   VAL   107     -31.541 -27.867  15.714  1.00                 O  
ATOM    174  CB  VAL   107     -28.651 -26.531  15.276  1.00                 C  
ATOM    175  CG1 VAL   107     -29.365 -26.929  13.994  1.00                 C  
ATOM    176  CG2 VAL   107     -28.027 -25.151  15.136  1.00                 C  
ATOM    177  N   MET   108     -29.977 -28.967  16.928  1.00                 N  
ATOM    178  CA  MET   108     -30.681 -30.263  16.890  1.00                 C  
ATOM    179  C   MET   108     -31.991 -30.199  17.682  1.00                 C  
ATOM    180  O   MET   108     -32.952 -30.882  17.339  1.00                 O  
ATOM    181  CB  MET   108     -29.786 -31.375  17.440  1.00                 C  
ATOM    182  SD  MET   108     -29.041 -32.120  14.878  1.00                 S  
ATOM    183  CE  MET   108     -29.939 -33.647  15.147  1.00                 C  
ATOM    184  CG  MET   108     -28.582 -31.692  16.568  1.00                 C  
ATOM    185  N   ALA   109     -32.031 -29.381  18.732  1.00                 N  
ATOM    186  CA  ALA   109     -33.269 -29.178  19.504  1.00                 C  
ATOM    187  C   ALA   109     -34.170 -28.156  18.836  1.00                 C  
ATOM    188  O   ALA   109     -35.402 -28.333  18.753  1.00                 O  
ATOM    189  CB  ALA   109     -32.943 -28.739  20.923  1.00                 C  
ATOM    190  N   GLU   110     -33.514 -27.081  18.381  1.00                 N  
ATOM    191  CA  GLU   110     -34.142 -25.887  17.845  1.00                 C  
ATOM    192  C   GLU   110     -33.671 -25.653  16.405  1.00                 C  
ATOM    193  O   GLU   110     -32.765 -24.854  16.169  1.00                 O  
ATOM    194  CB  GLU   110     -33.825 -24.675  18.723  1.00                 C  
ATOM    195  CD  GLU   110     -34.055 -23.547  20.971  1.00                 C  
ATOM    196  CG  GLU   110     -34.385 -24.767  20.133  1.00                 C  
ATOM    197  OE1 GLU   110     -33.316 -22.669  20.478  1.00                 O  
ATOM    198  OE2 GLU   110     -34.536 -23.469  22.121  1.00                 O  
ATOM    199  N   SER   111     -34.273 -26.371  15.441  1.00                 N  
ATOM    200  CA  SER   111     -33.861 -26.223  14.049  1.00                 C  
ATOM    201  C   SER   111     -34.347 -24.943  13.363  1.00                 C  
ATOM    202  O   SER   111     -33.872 -24.631  12.264  1.00                 O  
ATOM    203  CB  SER   111     -34.341 -27.415  13.218  1.00                 C  
ATOM    204  OG  SER   111     -35.754 -27.425  13.111  1.00                 O  
ATOM    205  N   GLY   112     -35.264 -24.210  13.989  1.00                 N  
ATOM    206  CA  GLY   112     -35.781 -22.964  13.393  1.00                 C  
ATOM    207  C   GLY   112     -35.068 -21.703  13.908  1.00                 C  
ATOM    208  O   GLY   112     -35.359 -20.609  13.445  1.00                 O  
ATOM    209  N   MET   113     -34.120 -21.867  14.828  1.00                 N  
ATOM    210  CA  MET   113     -33.344 -20.762  15.375  1.00                 C  
ATOM    211  C   MET   113     -32.275 -20.354  14.379  1.00                 C  
ATOM    212  O   MET   113     -31.492 -21.205  13.934  1.00                 O  
ATOM    213  CB  MET   113     -32.722 -21.156  16.716  1.00                 C  
ATOM    214  SD  MET   113     -34.880 -20.211  18.173  1.00                 S  
ATOM    215  CE  MET   113     -33.772 -19.026  18.930  1.00                 C  
ATOM    216  CG  MET   113     -33.735 -21.547  17.780  1.00                 C  
ATOM    217  N   ALA   114     -32.230 -19.056  14.059  1.00                 N  
ATOM    218  CA  ALA   114     -31.303 -18.517  13.069  1.00                 C  
ATOM    219  C   ALA   114     -29.867 -18.665  13.565  1.00                 C  
ATOM    220  O   ALA   114     -29.605 -18.492  14.770  1.00                 O  
ATOM    221  CB  ALA   114     -31.626 -17.059  12.779  1.00                 C  
ATOM    222  N   PRO   115     -28.946 -18.979  12.646  1.00                 N  
ATOM    223  CA  PRO   115     -27.545 -19.240  13.019  1.00                 C  
ATOM    224  C   PRO   115     -26.841 -17.991  13.468  1.00                 C  
ATOM    225  O   PRO   115     -25.892 -18.075  14.246  1.00                 O  
ATOM    226  CB  PRO   115     -26.919 -19.797  11.739  1.00                 C  
ATOM    227  CD  PRO   115     -29.188 -19.240  11.220  1.00                 C  
ATOM    228  CG  PRO   115     -27.801 -19.298  10.644  1.00                 C  
ATOM    229  N   ASP   116     -27.311 -16.835  13.006  1.00                 N  
ATOM    230  CA  ASP   116     -26.841 -15.538  13.552  1.00                 C  
ATOM    231  C   ASP   116     -27.155 -15.478  15.057  1.00                 C  
ATOM    232  O   ASP   116     -26.350 -15.009  15.853  1.00                 O  
ATOM    233  CB  ASP   116     -27.496 -14.374  12.806  1.00                 C  
ATOM    234  CG  ASP   116     -26.963 -14.211  11.396  1.00                 C  
ATOM    235  OD1 ASP   116     -25.909 -14.807  11.087  1.00                 O  
ATOM    236  OD2 ASP   116     -27.598 -13.488  10.601  1.00                 O  
ATOM    237  N   CYS   117     -28.333 -15.962  15.438  1.00                 N  
ATOM    238  CA  CYS   117     -28.775 -15.868  16.819  1.00                 C  
ATOM    239  C   CYS   117     -28.043 -16.871  17.712  1.00                 C  
ATOM    240  O   CYS   117     -27.743 -16.555  18.869  1.00                 O  
ATOM    241  CB  CYS   117     -30.285 -16.093  16.915  1.00                 C  
ATOM    242  SG  CYS   117     -31.285 -14.758  16.216  1.00                 S  
ATOM    243  N   MET   118     -27.768 -18.067  17.177  1.00                 N  
ATOM    244  CA  MET   118     -26.977 -19.075  17.891  1.00                 C  
ATOM    245  C   MET   118     -25.567 -18.560  18.210  1.00                 C  
ATOM    246  O   MET   118     -25.052 -18.862  19.296  1.00                 O  
ATOM    247  CB  MET   118     -26.887 -20.364  17.072  1.00                 C  
ATOM    248  SD  MET   118     -28.992 -21.556  18.424  1.00                 S  
ATOM    249  CE  MET   118     -30.134 -20.200  18.679  1.00                 C  
ATOM    250  CG  MET   118     -28.221 -21.065  16.870  1.00                 C  
ATOM    251  N   PRO   119     -24.949 -17.799  17.286  1.00                 N  
ATOM    252  CA  PRO   119     -23.587 -17.255  17.507  1.00                 C  
ATOM    253  C   PRO   119     -23.557 -16.389  18.749  1.00                 C  
ATOM    254  O   PRO   119     -22.599 -16.451  19.534  1.00                 O  
ATOM    255  CB  PRO   119     -23.303 -16.443  16.242  1.00                 C  
ATOM    256  CD  PRO   119     -25.415 -17.501  15.857  1.00                 C  
ATOM    257  CG  PRO   119     -24.134 -17.093  15.186  1.00                 C  
ATOM    258  N   SER   120     -24.625 -15.601  18.931  1.00                 N  
ATOM    259  CA  SER   120     -24.704 -14.634  20.038  1.00                 C  
ATOM    260  C   SER   120     -24.799 -15.372  21.363  1.00                 C  
ATOM    261  O   SER   120     -24.205 -14.951  22.356  1.00                 O  
ATOM    262  CB  SER   120     -25.902 -13.701  19.850  1.00                 C  
ATOM    263  OG  SER   120     -27.123 -14.412  19.954  1.00                 O  
ATOM    264  N   GLU   121     -24.497 -16.667  21.380  1.00                 N  
ATOM    265  CA  GLU   121     -24.475 -17.365  22.670  1.00                 C  
ATOM    266  C   GLU   121     -22.969 -17.551  22.920  1.00                 C  
ATOM    267  O   GLU   121     -22.257 -18.194  22.145  1.00                 O  
ATOM    268  CB  GLU   121     -25.272 -18.668  22.588  1.00                 C  
ATOM    269  CD  GLU   121     -26.171 -20.701  23.787  1.00                 C  
ATOM    270  CG  GLU   121     -25.342 -19.437  23.897  1.00                 C  
ATOM    271  OE1 GLU   121     -27.403 -20.590  23.611  1.00                 O  
ATOM    272  OE2 GLU   121     -25.589 -21.803  23.877  1.00                 O  
ATOM    273  N   LEU   122     -22.472 -16.980  24.018  1.00                 N  
ATOM    274  CA  LEU   122     -21.042 -17.126  24.300  1.00                 C  
ATOM    275  C   LEU   122     -20.756 -17.592  25.696  1.00                 C  
ATOM    276  O   LEU   122     -21.426 -17.202  26.656  1.00                 O  
ATOM    277  CB  LEU   122     -20.311 -15.803  24.061  1.00                 C  
ATOM    278  CG  LEU   122     -18.812 -15.793  24.367  1.00                 C  
ATOM    279  CD1 LEU   122     -18.061 -16.704  23.408  1.00                 C  
ATOM    280  CD2 LEU   122     -18.259 -14.378  24.295  1.00                 C  
ATOM    281  N   LEU   123     -19.759 -18.434  25.849  1.00                 N  
ATOM    282  CA  LEU   123     -19.500 -18.970  27.194  1.00                 C  
ATOM    283  C   LEU   123     -18.119 -19.156  27.832  1.00                 C  
ATOM    284  O   LEU   123     -17.165 -19.677  27.248  1.00                 O  
ATOM    285  CB  LEU   123     -20.102 -20.369  27.338  1.00                 C  
ATOM    286  CG  LEU   123     -21.623 -20.470  27.204  1.00                 C  
ATOM    287  CD1 LEU   123     -22.066 -21.925  27.191  1.00                 C  
ATOM    288  CD2 LEU   123     -22.313 -19.717  28.331  1.00                 C  
ATOM    289  N   ASN   124     -18.055 -18.702  29.076  1.00                 N  
ATOM    290  CA  ASN   124     -16.872 -18.729  29.915  1.00                 C  
ATOM    291  C   ASN   124     -16.781 -20.082  30.622  1.00                 C  
ATOM    292  O   ASN   124     -17.677 -20.513  31.352  1.00                 O  
ATOM    293  CB  ASN   124     -16.899 -17.572  30.916  1.00                 C  
ATOM    294  CG  ASN   124     -15.634 -17.493  31.749  1.00                 C  
ATOM    295  OD1 ASN   124     -15.113 -18.512  32.201  1.00                 O  
ATOM    296  ND2 ASN   124     -15.137 -16.279  31.953  1.00                 N  
ATOM    297  N   GLU   125     -15.680 -20.744  30.391  1.00                 N  
ATOM    298  CA  GLU   125     -15.491 -22.057  30.961  1.00                 C  
ATOM    299  C   GLU   125     -14.004 -22.456  30.879  1.00                 C  
ATOM    300  O   GLU   125     -13.354 -22.570  29.836  1.00                 O  
ATOM    301  CB  GLU   125     -16.368 -23.084  30.242  1.00                 C  
ATOM    302  CD  GLU   125     -18.696 -23.887  29.684  1.00                 C  
ATOM    303  CG  GLU   125     -17.860 -22.843  30.396  1.00                 C  
ATOM    304  OE1 GLU   125     -18.108 -24.816  29.091  1.00                 O  
ATOM    305  OE2 GLU   125     -19.940 -23.778  29.718  1.00                 O  
ATOM    306  N   GLU   126     -13.530 -22.658  32.103  1.00                 N  
ATOM    307  CA  GLU   126     -12.091 -22.960  32.248  1.00                 C  
ATOM    308  C   GLU   126     -11.827 -24.448  31.997  1.00                 C  
ATOM    309  O   GLU   126     -11.282 -24.944  32.987  1.00                 O  
ATOM    310  CB  GLU   126     -11.597 -22.558  33.639  1.00                 C  
ATOM    311  CD  GLU   126     -11.175 -20.705  35.303  1.00                 C  
ATOM    312  CG  GLU   126     -11.689 -21.067  33.923  1.00                 C  
ATOM    313  OE1 GLU   126     -10.892 -21.629  36.093  1.00                 O  
ATOM    314  OE2 GLU   126     -11.055 -19.496  35.593  1.00                 O  
ATOM    315  N   GLU   127     -11.930 -25.455  31.097  1.00                 N  
ATOM    316  CA  GLU   127     -13.054 -25.797  30.191  1.00                 C  
ATOM    317  C   GLU   127     -12.694 -25.556  28.735  1.00                 C  
ATOM    318  O   GLU   127     -12.996 -26.393  27.888  1.00                 O  
ATOM    319  CB  GLU   127     -14.301 -24.990  30.556  1.00                 C  
ATOM    320  CD  GLU   127     -15.425 -26.750  31.977  1.00                 C  
ATOM    321  CG  GLU   127     -14.887 -25.334  31.916  1.00                 C  
ATOM    322  OE1 GLU   127     -16.202 -27.130  31.076  1.00                 O  
ATOM    323  OE2 GLU   127     -15.070 -27.480  32.926  1.00                 O  
ATOM    324  N   LYS   128     -12.041 -24.412  28.473  1.00                 N  
ATOM    325  CA  LYS   128     -11.533 -24.017  27.127  1.00                 C  
ATOM    326  C   LYS   128     -10.270 -24.748  26.664  1.00                 C  
ATOM    327  O   LYS   128     -10.093 -24.942  25.463  1.00                 O  
ATOM    328  CB  LYS   128     -11.246 -22.515  27.082  1.00                 C  
ATOM    329  CD  LYS   128     -12.134 -20.167  27.083  1.00                 C  
ATOM    330  CE  LYS   128     -13.379 -19.296  27.122  1.00                 C  
ATOM    331  CG  LYS   128     -12.491 -21.643  27.139  1.00                 C  
ATOM    332  NZ  LYS   128     -13.043 -17.846  27.112  1.00                 N  
ATOM    333  N   ARG   129      -9.390 -25.097  27.614  1.00                 N  
ATOM    334  CA  ARG   129      -8.088 -25.761  27.342  1.00                 C  
ATOM    335  C   ARG   129      -8.078 -26.803  26.211  1.00                 C  
ATOM    336  O   ARG   129      -7.252 -26.690  25.292  1.00                 O  
ATOM    337  CB  ARG   129      -7.567 -26.455  28.602  1.00                 C  
ATOM    338  CD  ARG   129      -5.119 -26.252  28.086  1.00                 C  
ATOM    339  NE  ARG   129      -3.862 -26.960  27.856  1.00                 N  
ATOM    340  CG  ARG   129      -6.260 -27.205  28.402  1.00                 C  
ATOM    341  CZ  ARG   129      -3.016 -27.312  28.818  1.00                 C  
ATOM    342  NH1 ARG   129      -1.896 -27.954  28.515  1.00                 N  
ATOM    343  NH2 ARG   129      -3.292 -27.021  30.082  1.00                 N  
ATOM    344  N   PRO   130      -8.979 -27.814  26.266  1.00                 N  
ATOM    345  CA  PRO   130      -8.986 -28.803  25.162  1.00                 C  
ATOM    346  C   PRO   130      -9.144 -28.171  23.750  1.00                 C  
ATOM    347  O   PRO   130      -8.570 -28.663  22.750  1.00                 O  
ATOM    348  CB  PRO   130     -10.183 -29.702  25.478  1.00                 C  
ATOM    349  CD  PRO   130      -9.992 -28.223  27.351  1.00                 C  
ATOM    350  CG  PRO   130     -10.316 -29.639  26.963  1.00                 C  
ATOM    351  N   PHE   131      -9.913 -27.078  23.695  1.00                 N  
ATOM    352  CA  PHE   131     -10.267 -26.417  22.428  1.00                 C  
ATOM    353  C   PHE   131      -9.154 -25.533  21.957  1.00                 C  
ATOM    354  O   PHE   131      -8.964 -25.357  20.747  1.00                 O  
ATOM    355  CB  PHE   131     -11.554 -25.605  22.588  1.00                 C  
ATOM    356  CG  PHE   131     -12.789 -26.449  22.724  1.00                 C  
ATOM    357  CZ  PHE   131     -15.076 -28.011  22.968  1.00                 C  
ATOM    358  CD1 PHE   131     -13.409 -26.602  23.952  1.00                 C  
ATOM    359  CE1 PHE   131     -14.546 -27.378  24.077  1.00                 C  
ATOM    360  CD2 PHE   131     -13.332 -27.089  21.624  1.00                 C  
ATOM    361  CE2 PHE   131     -14.469 -27.865  21.749  1.00                 C  
ATOM    362  N   VAL   132      -8.413 -25.000  22.929  1.00                 N  
ATOM    363  CA  VAL   132      -7.172 -24.248  22.686  1.00                 C  
ATOM    364  C   VAL   132      -6.057 -25.186  22.220  1.00                 C  
ATOM    365  O   VAL   132      -5.365 -24.894  21.234  1.00                 O  
ATOM    366  CB  VAL   132      -6.724 -23.478  23.942  1.00                 C  
ATOM    367  CG1 VAL   132      -5.350 -22.861  23.726  1.00                 C  
ATOM    368  CG2 VAL   132      -7.742 -22.407  24.302  1.00                 C  
ATOM    369  N   ASP   133      -5.879 -26.292  22.954  1.00                 N  
ATOM    370  CA  ASP   133      -4.913 -27.346  22.596  1.00                 C  
ATOM    371  C   ASP   133      -5.143 -27.854  21.171  1.00                 C  
ATOM    372  O   ASP   133      -4.193 -28.044  20.408  1.00                 O  
ATOM    373  CB  ASP   133      -4.999 -28.510  23.585  1.00                 C  
ATOM    374  CG  ASP   133      -4.436 -28.160  24.948  1.00                 C  
ATOM    375  OD1 ASP   133      -3.741 -27.128  25.056  1.00                 O  
ATOM    376  OD2 ASP   133      -4.688 -28.919  25.908  1.00                 O  
ATOM    377  N   GLU   134      -6.414 -28.028  20.824  1.00                 N  
ATOM    378  CA  GLU   134      -6.835 -28.484  19.495  1.00                 C  
ATOM    379  C   GLU   134      -6.682 -27.353  18.492  1.00                 C  
ATOM    380  O   GLU   134      -6.138 -27.564  17.399  1.00                 O  
ATOM    381  CB  GLU   134      -8.280 -28.985  19.533  1.00                 C  
ATOM    382  CD  GLU   134      -8.063 -30.758  17.747  1.00                 C  
ATOM    383  CG  GLU   134      -8.791 -29.508  18.201  1.00                 C  
ATOM    384  OE1 GLU   134      -7.441 -31.425  18.600  1.00                 O  
ATOM    385  OE2 GLU   134      -8.114 -31.070  16.539  1.00                 O  
ATOM    386  N   ALA   135      -7.147 -26.155  18.860  1.00                 N  
ATOM    387  CA  ALA   135      -6.982 -24.984  17.981  1.00                 C  
ATOM    388  C   ALA   135      -5.515 -24.764  17.565  1.00                 C  
ATOM    389  O   ALA   135      -5.238 -24.383  16.407  1.00                 O  
ATOM    390  CB  ALA   135      -7.508 -23.731  18.663  1.00                 C  
ATOM    391  N   GLU   136      -4.605 -24.974  18.533  1.00                 N  
ATOM    392  CA  GLU   136      -3.164 -24.916  18.312  1.00                 C  
ATOM    393  C   GLU   136      -2.738 -26.040  17.385  1.00                 C  
ATOM    394  O   GLU   136      -2.110 -25.811  16.346  1.00                 O  
ATOM    395  CB  GLU   136      -2.414 -24.998  19.643  1.00                 C  
ATOM    396  CD  GLU   136      -0.439 -23.558  19.006  1.00                 C  
ATOM    397  CG  GLU   136      -0.902 -24.911  19.510  1.00                 C  
ATOM    398  OE1 GLU   136      -1.303 -22.714  18.688  1.00                 O  
ATOM    399  OE2 GLU   136       0.789 -23.342  18.929  1.00                 O  
ATOM    400  N   ARG   137      -3.089 -27.257  17.775  1.00                 N  
ATOM    401  CA  ARG   137      -2.760 -28.444  16.991  1.00                 C  
ATOM    402  C   ARG   137      -3.153 -28.240  15.515  1.00                 C  
ATOM    403  O   ARG   137      -2.348 -28.535  14.609  1.00                 O  
ATOM    404  CB  ARG   137      -3.461 -29.677  17.565  1.00                 C  
ATOM    405  CD  ARG   137      -3.950 -32.132  17.386  1.00                 C  
ATOM    406  NE  ARG   137      -5.384 -31.945  17.183  1.00                 N  
ATOM    407  CG  ARG   137      -3.140 -30.970  16.834  1.00                 C  
ATOM    408  CZ  ARG   137      -6.010 -32.162  16.030  1.00                 C  
ATOM    409  NH1 ARG   137      -7.318 -31.965  15.939  1.00                 N  
ATOM    410  NH2 ARG   137      -5.326 -32.575  14.972  1.00                 N  
ATOM    411  N   LEU   138      -4.377 -27.713  15.304  1.00                 N  
ATOM    412  CA  LEU   138      -4.945 -27.486  13.949  1.00                 C  
ATOM    413  C   LEU   138      -4.128 -26.499  13.127  1.00                 C  
ATOM    414  O   LEU   138      -4.010 -26.635  11.900  1.00                 O  
ATOM    415  CB  LEU   138      -6.387 -26.985  14.050  1.00                 C  
ATOM    416  CG  LEU   138      -7.419 -27.988  14.570  1.00                 C  
ATOM    417  CD1 LEU   138      -8.767 -27.315  14.777  1.00                 C  
ATOM    418  CD2 LEU   138      -7.555 -29.163  13.614  1.00                 C  
ATOM    419  N   ARG   139      -3.569 -25.528  13.840  1.00                 N  
ATOM    420  CA  ARG   139      -2.855 -24.399  13.273  1.00                 C  
ATOM    421  C   ARG   139      -1.416 -24.786  12.911  1.00                 C  
ATOM    422  O   ARG   139      -0.947 -24.474  11.810  1.00                 O  
ATOM    423  CB  ARG   139      -2.855 -23.220  14.249  1.00                 C  
ATOM    424  CD  ARG   139      -2.194 -20.849  14.738  1.00                 C  
ATOM    425  NE  ARG   139      -1.463 -21.185  15.957  1.00                 N  
ATOM    426  CG  ARG   139      -2.155 -21.978  13.721  1.00                 C  
ATOM    427  CZ  ARG   139      -0.141 -21.122  16.077  1.00                 C  
ATOM    428  NH1 ARG   139       0.438 -21.446  17.225  1.00                 N  
ATOM    429  NH2 ARG   139       0.600 -20.734  15.047  1.00                 N  
ATOM    430  N   VAL   140      -0.737 -25.454  13.857  1.00                 N  
ATOM    431  CA  VAL   140       0.637 -25.978  13.704  1.00                 C  
ATOM    432  C   VAL   140       0.692 -26.994  12.563  1.00                 C  
ATOM    433  O   VAL   140       1.627 -26.994  11.733  1.00                 O  
ATOM    434  CB  VAL   140       1.147 -26.615  15.010  1.00                 C  
ATOM    435  CG1 VAL   140       2.468 -27.331  14.773  1.00                 C  
ATOM    436  CG2 VAL   140       1.295 -25.560  16.095  1.00                 C  
ATOM    437  N   GLN   141      -0.312 -27.869  12.548  1.00                 N  
ATOM    438  CA  GLN   141      -0.523 -28.834  11.460  1.00                 C  
ATOM    439  C   GLN   141      -0.695 -28.131  10.098  1.00                 C  
ATOM    440  O   GLN   141      -0.071 -28.516   9.111  1.00                 O  
ATOM    441  CB  GLN   141      -1.745 -29.708  11.748  1.00                 C  
ATOM    442  CD  GLN   141      -3.238 -31.605  11.005  1.00                 C  
ATOM    443  CG  GLN   141      -2.020 -30.761  10.687  1.00                 C  
ATOM    444  OE1 GLN   141      -4.268 -31.087  11.437  1.00                 O  
ATOM    445  NE2 GLN   141      -3.124 -32.911  10.793  1.00                 N  
ATOM    446  N   HIS   142      -1.553 -27.112  10.072  1.00                 N  
ATOM    447  CA  HIS   142      -1.865 -26.343   8.863  1.00                 C  
ATOM    448  C   HIS   142      -0.651 -25.520   8.380  1.00                 C  
ATOM    449  O   HIS   142      -0.456 -25.345   7.169  1.00                 O  
ATOM    450  CB  HIS   142      -3.054 -25.413   9.112  1.00                 C  
ATOM    451  CG  HIS   142      -3.513 -24.680   7.890  1.00                 C  
ATOM    452  ND1 HIS   142      -4.144 -25.308   6.838  1.00                 N  
ATOM    453  CE1 HIS   142      -4.434 -24.395   5.893  1.00                 C  
ATOM    454  CD2 HIS   142      -3.478 -23.298   7.434  1.00                 C  
ATOM    455  NE2 HIS   142      -4.038 -23.187   6.244  1.00                 N  
ATOM    456  N   LYS   143       0.154 -25.020   9.319  1.00                 N  
ATOM    457  CA  LYS   143       1.386 -24.304   8.977  1.00                 C  
ATOM    458  C   LYS   143       2.361 -25.280   8.319  1.00                 C  
ATOM    459  O   LYS   143       3.085 -24.901   7.395  1.00                 O  
ATOM    460  CB  LYS   143       1.999 -23.665  10.225  1.00                 C  
ATOM    461  CD  LYS   143       3.739 -22.150  11.212  1.00                 C  
ATOM    462  CE  LYS   143       4.989 -21.330  10.940  1.00                 C  
ATOM    463  CG  LYS   143       3.249 -22.845   9.953  1.00                 C  
ATOM    464  NZ  LYS   143       5.481 -20.643  12.166  1.00                 N  
ATOM    465  N   LYS   144       2.370 -26.534   8.793  1.00                 N  
ATOM    466  CA  LYS   144       3.217 -27.592   8.211  1.00                 C  
ATOM    467  C   LYS   144       2.780 -27.879   6.766  1.00                 C  
ATOM    468  O   LYS   144       3.581 -27.774   5.826  1.00                 O  
ATOM    469  CB  LYS   144       3.146 -28.863   9.060  1.00                 C  
ATOM    470  CD  LYS   144       3.948 -31.205   9.473  1.00                 C  
ATOM    471  CE  LYS   144       4.799 -32.351   8.950  1.00                 C  
ATOM    472  CG  LYS   144       4.018 -29.999   8.551  1.00                 C  
ATOM    473  NZ  LYS   144       4.740 -33.540   9.845  1.00                 N  
ATOM    474  N   ASP   145       1.492 -28.204   6.613  1.00                 N  
ATOM    475  CA  ASP   145       0.881 -28.545   5.318  1.00                 C  
ATOM    476  C   ASP   145       0.942 -27.400   4.317  1.00                 C  
ATOM    477  O   ASP   145       1.196 -27.631   3.139  1.00                 O  
ATOM    478  CB  ASP   145      -0.577 -28.968   5.508  1.00                 C  
ATOM    479  CG  ASP   145      -0.708 -30.329   6.164  1.00                 C  
ATOM    480  OD1 ASP   145       0.303 -31.060   6.222  1.00                 O  
ATOM    481  OD2 ASP   145      -1.821 -30.664   6.621  1.00                 O  
ATOM    482  N   HIS   146       0.695 -26.179   4.797  1.00                 N  
ATOM    483  CA  HIS   146       0.624 -24.992   3.945  1.00                 C  
ATOM    484  C   HIS   146       1.638 -23.945   4.431  1.00                 C  
ATOM    485  O   HIS   146       1.288 -22.988   5.150  1.00                 O  
ATOM    486  CB  HIS   146      -0.794 -24.417   3.944  1.00                 C  
ATOM    487  CG  HIS   146      -1.825 -25.354   3.395  1.00                 C  
ATOM    488  ND1 HIS   146      -2.383 -26.367   4.144  1.00                 N  
ATOM    489  CE1 HIS   146      -3.271 -27.035   3.385  1.00                 C  
ATOM    490  CD2 HIS   146      -2.500 -25.522   2.117  1.00                 C  
ATOM    491  NE2 HIS   146      -3.346 -26.533   2.167  1.00                 N  
ATOM    492  N   PRO   147       2.914 -24.129   4.027  1.00                 N  
ATOM    493  CA  PRO   147       3.990 -23.306   4.580  1.00                 C  
ATOM    494  C   PRO   147       4.036 -21.895   3.977  1.00                 C  
ATOM    495  O   PRO   147       4.685 -20.995   4.549  1.00                 O  
ATOM    496  CB  PRO   147       5.263 -24.082   4.237  1.00                 C  
ATOM    497  CD  PRO   147       3.474 -25.230   3.138  1.00                 C  
ATOM    498  CG  PRO   147       4.918 -24.838   2.998  1.00                 C  
ATOM    499  N   ASP   148       3.351 -21.712   2.840  1.00                 N  
ATOM    500  CA  ASP   148       3.217 -20.400   2.203  1.00                 C  
ATOM    501  C   ASP   148       1.733 -20.104   1.965  1.00                 C  
ATOM    502  O   ASP   148       1.318 -19.806   0.841  1.00                 O  
ATOM    503  CB  ASP   148       4.004 -20.358   0.892  1.00                 C  
ATOM    504  CG  ASP   148       4.125 -18.956   0.329  1.00                 C  
ATOM    505  OD1 ASP   148       4.111 -17.993   1.125  1.00                 O  
ATOM    506  OD2 ASP   148       4.234 -18.819  -0.908  1.00                 O  
ATOM    507  N   TYR   149       0.952 -20.184   3.048  1.00                 N  
ATOM    508  CA  TYR   149      -0.470 -19.879   3.020  1.00                 C  
ATOM    509  C   TYR   149      -0.696 -18.359   2.989  1.00                 C  
ATOM    510  O   TYR   149      -0.263 -17.646   3.900  1.00                 O  
ATOM    511  CB  TYR   149      -1.175 -20.498   4.229  1.00                 C  
ATOM    512  CG  TYR   149      -2.666 -20.253   4.260  1.00                 C  
ATOM    513  OH  TYR   149      -6.771 -19.592   4.332  1.00                 O  
ATOM    514  CZ  TYR   149      -5.413 -19.809   4.310  1.00                 C  
ATOM    515  CD1 TYR   149      -3.513 -20.906   3.373  1.00                 C  
ATOM    516  CE1 TYR   149      -4.877 -20.689   3.394  1.00                 C  
ATOM    517  CD2 TYR   149      -3.224 -19.370   5.176  1.00                 C  
ATOM    518  CE2 TYR   149      -4.586 -19.140   5.211  1.00                 C  
ATOM    519  N   LYS   150      -1.369 -17.874   1.940  1.00                 N  
ATOM    520  CA  LYS   150      -1.774 -16.474   1.838  1.00                 C  
ATOM    521  C   LYS   150      -3.074 -16.310   2.653  1.00                 C  
ATOM    522  O   LYS   150      -4.060 -16.969   2.360  1.00                 O  
ATOM    523  CB  LYS   150      -1.960 -16.075   0.373  1.00                 C  
ATOM    524  CD  LYS   150      -2.394 -14.267  -1.313  1.00                 C  
ATOM    525  CE  LYS   150      -2.735 -12.800  -1.519  1.00                 C  
ATOM    526  CG  LYS   150      -2.275 -14.603   0.165  1.00                 C  
ATOM    527  NZ  LYS   150      -2.866 -12.458  -2.963  1.00                 N  
ATOM    528  N   TYR   151      -3.065 -15.456   3.679  1.00                 N  
ATOM    529  CA  TYR   151      -4.226 -15.261   4.578  1.00                 C  
ATOM    530  C   TYR   151      -5.249 -14.278   3.962  1.00                 C  
ATOM    531  O   TYR   151      -4.903 -13.181   3.458  1.00                 O  
ATOM    532  CB  TYR   151      -3.765 -14.751   5.945  1.00                 C  
ATOM    533  CG  TYR   151      -2.951 -15.755   6.730  1.00                 C  
ATOM    534  OH  TYR   151      -0.699 -18.508   8.884  1.00                 O  
ATOM    535  CZ  TYR   151      -1.446 -17.597   8.172  1.00                 C  
ATOM    536  CD1 TYR   151      -1.566 -15.774   6.638  1.00                 C  
ATOM    537  CE1 TYR   151      -0.813 -16.688   7.352  1.00                 C  
ATOM    538  CD2 TYR   151      -3.571 -16.679   7.562  1.00                 C  
ATOM    539  CE2 TYR   151      -2.835 -17.600   8.283  1.00                 C  
TER
