# Supplementary material for: Comparative Single-Cell Transcriptomics Reveals Novel Genes Involved in Bivalve Embryonic Shell Formation and Questions Ontogenetic Homology of Molluscan Shell Types
Source: Front Cell Dev Biol. 2022 Jun 9;10:883755. doi: 10.3389/fcell.2022.883755 (PMC9261976; doi:10.3389/fcell.2022.883755)
Supplement: Supplementary file 1 [file DataSheet1.ZIP › Supplementary_File1/s_f_2/faf904e8878b0c21.final.pdb]

ATOM      1  N   ALA   189      12.162  21.218   4.317  1.00                 N  
ATOM      2  CA  ALA   189      12.090  19.768   4.496  1.00                 C  
ATOM      3  C   ALA   189      11.539  19.432   5.884  1.00                 C  
ATOM      4  O   ALA   189      10.645  18.594   6.023  1.00                 O  
ATOM      5  CB  ALA   189      13.461  19.141   4.299  1.00                 C  
ATOM      6  N   ILE   190      12.092  20.081   6.905  1.00                 N  
ATOM      7  CA  ILE   190      11.646  19.885   8.276  1.00                 C  
ATOM      8  C   ILE   190      10.147  20.190   8.350  1.00                 C  
ATOM      9  O   ILE   190       9.371  19.441   8.942  1.00                 O  
ATOM     10  CB  ILE   190      12.443  20.762   9.260  1.00                 C  
ATOM     11  CD1 ILE   190      14.817  21.263  10.042  1.00                 C  
ATOM     12  CG1 ILE   190      13.896  20.290   9.337  1.00                 C  
ATOM     13  CG2 ILE   190      11.776  20.770  10.626  1.00                 C  
ATOM     14  N   MET   191       9.750  21.297   7.733  1.00                 N  
ATOM     15  CA  MET   191       8.360  21.721   7.727  1.00                 C  
ATOM     16  C   MET   191       7.436  20.630   7.182  1.00                 C  
ATOM     17  O   MET   191       6.432  20.288   7.812  1.00                 O  
ATOM     18  CB  MET   191       8.193  22.999   6.902  1.00                 C  
ATOM     19  SD  MET   191       6.593  24.955   5.767  1.00                 S  
ATOM     20  CE  MET   191       6.815  24.217   4.150  1.00                 C  
ATOM     21  CG  MET   191       6.763  23.508   6.829  1.00                 C  
ATOM     22  N   GLY   192       7.782  20.100   6.005  1.00                 N  
ATOM     23  CA  GLY   192       6.996  19.047   5.352  1.00                 C  
ATOM     24  C   GLY   192       6.947  17.765   6.182  1.00                 C  
ATOM     25  O   GLY   192       5.897  17.131   6.282  1.00                 O  
ATOM     26  N   ALA   193       8.085  17.387   6.762  1.00                 N  
ATOM     27  CA  ALA   193       8.171  16.189   7.585  1.00                 C  
ATOM     28  C   ALA   193       7.270  16.294   8.813  1.00                 C  
ATOM     29  O   ALA   193       6.556  15.346   9.148  1.00                 O  
ATOM     30  CB  ALA   193       9.609  15.942   8.014  1.00                 C  
ATOM     31  N   MET   194       7.308  17.444   9.483  1.00                 N  
ATOM     32  CA  MET   194       6.476  17.665  10.658  1.00                 C  
ATOM     33  C   MET   194       5.011  17.551  10.267  1.00                 C  
ATOM     34  O   MET   194       4.251  16.844  10.911  1.00                 O  
ATOM     35  CB  MET   194       6.774  19.032  11.276  1.00                 C  
ATOM     36  SD  MET   194       8.538  20.809  12.463  1.00                 S  
ATOM     37  CE  MET   194       7.364  21.025  13.799  1.00                 C  
ATOM     38  CG  MET   194       8.143  19.133  11.929  1.00                 C  
ATOM     39  N   GLY   195       4.612  18.242   9.210  1.00                 N  
ATOM     40  CA  GLY   195       3.226  18.174   8.767  1.00                 C  
ATOM     41  C   GLY   195       2.827  16.746   8.386  1.00                 C  
ATOM     42  O   GLY   195       1.694  16.327   8.631  1.00                 O  
ATOM     43  N   GLY   196       3.751  16.004   7.781  1.00                 N  
ATOM     44  CA  GLY   196       3.476  14.624   7.388  1.00                 C  
ATOM     45  C   GLY   196       3.169  13.793   8.632  1.00                 C  
ATOM     46  O   GLY   196       2.462  12.794   8.565  1.00                 O  
ATOM     47  N   MET   197       3.705  14.218   9.767  1.00                 N  
ATOM     48  CA  MET   197       3.490  13.522  11.019  1.00                 C  
ATOM     49  C   MET   197       2.372  14.149  11.840  1.00                 C  
ATOM     50  O   MET   197       2.267  13.891  13.035  1.00                 O  
ATOM     51  CB  MET   197       4.777  13.495  11.845  1.00                 C  
ATOM     52  SD  MET   197       5.545  11.021  10.864  1.00                 S  
ATOM     53  CE  MET   197       5.519  10.370  12.533  1.00                 C  
ATOM     54  CG  MET   197       5.926  12.754  11.181  1.00                 C  
ATOM     55  N   GLY   198       1.552  14.982  11.206  1.00                 N  
ATOM     56  CA  GLY   198       0.446  15.619  11.908  1.00                 C  
ATOM     57  C   GLY   198       0.822  16.683  12.928  1.00                 C  
ATOM     58  O   GLY   198       0.061  16.975  13.858  1.00                 O  
ATOM     59  N   MET   199       1.999  17.271  12.760  1.00                 N  
ATOM     60  CA  MET   199       2.465  18.305  13.672  1.00                 C  
ATOM     61  C   MET   199       2.387  19.669  12.989  1.00                 C  
ATOM     62  O   MET   199       3.019  19.888  11.952  1.00                 O  
ATOM     63  CB  MET   199       3.893  18.009  14.133  1.00                 C  
ATOM     64  SD  MET   199       5.737  16.390  15.421  1.00                 S  
ATOM     65  CE  MET   199       6.449  15.885  13.857  1.00                 C  
ATOM     66  CG  MET   199       4.034  16.721  14.929  1.00                 C  
ATOM     67  N   GLY   200       1.600  20.576  13.564  1.00                 N  
ATOM     68  CA  GLY   200       1.471  21.909  13.000  1.00                 C  
ATOM     69  C   GLY   200       2.729  22.745  13.195  1.00                 C  
ATOM     70  O   GLY   200       3.425  22.628  14.211  1.00                 O  
ATOM     71  N   GLY   201       3.029  23.588  12.212  1.00                 N  
ATOM     72  CA  GLY   201       4.204  24.447  12.283  1.00                 C  
ATOM     73  C   GLY   201       4.081  25.664  11.373  1.00                 C  
ATOM     74  O   GLY   201       3.248  25.712  10.459  1.00                 O  
ATOM     75  N   MET   202       4.918  26.655  11.649  1.00                 N  
ATOM     76  CA  MET   202       4.953  27.872  10.858  1.00                 C  
ATOM     77  C   MET   202       6.385  28.376  10.876  1.00                 C  
ATOM     78  O   MET   202       7.186  27.943  11.704  1.00                 O  
ATOM     79  CB  MET   202       3.970  28.903  11.417  1.00                 C  
ATOM     80  SD  MET   202       3.047  30.481  13.499  1.00                 S  
ATOM     81  CE  MET   202       1.683  29.341  13.712  1.00                 C  
ATOM     82  CG  MET   202       4.306  29.384  12.819  1.00                 C  
ATOM     83  N   ALA   203       6.709  29.268   9.947  1.00                 N  
ATOM     84  CA  ALA   203       8.052  29.832   9.865  1.00                 C  
ATOM     85  C   ALA   203       8.003  31.304  10.270  1.00                 C  
ATOM     86  O   ALA   203       7.310  32.101   9.644  1.00                 O  
ATOM     87  CB  ALA   203       8.612  29.667   8.460  1.00                 C  
ATOM     88  N   MET   204       8.742  31.656  11.319  1.00                 N  
ATOM     89  CA  MET   204       8.762  33.026  11.822  1.00                 C  
ATOM     90  C   MET   204      10.121  33.691  11.674  1.00                 C  
ATOM     91  O   MET   204      11.140  33.018  11.529  1.00                 O  
ATOM     92  CB  MET   204       8.344  33.063  13.293  1.00                 C  
ATOM     93  SD  MET   204       5.639  33.354  12.772  1.00                 S  
ATOM     94  CE  MET   204       5.599  34.844  13.765  1.00                 C  
ATOM     95  CG  MET   204       6.981  32.450  13.567  1.00                 C  
ATOM     96  N   GLY   205      10.133  35.020  11.707  1.00                 N  
ATOM     97  CA  GLY   205      11.381  35.756  11.572  1.00                 C  
ATOM     98  C   GLY   205      11.478  36.924  12.528  1.00                 C  
ATOM     99  O   GLY   205      11.116  38.052  12.190  1.00                 O  
ATOM    100  N   MET   206      11.967  36.643  13.731  1.00                 N  
ATOM    101  CA  MET   206      12.138  37.680  14.729  1.00                 C  
ATOM    102  C   MET   206      13.599  38.072  14.801  1.00                 C  
ATOM    103  O   MET   206      14.010  38.859  15.648  1.00                 O  
ATOM    104  CB  MET   206      11.630  37.202  16.091  1.00                 C  
ATOM    105  SD  MET   206       9.117  38.298  15.697  1.00                 S  
ATOM    106  CE  MET   206       9.370  39.341  17.131  1.00                 C  
ATOM    107  CG  MET   206      10.145  36.880  16.122  1.00                 C  
ATOM    108  N   PRO   207      14.387  37.501  13.899  1.00                 N  
ATOM    109  CA  PRO   207      15.783  37.872  13.789  1.00                 C  
ATOM    110  C   PRO   207      15.623  39.162  12.976  1.00                 C  
ATOM    111  O   PRO   207      14.665  39.304  12.222  1.00                 O  
ATOM    112  CB  PRO   207      16.425  36.688  13.063  1.00                 C  
ATOM    113  CD  PRO   207      14.097  36.180  13.295  1.00                 C  
ATOM    114  CG  PRO   207      15.467  35.562  13.265  1.00                 C  
ATOM    115  N   PHE   208      16.550  40.110  13.107  1.00                 N  
ATOM    116  CA  PHE   208      17.733  40.053  13.958  1.00                 C  
ATOM    117  C   PHE   208      17.518  40.667  15.339  1.00                 C  
ATOM    118  O   PHE   208      18.428  40.647  16.163  1.00                 O  
ATOM    119  CB  PHE   208      18.913  40.756  13.284  1.00                 C  
ATOM    120  CG  PHE   208      19.413  40.056  12.053  1.00                 C  
ATOM    121  CZ  PHE   208      20.343  38.754   9.780  1.00                 C  
ATOM    122  CD1 PHE   208      19.062  40.504  10.792  1.00                 C  
ATOM    123  CE1 PHE   208      19.522  39.860   9.660  1.00                 C  
ATOM    124  CD2 PHE   208      20.236  38.948  12.156  1.00                 C  
ATOM    125  CE2 PHE   208      20.696  38.303  11.024  1.00                 C  
ATOM    126  N   MET   209      16.327  41.196  15.610  1.00                 N  
ATOM    127  CA  MET   209      16.106  41.843  16.898  1.00                 C  
ATOM    128  C   MET   209      16.274  40.980  18.142  1.00                 C  
ATOM    129  O   MET   209      16.578  41.514  19.210  1.00                 O  
ATOM    130  CB  MET   209      14.700  42.444  16.962  1.00                 C  
ATOM    131  SD  MET   209      15.630  44.995  16.411  1.00                 S  
ATOM    132  CE  MET   209      15.071  45.478  18.042  1.00                 C  
ATOM    133  CG  MET   209      14.496  43.642  16.048  1.00                 C  
ATOM    134  N   SER   210      16.097  39.666  18.030  1.00                 N  
ATOM    135  CA  SER   210      16.261  38.814  19.207  1.00                 C  
ATOM    136  C   SER   210      17.583  38.049  19.198  1.00                 C  
ATOM    137  O   SER   210      17.916  37.361  20.156  1.00                 O  
ATOM    138  CB  SER   210      15.103  37.820  19.314  1.00                 C  
ATOM    139  OG  SER   210      15.110  36.909  18.229  1.00                 O  
ATOM    140  N   TYR   211      18.335  38.189  18.115  1.00                 N  
ATOM    141  CA  TYR   211      19.620  37.508  17.949  1.00                 C  
ATOM    142  C   TYR   211      20.543  37.565  19.165  1.00                 C  
ATOM    143  O   TYR   211      20.899  36.535  19.734  1.00                 O  
ATOM    144  CB  TYR   211      20.381  38.083  16.753  1.00                 C  
ATOM    145  CG  TYR   211      21.743  37.464  16.538  1.00                 C  
ATOM    146  OH  TYR   211      25.483  35.748  15.940  1.00                 O  
ATOM    147  CZ  TYR   211      24.246  36.317  16.138  1.00                 C  
ATOM    148  CD1 TYR   211      21.873  36.226  15.920  1.00                 C  
ATOM    149  CE1 TYR   211      23.114  35.653  15.720  1.00                 C  
ATOM    150  CD2 TYR   211      22.896  38.119  16.953  1.00                 C  
ATOM    151  CE2 TYR   211      24.145  37.560  16.761  1.00                 C  
ATOM    152  N   ASP   212      20.942  38.774  19.545  1.00                 N  
ATOM    153  CA  ASP   212      21.846  38.976  20.673  1.00                 C  
ATOM    154  C   ASP   212      21.416  38.215  21.918  1.00                 C  
ATOM    155  O   ASP   212      22.185  37.434  22.478  1.00                 O  
ATOM    156  CB  ASP   212      21.959  40.464  21.009  1.00                 C  
ATOM    157  CG  ASP   212      22.741  41.239  19.967  1.00                 C  
ATOM    158  OD1 ASP   212      23.420  40.599  19.136  1.00                 O  
ATOM    159  OD2 ASP   212      22.675  42.486  19.980  1.00                 O  
ATOM    160  N   THR   213      20.182  38.452  22.345  1.00                 N  
ATOM    161  CA  THR   213      19.640  37.807  23.528  1.00                 C  
ATOM    162  C   THR   213      19.653  36.295  23.421  1.00                 C  
ATOM    163  O   THR   213      20.115  35.611  24.324  1.00                 O  
ATOM    164  CB  THR   213      18.198  38.268  23.811  1.00                 C  
ATOM    165  OG1 THR   213      18.185  39.677  24.069  1.00                 O  
ATOM    166  CG2 THR   213      17.638  37.546  25.027  1.00                 C  
ATOM    167  N   LEU   214      19.131  35.780  22.316  1.00                 N  
ATOM    168  CA  LEU   214      19.087  34.343  22.072  1.00                 C  
ATOM    169  C   LEU   214      20.488  33.732  22.115  1.00                 C  
ATOM    170  O   LEU   214      20.729  32.722  22.777  1.00                 O  
ATOM    171  CB  LEU   214      18.428  34.048  20.723  1.00                 C  
ATOM    172  CG  LEU   214      18.353  32.577  20.312  1.00                 C  
ATOM    173  CD1 LEU   214      17.526  31.781  21.310  1.00                 C  
ATOM    174  CD2 LEU   214      17.772  32.438  18.913  1.00                 C  
ATOM    175  N   GLU   215      21.403  34.358  21.387  1.00                 N  
ATOM    176  CA  GLU   215      22.780  33.903  21.311  1.00                 C  
ATOM    177  C   GLU   215      23.381  33.781  22.702  1.00                 C  
ATOM    178  O   GLU   215      24.031  32.790  23.035  1.00                 O  
ATOM    179  CB  GLU   215      23.613  34.858  20.453  1.00                 C  
ATOM    180  CD  GLU   215      25.846  35.381  19.395  1.00                 C  
ATOM    181  CG  GLU   215      25.062  34.431  20.279  1.00                 C  
ATOM    182  OE1 GLU   215      25.934  36.578  19.740  1.00                 O  
ATOM    183  OE2 GLU   215      26.372  34.928  18.357  1.00                 O  
ATOM    184  N   ASP   216      23.149  34.800  23.515  1.00                 N  
ATOM    185  CA  ASP   216      23.681  34.845  24.866  1.00                 C  
ATOM    186  C   ASP   216      23.030  33.891  25.870  1.00                 C  
ATOM    187  O   ASP   216      23.721  33.330  26.720  1.00                 O  
ATOM    188  CB  ASP   216      23.572  36.260  25.438  1.00                 C  
ATOM    189  CG  ASP   216      24.542  37.227  24.789  1.00                 C  
ATOM    190  OD1 ASP   216      25.476  36.761  24.103  1.00                 O  
ATOM    191  OD2 ASP   216      24.368  38.451  24.967  1.00                 O  
ATOM    192  N   MET   217      21.720  33.685  25.779  1.00                 N  
ATOM    193  CA  MET   217      21.072  32.806  26.741  1.00                 C  
ATOM    194  C   MET   217      21.175  31.331  26.389  1.00                 C  
ATOM    195  O   MET   217      20.768  30.483  27.179  1.00                 O  
ATOM    196  CB  MET   217      19.594  33.171  26.889  1.00                 C  
ATOM    197  SD  MET   217      17.600  34.955  27.612  1.00                 S  
ATOM    198  CE  MET   217      17.044  33.822  28.883  1.00                 C  
ATOM    199  CG  MET   217      19.351  34.532  27.521  1.00                 C  
ATOM    200  N   LEU   218      21.705  31.010  25.213  1.00                 N  
ATOM    201  CA  LEU   218      21.844  29.605  24.826  1.00                 C  
ATOM    202  C   LEU   218      23.229  29.254  24.306  1.00                 C  
ATOM    203  O   LEU   218      23.408  28.255  23.602  1.00                 O  
ATOM    204  CB  LEU   218      20.810  29.238  23.760  1.00                 C  
ATOM    205  CG  LEU   218      19.341  29.334  24.179  1.00                 C  
ATOM    206  CD1 LEU   218      18.426  29.099  22.987  1.00                 C  
ATOM    207  CD2 LEU   218      19.032  28.339  25.287  1.00                 C  
ATOM    208  N   ASP   219      24.201  30.089  24.663  1.00                 N  
ATOM    209  CA  ASP   219      25.602  29.895  24.289  1.00                 C  
ATOM    210  C   ASP   219      25.787  29.467  22.844  1.00                 C  
ATOM    211  O   ASP   219      26.298  28.382  22.563  1.00                 O  
ATOM    212  CB  ASP   219      26.261  28.857  25.200  1.00                 C  
ATOM    213  CG  ASP   219      27.771  28.843  25.070  1.00                 C  
ATOM    214  OD1 ASP   219      28.345  29.889  24.702  1.00                 O  
ATOM    215  OD2 ASP   219      28.381  27.786  25.337  1.00                 O  
ATOM    216  N   ILE   220      25.367  30.333  21.932  1.00                 N  
ATOM    217  CA  ILE   220      25.479  30.060  20.514  1.00                 C  
ATOM    218  C   ILE   220      26.759  30.710  20.012  1.00                 C  
ATOM    219  O   ILE   220      27.039  31.870  20.326  1.00                 O  
ATOM    220  CB  ILE   220      24.246  30.566  19.743  1.00                 C  
ATOM    221  CD1 ILE   220      21.699  30.465  19.714  1.00                 C  
ATOM    222  CG1 ILE   220      22.983  29.851  20.227  1.00                 C  
ATOM    223  CG2 ILE   220      24.451  30.402  18.244  1.00                 C  
ATOM    224  N   PRO   221      27.567  29.962  19.242  1.00                 N  
ATOM    225  CA  PRO   221      28.812  30.529  18.725  1.00                 C  
ATOM    226  C   PRO   221      28.491  31.858  18.077  1.00                 C  
ATOM    227  O   PRO   221      27.384  32.057  17.576  1.00                 O  
ATOM    228  CB  PRO   221      29.306  29.485  17.722  1.00                 C  
ATOM    229  CD  PRO   221      27.347  28.541  18.722  1.00                 C  
ATOM    230  CG  PRO   221      28.713  28.201  18.197  1.00                 C  
ATOM    231  N   ASP   222      29.446  32.774  18.095  1.00                 N  
ATOM    232  CA  ASP   222      29.225  34.081  17.499  1.00                 C  
ATOM    233  C   ASP   222      29.026  33.992  15.983  1.00                 C  
ATOM    234  O   ASP   222      28.284  34.785  15.408  1.00                 O  
ATOM    235  CB  ASP   222      30.395  35.016  17.810  1.00                 C  
ATOM    236  CG  ASP   222      30.430  35.443  19.264  1.00                 C  
ATOM    237  OD1 ASP   222      29.414  35.247  19.965  1.00                 O  
ATOM    238  OD2 ASP   222      31.472  35.972  19.704  1.00                 O  
ATOM    239  N   ARG   223      29.670  33.014  15.349  1.00                 N  
ATOM    240  CA  ARG   223      29.597  32.838  13.899  1.00                 C  
ATOM    241  C   ARG   223      28.302  32.238  13.366  1.00                 C  
ATOM    242  O   ARG   223      28.178  32.008  12.167  1.00                 O  
ATOM    243  CB  ARG   223      30.747  31.957  13.408  1.00                 C  
ATOM    244  CD  ARG   223      32.276  33.877  12.884  1.00                 C  
ATOM    245  NE  ARG   223      31.999  33.738  11.457  1.00                 N  
ATOM    246  CG  ARG   223      32.126  32.558  13.625  1.00                 C  
ATOM    247  CZ  ARG   223      32.885  33.316  10.561  1.00                 C  
ATOM    248  NH1 ARG   223      32.543  33.221   9.283  1.00                 N  
ATOM    249  NH2 ARG   223      34.112  32.990  10.945  1.00                 N  
TER
