# Supplementary material for: Comparative Single-Cell Transcriptomics Reveals Novel Genes Involved in Bivalve Embryonic Shell Formation and Questions Ontogenetic Homology of Molluscan Shell Types
Source: Front Cell Dev Biol. 2022 Jun 9;10:883755. doi: 10.3389/fcell.2022.883755 (PMC9261976; doi:10.3389/fcell.2022.883755)
Supplement: Supplementary file 1 [file DataSheet1.ZIP › Supplementary_File1/s_f_2/fd0c3bde93e4fc5d.final.pdb]

ATOM      1  N   MET     1       4.476 -30.832 102.931  1.00                 N  
ATOM      2  CA  MET     1       5.576 -29.864 102.920  1.00                 C  
ATOM      3  C   MET     1       5.325 -28.684 103.893  1.00                 C  
ATOM      4  O   MET     1       4.787 -28.891 104.985  1.00                 O  
ATOM      5  CB  MET     1       5.799 -29.323 101.506  1.00                 C  
ATOM      6  SD  MET     1       7.869 -31.065 100.908  1.00                 S  
ATOM      7  CE  MET     1       7.945 -32.437  99.759  1.00                 C  
ATOM      8  CG  MET     1       6.254 -30.372 100.505  1.00                 C  
ATOM      9  N   ARG     2       5.739 -27.471 103.508  1.00                 N  
ATOM     10  CA  ARG     2       5.464 -26.225 104.259  1.00                 C  
ATOM     11  C   ARG     2       5.847 -25.038 103.385  1.00                 C  
ATOM     12  O   ARG     2       7.018 -24.684 103.274  1.00                 O  
ATOM     13  CB  ARG     2       6.232 -26.216 105.582  1.00                 C  
ATOM     14  CD  ARG     2       6.657 -25.117 107.798  1.00                 C  
ATOM     15  NE  ARG     2       6.368 -23.977 108.666  1.00                 N  
ATOM     16  CG  ARG     2       5.934 -25.015 106.465  1.00                 C  
ATOM     17  CZ  ARG     2       6.912 -23.795 109.864  1.00                 C  
ATOM     18  NH1 ARG     2       6.590 -22.728 110.583  1.00                 N  
ATOM     19  NH2 ARG     2       7.777 -24.679 110.342  1.00                 N  
ATOM     20  N   LEU     3       4.855 -24.420 102.764  1.00                 N  
ATOM     21  CA  LEU     3       5.126 -23.420 101.742  1.00                 C  
ATOM     22  C   LEU     3       4.844 -22.066 102.329  1.00                 C  
ATOM     23  O   LEU     3       4.059 -21.969 103.257  1.00                 O  
ATOM     24  CB  LEU     3       4.279 -23.684 100.496  1.00                 C  
ATOM     25  CG  LEU     3       4.456 -25.052  99.833  1.00                 C  
ATOM     26  CD1 LEU     3       3.488 -25.216  98.672  1.00                 C  
ATOM     27  CD2 LEU     3       5.889 -25.238  99.358  1.00                 C  
ATOM     28  N   PRO     4       5.469 -21.008 101.792  1.00                 N  
ATOM     29  CA  PRO     4       5.228 -19.679 102.387  1.00                 C  
ATOM     30  C   PRO     4       3.758 -19.279 102.337  1.00                 C  
ATOM     31  O   PRO     4       2.984 -19.789 101.506  1.00                 O  
ATOM     32  CB  PRO     4       6.082 -18.734 101.540  1.00                 C  
ATOM     33  CD  PRO     4       6.453 -20.938 100.684  1.00                 C  
ATOM     34  CG  PRO     4       7.121 -19.614 100.930  1.00                 C  
ATOM     35  N   PRO     5       3.357 -18.376 103.233  1.00                 N  
ATOM     36  CA  PRO     5       1.967 -17.927 103.201  1.00                 C  
ATOM     37  C   PRO     5       1.646 -17.237 101.889  1.00                 C  
ATOM     38  O   PRO     5       2.560 -16.828 101.195  1.00                 O  
ATOM     39  CB  PRO     5       1.863 -16.961 104.383  1.00                 C  
ATOM     40  CD  PRO     5       4.104 -17.802 104.386  1.00                 C  
ATOM     41  CG  PRO     5       2.986 -17.352 105.284  1.00                 C  
ATOM     42  N   LEU     6       0.363 -17.133 101.568  1.00                 N  
ATOM     43  CA  LEU     6      -0.106 -16.295 100.477  1.00                 C  
ATOM     44  C   LEU     6       0.231 -14.857 100.832  1.00                 C  
ATOM     45  O   LEU     6       0.401 -14.535 102.001  1.00                 O  
ATOM     46  CB  LEU     6      -1.606 -16.495 100.254  1.00                 C  
ATOM     47  CG  LEU     6      -2.044 -17.890  99.800  1.00                 C  
ATOM     48  CD1 LEU     6      -3.561 -17.986  99.746  1.00                 C  
ATOM     49  CD2 LEU     6      -1.444 -18.226  98.444  1.00                 C  
ATOM     50  N   PRO     7       0.336 -13.980  99.828  1.00                 N  
ATOM     51  CA  PRO     7       0.377 -12.547 100.148  1.00                 C  
ATOM     52  C   PRO     7      -0.988 -12.086 100.685  1.00                 C  
ATOM     53  O   PRO     7      -1.986 -12.706 100.323  1.00                 O  
ATOM     54  CB  PRO     7       0.722 -11.880  98.815  1.00                 C  
ATOM     55  CD  PRO     7       0.415 -14.208  98.353  1.00                 C  
ATOM     56  CG  PRO     7       0.223 -12.832  97.780  1.00                 C  
ATOM     57  N   THR     8      -1.053 -11.059 101.537  1.00                 N  
ATOM     58  CA  THR     8      -2.354 -10.477 101.864  1.00                 C  
ATOM     59  C   THR     8      -2.660  -9.563 100.696  1.00                 C  
ATOM     60  O   THR     8      -1.760  -9.270  99.925  1.00                 O  
ATOM     61  CB  THR     8      -2.318  -9.737 103.214  1.00                 C  
ATOM     62  OG1 THR     8      -1.394  -8.644 103.139  1.00                 O  
ATOM     63  CG2 THR     8      -1.871 -10.676 104.324  1.00                 C  
ATOM     64  N   ILE     9      -3.905  -9.121 100.530  1.00                 N  
ATOM     65  CA  ILE     9      -4.170  -8.138  99.480  1.00                 C  
ATOM     66  C   ILE     9      -3.409  -6.871  99.781  1.00                 C  
ATOM     67  O   ILE     9      -3.035  -6.149  98.862  1.00                 O  
ATOM     68  CB  ILE     9      -5.677  -7.853  99.341  1.00                 C  
ATOM     69  CD1 ILE     9      -5.621  -7.851  96.793  1.00                 C  
ATOM     70  CG1 ILE     9      -5.957  -7.080  98.051  1.00                 C  
ATOM     71  CG2 ILE     9      -6.195  -7.116 100.567  1.00                 C  
ATOM     72  N   ARG    10      -3.209  -6.571 101.064  1.00                 N  
ATOM     73  CA  ARG    10      -2.454  -5.360 101.384  1.00                 C  
ATOM     74  C   ARG    10      -1.054  -5.465 100.765  1.00                 C  
ATOM     75  O   ARG    10      -0.549  -4.494 100.180  1.00                 O  
ATOM     76  CB  ARG    10      -2.376  -5.162 102.899  1.00                 C  
ATOM     77  CD  ARG    10      -3.486  -4.284 104.971  1.00                 C  
ATOM     78  NE  ARG    10      -2.968  -5.347 105.828  1.00                 N  
ATOM     79  CG  ARG    10      -3.692  -4.754 103.541  1.00                 C  
ATOM     80  CZ  ARG    10      -3.730  -6.218 106.482  1.00                 C  
ATOM     81  NH1 ARG    10      -3.170  -7.152 107.239  1.00                 N  
ATOM     82  NH2 ARG    10      -5.050  -6.152 106.378  1.00                 N  
ATOM     83  N   ASP    11      -0.444  -6.652 100.851  1.00                 N  
ATOM     84  CA  ASP    11       0.910  -6.871 100.317  1.00                 C  
ATOM     85  C   ASP    11       0.918  -6.804  98.795  1.00                 C  
ATOM     86  O   ASP    11       1.855  -6.277  98.177  1.00                 O  
ATOM     87  CB  ASP    11       1.459  -8.220 100.786  1.00                 C  
ATOM     88  CG  ASP    11       1.803  -8.227 102.262  1.00                 C  
ATOM     89  OD1 ASP    11       2.357  -7.219 102.749  1.00                 O  
ATOM     90  OD2 ASP    11       1.518  -9.242 102.934  1.00                 O  
ATOM     91  N   LEU    12      -0.149  -7.330  98.206  1.00                 N  
ATOM     92  CA  LEU    12      -0.324  -7.379  96.763  1.00                 C  
ATOM     93  C   LEU    12      -0.466  -5.974  96.199  1.00                 C  
ATOM     94  O   LEU    12       0.202  -5.597  95.230  1.00                 O  
ATOM     95  CB  LEU    12      -1.544  -8.228  96.400  1.00                 C  
ATOM     96  CG  LEU    12      -1.860  -8.357  94.908  1.00                 C  
ATOM     97  CD1 LEU    12      -0.700  -9.002  94.167  1.00                 C  
ATOM     98  CD2 LEU    12      -3.135  -9.159  94.697  1.00                 C  
ATOM     99  N   ILE    13      -1.343  -5.198  96.824  1.00                 N  
ATOM    100  CA  ILE    13      -1.502  -3.796  96.476  1.00                 C  
ATOM    101  C   ILE    13      -0.177  -3.027  96.593  1.00                 C  
ATOM    102  O   ILE    13       0.185  -2.278  95.687  1.00                 O  
ATOM    103  CB  ILE    13      -2.571  -3.115  97.351  1.00                 C  
ATOM    104  CD1 ILE    13      -5.021  -3.283  98.033  1.00                 C  
ATOM    105  CG1 ILE    13      -3.958  -3.672  97.029  1.00                 C  
ATOM    106  CG2 ILE    13      -2.513  -1.604  97.183  1.00                 C  
ATOM    107  N   ARG    14       0.547  -3.244  97.690  1.00                 N  
ATOM    108  CA  ARG    14       1.824  -2.575  97.937  1.00                 C  
ATOM    109  C   ARG    14       2.822  -2.935  96.857  1.00                 C  
ATOM    110  O   ARG    14       3.565  -2.078  96.387  1.00                 O  
ATOM    111  CB  ARG    14       2.368  -2.951  99.317  1.00                 C  
ATOM    112  CD  ARG    14       4.071  -2.569 101.120  1.00                 C  
ATOM    113  NE  ARG    14       3.067  -2.233 102.127  1.00                 N  
ATOM    114  CG  ARG    14       3.621  -2.190  99.719  1.00                 C  
ATOM    115  CZ  ARG    14       2.307  -3.127 102.751  1.00                 C  
ATOM    116  NH1 ARG    14       1.420  -2.729 103.653  1.00                 N  
ATOM    117  NH2 ARG    14       2.436  -4.417 102.471  1.00                 N  
ATOM    118  N   MET    15       2.821  -4.212  96.469  1.00                 N  
ATOM    119  CA  MET    15       3.653  -4.710  95.380  1.00                 C  
ATOM    120  C   MET    15       3.326  -4.024  94.046  1.00                 C  
ATOM    121  O   MET    15       4.210  -3.487  93.371  1.00                 O  
ATOM    122  CB  MET    15       3.491  -6.224  95.231  1.00                 C  
ATOM    123  SD  MET    15       3.631  -6.685  92.503  1.00                 S  
ATOM    124  CE  MET    15       2.265  -7.836  92.631  1.00                 C  
ATOM    125  CG  MET    15       4.360  -6.838  94.145  1.00                 C  
ATOM    126  N   TYR    16       2.058  -4.081  93.659  1.00                 N  
ATOM    127  CA  TYR    16       1.579  -3.438  92.442  1.00                 C  
ATOM    128  C   TYR    16       1.793  -1.928  92.472  1.00                 C  
ATOM    129  O   TYR    16       2.167  -1.317  91.464  1.00                 O  
ATOM    130  CB  TYR    16       0.096  -3.742  92.223  1.00                 C  
ATOM    131  CG  TYR    16      -0.481  -3.114  90.975  1.00                 C  
ATOM    132  OH  TYR    16      -2.060  -1.398  87.532  1.00                 O  
ATOM    133  CZ  TYR    16      -1.538  -1.965  88.672  1.00                 C  
ATOM    134  CD1 TYR    16      -0.253  -3.676  89.725  1.00                 C  
ATOM    135  CE1 TYR    16      -0.776  -3.109  88.579  1.00                 C  
ATOM    136  CD2 TYR    16      -1.252  -1.961  91.050  1.00                 C  
ATOM    137  CE2 TYR    16      -1.783  -1.380  89.914  1.00                 C  
ATOM    138  N   LYS    17       1.559  -1.317  93.634  1.00                 N  
ATOM    139  CA  LYS    17       1.700   0.130  93.764  1.00                 C  
ATOM    140  C   LYS    17       3.116   0.658  93.607  1.00                 C  
ATOM    141  O   LYS    17       3.350   1.620  92.870  1.00                 O  
ATOM    142  CB  LYS    17       1.172   0.600  95.121  1.00                 C  
ATOM    143  CD  LYS    17       0.631   2.509  96.659  1.00                 C  
ATOM    144  CE  LYS    17       0.715   4.011  96.871  1.00                 C  
ATOM    145  CG  LYS    17       1.245   2.104  95.328  1.00                 C  
ATOM    146  NZ  LYS    17       0.118   4.422  98.172  1.00                 N  
ATOM    147  N   LEU    18       4.055   0.028  94.308  1.00                 N  
ATOM    148  CA  LEU    18       5.456   0.415  94.265  1.00                 C  
ATOM    149  C   LEU    18       6.019   0.272  92.847  1.00                 C  
ATOM    150  O   LEU    18       6.660   1.196  92.321  1.00                 O  
ATOM    151  CB  LEU    18       6.275  -0.427  95.246  1.00                 C  
ATOM    152  CG  LEU    18       7.781  -0.159  95.276  1.00                 C  
ATOM    153  CD1 LEU    18       8.063   1.276  95.694  1.00                 C  
ATOM    154  CD2 LEU    18       8.481  -1.130  96.214  1.00                 C  
ATOM    155  N   SER    19       5.769  -0.878  92.221  1.00                 N  
ATOM    156  CA  SER    19       6.147  -1.055  90.820  1.00                 C  
ATOM    157  C   SER    19       5.492   0.001  89.903  1.00                 C  
ATOM    158  O   SER    19       6.128   0.515  88.988  1.00                 O  
ATOM    159  CB  SER    19       5.770  -2.457  90.336  1.00                 C  
ATOM    160  OG  SER    19       4.364  -2.635  90.333  1.00                 O  
ATOM    161  N   ALA    20       4.225   0.321  90.162  1.00                 N  
ATOM    162  CA  ALA    20       3.489   1.323  89.386  1.00                 C  
ATOM    163  C   ALA    20       4.148   2.706  89.432  1.00                 C  
ATOM    164  O   ALA    20       4.089   3.466  88.460  1.00                 O  
ATOM    165  CB  ALA    20       2.056   1.432  89.884  1.00                 C  
ATOM    166  N   VAL    21       4.760   3.017  90.576  1.00                 N  
ATOM    167  CA  VAL    21       5.400   4.306  90.819  1.00                 C  
ATOM    168  C   VAL    21       6.829   4.321  90.280  1.00                 C  
ATOM    169  O   VAL    21       7.222   5.258  89.609  1.00                 O  
ATOM    170  CB  VAL    21       5.405   4.660  92.318  1.00                 C  
ATOM    171  CG1 VAL    21       6.216   5.923  92.564  1.00                 C  
ATOM    172  CG2 VAL    21       3.983   4.828  92.830  1.00                 C  
ATOM    173  N   GLN    22       7.591   3.265  90.558  1.00                 N  
ATOM    174  CA  GLN    22       8.937   3.080  89.995  1.00                 C  
ATOM    175  C   GLN    22       8.959   3.032  88.442  1.00                 C  
ATOM    176  O   GLN    22      10.027   2.944  87.831  1.00                 O  
ATOM    177  CB  GLN    22       9.572   1.798  90.536  1.00                 C  
ATOM    178  CD  GLN    22      10.485   0.543  92.529  1.00                 C  
ATOM    179  CG  GLN    22       9.903   1.846  92.019  1.00                 C  
ATOM    180  OE1 GLN    22      10.185  -0.530  92.005  1.00                 O  
ATOM    181  NE2 GLN    22      11.323   0.632  93.556  1.00                 N  
ATOM    182  N   LYS    23       7.784   3.070  87.822  1.00                 N  
ATOM    183  CA  LYS    23       7.683   3.403  86.413  1.00                 C  
ATOM    184  C   LYS    23       7.502   4.918  86.378  1.00                 C  
ATOM    185  O   LYS    23       8.238   5.630  87.050  1.00                 O  
ATOM    186  CB  LYS    23       6.527   2.640  85.764  1.00                 C  
ATOM    187  CD  LYS    23       5.560   0.444  85.026  1.00                 C  
ATOM    188  CE  LYS    23       5.773  -1.059  84.951  1.00                 C  
ATOM    189  CG  LYS    23       6.736   1.136  85.697  1.00                 C  
ATOM    190  NZ  LYS    23       4.618  -1.752  84.317  1.00                 N  
ATOM    191  N   LEU    24       6.528   5.409  85.614  1.00                 N  
ATOM    192  CA  LEU    24       6.206   6.857  85.491  1.00                 C  
ATOM    193  C   LEU    24       7.333   7.925  85.457  1.00                 C  
ATOM    194  O   LEU    24       7.139   9.014  84.884  1.00                 O  
ATOM    195  CB  LEU    24       5.289   7.301  86.632  1.00                 C  
ATOM    196  CG  LEU    24       3.878   6.709  86.638  1.00                 C  
ATOM    197  CD1 LEU    24       3.132   7.110  87.901  1.00                 C  
ATOM    198  CD2 LEU    24       3.105   7.151  85.404  1.00                 C  
ATOM    199  N   SER    25       8.481   7.641  86.070  1.00                 N  
ATOM    200  CA  SER    25       9.649   8.526  85.952  1.00                 C  
ATOM    201  C   SER    25       9.415   9.990  86.382  1.00                 C  
ATOM    202  O   SER    25      10.066  10.907  85.878  1.00                 O  
ATOM    203  CB  SER    25      10.168   8.540  84.513  1.00                 C  
ATOM    204  OG  SER    25      10.585   7.247  84.108  1.00                 O  
ATOM    205  N   GLN    26       8.480  10.202  87.304  1.00                 N  
ATOM    206  CA  GLN    26       8.341  11.490  87.952  1.00                 C  
ATOM    207  C   GLN    26       9.208  11.468  89.188  1.00                 C  
ATOM    208  O   GLN    26       9.434  10.412  89.782  1.00                 O  
ATOM    209  CB  GLN    26       6.873  11.767  88.284  1.00                 C  
ATOM    210  CD  GLN    26       4.528  12.161  87.432  1.00                 C  
ATOM    211  CG  GLN    26       5.975  11.897  87.064  1.00                 C  
ATOM    212  OE1 GLN    26       4.016  11.616  88.409  1.00                 O  
ATOM    213  NE2 GLN    26       3.864  13.002  86.647  1.00                 N  
ATOM    214  N   ASN    27       9.712  12.633  89.567  1.00                 N  
ATOM    215  CA  ASN    27      10.477  12.761  90.796  1.00                 C  
ATOM    216  C   ASN    27       9.662  13.642  91.713  1.00                 C  
ATOM    217  O   ASN    27       9.738  14.872  91.612  1.00                 O  
ATOM    218  CB  ASN    27      11.871  13.321  90.504  1.00                 C  
ATOM    219  CG  ASN    27      12.708  12.386  89.654  1.00                 C  
ATOM    220  OD1 ASN    27      12.834  11.200  89.959  1.00                 O  
ATOM    221  ND2 ASN    27      13.284  12.918  88.582  1.00                 N  
ATOM    222  N   PHE    28       8.860  13.031  92.577  1.00                 N  
ATOM    223  CA  PHE    28       7.949  13.827  93.410  1.00                 C  
ATOM    224  C   PHE    28       8.687  14.699  94.394  1.00                 C  
ATOM    225  O   PHE    28       9.605  14.240  95.076  1.00                 O  
ATOM    226  CB  PHE    28       6.979  12.916  94.165  1.00                 C  
ATOM    227  CG  PHE    28       5.927  12.294  93.292  1.00                 C  
ATOM    228  CZ  PHE    28       3.978  11.150  91.674  1.00                 C  
ATOM    229  CD1 PHE    28       5.633  10.946  93.392  1.00                 C  
ATOM    230  CE1 PHE    28       4.664  10.374  92.588  1.00                 C  
ATOM    231  CD2 PHE    28       5.231  13.058  92.372  1.00                 C  
ATOM    232  CE2 PHE    28       4.263  12.486  91.569  1.00                 C  
ATOM    233  N   ILE    29       8.244  15.946  94.506  1.00                 N  
ATOM    234  CA  ILE    29       8.681  16.790  95.602  1.00                 C  
ATOM    235  C   ILE    29       7.606  16.758  96.675  1.00                 C  
ATOM    236  O   ILE    29       6.629  17.494  96.583  1.00                 O  
ATOM    237  CB  ILE    29       8.966  18.227  95.128  1.00                 C  
ATOM    238  CD1 ILE    29      10.243  19.570  93.378  1.00                 C  
ATOM    239  CG1 ILE    29      10.051  18.228  94.050  1.00                 C  
ATOM    240  CG2 ILE    29       9.339  19.113  96.308  1.00                 C  
ATOM    241  N   MET    30       7.757  15.906  97.690  1.00                 N  
ATOM    242  CA  MET    30       6.746  15.832  98.719  1.00                 C  
ATOM    243  C   MET    30       7.035  16.765  99.899  1.00                 C  
ATOM    244  O   MET    30       6.428  16.641 100.958  1.00                 O  
ATOM    245  CB  MET    30       6.608  14.397  99.233  1.00                 C  
ATOM    246  SD  MET    30       4.570  13.822  97.446  1.00                 S  
ATOM    247  CE  MET    30       3.474  13.523  98.831  1.00                 C  
ATOM    248  CG  MET    30       6.164  13.400  98.176  1.00                 C  
ATOM    249  N   ASP    31       7.941  17.713  99.727  1.00                 N  
ATOM    250  CA  ASP    31       8.345  18.556 100.855  1.00                 C  
ATOM    251  C   ASP    31       7.899  19.989 100.613  1.00                 C  
ATOM    252  O   ASP    31       8.507  20.675  99.815  1.00                 O  
ATOM    253  CB  ASP    31       9.860  18.486 101.061  1.00                 C  
ATOM    254  CG  ASP    31      10.321  19.283 102.265  1.00                 C  
ATOM    255  OD1 ASP    31       9.497  20.027 102.836  1.00                 O  
ATOM    256  OD2 ASP    31      11.508  19.165 102.636  1.00                 O  
ATOM    257  N   MET    32       6.854  20.453 101.295  1.00                 N  
ATOM    258  CA  MET    32       6.376  21.804 101.005  1.00                 C  
ATOM    259  C   MET    32       7.414  22.884 101.282  1.00                 C  
ATOM    260  O   MET    32       7.339  23.962 100.708  1.00                 O  
ATOM    261  CB  MET    32       5.114  22.111 101.814  1.00                 C  
ATOM    262  SD  MET    32       3.443  21.636  99.656  1.00                 S  
ATOM    263  CE  MET    32       2.938  23.352  99.741  1.00                 C  
ATOM    264  CG  MET    32       3.889  21.326 101.376  1.00                 C  
ATOM    265  N   THR    33       8.395  22.595 102.134  1.00                 N  
ATOM    266  CA  THR    33       9.489  23.548 102.354  1.00                 C  
ATOM    267  C   THR    33      10.296  23.790 101.085  1.00                 C  
ATOM    268  O   THR    33      10.651  24.923 100.787  1.00                 O  
ATOM    269  CB  THR    33      10.440  23.069 103.467  1.00                 C  
ATOM    270  OG1 THR    33       9.721  22.967 104.702  1.00                 O  
ATOM    271  CG2 THR    33      11.584  24.054 103.651  1.00                 C  
ATOM    272  N   LEU    34      10.548  22.744 100.309  1.00                 N  
ATOM    273  CA  LEU    34      11.286  22.909  99.063  1.00                 C  
ATOM    274  C   LEU    34      10.420  23.483  97.956  1.00                 C  
ATOM    275  O   LEU    34      10.901  24.268  97.145  1.00                 O  
ATOM    276  CB  LEU    34      11.876  21.573  98.609  1.00                 C  
ATOM    277  CG  LEU    34      12.984  20.987  99.487  1.00                 C  
ATOM    278  CD1 LEU    34      13.365  19.593  99.014  1.00                 C  
ATOM    279  CD2 LEU    34      14.203  21.896  99.492  1.00                 C  
ATOM    280  N   ASN    35       9.154  23.073  97.895  1.00                 N  
ATOM    281  CA  ASN    35       8.286  23.579  96.828  1.00                 C  
ATOM    282  C   ASN    35       8.047  25.066  97.104  1.00                 C  
ATOM    283  O   ASN    35       7.892  25.846  96.175  1.00                 O  
ATOM    284  CB  ASN    35       6.987  22.773  96.767  1.00                 C  
ATOM    285  CG  ASN    35       7.187  21.387  96.187  1.00                 C  
ATOM    286  OD1 ASN    35       7.829  21.225  95.149  1.00                 O  
ATOM    287  ND2 ASN    35       6.637  20.381  96.857  1.00                 N  
ATOM    288  N   HIS    36       8.042  25.444  98.386  1.00                 N  
ATOM    289  CA  HIS    36       7.889  26.839  98.804  1.00                 C  
ATOM    290  C   HIS    36       9.065  27.654  98.303  1.00                 C  
ATOM    291  O   HIS    36       8.907  28.783  97.830  1.00                 O  
ATOM    292  CB  HIS    36       7.771  26.932 100.327  1.00                 C  
ATOM    293  CG  HIS    36       7.568  28.327 100.833  1.00                 C  
ATOM    294  ND1 HIS    36       6.388  29.016 100.662  1.00                 N  
ATOM    295  CE1 HIS    36       6.507  30.234 101.220  1.00                 C  
ATOM    296  CD2 HIS    36       8.378  29.297 101.555  1.00                 C  
ATOM    297  NE2 HIS    36       7.699  30.409 101.757  1.00                 N  
ATOM    298  N   LYS    37      10.251  27.061  98.425  1.00                 N  
ATOM    299  CA  LYS    37      11.492  27.663  97.954  1.00                 C  
ATOM    300  C   LYS    37      11.520  27.846  96.436  1.00                 C  
ATOM    301  O   LYS    37      11.841  28.934  95.962  1.00                 O  
ATOM    302  CB  LYS    37      12.694  26.818  98.382  1.00                 C  
ATOM    303  CD  LYS    37      14.179  25.993 100.229  1.00                 C  
ATOM    304  CE  LYS    37      14.456  26.019 101.723  1.00                 C  
ATOM    305  CG  LYS    37      12.988  26.868  99.872  1.00                 C  
ATOM    306  NZ  LYS    37      15.593  25.133 102.093  1.00                 N  
ATOM    307  N   ILE    38      11.183  26.803  95.669  1.00                 N  
ATOM    308  CA  ILE    38      11.035  26.957  94.227  1.00                 C  
ATOM    309  C   ILE    38      10.138  28.156  93.902  1.00                 C  
ATOM    310  O   ILE    38      10.515  28.999  93.101  1.00                 O  
ATOM    311  CB  ILE    38      10.469  25.680  93.578  1.00                 C  
ATOM    312  CD1 ILE    38      10.918  23.185  93.315  1.00                 C  
ATOM    313  CG1 ILE    38      11.489  24.543  93.660  1.00                 C  
ATOM    314  CG2 ILE    38      10.041  25.956  92.145  1.00                 C  
ATOM    315  N   VAL    39       8.970  28.243  94.539  1.00                 N  
ATOM    316  CA  VAL    39       8.018  29.322  94.221  1.00                 C  
ATOM    317  C   VAL    39       8.545  30.703  94.624  1.00                 C  
ATOM    318  O   VAL    39       8.395  31.681  93.881  1.00                 O  
ATOM    319  CB  VAL    39       6.654  29.088  94.896  1.00                 C  
ATOM    320  CG1 VAL    39       5.749  30.295  94.701  1.00                 C  
ATOM    321  CG2 VAL    39       5.997  27.831  94.347  1.00                 C  
ATOM    322  N   GLN    40       9.152  30.765  95.809  1.00                 N  
ATOM    323  CA  GLN    40       9.805  31.974  96.286  1.00                 C  
ATOM    324  C   GLN    40      10.871  32.463  95.291  1.00                 C  
ATOM    325  O   GLN    40      10.901  33.633  94.921  1.00                 O  
ATOM    326  CB  GLN    40      10.440  31.734  97.657  1.00                 C  
ATOM    327  CD  GLN    40      11.738  32.683  99.605  1.00                 C  
ATOM    328  CG  GLN    40      11.119  32.959  98.249  1.00                 C  
ATOM    329  OE1 GLN    40      12.369  31.646  99.811  1.00                 O  
ATOM    330  NE2 GLN    40      11.560  33.614 100.536  1.00                 N  
ATOM    331  N   ASN    41      11.734  31.559  94.837  1.00                 N  
ATOM    332  CA  ASN    41      12.801  31.934  93.900  1.00                 C  
ATOM    333  C   ASN    41      12.276  32.354  92.523  1.00                 C  
ATOM    334  O   ASN    41      12.945  33.112  91.809  1.00                 O  
ATOM    335  CB  ASN    41      13.799  30.786  93.737  1.00                 C  
ATOM    336  CG  ASN    41      14.687  30.609  94.952  1.00                 C  
ATOM    337  OD1 ASN    41      14.867  31.536  95.742  1.00                 O  
ATOM    338  ND2 ASN    41      15.247  29.414  95.105  1.00                 N  
ATOM    339  N   ALA    42      11.093  31.870  92.140  1.00                 N  
ATOM    340  CA  ALA    42      10.542  32.188  90.816  1.00                 C  
ATOM    341  C   ALA    42      10.238  33.679  90.716  1.00                 C  
ATOM    342  O   ALA    42      10.166  34.254  89.624  1.00                 O  
ATOM    343  CB  ALA    42       9.289  31.367  90.552  1.00                 C  
ATOM    344  N   GLY    43      10.068  34.299  91.874  1.00                 N  
ATOM    345  CA  GLY    43       9.708  35.698  91.936  1.00                 C  
ATOM    346  C   GLY    43       8.279  35.819  92.410  1.00                 C  
ATOM    347  O   GLY    43       7.637  34.810  92.733  1.00                 O  
ATOM    348  N   ASN    44       7.788  37.051  92.462  1.00                 N  
ATOM    349  CA  ASN    44       6.416  37.311  92.875  1.00                 C  
ATOM    350  C   ASN    44       5.405  36.726  91.891  1.00                 C  
ATOM    351  O   ASN    44       5.510  36.901  90.669  1.00                 O  
ATOM    352  CB  ASN    44       6.182  38.814  93.042  1.00                 C  
ATOM    353  CG  ASN    44       6.952  39.397  94.211  1.00                 C  
ATOM    354  OD1 ASN    44       7.337  38.678  95.133  1.00                 O  
ATOM    355  ND2 ASN    44       7.178  40.705  94.176  1.00                 N  
ATOM    356  N   LEU    45       4.434  36.013  92.437  1.00                 N  
ATOM    357  CA  LEU    45       3.346  35.483  91.642  1.00                 C  
ATOM    358  C   LEU    45       2.080  36.235  91.992  1.00                 C  
ATOM    359  O   LEU    45       0.971  35.796  91.665  1.00                 O  
ATOM    360  CB  LEU    45       3.188  33.981  91.884  1.00                 C  
ATOM    361  CG  LEU    45       4.382  33.103  91.502  1.00                 C  
ATOM    362  CD1 LEU    45       4.129  31.654  91.889  1.00                 C  
ATOM    363  CD2 LEU    45       4.672  33.210  90.013  1.00                 C  
ATOM    364  N   THR    46       2.252  37.368  92.669  1.00                 N  
ATOM    365  CA  THR    46       1.111  38.164  93.109  1.00                 C  
ATOM    366  C   THR    46       0.339  38.665  91.893  1.00                 C  
ATOM    367  O   THR    46       0.896  39.372  91.045  1.00                 O  
ATOM    368  CB  THR    46       1.555  39.351  93.984  1.00                 C  
ATOM    369  OG1 THR    46       2.256  38.864  95.135  1.00                 O  
ATOM    370  CG2 THR    46       0.347  40.148  94.452  1.00                 C  
ATOM    371  N   GLY    47      -0.928  38.258  91.804  1.00                 N  
ATOM    372  CA  GLY    47      -1.798  38.629  90.689  1.00                 C  
ATOM    373  C   GLY    47      -1.295  38.114  89.347  1.00                 C  
ATOM    374  O   GLY    47      -1.681  38.618  88.297  1.00                 O  
ATOM    375  N   CYS    48      -0.442  37.097  89.388  1.00                 N  
ATOM    376  CA  CYS    48       0.031  36.466  88.171  1.00                 C  
ATOM    377  C   CYS    48      -0.892  35.317  87.785  1.00                 C  
ATOM    378  O   CYS    48      -1.433  34.620  88.644  1.00                 O  
ATOM    379  CB  CYS    48       1.467  35.968  88.349  1.00                 C  
ATOM    380  SG  CYS    48       2.680  37.276  88.645  1.00                 S  
ATOM    381  N   CYS    49      -1.093  35.160  86.481  1.00                 N  
ATOM    382  CA  CYS    49      -1.793  34.014  85.953  1.00                 C  
ATOM    383  C   CYS    49      -0.763  32.912  85.748  1.00                 C  
ATOM    384  O   CYS    49       0.104  32.997  84.868  1.00                 O  
ATOM    385  CB  CYS    49      -2.514  34.378  84.654  1.00                 C  
ATOM    386  SG  CYS    49      -3.455  33.022  83.916  1.00                 S  
ATOM    387  N   VAL    50      -0.833  31.874  86.571  1.00                 N  
ATOM    388  CA  VAL    50       0.217  30.853  86.532  1.00                 C  
ATOM    389  C   VAL    50      -0.178  29.609  85.742  1.00                 C  
ATOM    390  O   VAL    50      -1.314  29.140  85.843  1.00                 O  
ATOM    391  CB  VAL    50       0.636  30.420  87.949  1.00                 C  
ATOM    392  CG1 VAL    50       1.667  29.303  87.882  1.00                 C  
ATOM    393  CG2 VAL    50       1.180  31.606  88.730  1.00                 C  
ATOM    394  N   CYS    51       0.753  29.094  84.934  1.00                 N  
ATOM    395  CA  CYS    51       0.538  27.818  84.242  1.00                 C  
ATOM    396  C   CYS    51       1.526  26.798  84.793  1.00                 C  
ATOM    397  O   CYS    51       2.727  26.902  84.566  1.00                 O  
ATOM    398  CB  CYS    51       0.698  27.994  82.731  1.00                 C  
ATOM    399  SG  CYS    51       0.385  26.497  81.767  1.00                 S  
ATOM    400  N   GLU    52       1.030  25.824  85.535  1.00                 N  
ATOM    401  CA  GLU    52       1.901  24.765  86.056  1.00                 C  
ATOM    402  C   GLU    52       1.772  23.478  85.250  1.00                 C  
ATOM    403  O   GLU    52       0.657  22.977  85.014  1.00                 O  
ATOM    404  CB  GLU    52       1.585  24.486  87.527  1.00                 C  
ATOM    405  CD  GLU    52       2.154  23.206  89.628  1.00                 C  
ATOM    406  CG  GLU    52       2.477  23.434  88.165  1.00                 C  
ATOM    407  OE1 GLU    52       1.156  23.780  90.113  1.00                 O  
ATOM    408  OE2 GLU    52       2.898  22.453  90.291  1.00                 O  
ATOM    409  N   VAL    53       2.922  22.918  84.898  1.00                 N  
ATOM    410  CA  VAL    53       2.991  21.778  83.992  1.00                 C  
ATOM    411  C   VAL    53       3.243  20.530  84.822  1.00                 C  
ATOM    412  O   VAL    53       4.157  20.499  85.628  1.00                 O  
ATOM    413  CB  VAL    53       4.082  21.972  82.923  1.00                 C  
ATOM    414  CG1 VAL    53       4.179  20.743  82.032  1.00                 C  
ATOM    415  CG2 VAL    53       3.799  23.215  82.093  1.00                 C  
ATOM    416  N   GLY    54       2.409  19.512  84.657  1.00                 N  
ATOM    417  CA  GLY    54       2.610  18.257  85.364  1.00                 C  
ATOM    418  C   GLY    54       2.718  18.394  86.876  1.00                 C  
ATOM    419  O   GLY    54       3.761  18.113  87.468  1.00                 O  
ATOM    420  N   PRO    55       1.620  18.807  87.526  1.00                 N  
ATOM    421  CA  PRO    55       1.688  19.048  88.978  1.00                 C  
ATOM    422  C   PRO    55       1.809  17.788  89.833  1.00                 C  
ATOM    423  O   PRO    55       2.259  17.851  91.006  1.00                 O  
ATOM    424  CB  PRO    55       0.376  19.768  89.296  1.00                 C  
ATOM    425  CD  PRO    55       0.285  19.186  86.976  1.00                 C  
ATOM    426  CG  PRO    55      -0.556  19.341  88.212  1.00                 C  
ATOM    427  N   GLY    56       1.354  16.651  89.299  1.00                 N  
ATOM    428  CA  GLY    56       1.456  15.412  90.045  1.00                 C  
ATOM    429  C   GLY    56       0.709  15.494  91.365  1.00                 C  
ATOM    430  O   GLY    56      -0.465  15.898  91.414  1.00                 O  
ATOM    431  N   PRO    57       1.385  15.111  92.460  1.00                 N  
ATOM    432  CA  PRO    57       0.733  15.104  93.777  1.00                 C  
ATOM    433  C   PRO    57       0.382  16.525  94.243  1.00                 C  
ATOM    434  O   PRO    57      -0.308  16.697  95.238  1.00                 O  
ATOM    435  CB  PRO    57       1.768  14.457  94.699  1.00                 C  
ATOM    436  CD  PRO    57       2.835  14.713  92.572  1.00                 C  
ATOM    437  CG  PRO    57       3.080  14.754  94.054  1.00                 C  
ATOM    438  N   GLY    58       0.876  17.529  93.539  1.00                 N  
ATOM    439  CA  GLY    58       0.562  18.911  93.837  1.00                 C  
ATOM    440  C   GLY    58       1.326  19.606  94.954  1.00                 C  
ATOM    441  O   GLY    58       0.744  20.402  95.663  1.00                 O  
ATOM    442  N   GLY    59       2.615  19.343  95.112  1.00                 N  
ATOM    443  CA  GLY    59       3.388  20.067  96.107  1.00                 C  
ATOM    444  C   GLY    59       3.635  21.495  95.617  1.00                 C  
ATOM    445  O   GLY    59       3.378  22.471  96.333  1.00                 O  
ATOM    446  N   ILE    60       4.102  21.617  94.376  1.00                 N  
ATOM    447  CA  ILE    60       4.304  22.917  93.781  1.00                 C  
ATOM    448  C   ILE    60       2.947  23.637  93.656  1.00                 C  
ATOM    449  O   ILE    60       2.841  24.860  93.867  1.00                 O  
ATOM    450  CB  ILE    60       4.995  22.809  92.409  1.00                 C  
ATOM    451  CD1 ILE    60       7.097  21.918  91.274  1.00                 C  
ATOM    452  CG1 ILE    60       6.435  22.318  92.574  1.00                 C  
ATOM    453  CG2 ILE    60       4.930  24.138  91.674  1.00                 C  
ATOM    454  N   THR    61       1.898  22.868  93.391  1.00                 N  
ATOM    455  CA  THR    61       0.581  23.453  93.207  1.00                 C  
ATOM    456  C   THR    61       0.139  24.147  94.503  1.00                 C  
ATOM    457  O   THR    61      -0.355  25.279  94.490  1.00                 O  
ATOM    458  CB  THR    61      -0.455  22.392  92.793  1.00                 C  
ATOM    459  OG1 THR    61      -0.080  21.819  91.534  1.00                 O  
ATOM    460  CG2 THR    61      -1.833  23.020  92.649  1.00                 C  
ATOM    461  N   ARG    62       0.334  23.478  95.627  1.00                 N  
ATOM    462  CA  ARG    62      -0.027  24.072  96.921  1.00                 C  
ATOM    463  C   ARG    62       0.804  25.339  97.185  1.00                 C  
ATOM    464  O   ARG    62       0.291  26.344  97.654  1.00                 O  
ATOM    465  CB  ARG    62       0.173  23.059  98.050  1.00                 C  
ATOM    466  CD  ARG    62      -0.782  21.139  99.355  1.00                 C  
ATOM    467  NE  ARG    62       0.510  20.480  99.534  1.00                 N  
ATOM    468  CG  ARG    62      -0.843  21.928  98.057  1.00                 C  
ATOM    469  CZ  ARG    62       0.802  19.270  99.069  1.00                 C  
ATOM    470  NH1 ARG    62       2.004  18.751  99.281  1.00                 N  
ATOM    471  NH2 ARG    62      -0.108  18.582  98.392  1.00                 N  
ATOM    472  N   ALA    63       2.090  25.288  96.883  1.00                 N  
ATOM    473  CA  ALA    63       2.933  26.456  97.105  1.00                 C  
ATOM    474  C   ALA    63       2.513  27.668  96.251  1.00                 C  
ATOM    475  O   ALA    63       2.494  28.795  96.744  1.00                 O  
ATOM    476  CB  ALA    63       4.389  26.122  96.817  1.00                 C  
ATOM    477  N   ILE    64       2.156  27.432  94.988  1.00                 N  
ATOM    478  CA  ILE    64       1.595  28.466  94.105  1.00                 C  
ATOM    479  C   ILE    64       0.296  29.069  94.647  1.00                 C  
ATOM    480  O   ILE    64       0.159  30.304  94.718  1.00                 O  
ATOM    481  CB  ILE    64       1.338  27.920  92.688  1.00                 C  
ATOM    482  CD1 ILE    64       2.505  26.792  90.723  1.00                 C  
ATOM    483  CG1 ILE    64       2.662  27.603  91.990  1.00                 C  
ATOM    484  CG2 ILE    64       0.494  28.897  91.885  1.00                 C  
ATOM    485  N   LEU    65      -0.654  28.207  95.021  1.00                 N  
ATOM    486  CA  LEU    65      -1.941  28.661  95.539  1.00                 C  
ATOM    487  C   LEU    65      -1.778  29.564  96.744  1.00                 C  
ATOM    488  O   LEU    65      -2.626  30.418  96.991  1.00                 O  
ATOM    489  CB  LEU    65      -2.822  27.466  95.907  1.00                 C  
ATOM    490  CG  LEU    65      -3.327  26.612  94.742  1.00                 C  
ATOM    491  CD1 LEU    65      -4.045  25.373  95.256  1.00                 C  
ATOM    492  CD2 LEU    65      -4.248  27.421  93.842  1.00                 C  
ATOM    493  N   GLU    66      -0.687  29.388  97.490  1.00                 N  
ATOM    494  CA  GLU    66      -0.432  30.216  98.680  1.00                 C  
ATOM    495  C   GLU    66       0.288  31.541  98.387  1.00                 C  
ATOM    496  O   GLU    66       0.714  32.232  99.322  1.00                 O  
ATOM    497  CB  GLU    66       0.392  29.438  99.708  1.00                 C  
ATOM    498  CD  GLU    66      -1.563  28.525 101.021  1.00                 C  
ATOM    499  CG  GLU    66      -0.300  28.197 100.248  1.00                 C  
ATOM    500  OE1 GLU    66      -1.525  29.454 101.855  1.00                 O  
ATOM    501  OE2 GLU    66      -2.590  27.853 100.792  1.00                 O  
ATOM    502  N   LYS    67       0.411  31.899  97.108  1.00                 N  
ATOM    503  CA  LYS    67       1.230  33.053  96.724  1.00                 C  
ATOM    504  C   LYS    67       0.468  34.216  96.086  1.00                 C  
ATOM    505  O   LYS    67       1.041  34.943  95.269  1.00                 O  
ATOM    506  CB  LYS    67       2.331  32.628  95.750  1.00                 C  
ATOM    507  CD  LYS    67       4.117  32.209  97.463  1.00                 C  
ATOM    508  CE  LYS    67       5.106  31.199  98.024  1.00                 C  
ATOM    509  CG  LYS    67       3.308  31.614  96.322  1.00                 C  
ATOM    510  NZ  LYS    67       5.878  31.755  99.169  1.00                 N  
ATOM    511  N   ASP    68      -0.804  34.371  96.450  1.00                 N  
ATOM    512  CA  ASP    68      -1.640  35.503  96.033  1.00                 C  
ATOM    513  C   ASP    68      -1.843  35.546  94.528  1.00                 C  
ATOM    514  O   ASP    68      -2.099  36.593  93.935  1.00                 O  
ATOM    515  CB  ASP    68      -1.026  36.824  96.502  1.00                 C  
ATOM    516  CG  ASP    68      -0.992  36.946  98.013  1.00                 C  
ATOM    517  OD1 ASP    68      -1.862  36.346  98.677  1.00                 O  
ATOM    518  OD2 ASP    68      -0.095  37.643  98.532  1.00                 O  
ATOM    519  N   VAL    69      -1.721  34.375  93.925  1.00                 N  
ATOM    520  CA  VAL    69      -1.871  34.170  92.495  1.00                 C  
ATOM    521  C   VAL    69      -3.250  34.659  92.011  1.00                 C  
ATOM    522  O   VAL    69      -4.249  34.468  92.697  1.00                 O  
ATOM    523  CB  VAL    69      -1.676  32.691  92.113  1.00                 C  
ATOM    524  CG1 VAL    69      -0.269  32.231  92.463  1.00                 C  
ATOM    525  CG2 VAL    69      -2.713  31.821  92.807  1.00                 C  
ATOM    526  N   GLU    70      -3.309  35.309  90.849  1.00                 N  
ATOM    527  CA  GLU    70      -4.610  35.675  90.263  1.00                 C  
ATOM    528  C   GLU    70      -5.432  34.429  89.910  1.00                 C  
ATOM    529  O   GLU    70      -6.631  34.368  90.190  1.00                 O  
ATOM    530  CB  GLU    70      -4.412  36.541  89.017  1.00                 C  
ATOM    531  CD  GLU    70      -6.497  37.947  89.255  1.00                 C  
ATOM    532  CG  GLU    70      -5.707  37.003  88.370  1.00                 C  
ATOM    533  OE1 GLU    70      -5.899  38.530  90.184  1.00                 O  
ATOM    534  OE2 GLU    70      -7.713  38.105  89.019  1.00                 O  
ATOM    535  N   HIS    71      -4.765  33.427  89.335  1.00                 N  
ATOM    536  CA  HIS    71      -5.408  32.207  88.855  1.00                 C  
ATOM    537  C   HIS    71      -4.317  31.180  88.605  1.00                 C  
ATOM    538  O   HIS    71      -3.202  31.569  88.305  1.00                 O  
ATOM    539  CB  HIS    71      -6.224  32.493  87.593  1.00                 C  
ATOM    540  CG  HIS    71      -7.106  31.357  87.174  1.00                 C  
ATOM    541  ND1 HIS    71      -6.633  30.264  86.482  1.00                 N  
ATOM    542  CE1 HIS    71      -7.653  29.418  86.249  1.00                 C  
ATOM    543  CD2 HIS    71      -8.519  31.036  87.309  1.00                 C  
ATOM    544  NE2 HIS    71      -8.787  29.875  86.743  1.00                 N  
ATOM    545  N   LEU    72      -4.608  29.885  88.742  1.00                 N  
ATOM    546  CA  LEU    72      -3.632  28.835  88.398  1.00                 C  
ATOM    547  C   LEU    72      -4.264  27.782  87.515  1.00                 C  
ATOM    548  O   LEU    72      -5.310  27.239  87.870  1.00                 O  
ATOM    549  CB  LEU    72      -3.067  28.193  89.666  1.00                 C  
ATOM    550  CG  LEU    72      -2.087  27.036  89.461  1.00                 C  
ATOM    551  CD1 LEU    72      -0.813  27.523  88.788  1.00                 C  
ATOM    552  CD2 LEU    72      -1.760  26.366  90.787  1.00                 C  
ATOM    553  N   HIS    73      -3.622  27.485  86.383  1.00                 N  
ATOM    554  CA  HIS    73      -4.083  26.447  85.456  1.00                 C  
ATOM    555  C   HIS    73      -3.045  25.344  85.431  1.00                 C  
ATOM    556  O   HIS    73      -1.857  25.599  85.225  1.00                 O  
ATOM    557  CB  HIS    73      -4.315  27.037  84.063  1.00                 C  
ATOM    558  CG  HIS    73      -5.410  28.057  84.014  1.00                 C  
ATOM    559  ND1 HIS    73      -6.662  27.781  83.510  1.00                 N  
ATOM    560  CE1 HIS    73      -7.423  28.887  83.599  1.00                 C  
ATOM    561  CD2 HIS    73      -5.546  29.453  84.402  1.00                 C  
ATOM    562  NE2 HIS    73      -6.760  29.894  84.133  1.00                 N  
ATOM    563  N   VAL    74      -3.470  24.116  85.670  1.00                 N  
ATOM    564  CA  VAL    74      -2.528  22.999  85.632  1.00                 C  
ATOM    565  C   VAL    74      -2.897  21.961  84.550  1.00                 C  
ATOM    566  O   VAL    74      -4.062  21.643  84.321  1.00                 O  
ATOM    567  CB  VAL    74      -2.434  22.294  86.998  1.00                 C  
ATOM    568  CG1 VAL    74      -1.890  23.245  88.052  1.00                 C  
ATOM    569  CG2 VAL    74      -3.793  21.753  87.413  1.00                 C  
ATOM    570  N   ILE    75      -1.892  21.429  83.877  1.00                 N  
ATOM    571  CA  ILE    75      -2.164  20.369  82.935  1.00                 C  
ATOM    572  C   ILE    75      -1.493  19.079  83.432  1.00                 C  
ATOM    573  O   ILE    75      -0.278  19.030  83.656  1.00                 O  
ATOM    574  CB  ILE    75      -1.681  20.735  81.519  1.00                 C  
ATOM    575  CD1 ILE    75      -1.699  23.282  81.423  1.00                 C  
ATOM    576  CG1 ILE    75      -2.390  21.997  81.023  1.00                 C  
ATOM    577  CG2 ILE    75      -1.880  19.563  80.569  1.00                 C  
ATOM    578  N   GLU    76      -2.286  18.029  83.584  1.00                 N  
ATOM    579  CA  GLU    76      -1.752  16.806  84.155  1.00                 C  
ATOM    580  C   GLU    76      -2.071  15.619  83.267  1.00                 C  
ATOM    581  O   GLU    76      -3.236  15.388  82.931  1.00                 O  
ATOM    582  CB  GLU    76      -2.310  16.583  85.562  1.00                 C  
ATOM    583  CD  GLU    76      -0.313  15.397  86.555  1.00                 C  
ATOM    584  CG  GLU    76      -1.795  15.325  86.242  1.00                 C  
ATOM    585  OE1 GLU    76       0.070  16.197  87.434  1.00                 O  
ATOM    586  OE2 GLU    76       0.465  14.654  85.921  1.00                 O  
ATOM    587  N   LYS    77      -1.032  14.862  82.915  1.00                 N  
ATOM    588  CA  LYS    77      -1.184  13.730  82.010  1.00                 C  
ATOM    589  C   LYS    77      -1.794  12.508  82.656  1.00                 C  
ATOM    590  O   LYS    77      -2.605  11.842  82.034  1.00                 O  
ATOM    591  CB  LYS    77       0.168  13.340  81.409  1.00                 C  
ATOM    592  CD  LYS    77       1.447  11.945  79.760  1.00                 C  
ATOM    593  CE  LYS    77       1.374  10.807  78.755  1.00                 C  
ATOM    594  CG  LYS    77       0.094  12.202  80.403  1.00                 C  
ATOM    595  NZ  LYS    77       2.693  10.544  78.117  1.00                 N  
ATOM    596  N   ASP    78      -1.421  12.220  83.905  1.00                 N  
ATOM    597  CA  ASP    78      -1.844  10.989  84.602  1.00                 C  
ATOM    598  C   ASP    78      -3.147  11.158  85.396  1.00                 C  
ATOM    599  O   ASP    78      -3.177  11.902  86.375  1.00                 O  
ATOM    600  CB  ASP    78      -0.745  10.506  85.551  1.00                 C  
ATOM    601  CG  ASP    78      -1.101   9.202  86.238  1.00                 C  
ATOM    602  OD1 ASP    78      -2.261   8.759  86.108  1.00                 O  
ATOM    603  OD2 ASP    78      -0.219   8.624  86.908  1.00                 O  
ATOM    604  N   ARG    79      -4.225  10.470  85.008  1.00                 N  
ATOM    605  CA  ARG    79      -5.502  10.657  85.715  1.00                 C  
ATOM    606  C   ARG    79      -5.411  10.322  87.187  1.00                 C  
ATOM    607  O   ARG    79      -6.219  10.800  87.969  1.00                 O  
ATOM    608  CB  ARG    79      -6.600   9.806  85.073  1.00                 C  
ATOM    609  CD  ARG    79      -8.082   9.365  83.096  1.00                 C  
ATOM    610  NE  ARG    79      -8.520   9.821  81.779  1.00                 N  
ATOM    611  CG  ARG    79      -7.028  10.283  83.695  1.00                 C  
ATOM    612  CZ  ARG    79      -9.328   9.132  80.981  1.00                 C  
ATOM    613  NH1 ARG    79      -9.674   9.626  79.800  1.00                 N  
ATOM    614  NH2 ARG    79      -9.788   7.949  81.364  1.00                 N  
ATOM    615  N   ARG    80      -4.431   9.505  87.560  1.00                 N  
ATOM    616  CA  ARG    80      -4.355   9.027  88.929  1.00                 C  
ATOM    617  C   ARG    80      -4.199  10.188  89.903  1.00                 C  
ATOM    618  O   ARG    80      -4.670  10.113  91.036  1.00                 O  
ATOM    619  CB  ARG    80      -3.194   8.044  89.090  1.00                 C  
ATOM    620  CD  ARG    80      -2.206   5.798  88.562  1.00                 C  
ATOM    621  NE  ARG    80      -2.412   4.496  87.931  1.00                 N  
ATOM    622  CG  ARG    80      -3.416   6.704  88.407  1.00                 C  
ATOM    623  CZ  ARG    80      -1.464   3.576  87.790  1.00                 C  
ATOM    624  NH1 ARG    80      -1.744   2.420  87.203  1.00                 N  
ATOM    625  NH2 ARG    80      -0.238   3.813  88.236  1.00                 N  
ATOM    626  N   PHE    81      -3.577  11.272  89.448  1.00                 N  
ATOM    627  CA  PHE    81      -3.363  12.449  90.299  1.00                 C  
ATOM    628  C   PHE    81      -4.501  13.459  90.260  1.00                 C  
ATOM    629  O   PHE    81      -4.510  14.430  91.029  1.00                 O  
ATOM    630  CB  PHE    81      -2.068  13.164  89.909  1.00                 C  
ATOM    631  CG  PHE    81      -0.826  12.371  90.202  1.00                 C  
ATOM    632  CZ  PHE    81       1.471  10.906  90.752  1.00                 C  
ATOM    633  CD1 PHE    81      -0.187  11.662  89.200  1.00                 C  
ATOM    634  CE1 PHE    81       0.955  10.932  89.470  1.00                 C  
ATOM    635  CD2 PHE    81      -0.297  12.334  91.480  1.00                 C  
ATOM    636  CE2 PHE    81       0.846  11.605  91.750  1.00                 C  
ATOM    637  N   PHE    82      -5.425  13.267  89.327  1.00                 N  
ATOM    638  CA  PHE    82      -6.466  14.259  89.096  1.00                 C  
ATOM    639  C   PHE    82      -7.460  14.388  90.263  1.00                 C  
ATOM    640  O   PHE    82      -7.862  15.499  90.605  1.00                 O  
ATOM    641  CB  PHE    82      -7.244  13.932  87.820  1.00                 C  
ATOM    642  CG  PHE    82      -8.304  14.941  87.481  1.00                 C  
ATOM    643  CZ  PHE    82     -10.269  16.804  86.855  1.00                 C  
ATOM    644  CD1 PHE    82      -7.961  16.180  86.968  1.00                 C  
ATOM    645  CE1 PHE    82      -8.936  17.108  86.656  1.00                 C  
ATOM    646  CD2 PHE    82      -9.643  14.651  87.674  1.00                 C  
ATOM    647  CE2 PHE    82     -10.618  15.580  87.362  1.00                 C  
ATOM    648  N   PRO    83      -7.871  13.269  90.890  1.00                 N  
ATOM    649  CA  PRO    83      -8.842  13.575  91.951  1.00                 C  
ATOM    650  C   PRO    83      -8.207  14.298  93.148  1.00                 C  
ATOM    651  O   PRO    83      -8.901  15.078  93.803  1.00                 O  
ATOM    652  CB  PRO    83      -9.380  12.204  92.367  1.00                 C  
ATOM    653  CD  PRO    83      -7.705  11.820  90.701  1.00                 C  
ATOM    654  CG  PRO    83      -8.319  11.243  91.946  1.00                 C  
ATOM    655  N   GLY    84      -6.910  14.089  93.391  1.00                 N  
ATOM    656  CA  GLY    84      -6.221  14.824  94.430  1.00                 C  
ATOM    657  C   GLY    84      -6.138  16.302  94.084  1.00                 C  
ATOM    658  O   GLY    84      -6.229  17.159  94.953  1.00                 O  
ATOM    659  N   LEU    85      -5.973  16.612  92.806  1.00                 N  
ATOM    660  CA  LEU    85      -5.918  18.006  92.383  1.00                 C  
ATOM    661  C   LEU    85      -7.287  18.644  92.536  1.00                 C  
ATOM    662  O   LEU    85      -7.386  19.817  92.905  1.00                 O  
ATOM    663  CB  LEU    85      -5.430  18.108  90.937  1.00                 C  
ATOM    664  CG  LEU    85      -3.970  17.724  90.685  1.00                 C  
ATOM    665  CD1 LEU    85      -3.669  17.702  89.194  1.00                 C  
ATOM    666  CD2 LEU    85      -3.031  18.682  91.401  1.00                 C  
ATOM    667  N   GLN    86      -8.335  17.854  92.271  1.00                 N  
ATOM    668  CA  GLN    86      -9.727  18.286  92.438  1.00                 C  
ATOM    669  C   GLN    86     -10.019  18.719  93.857  1.00                 C  
ATOM    670  O   GLN    86     -10.625  19.766  94.093  1.00                 O  
ATOM    671  CB  GLN    86     -10.688  17.165  92.035  1.00                 C  
ATOM    672  CD  GLN    86     -12.495  18.634  91.058  1.00                 C  
ATOM    673  CG  GLN    86     -12.155  17.562  92.074  1.00                 C  
ATOM    674  OE1 GLN    86     -12.227  18.482  89.866  1.00                 O  
ATOM    675  NE2 GLN    86     -13.089  19.726  91.528  1.00                 N  
ATOM    676  N   MET    87      -9.420  18.072  94.854  1.00                 N  
ATOM    677  CA  MET    87      -9.497  18.546  96.247  1.00                 C  
ATOM    678  C   MET    87      -9.017  20.003  96.400  1.00                 C  
ATOM    679  O   MET    87      -9.695  20.831  97.014  1.00                 O  
ATOM    680  CB  MET    87      -8.674  17.642  97.167  1.00                 C  
ATOM    681  SD  MET    87      -7.625  17.036  99.659  1.00                 S  
ATOM    682  CE  MET    87      -6.004  17.572  99.120  1.00                 C  
ATOM    683  CG  MET    87      -8.685  18.066  98.626  1.00                 C  
ATOM    684  N   LEU    88      -7.847  20.347  95.850  1.00                 N  
ATOM    685  CA  LEU    88      -7.341  21.727  95.935  1.00                 C  
ATOM    686  C   LEU    88      -8.241  22.734  95.198  1.00                 C  
ATOM    687  O   LEU    88      -8.516  23.839  95.675  1.00                 O  
ATOM    688  CB  LEU    88      -5.921  21.813  95.372  1.00                 C  
ATOM    689  CG  LEU    88      -4.825  21.125  96.188  1.00                 C  
ATOM    690  CD1 LEU    88      -3.507  21.130  95.430  1.00                 C  
ATOM    691  CD2 LEU    88      -4.660  21.799  97.541  1.00                 C  
ATOM    692  N   ALA    89      -8.706  22.337  94.011  1.00                 N  
ATOM    693  CA  ALA    89      -9.516  23.239  93.212  1.00                 C  
ATOM    694  C   ALA    89     -10.968  23.310  93.741  1.00                 C  
ATOM    695  O   ALA    89     -11.692  24.278  93.491  1.00                 O  
ATOM    696  CB  ALA    89      -9.514  22.804  91.755  1.00                 C  
ATOM    697  N   ASP    90     -11.410  22.294  94.474  1.00                 N  
ATOM    698  CA  ASP    90     -12.731  22.307  95.117  1.00                 C  
ATOM    699  C   ASP    90     -12.779  23.249  96.318  1.00                 C  
ATOM    700  O   ASP    90     -13.822  23.819  96.647  1.00                 O  
ATOM    701  CB  ASP    90     -13.126  20.896  95.559  1.00                 C  
ATOM    702  CG  ASP    90     -13.461  19.992  94.389  1.00                 C  
ATOM    703  OD1 ASP    90     -13.656  20.514  93.271  1.00                 O  
ATOM    704  OD2 ASP    90     -13.529  18.761  94.590  1.00                 O  
ATOM    705  N   VAL    91     -11.651  23.427  96.992  1.00                 N  
ATOM    706  CA  VAL    91     -11.643  24.186  98.227  1.00                 C  
ATOM    707  C   VAL    91     -11.952  25.669  98.041  1.00                 C  
ATOM    708  O   VAL    91     -12.433  26.342  98.957  1.00                 O  
ATOM    709  CB  VAL    91     -10.292  24.063  98.957  1.00                 C  
ATOM    710  CG1 VAL    91     -10.243  25.007 100.148  1.00                 C  
ATOM    711  CG2 VAL    91     -10.055  22.627  99.399  1.00                 C  
ATOM    712  N   THR    92     -11.686  26.205  96.863  1.00                 N  
ATOM    713  CA  THR    92     -11.791  27.643  96.654  1.00                 C  
ATOM    714  C   THR    92     -11.603  27.995  95.217  1.00                 C  
ATOM    715  O   THR    92     -11.016  27.254  94.423  1.00                 O  
ATOM    716  CB  THR    92     -10.765  28.414  97.506  1.00                 C  
ATOM    717  OG1 THR    92     -11.004  29.822  97.388  1.00                 O  
ATOM    718  CG2 THR    92      -9.350  28.119  97.031  1.00                 C  
ATOM    719  N   GLY    93     -12.113  29.165  94.856  1.00                 N  
ATOM    720  CA  GLY    93     -11.794  29.765  93.570  1.00                 C  
ATOM    721  C   GLY    93     -10.288  29.931  93.448  1.00                 C  
ATOM    722  O   GLY    93      -9.607  30.393  94.367  1.00                 O  
ATOM    723  N   LYS    94      -9.797  29.479  92.255  1.00                 N  
ATOM    724  CA  LYS    94      -8.347  29.662  92.058  1.00                 C  
ATOM    725  C   LYS    94      -7.659  28.641  91.151  1.00                 C  
ATOM    726  O   LYS    94      -6.613  28.928  90.580  1.00                 O  
ATOM    727  CB  LYS    94      -7.617  29.644  93.403  1.00                 C  
ATOM    728  CD  LYS    94      -7.241  30.712  95.642  1.00                 C  
ATOM    729  CE  LYS    94      -5.729  30.816  95.527  1.00                 C  
ATOM    730  CG  LYS    94      -7.908  30.848  94.283  1.00                 C  
ATOM    731  NZ  LYS    94      -5.068  30.792  96.861  1.00                 N  
ATOM    732  N   LEU    95      -8.218  27.448  91.013  1.00                 N  
ATOM    733  CA  LEU    95      -7.471  26.389  90.348  1.00                 C  
ATOM    734  C   LEU    95      -8.271  25.754  89.222  1.00                 C  
ATOM    735  O   LEU    95      -9.393  25.306  89.431  1.00                 O  
ATOM    736  CB  LEU    95      -7.054  25.314  91.354  1.00                 C  
ATOM    737  CG  LEU    95      -6.316  24.101  90.784  1.00                 C  
ATOM    738  CD1 LEU    95      -4.966  24.512  90.217  1.00                 C  
ATOM    739  CD2 LEU    95      -6.140  23.030  91.848  1.00                 C  
ATOM    740  N   THR    96      -7.688  25.737  88.029  1.00                 N  
ATOM    741  CA  THR    96      -8.258  25.051  86.877  1.00                 C  
ATOM    742  C   THR    96      -7.373  23.870  86.522  1.00                 C  
ATOM    743  O   THR    96      -6.167  24.020  86.360  1.00                 O  
ATOM    744  CB  THR    96      -8.406  25.999  85.672  1.00                 C  
ATOM    745  OG1 THR    96      -9.287  27.076  86.014  1.00                 O  
ATOM    746  CG2 THR    96      -8.987  25.256  84.479  1.00                 C  
ATOM    747  N   ALA    97      -7.993  22.702  86.391  1.00                 N  
ATOM    748  CA  ALA    97      -7.294  21.447  86.127  1.00                 C  
ATOM    749  C   ALA    97      -7.622  20.912  84.719  1.00                 C  
ATOM    750  O   ALA    97      -8.804  20.795  84.349  1.00                 O  
ATOM    751  CB  ALA    97      -7.655  20.408  87.178  1.00                 C  
ATOM    752  N   HIS    98      -6.601  20.578  83.937  1.00                 N  
ATOM    753  CA  HIS    98      -6.808  19.971  82.621  1.00                 C  
ATOM    754  C   HIS    98      -6.130  18.619  82.572  1.00                 C  
ATOM    755  O   HIS    98      -4.949  18.508  82.891  1.00                 O  
ATOM    756  CB  HIS    98      -6.275  20.888  81.518  1.00                 C  
ATOM    757  CG  HIS    98      -6.977  22.208  81.439  1.00                 C  
ATOM    758  ND1 HIS    98      -8.159  22.383  80.753  1.00                 N  
ATOM    759  CE1 HIS    98      -8.543  23.667  80.861  1.00                 C  
ATOM    760  CD2 HIS    98      -6.730  23.548  81.953  1.00                 C  
ATOM    761  NE2 HIS    98      -7.690  24.372  81.580  1.00                 N  
ATOM    762  N   GLN    99      -6.873  17.584  82.188  1.00                 N  
ATOM    763  CA  GLN    99      -6.241  16.311  81.861  1.00                 C  
ATOM    764  C   GLN    99      -5.636  16.332  80.457  1.00                 C  
ATOM    765  O   GLN    99      -6.305  15.987  79.501  1.00                 O  
ATOM    766  CB  GLN    99      -7.250  15.167  81.976  1.00                 C  
ATOM    767  CD  GLN    99      -8.758  13.790  83.464  1.00                 C  
ATOM    768  CG  GLN    99      -7.754  14.924  83.390  1.00                 C  
ATOM    769  OE1 GLN    99      -8.836  12.957  82.561  1.00                 O  
ATOM    770  NE2 GLN    99      -9.532  13.756  84.542  1.00                 N  
ATOM    771  N   GLY   100      -4.370  16.704  80.326  1.00                 N  
ATOM    772  CA  GLY   100      -3.754  16.640  79.027  1.00                 C  
ATOM    773  C   GLY   100      -2.260  16.494  79.062  1.00                 C  
ATOM    774  O   GLY   100      -1.660  16.237  80.113  1.00                 O  
ATOM    775  N   ASP   101      -1.673  16.671  77.880  1.00                 N  
ATOM    776  CA  ASP   101      -0.253  16.541  77.656  1.00                 C  
ATOM    777  C   ASP   101       0.369  17.936  77.483  1.00                 C  
ATOM    778  O   ASP   101       0.002  18.676  76.579  1.00                 O  
ATOM    779  CB  ASP   101       0.018  15.665  76.431  1.00                 C  
ATOM    780  CG  ASP   101      -0.367  14.216  76.654  1.00                 C  
ATOM    781  OD1 ASP   101      -0.535  13.820  77.826  1.00                 O  
ATOM    782  OD2 ASP   101      -0.500  13.477  75.656  1.00                 O  
ATOM    783  N   VAL   102       1.329  18.269  78.332  1.00                 N  
ATOM    784  CA  VAL   102       1.931  19.597  78.302  1.00                 C  
ATOM    785  C   VAL   102       2.685  19.853  76.991  1.00                 C  
ATOM    786  O   VAL   102       2.994  20.997  76.661  1.00                 O  
ATOM    787  CB  VAL   102       2.887  19.810  79.490  1.00                 C  
ATOM    788  CG1 VAL   102       2.131  19.711  80.806  1.00                 C  
ATOM    789  CG2 VAL   102       4.024  18.801  79.447  1.00                 C  
ATOM    790  N   LEU   103       2.982  18.790  76.246  1.00                 N  
ATOM    791  CA  LEU   103       3.742  18.938  75.008  1.00                 C  
ATOM    792  C   LEU   103       2.872  19.451  73.887  1.00                 C  
ATOM    793  O   LEU   103       3.359  20.057  72.935  1.00                 O  
ATOM    794  CB  LEU   103       4.378  17.605  74.607  1.00                 C  
ATOM    795  CG  LEU   103       5.470  17.069  75.535  1.00                 C  
ATOM    796  CD1 LEU   103       5.911  15.680  75.099  1.00                 C  
ATOM    797  CD2 LEU   103       6.660  18.016  75.569  1.00                 C  
ATOM    798  N   ARG   104       1.575  19.203  73.982  1.00                 N  
ATOM    799  CA  ARG   104       0.679  19.686  72.945  1.00                 C  
ATOM    800  C   ARG   104      -0.358  20.711  73.408  1.00                 C  
ATOM    801  O   ARG   104      -0.891  21.461  72.597  1.00                 O  
ATOM    802  CB  ARG   104      -0.070  18.519  72.298  1.00                 C  
ATOM    803  CD  ARG   104       0.030  16.378  70.992  1.00                 C  
ATOM    804  NE  ARG   104      -0.392  15.477  72.062  1.00                 N  
ATOM    805  CG  ARG   104       0.821  17.562  71.524  1.00                 C  
ATOM    806  CZ  ARG   104      -1.431  14.653  71.978  1.00                 C  
ATOM    807  NH1 ARG   104      -1.740  13.869  73.002  1.00                 N  
ATOM    808  NH2 ARG   104      -2.159  14.614  70.870  1.00                 N  
ATOM    809  N   PHE   105      -0.645  20.756  74.704  1.00                 N  
ATOM    810  CA  PHE   105      -1.705  21.628  75.171  1.00                 C  
ATOM    811  C   PHE   105      -1.421  23.102  74.872  1.00                 C  
ATOM    812  O   PHE   105      -0.353  23.623  75.181  1.00                 O  
ATOM    813  CB  PHE   105      -1.924  21.448  76.674  1.00                 C  
ATOM    814  CG  PHE   105      -3.043  22.282  77.229  1.00                 C  
ATOM    815  CZ  PHE   105      -5.109  23.832  78.256  1.00                 C  
ATOM    816  CD1 PHE   105      -4.362  21.902  77.052  1.00                 C  
ATOM    817  CE1 PHE   105      -5.392  22.670  77.562  1.00                 C  
ATOM    818  CD2 PHE   105      -2.777  23.447  77.926  1.00                 C  
ATOM    819  CE2 PHE   105      -3.806  24.215  78.435  1.00                 C  
ATOM    820  N   GLU   106      -2.364  23.777  74.241  1.00                 N  
ATOM    821  CA  GLU   106      -2.129  25.178  73.904  1.00                 C  
ATOM    822  C   GLU   106      -2.759  26.077  74.952  1.00                 C  
ATOM    823  O   GLU   106      -3.949  25.947  75.255  1.00                 O  
ATOM    824  CB  GLU   106      -2.686  25.496  72.515  1.00                 C  
ATOM    825  CD  GLU   106      -2.979  27.194  70.668  1.00                 C  
ATOM    826  CG  GLU   106      -2.440  26.925  72.059  1.00                 C  
ATOM    827  OE1 GLU   106      -3.651  26.302  70.109  1.00                 O  
ATOM    828  OE2 GLU   106      -2.730  28.297  70.138  1.00                 O  
ATOM    829  N   MET   107      -1.980  27.019  75.469  1.00                 N  
ATOM    830  CA  MET   107      -2.484  27.949  76.477  1.00                 C  
ATOM    831  C   MET   107      -2.692  29.372  75.961  1.00                 C  
ATOM    832  O   MET   107      -2.948  30.270  76.757  1.00                 O  
ATOM    833  CB  MET   107      -1.538  28.002  77.678  1.00                 C  
ATOM    834  SD  MET   107       0.966  28.463  78.770  1.00                 S  
ATOM    835  CE  MET   107       0.408  29.923  79.644  1.00                 C  
ATOM    836  CG  MET   107      -0.134  28.478  77.342  1.00                 C  
ATOM    837  N   ASN   108      -2.614  29.547  74.640  1.00                 N  
ATOM    838  CA  ASN   108      -2.822  30.843  73.975  1.00                 C  
ATOM    839  C   ASN   108      -4.133  31.532  74.341  1.00                 C  
ATOM    840  O   ASN   108      -4.207  32.754  74.381  1.00                 O  
ATOM    841  CB  ASN   108      -2.754  30.682  72.455  1.00                 C  
ATOM    842  CG  ASN   108      -2.813  32.010  71.726  1.00                 C  
ATOM    843  OD1 ASN   108      -1.932  32.855  71.884  1.00                 O  
ATOM    844  ND2 ASN   108      -3.854  32.197  70.922  1.00                 N  
ATOM    845  N   ASN   109      -5.167  30.740  74.612  1.00                 N  
ATOM    846  CA  ASN   109      -6.474  31.265  75.003  1.00                 C  
ATOM    847  C   ASN   109      -6.840  30.985  76.450  1.00                 C  
ATOM    848  O   ASN   109      -7.971  31.227  76.877  1.00                 O  
ATOM    849  CB  ASN   109      -7.570  30.708  74.092  1.00                 C  
ATOM    850  CG  ASN   109      -7.467  31.228  72.672  1.00                 C  
ATOM    851  OD1 ASN   109      -7.289  32.426  72.451  1.00                 O  
ATOM    852  ND2 ASN   109      -7.579  30.326  71.703  1.00                 N  
ATOM    853  N   LEU   110      -5.884  30.473  77.212  1.00                 N  
ATOM    854  CA  LEU   110      -6.183  30.071  78.579  1.00                 C  
ATOM    855  C   LEU   110      -6.430  31.268  79.498  1.00                 C  
ATOM    856  O   LEU   110      -7.228  31.177  80.410  1.00                 O  
ATOM    857  CB  LEU   110      -5.046  29.220  79.148  1.00                 C  
ATOM    858  CG  LEU   110      -5.249  28.677  80.564  1.00                 C  
ATOM    859  CD1 LEU   110      -6.485  27.793  80.628  1.00                 C  
ATOM    860  CD2 LEU   110      -4.022  27.905  81.025  1.00                 C  
ATOM    861  N   PHE   111      -5.768  32.399  79.249  1.00                 N  
ATOM    862  CA  PHE   111      -5.943  33.571  80.115  1.00                 C  
ATOM    863  C   PHE   111      -6.483  34.753  79.299  1.00                 C  
ATOM    864  O   PHE   111      -6.406  34.725  78.067  1.00                 O  
ATOM    865  CB  PHE   111      -4.621  33.941  80.790  1.00                 C  
ATOM    866  CG  PHE   111      -3.545  34.359  79.828  1.00                 C  
ATOM    867  CZ  PHE   111      -1.554  35.126  78.047  1.00                 C  
ATOM    868  CD1 PHE   111      -3.394  35.687  79.471  1.00                 C  
ATOM    869  CE1 PHE   111      -2.405  36.072  78.586  1.00                 C  
ATOM    870  CD2 PHE   111      -2.685  33.424  79.280  1.00                 C  
ATOM    871  CE2 PHE   111      -1.696  33.808  78.395  1.00                 C  
ATOM    872  N   PRO   112      -7.044  35.782  79.968  1.00                 N  
ATOM    873  CA  PRO   112      -7.685  36.873  79.213  1.00                 C  
ATOM    874  C   PRO   112      -6.727  37.638  78.301  1.00                 C  
ATOM    875  O   PRO   112      -5.569  37.857  78.670  1.00                 O  
ATOM    876  CB  PRO   112      -8.239  37.798  80.298  1.00                 C  
ATOM    877  CD  PRO   112      -7.280  35.935  81.454  1.00                 C  
ATOM    878  CG  PRO   112      -8.419  36.915  81.487  1.00                 C  
ATOM    879  N   GLU   113      -7.215  38.010  77.118  1.00                 N  
ATOM    880  CA  GLU   113      -6.431  38.715  76.126  1.00                 C  
ATOM    881  C   GLU   113      -5.903  40.046  76.617  1.00                 C  
ATOM    882  O   GLU   113      -4.857  40.514  76.167  1.00                 O  
ATOM    883  CB  GLU   113      -7.254  38.946  74.857  1.00                 C  
ATOM    884  CD  GLU   113      -6.305  37.015  73.535  1.00                 C  
ATOM    885  CG  GLU   113      -7.556  37.678  74.074  1.00                 C  
ATOM    886  OE1 GLU   113      -5.272  37.706  73.411  1.00                 O  
ATOM    887  OE2 GLU   113      -6.356  35.803  73.235  1.00                 O  
ATOM    888  N   SER   114      -6.617  40.663  77.548  1.00                 N  
ATOM    889  CA  SER   114      -6.189  41.949  78.081  1.00                 C  
ATOM    890  C   SER   114      -4.904  41.882  78.899  1.00                 C  
ATOM    891  O   SER   114      -4.303  42.913  79.193  1.00                 O  
ATOM    892  CB  SER   114      -7.289  42.561  78.951  1.00                 C  
ATOM    893  OG  SER   114      -7.496  41.795  80.125  1.00                 O  
ATOM    894  N   PHE   115      -4.478  40.679  79.270  1.00                 N  
ATOM    895  CA  PHE   115      -3.254  40.555  80.055  1.00                 C  
ATOM    896  C   PHE   115      -2.034  40.424  79.146  1.00                 C  
ATOM    897  O   PHE   115      -0.901  40.418  79.622  1.00                 O  
ATOM    898  CB  PHE   115      -3.341  39.353  80.998  1.00                 C  
ATOM    899  CG  PHE   115      -4.363  39.510  82.087  1.00                 C  
ATOM    900  CZ  PHE   115      -6.250  39.805  84.107  1.00                 C  
ATOM    901  CD1 PHE   115      -5.611  38.922  81.976  1.00                 C  
ATOM    902  CE1 PHE   115      -6.551  39.066  82.978  1.00                 C  
ATOM    903  CD2 PHE   115      -4.077  40.246  83.223  1.00                 C  
ATOM    904  CE2 PHE   115      -5.018  40.391  84.226  1.00                 C  
ATOM    905  N   VAL   116      -2.268  40.327  77.839  1.00                 N  
ATOM    906  CA  VAL   116      -1.180  40.334  76.873  1.00                 C  
ATOM    907  C   VAL   116      -0.424  41.663  76.878  1.00                 C  
ATOM    908  O   VAL   116      -1.007  42.727  77.130  1.00                 O  
ATOM    909  CB  VAL   116      -1.688  40.041  75.449  1.00                 C  
ATOM    910  CG1 VAL   116      -0.561  40.198  74.439  1.00                 C  
ATOM    911  CG2 VAL   116      -2.284  38.643  75.373  1.00                 C  
ATOM    912  N   LYS   117       0.880  41.578  76.612  1.00                 N  
ATOM    913  CA  LYS   117       1.770  42.727  76.647  1.00                 C  
ATOM    914  C   LYS   117       2.613  42.701  75.401  1.00                 C  
ATOM    915  O   LYS   117       2.885  41.638  74.868  1.00                 O  
ATOM    916  CB  LYS   117       2.629  42.701  77.913  1.00                 C  
ATOM    917  CD  LYS   117       2.755  42.868  80.414  1.00                 C  
ATOM    918  CE  LYS   117       1.962  42.969  81.706  1.00                 C  
ATOM    919  CG  LYS   117       1.837  42.832  79.203  1.00                 C  
ATOM    920  NZ  LYS   117       2.850  43.024  82.900  1.00                 N  
ATOM    921  N   PRO   118       3.034  43.870  74.937  1.00                 N  
ATOM    922  CA  PRO   118       3.966  43.932  73.837  1.00                 C  
ATOM    923  C   PRO   118       5.264  43.236  74.169  1.00                 C  
ATOM    924  O   PRO   118       5.658  43.153  75.326  1.00                 O  
ATOM    925  CB  PRO   118       4.179  45.431  73.617  1.00                 C  
ATOM    926  CD  PRO   118       2.566  45.236  75.374  1.00                 C  
ATOM    927  CG  PRO   118       2.957  46.070  74.186  1.00                 C  
ATOM    928  N   TRP   119       5.939  42.767  73.129  1.00                 N  
ATOM    929  CA  TRP   119       7.231  42.106  73.280  1.00                 C  
ATOM    930  C   TRP   119       8.252  42.952  74.017  1.00                 C  
ATOM    931  O   TRP   119       8.988  42.466  74.865  1.00                 O  
ATOM    932  CB  TRP   119       7.799  41.721  71.912  1.00                 C  
ATOM    933  CG  TRP   119       8.201  42.897  71.077  1.00                 C  
ATOM    934  CD1 TRP   119       7.426  43.563  70.172  1.00                 C  
ATOM    935  NE1 TRP   119       8.140  44.589  69.600  1.00                 N  
ATOM    936  CD2 TRP   119       9.477  43.549  71.070  1.00                 C  
ATOM    937  CE2 TRP   119       9.403  44.599  70.137  1.00                 C  
ATOM    938  CH2 TRP   119      11.639  45.224  70.567  1.00                 C  
ATOM    939  CZ2 TRP   119      10.480  45.445  69.877  1.00                 C  
ATOM    940  CE3 TRP   119      10.675  43.346  71.762  1.00                 C  
ATOM    941  CZ3 TRP   119      11.741  44.187  71.501  1.00                 C  
ATOM    942  N   SER   120       8.293  44.233  73.688  1.00                 N  
ATOM    943  CA  SER   120       9.288  45.124  74.269  1.00                 C  
ATOM    944  C   SER   120       8.877  45.675  75.649  1.00                 C  
ATOM    945  O   SER   120       9.681  46.306  76.333  1.00                 O  
ATOM    946  CB  SER   120       9.570  46.298  73.329  1.00                 C  
ATOM    947  OG  SER   120       8.440  47.146  73.219  1.00                 O  
ATOM    948  N   GLU   121       7.641  45.421  76.072  1.00                 N  
ATOM    949  CA  GLU   121       7.182  45.887  77.382  1.00                 C  
ATOM    950  C   GLU   121       7.799  44.958  78.425  1.00                 C  
ATOM    951  O   GLU   121       8.502  44.010  78.068  1.00                 O  
ATOM    952  CB  GLU   121       5.653  45.894  77.443  1.00                 C  
ATOM    953  CD  GLU   121       5.279  48.313  76.818  1.00                 C  
ATOM    954  CG  GLU   121       4.998  46.864  76.472  1.00                 C  
ATOM    955  OE1 GLU   121       5.462  48.613  78.017  1.00                 O  
ATOM    956  OE2 GLU   121       5.315  49.149  75.891  1.00                 O  
ATOM    957  N   SER   122       7.541  45.211  79.705  1.00                 N  
ATOM    958  CA  SER   122       7.938  44.279  80.747  1.00                 C  
ATOM    959  C   SER   122       7.246  42.948  80.527  1.00                 C  
ATOM    960  O   SER   122       6.273  42.869  79.785  1.00                 O  
ATOM    961  CB  SER   122       7.605  44.846  82.128  1.00                 C  
ATOM    962  OG  SER   122       6.204  44.914  82.328  1.00                 O  
ATOM    963  N   PRO   123       7.751  41.879  81.151  1.00                 N  
ATOM    964  CA  PRO   123       7.039  40.610  80.956  1.00                 C  
ATOM    965  C   PRO   123       5.631  40.629  81.571  1.00                 C  
ATOM    966  O   PRO   123       5.377  41.391  82.518  1.00                 O  
ATOM    967  CB  PRO   123       7.927  39.577  81.652  1.00                 C  
ATOM    968  CD  PRO   123       8.892  41.720  82.103  1.00                 C  
ATOM    969  CG  PRO   123       8.663  40.356  82.690  1.00                 C  
ATOM    970  N   PRO   124       4.705  39.834  81.007  1.00                 N  
ATOM    971  CA  PRO   124       3.298  39.900  81.412  1.00                 C  
ATOM    972  C   PRO   124       3.053  39.158  82.705  1.00                 C  
ATOM    973  O   PRO   124       3.921  38.366  83.111  1.00                 O  
ATOM    974  CB  PRO   124       2.547  39.250  80.248  1.00                 C  
ATOM    975  CD  PRO   124       4.878  39.171  79.713  1.00                 C  
ATOM    976  CG  PRO   124       3.508  39.300  79.109  1.00                 C  
ATOM    977  N   LYS   125       1.884  39.382  83.309  1.00                 N  
ATOM    978  CA  LYS   125       1.451  38.621  84.489  1.00                 C  
ATOM    979  C   LYS   125       1.045  37.177  84.220  1.00                 C  
ATOM    980  O   LYS   125      -0.013  36.700  84.668  1.00                 O  
ATOM    981  CB  LYS   125       0.273  39.318  85.173  1.00                 C  
ATOM    982  CD  LYS   125       1.642  40.686  86.771  1.00                 C  
ATOM    983  CE  LYS   125       1.901  42.077  87.327  1.00                 C  
ATOM    984  CG  LYS   125       0.587  40.717  85.677  1.00                 C  
ATOM    985  NZ  LYS   125       2.954  42.066  88.380  1.00                 N  
ATOM    986  N   ILE   126       1.913  36.503  83.476  1.00                 N  
ATOM    987  CA  ILE   126       1.807  35.097  83.178  1.00                 C  
ATOM    988  C   ILE   126       3.176  34.503  83.533  1.00                 C  
ATOM    989  O   ILE   126       4.210  35.061  83.170  1.00                 O  
ATOM    990  CB  ILE   126       1.411  34.860  81.709  1.00                 C  
ATOM    991  CD1 ILE   126       0.293  36.963  80.800  1.00                 C  
ATOM    992  CG1 ILE   126       0.101  35.581  81.386  1.00                 C  
ATOM    993  CG2 ILE   126       1.325  33.370  81.414  1.00                 C  
ATOM    994  N   HIS   127       3.182  33.396  84.270  1.00                 N  
ATOM    995  CA  HIS   127       4.420  32.737  84.641  1.00                 C  
ATOM    996  C   HIS   127       4.192  31.233  84.496  1.00                 C  
ATOM    997  O   HIS   127       3.112  30.725  84.821  1.00                 O  
ATOM    998  CB  HIS   127       4.828  33.125  86.064  1.00                 C  
ATOM    999  CG  HIS   127       5.091  34.588  86.239  1.00                 C  
ATOM   1000  ND1 HIS   127       4.089  35.533  86.219  1.00                 N  
ATOM   1001  CE1 HIS   127       4.630  36.750  86.402  1.00                 C  
ATOM   1002  CD2 HIS   127       6.272  35.411  86.456  1.00                 C  
ATOM   1003  NE2 HIS   127       5.940  36.685  86.545  1.00                 N  
ATOM   1004  N   ILE   128       5.160  30.529  83.919  1.00                 N  
ATOM   1005  CA  ILE   128       5.027  29.073  83.733  1.00                 C  
ATOM   1006  C   ILE   128       5.983  28.407  84.708  1.00                 C  
ATOM   1007  O   ILE   128       7.167  28.721  84.741  1.00                 O  
ATOM   1008  CB  ILE   128       5.310  28.662  82.276  1.00                 C  
ATOM   1009  CD1 ILE   128       4.652  29.170  79.866  1.00                 C  
ATOM   1010  CG1 ILE   128       4.305  29.323  81.331  1.00                 C  
ATOM   1011  CG2 ILE   128       5.305  27.147  82.139  1.00                 C  
ATOM   1012  N   ILE   129       5.476  27.499  85.528  1.00                 N  
ATOM   1013  CA  ILE   129       6.293  26.863  86.559  1.00                 C  
ATOM   1014  C   ILE   129       6.074  25.339  86.459  1.00                 C  
ATOM   1015  O   ILE   129       4.961  24.897  86.172  1.00                 O  
ATOM   1016  CB  ILE   129       5.948  27.397  87.962  1.00                 C  
ATOM   1017  CD1 ILE   129       5.682  29.549  89.302  1.00                 C  
ATOM   1018  CG1 ILE   129       6.204  28.903  88.037  1.00                 C  
ATOM   1019  CG2 ILE   129       6.723  26.636  89.027  1.00                 C  
ATOM   1020  N   GLY   130       7.101  24.528  86.696  1.00                 N  
ATOM   1021  CA  GLY   130       6.895  23.098  86.586  1.00                 C  
ATOM   1022  C   GLY   130       8.038  22.208  87.040  1.00                 C  
ATOM   1023  O   GLY   130       9.188  22.503  86.790  1.00                 O  
ATOM   1024  N   ASN   131       7.711  21.124  87.739  1.00                 N  
ATOM   1025  CA  ASN   131       8.700  20.107  88.036  1.00                 C  
ATOM   1026  C   ASN   131       8.289  18.884  87.278  1.00                 C  
ATOM   1027  O   ASN   131       7.410  18.142  87.744  1.00                 O  
ATOM   1028  CB  ASN   131       8.794  19.876  89.546  1.00                 C  
ATOM   1029  CG  ASN   131       9.876  18.880  89.916  1.00                 C  
ATOM   1030  OD1 ASN   131      11.040  19.246  90.078  1.00                 O  
ATOM   1031  ND2 ASN   131       9.493  17.616  90.052  1.00                 N  
ATOM   1032  N   LEU   132       8.942  18.665  86.138  1.00                 N  
ATOM   1033  CA  LEU   132       8.572  17.618  85.187  1.00                 C  
ATOM   1034  C   LEU   132       9.588  16.514  85.085  1.00                 C  
ATOM   1035  O   LEU   132      10.772  16.718  85.369  1.00                 O  
ATOM   1036  CB  LEU   132       8.350  18.213  83.795  1.00                 C  
ATOM   1037  CG  LEU   132       7.283  19.305  83.687  1.00                 C  
ATOM   1038  CD1 LEU   132       7.236  19.872  82.276  1.00                 C  
ATOM   1039  CD2 LEU   132       5.918  18.764  84.085  1.00                 C  
ATOM   1040  N   PRO   133       9.134  15.339  84.638  1.00                 N  
ATOM   1041  CA  PRO   133      10.062  14.251  84.325  1.00                 C  
ATOM   1042  C   PRO   133      11.099  14.737  83.338  1.00                 C  
ATOM   1043  O   PRO   133      10.787  15.582  82.471  1.00                 O  
ATOM   1044  CB  PRO   133       9.167  13.160  83.732  1.00                 C  
ATOM   1045  CD  PRO   133       7.684  14.912  84.412  1.00                 C  
ATOM   1046  CG  PRO   133       7.822  13.418  84.325  1.00                 C  
ATOM   1047  N   PHE   134      12.321  14.223  83.474  1.00                 N  
ATOM   1048  CA  PHE   134      13.439  14.674  82.655  1.00                 C  
ATOM   1049  C   PHE   134      13.138  14.433  81.192  1.00                 C  
ATOM   1050  O   PHE   134      13.471  15.267  80.336  1.00                 O  
ATOM   1051  CB  PHE   134      14.728  13.959  83.067  1.00                 C  
ATOM   1052  CG  PHE   134      15.306  14.452  84.362  1.00                 C  
ATOM   1053  CZ  PHE   134      16.375  15.369  86.759  1.00                 C  
ATOM   1054  CD1 PHE   134      15.918  13.575  85.241  1.00                 C  
ATOM   1055  CE1 PHE   134      16.451  14.028  86.433  1.00                 C  
ATOM   1056  CD2 PHE   134      15.239  15.791  84.702  1.00                 C  
ATOM   1057  CE2 PHE   134      15.771  16.244  85.895  1.00                 C  
ATOM   1058  N   SER   135      12.482  13.315  80.896  1.00                 N  
ATOM   1059  CA  SER   135      12.128  13.018  79.512  1.00                 C  
ATOM   1060  C   SER   135      11.082  13.972  78.934  1.00                 C  
ATOM   1061  O   SER   135      10.913  14.027  77.730  1.00                 O  
ATOM   1062  CB  SER   135      11.610  11.584  79.387  1.00                 C  
ATOM   1063  OG  SER   135      10.361  11.434  80.040  1.00                 O  
ATOM   1064  N   VAL   136      10.377  14.717  79.779  1.00                 N  
ATOM   1065  CA  VAL   136       9.399  15.676  79.279  1.00                 C  
ATOM   1066  C   VAL   136       9.991  17.084  79.216  1.00                 C  
ATOM   1067  O   VAL   136       9.768  17.821  78.261  1.00                 O  
ATOM   1068  CB  VAL   136       8.124  15.685  80.143  1.00                 C  
ATOM   1069  CG1 VAL   136       7.171  16.773  79.674  1.00                 C  
ATOM   1070  CG2 VAL   136       7.446  14.324  80.106  1.00                 C  
ATOM   1071  N   ALA   137      10.758  17.466  80.222  1.00                 N  
ATOM   1072  CA  ALA   137      11.221  18.844  80.295  1.00                 C  
ATOM   1073  C   ALA   137      12.219  19.209  79.180  1.00                 C  
ATOM   1074  O   ALA   137      12.336  20.392  78.808  1.00                 O  
ATOM   1075  CB  ALA   137      11.866  19.116  81.645  1.00                 C  
ATOM   1076  N   THR   138      12.953  18.232  78.637  1.00                 N  
ATOM   1077  CA  THR   138      13.892  18.585  77.551  1.00                 C  
ATOM   1078  C   THR   138      13.208  18.969  76.229  1.00                 C  
ATOM   1079  O   THR   138      13.435  20.065  75.718  1.00                 O  
ATOM   1080  CB  THR   138      14.871  17.433  77.254  1.00                 C  
ATOM   1081  OG1 THR   138      15.655  17.157  78.421  1.00                 O  
ATOM   1082  CG2 THR   138      15.807  17.810  76.117  1.00                 C  
ATOM   1083  N   PRO   139      12.333  18.104  75.700  1.00                 N  
ATOM   1084  CA  PRO   139      11.583  18.509  74.504  1.00                 C  
ATOM   1085  C   PRO   139      10.671  19.705  74.754  1.00                 C  
ATOM   1086  O   PRO   139      10.425  20.482  73.819  1.00                 O  
ATOM   1087  CB  PRO   139      10.764  17.268  74.143  1.00                 C  
ATOM   1088  CD  PRO   139      12.011  16.737  76.116  1.00                 C  
ATOM   1089  CG  PRO   139      10.713  16.474  75.405  1.00                 C  
ATOM   1090  N   LEU   140      10.164  19.838  75.980  1.00                 N  
ATOM   1091  CA  LEU   140       9.287  20.953  76.297  1.00                 C  
ATOM   1092  C   LEU   140      10.011  22.287  76.155  1.00                 C  
ATOM   1093  O   LEU   140       9.496  23.198  75.492  1.00                 O  
ATOM   1094  CB  LEU   140       8.730  20.810  77.715  1.00                 C  
ATOM   1095  CG  LEU   140       7.822  21.941  78.203  1.00                 C  
ATOM   1096  CD1 LEU   140       6.583  22.052  77.328  1.00                 C  
ATOM   1097  CD2 LEU   140       7.425  21.722  79.655  1.00                 C  
ATOM   1098  N   ILE   141      11.214  22.400  76.720  1.00                 N  
ATOM   1099  CA  ILE   141      11.959  23.669  76.628  1.00                 C  
ATOM   1100  C   ILE   141      12.336  23.939  75.165  1.00                 C  
ATOM   1101  O   ILE   141      12.309  25.097  74.693  1.00                 O  
ATOM   1102  CB  ILE   141      13.215  23.652  77.519  1.00                 C  
ATOM   1103  CD1 ILE   141      12.837  26.015  78.399  1.00                 C  
ATOM   1104  CG1 ILE   141      13.773  25.068  77.681  1.00                 C  
ATOM   1105  CG2 ILE   141      14.254  22.694  76.958  1.00                 C  
ATOM   1106  N   PHE   142      12.618  22.874  74.413  1.00                 N  
ATOM   1107  CA  PHE   142      12.918  23.051  72.991  1.00                 C  
ATOM   1108  C   PHE   142      11.718  23.543  72.146  1.00                 C  
ATOM   1109  O   PHE   142      11.871  24.396  71.260  1.00                 O  
ATOM   1110  CB  PHE   142      13.431  21.743  72.385  1.00                 C  
ATOM   1111  CG  PHE   142      14.832  21.392  72.799  1.00                 C  
ATOM   1112  CZ  PHE   142      17.426  20.747  73.561  1.00                 C  
ATOM   1113  CD1 PHE   142      15.064  20.395  73.730  1.00                 C  
ATOM   1114  CE1 PHE   142      16.353  20.072  74.111  1.00                 C  
ATOM   1115  CD2 PHE   142      15.917  22.059  72.258  1.00                 C  
ATOM   1116  CE2 PHE   142      17.205  21.736  72.638  1.00                 C  
ATOM   1117  N   LYS   143      10.526  23.049  72.454  1.00                 N  
ATOM   1118  CA  LYS   143       9.305  23.536  71.830  1.00                 C  
ATOM   1119  C   LYS   143       9.151  24.996  72.225  1.00                 C  
ATOM   1120  O   LYS   143       8.856  25.858  71.396  1.00                 O  
ATOM   1121  CB  LYS   143       8.107  22.690  72.265  1.00                 C  
ATOM   1122  CD  LYS   143       5.651  22.204  72.077  1.00                 C  
ATOM   1123  CE  LYS   143       4.347  22.582  71.393  1.00                 C  
ATOM   1124  CG  LYS   143       6.788  23.115  71.640  1.00                 C  
ATOM   1125  NZ  LYS   143       3.847  23.909  71.846  1.00                 N  
ATOM   1126  N   TYR   144       9.337  25.281  73.504  1.00                 N  
ATOM   1127  CA  TYR   144       9.097  26.624  73.985  1.00                 C  
ATOM   1128  C   TYR   144      10.092  27.592  73.413  1.00                 C  
ATOM   1129  O   TYR   144       9.741  28.754  73.150  1.00                 O  
ATOM   1130  CB  TYR   144       9.148  26.663  75.514  1.00                 C  
ATOM   1131  CG  TYR   144       7.966  25.998  76.183  1.00                 C  
ATOM   1132  OH  TYR   144       4.726  24.163  78.034  1.00                 O  
ATOM   1133  CZ  TYR   144       5.797  24.771  77.420  1.00                 C  
ATOM   1134  CD1 TYR   144       8.142  25.190  77.298  1.00                 C  
ATOM   1135  CE1 TYR   144       7.068  24.578  77.916  1.00                 C  
ATOM   1136  CD2 TYR   144       6.678  26.181  75.697  1.00                 C  
ATOM   1137  CE2 TYR   144       5.591  25.578  76.302  1.00                 C  
ATOM   1138  N   MET   145      11.332  27.142  73.202  1.00                 N  
ATOM   1139  CA  MET   145      12.335  28.059  72.651  1.00                 C  
ATOM   1140  C   MET   145      11.910  28.422  71.223  1.00                 C  
ATOM   1141  O   MET   145      11.982  29.588  70.798  1.00                 O  
ATOM   1142  CB  MET   145      13.723  27.417  72.684  1.00                 C  
ATOM   1143  SD  MET   145      14.420  28.659  75.060  1.00                 S  
ATOM   1144  CE  MET   145      12.878  28.646  75.972  1.00                 C  
ATOM   1145  CG  MET   145      14.252  27.153  74.084  1.00                 C  
ATOM   1146  N   GLU   146      11.404  27.440  70.487  1.00                 N  
ATOM   1147  CA  GLU   146      10.925  27.759  69.154  1.00                 C  
ATOM   1148  C   GLU   146       9.695  28.699  69.252  1.00                 C  
ATOM   1149  O   GLU   146       9.534  29.643  68.436  1.00                 O  
ATOM   1150  CB  GLU   146      10.574  26.480  68.391  1.00                 C  
ATOM   1151  CD  GLU   146       9.891  25.423  66.201  1.00                 C  
ATOM   1152  CG  GLU   146      10.135  26.716  66.955  1.00                 C  
ATOM   1153  OE1 GLU   146      10.056  24.343  66.805  1.00                 O  
ATOM   1154  OE2 GLU   146       9.534  25.491  65.006  1.00                 O  
ATOM   1155  N   SER   147       8.842  28.493  70.266  1.00                 N  
ATOM   1156  CA  SER   147       7.720  29.409  70.423  1.00                 C  
ATOM   1157  C   SER   147       8.199  30.829  70.713  1.00                 C  
ATOM   1158  O   SER   147       7.581  31.798  70.287  1.00                 O  
ATOM   1159  CB  SER   147       6.792  28.932  71.542  1.00                 C  
ATOM   1160  OG  SER   147       6.166  27.708  71.198  1.00                 O  
ATOM   1161  N   ILE   148       9.242  30.960  71.507  1.00                 N  
ATOM   1162  CA  ILE   148       9.795  32.267  71.783  1.00                 C  
ATOM   1163  C   ILE   148      10.292  32.892  70.503  1.00                 C  
ATOM   1164  O   ILE   148      10.058  34.083  70.249  1.00                 O  
ATOM   1165  CB  ILE   148      10.927  32.192  72.824  1.00                 C  
ATOM   1166  CD1 ILE   148      11.430  31.435  75.206  1.00                 C  
ATOM   1167  CG1 ILE   148      10.367  31.806  74.194  1.00                 C  
ATOM   1168  CG2 ILE   148      11.692  33.506  72.875  1.00                 C  
ATOM   1169  N   THR   149      10.980  32.093  69.685  1.00                 N  
ATOM   1170  CA  THR   149      11.481  32.576  68.396  1.00                 C  
ATOM   1171  C   THR   149      10.345  33.128  67.530  1.00                 C  
ATOM   1172  O   THR   149      10.473  34.190  66.939  1.00                 O  
ATOM   1173  CB  THR   149      12.216  31.465  67.624  1.00                 C  
ATOM   1174  OG1 THR   149      13.354  31.027  68.377  1.00                 O  
ATOM   1175  CG2 THR   149      12.693  31.980  66.275  1.00                 C  
ATOM   1176  N   THR   150       9.217  32.416  67.504  1.00                 N  
ATOM   1177  CA  THR   150       8.052  32.803  66.701  1.00                 C  
ATOM   1178  C   THR   150       7.169  33.829  67.405  1.00                 C  
ATOM   1179  O   THR   150       6.220  34.368  66.795  1.00                 O  
ATOM   1180  CB  THR   150       7.188  31.582  66.335  1.00                 C  
ATOM   1181  OG1 THR   150       6.709  30.956  67.532  1.00                 O  
ATOM   1182  CG2 THR   150       8.004  30.568  65.549  1.00                 C  
ATOM   1183  N   HIS   151       7.426  34.017  68.710  1.00                 N  
ATOM   1184  CA  HIS   151       6.576  34.868  69.556  1.00                 C  
ATOM   1185  C   HIS   151       5.093  34.383  69.549  1.00                 C  
ATOM   1186  O   HIS   151       4.149  35.189  69.484  1.00                 O  
ATOM   1187  CB  HIS   151       6.648  36.325  69.095  1.00                 C  
ATOM   1188  CG  HIS   151       8.023  36.913  69.164  1.00                 C  
ATOM   1189  ND1 HIS   151       8.652  37.198  70.357  1.00                 N  
ATOM   1190  CE1 HIS   151       9.867  37.713  70.100  1.00                 C  
ATOM   1191  CD2 HIS   151       9.026  37.328  68.193  1.00                 C  
ATOM   1192  NE2 HIS   151      10.098  37.794  68.804  1.00                 N  
ATOM   1193  N   SER   152       4.908  33.057  69.630  1.00                 N  
ATOM   1194  CA  SER   152       3.578  32.450  69.722  1.00                 C  
ATOM   1195  C   SER   152       3.500  31.490  70.931  1.00                 C  
ATOM   1196  O   SER   152       4.364  31.540  71.798  1.00                 O  
ATOM   1197  CB  SER   152       3.238  31.706  68.429  1.00                 C  
ATOM   1198  OG  SER   152       1.879  31.306  68.413  1.00                 O  
ATOM   1199  N   ASP   153       2.486  30.624  70.987  1.00                 N  
ATOM   1200  CA  ASP   153       2.365  29.699  72.105  1.00                 C  
ATOM   1201  C   ASP   153       2.183  30.478  73.395  1.00                 C  
ATOM   1202  O   ASP   153       1.433  31.453  73.420  1.00                 O  
ATOM   1203  CB  ASP   153       3.594  28.792  72.185  1.00                 C  
ATOM   1204  CG  ASP   153       3.373  27.589  73.081  1.00                 C  
ATOM   1205  OD1 ASP   153       2.260  27.455  73.632  1.00                 O  
ATOM   1206  OD2 ASP   153       4.313  26.780  73.232  1.00                 O  
ATOM   1207  N   ALA   154       2.884  30.077  74.470  1.00                 N  
ATOM   1208  CA  ALA   154       2.841  30.829  75.733  1.00                 C  
ATOM   1209  C   ALA   154       3.320  32.257  75.539  1.00                 C  
ATOM   1210  O   ALA   154       3.081  33.107  76.394  1.00                 O  
ATOM   1211  CB  ALA   154       3.684  30.135  76.792  1.00                 C  
ATOM   1212  N   TRP   155       3.936  32.544  74.403  1.00                 N  
ATOM   1213  CA  TRP   155       4.514  33.875  74.157  1.00                 C  
ATOM   1214  C   TRP   155       3.625  34.814  73.361  1.00                 C  
ATOM   1215  O   TRP   155       4.016  35.934  73.067  1.00                 O  
ATOM   1216  CB  TRP   155       5.852  33.751  73.425  1.00                 C  
ATOM   1217  CG  TRP   155       6.954  33.202  74.279  1.00                 C  
ATOM   1218  CD1 TRP   155       7.925  33.914  74.922  1.00                 C  
ATOM   1219  NE1 TRP   155       8.760  33.066  75.608  1.00                 N  
ATOM   1220  CD2 TRP   155       7.198  31.824  74.584  1.00                 C  
ATOM   1221  CE2 TRP   155       8.332  31.776  75.415  1.00                 C  
ATOM   1222  CH2 TRP   155       8.214  29.421  75.546  1.00                 C  
ATOM   1223  CZ2 TRP   155       8.850  30.577  75.903  1.00                 C  
ATOM   1224  CE3 TRP   155       6.568  30.625  74.235  1.00                 C  
ATOM   1225  CZ3 TRP   155       7.085  29.440  74.721  1.00                 C  
ATOM   1226  N   ARG   156       3.733  34.711  72.038  1.00                 N  
ATOM   1227  CA  ARG   156       2.957  35.528  71.110  1.00                 C  
ATOM   1228  C   ARG   156       3.239  37.014  71.303  1.00                 C  
ATOM   1229  O   ARG   156       2.333  37.848  71.384  1.00                 O  
ATOM   1230  CB  ARG   156       1.461  35.256  71.279  1.00                 C  
ATOM   1231  CD  ARG   156      -0.833  35.607  70.324  1.00                 C  
ATOM   1232  NE  ARG   156      -1.105  36.800  71.123  1.00                 N  
ATOM   1233  CG  ARG   156       0.646  35.456  70.011  1.00                 C  
ATOM   1234  CZ  ARG   156      -2.320  37.185  71.500  1.00                 C  
ATOM   1235  NH1 ARG   156      -2.471  38.284  72.227  1.00                 N  
ATOM   1236  NH2 ARG   156      -3.381  36.471  71.151  1.00                 N  
ATOM   1237  N   TYR   157       4.519  37.354  71.377  1.00                 N  
ATOM   1238  CA  TYR   157       4.910  38.738  71.562  1.00                 C  
ATOM   1239  C   TYR   157       5.035  39.155  73.017  1.00                 C  
ATOM   1240  O   TYR   157       5.805  40.055  73.365  1.00                 O  
ATOM   1241  CB  TYR   157       3.914  39.673  70.873  1.00                 C  
ATOM   1242  CG  TYR   157       3.734  39.395  69.397  1.00                 C  
ATOM   1243  OH  TYR   157       3.222  38.624  65.343  1.00                 O  
ATOM   1244  CZ  TYR   157       3.393  38.880  66.685  1.00                 C  
ATOM   1245  CD1 TYR   157       2.611  38.721  68.933  1.00                 C  
ATOM   1246  CE1 TYR   157       2.438  38.463  67.586  1.00                 C  
ATOM   1247  CD2 TYR   157       4.686  39.808  68.474  1.00                 C  
ATOM   1248  CE2 TYR   157       4.529  39.558  67.124  1.00                 C  
ATOM   1249  N   GLY   158       4.280  38.511  73.899  1.00                 N  
ATOM   1250  CA  GLY   158       4.329  38.830  75.318  1.00                 C  
ATOM   1251  C   GLY   158       5.424  38.015  75.996  1.00                 C  
ATOM   1252  O   GLY   158       5.516  36.796  75.822  1.00                 O  
ATOM   1253  N   ARG   159       6.286  38.674  76.791  1.00                 N  
ATOM   1254  CA  ARG   159       7.366  37.973  77.490  1.00                 C  
ATOM   1255  C   ARG   159       6.832  37.235  78.720  1.00                 C  
ATOM   1256  O   ARG   159       5.861  37.655  79.355  1.00                 O  
ATOM   1257  CB  ARG   159       8.465  38.955  77.899  1.00                 C  
ATOM   1258  CD  ARG   159      10.224  40.605  77.203  1.00                 C  
ATOM   1259  NE  ARG   159       9.585  41.757  77.833  1.00                 N  
ATOM   1260  CG  ARG   159       9.208  39.579  76.729  1.00                 C  
ATOM   1261  CZ  ARG   159      10.243  42.725  78.463  1.00                 C  
ATOM   1262  NH1 ARG   159       9.578  43.735  79.006  1.00                 N  
ATOM   1263  NH2 ARG   159      11.566  42.681  78.548  1.00                 N  
ATOM   1264  N   VAL   160       7.465  36.119  79.072  1.00                 N  
ATOM   1265  CA  VAL   160       7.059  35.340  80.240  1.00                 C  
ATOM   1266  C   VAL   160       8.281  34.787  80.938  1.00                 C  
ATOM   1267  O   VAL   160       9.245  34.346  80.306  1.00                 O  
ATOM   1268  CB  VAL   160       6.098  34.200  79.852  1.00                 C  
ATOM   1269  CG1 VAL   160       5.720  33.383  81.078  1.00                 C  
ATOM   1270  CG2 VAL   160       4.856  34.758  79.175  1.00                 C  
ATOM   1271  N   PRO   161       8.265  34.801  82.261  1.00                 N  
ATOM   1272  CA  PRO   161       9.381  34.269  83.026  1.00                 C  
ATOM   1273  C   PRO   161       9.072  32.790  83.258  1.00                 C  
ATOM   1274  O   PRO   161       7.978  32.419  83.692  1.00                 O  
ATOM   1275  CB  PRO   161       9.381  35.103  84.309  1.00                 C  
ATOM   1276  CD  PRO   161       7.595  35.946  82.957  1.00                 C  
ATOM   1277  CG  PRO   161       8.655  36.353  83.942  1.00                 C  
ATOM   1278  N   LEU   162      10.033  31.925  82.971  1.00                 N  
ATOM   1279  CA  LEU   162       9.819  30.498  83.146  1.00                 C  
ATOM   1280  C   LEU   162      10.678  29.946  84.271  1.00                 C  
ATOM   1281  O   LEU   162      11.881  30.204  84.365  1.00                 O  
ATOM   1282  CB  LEU   162      10.115  29.748  81.845  1.00                 C  
ATOM   1283  CG  LEU   162       9.275  30.144  80.629  1.00                 C  
ATOM   1284  CD1 LEU   162       9.734  29.389  79.391  1.00                 C  
ATOM   1285  CD2 LEU   162       7.799  29.886  80.889  1.00                 C  
ATOM   1286  N   THR   163       9.973  29.116  85.193  1.00                 N  
ATOM   1287  CA  THR   163      10.809  28.598  86.256  1.00                 C  
ATOM   1288  C   THR   163      10.591  27.093  86.257  1.00                 C  
ATOM   1289  O   THR   163       9.477  26.623  86.462  1.00                 O  
ATOM   1290  CB  THR   163      10.460  29.239  87.612  1.00                 C  
ATOM   1291  OG1 THR   163      10.631  30.659  87.531  1.00                 O  
ATOM   1292  CG2 THR   163      11.370  28.701  88.706  1.00                 C  
ATOM   1293  N   LEU   164      11.655  26.334  85.995  1.00                 N  
ATOM   1294  CA  LEU   164      11.498  24.942  85.626  1.00                 C  
ATOM   1295  C   LEU   164      12.622  24.135  86.232  1.00                 C  
ATOM   1296  O   LEU   164      13.748  24.639  86.373  1.00                 O  
ATOM   1297  CB  LEU   164      11.472  24.791  84.104  1.00                 C  
ATOM   1298  CG  LEU   164      10.309  25.469  83.375  1.00                 C  
ATOM   1299  CD1 LEU   164      10.517  25.419  81.869  1.00                 C  
ATOM   1300  CD2 LEU   164       8.987  24.817  83.749  1.00                 C  
ATOM   1301  N   THR   165      12.340  22.879  86.569  1.00                 N  
ATOM   1302  CA  THR   165      13.403  21.975  87.010  1.00                 C  
ATOM   1303  C   THR   165      13.888  21.107  85.843  1.00                 C  
ATOM   1304  O   THR   165      13.092  20.717  84.958  1.00                 O  
ATOM   1305  CB  THR   165      12.934  21.074  88.168  1.00                 C  
ATOM   1306  OG1 THR   165      11.837  20.262  87.731  1.00                 O  
ATOM   1307  CG2 THR   165      12.475  21.918  89.347  1.00                 C  
ATOM   1308  N   PHE   166      15.186  20.811  85.865  1.00                 N  
ATOM   1309  CA  PHE   166      15.873  19.921  84.911  1.00                 C  
ATOM   1310  C   PHE   166      16.908  19.120  85.689  1.00                 C  
ATOM   1311  O   PHE   166      17.306  19.531  86.784  1.00                 O  
ATOM   1312  CB  PHE   166      16.511  20.735  83.783  1.00                 C  
ATOM   1313  CG  PHE   166      15.525  21.539  82.984  1.00                 C  
ATOM   1314  CZ  PHE   166      13.701  23.022  81.501  1.00                 C  
ATOM   1315  CD1 PHE   166      15.187  22.825  83.367  1.00                 C  
ATOM   1316  CE1 PHE   166      14.281  23.565  82.632  1.00                 C  
ATOM   1317  CD2 PHE   166      14.937  21.009  81.849  1.00                 C  
ATOM   1318  CE2 PHE   166      14.030  21.749  81.114  1.00                 C  
ATOM   1319  N   GLN   167      17.401  18.032  85.113  1.00                 N  
ATOM   1320  CA  GLN   167      18.578  17.381  85.690  1.00                 C  
ATOM   1321  C   GLN   167      19.676  18.408  85.798  1.00                 C  
ATOM   1322  O   GLN   167      19.753  19.294  84.928  1.00                 O  
ATOM   1323  CB  GLN   167      19.003  16.187  84.834  1.00                 C  
ATOM   1324  CD  GLN   167      20.021  15.362  82.674  1.00                 C  
ATOM   1325  CG  GLN   167      19.564  16.567  83.473  1.00                 C  
ATOM   1326  OE1 GLN   167      19.269  14.821  81.864  1.00                 O  
ATOM   1327  NE2 GLN   167      21.260  14.939  82.900  1.00                 N  
ATOM   1328  N   LYS   168      20.537  18.252  86.815  1.00                 N  
ATOM   1329  CA  LYS   168      21.622  19.176  87.111  1.00                 C  
ATOM   1330  C   LYS   168      22.390  19.492  85.821  1.00                 C  
ATOM   1331  O   LYS   168      22.652  20.661  85.498  1.00                 O  
ATOM   1332  CB  LYS   168      22.553  18.587  88.172  1.00                 C  
ATOM   1333  CD  LYS   168      24.524  18.901  89.694  1.00                 C  
ATOM   1334  CE  LYS   168      25.338  17.705  89.228  1.00                 C  
ATOM   1335  CG  LYS   168      23.711  19.494  88.555  1.00                 C  
ATOM   1336  NZ  LYS   168      26.238  17.194  90.298  1.00                 N  
ATOM   1337  N   GLU   169      22.670  18.444  85.048  1.00                 N  
ATOM   1338  CA  GLU   169      23.553  18.568  83.919  1.00                 C  
ATOM   1339  C   GLU   169      22.884  19.381  82.798  1.00                 C  
ATOM   1340  O   GLU   169      23.546  20.221  82.164  1.00                 O  
ATOM   1341  CB  GLU   169      23.962  17.186  83.404  1.00                 C  
ATOM   1342  CD  GLU   169      24.021  15.728  85.466  1.00                 C  
ATOM   1343  CG  GLU   169      24.829  16.396  84.371  1.00                 C  
ATOM   1344  OE1 GLU   169      22.855  15.363  85.205  1.00                 O  
ATOM   1345  OE2 GLU   169      24.553  15.571  86.585  1.00                 O  
ATOM   1346  N   VAL   170      21.581  19.163  82.574  1.00                 N  
ATOM   1347  CA  VAL   170      20.817  19.966  81.611  1.00                 C  
ATOM   1348  C   VAL   170      20.734  21.415  82.085  1.00                 C  
ATOM   1349  O   VAL   170      20.822  22.354  81.268  1.00                 O  
ATOM   1350  CB  VAL   170      19.404  19.393  81.393  1.00                 C  
ATOM   1351  CG1 VAL   170      18.574  20.334  80.534  1.00                 C  
ATOM   1352  CG2 VAL   170      19.482  18.013  80.757  1.00                 C  
ATOM   1353  N   ALA   171      20.576  21.603  83.396  1.00                 N  
ATOM   1354  CA  ALA   171      20.565  22.944  83.966  1.00                 C  
ATOM   1355  C   ALA   171      21.907  23.578  83.688  1.00                 C  
ATOM   1356  O   ALA   171      21.980  24.740  83.294  1.00                 O  
ATOM   1357  CB  ALA   171      20.265  22.884  85.456  1.00                 C  
ATOM   1358  N   GLU   172      22.978  22.817  83.902  1.00                 N  
ATOM   1359  CA  GLU   172      24.322  23.352  83.693  1.00                 C  
ATOM   1360  C   GLU   172      24.603  23.724  82.224  1.00                 C  
ATOM   1361  O   GLU   172      25.287  24.737  81.950  1.00                 O  
ATOM   1362  CB  GLU   172      25.377  22.349  84.163  1.00                 C  
ATOM   1363  CD  GLU   172      26.440  21.118  86.096  1.00                 C  
ATOM   1364  CG  GLU   172      25.439  22.174  85.672  1.00                 C  
ATOM   1365  OE1 GLU   172      26.946  20.392  85.215  1.00                 O  
ATOM   1366  OE2 GLU   172      26.719  21.017  87.309  1.00                 O  
ATOM   1367  N   ARG   173      24.083  22.921  81.296  1.00                 N  
ATOM   1368  CA  ARG   173      24.232  23.231  79.864  1.00                 C  
ATOM   1369  C   ARG   173      23.467  24.519  79.506  1.00                 C  
ATOM   1370  O   ARG   173      23.948  25.338  78.731  1.00                 O  
ATOM   1371  CB  ARG   173      23.737  22.063  79.009  1.00                 C  
ATOM   1372  CD  ARG   173      24.045  19.692  78.244  1.00                 C  
ATOM   1373  NE  ARG   173      24.897  18.505  78.275  1.00                 N  
ATOM   1374  CG  ARG   173      24.624  20.830  79.070  1.00                 C  
ATOM   1375  CZ  ARG   173      24.564  17.333  77.745  1.00                 C  
ATOM   1376  NH1 ARG   173      25.402  16.309  77.821  1.00                 N  
ATOM   1377  NH2 ARG   173      23.393  17.188  77.139  1.00                 N  
ATOM   1378  N   MET   174      22.307  24.718  80.114  1.00                 N  
ATOM   1379  CA  MET   174      21.477  25.858  79.751  1.00                 C  
ATOM   1380  C   MET   174      22.154  27.182  80.091  1.00                 C  
ATOM   1381  O   MET   174      21.963  28.158  79.374  1.00                 O  
ATOM   1382  CB  MET   174      20.119  25.777  80.452  1.00                 C  
ATOM   1383  SD  MET   174      17.659  24.562  80.835  1.00                 S  
ATOM   1384  CE  MET   174      16.918  23.125  80.065  1.00                 C  
ATOM   1385  CG  MET   174      19.231  24.648  79.957  1.00                 C  
ATOM   1386  N   VAL   175      22.933  27.228  81.169  1.00                 N  
ATOM   1387  CA  VAL   175      23.596  28.497  81.585  1.00                 C  
ATOM   1388  C   VAL   175      25.091  28.549  81.326  1.00                 C  
ATOM   1389  O   VAL   175      25.758  29.537  81.666  1.00                 O  
ATOM   1390  CB  VAL   175      23.370  28.788  83.080  1.00                 C  
ATOM   1391  CG1 VAL   175      21.885  28.937  83.375  1.00                 C  
ATOM   1392  CG2 VAL   175      23.979  27.688  83.935  1.00                 C  
ATOM   1393  N   ALA   176      25.620  27.485  80.733  1.00                 N  
ATOM   1394  CA  ALA   176      27.052  27.401  80.497  1.00                 C  
ATOM   1395  C   ALA   176      27.542  28.525  79.575  1.00                 C  
ATOM   1396  O   ALA   176      26.853  28.956  78.654  1.00                 O  
ATOM   1397  CB  ALA   176      27.412  26.050  79.899  1.00                 C  
ATOM   1398  N   GLU   177      28.732  29.015  79.809  1.00                 N  
ATOM   1399  CA  GLU   177      29.237  30.057  78.922  1.00                 C  
ATOM   1400  C   GLU   177      30.427  29.519  78.157  1.00                 C  
ATOM   1401  O   GLU   177      30.853  28.382  78.386  1.00                 O  
ATOM   1402  CB  GLU   177      29.612  31.306  79.722  1.00                 C  
ATOM   1403  CD  GLU   177      28.846  33.206  81.200  1.00                 C  
ATOM   1404  CG  GLU   177      28.440  31.962  80.434  1.00                 C  
ATOM   1405  OE1 GLU   177      30.058  33.502  81.253  1.00                 O  
ATOM   1406  OE2 GLU   177      27.952  33.885  81.746  1.00                 O  
ATOM   1407  N   PRO   178      30.965  30.331  77.253  1.00                 N  
ATOM   1408  CA  PRO   178      31.999  29.866  76.327  1.00                 C  
ATOM   1409  C   PRO   178      33.215  29.314  77.032  1.00                 C  
ATOM   1410  O   PRO   178      33.678  29.886  78.015  1.00                 O  
ATOM   1411  CB  PRO   178      32.361  31.114  75.520  1.00                 C  
ATOM   1412  CD  PRO   178      30.586  31.774  76.983  1.00                 C  
ATOM   1413  CG  PRO   178      31.148  31.979  75.604  1.00                 C  
ATOM   1414  N   ASN   179      33.737  28.199  76.531  1.00                 N  
ATOM   1415  CA  ASN   179      34.959  27.631  77.071  1.00                 C  
ATOM   1416  C   ASN   179      34.748  26.514  78.078  1.00                 C  
ATOM   1417  O   ASN   179      35.678  25.734  78.341  1.00                 O  
ATOM   1418  CB  ASN   179      35.815  28.720  77.721  1.00                 C  
ATOM   1419  CG  ASN   179      36.288  29.760  76.725  1.00                 C  
ATOM   1420  OD1 ASN   179      36.700  29.428  75.613  1.00                 O  
ATOM   1421  ND2 ASN   179      36.231  31.027  77.121  1.00                 N  
ATOM   1422  N   ALA   180      33.531  26.440  78.636  1.00                 N  
ATOM   1423  CA  ALA   180      33.140  25.394  79.580  1.00                 C  
ATOM   1424  C   ALA   180      32.825  24.066  78.870  1.00                 C  
ATOM   1425  O   ALA   180      32.353  24.053  77.730  1.00                 O  
ATOM   1426  CB  ALA   180      31.934  25.838  80.394  1.00                 C  
ATOM   1427  N   GLU   181      33.087  22.946  79.539  1.00                 N  
ATOM   1428  CA  GLU   181      32.862  21.608  78.963  1.00                 C  
ATOM   1429  C   GLU   181      31.362  21.375  78.723  1.00                 C  
ATOM   1430  O   GLU   181      30.953  20.489  77.961  1.00                 O  
ATOM   1431  CB  GLU   181      33.432  20.526  79.883  1.00                 C  
ATOM   1432  CD  GLU   181      35.476  19.449  80.903  1.00                 C  
ATOM   1433  CG  GLU   181      34.949  20.532  79.982  1.00                 C  
ATOM   1434  OE1 GLU   181      34.653  18.729  81.506  1.00                 O  
ATOM   1435  OE2 GLU   181      36.713  19.320  81.021  1.00                 O  
ATOM   1436  N   ASP   182      30.556  22.208  79.371  1.00                 N  
ATOM   1437  CA  ASP   182      29.105  22.121  79.284  1.00                 C  
ATOM   1438  C   ASP   182      28.507  23.097  78.268  1.00                 C  
ATOM   1439  O   ASP   182      27.323  23.049  77.988  1.00                 O  
ATOM   1440  CB  ASP   182      28.470  22.374  80.653  1.00                 C  
ATOM   1441  CG  ASP   182      28.805  21.291  81.659  1.00                 C  
ATOM   1442  OD1 ASP   182      29.101  20.155  81.233  1.00                 O  
ATOM   1443  OD2 ASP   182      28.772  21.579  82.874  1.00                 O  
ATOM   1444  N   ARG   183      29.319  23.987  77.717  1.00                 N  
ATOM   1445  CA  ARG   183      28.811  24.911  76.713  1.00                 C  
ATOM   1446  C   ARG   183      28.525  24.097  75.483  1.00                 C  
ATOM   1447  O   ARG   183      29.447  23.530  74.877  1.00                 O  
ATOM   1448  CB  ARG   183      29.824  26.028  76.451  1.00                 C  
ATOM   1449  CD  ARG   183      28.280  27.940  75.942  1.00                 C  
ATOM   1450  NE  ARG   183      27.937  29.003  75.001  1.00                 N  
ATOM   1451  CG  ARG   183      29.378  27.037  75.406  1.00                 C  
ATOM   1452  CZ  ARG   183      26.931  29.856  75.171  1.00                 C  
ATOM   1453  NH1 ARG   183      26.694  30.791  74.261  1.00                 N  
ATOM   1454  NH2 ARG   183      26.166  29.772  76.250  1.00                 N  
ATOM   1455  N   CYS   184      27.253  24.018  75.115  1.00                 N  
ATOM   1456  CA  CYS   184      26.867  23.136  74.042  1.00                 C  
ATOM   1457  C   CYS   184      25.632  23.631  73.328  1.00                 C  
ATOM   1458  O   CYS   184      25.217  24.780  73.487  1.00                 O  
ATOM   1459  CB  CYS   184      26.625  21.721  74.572  1.00                 C  
ATOM   1460  SG  CYS   184      25.249  21.585  75.736  1.00                 S  
ATOM   1461  N   ARG   185      25.034  22.730  72.564  1.00                 N  
ATOM   1462  CA  ARG   185      23.854  23.014  71.741  1.00                 C  
ATOM   1463  C   ARG   185      22.770  23.712  72.555  1.00                 C  
ATOM   1464  O   ARG   185      22.273  24.760  72.161  1.00                 O  
ATOM   1465  CB  ARG   185      23.303  21.724  71.131  1.00                 C  
ATOM   1466  CD  ARG   185      23.530  19.908  69.413  1.00                 C  
ATOM   1467  NE  ARG   185      24.403  19.263  68.435  1.00                 N  
ATOM   1468  CG  ARG   185      24.190  21.117  70.055  1.00                 C  
ATOM   1469  CZ  ARG   185      25.201  18.236  68.710  1.00                 C  
ATOM   1470  NH1 ARG   185      25.961  17.714  67.757  1.00                 N  
ATOM   1471  NH2 ARG   185      25.237  17.734  69.937  1.00                 N  
ATOM   1472  N   VAL   186      22.424  23.186  73.727  1.00                 N  
ATOM   1473  CA  VAL   186      21.368  23.827  74.517  1.00                 C  
ATOM   1474  C   VAL   186      21.783  25.216  75.081  1.00                 C  
ATOM   1475  O   VAL   186      20.942  26.098  75.256  1.00                 O  
ATOM   1476  CB  VAL   186      20.920  22.935  75.689  1.00                 C  
ATOM   1477  CG1 VAL   186      19.960  23.689  76.597  1.00                 C  
ATOM   1478  CG2 VAL   186      20.275  21.658  75.171  1.00                 C  
ATOM   1479  N   SER   187      23.062  25.416  75.368  1.00                 N  
ATOM   1480  CA  SER   187      23.525  26.734  75.835  1.00                 C  
ATOM   1481  C   SER   187      23.153  27.831  74.849  1.00                 C  
ATOM   1482  O   SER   187      22.504  28.795  75.208  1.00                 O  
ATOM   1483  CB  SER   187      25.039  26.722  76.058  1.00                 C  
ATOM   1484  OG  SER   187      25.501  27.991  76.486  1.00                 O  
ATOM   1485  N   VAL   188      23.526  27.658  73.585  1.00                 N  
ATOM   1486  CA  VAL   188      23.185  28.621  72.532  1.00                 C  
ATOM   1487  C   VAL   188      21.687  28.701  72.292  1.00                 C  
ATOM   1488  O   VAL   188      21.107  29.828  72.143  1.00                 O  
ATOM   1489  CB  VAL   188      23.892  28.282  71.207  1.00                 C  
ATOM   1490  CG1 VAL   188      23.361  29.156  70.081  1.00                 C  
ATOM   1491  CG2 VAL   188      25.398  28.447  71.349  1.00                 C  
ATOM   1492  N   VAL   189      21.028  27.543  72.154  1.00                 N  
ATOM   1493  CA  VAL   189      19.577  27.504  71.951  1.00                 C  
ATOM   1494  C   VAL   189      18.828  28.200  73.093  1.00                 C  
ATOM   1495  O   VAL   189      17.972  29.062  72.878  1.00                 O  
ATOM   1496  CB  VAL   189      19.066  26.058  71.807  1.00                 C  
ATOM   1497  CG1 VAL   189      17.545  26.028  71.815  1.00                 C  
ATOM   1498  CG2 VAL   189      19.608  25.426  70.535  1.00                 C  
ATOM   1499  N   VAL   190      19.151  27.825  74.329  1.00                 N  
ATOM   1500  CA  VAL   190      18.513  28.419  75.519  1.00                 C  
ATOM   1501  C   VAL   190      18.813  29.907  75.639  1.00                 C  
ATOM   1502  O   VAL   190      17.926  30.732  75.876  1.00                 O  
ATOM   1503  CB  VAL   190      18.951  27.704  76.811  1.00                 C  
ATOM   1504  CG1 VAL   190      18.457  28.462  78.033  1.00                 C  
ATOM   1505  CG2 VAL   190      18.441  26.271  76.826  1.00                 C  
ATOM   1506  N   GLN   191      20.079  30.272  75.474  1.00                 N  
ATOM   1507  CA  GLN   191      20.480  31.683  75.560  1.00                 C  
ATOM   1508  C   GLN   191      20.131  32.532  74.310  1.00                 C  
ATOM   1509  O   GLN   191      20.046  33.761  74.364  1.00                 O  
ATOM   1510  CB  GLN   191      21.985  31.798  75.809  1.00                 C  
ATOM   1511  CD  GLN   191      23.930  31.387  77.367  1.00                 C  
ATOM   1512  CG  GLN   191      22.431  31.280  77.166  1.00                 C  
ATOM   1513  OE1 GLN   191      24.570  32.306  76.856  1.00                 O  
ATOM   1514  NE2 GLN   191      24.495  30.446  78.114  1.00                 N  
ATOM   1515  N   ASN   192      19.928  31.864  73.175  1.00                 N  
ATOM   1516  CA  ASN   192      19.379  32.535  71.990  1.00                 C  
ATOM   1517  C   ASN   192      18.000  33.120  72.346  1.00                 C  
ATOM   1518  O   ASN   192      17.686  34.283  72.078  1.00                 O  
ATOM   1519  CB  ASN   192      19.299  31.562  70.812  1.00                 C  
ATOM   1520  CG  ASN   192      18.833  32.231  69.534  1.00                 C  
ATOM   1521  OD1 ASN   192      19.494  33.132  69.017  1.00                 O  
ATOM   1522  ND2 ASN   192      17.691  31.791  69.020  1.00                 N  
ATOM   1523  N   LEU   193      17.170  32.281  72.965  1.00                 N  
ATOM   1524  CA  LEU   193      15.802  32.655  73.294  1.00                 C  
ATOM   1525  C   LEU   193      15.712  33.558  74.531  1.00                 C  
ATOM   1526  O   LEU   193      14.962  34.537  74.548  1.00                 O  
ATOM   1527  CB  LEU   193      14.945  31.408  73.520  1.00                 C  
ATOM   1528  CG  LEU   193      14.303  30.791  72.276  1.00                 C  
ATOM   1529  CD1 LEU   193      13.302  31.753  71.655  1.00                 C  
ATOM   1530  CD2 LEU   193      15.366  30.404  71.259  1.00                 C  
ATOM   1531  N   CYS   194      16.471  33.253  75.590  1.00                 N  
ATOM   1532  CA  CYS   194      16.210  33.860  76.908  1.00                 C  
ATOM   1533  C   CYS   194      17.443  34.240  77.707  1.00                 C  
ATOM   1534  O   CYS   194      18.534  33.685  77.554  1.00                 O  
ATOM   1535  CB  CYS   194      15.367  32.921  77.773  1.00                 C  
ATOM   1536  SG  CYS   194      13.735  32.543  77.093  1.00                 S  
ATOM   1537  N   ASP   195      17.240  35.331  78.628  1.00                 N  
ATOM   1538  CA  ASP   195      18.141  35.425  79.768  1.00                 C  
ATOM   1539  C   ASP   195      17.900  34.207  80.655  1.00                 C  
ATOM   1540  O   ASP   195      16.757  33.923  81.034  1.00                 O  
ATOM   1541  CB  ASP   195      17.912  36.735  80.525  1.00                 C  
ATOM   1542  CG  ASP   195      18.385  37.947  79.748  1.00                 C  
ATOM   1543  OD1 ASP   195      19.101  37.765  78.741  1.00                 O  
ATOM   1544  OD2 ASP   195      18.039  39.080  80.145  1.00                 O  
ATOM   1545  N   VAL   196      18.962  33.492  81.010  1.00                 N  
ATOM   1546  CA  VAL   196      18.805  32.203  81.694  1.00                 C  
ATOM   1547  C   VAL   196      19.593  32.244  83.010  1.00                 C  
ATOM   1548  O   VAL   196      20.751  32.662  83.031  1.00                 O  
ATOM   1549  CB  VAL   196      19.269  31.033  80.807  1.00                 C  
ATOM   1550  CG1 VAL   196      20.725  31.214  80.406  1.00                 C  
ATOM   1551  CG2 VAL   196      19.072  29.708  81.527  1.00                 C  
ATOM   1552  N   THR   197      18.972  31.851  84.121  1.00                 N  
ATOM   1553  CA  THR   197      19.674  31.820  85.407  1.00                 C  
ATOM   1554  C   THR   197      19.419  30.516  86.148  1.00                 C  
ATOM   1555  O   THR   197      18.299  30.050  86.217  1.00                 O  
ATOM   1556  CB  THR   197      19.261  33.002  86.304  1.00                 C  
ATOM   1557  OG1 THR   197      19.564  34.236  85.643  1.00                 O  
ATOM   1558  CG2 THR   197      20.017  32.958  87.623  1.00                 C  
ATOM   1559  N   VAL   198      20.476  29.922  86.682  1.00                 N  
ATOM   1560  CA  VAL   198      20.344  28.701  87.435  1.00                 C  
ATOM   1561  C   VAL   198      20.104  29.183  88.857  1.00                 C  
ATOM   1562  O   VAL   198      21.027  29.675  89.474  1.00                 O  
ATOM   1563  CB  VAL   198      21.589  27.807  87.283  1.00                 C  
ATOM   1564  CG1 VAL   198      21.441  26.542  88.115  1.00                 C  
ATOM   1565  CG2 VAL   198      21.821  27.462  85.820  1.00                 C  
ATOM   1566  N   LYS   199      18.874  29.045  89.355  1.00                 N  
ATOM   1567  CA  LYS   199      18.501  29.570  90.671  1.00                 C  
ATOM   1568  C   LYS   199      19.136  28.800  91.808  1.00                 C  
ATOM   1569  O   LYS   199      19.718  29.404  92.699  1.00                 O  
ATOM   1570  CB  LYS   199      16.981  29.558  90.842  1.00                 C  
ATOM   1571  CD  LYS   199      16.575  31.978  90.315  1.00                 C  
ATOM   1572  CE  LYS   199      15.775  32.961  89.476  1.00                 C  
ATOM   1573  CG  LYS   199      16.247  30.541  89.944  1.00                 C  
ATOM   1574  NZ  LYS   199      16.128  34.373  89.789  1.00                 N  
ATOM   1575  N   LYS   200      19.014  27.475  91.783  1.00                 N  
ATOM   1576  CA  LYS   200      19.678  26.622  92.780  1.00                 C  
ATOM   1577  C   LYS   200      19.586  25.131  92.417  1.00                 C  
ATOM   1578  O   LYS   200      18.912  24.763  91.453  1.00                 O  
ATOM   1579  CB  LYS   200      19.074  26.850  94.167  1.00                 C  
ATOM   1580  CD  LYS   200      17.063  26.754  95.665  1.00                 C  
ATOM   1581  CE  LYS   200      17.669  25.841  96.718  1.00                 C  
ATOM   1582  CG  LYS   200      17.614  26.445  94.283  1.00                 C  
ATOM   1583  NZ  LYS   200      17.107  26.104  98.072  1.00                 N  
ATOM   1584  N   THR   201      20.279  24.277  93.163  1.00                 N  
ATOM   1585  CA  THR   201      20.224  22.842  92.877  1.00                 C  
ATOM   1586  C   THR   201      19.614  22.075  94.054  1.00                 C  
ATOM   1587  O   THR   201      19.882  22.400  95.200  1.00                 O  
ATOM   1588  CB  THR   201      21.621  22.275  92.562  1.00                 C  
ATOM   1589  OG1 THR   201      22.161  22.939  91.412  1.00                 O  
ATOM   1590  CG2 THR   201      21.537  20.785  92.268  1.00                 C  
ATOM   1591  N   ILE   202      18.766  21.087  93.767  1.00                 N  
ATOM   1592  CA  ILE   202      18.161  20.301  94.820  1.00                 C  
ATOM   1593  C   ILE   202      18.761  18.922  94.718  1.00                 C  
ATOM   1594  O   ILE   202      18.802  18.353  93.632  1.00                 O  
ATOM   1595  CB  ILE   202      16.626  20.285  94.701  1.00                 C  
ATOM   1596  CD1 ILE   202      14.596  21.812  94.485  1.00                 C  
ATOM   1597  CG1 ILE   202      16.066  21.703  94.829  1.00                 C  
ATOM   1598  CG2 ILE   202      16.022  19.342  95.730  1.00                 C  
ATOM   1599  N   PRO   203      19.224  18.376  95.847  1.00                 N  
ATOM   1600  CA  PRO   203      19.813  17.033  95.859  1.00                 C  
ATOM   1601  C   PRO   203      18.772  15.993  95.491  1.00                 C  
ATOM   1602  O   PRO   203      17.603  16.123  95.891  1.00                 O  
ATOM   1603  CB  PRO   203      20.307  16.858  97.297  1.00                 C  
ATOM   1604  CD  PRO   203      19.433  19.083  97.171  1.00                 C  
ATOM   1605  CG  PRO   203      20.519  18.250  97.790  1.00                 C  
ATOM   1606  N   GLY   204      19.190  14.975  94.746  1.00                 N  
ATOM   1607  CA  GLY   204      18.288  13.895  94.371  1.00                 C  
ATOM   1608  C   GLY   204      17.586  13.292  95.573  1.00                 C  
ATOM   1609  O   GLY   204      16.414  12.921  95.495  1.00                 O  
ATOM   1610  N   ARG   205      18.297  13.230  96.696  1.00                 N  
ATOM   1611  CA  ARG   205      17.784  12.612  97.921  1.00                 C  
ATOM   1612  C   ARG   205      16.454  13.218  98.322  1.00                 C  
ATOM   1613  O   ARG   205      15.668  12.574  99.009  1.00                 O  
ATOM   1614  CB  ARG   205      18.794  12.761  99.060  1.00                 C  
ATOM   1615  CD  ARG   205      20.130  14.283 100.543  1.00                 C  
ATOM   1616  NE  ARG   205      20.402  15.663 100.941  1.00                 N  
ATOM   1617  CG  ARG   205      19.037  14.199  99.490  1.00                 C  
ATOM   1618  CZ  ARG   205      21.323  16.016 101.830  1.00                 C  
ATOM   1619  NH1 ARG   205      21.500  17.296 102.129  1.00                 N  
ATOM   1620  NH2 ARG   205      22.066  15.089 102.419  1.00                 N  
ATOM   1621  N   ALA   206      16.195  14.444  97.867  1.00                 N  
ATOM   1622  CA  ALA   206      15.001  15.183  98.289  1.00                 C  
ATOM   1623  C   ALA   206      13.733  14.717  97.569  1.00                 C  
ATOM   1624  O   ALA   206      12.615  15.021  97.999  1.00                 O  
ATOM   1625  CB  ALA   206      15.191  16.674  98.057  1.00                 C  
ATOM   1626  N   PHE   207      13.908  13.971  96.485  1.00                 N  
ATOM   1627  CA  PHE   207      12.783  13.545  95.666  1.00                 C  
ATOM   1628  C   PHE   207      12.443  12.110  95.974  1.00                 C  
ATOM   1629  O   PHE   207      13.289  11.355  96.458  1.00                 O  
ATOM   1630  CB  PHE   207      13.105  13.720  94.181  1.00                 C  
ATOM   1631  CG  PHE   207      13.244  15.154  93.756  1.00                 C  
ATOM   1632  CZ  PHE   207      13.496  17.808  92.968  1.00                 C  
ATOM   1633  CD1 PHE   207      14.454  15.814  93.882  1.00                 C  
ATOM   1634  CE1 PHE   207      14.583  17.134  93.492  1.00                 C  
ATOM   1635  CD2 PHE   207      12.166  15.843  93.230  1.00                 C  
ATOM   1636  CE2 PHE   207      12.295  17.163  92.839  1.00                 C  
ATOM   1637  N   VAL   208      11.201  11.744  95.666  1.00                 N  
ATOM   1638  CA  VAL   208      10.729  10.371  95.759  1.00                 C  
ATOM   1639  C   VAL   208      10.081  10.016  94.435  1.00                 C  
ATOM   1640  O   VAL   208       9.220  10.748  93.965  1.00                 O  
ATOM   1641  CB  VAL   208       9.753  10.188  96.936  1.00                 C  
ATOM   1642  CG1 VAL   208       9.246   8.755  96.990  1.00                 C  
ATOM   1643  CG2 VAL   208      10.423  10.570  98.247  1.00                 C  
ATOM   1644  N   PRO   209      10.524   8.927  93.792  1.00                 N  
ATOM   1645  CA  PRO   209      11.701   8.126  94.133  1.00                 C  
ATOM   1646  C   PRO   209      12.977   8.956  93.967  1.00                 C  
ATOM   1647  O   PRO   209      12.942  10.019  93.341  1.00                 O  
ATOM   1648  CB  PRO   209      11.651   6.956  93.148  1.00                 C  
ATOM   1649  CD  PRO   209       9.721   8.302  92.707  1.00                 C  
ATOM   1650  CG  PRO   209      10.222   6.885  92.726  1.00                 C  
ATOM   1651  N   ALA   210      14.080   8.494  94.547  1.00                 N  
ATOM   1652  CA  ALA   210      15.345   9.195  94.414  1.00                 C  
ATOM   1653  C   ALA   210      15.888   8.927  93.025  1.00                 C  
ATOM   1654  O   ALA   210      16.153   7.773  92.677  1.00                 O  
ATOM   1655  CB  ALA   210      16.316   8.746  95.495  1.00                 C  
ATOM   1656  N   PRO   211      16.036   9.992  92.215  1.00                 N  
ATOM   1657  CA  PRO   211      16.696   9.862  90.917  1.00                 C  
ATOM   1658  C   PRO   211      18.180   9.675  91.191  1.00                 C  
ATOM   1659  O   PRO   211      18.619   9.825  92.338  1.00                 O  
ATOM   1660  CB  PRO   211      16.374  11.177  90.205  1.00                 C  
ATOM   1661  CD  PRO   211      15.563  11.417  92.444  1.00                 C  
ATOM   1662  CG  PRO   211      16.200  12.167  91.308  1.00                 C  
ATOM   1663  N   ASP   212      18.952   9.384  90.154  1.00                 N  
ATOM   1664  CA  ASP   212      20.380   9.117  90.298  1.00                 C  
ATOM   1665  C   ASP   212      21.195  10.405  90.118  1.00                 C  
ATOM   1666  O   ASP   212      22.417  10.403  90.250  1.00                 O  
ATOM   1667  CB  ASP   212      20.832   8.059  89.290  1.00                 C  
ATOM   1668  CG  ASP   212      20.686   8.523  87.854  1.00                 C  
ATOM   1669  OD1 ASP   212      20.249   9.673  87.643  1.00                 O  
ATOM   1670  OD2 ASP   212      21.010   7.736  86.939  1.00                 O  
ATOM   1671  N   VAL   213      20.514  11.508  89.830  1.00                 N  
ATOM   1672  CA  VAL   213      21.190  12.801  89.680  1.00                 C  
ATOM   1673  C   VAL   213      20.553  13.892  90.536  1.00                 C  
ATOM   1674  O   VAL   213      19.494  13.686  91.130  1.00                 O  
ATOM   1675  CB  VAL   213      21.208  13.261  88.210  1.00                 C  
ATOM   1676  CG1 VAL   213      21.955  12.256  87.347  1.00                 C  
ATOM   1677  CG2 VAL   213      19.791  13.461  87.697  1.00                 C  
ATOM   1678  N   ASP   214      21.198  15.055  90.599  1.00                 N  
ATOM   1679  CA  ASP   214      20.612  16.183  91.298  1.00                 C  
ATOM   1680  C   ASP   214      19.687  16.917  90.331  1.00                 C  
ATOM   1681  O   ASP   214      19.632  16.584  89.141  1.00                 O  
ATOM   1682  CB  ASP   214      21.706  17.105  91.840  1.00                 C  
ATOM   1683  CG  ASP   214      22.494  16.472  92.970  1.00                 C  
ATOM   1684  OD1 ASP   214      21.865  15.917  93.895  1.00                 O  
ATOM   1685  OD2 ASP   214      23.741  16.531  92.930  1.00                 O  
ATOM   1686  N   VAL   215      18.941  17.893  90.840  1.00                 N  
ATOM   1687  CA  VAL   215      17.953  18.600  90.036  1.00                 C  
ATOM   1688  C   VAL   215      18.199  20.130  90.056  1.00                 C  
ATOM   1689  O   VAL   215      18.297  20.752  91.111  1.00                 O  
ATOM   1690  CB  VAL   215      16.519  18.300  90.512  1.00                 C  
ATOM   1691  CG1 VAL   215      15.509  19.070  89.675  1.00                 C  
ATOM   1692  CG2 VAL   215      16.239  16.807  90.451  1.00                 C  
ATOM   1693  N   GLY   216      18.342  20.721  88.872  1.00                 N  
ATOM   1694  CA  GLY   216      18.586  22.144  88.784  1.00                 C  
ATOM   1695  C   GLY   216      17.296  22.928  88.606  1.00                 C  
ATOM   1696  O   GLY   216      16.422  22.546  87.828  1.00                 O  
ATOM   1697  N   LEU   217      17.175  24.040  89.323  1.00                 N  
ATOM   1698  CA  LEU   217      16.029  24.918  89.127  1.00                 C  
ATOM   1699  C   LEU   217      16.485  26.105  88.296  1.00                 C  
ATOM   1700  O   LEU   217      17.403  26.818  88.690  1.00                 O  
ATOM   1701  CB  LEU   217      15.454  25.357  90.475  1.00                 C  
ATOM   1702  CG  LEU   217      14.269  26.324  90.424  1.00                 C  
ATOM   1703  CD1 LEU   217      13.066  25.666  89.767  1.00                 C  
ATOM   1704  CD2 LEU   217      13.910  26.809  91.820  1.00                 C  
ATOM   1705  N   VAL   218      15.868  26.280  87.124  1.00                 N  
ATOM   1706  CA  VAL   218      16.301  27.290  86.166  1.00                 C  
ATOM   1707  C   VAL   218      15.181  28.274  85.841  1.00                 C  
ATOM   1708  O   VAL   218      14.044  27.859  85.665  1.00                 O  
ATOM   1709  CB  VAL   218      16.815  26.649  84.864  1.00                 C  
ATOM   1710  CG1 VAL   218      18.046  25.798  85.138  1.00                 C  
ATOM   1711  CG2 VAL   218      15.722  25.816  84.212  1.00                 C  
ATOM   1712  N   HIS   219      15.518  29.572  85.804  1.00                 N  
ATOM   1713  CA  HIS   219      14.589  30.641  85.444  1.00                 C  
ATOM   1714  C   HIS   219      14.956  31.225  84.067  1.00                 C  
ATOM   1715  O   HIS   219      16.120  31.538  83.787  1.00                 O  
ATOM   1716  CB  HIS   219      14.594  31.738  86.511  1.00                 C  
ATOM   1717  CG  HIS   219      13.639  32.856  86.233  1.00                 C  
ATOM   1718  ND1 HIS   219      12.275  32.722  86.373  1.00                 N  
ATOM   1719  CE1 HIS   219      11.685  33.888  86.054  1.00                 C  
ATOM   1720  CD2 HIS   219      13.759  34.239  85.794  1.00                 C  
ATOM   1721  NE2 HIS   219      12.570  34.802  85.705  1.00                 N  
ATOM   1722  N   PHE   220      13.955  31.361  83.207  1.00                 N  
ATOM   1723  CA  PHE   220      14.164  31.891  81.874  1.00                 C  
ATOM   1724  C   PHE   220      13.179  33.011  81.607  1.00                 C  
ATOM   1725  O   PHE   220      11.983  32.867  81.862  1.00                 O  
ATOM   1726  CB  PHE   220      14.023  30.783  80.829  1.00                 C  
ATOM   1727  CG  PHE   220      15.035  29.682  80.972  1.00                 C  
ATOM   1728  CZ  PHE   220      16.912  27.648  81.232  1.00                 C  
ATOM   1729  CD1 PHE   220      14.795  28.606  81.808  1.00                 C  
ATOM   1730  CE1 PHE   220      15.726  27.593  81.940  1.00                 C  
ATOM   1731  CD2 PHE   220      16.227  29.723  80.270  1.00                 C  
ATOM   1732  CE2 PHE   220      17.158  28.710  80.402  1.00                 C  
ATOM   1733  N   VAL   221      13.700  34.124  81.094  1.00                 N  
ATOM   1734  CA  VAL   221      12.885  35.215  80.597  1.00                 C  
ATOM   1735  C   VAL   221      13.291  35.537  79.160  1.00                 C  
ATOM   1736  O   VAL   221      14.461  35.825  78.895  1.00                 O  
ATOM   1737  CB  VAL   221      13.007  36.463  81.491  1.00                 C  
ATOM   1738  CG1 VAL   221      12.157  37.598  80.939  1.00                 C  
ATOM   1739  CG2 VAL   221      12.604  36.137  82.920  1.00                 C  
ATOM   1740  N   PRO   222      12.330  35.469  78.216  1.00                 N  
ATOM   1741  CA  PRO   222      12.630  35.772  76.814  1.00                 C  
ATOM   1742  C   PRO   222      13.267  37.128  76.667  1.00                 C  
ATOM   1743  O   PRO   222      12.900  38.035  77.392  1.00                 O  
ATOM   1744  CB  PRO   222      11.266  35.720  76.124  1.00                 C  
ATOM   1745  CD  PRO   222      10.889  35.352  78.459  1.00                 C  
ATOM   1746  CG  PRO   222      10.282  35.952  77.222  1.00                 C  
ATOM   1747  N   LYS   223      14.217  37.251  75.747  1.00                 N  
ATOM   1748  CA  LYS   223      14.904  38.512  75.509  1.00                 C  
ATOM   1749  C   LYS   223      14.062  39.490  74.699  1.00                 C  
ATOM   1750  O   LYS   223      13.393  39.103  73.747  1.00                 O  
ATOM   1751  CB  LYS   223      16.233  38.271  74.790  1.00                 C  
ATOM   1752  CD  LYS   223      18.564  37.344  74.859  1.00                 C  
ATOM   1753  CE  LYS   223      19.586  36.578  75.683  1.00                 C  
ATOM   1754  CG  LYS   223      17.260  37.518  75.620  1.00                 C  
ATOM   1755  NZ  LYS   223      20.861  36.377  74.940  1.00                 N  
ATOM   1756  N   LYS   224      14.148  40.773  75.008  1.00                 N  
ATOM   1757  CA  LYS   224      13.510  41.718  74.107  1.00                 C  
ATOM   1758  C   LYS   224      14.094  41.632  72.714  1.00                 C  
ATOM   1759  O   LYS   224      13.352  41.497  71.747  1.00                 O  
ATOM   1760  CB  LYS   224      13.646  43.145  74.643  1.00                 C  
ATOM   1761  CD  LYS   224      13.001  44.853  76.364  1.00                 C  
ATOM   1762  CE  LYS   224      12.181  45.128  77.614  1.00                 C  
ATOM   1763  CG  LYS   224      12.803  43.428  75.875  1.00                 C  
ATOM   1764  NZ  LYS   224      12.398  46.508  78.129  1.00                 N  
ATOM   1765  N   ARG   225      15.419  41.714  72.608  1.00                 N  
ATOM   1766  CA  ARG   225      16.101  41.588  71.315  1.00                 C  
ATOM   1767  C   ARG   225      16.894  40.280  71.254  1.00                 C  
ATOM   1768  O   ARG   225      17.953  40.179  71.863  1.00                 O  
ATOM   1769  CB  ARG   225      17.025  42.784  71.078  1.00                 C  
ATOM   1770  CD  ARG   225      17.269  45.252  70.692  1.00                 C  
ATOM   1771  NE  ARG   225      16.590  46.544  70.610  1.00                 N  
ATOM   1772  CG  ARG   225      16.302  44.119  70.996  1.00                 C  
ATOM   1773  CZ  ARG   225      17.197  47.689  70.318  1.00                 C  
ATOM   1774  NH1 ARG   225      16.499  48.815  70.267  1.00                 N  
ATOM   1775  NH2 ARG   225      18.502  47.707  70.079  1.00                 N  
ATOM   1776  N   PRO   226      16.384  39.267  70.521  1.00                 N  
ATOM   1777  CA  PRO   226      17.144  37.995  70.473  1.00                 C  
ATOM   1778  C   PRO   226      18.498  38.181  69.796  1.00                 C  
ATOM   1779  O   PRO   226      18.619  39.062  68.930  1.00                 O  
ATOM   1780  CB  PRO   226      16.243  37.055  69.670  1.00                 C  
ATOM   1781  CD  PRO   226      15.045  39.117  69.876  1.00                 C  
ATOM   1782  CG  PRO   226      14.873  37.625  69.829  1.00                 C  
ATOM   1783  N   ILE   227      19.488  37.370  70.176  1.00                 N  
ATOM   1784  CA  ILE   227      20.857  37.570  69.723  1.00                 C  
ATOM   1785  C   ILE   227      21.087  37.075  68.285  1.00                 C  
ATOM   1786  O   ILE   227      22.139  37.266  67.716  1.00                 O  
ATOM   1787  CB  ILE   227      21.867  36.878  70.657  1.00                 C  
ATOM   1788  CD1 ILE   227      23.434  38.886  70.750  1.00                 C  
ATOM   1789  CG1 ILE   227      23.277  37.420  70.413  1.00                 C  
ATOM   1790  CG2 ILE   227      21.803  35.368  70.485  1.00                 C  
ATOM   1791  N   ILE   228      20.124  36.382  67.708  1.00                 N  
ATOM   1792  CA  ILE   228      20.281  35.951  66.326  1.00                 C  
ATOM   1793  C   ILE   228      18.912  36.077  65.709  1.00                 C  
ATOM   1794  O   ILE   228      17.936  35.665  66.320  1.00                 O  
ATOM   1795  CB  ILE   228      20.848  34.522  66.241  1.00                 C  
ATOM   1796  CD1 ILE   228      22.747  33.039  67.076  1.00                 C  
ATOM   1797  CG1 ILE   228      22.211  34.447  66.934  1.00                 C  
ATOM   1798  CG2 ILE   228      20.922  34.063  64.793  1.00                 C  
ATOM   1799  N   ASP   229      18.824  36.652  64.519  1.00                 N  
ATOM   1800  CA  ASP   229      17.516  36.840  63.898  1.00                 C  
ATOM   1801  C   ASP   229      17.416  36.048  62.610  1.00                 C  
ATOM   1802  O   ASP   229      17.556  36.603  61.523  1.00                 O  
ATOM   1803  CB  ASP   229      17.258  38.324  63.630  1.00                 C  
ATOM   1804  CG  ASP   229      15.870  38.585  63.081  1.00                 C  
ATOM   1805  OD1 ASP   229      15.114  37.609  62.890  1.00                 O  
ATOM   1806  OD2 ASP   229      15.537  39.764  62.841  1.00                 O  
ATOM   1807  N   LEU   230      17.191  34.746  62.753  1.00                 N  
ATOM   1808  CA  LEU   230      17.103  33.831  61.629  1.00                 C  
ATOM   1809  C   LEU   230      16.077  32.781  62.102  1.00                 C  
ATOM   1810  O   LEU   230      15.920  32.593  63.286  1.00                 O  
ATOM   1811  CB  LEU   230      18.481  33.254  61.299  1.00                 C  
ATOM   1812  CG  LEU   230      18.537  32.252  60.143  1.00                 C  
ATOM   1813  CD1 LEU   230      18.190  32.930  58.827  1.00                 C  
ATOM   1814  CD2 LEU   230      19.911  31.606  60.059  1.00                 C  
ATOM   1815  N   PRO   231      15.396  32.099  61.195  1.00                 N  
ATOM   1816  CA  PRO   231      14.457  31.074  61.666  1.00                 C  
ATOM   1817  C   PRO   231      15.046  30.076  62.675  1.00                 C  
ATOM   1818  O   PRO   231      16.142  29.547  62.487  1.00                 O  
ATOM   1819  CB  PRO   231      14.040  30.340  60.390  1.00                 C  
ATOM   1820  CD  PRO   231      15.406  32.158  59.645  1.00                 C  
ATOM   1821  CG  PRO   231      14.178  31.360  59.310  1.00                 C  
ATOM   1822  N   TYR   232      14.270  29.759  63.707  1.00                 N  
ATOM   1823  CA  TYR   232      14.684  28.764  64.684  1.00                 C  
ATOM   1824  C   TYR   232      15.325  27.511  64.083  1.00                 C  
ATOM   1825  O   TYR   232      16.362  27.071  64.568  1.00                 O  
ATOM   1826  CB  TYR   232      13.494  28.328  65.541  1.00                 C  
ATOM   1827  CG  TYR   232      13.832  27.265  66.562  1.00                 C  
ATOM   1828  OH  TYR   232      14.768  24.353  69.380  1.00                 O  
ATOM   1829  CZ  TYR   232      14.458  25.316  68.447  1.00                 C  
ATOM   1830  CD1 TYR   232      14.465  27.598  67.753  1.00                 C  
ATOM   1831  CE1 TYR   232      14.778  26.633  68.692  1.00                 C  
ATOM   1832  CD2 TYR   232      13.517  25.932  66.332  1.00                 C  
ATOM   1833  CE2 TYR   232      13.822  24.954  67.260  1.00                 C  
ATOM   1834  N   ARG   233      14.703  26.928  63.050  1.00                 N  
ATOM   1835  CA  ARG   233      15.230  25.691  62.470  1.00                 C  
ATOM   1836  C   ARG   233      16.595  25.904  61.811  1.00                 C  
ATOM   1837  O   ARG   233      17.400  24.979  61.751  1.00                 O  
ATOM   1838  CB  ARG   233      14.248  25.119  61.445  1.00                 C  
ATOM   1839  CD  ARG   233      12.023  24.056  60.978  1.00                 C  
ATOM   1840  NE  ARG   233      10.800  23.495  61.547  1.00                 N  
ATOM   1841  CG  ARG   233      12.973  24.559  62.053  1.00                 C  
ATOM   1842  CZ  ARG   233       9.757  23.095  60.827  1.00                 C  
ATOM   1843  NH1 ARG   233       8.687  22.597  61.431  1.00                 N  
ATOM   1844  NH2 ARG   233       9.786  23.193  59.505  1.00                 N  
ATOM   1845  N   LEU   234      16.864  27.121  61.316  1.00                 N  
ATOM   1846  CA  LEU   234      18.171  27.389  60.734  1.00                 C  
ATOM   1847  C   LEU   234      19.221  27.413  61.829  1.00                 C  
ATOM   1848  O   LEU   234      20.271  26.722  61.736  1.00                 O  
ATOM   1849  CB  LEU   234      18.154  28.712  59.965  1.00                 C  
ATOM   1850  CG  LEU   234      17.781  28.630  58.484  1.00                 C  
ATOM   1851  CD1 LEU   234      16.420  27.974  58.308  1.00                 C  
ATOM   1852  CD2 LEU   234      17.787  30.013  57.851  1.00                 C  
ATOM   1853  N   VAL   235      18.944  28.186  62.882  1.00                 N  
ATOM   1854  CA  VAL   235      19.873  28.295  64.002  1.00                 C  
ATOM   1855  C   VAL   235      20.118  26.888  64.589  1.00                 C  
ATOM   1856  O   VAL   235      21.254  26.491  64.866  1.00                 O  
ATOM   1857  CB  VAL   235      19.345  29.258  65.082  1.00                 C  
ATOM   1858  CG1 VAL   235      20.216  29.191  66.327  1.00                 C  
ATOM   1859  CG2 VAL   235      19.286  30.680  64.544  1.00                 C  
ATOM   1860  N   THR   236      19.045  26.157  64.804  1.00                 N  
ATOM   1861  CA  THR   236      19.166  24.815  65.375  1.00                 C  
ATOM   1862  C   THR   236      20.109  23.956  64.517  1.00                 C  
ATOM   1863  O   THR   236      20.958  23.243  65.034  1.00                 O  
ATOM   1864  CB  THR   236      17.794  24.126  65.494  1.00                 C  
ATOM   1865  OG1 THR   236      16.952  24.881  66.376  1.00                 O  
ATOM   1866  CG2 THR   236      17.950  22.721  66.055  1.00                 C  
ATOM   1867  N   LYS   237      19.986  24.051  63.200  1.00                 N  
ATOM   1868  CA  LYS   237      20.819  23.214  62.324  1.00                 C  
ATOM   1869  C   LYS   237      22.292  23.605  62.374  1.00                 C  
ATOM   1870  O   LYS   237      23.165  22.730  62.441  1.00                 O  
ATOM   1871  CB  LYS   237      20.323  23.291  60.879  1.00                 C  
ATOM   1872  CD  LYS   237      20.510  22.485  58.509  1.00                 C  
ATOM   1873  CE  LYS   237      21.300  21.627  57.534  1.00                 C  
ATOM   1874  CG  LYS   237      21.105  22.423  59.907  1.00                 C  
ATOM   1875  NZ  LYS   237      20.728  21.678  56.160  1.00                 N  
ATOM   1876  N   VAL   238      22.590  24.907  62.305  1.00                 N  
ATOM   1877  CA  VAL   238      23.957  25.309  62.429  1.00                 C  
ATOM   1878  C   VAL   238      24.585  24.912  63.765  1.00                 C  
ATOM   1879  O   VAL   238      25.735  24.388  63.825  1.00                 O  
ATOM   1880  CB  VAL   238      24.117  26.830  62.245  1.00                 C  
ATOM   1881  CG1 VAL   238      25.533  27.262  62.593  1.00                 C  
ATOM   1882  CG2 VAL   238      23.768  27.234  60.821  1.00                 C  
ATOM   1883  N   THR   239      23.850  25.183  64.839  1.00                 N  
ATOM   1884  CA  THR   239      24.340  24.894  66.176  1.00                 C  
ATOM   1885  C   THR   239      24.542  23.394  66.342  1.00                 C  
ATOM   1886  O   THR   239      25.559  22.944  66.891  1.00                 O  
ATOM   1887  CB  THR   239      23.376  25.419  67.256  1.00                 C  
ATOM   1888  OG1 THR   239      23.266  26.844  67.151  1.00                 O  
ATOM   1889  CG2 THR   239      23.892  25.072  68.644  1.00                 C  
ATOM   1890  N   ARG   240      23.594  22.602  65.845  1.00                 N  
ATOM   1891  CA  ARG   240      23.722  21.152  66.021  1.00                 C  
ATOM   1892  C   ARG   240      24.957  20.637  65.247  1.00                 C  
ATOM   1893  O   ARG   240      25.665  19.760  65.721  1.00                 O  
ATOM   1894  CB  ARG   240      22.452  20.441  65.551  1.00                 C  
ATOM   1895  CD  ARG   240      20.006  19.987  65.888  1.00                 C  
ATOM   1896  NE  ARG   240      18.840  20.184  66.745  1.00                 N  
ATOM   1897  CG  ARG   240      21.243  20.674  66.443  1.00                 C  
ATOM   1898  CZ  ARG   240      17.607  19.799  66.430  1.00                 C  
ATOM   1899  NH1 ARG   240      16.608  20.021  67.272  1.00                 N  
ATOM   1900  NH2 ARG   240      17.377  19.194  65.273  1.00                 N  
ATOM   1901  N   THR   241      25.211  21.193  64.065  1.00                 N  
ATOM   1902  CA  THR   241      26.368  20.787  63.302  1.00                 C  
ATOM   1903  C   THR   241      27.667  21.290  63.898  1.00                 C  
ATOM   1904  O   THR   241      28.686  20.615  63.865  1.00                 O  
ATOM   1905  CB  THR   241      26.280  21.271  61.843  1.00                 C  
ATOM   1906  OG1 THR   241      26.193  22.701  61.815  1.00                 O  
ATOM   1907  CG2 THR   241      25.047  20.695  61.164  1.00                 C  
ATOM   1908  N   VAL   242      27.627  22.459  64.485  1.00                 N  
ATOM   1909  CA  VAL   242      28.828  23.022  65.051  1.00                 C  
ATOM   1910  C   VAL   242      29.346  22.143  66.190  1.00                 C  
ATOM   1911  O   VAL   242      30.569  21.967  66.353  1.00                 O  
ATOM   1912  CB  VAL   242      28.595  24.459  65.555  1.00                 C  
ATOM   1913  CG1 VAL   242      29.805  24.953  66.333  1.00                 C  
ATOM   1914  CG2 VAL   242      28.290  25.388  64.390  1.00                 C  
ATOM   1915  N   PHE   243      28.414  21.599  66.969  1.00                 N  
ATOM   1916  CA  PHE   243      28.740  20.876  68.210  1.00                 C  
ATOM   1917  C   PHE   243      28.879  19.367  68.075  1.00                 C  
ATOM   1918  O   PHE   243      29.169  18.722  69.057  1.00                 O  
ATOM   1919  CB  PHE   243      27.684  21.149  69.283  1.00                 C  
ATOM   1920  CG  PHE   243      27.672  22.568  69.775  1.00                 C  
ATOM   1921  CZ  PHE   243      27.657  25.193  70.689  1.00                 C  
ATOM   1922  CD1 PHE   243      26.727  23.468  69.315  1.00                 C  
ATOM   1923  CE1 PHE   243      26.716  24.774  69.767  1.00                 C  
ATOM   1924  CD2 PHE   243      28.607  23.003  70.697  1.00                 C  
ATOM   1925  CE2 PHE   243      28.597  24.309  71.150  1.00                 C  
ATOM   1926  N   HIS   244      28.682  18.783  66.896  1.00                 N  
ATOM   1927  CA  HIS   244      28.679  17.317  66.861  1.00                 C  
ATOM   1928  C   HIS   244      30.034  16.650  67.149  1.00                 C  
ATOM   1929  O   HIS   244      30.066  15.516  67.607  1.00                 O  
ATOM   1930  CB  HIS   244      28.191  16.815  65.501  1.00                 C  
ATOM   1931  CG  HIS   244      28.043  15.327  65.424  1.00                 C  
ATOM   1932  ND1 HIS   244      27.059  14.640  66.101  1.00                 N  
ATOM   1933  CE1 HIS   244      27.180  13.327  65.837  1.00                 C  
ATOM   1934  CD2 HIS   244      28.743  14.248  64.741  1.00                 C  
ATOM   1935  NE2 HIS   244      28.188  13.084  65.022  1.00                 N  
ATOM   1936  N   HIS   245      31.148  17.327  66.872  1.00                 N  
ATOM   1937  CA  HIS   245      32.462  16.747  67.178  1.00                 C  
ATOM   1938  C   HIS   245      33.210  17.640  68.163  1.00                 C  
ATOM   1939  O   HIS   245      33.949  18.552  67.750  1.00                 O  
ATOM   1940  CB  HIS   245      33.275  16.557  65.896  1.00                 C  
ATOM   1941  CG  HIS   245      32.658  15.599  64.925  1.00                 C  
ATOM   1942  ND1 HIS   245      32.729  14.232  65.080  1.00                 N  
ATOM   1943  CE1 HIS   245      32.086  13.641  64.058  1.00                 C  
ATOM   1944  CD2 HIS   245      31.896  15.719  63.690  1.00                 C  
ATOM   1945  NE2 HIS   245      31.584  14.527  63.220  1.00                 N  
ATOM   1946  N   ARG   246      33.024  17.384  69.454  1.00                 N  
ATOM   1947  CA  ARG   246      33.496  18.322  70.473  1.00                 C  
ATOM   1948  C   ARG   246      35.012  18.522  70.600  1.00                 C  
ATOM   1949  O   ARG   246      35.449  19.592  71.025  1.00                 O  
ATOM   1950  CB  ARG   246      32.992  17.908  71.857  1.00                 C  
ATOM   1951  CD  ARG   246      31.057  17.615  73.428  1.00                 C  
ATOM   1952  NE  ARG   246      29.624  17.805  73.642  1.00                 N  
ATOM   1953  CG  ARG   246      31.496  18.093  72.054  1.00                 C  
ATOM   1954  CZ  ARG   246      28.963  17.366  74.708  1.00                 C  
ATOM   1955  NH1 ARG   246      27.660  17.586  74.816  1.00                 N  
ATOM   1956  NH2 ARG   246      29.607  16.709  75.663  1.00                 N  
ATOM   1957  N   GLN   247      35.821  17.525  70.255  1.00                 N  
ATOM   1958  CA  GLN   247      37.239  17.702  70.436  1.00                 C  
ATOM   1959  C   GLN   247      37.977  18.054  69.132  1.00                 C  
ATOM   1960  O   GLN   247      39.197  18.055  69.093  1.00                 O  
ATOM   1961  CB  GLN   247      37.864  16.441  71.036  1.00                 C  
ATOM   1962  CD  GLN   247      37.997  14.844  72.988  1.00                 C  
ATOM   1963  CG  GLN   247      37.373  16.110  72.436  1.00                 C  
ATOM   1964  OE1 GLN   247      37.834  13.763  72.423  1.00                 O  
ATOM   1965  NE2 GLN   247      38.715  14.975  74.098  1.00                 N  
ATOM   1966  N   LYS   248      37.237  18.385  68.081  1.00                 N  
ATOM   1967  CA  LYS   248      37.854  18.744  66.801  1.00                 C  
ATOM   1968  C   LYS   248      37.654  20.214  66.505  1.00                 C  
ATOM   1969  O   LYS   248      36.761  20.842  67.059  1.00                 O  
ATOM   1970  CB  LYS   248      37.276  17.891  65.670  1.00                 C  
ATOM   1971  CD  LYS   248      37.019  15.628  64.615  1.00                 C  
ATOM   1972  CE  LYS   248      37.329  14.145  64.736  1.00                 C  
ATOM   1973  CG  LYS   248      37.586  16.408  65.790  1.00                 C  
ATOM   1974  NZ  LYS   248      36.753  13.364  63.607  1.00                 N  
ATOM   1975  N   GLN   249      38.467  20.753  65.603  1.00                 N  
ATOM   1976  CA  GLN   249      38.249  22.097  65.077  1.00                 C  
ATOM   1977  C   GLN   249      36.804  22.250  64.638  1.00                 C  
ATOM   1978  O   GLN   249      36.229  21.344  64.065  1.00                 O  
ATOM   1979  CB  GLN   249      39.202  22.378  63.914  1.00                 C  
ATOM   1980  CD  GLN   249      39.880  21.864  61.535  1.00                 C  
ATOM   1981  CG  GLN   249      38.942  21.531  62.679  1.00                 C  
ATOM   1982  OE1 GLN   249      40.504  22.924  61.521  1.00                 O  
ATOM   1983  NE2 GLN   249      39.981  20.956  60.571  1.00                 N  
ATOM   1984  N   LEU   250      36.189  23.397  64.884  1.00                 N  
ATOM   1985  CA  LEU   250      34.795  23.552  64.503  1.00                 C  
ATOM   1986  C   LEU   250      34.548  23.397  62.974  1.00                 C  
ATOM   1987  O   LEU   250      33.437  23.069  62.576  1.00                 O  
ATOM   1988  CB  LEU   250      34.265  24.916  64.951  1.00                 C  
ATOM   1989  CG  LEU   250      34.850  26.137  64.240  1.00                 C  
ATOM   1990  CD1 LEU   250      34.152  26.369  62.909  1.00                 C  
ATOM   1991  CD2 LEU   250      34.740  27.375  65.118  1.00                 C  
ATOM   1992  N   LYS   251      35.590  23.564  62.141  1.00                 N  
ATOM   1993  CA  LYS   251      35.526  23.392  60.691  1.00                 C  
ATOM   1994  C   LYS   251      34.961  22.014  60.412  1.00                 C  
ATOM   1995  O   LYS   251      34.229  21.814  59.447  1.00                 O  
ATOM   1996  CB  LYS   251      36.911  23.576  60.068  1.00                 C  
ATOM   1997  CD  LYS   251      38.323  23.710  57.997  1.00                 C  
ATOM   1998  CE  LYS   251      38.352  23.548  56.486  1.00                 C  
ATOM   1999  CG  LYS   251      36.932  23.452  58.553  1.00                 C  
ATOM   2000  NZ  LYS   251      39.709  23.798  55.927  1.00                 N  
ATOM   2001  N   ASN   252      35.306  21.048  61.272  1.00                 N  
ATOM   2002  CA  ASN   252      34.905  19.682  60.981  1.00                 C  
ATOM   2003  C   ASN   252      33.392  19.570  61.088  1.00                 C  
ATOM   2004  O   ASN   252      32.773  18.950  60.236  1.00                 O  
ATOM   2005  CB  ASN   252      35.611  18.704  61.922  1.00                 C  
ATOM   2006  CG  ASN   252      37.080  18.532  61.589  1.00                 C  
ATOM   2007  OD1 ASN   252      37.510  18.818  60.472  1.00                 O  
ATOM   2008  ND2 ASN   252      37.855  18.063  62.560  1.00                 N  
ATOM   2009  N   ASN   253      32.797  20.179  62.117  1.00                 N  
ATOM   2010  CA  ASN   253      31.365  20.038  62.356  1.00                 C  
ATOM   2011  C   ASN   253      30.572  20.864  61.370  1.00                 C  
ATOM   2012  O   ASN   253      29.592  20.409  60.788  1.00                 O  
ATOM   2013  CB  ASN   253      31.021  20.431  63.794  1.00                 C  
ATOM   2014  CG  ASN   253      31.495  19.407  64.807  1.00                 C  
ATOM   2015  OD1 ASN   253      31.237  18.212  64.664  1.00                 O  
ATOM   2016  ND2 ASN   253      32.193  19.875  65.836  1.00                 N  
ATOM   2017  N   LEU   254      31.118  22.001  60.974  1.00                 N  
ATOM   2018  CA  LEU   254      30.409  22.862  60.052  1.00                 C  
ATOM   2019  C   LEU   254      30.198  22.146  58.722  1.00                 C  
ATOM   2020  O   LEU   254      29.213  22.372  58.015  1.00                 O  
ATOM   2021  CB  LEU   254      31.175  24.170  59.844  1.00                 C  
ATOM   2022  CG  LEU   254      31.239  25.116  61.045  1.00                 C  
ATOM   2023  CD1 LEU   254      32.163  26.290  60.756  1.00                 C  
ATOM   2024  CD2 LEU   254      29.849  25.615  61.411  1.00                 C  
ATOM   2025  N   LYS   255      31.129  21.266  58.362  1.00                 N  
ATOM   2026  CA  LYS   255      31.013  20.561  57.096  1.00                 C  
ATOM   2027  C   LYS   255      29.774  19.684  56.978  1.00                 C  
ATOM   2028  O   LYS   255      29.471  19.154  55.906  1.00                 O  
ATOM   2029  CB  LYS   255      32.246  19.687  56.854  1.00                 C  
ATOM   2030  CD  LYS   255      34.703  19.544  56.362  1.00                 C  
ATOM   2031  CE  LYS   255      35.974  20.329  56.084  1.00                 C  
ATOM   2032  CG  LYS   255      33.520  20.472  56.588  1.00                 C  
ATOM   2033  NZ  LYS   255      37.149  19.433  55.894  1.00                 N  
ATOM   2034  N   ALA   256      29.028  19.507  58.064  1.00                 N  
ATOM   2035  CA  ALA   256      27.820  18.690  57.972  1.00                 C  
ATOM   2036  C   ALA   256      26.708  19.460  57.258  1.00                 C  
ATOM   2037  O   ALA   256      25.660  18.908  56.911  1.00                 O  
ATOM   2038  CB  ALA   256      27.365  18.259  59.358  1.00                 C  
ATOM   2039  N   LEU   257      26.923  20.753  57.028  1.00                 N  
ATOM   2040  CA  LEU   257      25.923  21.595  56.377  1.00                 C  
ATOM   2041  C   LEU   257      26.147  21.785  54.879  1.00                 C  
ATOM   2042  O   LEU   257      25.511  22.623  54.234  1.00                 O  
ATOM   2043  CB  LEU   257      25.872  22.974  57.037  1.00                 C  
ATOM   2044  CG  LEU   257      25.471  23.005  58.513  1.00                 C  
ATOM   2045  CD1 LEU   257      25.542  24.422  59.061  1.00                 C  
ATOM   2046  CD2 LEU   257      24.074  22.434  58.703  1.00                 C  
ATOM   2047  N   PHE   258      27.058  21.009  54.299  1.00                 N  
ATOM   2048  CA  PHE   258      27.385  21.135  52.884  1.00                 C  
ATOM   2049  C   PHE   258      27.708  19.786  52.255  1.00                 C  
ATOM   2050  O   PHE   258      28.214  18.877  52.919  1.00                 O  
ATOM   2051  CB  PHE   258      28.564  22.090  52.690  1.00                 C  
ATOM   2052  CG  PHE   258      28.306  23.482  53.190  1.00                 C  
ATOM   2053  CZ  PHE   258      27.825  26.061  54.110  1.00                 C  
ATOM   2054  CD1 PHE   258      28.583  23.824  54.502  1.00                 C  
ATOM   2055  CE1 PHE   258      28.345  25.106  54.963  1.00                 C  
ATOM   2056  CD2 PHE   258      27.785  24.450  52.349  1.00                 C  
ATOM   2057  CE2 PHE   258      27.547  25.731  52.810  1.00                 C  
ATOM   2058  N   PRO   259      27.435  19.588  50.939  1.00                 N  
ATOM   2059  CA  PRO   259      27.724  18.346  50.223  1.00                 C  
ATOM   2060  C   PRO   259      29.216  18.200  50.066  1.00                 C  
ATOM   2061  O   PRO   259      29.919  19.218  49.956  1.00                 O  
ATOM   2062  CB  PRO   259      27.012  18.519  48.880  1.00                 C  
ATOM   2063  CD  PRO   259      26.849  20.630  49.996  1.00                 C  
ATOM   2064  CG  PRO   259      27.010  19.992  48.645  1.00                 C  
ATOM   2065  N   ASP   260      29.654  17.587  48.971  1.00                 N  
ATOM   2066  CA  ASP   260      31.090  17.473  48.670  1.00                 C  
ATOM   2067  C   ASP   260      31.804  18.817  48.471  1.00                 C  
ATOM   2068  O   ASP   260      33.036  18.883  48.432  1.00                 O  
ATOM   2069  CB  ASP   260      31.309  16.623  47.417  1.00                 C  
ATOM   2070  CG  ASP   260      31.011  15.155  47.650  1.00                 C  
ATOM   2071  OD1 ASP   260      30.915  14.747  48.827  1.00                 O  
ATOM   2072  OD2 ASP   260      30.873  14.411  46.656  1.00                 O  
ATOM   2073  N   ASP   261      31.050  19.915  48.342  1.00                 N  
ATOM   2074  CA  ASP   261      31.607  21.272  48.200  1.00                 C  
ATOM   2075  C   ASP   261      32.176  21.802  49.519  1.00                 C  
ATOM   2076  O   ASP   261      32.741  22.897  49.578  1.00                 O  
ATOM   2077  CB  ASP   261      30.541  22.237  47.678  1.00                 C  
ATOM   2078  CG  ASP   261      30.167  21.967  46.234  1.00                 C  
ATOM   2079  OD1 ASP   261      30.936  21.267  45.542  1.00                 O  
ATOM   2080  OD2 ASP   261      29.105  22.455  45.794  1.00                 O  
ATOM   2081  N   GLN   262      32.036  21.028  50.613  1.00                 N  
ATOM   2082  CA  GLN   262      32.521  21.500  51.930  1.00                 C  
ATOM   2083  C   GLN   262      33.931  22.143  51.917  1.00                 C  
ATOM   2084  O   GLN   262      34.175  23.132  52.613  1.00                 O  
ATOM   2085  CB  GLN   262      32.537  20.350  52.939  1.00                 C  
ATOM   2086  CD  GLN   262      33.476  18.098  53.593  1.00                 C  
ATOM   2087  CG  GLN   262      33.551  19.262  52.624  1.00                 C  
ATOM   2088  OE1 GLN   262      32.544  18.001  54.391  1.00                 O  
ATOM   2089  NE2 GLN   262      34.461  17.210  53.525  1.00                 N  
ATOM   2090  N   GLN   263      34.898  21.600  51.127  1.00                 N  
ATOM   2091  CA  GLN   263      36.244  22.219  51.167  1.00                 C  
ATOM   2092  C   GLN   263      36.281  23.720  50.822  1.00                 C  
ATOM   2093  O   GLN   263      36.980  24.502  51.472  1.00                 O  
ATOM   2094  CB  GLN   263      37.196  21.493  50.215  1.00                 C  
ATOM   2095  CD  GLN   263      38.428  19.362  49.646  1.00                 C  
ATOM   2096  CG  GLN   263      37.577  20.092  50.666  1.00                 C  
ATOM   2097  OE1 GLN   263      38.491  19.755  48.481  1.00                 O  
ATOM   2098  NE2 GLN   263      39.086  18.295  50.081  1.00                 N  
ATOM   2099  N   ASN   264      35.665  24.178  49.803  1.00                 N  
ATOM   2100  CA  ASN   264      35.476  25.587  49.461  1.00                 C  
ATOM   2101  C   ASN   264      34.400  26.268  50.302  1.00                 C  
ATOM   2102  O   ASN   264      34.620  27.360  50.856  1.00                 O  
ATOM   2103  CB  ASN   264      35.137  25.737  47.977  1.00                 C  
ATOM   2104  CG  ASN   264      36.330  25.482  47.077  1.00                 C  
ATOM   2105  OD1 ASN   264      37.477  25.545  47.519  1.00                 O  
ATOM   2106  ND2 ASN   264      36.062  25.191  45.810  1.00                 N  
ATOM   2107  N   LEU   265      33.225  25.640  50.390  1.00                 N  
ATOM   2108  CA  LEU   265      32.100  26.216  51.106  1.00                 C  
ATOM   2109  C   LEU   265      32.328  26.373  52.600  1.00                 C  
ATOM   2110  O   LEU   265      31.927  27.399  53.174  1.00                 O  
ATOM   2111  CB  LEU   265      30.842  25.371  50.895  1.00                 C  
ATOM   2112  CG  LEU   265      30.241  25.390  49.488  1.00                 C  
ATOM   2113  CD1 LEU   265      29.113  24.375  49.372  1.00                 C  
ATOM   2114  CD2 LEU   265      29.739  26.781  49.136  1.00                 C  
ATOM   2115  N   VAL   266      32.936  25.365  53.246  1.00                 N  
ATOM   2116  CA  VAL   266      33.156  25.463  54.682  1.00                 C  
ATOM   2117  C   VAL   266      34.180  26.551  54.962  1.00                 C  
ATOM   2118  O   VAL   266      34.057  27.249  55.954  1.00                 O  
ATOM   2119  CB  VAL   266      33.614  24.118  55.276  1.00                 C  
ATOM   2120  CG1 VAL   266      34.006  24.286  56.736  1.00                 C  
ATOM   2121  CG2 VAL   266      32.519  23.072  55.132  1.00                 C  
ATOM   2122  N   ASP   267      35.160  26.685  54.071  1.00                 N  
ATOM   2123  CA  ASP   267      36.181  27.722  54.152  1.00                 C  
ATOM   2124  C   ASP   267      35.560  29.098  54.048  1.00                 C  
ATOM   2125  O   ASP   267      35.850  29.964  54.859  1.00                 O  
ATOM   2126  CB  ASP   267      37.228  27.530  53.053  1.00                 C  
ATOM   2127  CG  ASP   267      38.123  26.332  53.304  1.00                 C  
ATOM   2128  OD1 ASP   267      38.117  25.814  54.441  1.00                 O  
ATOM   2129  OD2 ASP   267      38.830  25.911  52.364  1.00                 O  
ATOM   2130  N   ALA   268      34.739  29.304  53.025  1.00                 N  
ATOM   2131  CA  ALA   268      33.961  30.528  52.870  1.00                 C  
ATOM   2132  C   ALA   268      33.040  30.883  54.056  1.00                 C  
ATOM   2133  O   ALA   268      32.975  32.057  54.449  1.00                 O  
ATOM   2134  CB  ALA   268      33.099  30.453  51.619  1.00                 C  
ATOM   2135  N   MET   269      32.303  29.901  54.592  1.00                 N  
ATOM   2136  CA  MET   269      31.422  30.146  55.716  1.00                 C  
ATOM   2137  C   MET   269      32.251  30.715  56.859  1.00                 C  
ATOM   2138  O   MET   269      31.899  31.755  57.403  1.00                 O  
ATOM   2139  CB  MET   269      30.707  28.857  56.127  1.00                 C  
ATOM   2140  SD  MET   269      28.826  27.513  57.654  1.00                 S  
ATOM   2141  CE  MET   269      27.845  28.045  59.055  1.00                 C  
ATOM   2142  CG  MET   269      29.702  29.037  57.253  1.00                 C  
ATOM   2143  N   ILE   270      33.359  30.062  57.218  1.00                 N  
ATOM   2144  CA  ILE   270      34.187  30.580  58.308  1.00                 C  
ATOM   2145  C   ILE   270      34.827  31.919  58.004  1.00                 C  
ATOM   2146  O   ILE   270      34.935  32.790  58.879  1.00                 O  
ATOM   2147  CB  ILE   270      35.299  29.587  58.693  1.00                 C  
ATOM   2148  CD1 ILE   270      35.685  27.193  59.479  1.00                 C  
ATOM   2149  CG1 ILE   270      34.696  28.326  59.316  1.00                 C  
ATOM   2150  CG2 ILE   270      36.308  30.249  59.619  1.00                 C  
ATOM   2151  N   ALA   271      35.228  32.119  56.754  1.00                 N  
ATOM   2152  CA  ALA   271      35.899  33.340  56.400  1.00                 C  
ATOM   2153  C   ALA   271      34.935  34.519  56.396  1.00                 C  
ATOM   2154  O   ALA   271      35.240  35.536  56.976  1.00                 O  
ATOM   2155  CB  ALA   271      36.563  33.205  55.038  1.00                 C  
ATOM   2156  N   ASP   272      33.774  34.391  55.746  1.00                 N  
ATOM   2157  CA  ASP   272      32.755  35.445  55.787  1.00                 C  
ATOM   2158  C   ASP   272      32.240  35.709  57.198  1.00                 C  
ATOM   2159  O   ASP   272      31.919  36.849  57.525  1.00                 O  
ATOM   2160  CB  ASP   272      31.577  35.087  54.879  1.00                 C  
ATOM   2161  CG  ASP   272      31.924  35.191  53.407  1.00                 C  
ATOM   2162  OD1 ASP   272      32.968  35.794  53.083  1.00                 O  
ATOM   2163  OD2 ASP   272      31.151  34.668  52.576  1.00                 O  
ATOM   2164  N   ALA   273      32.113  34.655  58.017  1.00                 N  
ATOM   2165  CA  ALA   273      31.746  34.823  59.429  1.00                 C  
ATOM   2166  C   ALA   273      32.870  35.400  60.280  1.00                 C  
ATOM   2167  O   ALA   273      32.624  35.858  61.393  1.00                 O  
ATOM   2168  CB  ALA   273      31.309  33.494  60.025  1.00                 C  
ATOM   2169  N   ASP   274      34.100  35.334  59.769  1.00                 N  
ATOM   2170  CA  ASP   274      35.284  35.889  60.440  1.00                 C  
ATOM   2171  C   ASP   274      35.593  35.120  61.727  1.00                 C  
ATOM   2172  O   ASP   274      35.814  35.711  62.782  1.00                 O  
ATOM   2173  CB  ASP   274      35.079  37.374  60.748  1.00                 C  
ATOM   2174  CG  ASP   274      36.380  38.092  61.049  1.00                 C  
ATOM   2175  OD1 ASP   274      37.436  37.634  60.565  1.00                 O  
ATOM   2176  OD2 ASP   274      36.342  39.112  61.768  1.00                 O  
ATOM   2177  N   ILE   275      35.602  33.795  61.619  1.00                 N  
ATOM   2178  CA  ILE   275      35.881  32.901  62.739  1.00                 C  
ATOM   2179  C   ILE   275      37.116  32.018  62.454  1.00                 C  
ATOM   2180  O   ILE   275      37.302  31.542  61.335  1.00                 O  
ATOM   2181  CB  ILE   275      34.668  32.011  63.067  1.00                 C  
ATOM   2182  CD1 ILE   275      32.174  32.100  63.589  1.00                 C  
ATOM   2183  CG1 ILE   275      33.471  32.871  63.479  1.00                 C  
ATOM   2184  CG2 ILE   275      35.028  30.992  64.136  1.00                 C  
ATOM   2185  N   ASP   276      37.984  31.845  63.452  1.00                 N  
ATOM   2186  CA  ASP   276      39.130  30.941  63.342  1.00                 C  
ATOM   2187  C   ASP   276      38.569  29.534  63.153  1.00                 C  
ATOM   2188  O   ASP   276      37.896  29.016  64.048  1.00                 O  
ATOM   2189  CB  ASP   276      40.019  31.050  64.582  1.00                 C  
ATOM   2190  CG  ASP   276      41.290  30.231  64.462  1.00                 C  
ATOM   2191  OD1 ASP   276      41.229  29.121  63.893  1.00                 O  
ATOM   2192  OD2 ASP   276      42.346  30.700  64.937  1.00                 O  
ATOM   2193  N   PRO   277      38.864  28.906  62.000  1.00                 N  
ATOM   2194  CA  PRO   277      38.388  27.553  61.701  1.00                 C  
ATOM   2195  C   PRO   277      38.934  26.511  62.657  1.00                 C  
ATOM   2196  O   PRO   277      38.427  25.398  62.670  1.00                 O  
ATOM   2197  CB  PRO   277      38.882  27.293  60.276  1.00                 C  
ATOM   2198  CD  PRO   277      39.743  29.435  60.909  1.00                 C  
ATOM   2199  CG  PRO   277      40.060  28.196  60.119  1.00                 C  
ATOM   2200  N   GLU   278      39.908  26.863  63.482  1.00                 N  
ATOM   2201  CA  GLU   278      40.437  25.896  64.444  1.00                 C  
ATOM   2202  C   GLU   278      39.886  26.056  65.879  1.00                 C  
ATOM   2203  O   GLU   278      40.323  25.374  66.782  1.00                 O  
ATOM   2204  CB  GLU   278      41.964  25.980  64.504  1.00                 C  
ATOM   2205  CD  GLU   278      44.168  25.678  63.309  1.00                 C  
ATOM   2206  CG  GLU   278      42.658  25.601  63.206  1.00                 C  
ATOM   2207  OE1 GLU   278      44.670  26.096  64.373  1.00                 O  
ATOM   2208  OE2 GLU   278      44.850  25.319  62.326  1.00                 O  
ATOM   2209  N   ARG   279      38.936  26.949  66.094  1.00                 N  
ATOM   2210  CA  ARG   279      38.280  27.029  67.402  1.00                 C  
ATOM   2211  C   ARG   279      37.545  25.737  67.706  1.00                 C  
ATOM   2212  O   ARG   279      36.814  25.251  66.863  1.00                 O  
ATOM   2213  CB  ARG   279      37.315  28.216  67.446  1.00                 C  
ATOM   2214  CD  ARG   279      36.981  30.702  67.359  1.00                 C  
ATOM   2215  NE  ARG   279      36.210  30.787  68.597  1.00                 N  
ATOM   2216  CG  ARG   279      37.998  29.573  67.399  1.00                 C  
ATOM   2217  CZ  ARG   279      36.555  31.533  69.642  1.00                 C  
ATOM   2218  NH1 ARG   279      35.792  31.548  70.726  1.00                 N  
ATOM   2219  NH2 ARG   279      37.662  32.261  69.600  1.00                 N  
ATOM   2220  N   ARG   280      37.710  25.177  68.906  1.00                 N  
ATOM   2221  CA  ARG   280      36.843  24.059  69.292  1.00                 C  
ATOM   2222  C   ARG   280      35.428  24.623  69.552  1.00                 C  
ATOM   2223  O   ARG   280      35.284  25.773  69.931  1.00                 O  
ATOM   2224  CB  ARG   280      37.405  23.345  70.523  1.00                 C  
ATOM   2225  CD  ARG   280      39.225  21.947  71.539  1.00                 C  
ATOM   2226  NE  ARG   280      38.357  20.867  72.001  1.00                 N  
ATOM   2227  CG  ARG   280      38.701  22.594  70.267  1.00                 C  
ATOM   2228  CZ  ARG   280      38.542  20.191  73.131  1.00                 C  
ATOM   2229  NH1 ARG   280      37.700  19.224  73.470  1.00                 N  
ATOM   2230  NH2 ARG   280      39.567  20.485  73.918  1.00                 N  
ATOM   2231  N   PRO   281      34.378  23.831  69.283  1.00                 N  
ATOM   2232  CA  PRO   281      32.991  24.305  69.361  1.00                 C  
ATOM   2233  C   PRO   281      32.683  25.028  70.670  1.00                 C  
ATOM   2234  O   PRO   281      31.906  25.977  70.697  1.00                 O  
ATOM   2235  CB  PRO   281      32.156  23.029  69.238  1.00                 C  
ATOM   2236  CD  PRO   281      34.421  22.337  68.892  1.00                 C  
ATOM   2237  CG  PRO   281      33.008  22.101  68.438  1.00                 C  
ATOM   2238  N   ILE   282      33.333  24.621  71.749  1.00                 N  
ATOM   2239  CA  ILE   282      32.982  25.188  73.021  1.00                 C  
ATOM   2240  C   ILE   282      33.351  26.648  73.132  1.00                 C  
ATOM   2241  O   ILE   282      32.858  27.340  74.017  1.00                 O  
ATOM   2242  CB  ILE   282      33.637  24.418  74.182  1.00                 C  
ATOM   2243  CD1 ILE   282      35.873  24.003  75.335  1.00                 C  
ATOM   2244  CG1 ILE   282      35.160  24.550  74.118  1.00                 C  
ATOM   2245  CG2 ILE   282      33.194  22.963  74.174  1.00                 C  
ATOM   2246  N   SER   283      34.213  27.120  72.237  1.00                 N  
ATOM   2247  CA  SER   283      34.637  28.512  72.261  1.00                 C  
ATOM   2248  C   SER   283      33.812  29.356  71.324  1.00                 C  
ATOM   2249  O   SER   283      34.066  30.551  71.188  1.00                 O  
ATOM   2250  CB  SER   283      36.119  28.627  71.897  1.00                 C  
ATOM   2251  OG  SER   283      36.348  28.222  70.559  1.00                 O  
ATOM   2252  N   ILE   284      32.796  28.751  70.701  1.00                 N  
ATOM   2253  CA  ILE   284      31.950  29.493  69.791  1.00                 C  
ATOM   2254  C   ILE   284      30.910  30.200  70.621  1.00                 C  
ATOM   2255  O   ILE   284      30.110  29.559  71.318  1.00                 O  
ATOM   2256  CB  ILE   284      31.313  28.572  68.734  1.00                 C  
ATOM   2257  CD1 ILE   284      31.879  26.821  66.969  1.00                 C  
ATOM   2258  CG1 ILE   284      32.397  27.917  67.875  1.00                 C  
ATOM   2259  CG2 ILE   284      30.310  29.343  67.890  1.00                 C  
ATOM   2260  N   THR   285      30.918  31.527  70.550  1.00                 N  
ATOM   2261  CA  THR   285      30.014  32.351  71.360  1.00                 C  
ATOM   2262  C   THR   285      28.719  32.688  70.638  1.00                 C  
ATOM   2263  O   THR   285      28.570  32.413  69.451  1.00                 O  
ATOM   2264  CB  THR   285      30.686  33.667  71.794  1.00                 C  
ATOM   2265  OG1 THR   285      30.965  34.468  70.640  1.00                 O  
ATOM   2266  CG2 THR   285      31.995  33.383  72.516  1.00                 C  
ATOM   2267  N   ASN   286      27.835  33.382  71.356  1.00                 N  
ATOM   2268  CA  ASN   286      26.633  33.925  70.776  1.00                 C  
ATOM   2269  C   ASN   286      26.948  34.792  69.551  1.00                 C  
ATOM   2270  O   ASN   286      26.289  34.711  68.511  1.00                 O  
ATOM   2271  CB  ASN   286      25.852  34.730  71.817  1.00                 C  
ATOM   2272  CG  ASN   286      25.170  33.848  72.844  1.00                 C  
ATOM   2273  OD1 ASN   286      24.978  32.653  72.621  1.00                 O  
ATOM   2274  ND2 ASN   286      24.802  34.437  73.976  1.00                 N  
ATOM   2275  N   GLU   287      27.968  35.634  69.670  1.00                 N  
ATOM   2276  CA  GLU   287      28.350  36.481  68.550  1.00                 C  
ATOM   2277  C   GLU   287      28.751  35.655  67.322  1.00                 C  
ATOM   2278  O   GLU   287      28.401  35.979  66.184  1.00                 O  
ATOM   2279  CB  GLU   287      29.501  37.407  68.947  1.00                 C  
ATOM   2280  CD  GLU   287      30.289  39.348  70.358  1.00                 C  
ATOM   2281  CG  GLU   287      29.109  38.499  69.929  1.00                 C  
ATOM   2282  OE1 GLU   287      31.438  38.972  70.042  1.00                 O  
ATOM   2283  OE2 GLU   287      30.066  40.390  71.010  1.00                 O  
ATOM   2284  N   GLU   288      29.494  34.570  67.541  1.00                 N  
ATOM   2285  CA  GLU   288      29.917  33.745  66.415  1.00                 C  
ATOM   2286  C   GLU   288      28.754  32.939  65.839  1.00                 C  
ATOM   2287  O   GLU   288      28.706  32.645  64.641  1.00                 O  
ATOM   2288  CB  GLU   288      31.044  32.800  66.837  1.00                 C  
ATOM   2289  CD  GLU   288      33.441  32.535  67.587  1.00                 C  
ATOM   2290  CG  GLU   288      32.356  33.500  67.152  1.00                 C  
ATOM   2291  OE1 GLU   288      33.302  31.934  68.673  1.00                 O  
ATOM   2292  OE2 GLU   288      34.431  32.379  66.841  1.00                 O  
ATOM   2293  N   PHE   289      27.790  32.565  66.687  1.00                 N  
ATOM   2294  CA  PHE   289      26.561  31.924  66.175  1.00                 C  
ATOM   2295  C   PHE   289      25.770  32.920  65.292  1.00                 C  
ATOM   2296  O   PHE   289      25.190  32.542  64.270  1.00                 O  
ATOM   2297  CB  PHE   289      25.695  31.425  67.333  1.00                 C  
ATOM   2298  CG  PHE   289      26.224  30.185  67.995  1.00                 C  
ATOM   2299  CZ  PHE   289      27.200  27.886  69.216  1.00                 C  
ATOM   2300  CD1 PHE   289      27.169  30.270  69.003  1.00                 C  
ATOM   2301  CE1 PHE   289      27.656  29.129  69.612  1.00                 C  
ATOM   2302  CD2 PHE   289      25.777  28.933  67.611  1.00                 C  
ATOM   2303  CE2 PHE   289      26.264  27.792  68.220  1.00                 C  
ATOM   2304  N   LYS   290      25.734  34.210  65.673  1.00                 N  
ATOM   2305  CA  LYS   290      25.077  35.232  64.845  1.00                 C  
ATOM   2306  C   LYS   290      25.746  35.355  63.514  1.00                 C  
ATOM   2307  O   LYS   290      25.093  35.381  62.468  1.00                 O  
ATOM   2308  CB  LYS   290      25.078  36.584  65.562  1.00                 C  
ATOM   2309  CD  LYS   290      24.394  38.999  65.571  1.00                 C  
ATOM   2310  CE  LYS   290      23.748  40.123  64.778  1.00                 C  
ATOM   2311  CG  LYS   290      24.401  37.700  64.782  1.00                 C  
ATOM   2312  NZ  LYS   290      23.735  41.403  65.539  1.00                 N  
ATOM   2313  N   ARG   291      27.056  35.450  63.511  1.00                 N  
ATOM   2314  CA  ARG   291      27.788  35.512  62.238  1.00                 C  
ATOM   2315  C   ARG   291      27.638  34.291  61.371  1.00                 C  
ATOM   2316  O   ARG   291      27.351  34.407  60.187  1.00                 O  
ATOM   2317  CB  ARG   291      29.280  35.740  62.488  1.00                 C  
ATOM   2318  CD  ARG   291      31.100  37.262  63.306  1.00                 C  
ATOM   2319  NE  ARG   291      31.443  38.597  63.791  1.00                 N  
ATOM   2320  CG  ARG   291      29.619  37.133  62.993  1.00                 C  
ATOM   2321  CZ  ARG   291      32.623  38.924  64.308  1.00                 C  
ATOM   2322  NH1 ARG   291      32.845  40.163  64.724  1.00                 N  
ATOM   2323  NH2 ARG   291      33.579  38.010  64.409  1.00                 N  
ATOM   2324  N   LEU   292      27.863  33.119  61.942  1.00                 N  
ATOM   2325  CA  LEU   292      27.671  31.893  61.196  1.00                 C  
ATOM   2326  C   LEU   292      26.268  31.811  60.603  1.00                 C  
ATOM   2327  O   LEU   292      26.114  31.509  59.415  1.00                 O  
ATOM   2328  CB  LEU   292      27.929  30.677  62.088  1.00                 C  
ATOM   2329  CG  LEU   292      29.380  30.446  62.515  1.00                 C  
ATOM   2330  CD1 LEU   292      29.466  29.327  63.543  1.00                 C  
ATOM   2331  CD2 LEU   292      30.251  30.125  61.310  1.00                 C  
ATOM   2332  N   CYS   293      25.240  32.091  61.396  1.00                 N  
ATOM   2333  CA  CYS   293      23.872  31.902  60.922  1.00                 C  
ATOM   2334  C   CYS   293      23.482  32.894  59.833  1.00                 C  
ATOM   2335  O   CYS   293      22.725  32.579  58.894  1.00                 O  
ATOM   2336  CB  CYS   293      22.882  32.016  62.083  1.00                 C  
ATOM   2337  SG  CYS   293      22.954  30.648  63.263  1.00                 S  
ATOM   2338  N   HIS   294      23.979  34.114  59.969  1.00                 N  
ATOM   2339  CA  HIS   294      23.695  35.134  58.985  1.00                 C  
ATOM   2340  C   HIS   294      24.314  34.733  57.636  1.00                 C  
ATOM   2341  O   HIS   294      23.647  34.796  56.587  1.00                 O  
ATOM   2342  CB  HIS   294      24.229  36.490  59.450  1.00                 C  
ATOM   2343  CG  HIS   294      23.972  37.604  58.483  1.00                 C  
ATOM   2344  ND1 HIS   294      22.722  38.155  58.297  1.00                 N  
ATOM   2345  CE1 HIS   294      22.806  39.128  57.373  1.00                 C  
ATOM   2346  CD2 HIS   294      24.780  38.380  57.554  1.00                 C  
ATOM   2347  NE2 HIS   294      24.037  39.269  56.922  1.00                 N  
ATOM   2348  N   VAL   295      25.567  34.289  57.660  1.00                 N  
ATOM   2349  CA  VAL   295      26.260  33.861  56.439  1.00                 C  
ATOM   2350  C   VAL   295      25.590  32.639  55.820  1.00                 C  
ATOM   2351  O   VAL   295      25.256  32.611  54.628  1.00                 O  
ATOM   2352  CB  VAL   295      27.745  33.555  56.710  1.00                 C  
ATOM   2353  CG1 VAL   295      28.387  32.911  55.492  1.00                 C  
ATOM   2354  CG2 VAL   295      28.487  34.824  57.100  1.00                 C  
ATOM   2355  N   TYR   296      25.349  31.636  56.633  1.00                 N  
ATOM   2356  CA  TYR   296      24.616  30.451  56.156  1.00                 C  
ATOM   2357  C   TYR   296      23.229  30.805  55.549  1.00                 C  
ATOM   2358  O   TYR   296      22.833  30.243  54.523  1.00                 O  
ATOM   2359  CB  TYR   296      24.425  29.445  57.293  1.00                 C  
ATOM   2360  CG  TYR   296      23.683  28.193  56.885  1.00                 C  
ATOM   2361  OH  TYR   296      21.655  24.743  55.756  1.00                 O  
ATOM   2362  CZ  TYR   296      22.325  25.885  56.131  1.00                 C  
ATOM   2363  CD1 TYR   296      24.328  27.179  56.189  1.00                 C  
ATOM   2364  CE1 TYR   296      23.657  26.030  55.812  1.00                 C  
ATOM   2365  CD2 TYR   296      22.339  28.029  57.197  1.00                 C  
ATOM   2366  CE2 TYR   296      21.653  26.888  56.828  1.00                 C  
ATOM   2367  N   SER   297      22.518  31.743  56.166  1.00                 N  
ATOM   2368  CA  SER   297      21.229  32.171  55.631  1.00                 C  
ATOM   2369  C   SER   297      21.351  32.641  54.184  1.00                 C  
ATOM   2370  O   SER   297      20.551  32.263  53.325  1.00                 O  
ATOM   2371  CB  SER   297      20.636  33.288  56.492  1.00                 C  
ATOM   2372  OG  SER   297      19.394  33.729  55.971  1.00                 O  
ATOM   2373  N   ARG   298      22.367  33.456  53.917  1.00                 N  
ATOM   2374  CA  ARG   298      22.592  33.995  52.575  1.00                 C  
ATOM   2375  C   ARG   298      23.032  32.848  51.666  1.00                 C  
ATOM   2376  O   ARG   298      22.680  32.806  50.499  1.00                 O  
ATOM   2377  CB  ARG   298      23.635  35.114  52.615  1.00                 C  
ATOM   2378  CD  ARG   298      24.253  37.435  53.343  1.00                 C  
ATOM   2379  NE  ARG   298      23.801  38.673  53.973  1.00                 N  
ATOM   2380  CG  ARG   298      23.154  36.387  53.293  1.00                 C  
ATOM   2381  CZ  ARG   298      24.593  39.703  54.250  1.00                 C  
ATOM   2382  NH1 ARG   298      24.093  40.789  54.824  1.00                 N  
ATOM   2383  NH2 ARG   298      25.884  39.646  53.951  1.00                 N  
ATOM   2384  N   ILE   299      23.720  31.877  52.241  1.00                 N  
ATOM   2385  CA  ILE   299      24.215  30.749  51.464  1.00                 C  
ATOM   2386  C   ILE   299      23.066  29.955  50.874  1.00                 C  
ATOM   2387  O   ILE   299      23.113  29.485  49.734  1.00                 O  
ATOM   2388  CB  ILE   299      25.110  29.828  52.314  1.00                 C  
ATOM   2389  CD1 ILE   299      27.226  29.825  53.736  1.00                 C  
ATOM   2390  CG1 ILE   299      26.415  30.540  52.678  1.00                 C  
ATOM   2391  CG2 ILE   299      25.364  28.515  51.588  1.00                 C  
ATOM   2392  N   CYS   300      22.007  29.797  51.658  1.00                 N  
ATOM   2393  CA  CYS   300      20.839  29.054  51.209  1.00                 C  
ATOM   2394  C   CYS   300      20.136  29.809  50.094  1.00                 C  
ATOM   2395  O   CYS   300      19.668  29.226  49.112  1.00                 O  
ATOM   2396  CB  CYS   300      19.882  28.803  52.376  1.00                 C  
ATOM   2397  SG  CYS   300      20.496  27.630  53.607  1.00                 S  
ATOM   2398  N   ASN   301      20.050  31.122  50.230  1.00                 N  
ATOM   2399  CA  ASN   301      19.418  31.950  49.214  1.00                 C  
ATOM   2400  C   ASN   301      20.103  31.741  47.870  1.00                 C  
ATOM   2401  O   ASN   301      19.470  31.685  46.812  1.00                 O  
ATOM   2402  CB  ASN   301      19.449  33.423  49.628  1.00                 C  
ATOM   2403  CG  ASN   301      18.469  33.735  50.742  1.00                 C  
ATOM   2404  OD1 ASN   301      17.523  32.984  50.979  1.00                 O  
ATOM   2405  ND2 ASN   301      18.694  34.848  51.431  1.00                 N  
ATOM   2406  N   ARG   302      21.427  31.622  47.908  1.00                 N  
ATOM   2407  CA  ARG   302      22.254  31.450  46.713  1.00                 C  
ATOM   2408  C   ARG   302      22.158  30.041  46.140  1.00                 C  
ATOM   2409  O   ARG   302      22.142  29.832  44.924  1.00                 O  
ATOM   2410  CB  ARG   302      23.717  31.775  47.022  1.00                 C  
ATOM   2411  CD  ARG   302      25.442  33.491  47.636  1.00                 C  
ATOM   2412  NE  ARG   302      25.718  34.904  47.884  1.00                 N  
ATOM   2413  CG  ARG   302      23.983  33.248  47.286  1.00                 C  
ATOM   2414  CZ  ARG   302      26.884  35.374  48.315  1.00                 C  
ATOM   2415  NH1 ARG   302      27.042  36.675  48.512  1.00                 N  
ATOM   2416  NH2 ARG   302      27.889  34.541  48.547  1.00                 N  
ATOM   2417  N   LEU   303      22.093  29.054  47.020  1.00                 N  
ATOM   2418  CA  LEU   303      22.009  27.658  46.607  1.00                 C  
ATOM   2419  C   LEU   303      20.858  27.036  47.379  1.00                 C  
ATOM   2420  O   LEU   303      21.038  26.480  48.466  1.00                 O  
ATOM   2421  CB  LEU   303      23.336  26.942  46.866  1.00                 C  
ATOM   2422  CG  LEU   303      24.561  27.498  46.138  1.00                 C  
ATOM   2423  CD1 LEU   303      25.827  26.793  46.599  1.00                 C  
ATOM   2424  CD2 LEU   303      24.398  27.363  44.632  1.00                 C  
ATOM   2425  N   PRO   304      19.637  27.116  46.829  1.00                 N  
ATOM   2426  CA  PRO   304      18.415  26.587  47.431  1.00                 C  
ATOM   2427  C   PRO   304      18.470  25.146  47.905  1.00                 C  
ATOM   2428  O   PRO   304      17.712  24.735  48.787  1.00                 O  
ATOM   2429  CB  PRO   304      17.371  26.713  46.320  1.00                 C  
ATOM   2430  CD  PRO   304      19.361  27.721  45.454  1.00                 C  
ATOM   2431  CG  PRO   304      17.863  27.836  45.470  1.00                 C  
ATOM   2432  N   TYR   305      19.363  24.345  47.338  1.00                 N  
ATOM   2433  CA  TYR   305      19.439  22.945  47.740  1.00                 C  
ATOM   2434  C   TYR   305      20.220  22.743  49.031  1.00                 C  
ATOM   2435  O   TYR   305      20.352  21.624  49.536  1.00                 O  
ATOM   2436  CB  TYR   305      20.075  22.103  46.632  1.00                 C  
ATOM   2437  CG  TYR   305      19.218  21.974  45.393  1.00                 C  
ATOM   2438  OH  TYR   305      16.872  21.628  41.977  1.00                 O  
ATOM   2439  CZ  TYR   305      17.647  21.742  43.108  1.00                 C  
ATOM   2440  CD1 TYR   305      19.570  22.619  44.214  1.00                 C  
ATOM   2441  CE1 TYR   305      18.793  22.506  43.077  1.00                 C  
ATOM   2442  CD2 TYR   305      18.060  21.207  45.406  1.00                 C  
ATOM   2443  CE2 TYR   305      17.270  21.083  44.278  1.00                 C  
ATOM   2444  N   ILE   306      20.677  23.859  49.586  1.00                 N  
ATOM   2445  CA  ILE   306      21.492  23.769  50.786  1.00                 C  
ATOM   2446  C   ILE   306      20.736  23.382  52.065  1.00                 C  
ATOM   2447  O   ILE   306      21.180  22.499  52.827  1.00                 O  
ATOM   2448  CB  ILE   306      22.230  25.091  51.067  1.00                 C  
ATOM   2449  CD1 ILE   306      24.260  24.349  49.715  1.00                 C  
ATOM   2450  CG1 ILE   306      23.204  25.410  49.931  1.00                 C  
ATOM   2451  CG2 ILE   306      22.933  25.032  52.415  1.00                 C  
ATOM   2452  N   LEU   307      19.556  23.953  52.292  1.00                 N  
ATOM   2453  CA  LEU   307      18.972  23.854  53.626  1.00                 C  
ATOM   2454  C   LEU   307      18.524  22.475  54.003  1.00                 C  
ATOM   2455  O   LEU   307      18.480  22.129  55.171  1.00                 O  
ATOM   2456  CB  LEU   307      17.778  24.801  53.760  1.00                 C  
ATOM   2457  CG  LEU   307      17.098  24.846  55.130  1.00                 C  
ATOM   2458  CD1 LEU   307      18.082  25.283  56.204  1.00                 C  
ATOM   2459  CD2 LEU   307      15.895  25.776  55.103  1.00                 C  
ATOM   2460  N   GLN   308      18.156  21.674  53.021  1.00                 N  
ATOM   2461  CA  GLN   308      17.673  20.361  53.358  1.00                 C  
ATOM   2462  C   GLN   308      18.760  19.347  53.043  1.00                 C  
ATOM   2463  O   GLN   308      18.519  18.133  53.027  1.00                 O  
ATOM   2464  CB  GLN   308      16.384  20.052  52.594  1.00                 C  
ATOM   2465  CD  GLN   308      14.828  20.955  54.368  1.00                 C  
ATOM   2466  CG  GLN   308      15.235  20.997  52.908  1.00                 C  
ATOM   2467  OE1 GLN   308      14.571  19.885  54.920  1.00                 O  
ATOM   2468  NE2 GLN   308      14.770  22.122  54.999  1.00                 N  
ATOM   2469  N   TYR   309      19.965  19.835  52.782  1.00                 N  
ATOM   2470  CA  TYR   309      21.083  18.900  52.693  1.00                 C  
ATOM   2471  C   TYR   309      21.284  18.134  54.007  1.00                 C  
ATOM   2472  O   TYR   309      21.495  18.718  55.081  1.00                 O  
ATOM   2473  CB  TYR   309      22.370  19.638  52.320  1.00                 C  
ATOM   2474  CG  TYR   309      22.401  20.134  50.892  1.00                 C  
ATOM   2475  OH  TYR   309      22.492  21.511  46.970  1.00                 O  
ATOM   2476  CZ  TYR   309      22.461  21.054  48.267  1.00                 C  
ATOM   2477  CD1 TYR   309      22.927  21.382  50.584  1.00                 C  
ATOM   2478  CE1 TYR   309      22.959  21.843  49.281  1.00                 C  
ATOM   2479  CD2 TYR   309      21.903  19.352  49.857  1.00                 C  
ATOM   2480  CE2 TYR   309      21.927  19.797  48.549  1.00                 C  
ATOM   2481  N   ASP   310      21.300  16.820  53.911  1.00                 N  
ATOM   2482  CA  ASP   310      21.663  16.026  55.070  1.00                 C  
ATOM   2483  C   ASP   310      22.875  15.122  54.827  1.00                 C  
ATOM   2484  O   ASP   310      22.824  14.176  54.005  1.00                 O  
ATOM   2485  CB  ASP   310      20.482  15.163  55.519  1.00                 C  
ATOM   2486  CG  ASP   310      20.779  14.383  56.785  1.00                 C  
ATOM   2487  OD1 ASP   310      21.972  14.216  57.114  1.00                 O  
ATOM   2488  OD2 ASP   310      19.818  13.939  57.448  1.00                 O  
ATOM   2489  N   TYR   311      23.947  15.372  55.576  1.00                 N  
ATOM   2490  CA  TYR   311      25.228  14.707  55.288  1.00                 C  
ATOM   2491  C   TYR   311      25.202  13.179  55.428  1.00                 C  
ATOM   2492  O   TYR   311      25.979  12.486  54.760  1.00                 O  
ATOM   2493  CB  TYR   311      26.330  15.250  56.199  1.00                 C  
ATOM   2494  CG  TYR   311      26.237  14.766  57.629  1.00                 C  
ATOM   2495  OH  TYR   311      25.990  13.423  61.556  1.00                 O  
ATOM   2496  CZ  TYR   311      26.071  13.869  60.257  1.00                 C  
ATOM   2497  CD1 TYR   311      26.887  13.606  58.031  1.00                 C  
ATOM   2498  CE1 TYR   311      26.807  13.156  59.335  1.00                 C  
ATOM   2499  CD2 TYR   311      25.500  15.471  58.572  1.00                 C  
ATOM   2500  CE2 TYR   311      25.409  15.036  59.880  1.00                 C  
ATOM   2501  N   ARG   312      24.314  12.648  56.277  1.00                 N  
ATOM   2502  CA  ARG   312      24.231  11.185  56.438  1.00                 C  
ATOM   2503  C   ARG   312      23.599  10.497  55.223  1.00                 C  
ATOM   2504  O   ARG   312      23.913   9.342  54.920  1.00                 O  
ATOM   2505  CB  ARG   312      23.433  10.829  57.694  1.00                 C  
ATOM   2506  CD  ARG   312      23.277  10.829  60.199  1.00                 C  
ATOM   2507  NE  ARG   312      23.954  11.122  61.460  1.00                 N  
ATOM   2508  CG  ARG   312      24.144  11.160  58.996  1.00                 C  
ATOM   2509  CZ  ARG   312      23.379  11.037  62.655  1.00                 C  
ATOM   2510  NH1 ARG   312      24.073  11.323  63.747  1.00                 N  
ATOM   2511  NH2 ARG   312      22.110  10.665  62.754  1.00                 N  
ATOM   2512  N   ASN   313      22.696  11.201  54.542  1.00                 N  
ATOM   2513  CA  ASN   313      22.032  10.645  53.368  1.00                 C  
ATOM   2514  C   ASN   313      23.044  10.532  52.264  1.00                 C  
ATOM   2515  O   ASN   313      23.026   9.579  51.495  1.00                 O  
ATOM   2516  CB  ASN   313      20.836  11.511  52.968  1.00                 C  
ATOM   2517  CG  ASN   313      19.666  11.364  53.920  1.00                 C  
ATOM   2518  OD1 ASN   313      19.566  10.376  54.648  1.00                 O  
ATOM   2519  ND2 ASN   313      18.774  12.348  53.918  1.00                 N  
ATOM   2520  N   PRO   314      23.935  11.516  52.198  1.00                 N  
ATOM   2521  CA  PRO   314      25.008  11.506  51.222  1.00                 C  
ATOM   2522  C   PRO   314      25.961  10.363  51.534  1.00                 C  
ATOM   2523  O   PRO   314      26.383   9.647  50.633  1.00                 O  
ATOM   2524  CB  PRO   314      25.671  12.875  51.386  1.00                 C  
ATOM   2525  CD  PRO   314      23.783  12.892  52.858  1.00                 C  
ATOM   2526  CG  PRO   314      24.590  13.751  51.925  1.00                 C  
ATOM   2527  N   SER   315      26.273  10.180  52.815  1.00                 N  
ATOM   2528  CA  SER   315      27.152   9.090  53.253  1.00                 C  
ATOM   2529  C   SER   315      26.689   7.698  52.793  1.00                 C  
ATOM   2530  O   SER   315      27.520   6.810  52.588  1.00                 O  
ATOM   2531  CB  SER   315      27.279   9.084  54.778  1.00                 C  
ATOM   2532  OG  SER   315      27.943  10.248  55.239  1.00                 O  
ATOM   2533  N   SER   316      25.374   7.507  52.639  1.00                 N  
ATOM   2534  CA  SER   316      24.833   6.314  51.974  1.00                 C  
ATOM   2535  C   SER   316      25.167   6.347  50.475  1.00                 C  
ATOM   2536  O   SER   316      24.257   6.342  49.631  1.00                 O  
ATOM   2537  CB  SER   316      23.321   6.221  52.187  1.00                 C  
ATOM   2538  OG  SER   316      23.009   6.031  53.556  1.00                 O  
ATOM   2539  N   LYS   317      26.478   6.388  50.178  1.00                 N  
ATOM   2540  CA  LYS   317      27.079   6.336  48.828  1.00                 C  
ATOM   2541  C   LYS   317      26.272   7.035  47.728  1.00                 C  
ATOM   2542  O   LYS   317      25.300   6.485  47.199  1.00                 O  
ATOM   2543  CB  LYS   317      27.302   4.885  48.396  1.00                 C  
ATOM   2544  CD  LYS   317      28.486   2.703  48.766  1.00                 C  
ATOM   2545  CE  LYS   317      29.454   1.935  49.651  1.00                 C  
ATOM   2546  CG  LYS   317      28.257   4.111  49.290  1.00                 C  
ATOM   2547  NZ  LYS   317      29.675   0.547  49.158  1.00                 N  
TER
