# Supplementary material for: Comparative Single-Cell Transcriptomics Reveals Novel Genes Involved in Bivalve Embryonic Shell Formation and Questions Ontogenetic Homology of Molluscan Shell Types
Source: Front Cell Dev Biol. 2022 Jun 9;10:883755. doi: 10.3389/fcell.2022.883755 (PMC9261976; doi:10.3389/fcell.2022.883755)
Supplement: Supplementary file 1 [file DataSheet1.ZIP › Supplementary_File1/s_f_2/feb4b64c43b34918.final.pdb]

ATOM      1  N   ARG    46      54.911   1.991 -18.674  1.00                 N  
ATOM      2  CA  ARG    46      55.921   1.098 -19.235  1.00                 C  
ATOM      3  C   ARG    46      55.597   0.905 -20.717  1.00                 C  
ATOM      4  O   ARG    46      56.442   0.462 -21.506  1.00                 O  
ATOM      5  CB  ARG    46      55.942  -0.231 -18.477  1.00                 C  
ATOM      6  CD  ARG    46      56.431  -1.472 -16.351  1.00                 C  
ATOM      7  NE  ARG    46      56.970  -1.396 -14.995  1.00                 N  
ATOM      8  CG  ARG    46      56.486  -0.129 -17.061  1.00                 C  
ATOM      9  CZ  ARG    46      56.915  -2.388 -14.113  1.00                 C  
ATOM     10  NH1 ARG    46      57.433  -2.229 -12.902  1.00                 N  
ATOM     11  NH2 ARG    46      56.342  -3.538 -14.443  1.00                 N  
ATOM     12  N   ARG    47      54.357   1.248 -21.068  1.00                 N  
ATOM     13  CA  ARG    47      53.855   1.154 -22.432  1.00                 C  
ATOM     14  C   ARG    47      54.424   2.282 -23.296  1.00                 C  
ATOM     15  O   ARG    47      55.083   2.012 -24.296  1.00                 O  
ATOM     16  CB  ARG    47      52.326   1.195 -22.444  1.00                 C  
ATOM     17  CD  ARG    47      50.195   1.142 -23.770  1.00                 C  
ATOM     18  NE  ARG    47      49.728   2.438 -23.284  1.00                 N  
ATOM     19  CG  ARG    47      51.712   1.069 -23.829  1.00                 C  
ATOM     20  CZ  ARG    47      49.665   3.537 -24.029  1.00                 C  
ATOM     21  NH1 ARG    47      49.227   4.671 -23.502  1.00                 N  
ATOM     22  NH2 ARG    47      50.040   3.498 -25.301  1.00                 N  
ATOM     23  N   ARG    48      54.171   3.539 -22.922  1.00                 N  
ATOM     24  CA  ARG    48      54.698   4.674 -23.691  1.00                 C  
ATOM     25  C   ARG    48      56.184   4.824 -23.385  1.00                 C  
ATOM     26  O   ARG    48      56.826   5.798 -23.789  1.00                 O  
ATOM     27  CB  ARG    48      53.928   5.953 -23.355  1.00                 C  
ATOM     28  CD  ARG    48      51.771   7.233 -23.434  1.00                 C  
ATOM     29  NE  ARG    48      50.361   7.219 -23.819  1.00                 N  
ATOM     30  CG  ARG    48      52.474   5.936 -23.798  1.00                 C  
ATOM     31  CZ  ARG    48      49.526   8.236 -23.635  1.00                 C  
ATOM     32  NH1 ARG    48      48.261   8.133 -24.018  1.00                 N  
ATOM     33  NH2 ARG    48      49.959   9.355 -23.070  1.00                 N  
ATOM     34  N   LEU    49      56.712   3.833 -22.670  1.00                 N  
ATOM     35  CA  LEU    49      58.108   3.794 -22.241  1.00                 C  
ATOM     36  C   LEU    49      59.016   2.952 -23.155  1.00                 C  
ATOM     37  O   LEU    49      60.240   3.142 -23.173  1.00                 O  
ATOM     38  CB  LEU    49      58.215   3.252 -20.814  1.00                 C  
ATOM     39  CG  LEU    49      57.518   4.070 -19.725  1.00                 C  
ATOM     40  CD1 LEU    49      57.633   3.377 -18.376  1.00                 C  
ATOM     41  CD2 LEU    49      58.101   5.473 -19.650  1.00                 C  
ATOM     42  N   THR    50      58.417   2.024 -23.902  1.00                 N  
ATOM     43  CA  THR    50      59.171   1.157 -24.812  1.00                 C  
ATOM     44  C   THR    50      60.020   1.983 -25.781  1.00                 C  
ATOM     45  O   THR    50      59.519   2.884 -26.461  1.00                 O  
ATOM     46  CB  THR    50      58.237   0.230 -25.612  1.00                 C  
ATOM     47  OG1 THR    50      57.481  -0.586 -24.709  1.00                 O  
ATOM     48  CG2 THR    50      59.044  -0.677 -26.528  1.00                 C  
ATOM     49  N   HIS    51      61.311   1.677 -25.828  1.00                 N  
ATOM     50  CA  HIS    51      62.202   2.402 -26.710  1.00                 C  
ATOM     51  C   HIS    51      62.584   3.747 -26.131  1.00                 C  
ATOM     52  O   HIS    51      61.996   4.769 -26.477  1.00                 O  
ATOM     53  CB  HIS    51      61.557   2.592 -28.085  1.00                 C  
ATOM     54  CG  HIS    51      61.167   1.310 -28.751  1.00                 C  
ATOM     55  ND1 HIS    51      62.092   0.393 -29.200  1.00                 N  
ATOM     56  CE1 HIS    51      61.444  -0.650 -29.750  1.00                 C  
ATOM     57  CD2 HIS    51      59.911   0.667 -29.111  1.00                 C  
ATOM     58  NE2 HIS    51      60.135  -0.492 -29.700  1.00                 N  
ATOM     59  N   LEU    52      61.628   4.370 -25.482  1.00                 N  
ATOM     60  CA  LEU    52      61.888   5.602 -24.789  1.00                 C  
ATOM     61  C   LEU    52      62.720   5.162 -23.573  1.00                 C  
ATOM     62  O   LEU    52      62.488   4.099 -22.991  1.00                 O  
ATOM     63  CB  LEU    52      60.576   6.300 -24.427  1.00                 C  
ATOM     64  CG  LEU    52      60.699   7.670 -23.756  1.00                 C  
ATOM     65  CD1 LEU    52      61.302   8.685 -24.714  1.00                 C  
ATOM     66  CD2 LEU    52      59.344   8.150 -23.260  1.00                 C  
ATOM     67  N   SER    53      63.706   5.975 -23.169  1.00                 N  
ATOM     68  CA  SER    53      64.580   5.622 -22.052  1.00                 C  
ATOM     69  C   SER    53      63.815   5.261 -20.793  1.00                 C  
ATOM     70  O   SER    53      62.791   5.856 -20.449  1.00                 O  
ATOM     71  CB  SER    53      65.542   6.770 -21.741  1.00                 C  
ATOM     72  OG  SER    53      66.333   6.478 -20.602  1.00                 O  
ATOM     73  N   GLN    54      64.326   4.260 -20.088  1.00                 N  
ATOM     74  CA  GLN    54      63.699   3.930 -18.825  1.00                 C  
ATOM     75  C   GLN    54      64.059   5.079 -17.882  1.00                 C  
ATOM     76  O   GLN    54      65.065   5.770 -18.063  1.00                 O  
ATOM     77  CB  GLN    54      64.185   2.568 -18.325  1.00                 C  
ATOM     78  CD  GLN    54      62.334   1.191 -19.353  1.00                 C  
ATOM     79  CG  GLN    54      63.830   1.408 -19.241  1.00                 C  
ATOM     80  OE1 GLN    54      61.638   1.066 -18.345  1.00                 O  
ATOM     81  NE2 GLN    54      61.834   1.145 -20.582  1.00                 N  
ATOM     82  N   ASP    55      63.258   5.296 -16.878  1.00                 N  
ATOM     83  CA  ASP    55      63.592   6.310 -15.905  1.00                 C  
ATOM     84  C   ASP    55      62.755   7.559 -15.980  1.00                 C  
ATOM     85  O   ASP    55      62.749   8.379 -15.058  1.00                 O  
ATOM     86  CB  ASP    55      65.061   6.716 -16.037  1.00                 C  
ATOM     87  CG  ASP    55      66.011   5.589 -15.681  1.00                 C  
ATOM     88  OD1 ASP    55      65.584   4.653 -14.973  1.00                 O  
ATOM     89  OD2 ASP    55      67.183   5.643 -16.110  1.00                 O  
ATOM     90  N   GLU    56      62.025   7.747 -17.069  1.00                 N  
ATOM     91  CA  GLU    56      61.205   8.955 -17.206  1.00                 C  
ATOM     92  C   GLU    56      60.184   9.068 -16.090  1.00                 C  
ATOM     93  O   GLU    56      59.373   9.998 -16.047  1.00                 O  
ATOM     94  CB  GLU    56      60.495   8.970 -18.561  1.00                 C  
ATOM     95  CD  GLU    56      62.155  10.450 -19.757  1.00                 C  
ATOM     96  CG  GLU    56      61.430   9.119 -19.750  1.00                 C  
ATOM     97  OE1 GLU    56      61.488  11.492 -19.583  1.00                 O  
ATOM     98  OE2 GLU    56      63.392  10.452 -19.936  1.00                 O  
ATOM     99  N   LYS    57      60.203   8.118 -15.158  1.00                 N  
ATOM    100  CA  LYS    57      59.268   8.163 -14.046  1.00                 C  
ATOM    101  C   LYS    57      59.614   9.324 -13.132  1.00                 C  
ATOM    102  O   LYS    57      58.746   9.940 -12.509  1.00                 O  
ATOM    103  CB  LYS    57      59.287   6.841 -13.276  1.00                 C  
ATOM    104  CD  LYS    57      58.734   4.393 -13.216  1.00                 C  
ATOM    105  CE  LYS    57      58.114   3.228 -13.969  1.00                 C  
ATOM    106  CG  LYS    57      58.687   5.670 -14.039  1.00                 C  
ATOM    107  NZ  LYS    57      58.197   1.959 -13.195  1.00                 N  
ATOM    108  N   LEU    58      60.950   9.713 -13.090  1.00                 N  
ATOM    109  CA  LEU    58      61.331  10.719 -12.106  1.00                 C  
ATOM    110  C   LEU    58      60.398  11.910 -12.268  1.00                 C  
ATOM    111  O   LEU    58      59.721  12.312 -11.326  1.00                 O  
ATOM    112  CB  LEU    58      62.797  11.118 -12.287  1.00                 C  
ATOM    113  CG  LEU    58      63.331  12.190 -11.335  1.00                 C  
ATOM    114  CD1 LEU    58      63.252  11.716  -9.892  1.00                 C  
ATOM    115  CD2 LEU    58      64.762  12.562 -11.692  1.00                 C  
ATOM    116  N   LEU    59      60.367  12.474 -13.467  1.00                 N  
ATOM    117  CA  LEU    59      59.486  13.596 -13.752  1.00                 C  
ATOM    118  C   LEU    59      58.036  13.276 -13.322  1.00                 C  
ATOM    119  O   LEU    59      57.216  14.179 -13.138  1.00                 O  
ATOM    120  CB  LEU    59      59.532  13.949 -15.240  1.00                 C  
ATOM    121  CG  LEU    59      60.846  14.539 -15.756  1.00                 C  
ATOM    122  CD1 LEU    59      60.812  14.686 -17.269  1.00                 C  
ATOM    123  CD2 LEU    59      61.127  15.883 -15.100  1.00                 C  
ATOM    124  N   ARG    60      57.725  11.992 -13.166  1.00                 N  
ATOM    125  CA  ARG    60      56.390  11.571 -12.740  1.00                 C  
ATOM    126  C   ARG    60      56.309  11.786 -11.227  1.00                 C  
ATOM    127  O   ARG    60      55.450  12.522 -10.733  1.00                 O  
ATOM    128  CB  ARG    60      56.138  10.113 -13.130  1.00                 C  
ATOM    129  CD  ARG    60      54.584   8.142 -13.148  1.00                 C  
ATOM    130  NE  ARG    60      55.505   7.267 -12.426  1.00                 N  
ATOM    131  CG  ARG    60      54.757   9.600 -12.755  1.00                 C  
ATOM    132  CZ  ARG    60      55.321   6.860 -11.174  1.00                 C  
ATOM    133  NH1 ARG    60      56.212   6.065 -10.598  1.00                 N  
ATOM    134  NH2 ARG    60      54.247   7.250 -10.501  1.00                 N  
ATOM    135  N   ARG    61      57.223  11.129 -10.510  1.00                 N  
ATOM    136  CA  ARG    61      57.346  11.220  -9.049  1.00                 C  
ATOM    137  C   ARG    61      57.370  12.698  -8.648  1.00                 C  
ATOM    138  O   ARG    61      56.601  13.123  -7.790  1.00                 O  
ATOM    139  CB  ARG    61      58.604  10.493  -8.571  1.00                 C  
ATOM    140  CD  ARG    61      60.055   9.760  -6.658  1.00                 C  
ATOM    141  NE  ARG    61      60.281   9.810  -5.216  1.00                 N  
ATOM    142  CG  ARG    61      58.798  10.514  -7.063  1.00                 C  
ATOM    143  CZ  ARG    61      61.314   9.243  -4.601  1.00                 C  
ATOM    144  NH1 ARG    61      61.438   9.341  -3.285  1.00                 N  
ATOM    145  NH2 ARG    61      62.221   8.579  -5.305  1.00                 N  
ATOM    146  N   LYS    62      58.246  13.478  -9.277  1.00                 N  
ATOM    147  CA  LYS    62      58.327  14.896  -8.984  1.00                 C  
ATOM    148  C   LYS    62      56.931  15.503  -9.103  1.00                 C  
ATOM    149  O   LYS    62      56.459  16.180  -8.186  1.00                 O  
ATOM    150  CB  LYS    62      59.315  15.583  -9.929  1.00                 C  
ATOM    151  CD  LYS    62      60.507  17.681 -10.620  1.00                 C  
ATOM    152  CE  LYS    62      60.645  19.178 -10.395  1.00                 C  
ATOM    153  CG  LYS    62      59.483  17.072  -9.676  1.00                 C  
ATOM    154  NZ  LYS    62      61.645  19.788 -11.314  1.00                 N  
ATOM    155  N   LEU    63      56.267  15.253 -10.226  1.00                 N  
ATOM    156  CA  LEU    63      54.925  15.787 -10.457  1.00                 C  
ATOM    157  C   LEU    63      53.936  15.287  -9.410  1.00                 C  
ATOM    158  O   LEU    63      52.981  15.988  -9.042  1.00                 O  
ATOM    159  CB  LEU    63      54.433  15.413 -11.857  1.00                 C  
ATOM    160  CG  LEU    63      55.155  16.080 -13.029  1.00                 C  
ATOM    161  CD1 LEU    63      54.683  15.498 -14.353  1.00                 C  
ATOM    162  CD2 LEU    63      54.939  17.586 -13.007  1.00                 C  
ATOM    163  N   LYS    64      54.173  14.062  -8.947  1.00                 N  
ATOM    164  CA  LYS    64      53.342  13.429  -7.934  1.00                 C  
ATOM    165  C   LYS    64      53.517  14.145  -6.593  1.00                 C  
ATOM    166  O   LYS    64      52.528  14.542  -5.971  1.00                 O  
ATOM    167  CB  LYS    64      53.692  11.945  -7.805  1.00                 C  
ATOM    168  CD  LYS    64      53.188   9.713  -6.773  1.00                 C  
ATOM    169  CE  LYS    64      52.348   8.964  -5.752  1.00                 C  
ATOM    170  CG  LYS    64      52.843  11.193  -6.792  1.00                 C  
ATOM    171  NZ  LYS    64      52.675   7.511  -5.722  1.00                 N  
ATOM    172  N   ASN    65      54.776  14.305  -6.163  1.00                 N  
ATOM    173  CA  ASN    65      55.109  14.982  -4.901  1.00                 C  
ATOM    174  C   ASN    65      54.502  16.377  -4.861  1.00                 C  
ATOM    175  O   ASN    65      54.001  16.828  -3.825  1.00                 O  
ATOM    176  CB  ASN    65      56.626  15.043  -4.710  1.00                 C  
ATOM    177  CG  ASN    65      57.222  13.697  -4.349  1.00                 C  
ATOM    178  OD1 ASN    65      56.517  12.797  -3.892  1.00                 O  
ATOM    179  ND2 ASN    65      58.527  13.555  -4.553  1.00                 N  
ATOM    180  N   ARG    66      54.574  17.065  -5.991  1.00                 N  
ATOM    181  CA  ARG    66      54.017  18.397  -6.095  1.00                 C  
ATOM    182  C   ARG    66      52.567  18.364  -5.613  1.00                 C  
ATOM    183  O   ARG    66      52.125  19.235  -4.867  1.00                 O  
ATOM    184  CB  ARG    66      54.113  18.907  -7.534  1.00                 C  
ATOM    185  CD  ARG    66      53.768  20.784  -9.165  1.00                 C  
ATOM    186  NE  ARG    66      53.225  22.123  -9.380  1.00                 N  
ATOM    187  CG  ARG    66      53.589  20.321  -7.728  1.00                 C  
ATOM    188  CZ  ARG    66      53.265  22.768 -10.541  1.00                 C  
ATOM    189  NH1 ARG    66      52.745  23.983 -10.643  1.00                 N  
ATOM    190  NH2 ARG    66      53.826  22.196 -11.598  1.00                 N  
ATOM    191  N   VAL    67      51.832  17.338  -6.026  1.00                 N  
ATOM    192  CA  VAL    67      50.441  17.222  -5.622  1.00                 C  
ATOM    193  C   VAL    67      50.296  16.869  -4.157  1.00                 C  
ATOM    194  O   VAL    67      49.414  17.391  -3.484  1.00                 O  
ATOM    195  CB  VAL    67      49.693  16.176  -6.469  1.00                 C  
ATOM    196  CG1 VAL    67      48.295  15.944  -5.916  1.00                 C  
ATOM    197  CG2 VAL    67      49.628  16.616  -7.924  1.00                 C  
ATOM    198  N   ALA    68      51.155  15.976  -3.660  1.00                 N  
ATOM    199  CA  ALA    68      51.110  15.570  -2.258  1.00                 C  
ATOM    200  C   ALA    68      51.321  16.813  -1.419  1.00                 C  
ATOM    201  O   ALA    68      50.668  16.999  -0.402  1.00                 O  
ATOM    202  CB  ALA    68      52.162  14.507  -1.980  1.00                 C  
ATOM    203  N   ALA    69      52.239  17.667  -1.849  1.00                 N  
ATOM    204  CA  ALA    69      52.490  18.906  -1.131  1.00                 C  
ATOM    205  C   ALA    69      51.191  19.718  -1.042  1.00                 C  
ATOM    206  O   ALA    69      50.830  20.242   0.014  1.00                 O  
ATOM    207  CB  ALA    69      53.586  19.705  -1.819  1.00                 C  
ATOM    208  N   GLN    70      50.474  19.802  -2.153  1.00                 N  
ATOM    209  CA  GLN    70      49.246  20.566  -2.177  1.00                 C  
ATOM    210  C   GLN    70      48.187  20.033  -1.228  1.00                 C  
ATOM    211  O   GLN    70      47.432  20.812  -0.676  1.00                 O  
ATOM    212  CB  GLN    70      48.667  20.605  -3.593  1.00                 C  
ATOM    213  CD  GLN    70      48.915  21.394  -5.979  1.00                 C  
ATOM    214  CG  GLN    70      49.481  21.433  -4.574  1.00                 C  
ATOM    215  OE1 GLN    70      48.278  20.417  -6.375  1.00                 O  
ATOM    216  NE2 GLN    70      49.147  22.458  -6.739  1.00                 N  
ATOM    217  N   THR    71      48.104  18.724  -1.032  1.00                 N  
ATOM    218  CA  THR    71      47.097  18.200  -0.108  1.00                 C  
ATOM    219  C   THR    71      47.552  18.560   1.300  1.00                 C  
ATOM    220  O   THR    71      46.774  19.050   2.125  1.00                 O  
ATOM    221  CB  THR    71      46.916  16.680  -0.273  1.00                 C  
ATOM    222  OG1 THR    71      46.465  16.391  -1.602  1.00                 O  
ATOM    223  CG2 THR    71      45.886  16.155   0.715  1.00                 C  
ATOM    224  N   ALA    72      48.836  18.314   1.547  1.00                 N  
ATOM    225  CA  ALA    72      49.478  18.585   2.821  1.00                 C  
ATOM    226  C   ALA    72      49.238  20.011   3.284  1.00                 C  
ATOM    227  O   ALA    72      48.999  20.256   4.473  1.00                 O  
ATOM    228  CB  ALA    72      50.973  18.320   2.728  1.00                 C  
ATOM    229  N   ARG    73      49.329  20.958   2.354  1.00                 N  
ATOM    230  CA  ARG    73      49.090  22.347   2.708  1.00                 C  
ATOM    231  C   ARG    73      47.625  22.478   3.132  1.00                 C  
ATOM    232  O   ARG    73      47.324  23.019   4.197  1.00                 O  
ATOM    233  CB  ARG    73      49.426  23.265   1.531  1.00                 C  
ATOM    234  CD  ARG    73      49.453  25.586   0.576  1.00                 C  
ATOM    235  NE  ARG    73      48.468  25.308  -0.466  1.00                 N  
ATOM    236  CG  ARG    73      49.220  24.744   1.819  1.00                 C  
ATOM    237  CZ  ARG    73      48.609  25.658  -1.741  1.00                 C  
ATOM    238  NH1 ARG    73      47.660  25.363  -2.618  1.00                 N  
ATOM    239  NH2 ARG    73      49.699  26.301  -2.135  1.00                 N  
ATOM    240  N   ASP    74      46.715  21.965   2.306  1.00                 N  
ATOM    241  CA  ASP    74      45.287  22.039   2.610  1.00                 C  
ATOM    242  C   ASP    74      44.990  21.362   3.928  1.00                 C  
ATOM    243  O   ASP    74      44.441  21.986   4.828  1.00                 O  
ATOM    244  CB  ASP    74      44.466  21.402   1.487  1.00                 C  
ATOM    245  CG  ASP    74      44.462  22.239   0.222  1.00                 C  
ATOM    246  OD1 ASP    74      44.856  23.422   0.291  1.00                 O  
ATOM    247  OD2 ASP    74      44.064  21.711  -0.838  1.00                 O  
ATOM    248  N   ARG    75      45.327  20.077   4.017  1.00                 N  
ATOM    249  CA  ARG    75      45.119  19.310   5.230  1.00                 C  
ATOM    250  C   ARG    75      45.482  20.173   6.439  1.00                 C  
ATOM    251  O   ARG    75      44.674  20.412   7.340  1.00                 O  
ATOM    252  CB  ARG    75      45.950  18.025   5.201  1.00                 C  
ATOM    253  CD  ARG    75      46.634  15.896   6.339  1.00                 C  
ATOM    254  NE  ARG    75      46.311  15.044   5.197  1.00                 N  
ATOM    255  CG  ARG    75      45.740  17.123   6.406  1.00                 C  
ATOM    256  CZ  ARG    75      47.132  14.131   4.690  1.00                 C  
ATOM    257  NH1 ARG    75      46.752  13.402   3.650  1.00                 N  
ATOM    258  NH2 ARG    75      48.333  13.949   5.224  1.00                 N  
ATOM    259  N   LYS    76      46.716  20.648   6.427  1.00                 N  
ATOM    260  CA  LYS    76      47.252  21.498   7.466  1.00                 C  
ATOM    261  C   LYS    76      46.254  22.570   7.862  1.00                 C  
ATOM    262  O   LYS    76      46.036  22.818   9.042  1.00                 O  
ATOM    263  CB  LYS    76      48.562  22.142   7.009  1.00                 C  
ATOM    264  CD  LYS    76      50.540  23.586   7.557  1.00                 C  
ATOM    265  CE  LYS    76      51.179  24.499   8.592  1.00                 C  
ATOM    266  CG  LYS    76      49.217  23.028   8.056  1.00                 C  
ATOM    267  NZ  LYS    76      52.476  25.054   8.117  1.00                 N  
ATOM    268  N   LYS    77      45.643  23.209   6.873  1.00                 N  
ATOM    269  CA  LYS    77      44.648  24.246   7.145  1.00                 C  
ATOM    270  C   LYS    77      43.348  23.664   7.692  1.00                 C  
ATOM    271  O   LYS    77      42.870  24.099   8.740  1.00                 O  
ATOM    272  CB  LYS    77      44.355  25.053   5.878  1.00                 C  
ATOM    273  CD  LYS    77      43.174  26.989   4.804  1.00                 C  
ATOM    274  CE  LYS    77      42.166  28.110   5.001  1.00                 C  
ATOM    275  CG  LYS    77      43.356  26.181   6.079  1.00                 C  
ATOM    276  NZ  LYS    77      41.977  28.911   3.760  1.00                 N  
ATOM    277  N   CYS    78      42.784  22.683   6.980  1.00                 N  
ATOM    278  CA  CYS    78      41.510  22.082   7.374  1.00                 C  
ATOM    279  C   CYS    78      41.565  21.387   8.720  1.00                 C  
ATOM    280  O   CYS    78      40.538  21.098   9.329  1.00                 O  
ATOM    281  CB  CYS    78      41.041  21.079   6.318  1.00                 C  
ATOM    282  SG  CYS    78      40.598  21.820   4.729  1.00                 S  
ATOM    283  N   LEU    79      42.763  21.096   9.187  1.00                 N  
ATOM    284  CA  LEU    79      42.855  20.480  10.482  1.00                 C  
ATOM    285  C   LEU    79      42.757  21.594  11.481  1.00                 C  
ATOM    286  O   LEU    79      42.066  21.467  12.479  1.00                 O  
ATOM    287  CB  LEU    79      44.158  19.687  10.607  1.00                 C  
ATOM    288  CG  LEU    79      44.282  18.445   9.723  1.00                 C  
ATOM    289  CD1 LEU    79      45.678  17.848   9.828  1.00                 C  
ATOM    290  CD2 LEU    79      43.234  17.409  10.099  1.00                 C  
ATOM    291  N   MET    80      43.438  22.701  11.215  1.00                 N  
ATOM    292  CA  MET    80      43.357  23.829  12.132  1.00                 C  
ATOM    293  C   MET    80      41.937  24.363  12.123  1.00                 C  
ATOM    294  O   MET    80      41.470  24.931  13.105  1.00                 O  
ATOM    295  CB  MET    80      44.362  24.913  11.738  1.00                 C  
ATOM    296  SD  MET    80      46.179  23.989  13.615  1.00                 S  
ATOM    297  CE  MET    80      45.915  25.519  14.507  1.00                 C  
ATOM    298  CG  MET    80      45.816  24.510  11.928  1.00                 C  
ATOM    299  N   SER    81      41.259  24.176  10.995  1.00                 N  
ATOM    300  CA  SER    81      39.893  24.635  10.841  1.00                 C  
ATOM    301  C   SER    81      39.079  23.949  11.897  1.00                 C  
ATOM    302  O   SER    81      38.345  24.583  12.635  1.00                 O  
ATOM    303  CB  SER    81      39.383  24.336   9.430  1.00                 C  
ATOM    304  OG  SER    81      38.040  24.759   9.272  1.00                 O  
ATOM    305  N   GLU    82      39.241  22.635  11.965  1.00                 N  
ATOM    306  CA  GLU    82      38.511  21.804  12.905  1.00                 C  
ATOM    307  C   GLU    82      38.719  22.193  14.359  1.00                 C  
ATOM    308  O   GLU    82      37.766  22.221  15.134  1.00                 O  
ATOM    309  CB  GLU    82      38.898  20.334  12.733  1.00                 C  
ATOM    310  CD  GLU    82      38.491  17.929  13.389  1.00                 C  
ATOM    311  CG  GLU    82      38.137  19.381  13.641  1.00                 C  
ATOM    312  OE1 GLU    82      39.346  17.668  12.517  1.00                 O  
ATOM    313  OE2 GLU    82      37.913  17.051  14.065  1.00                 O  
ATOM    314  N   LEU    83      39.952  22.482  14.750  1.00                 N  
ATOM    315  CA  LEU    83      40.178  22.867  16.129  1.00                 C  
ATOM    316  C   LEU    83      39.448  24.169  16.388  1.00                 C  
ATOM    317  O   LEU    83      38.804  24.329  17.415  1.00                 O  
ATOM    318  CB  LEU    83      41.676  22.998  16.410  1.00                 C  
ATOM    319  CG  LEU    83      42.482  21.697  16.409  1.00                 C  
ATOM    320  CD1 LEU    83      43.971  21.988  16.519  1.00                 C  
ATOM    321  CD2 LEU    83      42.036  20.787  17.542  1.00                 C  
ATOM    322  N   GLU    84      39.536  25.107  15.456  1.00                 N  
ATOM    323  CA  GLU    84      38.872  26.384  15.649  1.00                 C  
ATOM    324  C   GLU    84      37.356  26.220  15.720  1.00                 C  
ATOM    325  O   GLU    84      36.679  27.014  16.368  1.00                 O  
ATOM    326  CB  GLU    84      39.239  27.354  14.524  1.00                 C  
ATOM    327  CD  GLU    84      41.021  28.751  13.405  1.00                 C  
ATOM    328  CG  GLU    84      40.682  27.829  14.560  1.00                 C  
ATOM    329  OE1 GLU    84      40.293  28.724  12.390  1.00                 O  
ATOM    330  OE2 GLU    84      42.014  29.501  13.515  1.00                 O  
ATOM    331  N   GLU    85      36.833  25.192  15.051  1.00                 N  
ATOM    332  CA  GLU    85      35.391  24.913  15.026  1.00                 C  
ATOM    333  C   GLU    85      34.981  24.311  16.362  1.00                 C  
ATOM    334  O   GLU    85      34.030  24.765  17.001  1.00                 O  
ATOM    335  CB  GLU    85      35.047  23.976  13.867  1.00                 C  
ATOM    336  CD  GLU    85      34.915  23.630  11.368  1.00                 C  
ATOM    337  CG  GLU    85      35.204  24.605  12.492  1.00                 C  
ATOM    338  OE1 GLU    85      33.872  22.945  11.429  1.00                 O  
ATOM    339  OE2 GLU    85      35.731  23.550  10.426  1.00                 O  
ATOM    340  N   ARG    86      35.701  23.275  16.778  1.00                 N  
ATOM    341  CA  ARG    86      35.432  22.646  18.061  1.00                 C  
ATOM    342  C   ARG    86      35.540  23.779  19.076  1.00                 C  
ATOM    343  O   ARG    86      34.550  24.152  19.695  1.00                 O  
ATOM    344  CB  ARG    86      36.418  21.504  18.315  1.00                 C  
ATOM    345  CD  ARG    86      37.203  19.189  17.745  1.00                 C  
ATOM    346  NE  ARG    86      37.043  18.034  16.864  1.00                 N  
ATOM    347  CG  ARG    86      36.193  20.283  17.438  1.00                 C  
ATOM    348  CZ  ARG    86      36.187  17.042  17.082  1.00                 C  
ATOM    349  NH1 ARG    86      36.111  16.032  16.226  1.00                 N  
ATOM    350  NH2 ARG    86      35.409  17.061  18.156  1.00                 N  
ATOM    351  N   VAL    87      36.740  24.344  19.202  1.00                 N  
ATOM    352  CA  VAL    87      37.004  25.445  20.124  1.00                 C  
ATOM    353  C   VAL    87      35.780  26.325  20.270  1.00                 C  
ATOM    354  O   VAL    87      35.355  26.623  21.383  1.00                 O  
ATOM    355  CB  VAL    87      38.208  26.289  19.666  1.00                 C  
ATOM    356  CG1 VAL    87      38.343  27.536  20.525  1.00                 C  
ATOM    357  CG2 VAL    87      39.485  25.464  19.713  1.00                 C  
ATOM    358  N   ALA    88      35.221  26.743  19.140  1.00                 N  
ATOM    359  CA  ALA    88      34.039  27.588  19.140  1.00                 C  
ATOM    360  C   ALA    88      32.924  26.908  19.924  1.00                 C  
ATOM    361  O   ALA    88      32.484  27.396  20.969  1.00                 O  
ATOM    362  CB  ALA    88      33.599  27.884  17.714  1.00                 C  
ATOM    363  N   ILE    89      32.472  25.771  19.413  1.00                 N  
ATOM    364  CA  ILE    89      31.407  25.020  20.057  1.00                 C  
ATOM    365  C   ILE    89      31.726  24.635  21.507  1.00                 C  
ATOM    366  O   ILE    89      30.894  24.826  22.387  1.00                 O  
ATOM    367  CB  ILE    89      31.065  23.739  19.273  1.00                 C  
ATOM    368  CD1 ILE    89      30.329  22.923  16.973  1.00                 C  
ATOM    369  CG1 ILE    89      30.425  24.092  17.929  1.00                 C  
ATOM    370  CG2 ILE    89      30.175  22.828  20.103  1.00                 C  
ATOM    371  N   LEU    90      32.921  24.112  21.766  1.00                 N  
ATOM    372  CA  LEU    90      33.300  23.735  23.132  1.00                 C  
ATOM    373  C   LEU    90      33.560  24.945  24.032  1.00                 C  
ATOM    374  O   LEU    90      34.362  24.883  24.970  1.00                 O  
ATOM    375  CB  LEU    90      34.544  22.845  23.116  1.00                 C  
ATOM    376  CG  LEU    90      34.386  21.470  22.464  1.00                 C  
ATOM    377  CD1 LEU    90      35.725  20.751  22.394  1.00                 C  
ATOM    378  CD2 LEU    90      33.372  20.628  23.222  1.00                 C  
ATOM    379  N   GLU    91      32.876  26.043  23.715  1.00                 N  
ATOM    380  CA  GLU    91      32.935  27.299  24.461  1.00                 C  
ATOM    381  C   GLU    91      31.476  27.751  24.460  1.00                 C  
ATOM    382  O   GLU    91      31.041  28.529  25.314  1.00                 O  
ATOM    383  CB  GLU    91      33.904  28.275  23.791  1.00                 C  
ATOM    384  CD  GLU    91      35.111  30.492  23.893  1.00                 C  
ATOM    385  CG  GLU    91      34.085  29.584  24.542  1.00                 C  
ATOM    386  OE1 GLU    91      35.664  30.106  22.841  1.00                 O  
ATOM    387  OE2 GLU    91      35.362  31.589  24.435  1.00                 O  
ATOM    388  N   GLU    92      30.735  27.233  23.478  1.00                 N  
ATOM    389  CA  GLU    92      29.306  27.499  23.302  1.00                 C  
ATOM    390  C   GLU    92      28.590  26.892  24.515  1.00                 C  
ATOM    391  O   GLU    92      27.803  27.557  25.206  1.00                 O  
ATOM    392  CB  GLU    92      28.811  26.912  21.979  1.00                 C  
ATOM    393  CD  GLU    92      27.033  28.639  21.495  1.00                 C  
ATOM    394  CG  GLU    92      27.339  27.168  21.698  1.00                 C  
ATOM    395  OE1 GLU    92      27.974  29.407  21.203  1.00                 O  
ATOM    396  OE2 GLU    92      25.852  29.024  21.627  1.00                 O  
ATOM    397  N   GLN    93      28.885  25.615  24.753  1.00                 N  
ATOM    398  CA  GLN    93      28.320  24.867  25.867  1.00                 C  
ATOM    399  C   GLN    93      28.772  25.467  27.205  1.00                 C  
ATOM    400  O   GLN    93      27.932  25.783  28.050  1.00                 O  
ATOM    401  CB  GLN    93      28.722  23.393  25.782  1.00                 C  
ATOM    402  CD  GLN    93      28.570  21.212  24.518  1.00                 C  
ATOM    403  CG  GLN    93      28.063  22.635  24.641  1.00                 C  
ATOM    404  OE1 GLN    93      29.617  20.866  25.065  1.00                 O  
ATOM    405  NE2 GLN    93      27.826  20.380  23.797  1.00                 N  
ATOM    406  N   ASN    94      30.083  25.639  27.397  1.00                 N  
ATOM    407  CA  ASN    94      30.611  26.203  28.649  1.00                 C  
ATOM    408  C   ASN    94      30.309  27.703  28.798  1.00                 C  
ATOM    409  O   ASN    94      31.005  28.436  29.507  1.00                 O  
ATOM    410  CB  ASN    94      32.119  25.967  28.749  1.00                 C  
ATOM    411  CG  ASN    94      32.467  24.510  28.984  1.00                 C  
ATOM    412  OD1 ASN    94      31.654  23.744  29.503  1.00                 O  
ATOM    413  ND2 ASN    94      33.678  24.123  28.603  1.00                 N  
ATOM    414  N   ARG    95      29.258  28.139  28.115  1.00                 N  
ATOM    415  CA  ARG    95      28.795  29.519  28.156  1.00                 C  
ATOM    416  C   ARG    95      27.400  29.502  28.802  1.00                 C  
ATOM    417  O   ARG    95      27.079  30.349  29.648  1.00                 O  
ATOM    418  CB  ARG    95      28.777  30.120  26.749  1.00                 C  
ATOM    419  CD  ARG    95      28.368  32.114  25.280  1.00                 C  
ATOM    420  NE  ARG    95      27.404  31.427  24.424  1.00                 N  
ATOM    421  CG  ARG    95      28.349  31.578  26.703  1.00                 C  
ATOM    422  CZ  ARG    95      26.102  31.695  24.399  1.00                 C  
ATOM    423  NH1 ARG    95      25.301  31.019  23.587  1.00                 N  
ATOM    424  NH2 ARG    95      25.605  32.639  25.187  1.00                 N  
ATOM    425  N   LYS    96      26.582  28.525  28.401  1.00                 N  
ATOM    426  CA  LYS    96      25.236  28.368  28.950  1.00                 C  
ATOM    427  C   LYS    96      25.315  27.504  30.214  1.00                 C  
ATOM    428  O   LYS    96      24.358  27.456  30.984  1.00                 O  
ATOM    429  CB  LYS    96      24.302  27.747  27.909  1.00                 C  
ATOM    430  CD  LYS    96      23.129  27.944  25.699  1.00                 C  
ATOM    431  CE  LYS    96      22.888  28.820  24.480  1.00                 C  
ATOM    432  CG  LYS    96      24.055  28.625  26.694  1.00                 C  
ATOM    433  NZ  LYS    96      22.007  28.153  23.483  1.00                 N  
ATOM    434  N   LEU    97      26.447  26.818  30.412  1.00                 N  
ATOM    435  CA  LEU    97      26.666  25.954  31.585  1.00                 C  
ATOM    436  C   LEU    97      27.186  26.812  32.736  1.00                 C  
ATOM    437  O   LEU    97      27.235  26.376  33.884  1.00                 O  
ATOM    438  CB  LEU    97      27.643  24.827  31.245  1.00                 C  
ATOM    439  CG  LEU    97      27.191  23.840  30.166  1.00                 C  
ATOM    440  CD1 LEU    97      28.293  22.838  29.859  1.00                 C  
ATOM    441  CD2 LEU    97      25.923  23.118  30.595  1.00                 C  
ATOM    442  N   ALA    98      27.378  28.069  32.625  1.00                 N  
ATOM    443  CA  ALA    98      27.850  28.877  33.733  1.00                 C  
ATOM    444  C   ALA    98      26.691  29.783  34.107  1.00                 C  
ATOM    445  O   ALA    98      26.646  30.388  35.181  1.00                 O  
ATOM    446  CB  ALA    98      29.099  29.647  33.333  1.00                 C  
ATOM    447  N   MET    99      25.728  29.877  33.195  1.00                 N  
ATOM    448  CA  MET    99      24.555  30.703  33.429  1.00                 C  
ATOM    449  C   MET    99      23.463  29.894  34.130  1.00                 C  
ATOM    450  O   MET    99      22.687  30.424  34.930  1.00                 O  
ATOM    451  CB  MET    99      24.032  31.277  32.111  1.00                 C  
ATOM    452  SD  MET    99      24.356  32.862  29.861  1.00                 S  
ATOM    453  CE  MET    99      23.015  33.921  30.397  1.00                 C  
ATOM    454  CG  MET    99      24.975  32.267  31.447  1.00                 C  
ATOM    455  N   GLU   100      23.383  28.595  33.845  1.00                 N  
ATOM    456  CA  GLU   100      22.402  27.750  34.524  1.00                 C  
ATOM    457  C   GLU   100      22.933  27.575  35.947  1.00                 C  
ATOM    458  O   GLU   100      22.215  27.714  36.942  1.00                 O  
ATOM    459  CB  GLU   100      22.231  26.424  33.780  1.00                 C  
ATOM    460  CD  GLU   100      19.794  26.049  34.330  1.00                 C  
ATOM    461  CG  GLU   100      21.203  25.492  34.401  1.00                 C  
ATOM    462  OE1 GLU   100      19.552  26.948  33.497  1.00                 O  
ATOM    463  OE2 GLU   100      18.933  25.586  35.107  1.00                 O  
ATOM    464  N   ASN   101      24.225  27.262  36.039  1.00                 N  
ATOM    465  CA  ASN   101      24.918  27.068  37.312  1.00                 C  
ATOM    466  C   ASN   101      24.659  28.253  38.228  1.00                 C  
ATOM    467  O   ASN   101      24.861  28.200  39.444  1.00                 O  
ATOM    468  CB  ASN   101      26.416  26.862  37.080  1.00                 C  
ATOM    469  CG  ASN   101      27.155  26.481  38.349  1.00                 C  
ATOM    470  OD1 ASN   101      26.887  25.438  38.945  1.00                 O  
ATOM    471  ND2 ASN   101      28.089  27.329  38.765  1.00                 N  
ATOM    472  N   GLN   102      24.200  29.348  37.635  1.00                 N  
ATOM    473  CA  GLN   102      23.924  30.570  38.372  1.00                 C  
ATOM    474  C   GLN   102      22.460  30.691  38.760  1.00                 C  
ATOM    475  O   GLN   102      22.119  30.910  39.926  1.00                 O  
ATOM    476  CB  GLN   102      24.336  31.795  37.553  1.00                 C  
ATOM    477  CD  GLN   102      25.108  33.221  39.489  1.00                 C  
ATOM    478  CG  GLN   102      24.186  33.115  38.291  1.00                 C  
ATOM    479  OE1 GLN   102      26.321  33.047  39.369  1.00                 O  
ATOM    480  NE2 GLN   102      24.535  33.508  40.652  1.00                 N  
ATOM    481  N   ALA   103      21.560  30.551  37.789  1.00                 N  
ATOM    482  CA  ALA   103      20.146  30.645  38.111  1.00                 C  
ATOM    483  C   ALA   103      19.841  29.508  39.076  1.00                 C  
ATOM    484  O   ALA   103      18.889  29.553  39.860  1.00                 O  
ATOM    485  CB  ALA   103      19.308  30.573  36.844  1.00                 C  
ATOM    486  N   LEU   104      20.665  28.461  39.023  1.00                 N  
ATOM    487  CA  LEU   104      20.512  27.330  39.932  1.00                 C  
ATOM    488  C   LEU   104      21.024  27.770  41.301  1.00                 C  
ATOM    489  O   LEU   104      20.992  27.023  42.282  1.00                 O  
ATOM    490  CB  LEU   104      21.268  26.110  39.402  1.00                 C  
ATOM    491  CG  LEU   104      20.770  25.526  38.078  1.00                 C  
ATOM    492  CD1 LEU   104      21.680  24.401  37.610  1.00                 C  
ATOM    493  CD2 LEU   104      19.339  25.028  38.215  1.00                 C  
ATOM    494  N   LYS   105      21.408  29.004  41.396  1.00                 N  
ATOM    495  CA  LYS   105      22.040  29.574  42.575  1.00                 C  
ATOM    496  C   LYS   105      21.299  30.866  42.922  1.00                 C  
ATOM    497  O   LYS   105      21.268  31.291  44.079  1.00                 O  
ATOM    498  CB  LYS   105      23.528  29.821  42.319  1.00                 C  
ATOM    499  CD  LYS   105      25.804  28.873  41.853  1.00                 C  
ATOM    500  CE  LYS   105      26.622  27.604  41.671  1.00                 C  
ATOM    501  CG  LYS   105      24.336  28.555  42.085  1.00                 C  
ATOM    502  NZ  LYS   105      28.057  27.901  41.411  1.00                 N  
ATOM    503  N   SER   106      20.694  31.480  41.907  1.00                 N  
ATOM    504  CA  SER   106      19.947  32.721  42.090  1.00                 C  
ATOM    505  C   SER   106      18.549  32.407  42.624  1.00                 C  
ATOM    506  O   SER   106      17.995  33.172  43.421  1.00                 O  
ATOM    507  CB  SER   106      19.865  33.496  40.774  1.00                 C  
ATOM    508  OG  SER   106      19.096  32.793  39.814  1.00                 O  
ATOM    509  N   GLU   107      17.988  31.275  42.188  1.00                 N  
ATOM    510  CA  GLU   107      16.655  30.856  42.628  1.00                 C  
ATOM    511  C   GLU   107      16.740  29.864  43.787  1.00                 C  
ATOM    512  O   GLU   107      15.738  29.581  44.447  1.00                 O  
ATOM    513  CB  GLU   107      15.877  30.237  41.465  1.00                 C  
ATOM    514  CD  GLU   107      14.829  30.550  39.189  1.00                 C  
ATOM    515  CG  GLU   107      15.577  31.205  40.333  1.00                 C  
ATOM    516  OE1 GLU   107      14.619  29.320  39.243  1.00                 O  
ATOM    517  OE2 GLU   107      14.454  31.267  38.237  1.00                 O  
ATOM    518  N   SER   108      17.938  29.330  44.020  1.00                 N  
ATOM    519  CA  SER   108      18.164  28.407  45.128  1.00                 C  
ATOM    520  C   SER   108      18.462  29.267  46.361  1.00                 C  
ATOM    521  O   SER   108      18.392  28.803  47.503  1.00                 O  
ATOM    522  CB  SER   108      19.305  27.443  44.798  1.00                 C  
ATOM    523  OG  SER   108      20.541  28.129  44.702  1.00                 O  
ATOM    524  N   GLY   109      18.790  30.531  46.110  1.00                 N  
ATOM    525  CA  GLY   109      19.093  31.481  47.173  1.00                 C  
ATOM    526  C   GLY   109      17.799  32.132  47.680  1.00                 C  
ATOM    527  O   GLY   109      17.742  32.636  48.805  1.00                 O  
ATOM    528  N   SER   110      16.764  32.111  46.840  1.00                 N  
ATOM    529  CA  SER   110      15.461  32.684  47.183  1.00                 C  
ATOM    530  C   SER   110      14.573  31.622  47.848  1.00                 C  
ATOM    531  O   SER   110      13.492  31.928  48.364  1.00                 O  
ATOM    532  CB  SER   110      14.780  33.250  45.936  1.00                 C  
ATOM    533  OG  SER   110      14.434  32.217  45.030  1.00                 O  
ATOM    534  N   LEU   111      15.044  30.375  47.822  1.00                 N  
ATOM    535  CA  LEU   111      14.340  29.240  48.419  1.00                 C  
ATOM    536  C   LEU   111      14.935  29.000  49.810  1.00                 C  
ATOM    537  O   LEU   111      14.581  28.047  50.506  1.00                 O  
ATOM    538  CB  LEU   111      14.462  28.004  47.526  1.00                 C  
ATOM    539  CG  LEU   111      13.859  28.117  46.125  1.00                 C  
ATOM    540  CD1 LEU   111      14.124  26.854  45.321  1.00                 C  
ATOM    541  CD2 LEU   111      12.365  28.391  46.203  1.00                 C  
ATOM    542  N   GLN   112      15.858  29.881  50.193  1.00                 N  
ATOM    543  CA  GLN   112      16.526  29.824  51.491  1.00                 C  
ATOM    544  C   GLN   112      16.212  31.104  52.271  1.00                 C  
ATOM    545  O   GLN   112      16.238  31.110  53.500  1.00                 O  
ATOM    546  CB  GLN   112      18.034  29.643  51.310  1.00                 C  
ATOM    547  CD  GLN   112      18.017  27.117  51.356  1.00                 C  
ATOM    548  CG  GLN   112      18.423  28.361  50.591  1.00                 C  
ATOM    549  OE1 GLN   112      18.364  26.955  52.526  1.00                 O  
ATOM    550  NE2 GLN   112      17.277  26.233  50.697  1.00                 N  
ATOM    551  N   GLN   113      15.923  32.189  51.552  1.00                 N  
ATOM    552  CA  GLN   113      15.569  33.455  52.198  1.00                 C  
ATOM    553  C   GLN   113      14.077  33.424  52.528  1.00                 C  
ATOM    554  O   GLN   113      13.616  34.042  53.503  1.00                 O  
ATOM    555  CB  GLN   113      15.921  34.636  51.291  1.00                 C  
ATOM    556  CD  GLN   113      18.278  34.918  52.153  1.00                 C  
ATOM    557  CG  GLN   113      17.396  34.727  50.935  1.00                 C  
ATOM    558  OE1 GLN   113      18.208  35.946  52.827  1.00                 O  
ATOM    559  NE2 GLN   113      19.113  33.926  52.438  1.00                 N  
TER
