# Supplementary material for: Comparative Single-Cell Transcriptomics Reveals Novel Genes Involved in Bivalve Embryonic Shell Formation and Questions Ontogenetic Homology of Molluscan Shell Types
Source: Front Cell Dev Biol. 2022 Jun 9;10:883755. doi: 10.3389/fcell.2022.883755 (PMC9261976; doi:10.3389/fcell.2022.883755)
Supplement: Supplementary file 1 [file DataSheet1.ZIP › Supplementary_File1/s_f_2/summaryinfo]

# Description | Job id | Hit | Confidence (%) | Sequence identity (%) | Alignment coverage (%) | Hit info 1 | Hit info 2 | Hit info 3
Gene34726 | faf904e8878b0c21 | d1ywqa1 | 21.8 | 11 | 10 | FMN-dependent nitroreductase-like | FMN-dependent nitroreductase-like | NADH oxidase/flavin reductase
Gene38203 | 24e3dd8a4d7d0130 | c2lzlB_ | 29.8 | 44 | 2 |UNK | PDB header:membrane protein | Chain: B: PDB Molecule:fibroblast growth factor receptor 3;
Gene37577 | ac0710e54e0b7305 | c5t59D_ | 54.4 | 25 | 12 |2.41 | PDB header:cell cycle | Chain: D: PDB Molecule:klla0f02343p;
Gene153981 | f9dc4fb7f8738d90 | c1z23A_ | 100.0 | 32 | 16 |UNK | PDB header:cell adhesion | Chain: A: PDB Molecule:crk-associated substrate;
Gene23153 | 0de46c4eef8bc58e | d1jj2h_ | 27.6 | 19 | 22 | alpha/beta-Hammerhead | Ribosomal protein L16p/L10e | Ribosomal protein L10e
Gene26765 | 0597041fceaeb962 | c6h77B_ | 100.0 | 79 | 78 |2.10 | PDB header:signaling protein | Chain: B: PDB Molecule:ubiquitin-like modifier-activating enzyme 5;
Gene154497 | 7a77f6bb4db42cbc | c4mt6A_ | 100.0 | 56 | 55 |5.50 | PDB header:protein binding | Chain: A: PDB Molecule:rho guanine nucleotide exchange factor 9;
Gene33540 | cf1a3eb0e5a6149b | c4qdkB_ | 99.0 | 23 | 44 |1.70 | PDB header:transferase | Chain: B: PDB Molecule:magnesium-protoporphyrin o-methyltransferase;
Gene1623 | e2cc11b6187fa109 | c6jxrf_ | 81.3 | 26 | 3 |3.70 | PDB header:immune system | Chain: F: PDB Molecule:
Gene23849 | 93c2aa7a02a51c7f | c2xkxB_ | 100.0 | 37 | 35 |22.90 | PDB header:structural protein | Chain: B: PDB Molecule:disks large homolog 4;
Gene2228 | c81d8e1201a659d8 | d1e2ka_ | 47.7 | 18 | 14 | P-loop containing nucleoside triphosphate hydrolases | P-loop containing nucleoside triphosphate hydrolases | Nucleotide and nucleoside kinases
Gene154193 | 90a0a5b7c06198e0 | c3dihA_ | 100.0 | 41 | 34 |2.60 | PDB header:toxin | Chain: A: PDB Molecule:phospholipase a2 homolog, ammodytin l;
Gene29590 | 3cb6bf3552761fff | 
Gene34337 | 33e7a321046065fd | c4zelA_ | 100.0 | 27 | 89 |2.90 | PDB header:oxidoreductase | Chain: A: PDB Molecule:dopamine beta-hydroxylase;
Gene15064 | fd0c3bde93e4fc5d | c4gc5A_ | 100.0 | 48 | 92 |1.80 | PDB header:transferase | Chain: A: PDB Molecule:dimethyladenosine transferase 1, mitochondrial;
Gene30138 | c6395fa4108af8fd | c6labU_ | 99.7 | 48 | 52 |3.20 | PDB header:dna binding protein | Chain: U: PDB Molecule:histone h1.0;
Gene15786 | 3bda6c2ee7c79bdb | c2voyE_ | 30.1 | 33 | 12 |18.00 | PDB header:hydrolase | Chain: E: PDB Molecule:sarcoplasmic/endoplasmic reticulum calcium atpase 1;
Gene16093 | e7f2ffea052062fb | c5vaiR_ | 65.4 | 7 | 92 |4.10 | PDB header:signaling protein/hormone | Chain: R: PDB Molecule:uncharacterized protein;
Gene29213 | dbb288817cc15621 | c3eg9A_ | 100.0 | 79 | 97 |3.00 | PDB header:protein transport | Chain: A: PDB Molecule:protein transport protein sec23a;
Gene152816 | 555a0414c382eb96 | c3mkrB_ | 100.0 | 74 | 72 |2.60 | PDB header:transport protein | Chain: B: PDB Molecule:coatomer subunit alpha;
Gene21639 | 7b2b835bf677fd99 | c5ao6A_ | 95.6 | 25 | 68 |3.36 | PDB header:endocytosis | Chain: A: PDB Molecule:c-type mannose receptor 2;
Gene27560 | 40c6deb0bd8e930d | c3k71G_ | 100.0 | 21 | 80 |3.95 | PDB header:cell adhesion | Chain: G: PDB Molecule:integrin alpha-x;
Gene146723 | 7026db6428a508f9 | c1n7dA_ | 99.5 | 25 | 37 |3.70 | PDB header:lipid transport | Chain: A: PDB Molecule:low-density lipoprotein receptor;
Gene151069 | a842a2ee5725b860 | d1j03a_ | 99.8 | 46 | 8 | Cytochrome b5-like heme/steroid binding domain | Cytochrome b5-like heme/steroid binding domain | Steroid-binding domain
Gene32553 | bdcdf55ab67b648b | c1ta9A_ | 88.0 | 21 | 6 |1.90 | PDB header:oxidoreductase | Chain: A: PDB Molecule:glycerol dehydrogenase;
Gene20905 | 6d397a7b6813599b | c5ctiC_ | 77.8 | 25 | 12 |1.90 | PDB header:structural protein | Chain: C: PDB Molecule:collagen alpha-1(i) chain,collagen alpha-3(ix) chain;
Gene14752 | 6a3aaf4621768a65 | c2zouB_ | 100.0 | 19 | 43 |1.45 | PDB header:cell adhesion | Chain: B: PDB Molecule:spondin-1;
Gene41547 | 2ce464e069c34e0c | c5voxb_ | 35.6 | 32 | 21 |6.80 | PDB header:hydrolase | Chain: B: PDB Molecule:v-type proton atpase subunit b;
Gene1768 | 8c375beadd60a0f2 | c3egdC_ | 100.0 | 68 | 89 |2.70 | PDB header:protein transport | Chain: C: PDB Molecule:vesicle-trafficking protein sec22b;
Gene23103 | aa17028b5f39aeb6 | c1sseA_ | 18.2 | 50 | 17 |UNK | PDB header:transcription activator | Chain: A: PDB Molecule:ap-1 like transcription factor yap1;
Gene31485 | 3ea75918dab9de7f | c6m97A_ | 100.0 | 44 | 48 |3.03 | PDB header:transport protein | Chain: A: PDB Molecule:chimera protein of high affinity copper uptake protein 1
Gene31073 | b52348b55d1004c4 | c2x41A_ | 96.5 | 22 | 64 |2.05 | PDB header:hydrolase | Chain: A: PDB Molecule:beta-glucosidase;
Gene152834 | b507f06a72e28bbf | d1b72a_ | 99.9 | 81 | 22 | DNA/RNA-binding 3-helical bundle | Homeodomain-like | Homeodomain
Gene36132 | 4de60b2b25065f38 | c4j43A_ | 77.1 | 45 | 3 |2.20 | PDB header:oxidoreductase | Chain: A: PDB Molecule:pyld;
Gene41070 | 6eb09db0041a9d20 | d1a87a_ | 55.7 | 43 | 20 | Toxins' membrane translocation domains | Colicin | Colicin
Gene34387 | 10bcba81e2a94a10 | d2in1a1 | 100.0 | 81 | 94 | UBC-like | UBC-like | UFC1-like
Gene150989 | ccff1484f33fcd89 | c6o60C_ | 100.0 | 28 | 90 |2.50 | PDB header:transferase | Chain: C: PDB Molecule:f-box/lrr-repeat protein 2;
Gene2451 | 4ec379eeff072a4f | d2j4za1 | 100.0 | 72 | 61 | Protein kinase-like (PK-like) | Protein kinase-like (PK-like) | Protein kinases, catalytic subunit
Gene34388 | 8ff2ea22ffdcea72 | d1aqua_ | 100.0 | 20 | 85 | P-loop containing nucleoside triphosphate hydrolases | P-loop containing nucleoside triphosphate hydrolases | PAPS sulfotransferase
Gene1655 | d50a23f6c0e4d2bd | c5yelB_ | 99.8 | 26 | 90 |2.96 | PDB header:dna binding protein/dna | Chain: B: PDB Molecule:transcriptional repressor ctcf;
Gene14721 | 1e2c57398ea0d37b | d2py6a1 | 98.3 | 18 | 53 | S-adenosyl-L-methionine-dependent methyltransferases | S-adenosyl-L-methionine-dependent methyltransferases | FkbM-like
Gene16251 | 82cd232d6e83e541 | c2yrqA_ | 100.0 | 39 | 81 |UNK | PDB header:dna binding protein | Chain: A: PDB Molecule:high mobility group protein b1;
Gene26314 | 4c8ff2bc216194be | d1mkna_ | 20.1 | 15 | 38 | Midkine | Midkine | Midkine, a heparin-binding growth factor, N-terminal domain
Gene24754 | 0a0116fe216c7118 | c5oonA_ | 54.2 | 14 | 60 |2.60 | PDB header:membrane protein | Chain: A: PDB Molecule:undecaprenyl-diphosphatase;
Gene37627 | 06ffa33e55792f06 | d1jgga_ | 98.3 | 88 | 7 | DNA/RNA-binding 3-helical bundle | Homeodomain-like | Homeodomain
Gene33244 | b606be4a6ebeba63 | d1nxca_ | 100.0 | 59 | 55 | alpha/alpha toroid | Seven-hairpin glycosidases | Class I alpha-1;2-mannosidase, catalytic domain
Gene35710 | 3372f95b2ba46d55 | c7r6pA_ | 90.1 | 23 | 8 |UNK | PDB header:toxin | Chain: A: PDB Molecule:u-myrmeciitoxin(02)-mg1a;
Gene1757 | b8bd348d063d98f1 | c5mszA_ | 100.0 | 41 | 53 |1.10 | PDB header:oxidoreductase | Chain: A: PDB Molecule:thermobia domestica domestica aa15;
Gene14886 | beff0c5810a20562 | c4hydA_ | 99.5 | 19 | 79 |3.80 | PDB header:membrane protein | Chain: A: PDB Molecule:putative uncharacterized protein;
Gene24248 | 22871d8e27da6933 | c3syaA_ | 100.0 | 38 | 76 |2.98 | PDB header:metal transport | Chain: A: PDB Molecule:g protein-activated inward rectifier potassium channel 2;
Gene30624 | b18d83fa8c423de8 | c7jpuA_ | 100.0 | 20 | 47 |5.00 | PDB header:immune system | Chain: A: PDB Molecule:lymphocyte antigen 75;
Gene32680 | c3bc033b305bf159 | c4qrjA_ | 98.7 | 19 | 80 |2.20 | PDB header:hydrolase | Chain: A: PDB Molecule:putative 6-phosphogluconolactonase;
Gene152353 | f8167c5b0176c562 | c6mctG_ | 76.7 | 43 | 2 |1.90 | PDB header:de novo protein | Chain: G: PDB Molecule:mini-evgl membrane protein;
Gene150326 | 196e424f608b0e28 | c1l4aE_ | 67.4 | 38 | 11 |2.95 | PDB header:endocytosis/exocytosis | Chain: E: PDB Molecule:synaphin a;
Gene154364 | 61e98d926d5d359f | c7p2pB_ | 100.0 | 57 | 84 |4.90 | PDB header:membrane protein | Chain: B: PDB Molecule:signal peptidase complex subunit 3;
Gene33282 | 12d899bd23d6bf04 | c6wulB_ | 100.0 | 32 | 34 |3.20 | PDB header:membrane protein | Chain: B: PDB Molecule:bac_surface_ag domain-containing protein;
Gene153843 | 0af9c300a987aa1d | c6zzzA_ | 98.9 | 17 | 42 |2.54 | PDB header:protein transport | Chain: A: PDB Molecule:translocation protein sec62;
Gene38295 | 909077c9a0af6aa5 | c4s3hD_ | 14.5 | 48 | 1 |2.70 | PDB header:unknown function | Chain: D: PDB Molecule:mdb1;
Gene155848 | fa3660846f10dfb2 | c4euwA_ | 98.7 | 57 | 17 |2.77 | PDB header:transcription/dna | Chain: A: PDB Molecule:transcription factor sox-9;
Gene154029 | 7bd5128280036580 | d1914a2 | 99.9 | 51 | 74 | Signal recognition particle alu RNA binding heterodimer, SRP9/14 | Signal recognition particle alu RNA binding heterodimer, SRP9/14 | Signal recognition particle alu RNA binding heterodimer, SRP9/14
Gene37209 | 2c84275f33eb4df2 | c3cooB_ | 100.0 | 17 | 45 |2.00 | PDB header:cell adhesion | Chain: B: PDB Molecule:spondin-1;
Gene25093 | f62a162b715151b8 | d1s4ka_ | 24.1 | 44 | 10 | lambda repressor-like DNA-binding domains | lambda repressor-like DNA-binding domains | YdiL-like
Gene25774 | 392c5ed251e93004 | c5ntuB_ | 100.0 | 32 | 69 |2.58 | PDB header:signaling protein | Chain: B: PDB Molecule:growth/differentiation factor 8;
Gene148283 | 73da4be8c298669a | c6jxrn_ | 58.1 | 37 | 4 |3.70 | PDB header:immune system | Chain: N: PDB Molecule:
Gene149466 | 128ee0dafa7f97e1 | c6yvuB_ | 97.8 | 11 | 97 |7.50 | PDB header:cell cycle | Chain: B: PDB Molecule:structural maintenance of chromosomes protein 4;
Gene23214 | a13ee60ad2ae32ac | c7pedA_ | 99.8 | 22 | 26 |1.93 | PDB header:signaling protein | Chain: A: PDB Molecule:dep domain-containing mtor-interacting protein;
Gene28906 | 819a31fd12f5b275 | c2m0cA_ | 99.9 | 63 | 17 |UNK | PDB header:gene regulation | Chain: A: PDB Molecule:homeobox protein aristaless-like 4;
Gene37854 | 5acd143a4f5c261b | d1914a1 | 100.0 | 64 | 93 | Signal recognition particle alu RNA binding heterodimer, SRP9/14 | Signal recognition particle alu RNA binding heterodimer, SRP9/14 | Signal recognition particle alu RNA binding heterodimer, SRP9/14
Gene41228 | 71b1438280455e01 | d1g4ia_ | 99.9 | 46 | 27 | Phospholipase A2, PLA2 | Phospholipase A2, PLA2 | Vertebrate phospholipase A2
Gene38135 | 3eddf22b43e5b47e | c4rrpB_ | 98.4 | 22 | 65 |2.79 | PDB header:immune system | Chain: B: PDB Molecule:fab antibody, light chain;
Gene24222 | 33bfe8e9068f51a5 | c3syaA_ | 100.0 | 38 | 62 |2.98 | PDB header:metal transport | Chain: A: PDB Molecule:g protein-activated inward rectifier potassium channel 2;
Gene33695 | 513900a98fbc69ef | d1x2na1 | 99.7 | 65 | 11 | DNA/RNA-binding 3-helical bundle | Homeodomain-like | Homeodomain
Gene37070 | 7851265ec0eee884 | c5cwsE_ | 39.3 | 48 | 5 |3.77 | PDB header:protein transport | Chain: E: PDB Molecule:nucleoporin nup57;
Gene21353 | 7e4b2d9241296e55 | c2ow7A_ | 100.0 | 30 | 97 |1.77 | PDB header:hydrolase | Chain: A: PDB Molecule:alpha-mannosidase 2;
Gene27806 | c6c5079373f95afd | c4g50A_ | 100.0 | 30 | 76 |1.75 | PDB header:isomerase, protein binding | Chain: A: PDB Molecule:ubiquitin-like protein smt3, peptidyl-prolyl cis-trans
Gene38115 | efd37e3cf07f6d19 | c5e6mA_ | 94.5 | 55 | 29 |2.93 | PDB header:ligase/rna | Chain: A: PDB Molecule:glycine--trna ligase;
Gene14885 | 32fa21eb76f45ceb | c7oi8q_ | 100.0 | 27 | 56 |3.50 | PDB header:ribosome | Chain: Q: PDB Molecule:39s ribosomal protein l19, mitochondrial;
Gene16630 | feb4b64c43b34918 | c3a5tB_ | 99.3 | 38 | 30 |2.80 | PDB header:transcription regulator/dna | Chain: B: PDB Molecule:transcription factor mafg;
Gene150587 | ce823febe126c6c3 | c5wjqD_ | 100.0 | 23 | 12 |2.79 | PDB header:gene regulation/dna | Chain: D: PDB Molecule:zinc finger protein 568;
Gene39693 | 1b0a12c69825721b | c6s7tG_ | 100.0 | 62 | 95 |3.50 | PDB header:transferase | Chain: G: PDB Molecule:dolichyl-diphosphooligosaccharide--protein
Gene152349 | ef0d92705b749c4a | c5f3xB_ | 96.4 | 38 | 12 |2.65 | PDB header:structural protein/protein binding | Chain: B: PDB Molecule:ankyrin repeat and sam domain-containing protein 4b;
Gene17090 | a8a9c405f17ced69 | c3hqvB_ | 99.8 | 26 | 80 |5.16 | PDB header:structural protein, contractile protein | Chain: B: PDB Molecule:collagen alpha-2(i) chain;
Gene153337 | f9f74c05bd6e695e | c6s7tD_ | 100.0 | 70 | 82 |3.50 | PDB header:transferase | Chain: D: PDB Molecule:dolichyl-diphosphooligosaccharide--protein
Gene150357 | aec84852ed21ba4f | c6r16K_ | 24.0 | 86 | 7 |2.75 | PDB header:structural protein | Chain: K: PDB Molecule:nesprin-4;
Gene147919 | b3a76c4c004dd691 | c2fvgA_ | 25.8 | 14 | 28 |2.01 | PDB header:hydrolase | Chain: A: PDB Molecule:endoglucanase;
Gene17527 | 580de078c4ae0b28 | d1t0ga_ | 100.0 | 39 | 80 | Cytochrome b5-like heme/steroid binding domain | Cytochrome b5-like heme/steroid binding domain | Steroid-binding domain
Gene37781 | f3ca929d30ee94eb | c3x29A_ | 99.1 | 26 | 91 |3.70 | PDB header:cell adhesion | Chain: A: PDB Molecule:claudin-19;
Gene22997 | d7e9c520fa3b0a88 | c3utoA_ | 100.0 | 33 | 98 |2.40 | PDB header:transferase | Chain: A: PDB Molecule:twitchin;
Gene34392 | 6f1a87df5f74d376 | c5xj2C_ | 85.7 | 33 | 25 |2.84 | PDB header:transferase/rna | Chain: C: PDB Molecule:uncharacterized rna methyltransferase sp_1029;
Gene14773 | ac0d55f8ad7daff1 | c3ek7A_ | 100.0 | 23 | 97 |1.85 | PDB header:fluorescent protein | Chain: A: PDB Molecule:myosin light chain kinase, green fluorescent protein,
