# Supplementary material for: Comparative Single-Cell Transcriptomics Reveals Novel Genes Involved in Bivalve Embryonic Shell Formation and Questions Ontogenetic Homology of Molluscan Shell Types
Source: Front Cell Dev Biol. 2022 Jun 9;10:883755. doi: 10.3389/fcell.2022.883755 (PMC9261976; doi:10.3389/fcell.2022.883755)
Supplement: Supplementary file 1 [file DataSheet1.ZIP › Supplementary_File1/s_f_2/summaryinfo_extended]

# Job Description|Job ID|Rank|Template/Model|Confidence|Sequence ID|Qstart|Qend|Resolution|Template Info
Gene34726|faf904e8878b0c21|1|d1ywqa1.1.pdb|0.218|11|189|223|2.30|PDB header: oxidoreductase| Chain: A: PDB Molecule: nitroreductase family protein;| PDBTitle: crystal structure of a nitroreductase family protein from bacillus2 cereus atcc 14579|
Gene34726|faf904e8878b0c21|2|c3n2sD_.2.pdb|0.194|21|187|224|1.95|PDB header: oxidoreductase| Chain: D: PDB Molecule: nadph-dependent nitro/flavin reductase;| PDBTitle: structure of nfra1 nitroreductase from b. subtilis|
Gene34726|faf904e8878b0c21|3|d1o20a_.3.pdb|0.173|17|228|264|2.00|PDB header: oxidoreductase| Chain: A: PDB Molecule: gamma-glutamyl phosphate reductase;| PDBTitle: crystal structure of gamma-glutamyl phosphate reductase (tm0293) from2 thermotoga maritima at 2.00 a resolution|
Gene34726|faf904e8878b0c21|4|c2wqfA_.4.pdb|0.16|14|187|229|1.35|PDB header: oxidoreductase| Chain: A: PDB Molecule: copper induced nitroreductase d;| PDBTitle: crystal structure of the nitroreductase cind from2 lactococcus lactis in complex with fmn|
Gene34726|faf904e8878b0c21|5|c3vfqA_.5.pdb|0.146|29|211|238|2.80|PDB header: transferase| Chain: A: PDB Molecule: poly [adp-ribose] polymerase 14;| PDBTitle: human parp14 (artd8, bal2) - macro domains 1 and 2 in complex with2 adenosine-5-diphosphoribose|
Gene34726|faf904e8878b0c21|6|d1zcha1.6.pdb|0.141|18|187|224|1.85|PDB header: oxidoreductase| Chain: A: PDB Molecule: hypothetical oxidoreductase ycnd;| PDBTitle: structure of the hypothetical oxidoreductase ycnd from bacillus2 subtilis|
Gene34726|faf904e8878b0c21|7|d1f5va_.7.pdb|0.137|16|175|225|1.70|PDB header: oxidoreductase| Chain: A: PDB Molecule: oxygen-insensitive nadph nitroreductase;| PDBTitle: structure and site-directed mutagenesis of a flavoprotein2 from escherichia coli that reduces nitrocompounds.3 alteration of pyridine nucleotide binding by a single4 amino acid substitution|
Gene34726|faf904e8878b0c21|8|d1bkja_.8.pdb|0.135|24|187|224|1.80|PDB header: oxidoreductase| Chain: A: PDB Molecule: nadph-flavin oxidoreductase;| PDBTitle: nadph:fmn oxidoreductase from vibrio harveyi|
Gene34726|faf904e8878b0c21|9|c5m3iB_.9.pdb|0.131|25|211|238|2.17|PDB header: antitoxin| Chain: B: PDB Molecule: rnase iii inhibitor;| PDBTitle: macrodomain of mycobacterium tuberculosis darg|
Gene34726|faf904e8878b0c21|10|c3gqeA_.10.pdb|0.126|25|211|238|2.30|PDB header: viral protein| Chain: A: PDB Molecule: non-structural protein 3;| PDBTitle: crystal structure of macro domain of venezuelan equine encephalitis2 virus|
Gene34726|faf904e8878b0c21|11|d1ujqa_.11.pdb|0.123|22|180|259|2.10|PDB header: lyase| Chain: A: PDB Molecule: probable methylisocitrate lyase;| PDBTitle: crystal structure of 2-methylisocitrate lyase (prpb) from2 salmonella enterica serovar typhimurium|
Gene34726|faf904e8878b0c21|12|c5m31A_.12.pdb|0.122|25|211|238|1.67|PDB header: antitoxin| Chain: A: PDB Molecule: appr-1-p processing domain protein;| PDBTitle: macrodomain of thermus aquaticus darg|
Gene34726|faf904e8878b0c21|13|d1o66a_.13.pdb|0.115|19|206|231|1.75|PDB header: transferase| Chain: A: PDB Molecule: 3-methyl-2-oxobutanoate hydroxymethyltransferase;| PDBTitle: crystal structure of 3-methyl-2-oxobutanoate hydroxymethyltransferase|
Gene34726|faf904e8878b0c21|14|c3m0zD_.14.pdb|0.112|42|296|314|1.20|PDB header: lyase| Chain: D: PDB Molecule: putative aldolase;| PDBTitle: crystal structure of putative aldolase from klebsiella pneumoniae.|
Gene34726|faf904e8878b0c21|15|d1un7a2.15.pdb|0.109|19|23|64|2.05|PDB header: hydrolase| Chain: A: PDB Molecule: n-acetylglucosamine-6-phosphate deacetylase;| PDBTitle: the 3-d structure of the n-acetylglucosamine-6-phosphate2 deacetylase, naga, from bacillus subtilis: a member of the3 urease superfamily|
Gene34726|faf904e8878b0c21|16|d2gp4a1.16.pdb|0.108|11|169|193|2.49|PDB header: lyase| Chain: A: PDB Molecule: 6-phosphogluconate dehydratase;| PDBTitle: structure of [fes]cluster-free apo form of 6-phosphogluconate2 dehydratase from shewanella oneidensis|
Gene34726|faf904e8878b0c21|17|c5iitC_.17.pdb|0.106|21|211|238|2.13|PDB header: inositol phosphate binding protein| Chain: C: PDB Molecule: vacuolar transporter chaperone 4,core histone macro-h2a.1;| PDBTitle: structure of spx domain of the yeast inorganic polyphophate polymerase2 vtc4 crystallized by carrier-driven crystallization in fusion with3 the macro domain of human histone macroh2a1.1|
Gene34726|faf904e8878b0c21|18|c5heiE_.18.pdb|0.099|20|175|224|2.84|PDB header: oxidoreductase| Chain: E: PDB Molecule: nfra2;| PDBTitle: structure of b. megaterium nfra2|
Gene34726|faf904e8878b0c21|19|c2qtyB_.19.pdb|0.096|23|184|219|1.80|PDB header: hydrolase| Chain: B: PDB Molecule: poly(adp-ribose) glycohydrolase arh3;| PDBTitle: crystal structure of mouse adp-ribosylhydrolase 3 (marh3)|
Gene34726|faf904e8878b0c21|20|c2eeeA_.20.pdb|0.095|21|211|238|UNK|PDB header: gene regulation| Chain: A: PDB Molecule: uncharacterized protein c6orf130;| PDBTitle: solution structure of the a1pp domain from human protein c6orf130|
# Job Description|Job ID|Rank|Template/Model|Confidence|Sequence ID|Qstart|Qend|Resolution|Template Info
Gene38203|24e3dd8a4d7d0130|1|c2lzlB_.1.pdb|0.298|44|6|14|UNK|PDB header: membrane protein| Chain: B: PDB Molecule: fibroblast growth factor receptor 3;| PDBTitle: fgfr3tm|
Gene38203|24e3dd8a4d7d0130|2|d1xmeb2.2.pdb|0.29|42|5|16|2.30|PDB header: oxidoreductase| Chain: B: PDB Molecule: cytochrome c oxidase polypeptide ii;| PDBTitle: structure of recombinant cytochrome ba3 oxidase from thermus2 thermophilus|
Gene38203|24e3dd8a4d7d0130|3|c7ncrA_.3.pdb|0.274|40|3|17|2.90|PDB header: virus like particle| Chain: A: PDB Molecule: coat protein;| PDBTitle: cryo-em structure of pepper cryptic virus 1 vlp|
Gene38203|24e3dd8a4d7d0130|4|c5kzoA_.4.pdb|0.231|67|7|15|UNK|PDB header: transcription| Chain: A: PDB Molecule: neurogenic locus notch homolog protein 1;| PDBTitle: notch1 transmembrane and associated juxtamembrane segment|
Gene38203|24e3dd8a4d7d0130|5|c2latA_.5.pdb|0.215|40|6|15|UNK|PDB header: membrane protein| Chain: A: PDB Molecule: dolichyl-diphosphooligosaccharide--protein| PDBTitle: solution structure of a human minimembrane protein ost4|
Gene38203|24e3dd8a4d7d0130|6|c6bhpC_.6.pdb|0.14|73|6|16|3.21|PDB header: membrane protein| Chain: C: PDB Molecule: membrane protein;| PDBTitle: crystal structure of the chlamydomonas reinhardtii lci1 channel|
Gene38203|24e3dd8a4d7d0130|7|c6bhpA_.7.pdb|0.14|73|6|16|3.21|PDB header: membrane protein| Chain: A: PDB Molecule: membrane protein;| PDBTitle: crystal structure of the chlamydomonas reinhardtii lci1 channel|
Gene38203|24e3dd8a4d7d0130|8|c6m49A_.8.pdb|0.139|25|4|15|3.70|PDB header: membrane protein| Chain: A: PDB Molecule: insulin-induced gene 2 protein;| PDBTitle: cryo-em structure of scap/insig complex in the present of 25-hydroxyl2 cholesterol.|
Gene38203|24e3dd8a4d7d0130|9|c3jcul_.9.pdb|0.125|40|5|14|3.20|PDB header: membrane protein| Chain: L: PDB Molecule: protein photosystem ii reaction center protein l;| PDBTitle: cryo-em structure of spinach psii-lhcii supercomplex at 3.2 angstrom2 resolution|
Gene38203|24e3dd8a4d7d0130|10|c4xydB_.10.pdb|0.106|36|3|16|2.85|PDB header: oxidoreductase| Chain: B: PDB Molecule: norc-like protein;| PDBTitle: nitric oxide reductase from roseobacter denitrificans (rdnor)|
Gene38203|24e3dd8a4d7d0130|11|c7b0pA_.11.pdb|0.08|36|2|15|1.94|PDB header: membrane protein| Chain: A: PDB Molecule: hypothetical membrane spanning protein;| PDBTitle: in meso structure of the membrane integral lipoprotein intramolecular2 transacylase lit from bacillus cereus in space group p21212|
Gene38203|24e3dd8a4d7d0130|12|c1y4eA_.12.pdb|0.078|45|1|11|UNK|PDB header: membrane protein| Chain: A: PDB Molecule: sodium/hydrogen exchanger 1;| PDBTitle: nmr structure of transmembrane segment iv of the nhe1 isoform of the2 na+/h+ exchanger|
Gene38203|24e3dd8a4d7d0130|13|c6gifA_.13.pdb|0.071|33|4|15|UNK|PDB header: toxin| Chain: A: PDB Molecule: aapa1;| PDBTitle: aapa1 v26a toxin from helicobacter pylori 26695|
Gene38203|24e3dd8a4d7d0130|14|c4xtrG_.14.pdb|0.071|56|5|13|2.05|PDB header: hydrolase/transport protein| Chain: G: PDB Molecule: pep12p;| PDBTitle: structure of get3 bound to the transmembrane domain of pep12|
Gene38203|24e3dd8a4d7d0130|15|c2jo1A_.15.pdb|0.069|33|7|15|UNK|PDB header: hydrolase regulator| Chain: A: PDB Molecule: phospholemman;| PDBTitle: structure of the na,k-atpase regulatory protein fxyd1 in micelles|
Gene38203|24e3dd8a4d7d0130|16|d1ulqa1.16.pdb|0.069|18|8|18|3.00|PDB header: transferase| Chain: A: PDB Molecule: putative acetyl-coa acetyltransferase;| PDBTitle: crystal structure of tt0182 from thermus thermophilus hb8|
Gene38203|24e3dd8a4d7d0130|17|c4pj0l_.17.pdb|0.064|20|5|14|2.44|PDB header: oxidoreductase, electron transport| Chain: L: PDB Molecule: photosystem ii reaction center protein l;| PDBTitle: structure of t.elongatus photosystem ii, rows of dimers crystal2 packing|
Gene38203|24e3dd8a4d7d0130|18|c4pj0L_.18.pdb|0.064|20|5|14|2.44|PDB header: oxidoreductase, electron transport| Chain: L: PDB Molecule: photosystem ii reaction center protein l;| PDBTitle: structure of t.elongatus photosystem ii, rows of dimers crystal2 packing|
Gene38203|24e3dd8a4d7d0130|19|c3a0hL_.19.pdb|0.062|20|5|14|4.00|PDB header: electron transport| Chain: L: PDB Molecule: photosystem ii reaction center protein l;| PDBTitle: crystal structure of i-substituted photosystem ii complex|
Gene38203|24e3dd8a4d7d0130|20|c4ub6L_.20.pdb|0.062|20|5|14|1.95|PDB header: electron transport, photosynthesis| Chain: L: PDB Molecule: photosystem ii reaction center protein l;| PDBTitle: native structure of photosystem ii (dataset-1) by a femtosecond x-ray2 laser|
# Job Description|Job ID|Rank|Template/Model|Confidence|Sequence ID|Qstart|Qend|Resolution|Template Info
Gene37577|ac0710e54e0b7305|1|c5t59D_.1.pdb|0.544|25|35|58|2.41|PDB header: cell cycle| Chain: D: PDB Molecule: klla0f02343p;| PDBTitle: structure of the mind complex shows a regulatory focus of yeast2 kinetochore assembly|
Gene37577|ac0710e54e0b7305|2|c5t58A_.2.pdb|0.457|25|35|58|3.21|PDB header: cell cycle| Chain: A: PDB Molecule: klla0f02343p;| PDBTitle: structure of the mind complex shows a regulatory focus of yeast2 kinetochore assembly|
Gene37577|ac0710e54e0b7305|3|c2ezdA_.3.pdb|0.368|50|115|122|UNK|PDB header: dna binding protein/dna| Chain: A: PDB Molecule: high mobility group protein hmg-i/hmg-y;| PDBTitle: solution structure of a complex of the second dna binding domain of2 human hmg-i(y) bound to dna dodecamer containing the prdii site of3 the interferon-beta promoter, nmr, minimized average structure|
Gene37577|ac0710e54e0b7305|4|c2ezeA_.4.pdb|0.349|50|115|122|UNK|PDB header: dna binding protein/dna| Chain: A: PDB Molecule: high mobility group protein hmg-i/hmg-y;| PDBTitle: solution structure of a complex of the second dna binding domain of2 human hmg-i(y) bound to dna dodecamer containing the prdii site of3 the interferon-beta promoter, nmr, 35 structures|
Gene37577|ac0710e54e0b7305|5|c5lskA_.5.pdb|0.329|21|35|58|3.50|PDB header: cell cycle| Chain: A: PDB Molecule: protein mis12 homolog;| PDBTitle: crystal structure of the human kinetochore mis12-cenp-c complex|
Gene37577|ac0710e54e0b7305|6|d1g3pa2.6.pdb|0.318|44|123|138|1.46|PDB header: viral protein| Chain: A: PDB Molecule: minor coat protein;| PDBTitle: crystal structure of the n-terminal domains of bacteriophage minor2 coat protein g3p|
Gene37577|ac0710e54e0b7305|7|c5wwlM_.7.pdb|0.315|21|35|58|2.40|PDB header: cell cycle| Chain: M: PDB Molecule: centromere protein mis12;| PDBTitle: crystal structure of the schizogenesis pombe kinetochore mis12c2 subcomplex|
Gene37577|ac0710e54e0b7305|8|c3dgsA_.8.pdb|0.278|44|123|138|1.90|PDB header: viral protein| Chain: A: PDB Molecule: coat protein a;| PDBTitle: changing the determinants of protein stability from covalent to non-2 covalent interactions by in-vitro evolution: a structural and3 energetic analysis|
Gene37577|ac0710e54e0b7305|9|c3abnC_.9.pdb|0.271|50|173|188|1.02|PDB header: structural protein| Chain: C: PDB Molecule: collagen-like peptide;| PDBTitle: crystal structure of (pro-pro-gly)4-hyp-asp-gly-(pro-pro-gly)4 at 1.022 a|
Gene37577|ac0710e54e0b7305|10|c3abnB_.10.pdb|0.232|50|173|188|1.02|PDB header: structural protein| Chain: B: PDB Molecule: collagen-like peptide;| PDBTitle: crystal structure of (pro-pro-gly)4-hyp-asp-gly-(pro-pro-gly)4 at 1.022 a|
Gene37577|ac0710e54e0b7305|11|c5x8rx_.11.pdb|0.229|45|167|187|3.70|PDB header: ribosome| Chain: X: PDB Molecule: | PDBTitle: structure of the 30s small subunit of chloroplast ribosome from2 spinach|
Gene37577|ac0710e54e0b7305|12|c5nhqA_.12.pdb|0.221|19|30|56|UNK|PDB header: viral protein| Chain: A: PDB Molecule: agnoprotein;| PDBTitle: nuclear magnetic resonance structure of the human polyoma jc virus2 agnoprotein|
Gene37577|ac0710e54e0b7305|13|c3c2gB_.13.pdb|0.22|58|175|186|2.50|PDB header: cell adhesion/transcription| Chain: B: PDB Molecule: sys-1 protein;| PDBTitle: crystal complex of sys-1/pop-1 at 2.5a resolution|
Gene37577|ac0710e54e0b7305|14|c2mj2A_.14.pdb|0.213|20|32|56|UNK|PDB header: viral protein| Chain: A: PDB Molecule: agnoprotein;| PDBTitle: structure of the dimerization domain of the human polyoma, jc virus2 agnoprotein is an amphipathic alpha-helix.|
Gene37577|ac0710e54e0b7305|15|d1r89a1.15.pdb|0.206|25|15|34|1.80|PDB header: transferase| Chain: A: PDB Molecule: trna nucleotidyltransferase;| PDBTitle: crystal structures of an archaeal class i cca-adding enzyme and its2 nucleotide complexes|
Gene37577|ac0710e54e0b7305|16|c3abnA_.16.pdb|0.179|50|173|188|1.02|PDB header: structural protein| Chain: A: PDB Molecule: collagen-like peptide;| PDBTitle: crystal structure of (pro-pro-gly)4-hyp-asp-gly-(pro-pro-gly)4 at 1.022 a|
Gene37577|ac0710e54e0b7305|17|d1danl3.17.pdb|0.179|67|158|166|2.00|PDB header: hydrolase/hydrolase inhibitor| Chain: L: PDB Molecule: blood coagulation factor viia light chain;| PDBTitle: complex of active site inhibited human blood coagulation factor viia2 with human recombinant soluble tissue factor|
Gene37577|ac0710e54e0b7305|18|c6n3qD_.18.pdb|0.166|25|144|180|3.68|PDB header: transport protein| Chain: D: PDB Molecule: protein translocation protein sec63;| PDBTitle: cryo-em structure of the yeast sec complex|
Gene37577|ac0710e54e0b7305|19|c2kl7A_.19.pdb|0.119|33|169|189|UNK|PDB header: signaling protein, structural protein| Chain: A: PDB Molecule: fibulin-4;| PDBTitle: solution nmr structure of the egf-like 1 domain of human fibulin-4.2 northeast structural genomics target hr6275|
Gene37577|ac0710e54e0b7305|20|c7ddqH_.20.pdb|0.112|22|136|187|2.84|PDB header: photosynthesis| Chain: H: PDB Molecule: photosynthetic reaction center subunit h;| PDBTitle: structure of rc-lh1-pufx from rhodobacter veldkampii|
# Job Description|Job ID|Rank|Template/Model|Confidence|Sequence ID|Qstart|Qend|Resolution|Template Info
Gene153981|f9dc4fb7f8738d90|1|c1z23A_.1.pdb|1|32|534|694|UNK|PDB header: cell adhesion| Chain: A: PDB Molecule: crk-associated substrate;| PDBTitle: the serine-rich domain from crk-associated substrate (p130cas)|
Gene153981|f9dc4fb7f8738d90|2|c5o2pA_.2.pdb|0.997|48|8|101|UNK|PDB header: structure from cyana 3.97| Chain: A: PDB Molecule: breast cancer anti-estrogen resistance 1,tyrosine-protein| PDBTitle: p130cas sh3 domain ptp-pest peptide chimera|
Gene153981|f9dc4fb7f8738d90|3|c2l81A_.3.pdb|1|28|533|693|UNK|PDB header: cell adhesion| Chain: A: PDB Molecule: enhancer of filamentation 1;| PDBTitle: solution nmr structure of the serine-rich domain of hef1 (enhancer of2 filamentation 1) from homo sapiens, northeast structural genomics3 consortium target hr5554a|
Gene153981|f9dc4fb7f8738d90|4|c1wyxA_.4.pdb|0.996|66|10|76|1.14|PDB header: cell adhesion| Chain: A: PDB Molecule: crk-associated substrate;| PDBTitle: the crystal structure of the p130cas sh3 domain at 1.1 a2 resolution|
Gene153981|f9dc4fb7f8738d90|5|c2creA_.5.pdb|0.995|56|11|73|UNK|PDB header: structural genomics, unknown function| Chain: A: PDB Molecule: hef-like protein;| PDBTitle: solution structure of rsgi ruh-036, an sh3 domain from human cdna|
Gene153981|f9dc4fb7f8738d90|6|c2d8jA_.6.pdb|0.994|42|12|73|UNK|PDB header: transferase| Chain: A: PDB Molecule: fyn-related kinase;| PDBTitle: solution structure of the sh3 domain of fyn-related kinase|
Gene153981|f9dc4fb7f8738d90|7|d1gbra_.7.pdb|0.995|36|3|71|UNK|PDB header: signal transduction protein| Chain: A: PDB Molecule: growth factor receptor-bound protein 2;| PDBTitle: orientation of peptide fragments from sos proteins bound to the n-2 terminal sh3 domain of grb2 determined by nmr spectroscopy|
Gene153981|f9dc4fb7f8738d90|8|c2o2oA_.8.pdb|0.995|33|4|79|UNK|PDB header: protein binding| Chain: A: PDB Molecule: sh3-domain kinase-binding protein 1;| PDBTitle: solution structure of domain b from human cin85 protein|
Gene153981|f9dc4fb7f8738d90|9|c2rf0D_.9.pdb|0.994|42|12|66|2.00|PDB header: transferase| Chain: D: PDB Molecule: mitogen-activated protein kinase kinase kinase 10;| PDBTitle: crystal structure of human mixed lineage kinase map3k10 sh3 domain|
Gene153981|f9dc4fb7f8738d90|10|c2d8hA_.10.pdb|0.994|36|9|73|UNK|PDB header: unknown function| Chain: A: PDB Molecule: sh3yl1 protein;| PDBTitle: solution structure of the sh3 domain of hypothetical protein sh3yl1|
Gene153981|f9dc4fb7f8738d90|11|c2dilA_.11.pdb|0.994|39|12|73|UNK|PDB header: cell adhesion| Chain: A: PDB Molecule: proline-serine-threonine phosphatase-interacting protein 1;| PDBTitle: solution structure of the sh3 domain of the human proline-serine-2 threonine phosphatase-interacting protein 1|
Gene153981|f9dc4fb7f8738d90|12|c5xg9A_.12.pdb|0.994|44|13|68|1.78|PDB header: contractile protein| Chain: A: PDB Molecule: unconventional myosin ib;| PDBTitle: crystal structure of peg-bound sh3 domain of myosin ib from entamoeba2 histolytica|
Gene153981|f9dc4fb7f8738d90|13|c2krnA_.13.pdb|0.994|42|13|68|UNK|PDB header: signaling protein| Chain: A: PDB Molecule: cd2-associated protein;| PDBTitle: high resolution structure of the second sh3 domain of cd2ap|
Gene153981|f9dc4fb7f8738d90|14|d1gria1.14.pdb|0.994|47|13|67|3.10|PDB header: signal transduction adaptor| Chain: A: PDB Molecule: growth factor bound protein 2;| PDBTitle: grb2|
Gene153981|f9dc4fb7f8738d90|15|c5f3yA_.15.pdb|0.978|35|12|76|3.41|PDB header: motor protein/protein binding| Chain: A: PDB Molecule: unconventional myosin-viib;| PDBTitle: crystal structure of myo7b n-myth4-ferm-sh3 in complex with anks4b cen|
Gene153981|f9dc4fb7f8738d90|16|c2yunA_.16.pdb|0.995|31|12|85|UNK|PDB header: protein transport| Chain: A: PDB Molecule: nostrin;| PDBTitle: solution structure of the sh3 domain of human nostrin|
Gene153981|f9dc4fb7f8738d90|17|c2drmB_.17.pdb|0.994|40|11|68|1.35|PDB header: contractile protein| Chain: B: PDB Molecule: acanthamoeba myosin ib;| PDBTitle: acanthamoeba myosin i sh3 domain bound to acan125|
Gene153981|f9dc4fb7f8738d90|18|c1wxuA_.18.pdb|0.996|30|10|82|UNK|PDB header: protein transport| Chain: A: PDB Molecule: peroxisomal biogenesis factor 13;| PDBTitle: solution structure of the sh3 domain of mouse peroxisomal biogenesis2 factor 13|
Gene153981|f9dc4fb7f8738d90|19|c1wi7A_.19.pdb|0.994|36|12|73|UNK|PDB header: protein binding| Chain: A: PDB Molecule: sh3-domain kinase binding protein 1;| PDBTitle: solution structure of the sh3 domain of sh3-domain kinase binding2 protein 1|
Gene153981|f9dc4fb7f8738d90|20|c1z9qA_.20.pdb|0.994|36|13|74|UNK|PDB header: oxidoreductase activator| Chain: A: PDB Molecule: neutrophil cytosol factor 4;| PDBTitle: solution structure of sh3 domain of p40phox|
# Job Description|Job ID|Rank|Template/Model|Confidence|Sequence ID|Qstart|Qend|Resolution|Template Info
Gene23153|0de46c4eef8bc58e|1|d1jj2h_.1.pdb|0.276|19|125|188|2.40|PDB header: ribosome| Chain: H: PDB Molecule: ribosomal protein l10e;| PDBTitle: fully refined crystal structure of the haloarcula2 marismortui large ribosomal subunit at 2.4 angstrom3 resolution|
Gene23153|0de46c4eef8bc58e|2|c6jieA_.2.pdb|0.24|18|131|198|1.75|PDB header: transcription| Chain: A: PDB Molecule: yaeo;| PDBTitle: yaeo bound to magnesium from vibrio cholerae o395|
Gene23153|0de46c4eef8bc58e|3|c5fztB_.3.pdb|0.2|42|203|214|2.10|PDB header: structural protein| Chain: B: PDB Molecule: rho gtpase-activating protein 7;| PDBTitle: the crystal structure of r7r8 in complex with a dlc12 fragment.|
Gene23153|0de46c4eef8bc58e|4|c1bqfA_.4.pdb|0.174|50|220|237|UNK|PDB header: hormone/growth factor| Chain: A: PDB Molecule: protein (growth-blocking peptide);| PDBTitle: growth-blocking peptide (gbp) from pseudaletia separata|
Gene23153|0de46c4eef8bc58e|5|d2io8a1.5.pdb|0.157|18|134|178|2.10|PDB header: ligase, hydrolase| Chain: A: PDB Molecule: bifunctional glutathionylspermidine| PDBTitle: e. coli bifunctional glutathionylspermidine2 synthetase/amidase incomplex with mg2+ and adp|
Gene23153|0de46c4eef8bc58e|6|c6j3gA_.6.pdb|0.151|43|169|191|1.95|PDB header: transferase| Chain: A: PDB Molecule: glutathione s-transferase;| PDBTitle: crystal structure of an apo form of the glutathione s-transferase,2 csgst83044, of ceriporiopsis subvermispora|
Gene23153|0de46c4eef8bc58e|7|d2hgsa4.7.pdb|0.146|86|128|134|2.10|PDB header: amine/carboxylate ligase| Chain: A: PDB Molecule: protein (glutathione synthetase);| PDBTitle: human glutathione synthetase|
Gene23153|0de46c4eef8bc58e|8|c4ln0C_.8.pdb|0.145|30|98|128|2.90|PDB header: transcription| Chain: C: PDB Molecule: transcription cofactor vestigial-like protein 4;| PDBTitle: crystal structure of the vgll4-tead4 complex|
Gene23153|0de46c4eef8bc58e|9|c5oetB_.9.pdb|0.138|14|128|134|2.57|PDB header: ligase| Chain: B: PDB Molecule: glutathione synthetase-like effector 30 (gpa-gss30-apo);| PDBTitle: the structure of a glutathione synthetase like-effector (gss30) from2 globodera pallida in apoform.|
Gene23153|0de46c4eef8bc58e|10|c3kalB_.10.pdb|0.136|86|128|134|1.90|PDB header: ligase| Chain: B: PDB Molecule: homoglutathione synthetase;| PDBTitle: structure of homoglutathione synthetase from glycine max in2 closed conformation with homoglutathione, adp, a sulfate3 ion, and three magnesium ions bound|
Gene23153|0de46c4eef8bc58e|11|c2hgsA_.11.pdb|0.131|86|128|134|2.10|PDB header: amine/carboxylate ligase| Chain: A: PDB Molecule: protein (glutathione synthetase);| PDBTitle: human glutathione synthetase|
Gene23153|0de46c4eef8bc58e|12|d1m0wa2.12.pdb|0.129|86|128|134|1.80|PDB header: ligase| Chain: A: PDB Molecule: glutathione synthetase;| PDBTitle: yeast glutathione synthase bound to gamma-glutamyl-cysteine, amp-pnp2 and 2 magnesium ions|
Gene23153|0de46c4eef8bc58e|13|c6zojj_.13.pdb|0.128|34|98|130|2.80|PDB header: translation| Chain: J: PDB Molecule: 40s ribosomal protein s9;| PDBTitle: sars-cov-2-nsp1-40s complex, composite map|
Gene23153|0de46c4eef8bc58e|14|c2ka7A_.14.pdb|0.127|31|141|156|UNK|PDB header: structural genomics, unknown function| Chain: A: PDB Molecule: glycine cleavage system h protein;| PDBTitle: nmr solution structure of tm0212 at 40 c|
Gene23153|0de46c4eef8bc58e|15|c5usrB_.15.pdb|0.125|27|62|76|3.09|PDB header: transferase| Chain: B: PDB Molecule: lyr motif-containing protein 4;| PDBTitle: crystal structure of human nfs1-isd11 in complex with e. coli acyl-2 carrier protein at 3.09 angstroms|
Gene23153|0de46c4eef8bc58e|16|c4imiA_.16.pdb|0.121|22|135|157|2.35|PDB header: hydrolase| Chain: A: PDB Molecule: symplekin;| PDBTitle: novel modifications on c-terminal domain of rna polymerase ii can2 fine- tune the phosphatase activity of ssu72.|
Gene23153|0de46c4eef8bc58e|17|c6tcbA_.17.pdb|0.121|70|15|24|1.35|PDB header: unknown function| Chain: A: PDB Molecule: uncharacterized protein pa2723;| PDBTitle: crystal structure of protein pa2723 from pseudomonas aeruginosa pao1|
Gene23153|0de46c4eef8bc58e|18|c2wyoC_.18.pdb|0.118|57|128|134|3.15|PDB header: ligase| Chain: C: PDB Molecule: glutathione synthetase;| PDBTitle: trypanosoma brucei glutathione synthetase|
Gene23153|0de46c4eef8bc58e|19|c6tl0B_.19.pdb|0.116|71|263|269|UNK|PDB header: intracellular vesicle trafficking| Chain: B: PDB Molecule: ankyrin repeat domain-containing protein 27;| PDBTitle: solution structure and 1h, 13c and 15n chemical shift assignments for2 the complex of vps29 with varp 687-747|
Gene23153|0de46c4eef8bc58e|20|c1cq0A_.20.pdb|0.105|70|199|208|UNK|PDB header: de novo protein| Chain: A: PDB Molecule: protein (new hypothalamic neuropeptide/orexin-b28);| PDBTitle: solution structure of a human hypocretin-2/orexin-b'solution structure2 of a human hypocretin-2/orexin-b '|
# Job Description|Job ID|Rank|Template/Model|Confidence|Sequence ID|Qstart|Qend|Resolution|Template Info
Gene26765|0597041fceaeb962|1|c6h77B_.1.pdb|1|79|29|341|2.10|PDB header: signaling protein| Chain: B: PDB Molecule: ubiquitin-like modifier-activating enzyme 5;| PDBTitle: e1 enzyme for ubiquitin like protein activation in complex with ubl|
Gene26765|0597041fceaeb962|2|c3gucB_.2.pdb|1|76|62|312|2.25|PDB header: transferase| Chain: B: PDB Molecule: ubiquitin-like modifier-activating enzyme 5;| PDBTitle: human ubiquitin-activating enzyme 5 in complex with amppnp|
Gene26765|0597041fceaeb962|3|c6yubA_.3.pdb|1|22|35|399|2.20|PDB header: transferase| Chain: A: PDB Molecule: adenylyltransferase and sulfurtransferase uba4;| PDBTitle: crystal structure of uba4 from chaetomium thermophilum|
Gene26765|0597041fceaeb962|4|d1jw9b_.4.pdb|1|27|42|303|1.70|PDB header: ligase| Chain: B: PDB Molecule: molybdopterin biosynthesis moeb protein;| PDBTitle: structure of the native moeb-moad protein complex|
Gene26765|0597041fceaeb962|5|c6yubB_.5.pdb|1|24|34|312|2.20|PDB header: transferase| Chain: B: PDB Molecule: adenylyltransferase and sulfurtransferase uba4;| PDBTitle: crystal structure of uba4 from chaetomium thermophilum|
Gene26765|0597041fceaeb962|6|c1zfnA_.6.pdb|1|24|39|303|2.75|PDB header: transferase| Chain: A: PDB Molecule: adenylyltransferase thif;| PDBTitle: structural analysis of escherichia coli thif|
Gene26765|0597041fceaeb962|7|c2nvuB_.7.pdb|1|25|61|304|2.80|PDB header: protein turnover, ligase| Chain: B: PDB Molecule: maltose binding protein/nedd8-activating enzyme e1| PDBTitle: structure of appbp1-uba3~nedd8-nedd8-mgatp-ubc12(c111a), a trapped2 ubiquitin-like protein activation complex|
Gene26765|0597041fceaeb962|8|c3kycB_.8.pdb|1|19|55|398|2.45|PDB header: ligase| Chain: B: PDB Molecule: sumo-activating enzyme subunit 2;| PDBTitle: human sumo e1 complex with a sumo1-amp mimic|
Gene26765|0597041fceaeb962|9|c3h9gA_.9.pdb|1|22|42|303|2.20|PDB header: transferase/antibiotic| Chain: A: PDB Molecule: mccb protein;| PDBTitle: crystal structure of e. coli mccb + mcca-n7isoasn|
Gene26765|0597041fceaeb962|10|c3kydB_.10.pdb|1|20|55|398|2.61|PDB header: ligase| Chain: B: PDB Molecule: sumo-activating enzyme subunit 2;| PDBTitle: human sumo e1~sumo1-amp tetrahedral intermediate mimic|
Gene26765|0597041fceaeb962|11|c1y8qD_.11.pdb|1|18|55|398|2.25|PDB header: ligase| Chain: D: PDB Molecule: ubiquitin-like 2 activating enzyme e1b;| PDBTitle: sumo e1 activating enzyme sae1-sae2-mg-atp complex|
Gene26765|0597041fceaeb962|12|c4p22A_.12.pdb|1|24|41|283|2.75|PDB header: ligase| Chain: A: PDB Molecule: ubiquitin-like modifier-activating enzyme 1;| PDBTitle: crystal structure of n-terminal fragments of e1|
Gene26765|0597041fceaeb962|13|d1yovb1.13.pdb|1|20|31|312|2.60|PDB header: signaling protein| Chain: B: PDB Molecule: ubiquitin-activating enzyme e1c;| PDBTitle: insights into the ubiquitin transfer cascade from the2 refined structure of the activating enzyme for nedd8|
Gene26765|0597041fceaeb962|14|c5ff5A_.14.pdb|1|21|17|293|2.93|PDB header: transferase| Chain: A: PDB Molecule: paaa;| PDBTitle: crystal structure of semet paaa|
Gene26765|0597041fceaeb962|15|c6xoiB_.15.pdb|1|21|59|396|2.00|PDB header: ligase/ligase inhibitor| Chain: B: PDB Molecule: sumo-activating enzyme subunit 2;| PDBTitle: structure of sumo1-ml00752641 adduct bound to sae|
Gene26765|0597041fceaeb962|16|c3gznB_.16.pdb|1|22|43|304|3.00|PDB header: protein binding/ligase| Chain: B: PDB Molecule: nedd8-activating enzyme e1 catalytic subunit;| PDBTitle: structure of nedd8-activating enzyme in complex with nedd8 and mln4924|
Gene26765|0597041fceaeb962|17|d1yova1.17.pdb|1|22|39|291|2.60|PDB header: signaling protein| Chain: A: PDB Molecule: amyloid protein-binding protein 1;| PDBTitle: insights into the ubiquitin transfer cascade from the2 refined structure of the activating enzyme for nedd8|
Gene26765|0597041fceaeb962|18|c3vh1A_.18.pdb|1|21|60|320|3.00|PDB header: metal binding protein| Chain: A: PDB Molecule: ubiquitin-like modifier-activating enzyme atg7;| PDBTitle: crystal structure of saccharomyces cerevisiae atg7 (1-595)|
Gene26765|0597041fceaeb962|19|c6dc6A_.19.pdb|1|24|44|269|3.14|PDB header: signaling protein/ligase| Chain: A: PDB Molecule: ubiquitin-like modifier-activating enzyme 1;| PDBTitle: crystal structure of human ubiquitin activating enzyme e1 (uba1) in2 complex with ubiquitin|
Gene26765|0597041fceaeb962|20|c4ii3A_.20.pdb|1|24|44|269|2.90|PDB header: ligase| Chain: A: PDB Molecule: ubiquitin-activating enzyme e1 1;| PDBTitle: crystal structure of s. pombe ubiquitin activating enzyme 1 (uba1) in2 complex with ubiquitin and atp/mg|
# Job Description|Job ID|Rank|Template/Model|Confidence|Sequence ID|Qstart|Qend|Resolution|Template Info
Gene154497|7a77f6bb4db42cbc|1|c4mt6A_.1.pdb|1|56|248|664|5.50|PDB header: protein binding| Chain: A: PDB Molecule: rho guanine nucleotide exchange factor 9;| PDBTitle: crystal structure of closed inactive collybistin|
Gene154497|7a77f6bb4db42cbc|2|c2dx1A_.2.pdb|1|58|245|659|2.36|PDB header: signaling protein| Chain: A: PDB Molecule: rho guanine nucleotide exchange factor 4;| PDBTitle: crystal structure of rhogef protein asef|
Gene154497|7a77f6bb4db42cbc|3|c2dfkA_.3.pdb|1|52|328|686|2.15|PDB header: cell cycle| Chain: A: PDB Molecule: collybistin ii;| PDBTitle: crystal structure of the cdc42-collybistin ii complex|
Gene154497|7a77f6bb4db42cbc|4|c4yonA_.4.pdb|1|37|322|659|1.95|PDB header: protein binding| Chain: A: PDB Molecule: phosphatidylinositol 3,4,5-trisphosphate-dependent rac| PDBTitle: p-rex1:rac1 complex|
Gene154497|7a77f6bb4db42cbc|5|d2dfka1.5.pdb|1|58|330|525|2.15|PDB header: cell cycle| Chain: A: PDB Molecule: collybistin ii;| PDBTitle: crystal structure of the cdc42-collybistin ii complex|
Gene154497|7a77f6bb4db42cbc|6|c5hzkB_.6.pdb|1|27|331|665|3.30|PDB header: signaling protein| Chain: B: PDB Molecule: intersectin-1,nph1-1,intersectin-1;| PDBTitle: crystal structure of photoinhibitable intersectin1 containing wildtype2 lov2 domain in complex with cdc42|
Gene154497|7a77f6bb4db42cbc|7|c3ksyA_.7.pdb|1|25|338|662|3.18|PDB header: signaling protein| Chain: A: PDB Molecule: son of sevenless homolog 1;| PDBTitle: crystal structure of the histone domain, dh-ph unit, and catalytic2 unit of the ras activator son of sevenless (sos)|
Gene154497|7a77f6bb4db42cbc|8|c1lb1C_.8.pdb|1|25|333|661|2.81|PDB header: signaling protein| Chain: C: PDB Molecule: guanine nucleotide exchange factor dbs;| PDBTitle: crystal structure of the dbl and pleckstrin homology domains of dbs in2 complex with rhoa|
Gene154497|7a77f6bb4db42cbc|9|c3bjiA_.9.pdb|1|24|332|666|2.60|PDB header: signaling protein| Chain: A: PDB Molecule: proto-oncogene vav;| PDBTitle: structural basis of promiscuous guanine nucleotide exchange2 by the t-cell essential vav1|
Gene154497|7a77f6bb4db42cbc|10|c4h6yA_.10.pdb|1|26|336|657|4.09|PDB header: signaling protein| Chain: A: PDB Molecule: ferm, rhogef and pleckstrin domain-containing protein 1;| PDBTitle: crystal structure of the dh-ph-ph domain of farp1|
Gene154497|7a77f6bb4db42cbc|11|c1dbhA_.11.pdb|1|24|335|656|2.30|PDB header: gene regulation| Chain: A: PDB Molecule: protein (human sos 1);| PDBTitle: dbl and pleckstrin homology domains from hsos1|
Gene154497|7a77f6bb4db42cbc|12|c3ky9B_.12.pdb|1|23|332|669|2.73|PDB header: apoptosis| Chain: B: PDB Molecule: proto-oncogene vav;| PDBTitle: autoinhibited vav1|
Gene154497|7a77f6bb4db42cbc|13|c4gzuB_.13.pdb|1|25|336|658|3.20|PDB header: signaling protein| Chain: B: PDB Molecule: ferm, rhogef and pleckstrin domain-containing protein 2;| PDBTitle: crystal structure of the dh-ph-ph domain of farp2|
Gene154497|7a77f6bb4db42cbc|14|c1xdvB_.14.pdb|1|24|338|662|4.10|PDB header: signaling protein| Chain: B: PDB Molecule: son of sevenless protein homolog 1;| PDBTitle: experimentally phased structure of human the son of2 sevenless protein at 4.1 ang.|
Gene154497|7a77f6bb4db42cbc|15|c1foeA_.15.pdb|1|22|332|663|2.80|PDB header: signaling protein, immune system/signali| Chain: A: PDB Molecule: t-lymphoma invasion and metastasis inducing| PDBTitle: crystal structure of rac1 in complex with the guanine2 nucleotide exchange region of tiam1|
Gene154497|7a77f6bb4db42cbc|16|c2vrwB_.16.pdb|1|23|334|666|1.85|PDB header: signaling protein| Chain: B: PDB Molecule: proto-oncogene vav;| PDBTitle: critical structural role for the ph and c1 domains of the2 vav1 exchange factor|
Gene154497|7a77f6bb4db42cbc|17|c3odoA_.17.pdb|1|21|314|656|2.90|PDB header: signaling protein| Chain: A: PDB Molecule: rho guanine nucleotide exchange factor 1;| PDBTitle: crystal structure of the dh/ph domains of p115-rhogef|
Gene154497|7a77f6bb4db42cbc|18|d2dfka2.18.pdb|0.999|44|526|682|2.15|PDB header: cell cycle| Chain: A: PDB Molecule: collybistin ii;| PDBTitle: crystal structure of the cdc42-collybistin ii complex|
Gene154497|7a77f6bb4db42cbc|19|c1ki1B_.19.pdb|1|21|329|665|2.30|PDB header: signaling protein| Chain: B: PDB Molecule: intersectin long form;| PDBTitle: guanine nucleotide exchange region of intersectin in complex with2 cdc42|
Gene154497|7a77f6bb4db42cbc|20|c6d8zA_.20.pdb|1|23|336|658|2.65|PDB header: signaling protein| Chain: A: PDB Molecule: triple functional domain protein;| PDBTitle: crystal structure of the c-terminal guanine exchange factor module of2 human trio|
# Job Description|Job ID|Rank|Template/Model|Confidence|Sequence ID|Qstart|Qend|Resolution|Template Info
Gene33540|cf1a3eb0e5a6149b|1|c4qdkB_.1.pdb|0.99|23|141|285|1.70|PDB header: transferase| Chain: B: PDB Molecule: magnesium-protoporphyrin o-methyltransferase;| PDBTitle: crystal structure of magnesium protoporphyrin ix methyltransferase2 (chlm) from synechocystis pcc 6803 with bound sah|
Gene33540|cf1a3eb0e5a6149b|2|d2a14a1.2.pdb|0.983|21|137|287|1.70|PDB header: transferase| Chain: A: PDB Molecule: indolethylamine n-methyltransferase;| PDBTitle: crystal structure of human indolethylamine n-2 methyltransferase with sah|
Gene33540|cf1a3eb0e5a6149b|3|c6ecvB_.3.pdb|0.985|23|149|288|1.80|PDB header: transferase| Chain: B: PDB Molecule: stid protein;| PDBTitle: stid o-mt residues 976-1266|
Gene33540|cf1a3eb0e5a6149b|4|c3grzA_.4.pdb|0.984|21|143|312|2.00|PDB header: transferase| Chain: A: PDB Molecule: ribosomal protein l11 methyltransferase;| PDBTitle: crystal structure of ribosomal protein l11 methylase from2 lactobacillus delbrueckii subsp. bulgaricus|
Gene33540|cf1a3eb0e5a6149b|5|c3cc8A_.5.pdb|0.983|22|153|287|1.64|PDB header: transferase| Chain: A: PDB Molecule: putative methyltransferase;| PDBTitle: crystal structure of a putative methyltransferase (bce_1332) from2 bacillus cereus atcc 10987 at 1.64 a resolution|
Gene33540|cf1a3eb0e5a6149b|6|c4htfA_.6.pdb|0.982|19|136|287|1.60|PDB header: transferase| Chain: A: PDB Molecule: s-adenosylmethionine-dependent methyltransferase;| PDBTitle: crystal structure of s-adenosylmethionine-dependent methyltransferase2 from escherichia coli in complex with s-adenosylmethionine.|
Gene33540|cf1a3eb0e5a6149b|7|c2iipD_.7.pdb|0.98|20|142|284|2.05|PDB header: transferase| Chain: D: PDB Molecule: nicotinamide n-methyltransferase;| PDBTitle: human nicotinamide n-methyltransferase|
Gene33540|cf1a3eb0e5a6149b|8|c3dliB_.8.pdb|0.983|19|138|287|2.46|PDB header: transferase| Chain: B: PDB Molecule: methyltransferase;| PDBTitle: crystal structure of a sam dependent methyltransferase from2 archaeoglobus fulgidus|
Gene33540|cf1a3eb0e5a6149b|9|c2g8nB_.9.pdb|0.981|20|146|287|2.15|PDB header: transferase| Chain: B: PDB Molecule: phenylethanolamine n-methyltransferase;| PDBTitle: structure of hpnmt with inhibitor 3-hydroxymethyl-7-(n-4-2 chlorophenylaminosulfonyl)-thiq and adohcy|
Gene33540|cf1a3eb0e5a6149b|10|c3cggB_.10.pdb|0.976|21|144|287|2.00|PDB header: transferase| Chain: B: PDB Molecule: sam-dependent methyltransferase;| PDBTitle: crystal structure of tehb-like sam-dependent methyltransferase2 (np_600671.1) from corynebacterium glutamicum atcc 13032 kitasato at3 2.00 a resolution|
Gene33540|cf1a3eb0e5a6149b|11|c7l9uA_.11.pdb|0.983|17|138|304|1.55|PDB header: transferase| Chain: A: PDB Molecule: s-adenosylmethionine-dependent methyltransferase umaa;| PDBTitle: crystal structure of s-adenosylmethionine-dependent methyltransferase2 umaa from mycobacterium tuberculosis in complex with a 12-mer peg|
Gene33540|cf1a3eb0e5a6149b|12|c5mptA_.12.pdb|0.973|19|139|287|1.65|PDB header: transferase| Chain: A: PDB Molecule: citrinin polyketide synthase;| PDBTitle: structure of the citrinin polyketide synthase cmet domain|
Gene33540|cf1a3eb0e5a6149b|13|d2g72a1.13.pdb|0.981|17|146|309|2.00|PDB header: transferase| Chain: A: PDB Molecule: phenylethanolamine n-methyltransferase;| PDBTitle: structure of hpnmt with inhibitor 3-fluoromethyl-7-2 thiomorpholinosulfonamide-thiq and adomet|
Gene33540|cf1a3eb0e5a6149b|14|c5evjA_.14.pdb|0.976|23|160|284|2.40|PDB header: transferase| Chain: A: PDB Molecule: arsenite methyltransferase;| PDBTitle: x-ray crystal structure of crarsm, an arsenic (iii) s-2 adenosylmethionine methyltransferase from chlamydomonas reinhardtii|
Gene33540|cf1a3eb0e5a6149b|15|d1nv8a_.15.pdb|0.968|22|150|286|2.20|PDB header: transferase| Chain: A: PDB Molecule: hemk protein;| PDBTitle: n5-glutamine methyltransferase, hemk|
Gene33540|cf1a3eb0e5a6149b|16|c6hp1A_.16.pdb|0.987|18|136|289|1.90|PDB header: transferase| Chain: A: PDB Molecule: putative polyketide synthase;| PDBTitle: crystal structure of the o-methyltransferase from the trans-at pks2 multienzyme c0zgq3 of brevibacillus brevis|
Gene33540|cf1a3eb0e5a6149b|17|c2yr0A_.17.pdb|0.982|19|147|287|1.90|PDB header: transferase| Chain: A: PDB Molecule: hypothetical protein ttha0223;| PDBTitle: crystal structure of hypothetical methyltransferase ttha0223 from2 thermus thermophilus hb8|
Gene33540|cf1a3eb0e5a6149b|18|d1tpya_.18.pdb|0.982|16|138|304|2.20|PDB header: transferase| Chain: A: PDB Molecule: methoxy mycolic acid synthase 2;| PDBTitle: structure of the cyclopropane synthase mmaa2 from2 mycobacterium tuberculosis|
Gene33540|cf1a3eb0e5a6149b|19|c6negB_.19.pdb|0.985|18|141|287|1.95|PDB header: biosynthetic protein| Chain: B: PDB Molecule: (s)-scoulerine 9-o-methyltransferase;| PDBTitle: n191d, f205s mutant of scoulerine-9-o methyltransferase from2 thalictrum flavum complexed with s-adenosyl-l-homocysteine|
Gene33540|cf1a3eb0e5a6149b|20|c4ineB_.20.pdb|0.981|18|140|287|1.45|PDB header: transferase| Chain: B: PDB Molecule: protein pmt-2;| PDBTitle: crystal structure of n-methyl transferase (pmt-2) from caenorhabditis2 elegant complexed with s-adenosyl homocysteine and3 phosphoethanolamine|
# Job Description|Job ID|Rank|Template/Model|Confidence|Sequence ID|Qstart|Qend|Resolution|Template Info
Gene1623|e2cc11b6187fa109|1|c6jxrf_.1.pdb|0.813|26|447|477|3.70|PDB header: immune system| Chain: F: PDB Molecule: | PDBTitle: structure of human t cell receptor-cd3 complex|
Gene1623|e2cc11b6187fa109|2|c6jxrn_.2.pdb|0.645|32|447|477|3.70|PDB header: immune system| Chain: N: PDB Molecule: | PDBTitle: structure of human t cell receptor-cd3 complex|
Gene1623|e2cc11b6187fa109|3|c5yfpG_.3.pdb|0.561|21|268|379|4.40|PDB header: exocytosis| Chain: G: PDB Molecule: exocyst complex component exo70;| PDBTitle: cryo-em structure of the exocyst complex|
Gene1623|e2cc11b6187fa109|4|c6agfB_.4.pdb|0.56|13|441|479|3.20|PDB header: membrane protein| Chain: B: PDB Molecule: sodium channel subunit beta-1;| PDBTitle: structure of the human voltage-gated sodium channel nav1.4 in complex2 with beta1|
Gene1623|e2cc11b6187fa109|5|c2pftA_.5.pdb|0.534|12|268|379|2.25|PDB header: endocytosis/exocytosis| Chain: A: PDB Molecule: exocytosis protein;| PDBTitle: the crystal structure of mouse exo70 reveals unique features of the2 mammalian exocyst|
Gene1623|e2cc11b6187fa109|6|c7f5aE_.6.pdb|0.485|19|429|479|6.40|PDB header: membrane protein| Chain: E: PDB Molecule: neuropilin and tolloid-like protein 2;| PDBTitle: dnqx-bound gluk2-2xneto2 complex|
Gene1623|e2cc11b6187fa109|7|c7kamD_.7.pdb|0.438|21|458|499|3.80|PDB header: protein transport| Chain: D: PDB Molecule: protein transport protein sec63;| PDBTitle: cryo-em structure of the sec complex from t. lanuginosus, wild-type,2 class with sec62, plug-closed conformation|
Gene1623|e2cc11b6187fa109|8|c7kb5D_.8.pdb|0.351|24|458|495|3.80|PDB header: protein transport| Chain: D: PDB Molecule: protein translocation protein sec63;| PDBTitle: cryo-em structure of the sec complex from yeast, sec63 fn3 and2 residues 210-216 mutated|
Gene1623|e2cc11b6187fa109|9|c6h9iB_.9.pdb|0.345|69|622|634|2.29|PDB header: rna binding protein| Chain: B: PDB Molecule: csf5;| PDBTitle: csf5, crispr-cas type iv cas6 crrna endonuclease|
Gene1623|e2cc11b6187fa109|10|d1biaa3.10.pdb|0.335|38|33|53|2.30|PDB header: transcription regulation| Chain: A: PDB Molecule: bira bifunctional protein;| PDBTitle: the e. coli biotin holoenzyme synthetase(slash)bio2 repressor crystal structure delineates the biotin and dna-3 binding domains|
Gene1623|e2cc11b6187fa109|11|c7vu5B_.11.pdb|0.335|37|445|479|UNK|PDB header: immune system| Chain: B: PDB Molecule: t-cell-specific surface glycoprotein cd28;| PDBTitle: structure of the transmembrane domain of the cd28 dimer|
Gene1623|e2cc11b6187fa109|12|c7vu5A_.12.pdb|0.335|37|445|479|UNK|PDB header: immune system| Chain: A: PDB Molecule: t-cell-specific surface glycoprotein cd28;| PDBTitle: structure of the transmembrane domain of the cd28 dimer|
Gene1623|e2cc11b6187fa109|13|c6m1dB_.13.pdb|0.313|40|450|474|4.50|PDB header: membrane protein| Chain: B: PDB Molecule: angiotensin-converting enzyme 2;| PDBTitle: ace2-b0at1 complex, open conformation|
Gene1623|e2cc11b6187fa109|14|c1ncgA_.14.pdb|0.273|26|595|657|2.10|PDB header: cell adhesion protein| Chain: A: PDB Molecule: n-cadherin;| PDBTitle: structural basis of cell-cell adhesion by cadherins|
Gene1623|e2cc11b6187fa109|15|c3ff7B_.15.pdb|0.263|19|595|657|1.80|PDB header: cell adhesion/immune system| Chain: B: PDB Molecule: epithelial cadherin;| PDBTitle: structure of nk cell receptor klrg1 bound to e-cadherin|
Gene1623|e2cc11b6187fa109|16|c6n3qD_.16.pdb|0.255|24|458|495|3.68|PDB header: transport protein| Chain: D: PDB Molecule: protein translocation protein sec63;| PDBTitle: cryo-em structure of the yeast sec complex|
Gene1623|e2cc11b6187fa109|17|c1egpA_.17.pdb|0.252|56|370|385|2.00|PDB header: proteinase inhibitor| Chain: A: PDB Molecule: eglin-c;| PDBTitle: proteinase inhibitor eglin c with hydrolysed reactive center|
Gene1623|e2cc11b6187fa109|18|c5aezA_.18.pdb|0.237|28|638|684|1.47|PDB header: membrane protein| Chain: A: PDB Molecule: mep2;| PDBTitle: crystal structure of candida albicans mep2|
Gene1623|e2cc11b6187fa109|19|c6jhuA_.19.pdb|0.236|50|33|53|1.97|PDB header: ligase| Chain: A: PDB Molecule: biotin/lipoate protein ligase-like protein;| PDBTitle: crystal structure of biotin protein ligase from leishmania major in2 complex with biotinyl-5-amp|
Gene1623|e2cc11b6187fa109|20|c1nchA_.20.pdb|0.226|19|588|657|2.10|PDB header: cell adhesion protein| Chain: A: PDB Molecule: n-cadherin;| PDBTitle: structural basis of cell-cell adhesion by cadherins|
# Job Description|Job ID|Rank|Template/Model|Confidence|Sequence ID|Qstart|Qend|Resolution|Template Info
Gene23849|93c2aa7a02a51c7f|1|c2xkxB_.1.pdb|1|37|1195|1934|22.90|PDB header: structural protein| Chain: B: PDB Molecule: disks large homolog 4;| PDBTitle: single particle analysis of psd-95 in negative stain|
Gene23849|93c2aa7a02a51c7f|2|c4rm9A_.2.pdb|1|25|450|790|2.00|PDB header: peptide binding protein| Chain: A: PDB Molecule: ezrin;| PDBTitle: crystal structure of human ezrin in space group c2221|
Gene23849|93c2aa7a02a51c7f|3|c1e5wA_.3.pdb|1|27|450|763|2.7 |PDB header: membrane protein| Chain: A: PDB Molecule: moesin;| PDBTitle: structure of isolated ferm domain and first long helix of moesin|
Gene23849|93c2aa7a02a51c7f|4|c1sghA_.4.pdb|1|27|450|760|3.50|PDB header: structural protein| Chain: A: PDB Molecule: moesin;| PDBTitle: moesin ferm domain bound to ebp50 c-terminal peptide|
Gene23849|93c2aa7a02a51c7f|5|c2emtB_.5.pdb|1|26|450|764|2.80|PDB header: cell adhesion| Chain: B: PDB Molecule: radixin;| PDBTitle: crystal structure analysis of the radixin ferm domain complexed with2 adhesion molecule psgl-1|
Gene23849|93c2aa7a02a51c7f|6|c2i1jA_.6.pdb|1|26|450|762|2.10|PDB header: cell adhesion, membrane protein| Chain: A: PDB Molecule: moesin;| PDBTitle: moesin from spodoptera frugiperda at 2.1 angstroms resolution|
Gene23849|93c2aa7a02a51c7f|7|c2i1kA_.7.pdb|1|26|450|760|3.00|PDB header: cell adhesion, membrane protein| Chain: A: PDB Molecule: moesin;| PDBTitle: moesin from spodoptera frugiperda reveals the coiled-coil domain at2 3.0 angstrom resolution|
Gene23849|93c2aa7a02a51c7f|8|c1isnA_.8.pdb|1|25|450|764|2.90|PDB header: cell adhesion| Chain: A: PDB Molecule: merlin;| PDBTitle: crystal structure of merlin ferm domain|
Gene23849|93c2aa7a02a51c7f|9|c1gg3A_.9.pdb|1|26|450|755|2.80|PDB header: membrane protein| Chain: A: PDB Molecule: erythroid membrane protein 4.1r;| PDBTitle: crystal structure of the protein 4.1r membrane binding2 domain|
Gene23849|93c2aa7a02a51c7f|10|c6d2kA_.10.pdb|1|25|441|757|1.55|PDB header: signaling protein| Chain: A: PDB Molecule: ferm, arhgef and pleckstrin domain-containing protein 2;| PDBTitle: crystal structure of the ferm domain of mouse farp2|
Gene23849|93c2aa7a02a51c7f|11|c3u8zD_.11.pdb|1|28|450|759|2.64|PDB header: signaling protein| Chain: D: PDB Molecule: merlin;| PDBTitle: human merlin ferm domain|
Gene23849|93c2aa7a02a51c7f|12|c7edrB_.12.pdb|1|22|450|762|2.53|PDB header: protein binding| Chain: B: PDB Molecule: moesin/ezrin/radixin homolog 2;| PDBTitle: the crystal structure of the ferm and c-terminal domain complex of2 drosophila merlin|
Gene23849|93c2aa7a02a51c7f|13|c6d2qA_.13.pdb|1|22|450|755|2.99|PDB header: signaling protein| Chain: A: PDB Molecule: ferm, rhogef (arhgef) and pleckstrin domain protein 1| PDBTitle: crystal structure of the ferm domain of zebrafish farp1|
Gene23849|93c2aa7a02a51c7f|14|c7c3mA_.14.pdb|1|20|448|774|3.60|PDB header: signaling protein| Chain: A: PDB Molecule: fermitin family homolog 3,fermitin family homolog 3,| PDBTitle: structure of ferm protein|
Gene23849|93c2aa7a02a51c7f|15|c6irdC_.15.pdb|1|33|1233|1449|2.81|PDB header: hydrolase/protein binding| Chain: C: PDB Molecule: inad-like protein;| PDBTitle: complex structure of inadl pdz89 and plcb4 c-terminal cc-pbm|
Gene23849|93c2aa7a02a51c7f|16|c2ka9A_.16.pdb|1|31|1238|1451|UNK|PDB header: cell adhesion| Chain: A: PDB Molecule: disks large homolog 4;| PDBTitle: solution structure of psd-95 pdz12 complexed with cypin peptide|
Gene23849|93c2aa7a02a51c7f|17|c2qt5A_.17.pdb|1|29|1239|1450|2.30|PDB header: peptide binding protein| Chain: A: PDB Molecule: glutamate receptor-interacting protein 1;| PDBTitle: crystal structure of grip1 pdz12 in complex with the fras12 peptide|
Gene23849|93c2aa7a02a51c7f|18|c5xq0B_.18.pdb|1|19|448|760|2.75|PDB header: signaling protein| Chain: B: PDB Molecule: fermitin family homolog 2,integrin beta-1;| PDBTitle: structural basis of kindlin-mediated integrin recognition and2 activation|
Gene23849|93c2aa7a02a51c7f|19|c4wyuA_.19.pdb|1|27|1230|1450|2.50|PDB header: structural protein/peptide| Chain: A: PDB Molecule: protein scribble homolog;| PDBTitle: crystal structure of scribble pdz34 tandem in complex with its target2 peptide|
Gene23849|93c2aa7a02a51c7f|20|c6qlyA_.20.pdb|1|17|451|790|2.50|PDB header: ligase| Chain: A: PDB Molecule: e3 ubiquitin-protein ligase mylip;| PDBTitle: idol ferm domain|
# Job Description|Job ID|Rank|Template/Model|Confidence|Sequence ID|Qstart|Qend|Resolution|Template Info
Gene2228|c81d8e1201a659d8|1|d1e2ka_.1.pdb|0.477|18|49|109|1.70|PDB header: transferase| Chain: A: PDB Molecule: thymidine kinase;| PDBTitle: kinetics and crystal structure of the wild-type and the engineered2 y101f mutant of herpes simplex virus type 1 thymidine kinase3 interacting with (north)-methanocarba-thymidine|
Gene2228|c81d8e1201a659d8|2|d1p6xa_.2.pdb|0.297|23|49|109|2.00|PDB header: transferase| Chain: A: PDB Molecule: thymidine kinase;| PDBTitle: crystal structure of ehv4-tk complexed with thy and so4|
Gene2228|c81d8e1201a659d8|3|c2j0eA_.3.pdb|0.283|11|58|223|2.1 |PDB header: hydrolase| Chain: A: PDB Molecule: 6-phosphogluconolactonase;| PDBTitle: three dimensional structure and catalytic mechanism of 6-2 phosphogluconolactonase from trypanosoma brucei|
Gene2228|c81d8e1201a659d8|4|c2nnuB_.4.pdb|0.268|50|58|73|1.59|PDB header: transcription| Chain: B: PDB Molecule: bromodomain-containing protein 4;| PDBTitle: crystal structure of the papillomavirus dna tethering2 complex e2:brd4|
Gene2228|c81d8e1201a659d8|5|c5ej0A_.5.pdb|0.266|31|336|389|1.90|PDB header: viral protein| Chain: A: PDB Molecule: envelope protein h3;| PDBTitle: the vaccinia virus h3 envelope protein, a major target of neutralizing2 antibodies, exhibits a glycosyltransferase fold and binds udp-glucose|
Gene2228|c81d8e1201a659d8|6|c1qhiA_.6.pdb|0.256|22|59|109|1.90|PDB header: transferase| Chain: A: PDB Molecule: protein (thymidine kinase);| PDBTitle: herpes simplex virus type-i thymidine kinase complexed with2 a novel non-substrate inhibitor, 9-(4-hydroxybutyl)-n2-3 phenylguanine|
Gene2228|c81d8e1201a659d8|7|c7jrpG_.7.pdb|0.242|32|41|70|3.80|PDB header: oxidoreductase| Chain: G: PDB Molecule: cytochrome b-c1 complex subunit 8;| PDBTitle: plant mitochondrial complex sc iii2+iv from vigna radiata|
Gene2228|c81d8e1201a659d8|8|c6xlhC_.8.pdb|0.241|14|281|421|2.83|PDB header: chaperone| Chain: C: PDB Molecule: hsp90 co-chaperone aha1;| PDBTitle: asymmetric hydrolysis state of hsc82 in complex with aha1 bound with2 adp and atpgammas|
Gene2228|c81d8e1201a659d8|9|d1s28a_.9.pdb|0.231|35|121|151|3.00|PDB header: chaperone| Chain: A: PDB Molecule: orf1;| PDBTitle: crystal structure of avrpphf orf1, the chaperone for the type iii2 effector avrpphf orf2 from p. syringae|
Gene2228|c81d8e1201a659d8|10|d2a7la1.10.pdb|0.224|20|205|248|1.82|PDB header: ligase| Chain: A: PDB Molecule: hypothetical ubiquitin-conjugating enzyme loc55284;| PDBTitle: structure of the human hypothetical ubiquitin-conjugating enzyme,2 loc55284|
Gene2228|c81d8e1201a659d8|11|c6kw4A_.11.pdb|0.196|24|320|360|7.55|PDB header: dna binding protein/dna| Chain: A: PDB Molecule: chromatin structure-remodeling complex protein rsc58;| PDBTitle: the classb rsc-nucleosome complex|
Gene2228|c81d8e1201a659d8|12|d3cx5h1.12.pdb|0.159|28|41|96|1.90|PDB header: oxidoreductase| Chain: H: PDB Molecule: cytochrome b-c1 complex subunit 8;| PDBTitle: structure of complex iii with bound cytochrome c in reduced state and2 definition of a minimal core interface for electron transfer.|
Gene2228|c81d8e1201a659d8|13|c6nuwF_.13.pdb|0.147|23|234|281|4.25|PDB header: cell cycle| Chain: F: PDB Molecule: inner kinetochore subunit okp1;| PDBTitle: yeast ctf19 complex|
Gene2228|c81d8e1201a659d8|14|c1uc5M_.14.pdb|0.144|33|84|113|2.30|PDB header: lyase| Chain: M: PDB Molecule: diol dehydrase gamma subunit;| PDBTitle: structure of diol dehydratase complexed with (r)-1,2-propanediol|
Gene2228|c81d8e1201a659d8|15|d1jsda_.15.pdb|0.14|50|192|209|1.80|PDB header: viral protein| Chain: A: PDB Molecule: haemagglutinin (ha1 chain);| PDBTitle: crystal structure of swine h9 haemagglutinin|
Gene2228|c81d8e1201a659d8|16|d1eexg_.16.pdb|0.134|33|84|113|1.70|PDB header: lyase| Chain: G: PDB Molecule: propanediol dehydratase;| PDBTitle: crystal structure of the diol dehydratase-adeninylpentylcobalamin2 complex from klebsiella oxytoca|
Gene2228|c81d8e1201a659d8|17|c4opbA_.17.pdb|0.118|29|353|421|1.50|PDB header: metal binding protein| Chain: A: PDB Molecule: predicted protein;| PDBTitle: aa13 lytic polysaccharide monooxygenase from aspergillus oryzae|
Gene2228|c81d8e1201a659d8|18|c7rjaP_.18.pdb|0.117|22|41|96|3.00|PDB header: membrane protein| Chain: P: PDB Molecule: ubiquinol--cytochrome-c reductase subunit 8;| PDBTitle: complex iii2 from candida albicans, inhibitor free|
Gene2228|c81d8e1201a659d8|19|c4gfhA_.19.pdb|0.115|53|241|255|4.41|PDB header: isomerase/dna| Chain: A: PDB Molecule: dna topoisomerase 2;| PDBTitle: topoisomerase ii-dna-amppnp complex|
Gene2228|c81d8e1201a659d8|20|c3lfmA_.20.pdb|0.113|64|68|78|2.50|PDB header: oxidoreductase| Chain: A: PDB Molecule: protein fto;| PDBTitle: crystal structure of the fat mass and obesity associated (fto) protein2 reveals basis for its substrate specificity|
# Job Description|Job ID|Rank|Template/Model|Confidence|Sequence ID|Qstart|Qend|Resolution|Template Info
Gene154193|90a0a5b7c06198e0|1|c3dihA_.1.pdb|1|41|35|135|2.60|PDB header: toxin| Chain: A: PDB Molecule: phospholipase a2 homolog, ammodytin l;| PDBTitle: crystal structure of ammodytin l|
Gene154193|90a0a5b7c06198e0|2|d1oz6a_.2.pdb|1|41|35|135|2.60|PDB header: hydrolase| Chain: A: PDB Molecule: phospholipase a2;| PDBTitle: x-ray structure of acidic phospholipase a2 from indian saw-2 scaled viper (echis carinatus) with a potent platelet3 aggregation inhibitory activity|
Gene154193|90a0a5b7c06198e0|3|d1oqsa_.3.pdb|1|41|35|135|1.90|PDB header: hydrolase| Chain: A: PDB Molecule: phospholipase a2 rv-7;| PDBTitle: crystal structure of rv4/rv7 complex|
Gene154193|90a0a5b7c06198e0|4|d1gmza_.4.pdb|1|41|35|135|2.4 |PDB header: hydrolase| Chain: A: PDB Molecule: phospholipase a2;| PDBTitle: crystal structure of the d49 phospholipase a2 piratoxin iii2 from bothrops pirajai.|
Gene154193|90a0a5b7c06198e0|5|d1vipa_.5.pdb|1|40|35|135|2.20|PDB header: hydrolase| Chain: A: PDB Molecule: phospholipase a2;| PDBTitle: anticoagulant class ii phospholipase a2 from the venom of vipera2 russelli russelli|
Gene154193|90a0a5b7c06198e0|6|d1s8ia_.6.pdb|1|40|35|135|1.61|PDB header: hydrolase, toxin| Chain: A: PDB Molecule: phospholipase a2 homolog;| PDBTitle: crystal structure of lys49-phospholipase a2 from agkistrodon2 contortrix laticinctus, second fatty acid free form|
Gene154193|90a0a5b7c06198e0|7|d1pp2l_.7.pdb|1|39|35|135|2.50|PDB header: hydrolase| Chain: L: PDB Molecule: calcium-free phospholipase a2;| PDBTitle: the refined crystal structure of dimeric phospholipase a22 at 2.5 angstroms. access to a shielded catalytic center|
Gene154193|90a0a5b7c06198e0|8|d1jlta_.8.pdb|1|39|35|135|1.40|PDB header: hydrolase| Chain: A: PDB Molecule: phospholipase a2 inhibitor;| PDBTitle: vipoxin complex|
Gene154193|90a0a5b7c06198e0|9|d1hn4a_.9.pdb|1|34|30|135|1.50|PDB header: hydrolase| Chain: A: PDB Molecule: prophospholipase a2;| PDBTitle: prophospholipase a2 dimer complexed with mj33, sulfate, and2 calcium|
Gene154193|90a0a5b7c06198e0|10|c5wzmA_.10.pdb|1|38|37|135|2.00|PDB header: hydrolase/inhibitor| Chain: A: PDB Molecule: group iie secretory phospholipase a2;| PDBTitle: crystal structure of human secreted phospholipase a2 group iie|
Gene154193|90a0a5b7c06198e0|11|c3v9mB_.11.pdb|1|38|35|135|1.56|PDB header: hydrolase| Chain: B: PDB Molecule: phospholipase a2 isozyme pa-11;| PDBTitle: phospholipase acii4 from australian king brown snake|
Gene154193|90a0a5b7c06198e0|12|d1g4ia_.12.pdb|1|35|35|135|0.97|PDB header: hydrolase| Chain: A: PDB Molecule: phospholipase a2;| PDBTitle: crystal structure of the bovine pancreatic phospholipase a2 at 0.97a|
Gene154193|90a0a5b7c06198e0|13|d1p7oa_.13.pdb|1|35|35|135|2.30|PDB header: hydrolase| Chain: A: PDB Molecule: phospholipase a2;| PDBTitle: crystal structure of phospholipase a2 (mipla4) from micropechis2 ikaheka|
Gene154193|90a0a5b7c06198e0|14|c3vbzB_.14.pdb|1|37|35|135|1.76|PDB header: toxin| Chain: B: PDB Molecule: phospholipase a2 homolog, taipoxin beta chain;| PDBTitle: crystal structure of taipoxin beta subunit isoform 2|
Gene154193|90a0a5b7c06198e0|15|d1n28a_.15.pdb|1|36|35|135|1.50|PDB header: hydrolase| Chain: A: PDB Molecule: phospholipase a2, membrane associated;| PDBTitle: crystal structure of the h48q mutant of human group iia phospholipase2 a2|
Gene154193|90a0a5b7c06198e0|16|c2h4cB_.16.pdb|1|36|35|136|2.60|PDB header: hydrolase| Chain: B: PDB Molecule: phospholipase a2-ii;| PDBTitle: structure of daboiatoxin (heterodimeric pla2 venom)|
Gene154193|90a0a5b7c06198e0|17|d1vapa_.17.pdb|1|36|35|136|1.60|PDB header: lipid degradation| Chain: A: PDB Molecule: phospholipase a2;| PDBTitle: the monomeric asp49 secretory phospholipase a2 from the2 venom of agkistridon piscivorus piscivorus|
Gene154193|90a0a5b7c06198e0|18|d3p2pa_.18.pdb|1|36|35|135|2.10|PDB header: hydrolase(carboxyl ester)| Chain: A: PDB Molecule: phospholipase a2;| PDBTitle: enhanced activity and altered specificity of phospholipase2 a2 by deletion of a surface loop|
Gene154193|90a0a5b7c06198e0|19|d1pa0a_.19.pdb|1|35|35|136|2.20|PDB header: hydrolase| Chain: A: PDB Molecule: myotoxic phospholipase a2-like;| PDBTitle: crystal structure of bnsp-7, a lys49-phospholipase a2|
Gene154193|90a0a5b7c06198e0|20|d2g58a1.20.pdb|1|35|35|135|0.98|PDB header: hydrolase/hydrolase inhibitor| Chain: A: PDB Molecule: phospholipase a2 vrv-pl-viiia;| PDBTitle: crystal structure of a complex of phospholipase a2 with a designed2 peptide inhibitor dehydro-ile-ala-arg-ser at 0.98 a resolution|
# Job Description|Job ID|Rank|Template/Model|Confidence|Sequence ID|Qstart|Qend|Resolution|Template Info
Gene29590|3cb6bf3552761fff|1|c2wh9A_.1.pdb|0.018|60|3|12|UNK|PDB header: membrane protein inhibitor| Chain: A: PDB Molecule: guangxitoxin-1egxtx-1e;| PDBTitle: solution structure of gxtx-1e|
Gene29590|3cb6bf3552761fff|2|c3lvxA_.2.pdb|0.016|56|1|9|1.63|PDB header: antimicrobial protein| Chain: A: PDB Molecule: neutrophil defensin 1;| PDBTitle: crystal structure of human alpha-defensin 1 (i6a mutant)|
Gene29590|3cb6bf3552761fff|3|c3lvxB_.3.pdb|0.016|56|1|9|1.63|PDB header: antimicrobial protein| Chain: B: PDB Molecule: neutrophil defensin 1;| PDBTitle: crystal structure of human alpha-defensin 1 (i6a mutant)|
Gene29590|3cb6bf3552761fff|4|c2n7fA_.4.pdb|0.008|60|5|14|UNK|PDB header: toxin| Chain: A: PDB Molecule: muo-conotoxin mfvia;| PDBTitle: nmr solution structure of muo-conotoxin mfvia|
Gene29590|3cb6bf3552761fff|5|c1rmkA_.5.pdb|0.008|60|5|14|UNK|PDB header: toxin| Chain: A: PDB Molecule: mu-o-conotoxin mrvib;| PDBTitle: solution structure of conotoxin mrvib|
Gene29590|3cb6bf3552761fff|6|d1rmka_.6.pdb|0.008|60|5|14|UNK|PDB header: toxin| Chain: A: PDB Molecule: mu-o-conotoxin mrvib;| PDBTitle: solution structure of conotoxin mrvib|
Gene29590|3cb6bf3552761fff|7|d1gl0i_.7.pdb|0.008|57|5|11|3.0 |PDB header: hydrolase/inhibitor| Chain: I: PDB Molecule: protease inhibitor lcmi i;| PDBTitle: structure of the complex between bovine alpha-chymotrypsin2 and pmp-d2v, an inhibitor from the insect locusta3 migratoria|
Gene29590|3cb6bf3552761fff|8|c1dl0A_.8.pdb|0.007|70|4|13|UNK|PDB header: toxin| Chain: A: PDB Molecule: j-atracotoxin-hv1c;| PDBTitle: solution structure of the insecticidal neurotoxin j-atracotoxin-hv1c|
Gene29590|3cb6bf3552761fff|9|d1dl0a_.9.pdb|0.007|70|4|13|UNK|PDB header: toxin| Chain: A: PDB Molecule: j-atracotoxin-hv1c;| PDBTitle: solution structure of the insecticidal neurotoxin j-atracotoxin-hv1c|
Gene29590|3cb6bf3552761fff|10|c4akaA_.10.pdb|0.007|58|3|14|UNK|PDB header: immune system| Chain: A: PDB Molecule: il-4-inducing protein;| PDBTitle: ipse alpha-1, an ige-binding crystallin|
Gene29590|3cb6bf3552761fff|11|c2eqfA_.11.pdb|0.006|80|1|5|UNK|PDB header: hydrolase| Chain: A: PDB Molecule: tumor necrosis factor, alpha-induced protein 3;| PDBTitle: solution structure of the 7th a20-type zinc finger domain from human2 tumor necrosis factor, alpha-induced protein3|
Gene29590|3cb6bf3552761fff|12|c5ujhA_.12.pdb|0.006|44|5|13|UNK|PDB header: cytokine| Chain: A: PDB Molecule: granulin;| PDBTitle: ov-grn12-34|
Gene29590|3cb6bf3552761fff|13|c1spfA_.13.pdb|0.006|67|2|7|UNK|PDB header: lipoprotein(surface film)| Chain: A: PDB Molecule: pulmonary surfactant-associated polypeptide c;| PDBTitle: the nmr structure of the pulmonary surfactant-associated polypeptide2 sp-c in an apolar solvent contains a valyl-rich alpha-helix|
Gene29590|3cb6bf3552761fff|14|d1es6a1.14.pdb|0.006|56|6|14|2.00|PDB header: viral protein| Chain: A: PDB Molecule: matrix protein vp40;| PDBTitle: crystal structure of the matrix protein of ebola virus|
Gene29590|3cb6bf3552761fff|15|c2f91B_.15.pdb|0.006|43|5|11|1.20|PDB header: hydrolase/hydrolase inhibitor| Chain: B: PDB Molecule: serine protease inhibitor i/ii;| PDBTitle: 1.2a resolution structure of a crayfish trypsin complexed2 with a peptide inhibitor, sgti|
Gene29590|3cb6bf3552761fff|16|d1wo9a_.16.pdb|0.006|43|5|11|UNK|PDB header: hydrolase inhibitor| Chain: A: PDB Molecule: trypsin inhibitor;| PDBTitle: selective inhibition of trypsins by insect peptides: role of p6-p102 loop|
Gene29590|3cb6bf3552761fff|17|c3q8jA_.17.pdb|0.006|100|4|8|0.87|PDB header: toxin| Chain: A: PDB Molecule: asteropsin a;| PDBTitle: crystal structure of asteropsin a from marine sponge asteropus sp.|
Gene29590|3cb6bf3552761fff|18|c5ujgA_.18.pdb|0.005|57|5|11|UNK|PDB header: cytokine| Chain: A: PDB Molecule: granulin;| PDBTitle: ovgrn12-35_3s|
Gene29590|3cb6bf3552761fff|19|c7pohB_.19.pdb|0.004|25|746|773|2.85|PDB header: transcription| Chain: B: PDB Molecule: serendipity locus protein delta;| PDBTitle: crystal structure of zad-domain of serendipity-d protein from2 d.melanogaster|
Gene29590|3cb6bf3552761fff|20|c2oqjF_.20.pdb|0.004|44|4|12|2.80|PDB header: immune system| Chain: F: PDB Molecule: peptide 2g12.1 (acppshvldmrsgtclaaegk);| PDBTitle: crystal structure analysis of fab 2g12 in complex with peptide 2g12.1|
# Job Description|Job ID|Rank|Template/Model|Confidence|Sequence ID|Qstart|Qend|Resolution|Template Info
Gene34337|33e7a321046065fd|1|c4zelA_.1.pdb|1|27|52|502|2.90|PDB header: oxidoreductase| Chain: A: PDB Molecule: dopamine beta-hydroxylase;| PDBTitle: human dopamine beta-hydroxylase|
Gene34337|33e7a321046065fd|2|c1opmA_.2.pdb|1|18|209|441|2.10|PDB header: oxidoreductase| Chain: A: PDB Molecule: protein (peptidylglycine alpha-hydroxylating| PDBTitle: oxidized (cu2+) peptidylglycine alpha-hydroxylating monooxygenase2 (phm) with bound substrate|
Gene34337|33e7a321046065fd|3|c4qi3A_.3.pdb|0.995|17|36|202|1.40|PDB header: oxidoreductase| Chain: A: PDB Molecule: cellobiose dehydrogenase;| PDBTitle: cytochrome domain of myriococcum thermophilum cellobiose2 dehydrogenase, mtcyt|
Gene34337|33e7a321046065fd|4|c4qi6A_.4.pdb|0.984|16|36|191|3.20|PDB header: oxidoreductase| Chain: A: PDB Molecule: cellobiose dehydrogenase;| PDBTitle: cellobiose dehydrogenase from myriococcum thermophilum, mtcdh|
Gene34337|33e7a321046065fd|5|d1pl3a_.5.pdb|0.997|15|35|202|1.90|PDB header: oxidoreductase| Chain: A: PDB Molecule: cellobiose dehydrogenase;| PDBTitle: cytochrome domain of cellobiose dehydrogenase, m65h mutant|
Gene34337|33e7a321046065fd|6|d1sdwa2.6.pdb|1|15|301|442|1.85|PDB header: oxidoreductase| Chain: A: PDB Molecule: peptidyl-glycine alpha-amidating monooxygenase;| PDBTitle: reduced (cu+) peptidylglycine alpha-hydroxylating monooxygenase with2 bound peptide and dioxygen|
Gene34337|33e7a321046065fd|7|c4qi7A_.7.pdb|0.983|17|71|191|2.90|PDB header: oxidoreductase| Chain: A: PDB Molecule: cellobiose dehydrogenase;| PDBTitle: cellobiose dehydrogenase from neurospora crassa, nccdh|
Gene34337|33e7a321046065fd|8|d1sdwa1.8.pdb|0.999|15|205|337|1.85|PDB header: oxidoreductase| Chain: A: PDB Molecule: peptidyl-glycine alpha-amidating monooxygenase;| PDBTitle: reduced (cu+) peptidylglycine alpha-hydroxylating monooxygenase with2 bound peptide and dioxygen|
Gene34337|33e7a321046065fd|9|c6jt6A_.9.pdb|0.995|12|71|202|2.00|PDB header: oxidoreductase| Chain: A: PDB Molecule: extracellular pqq-dependent sugar dehydrogenase;| PDBTitle: crystal structure of cytochrome b domain of pyranose dehydrogenase2 from coprinopsis cinerea|
Gene34337|33e7a321046065fd|10|c4douA_.10.pdb|0.808|18|317|400|2.00|PDB header: hormone| Chain: A: PDB Molecule: adiponectin;| PDBTitle: crystal structure of a single-chain trimer of human adiponectin2 globular domain|
Gene34337|33e7a321046065fd|11|c4e0eB_.11.pdb|0.792|21|170|242|2.90|PDB header: unknown function| Chain: B: PDB Molecule: putative uncharacterized protein;| PDBTitle: crystal structure of a duf4450 family protein (bt_4147) from2 bacteroides thetaiotaomicron vpi-5482 at 2.90 a resolution|
Gene34337|33e7a321046065fd|12|c4f3jA_.12.pdb|0.762|13|317|406|1.34|PDB header: signaling protein| Chain: A: PDB Molecule: complement c1q tumor necrosis factor-related protein 5;| PDBTitle: crystal structure of trimeric gc1q domain of human c1qtnf5 associated2 with late-onset retinal macular degeneration|
Gene34337|33e7a321046065fd|13|d1kj2a_.13.pdb|0.743|20|364|398|2.71|PDB header: immune system| Chain: A: PDB Molecule: kb5-c20 t-cell receptor alpha-chain;| PDBTitle: murine alloreactive scfv tcr-peptide-mhc class i molecule complex|
Gene34337|33e7a321046065fd|14|c1o91B_.14.pdb|0.685|9|317|400|1.90|PDB header: structural protein| Chain: B: PDB Molecule: collagen alpha 1(viii) chain;| PDBTitle: crystal structure of a collagen viii nc1 domain trimer|
Gene34337|33e7a321046065fd|15|d1o91a_.15.pdb|0.685|9|317|400|1.90|PDB header: structural protein| Chain: A: PDB Molecule: collagen alpha 1(viii) chain;| PDBTitle: crystal structure of a collagen viii nc1 domain trimer|
Gene34337|33e7a321046065fd|16|d1b88a_.16.pdb|0.682|19|363|398|2.50|PDB header: immune system| Chain: A: PDB Molecule: t cell receptor v-alpha domain;| PDBTitle: v-alpha 2.6 mouse t cell receptor (tcr) domain|
Gene34337|33e7a321046065fd|17|c2nmsA_.17.pdb|0.633|18|370|418|2.60|PDB header: immune system| Chain: A: PDB Molecule: cmrf35-like-molecule 1;| PDBTitle: the crystal structure of the extracellular domain of the2 inhibitor receptor expressed on myeloid cells irem-1|
Gene34337|33e7a321046065fd|18|c2ivfC_.18.pdb|0.626|9|64|179|1.88|PDB header: oxidoreductase| Chain: C: PDB Molecule: ethylbenzene dehydrogenase gamma-subunit;| PDBTitle: ethylbenzene dehydrogenase from aromatoleum aromaticum|
Gene34337|33e7a321046065fd|19|d1c3ha_.19.pdb|0.624|14|317|400|2.10|PDB header: signaling protein| Chain: A: PDB Molecule: 30 kd adipocyte complement-related protein| PDBTitle: acrp30 calcium complex|
Gene34337|33e7a321046065fd|20|d1bd2d1.20.pdb|0.619|17|364|398|2.50|PDB header: complex (mhc/viral peptide/receptor)| Chain: D: PDB Molecule: t cell receptor alpha;| PDBTitle: complex between human t-cell receptor b7, viral peptide (tax) and mhc2 class i molecule hla-a 0201|
# Job Description|Job ID|Rank|Template/Model|Confidence|Sequence ID|Qstart|Qend|Resolution|Template Info
Gene15064|fd0c3bde93e4fc5d|1|c4gc5A_.1.pdb|1|48|1|317|1.80|PDB header: transferase| Chain: A: PDB Molecule: dimethyladenosine transferase 1, mitochondrial;| PDBTitle: crystal structure of murine tfb1m|
Gene15064|fd0c3bde93e4fc5d|2|c4jxjA_.2.pdb|1|32|27|295|2.00|PDB header: transferase| Chain: A: PDB Molecule: ribosomal rna small subunit methyltransferase a;| PDBTitle: crystal structure of ribosomal rna small subunit methyltransferase a2 from rickettsia bellii determined by iodide sad phasing|
Gene15064|fd0c3bde93e4fc5d|3|c3fuxB_.3.pdb|1|30|8|297|1.68|PDB header: transferase| Chain: B: PDB Molecule: dimethyladenosine transferase;| PDBTitle: t. thermophilus 16s rrna a1518 and a1519 methyltransferase (ksga) in2 complex with 5'-methylthioadenosine in space group p212121|
Gene15064|fd0c3bde93e4fc5d|4|d1qyra_.4.pdb|1|31|26|299|2.10|PDB header: transferase, translation| Chain: A: PDB Molecule: high level kasugamycin resistance protein;| PDBTitle: 2.1 angstrom crystal structure of ksga: a universally conserved2 adenosine dimethyltransferase|
Gene15064|fd0c3bde93e4fc5d|5|c3tqsB_.5.pdb|1|30|26|296|1.98|PDB header: transferase| Chain: B: PDB Molecule: ribosomal rna small subunit methyltransferase a;| PDBTitle: structure of the dimethyladenosine transferase (ksga) from coxiella2 burnetii|
Gene15064|fd0c3bde93e4fc5d|6|c3uzuA_.6.pdb|1|29|22|298|1.75|PDB header: transferase| Chain: A: PDB Molecule: ribosomal rna small subunit methyltransferase a;| PDBTitle: the structure of the ribosomal rna small subunit methyltransferase a2 from burkholderia pseudomallei|
Gene15064|fd0c3bde93e4fc5d|7|c6ifsB_.7.pdb|1|27|18|301|2.27|PDB header: transferase| Chain: B: PDB Molecule: ribosomal rna small subunit methyltransferase a;| PDBTitle: ksga from bacillus subtilis 168|
Gene15064|fd0c3bde93e4fc5d|8|c3grrA_.8.pdb|1|26|26|302|1.80|PDB header: transferase| Chain: A: PDB Molecule: dimethyladenosine transferase;| PDBTitle: crystal structure of the complex between s-adenosyl homocysteine and2 methanocaldococcus jannaschi dim1.|
Gene15064|fd0c3bde93e4fc5d|9|c3fydA_.9.pdb|1|26|26|302|1.75|PDB header: transferase| Chain: A: PDB Molecule: probable dimethyladenosine transferase;| PDBTitle: crystal structure of dim1 from the thermophilic archeon,2 methanocaldococcus jannaschi|
Gene15064|fd0c3bde93e4fc5d|10|d1zq9a1.10.pdb|1|26|26|304|1.90|PDB header: transferase| Chain: A: PDB Molecule: probable dimethyladenosine transferase;| PDBTitle: crystal structure of human dimethyladenosine transferase|
Gene15064|fd0c3bde93e4fc5d|11|c3fteA_.11.pdb|1|27|30|298|3.00|PDB header: transferase/rna| Chain: A: PDB Molecule: dimethyladenosine transferase;| PDBTitle: crystal structure of a. aeolicus ksga in complex with rna|
Gene15064|fd0c3bde93e4fc5d|12|c2h1rA_.12.pdb|1|23|27|303|1.89|PDB header: transferase| Chain: A: PDB Molecule: dimethyladenosine transferase, putative;| PDBTitle: crystal structure of a dimethyladenosine transferase from2 plasmodium falciparum|
Gene15064|fd0c3bde93e4fc5d|13|c7f8bA_.13.pdb|1|23|26|296|2.25|PDB header: transferase| Chain: A: PDB Molecule: erm(38);| PDBTitle: crystal structure of rrna methyltransferase erm38 in complex with sam|
Gene15064|fd0c3bde93e4fc5d|14|d1i4wa_.14.pdb|1|19|5|303|2.60|PDB header: transcription| Chain: A: PDB Molecule: mitochondrial replication protein mtf1;| PDBTitle: the crystal structure of the transcription factor sc-mttfb2 offers intriguing insights into mitochondrial transcription|
Gene15064|fd0c3bde93e4fc5d|15|c1i4wA_.15.pdb|1|19|5|303|2.60|PDB header: transcription| Chain: A: PDB Molecule: mitochondrial replication protein mtf1;| PDBTitle: the crystal structure of the transcription factor sc-mttfb2 offers intriguing insights into mitochondrial transcription|
Gene15064|fd0c3bde93e4fc5d|16|d1qama_.16.pdb|1|22|26|299|2.20|PDB header: transferase| Chain: A: PDB Molecule: ermc' methyltransferase;| PDBTitle: the structure of the rrna methyltransferase ermc': implications for2 the reaction mechanism|
Gene15064|fd0c3bde93e4fc5d|17|d1yuba_.17.pdb|1|21|18|302|UNK|PDB header: methyltransferase| Chain: A: PDB Molecule: rrna methyltransferase;| PDBTitle: solution structure of an rrna methyltransferase (ermam) that confers2 macrolide-lincosamide-streptogramin antibiotic resistance, nmr,3 minimized average structure|
Gene15064|fd0c3bde93e4fc5d|18|c6nvmA_.18.pdb|1|20|27|298|1.75|PDB header: transferase| Chain: A: PDB Molecule: rrna adenine n-6-methyltransferase;| PDBTitle: crystal structure of 23s rrna methyltransferase erme|
Gene15064|fd0c3bde93e4fc5d|19|c6erpJ_.19.pdb|1|18|26|301|4.50|PDB header: transcription| Chain: J: PDB Molecule: dimethyladenosine transferase 2, mitochondrial;| PDBTitle: structure of the human mitochondrial transcription initiation complex2 at the lsp promoter|
Gene15064|fd0c3bde93e4fc5d|20|c3ufbA_.20.pdb|0.989|17|11|225|1.80|PDB header: transferase| Chain: A: PDB Molecule: type i restriction-modification system methyltransferase| PDBTitle: crystal structure of a modification subunit of a putative type i2 restriction enzyme from vibrio vulnificus yj016|
# Job Description|Job ID|Rank|Template/Model|Confidence|Sequence ID|Qstart|Qend|Resolution|Template Info
Gene30138|c6395fa4108af8fd|1|c6labU_.1.pdb|0.997|48|20|126|3.20|PDB header: dna binding protein| Chain: U: PDB Molecule: histone h1.0;| PDBTitle: 169 bp nucleosome, harboring cohesive dna termini, assembled with2 linker histone h1.0|
Gene30138|c6395fa4108af8fd|2|d1hsta_.2.pdb|0.995|51|32|108|2.60|PDB header: chromosomal protein| Chain: A: PDB Molecule: histone h5;| PDBTitle: crystal structure of globular domain of histone h5 and its2 implications for nucleosome binding|
Gene30138|c6395fa4108af8fd|3|d1usta_.3.pdb|0.997|37|28|120|UNK|PDB header: dna binding protein| Chain: A: PDB Molecule: histone h1;| PDBTitle: yeast histone h1 globular domain i, hho1p gi, solution nmr structures|
Gene30138|c6395fa4108af8fd|4|d1ghca_.4.pdb|0.996|45|32|108|UNK|PDB header: chromosomal protein| Chain: A: PDB Molecule: gh1;| PDBTitle: homo-and heteronuclear two-dimensional nmr studies of the globular2 domain of histone h1: full assignment, tertiary structure, and3 comparison with the globular domain of histone h5|
Gene30138|c6395fa4108af8fd|5|d1uhma_.5.pdb|0.996|38|30|109|UNK|PDB header: structural protein| Chain: A: PDB Molecule: histone h1;| PDBTitle: solution structure of the globular domain of linker histone homolog2 hho1p from s. cerevisiae|
Gene30138|c6395fa4108af8fd|6|c2rqpA_.6.pdb|0.996|34|26|112|UNK|PDB header: gene regulation| Chain: A: PDB Molecule: heterochromatin protein 1-binding protein 3;| PDBTitle: the solution structure of heterochromatin protein 1-binding protein 742 histone h1 like domain|
Gene30138|c6395fa4108af8fd|7|c2lsoA_.7.pdb|0.994|33|32|113|UNK|PDB header: nuclear protein| Chain: A: PDB Molecule: histone h1x;| PDBTitle: solution nmr structure of the globular domain of human histone h1x,2 northeast structural genomics consortium (nesg) target hr7057a|
Gene30138|c6395fa4108af8fd|8|c7kbfK_.8.pdb|0.995|32|33|108|4.42|PDB header: dna binding protein| Chain: K: PDB Molecule: protein b4;| PDBTitle: h1.8 bound nucleosome isolated from metaphase chromosome in xenopus2 egg extract (oligo fraction)|
Gene30138|c6395fa4108af8fd|9|d1yqaa1.9.pdb|0.996|29|31|114|UNK|PDB header: dna binding protein| Chain: A: PDB Molecule: histone h1;| PDBTitle: engineering the structural stability and functional properties of the2 gi domain into the intrinsically unfolded gii domain of the yeast3 linker histone hho1p|
Gene30138|c6395fa4108af8fd|10|d1ussa_.10.pdb|0.995|28|31|114|UNK|PDB header: dna binding protein| Chain: A: PDB Molecule: histone h1;| PDBTitle: yeast histone h1 globular domain ii, hho1p gii, solution nmr2 structures|
Gene30138|c6395fa4108af8fd|11|d3bpya1.11.pdb|0.03|16|35|67|1.87|PDB header: transcription/dna| Chain: A: PDB Molecule: forkhead transcription factor foxo4, dna binding| PDBTitle: crystal structure of the dna binding domain of foxo4 bound2 to dna|
Gene30138|c6395fa4108af8fd|12|d2hfha_.12.pdb|0.024|16|35|67|UNK|PDB header: hnf-3 homologues| Chain: A: PDB Molecule: genesis;| PDBTitle: the nmr structures of a winged helix protein: genesis, 20 structures|
Gene30138|c6395fa4108af8fd|13|c3co7C_.13.pdb|0.022|13|35|67|2.91|PDB header: transcription/dna| Chain: C: PDB Molecule: forkhead box protein o1;| PDBTitle: crystal structure of foxo1 dbd bound to dbe2 dna|
Gene30138|c6395fa4108af8fd|14|c1e17A_.14.pdb|0.018|16|35|67|UNK|PDB header: dna binding domain| Chain: A: PDB Molecule: afx;| PDBTitle: solution structure of the dna binding domain of the human2 forkhead transcription factor afx (foxo4)|
Gene30138|c6395fa4108af8fd|15|d1kq8a_.15.pdb|0.018|16|36|67|UNK|PDB header: transcription| Chain: A: PDB Molecule: hepatocyte nuclear factor 3 forkhead homolog 1;| PDBTitle: solution structure of winged helix protein hfh-1|
Gene30138|c6395fa4108af8fd|16|c1kq8A_.16.pdb|0.018|16|36|67|UNK|PDB header: transcription| Chain: A: PDB Molecule: hepatocyte nuclear factor 3 forkhead homolog 1;| PDBTitle: solution structure of winged helix protein hfh-1|
Gene30138|c6395fa4108af8fd|17|d2c6ya1.17.pdb|0.017|22|35|67|2.4 |PDB header: transcription regulation| Chain: A: PDB Molecule: forkhead box protein k2;| PDBTitle: crystal structure of interleukin enhancer-binding factor 12 bound to dna|
Gene30138|c6395fa4108af8fd|18|c6ncmA_.18.pdb|0.017|16|35|67|2.70|PDB header: dna binding protein/dna| Chain: A: PDB Molecule: forkhead box protein n3;| PDBTitle: crystal structure of the human foxn3 dna binding domain in complex2 with a forkhead-like (fhl) dna sequence|
Gene30138|c6395fa4108af8fd|19|c3g73A_.19.pdb|0.014|25|35|67|2.21|PDB header: transcription/dna| Chain: A: PDB Molecule: forkhead box protein m1;| PDBTitle: structure of the foxm1 dna binding|
Gene30138|c6395fa4108af8fd|20|c6qvwA_.20.pdb|0.014|16|35|67|UNK|PDB header: transcription| Chain: A: PDB Molecule: forkhead box protein o1;| PDBTitle: solution structure of the free foxo1 dna binding domain|
# Job Description|Job ID|Rank|Template/Model|Confidence|Sequence ID|Qstart|Qend|Resolution|Template Info
Gene15786|3bda6c2ee7c79bdb|1|c2voyE_.1.pdb|0.301|33|68|85|18.00|PDB header: hydrolase| Chain: E: PDB Molecule: sarcoplasmic/endoplasmic reticulum calcium atpase 1;| PDBTitle: cryoem model of copa, the copper transporting atpase from2 archaeoglobus fulgidus|
Gene15786|3bda6c2ee7c79bdb|2|c2ifoA_.2.pdb|0.301|33|69|86|NULL|PDB header: virus| Chain: A: PDB Molecule: inovirus;| PDBTitle: model-building studies of inovirus: genetic variations on a2 geometric theme|
Gene15786|3bda6c2ee7c79bdb|3|d2dkla1.3.pdb|0.272|33|49|60|UNK|PDB header: signaling protein| Chain: A: PDB Molecule: trinucleotide repeat containing 6c protein;| PDBTitle: solution structure of the uba domain in the human trinucleotide repeat2 containing 6c protein (htnrc6c)|
Gene15786|3bda6c2ee7c79bdb|4|c5awwG_.4.pdb|0.267|38|73|137|2.72|PDB header: protein transport/immune system| Chain: G: PDB Molecule: putative preprotein translocase, secg subunit;| PDBTitle: precise resting state of thermus thermophilus secyeg|
Gene15786|3bda6c2ee7c79bdb|5|c2mroB_.5.pdb|0.208|24|44|60|UNK|PDB header: transport protein/signaling protein| Chain: B: PDB Molecule: dna damage-inducible protein 1;| PDBTitle: structure of the complex of ubiquitin and the uba domain from dna-2 damage-inducible 1 protein (ddi1)|
Gene15786|3bda6c2ee7c79bdb|6|d1oqya1.6.pdb|0.205|20|46|60|UNK|PDB header: replication| Chain: A: PDB Molecule: uv excision repair protein rad23 homolog a;| PDBTitle: structure of the dna repair protein hhr23a|
Gene15786|3bda6c2ee7c79bdb|7|d2cpwa1.7.pdb|0.2|40|51|60|UNK|PDB header: structural genomics, unknown function| Chain: A: PDB Molecule: cbl-interacting protein sts-1 variant;| PDBTitle: solution structure of rsgi ruh-031, a uba domain from human cdna|
Gene15786|3bda6c2ee7c79bdb|8|c7q21H_.8.pdb|0.194|21|80|98|3.00|PDB header: electron transport| Chain: H: PDB Molecule: uncharacterized membrane protein cgl2017/cg2211;| PDBTitle: iii2-iv2 respiratory supercomplex from corynebacterium glutamicum|
Gene15786|3bda6c2ee7c79bdb|9|d1ss6a_.9.pdb|0.19|29|125|138|UNK|PDB header: signaling protein| Chain: A: PDB Molecule: nsfl1 cofactor p47;| PDBTitle: solution structure of sep domain from human p47|
Gene15786|3bda6c2ee7c79bdb|10|c2dakA_.10.pdb|0.19|30|51|60|UNK|PDB header: hydrolase| Chain: A: PDB Molecule: ubiquitin carboxyl-terminal hydrolase 5;| PDBTitle: solution structure of the second uba domain in the human ubiquitin2 specific protease 5 (isopeptidase 5)|
Gene15786|3bda6c2ee7c79bdb|11|d2crna1.11.pdb|0.188|30|51|60|UNK|PDB header: immune system| Chain: A: PDB Molecule: ubash3a protein;| PDBTitle: solution structure of the uba domain of human ubash3a protein|
Gene15786|3bda6c2ee7c79bdb|12|c6ybwy_.12.pdb|0.172|40|44|63|3.10|PDB header: translation| Chain: Y: PDB Molecule: | PDBTitle: structure of a human 48s translational initiation complex - 40s body|
Gene15786|3bda6c2ee7c79bdb|13|c6adqP_.13.pdb|0.161|30|61|90|3.50|PDB header: electron transport| Chain: P: PDB Molecule: prokaryotic respiratory supercomplex associate factor 1| PDBTitle: respiratory complex ciii2civ2sod2 from mycobacterium smegmatis|
Gene15786|3bda6c2ee7c79bdb|14|c2cpwA_.14.pdb|0.152|40|51|60|UNK|PDB header: structural genomics, unknown function| Chain: A: PDB Molecule: cbl-interacting protein sts-1 variant;| PDBTitle: solution structure of rsgi ruh-031, a uba domain from human cdna|
Gene15786|3bda6c2ee7c79bdb|15|d1whca_.15.pdb|0.152|40|51|60|UNK|PDB header: structural genomics, unknown function| Chain: A: PDB Molecule: uba/ubx 33.3 kda protein;| PDBTitle: solution structure of rsgi ruh-027, a uba domain from mouse cdna|
Gene15786|3bda6c2ee7c79bdb|16|c7oseC_.16.pdb|0.146|8|76|101|3.00|PDB header: membrane protein| Chain: C: PDB Molecule: putative cytochrome bd-ii ubiquinol oxidase subunit appx;| PDBTitle: cytochrome bd-ii type oxidase with bound aurachin d|
Gene15786|3bda6c2ee7c79bdb|17|c7oseF_.17.pdb|0.146|8|76|101|3.00|PDB header: membrane protein| Chain: F: PDB Molecule: putative cytochrome bd-ii ubiquinol oxidase subunit appx;| PDBTitle: cytochrome bd-ii type oxidase with bound aurachin d|
Gene15786|3bda6c2ee7c79bdb|18|c7oy2X_.18.pdb|0.146|8|76|101|2.06|PDB header: oxidoreductase| Chain: X: PDB Molecule: cytochrome bd-ii oxidase subunit cbdx;| PDBTitle: high resolution structure of cytochrome bd-ii oxidase from e. coli|
Gene15786|3bda6c2ee7c79bdb|19|c2crnA_.19.pdb|0.134|30|51|60|UNK|PDB header: immune system| Chain: A: PDB Molecule: ubash3a protein;| PDBTitle: solution structure of the uba domain of human ubash3a protein|
Gene15786|3bda6c2ee7c79bdb|20|c5ohdB_.20.pdb|0.133|30|77|99|UNK|PDB header: membrane protein| Chain: B: PDB Molecule: growth hormone receptor;| PDBTitle: putative inactive (dormant) dimeric state of ghr transmembrane domain|
# Job Description|Job ID|Rank|Template/Model|Confidence|Sequence ID|Qstart|Qend|Resolution|Template Info
Gene16093|e7f2ffea052062fb|1|c5vaiR_.1.pdb|0.654|7|6|202|4.10|PDB header: signaling protein/hormone| Chain: R: PDB Molecule: uncharacterized protein;| PDBTitle: cryo-em structure of the activated glucagon-like peptide-1 receptor in2 complex with g protein|
Gene16093|e7f2ffea052062fb|2|c6lmkR_.2.pdb|0.484|9|6|202|3.70|PDB header: signaling protein| Chain: R: PDB Molecule: glucagon receptor;| PDBTitle: cryo-em structure of the human glucagon receptor in complex with gs|
Gene16093|e7f2ffea052062fb|3|c7dtyR_.3.pdb|0.477|6|6|202|2.98|PDB header: structural protein| Chain: R: PDB Molecule: human glucose-dependent insulinotropic polypeptide| PDBTitle: structural basis of ligand selectivity conferred by the human glucose-2 dependent insulinotropic polypeptide receptor|
Gene16093|e7f2ffea052062fb|4|c5xezA_.4.pdb|0.35|10|136|202|3.00|PDB header: signaling protein| Chain: A: PDB Molecule: glucagon receptor,endolysin,glucagon receptor;| PDBTitle: structure of the full-length glucagon class b g protein-coupled2 receptor|
Gene16093|e7f2ffea052062fb|5|c4l6rA_.5.pdb|0.342|10|6|202|3.30|PDB header: membrane protein| Chain: A: PDB Molecule: soluble cytochrome b562 and glucagon receptor chimera;| PDBTitle: structure of the class b human glucagon g protein coupled receptor|
Gene16093|e7f2ffea052062fb|6|c6tpkA_.6.pdb|0.339|6|122|211|3.20|PDB header: hormone receptor| Chain: A: PDB Molecule: oxytocin receptor;| PDBTitle: crystal structure of the human oxytocin receptor|
Gene16093|e7f2ffea052062fb|7|c6fj3A_.7.pdb|0.32|12|6|212|2.50|PDB header: membrane protein| Chain: A: PDB Molecule: parathyroid hormone/parathyroid hormone-related peptide| PDBTitle: high resolution crystal structure of parathyroid hormone 1 receptor in2 complex with a peptide agonist.|
Gene16093|e7f2ffea052062fb|8|c7d68R_.8.pdb|0.304|9|6|202|3.00|PDB header: biosynthetic protein| Chain: R: PDB Molecule: glucagon-like peptide 2 receptor;| PDBTitle: cryo-em structure of the human glucagon-like peptide-2 receptor-gs2 protein complex|
Gene16093|e7f2ffea052062fb|9|c6wi9R_.9.pdb|0.19|9|6|210|4.30|PDB header: membrane protein| Chain: R: PDB Molecule: secretin receptor;| PDBTitle: human secretin receptor gs complex|
Gene16093|e7f2ffea052062fb|10|c2kncA_.10.pdb|0.184|10|155|204|UNK|PDB header: cell adhesion| Chain: A: PDB Molecule: integrin alpha-iib;| PDBTitle: platelet integrin alfaiib-beta3 transmembrane-cytoplasmic2 heterocomplex|
Gene16093|e7f2ffea052062fb|11|c6nbiR_.11.pdb|0.168|9|6|202|4.00|PDB header: signaling protein| Chain: R: PDB Molecule: parathyroid hormone/parathyroid hormone-related peptide| PDBTitle: cryo-em structure of parathyroid hormone receptor type 1 in complex2 with a long-acting parathyroid hormone analog and g protein|
Gene16093|e7f2ffea052062fb|12|c6y7fB_.12.pdb|0.158|12|3|200|2.05|PDB header: transferase| Chain: B: PDB Molecule: elongation of very long chain fatty acids protein 7;| PDBTitle: crystal structure of human elovl fatty acid elongase 7 (elovl7)|
Gene16093|e7f2ffea052062fb|13|c7evwR_.13.pdb|0.156|6|6|211|3.22|PDB header: membrane protein| Chain: R: PDB Molecule: frizzled-7;| PDBTitle: fzd7 -gs complex|
Gene16093|e7f2ffea052062fb|14|c4d8jD_.14.pdb|0.147|30|185|212|3.55|PDB header: dna binding protein| Chain: D: PDB Molecule: macrodomain ter protein;| PDBTitle: structure of e. coli matp-mats complex|
Gene16093|e7f2ffea052062fb|15|c4zr0A_.15.pdb|0.131|11|28|73|3.80|PDB header: oxidoreductase| Chain: A: PDB Molecule: ceramide very long chain fatty acid hydroxylase scs7;| PDBTitle: full length scs7p (only hydroxylase domain visible)|
Gene16093|e7f2ffea052062fb|16|c2kbvA_.16.pdb|0.131|30|38|47|UNK|PDB header: membrane protein| Chain: A: PDB Molecule: sodium/hydrogen exchanger 1;| PDBTitle: structural and functional analysis of tm xi of the nhe1 isoform of the2 na+/h+ exchanger|
Gene16093|e7f2ffea052062fb|17|c6m1hA_.17.pdb|0.125|8|6|200|3.60|PDB header: protein binding| Chain: A: PDB Molecule: pituitary adenylate cyclase-activating polypeptide type i| PDBTitle: cryoem structure of human pac1 receptor in complex with maxadilan|
Gene16093|e7f2ffea052062fb|18|c7f16R_.18.pdb|0.124|11|6|200|2.80|PDB header: signaling protein| Chain: R: PDB Molecule: parathyroid hormone 2 receptor;| PDBTitle: cryo-em structure of parathyroid hormone receptor type 2 in complex2 with a tuberoinfundibular peptide of 39 residues and g protein|
Gene16093|e7f2ffea052062fb|19|c7d77R_.19.pdb|0.119|10|6|202|2.90|PDB header: membrane protein| Chain: R: PDB Molecule: adhesion g protein-coupled receptor g3; gpr97;| PDBTitle: cryo-em structure of the cortisol-bound adhesion receptor gpr97-go2 complex|
Gene16093|e7f2ffea052062fb|20|c2mtpB_.20.pdb|0.107|9|187|209|UNK|PDB header: protein binding/cell adhesion| Chain: B: PDB Molecule: integrin alpha-iib;| PDBTitle: the structure of filamin repeat 21 bound to integrin|
# Job Description|Job ID|Rank|Template/Model|Confidence|Sequence ID|Qstart|Qend|Resolution|Template Info
Gene29213|dbb288817cc15621|1|c3eg9A_.1.pdb|1|79|17|785|3.00|PDB header: protein transport| Chain: A: PDB Molecule: protein transport protein sec23a;| PDBTitle: crystal structure of the mammalian copii-coat protein sec23/24 bound2 to the transport signal sequence of membrin|
Gene29213|dbb288817cc15621|2|c1m2oA_.2.pdb|1|52|22|785|2.50|PDB header: protein transport/signaling protein| Chain: A: PDB Molecule: protein transport protein sec23;| PDBTitle: crystal structure of the sec23-sar1 complex|
Gene29213|dbb288817cc15621|3|c3egxB_.3.pdb|1|21|8|785|3.30|PDB header: protein transport| Chain: B: PDB Molecule: protein transport protein sec24a;| PDBTitle: crystal structure of the mammalian copii-coat protein sec23a/24a2 complexed with the snare protein sec22b and bound to the transport3 signal sequence of the snare protein bet1|
Gene29213|dbb288817cc15621|4|c3eg9B_.4.pdb|1|19|11|783|3.00|PDB header: protein transport| Chain: B: PDB Molecule: sec24 related gene family, member d;| PDBTitle: crystal structure of the mammalian copii-coat protein sec23/24 bound2 to the transport signal sequence of membrin|
Gene29213|dbb288817cc15621|5|c1pd0A_.5.pdb|1|18|23|785|2.60|PDB header: transport protein| Chain: A: PDB Molecule: protein transport protein sec24;| PDBTitle: crystal structure of the copii coat subunit, sec24,2 complexed with a peptide from the snare protein sed53 (yeast syntaxin-5)|
Gene29213|dbb288817cc15621|6|c1m2vB_.6.pdb|1|18|25|785|2.75|PDB header: protein transport| Chain: B: PDB Molecule: protein transport protein sec24;| PDBTitle: crystal structure of the yeast sec23/24 heterodimer|
Gene29213|dbb288817cc15621|7|d2qtva3.7.pdb|1|46|141|410|2.50|PDB header: protein transport| Chain: A: PDB Molecule: protein transport protein sec23;| PDBTitle: structure of sec23-sar1 complexed with the active fragment of sec31|
Gene29213|dbb288817cc15621|8|c3eh2B_.8.pdb|1|17|4|783|2.35|PDB header: protein transport| Chain: B: PDB Molecule: protein transport protein sec24c;| PDBTitle: crystal structure of the human copii-coat protein sec24c|
Gene29213|dbb288817cc15621|9|d2qtva4.9.pdb|1|55|639|788|2.50|PDB header: protein transport| Chain: A: PDB Molecule: protein transport protein sec23;| PDBTitle: structure of sec23-sar1 complexed with the active fragment of sec31|
Gene29213|dbb288817cc15621|10|d2qtva1.10.pdb|1|71|536|638|2.50|PDB header: protein transport| Chain: A: PDB Molecule: protein transport protein sec23;| PDBTitle: structure of sec23-sar1 complexed with the active fragment of sec31|
Gene29213|dbb288817cc15621|11|c3v4pB_.11.pdb|0.977|19|114|518|3.15|PDB header: cell adhesion| Chain: B: PDB Molecule: integrin beta-7;| PDBTitle: crystal structure of a4b7 headpiece complexed with fab act-1|
Gene29213|dbb288817cc15621|12|c4um9D_.12.pdb|0.98|16|114|518|2.50|PDB header: immune system| Chain: D: PDB Molecule: integrin beta-6;| PDBTitle: crystal structure of alpha v beta 6 with peptide|
Gene29213|dbb288817cc15621|13|d2qtva2.13.pdb|0.999|45|410|535|2.50|PDB header: protein transport| Chain: A: PDB Molecule: protein transport protein sec23;| PDBTitle: structure of sec23-sar1 complexed with the active fragment of sec31|
Gene29213|dbb288817cc15621|14|c3vi3D_.14.pdb|0.979|15|114|518|2.90|PDB header: cell adhesion/immune system| Chain: D: PDB Molecule: integrin beta-1;| PDBTitle: crystal structure of alpha5beta1 integrin headpiece (ligand-free form)|
Gene29213|dbb288817cc15621|15|c3fcuB_.15.pdb|0.971|14|114|518|2.90|PDB header: cell adhesion/blood clotting| Chain: B: PDB Molecule: integrin beta-3;| PDBTitle: structure of headpiece of integrin aiibb3 in open conformation|
Gene29213|dbb288817cc15621|16|c5a8jA_.16.pdb|0.994|14|127|568|1.46|PDB header: transcription| Chain: A: PDB Molecule: vwa2;| PDBTitle: crystal structure of the arnb paralog vwa2 from2 sulfolobus acidocaldarius|
Gene29213|dbb288817cc15621|17|c7nxdB_.17.pdb|0.973|15|114|431|4.60|PDB header: cell adhesion| Chain: B: PDB Molecule: integrin beta-1;| PDBTitle: cryo-em structure of human integrin alpha5beta1 in the half-bent2 conformation|
Gene29213|dbb288817cc15621|18|c7cunF_.18.pdb|0.985|22|144|414|3.50|PDB header: transcription| Chain: F: PDB Molecule: integrator complex subunit 6;| PDBTitle: the structure of human integrator-pp2a complex|
Gene29213|dbb288817cc15621|19|c6fpzA_.19.pdb|0.993|13|131|576|2.20|PDB header: structural protein| Chain: A: PDB Molecule: inter-alpha-trypsin inhibitor heavy chain h1;| PDBTitle: inter-alpha-inhibitor heavy chain 1, d298a|
Gene29213|dbb288817cc15621|20|c2yrcA_.20.pdb|0.996|74|69|122|UNK|PDB header: protein transport| Chain: A: PDB Molecule: protein transport protein sec23a;| PDBTitle: solution structure of the zf-sec23_sec24 from human sec23a|
# Job Description|Job ID|Rank|Template/Model|Confidence|Sequence ID|Qstart|Qend|Resolution|Template Info
Gene152816|555a0414c382eb96|1|c3mkrB_.1.pdb|1|74|109|396|2.60|PDB header: transport protein| Chain: B: PDB Molecule: coatomer subunit alpha;| PDBTitle: crystal structure of yeast alpha/epsilon-cop subcomplex of the copi2 vesicular coat|
Gene152816|555a0414c382eb96|2|c5a1vK_.2.pdb|1|69|89|396|21.00|PDB header: transport protein| Chain: K: PDB Molecule: coatomer subunit alpha;| PDBTitle: the structure of the copi coat linkage i|
Gene152816|555a0414c382eb96|3|c3mv2A_.3.pdb|1|33|120|391|2.90|PDB header: protein transport| Chain: A: PDB Molecule: coatomer subunit alpha;| PDBTitle: crystal structure of a-cop in complex with e-cop|
Gene152816|555a0414c382eb96|4|c5hb3A_.4.pdb|0.918|16|134|302|2.65|PDB header: transport protein| Chain: A: PDB Molecule: nucleoporin nic96;| PDBTitle: crystal structure of chaetomium thermophilum nic96 sol-nup53 complex|
Gene152816|555a0414c382eb96|5|c4aifA_.5.pdb|0.9|16|206|337|2.01|PDB header: signaling protein/peptide| Chain: A: PDB Molecule: ah receptor-interacting protein;| PDBTitle: aip tpr domain in complex with human hsp90 peptide|
Gene152816|555a0414c382eb96|6|c6px0A_.6.pdb|0.94|17|215|337|1.55|PDB header: isomerase| Chain: A: PDB Molecule: aryl-hydrocarbon-interacting protein-like 1;| PDBTitle: crystal structure of the tpr domain of human aryl hydrocarbon2 receptor-interacting protein-like 1 (aipl1)|
Gene152816|555a0414c382eb96|7|c3rkvA_.7.pdb|0.94|13|207|340|2.41|PDB header: isomerase| Chain: A: PDB Molecule: putative peptidylprolyl isomerase;| PDBTitle: c-terminal domain of protein c56c10.10, a putative peptidylprolyl2 isomerase, from caenorhabditis elegans|
Gene152816|555a0414c382eb96|8|c4j8dC_.8.pdb|0.9|11|184|341|2.80|PDB header: chaperone| Chain: C: PDB Molecule: hsc70-interacting protein;| PDBTitle: middle domain of hsc70-interacting protein, crystal form ii|
Gene152816|555a0414c382eb96|9|d1p5qa1.9.pdb|0.959|12|207|337|2.80|PDB header: isomerase| Chain: A: PDB Molecule: fk506-binding protein 4;| PDBTitle: crystal structure of fkbp52 c-terminal domain|
Gene152816|555a0414c382eb96|10|c1qz2B_.10.pdb|0.918|12|207|337|3.00|PDB header: isomerase/chaperone| Chain: B: PDB Molecule: fk506-binding protein 4;| PDBTitle: crystal structure of fkbp52 c-terminal domain complex with2 the c-terminal peptide meevd of hsp90|
Gene152816|555a0414c382eb96|11|c5ompA_.11.pdb|0.943|10|206|344|1.88|PDB header: isomerase| Chain: A: PDB Molecule: peptidyl-prolyl cis-trans isomerase fkbp5;| PDBTitle: human fkbp5 protein|
Gene152816|555a0414c382eb96|12|d1kt1a1.12.pdb|0.959|10|207|342|2.80|PDB header: isomerase| Chain: A: PDB Molecule: fk506-binding protein fkbp51;| PDBTitle: structure of the large fkbp-like protein, fkbp51, involved2 in steroid receptor complexes|
Gene152816|555a0414c382eb96|13|c5l0yE_.13.pdb|0.915|10|204|339|2.87|PDB header: protein transport| Chain: E: PDB Molecule: sec72-ssa1 c-terminal peptide fusion protein;| PDBTitle: crystal structure of a sec72-ssa1 c-terminal peptide fusion protein|
Gene152816|555a0414c382eb96|14|c1kt0A_.14.pdb|0.954|9|206|344|2.70|PDB header: isomerase| Chain: A: PDB Molecule: 51 kda fk506-binding protein;| PDBTitle: structure of the large fkbp-like protein, fkbp51, involved in steroid2 receptor complexes|
Gene152816|555a0414c382eb96|15|d2fbna1.15.pdb|0.917|8|207|344|1.63|PDB header: structural genomics, unknown function| Chain: A: PDB Molecule: 70 kda peptidylprolyl isomerase, putative;| PDBTitle: plasmodium falciparum putative fk506-binding protein2 pfl2275c, c-terminal tpr-containing domain|
Gene152816|555a0414c382eb96|16|c2fbnA_.16.pdb|0.917|8|207|344|1.63|PDB header: structural genomics, unknown function| Chain: A: PDB Molecule: 70 kda peptidylprolyl isomerase, putative;| PDBTitle: plasmodium falciparum putative fk506-binding protein2 pfl2275c, c-terminal tpr-containing domain|
Gene152816|555a0414c382eb96|17|d1a17a_.17.pdb|0.894|12|201|337|2.45|PDB header: hydrolase| Chain: A: PDB Molecule: serine/threonine protein phosphatase 5;| PDBTitle: tetratricopeptide repeats of protein phosphatase 5|
Gene152816|555a0414c382eb96|18|c3urzB_.18.pdb|0.881|15|210|337|2.19|PDB header: protein binding| Chain: B: PDB Molecule: uncharacterized protein;| PDBTitle: crystal structure of a putative protein binding protein (bacova_03105)2 from bacteroides ovatus atcc 8483 at 2.19 a resolution|
Gene152816|555a0414c382eb96|19|c1ihgA_.19.pdb|0.881|15|207|340|1.80|PDB header: isomerase| Chain: A: PDB Molecule: cyclophilin 40;| PDBTitle: bovine cyclophilin 40, monoclinic form|
Gene152816|555a0414c382eb96|20|c5l0wB_.20.pdb|0.879|8|197|337|3.04|PDB header: membrane protein| Chain: B: PDB Molecule: sec72;| PDBTitle: structure of post-translational translocation sec71/sec72 complex|
# Job Description|Job ID|Rank|Template/Model|Confidence|Sequence ID|Qstart|Qend|Resolution|Template Info
Gene21639|7b2b835bf677fd99|1|c5ao6A_.1.pdb|0.956|25|42|346|3.36|PDB header: endocytosis| Chain: A: PDB Molecule: c-type mannose receptor 2;| PDBTitle: endo180 d1-4, trigonal form|
Gene21639|7b2b835bf677fd99|2|c5xtwH_.2.pdb|0.961|23|42|346|3.20|PDB header: sugar binding protein| Chain: H: PDB Molecule: macrophage mannose receptor 1;| PDBTitle: crystal structure of the cysr-ctld2 fragment of human mr at acidic ph|
Gene21639|7b2b835bf677fd99|3|c6innB_.3.pdb|0.928|24|209|348|3.00|PDB header: immune system| Chain: B: PDB Molecule: macrophage mannose receptor 1;| PDBTitle: crystal structure of the cysr-ctld3 fragment of human mr at acidic ph2 (ph 5.6)|
Gene21639|7b2b835bf677fd99|4|c7jpuA_.4.pdb|0.974|18|204|346|5.00|PDB header: immune system| Chain: A: PDB Molecule: lymphocyte antigen 75;| PDBTitle: structure of an endocytic receptor|
Gene21639|7b2b835bf677fd99|5|c3fd4B_.5.pdb|0.931|17|224|346|2.40|PDB header: viral protein| Chain: B: PDB Molecule: glycoprotein gp42;| PDBTitle: crystal structure of epstein-barr virus gp42 protein|
Gene21639|7b2b835bf677fd99|6|c5fwuA_.6.pdb|0.97|22|102|194|2.80|PDB header: signaling protein| Chain: A: PDB Molecule: kremen protein 1;| PDBTitle: wnt modulator kremen crystal form ii at 2.8a|
Gene21639|7b2b835bf677fd99|7|d1kg0c_.7.pdb|0.93|17|248|347|2.65|PDB header: viral protein/immune system| Chain: C: PDB Molecule: gp42 protein;| PDBTitle: structure of the epstein-barr virus gp42 protein bound to the mhc2 class ii receptor hla-dr1|
Gene21639|7b2b835bf677fd99|8|c5t1dC_.8.pdb|0.929|16|248|348|3.10|PDB header: viral protein| Chain: C: PDB Molecule: glycoprotein 42;| PDBTitle: crystal structure of ebv ghgl/gp42/e1d1 complex|
Gene21639|7b2b835bf677fd99|9|d1wk1a_.9.pdb|0.885|20|252|369|UNK|PDB header: sugar binding protein| Chain: A: PDB Molecule: hypothetical protein yk1067a12;| PDBTitle: solution structure of lectin c-type domain derived from a hypothetical2 protein from c. elegans|
Gene21639|7b2b835bf677fd99|10|c3c22B_.10.pdb|0.855|18|247|346|1.50|PDB header: immune system, sugar binding protein| Chain: B: PDB Molecule: c-type lectin domain family 4 member k;| PDBTitle: crystal structure of the carbohydrate recognition domain of2 human langerin|
Gene21639|7b2b835bf677fd99|11|c4iopB_.11.pdb|0.842|21|247|349|3.20|PDB header: immune system| Chain: B: PDB Molecule: killer cell lectin-like receptor subfamily f member 2;| PDBTitle: crystal structure of nkp65 bound to its ligand kacl|
Gene21639|7b2b835bf677fd99|12|c6rygA_.12.pdb|0.828|17|40|236|0.97|PDB header: immune system| Chain: A: PDB Molecule: conglutinin;| PDBTitle: native structure of conglutinin carbohydrate recognition domain|
Gene21639|7b2b835bf677fd99|13|c2py2E_.13.pdb|0.811|16|247|351|1.70|PDB header: antifreeze protein| Chain: E: PDB Molecule: antifreeze protein type ii;| PDBTitle: structure of herring type ii antifreeze protein|
Gene21639|7b2b835bf677fd99|14|c6lfjA_.14.pdb|0.783|15|252|346|1.84|PDB header: sugar binding protein| Chain: A: PDB Molecule: c-type lectin domain family 4, member b1;| PDBTitle: crystal structure of mouse dcar2 crd domain complex with ipm2|
Gene21639|7b2b835bf677fd99|15|c3ff8D_.15.pdb|0.774|17|247|350|2.00|PDB header: cell adhesion/immune system| Chain: D: PDB Molecule: killer cell lectin-like receptor subfamily g member 1;| PDBTitle: structure of nk cell receptor klrg1 bound to e-cadherin|
Gene21639|7b2b835bf677fd99|16|c3aluA_.16.pdb|0.754|19|247|355|1.65|PDB header: sugar binding protein| Chain: A: PDB Molecule: lectin cel-iv, c-type;| PDBTitle: crystal structure of cel-iv complexed with raffinose|
Gene21639|7b2b835bf677fd99|17|c3wbrC_.17.pdb|0.75|19|247|346|2.20|PDB header: carbohydrate binding protein| Chain: C: PDB Molecule: c-type lectin domain family 4 member c;| PDBTitle: crystal structure of carbohydrate recognition domain of blood2 dendritic cell antigen-2 (bdca2) lectin (crystal form-3)|
Gene21639|7b2b835bf677fd99|18|d1e87a_.18.pdb|0.724|19|247|351|1.5 |PDB header: sugar binding protein| Chain: A: PDB Molecule: early activation antigen cd69;| PDBTitle: human cd69 - trigonal form|
Gene21639|7b2b835bf677fd99|19|c3bc6D_.19.pdb|0.723|18|247|346|2.30|PDB header: immune system| Chain: D: PDB Molecule: c-type lectin domain family 4 member k;| PDBTitle: the carbohydrate recognition domain of langerin reveals high2 structural similarity with the one of dc-sign but an additional,3 calcium-independent sugar-binding site|
Gene21639|7b2b835bf677fd99|20|c5e4lB_.20.pdb|0.721|21|42|346|2.44|PDB header: sugar binding protein| Chain: B: PDB Molecule: c-type mannose receptor 2;| PDBTitle: structure of ligand binding region of uparap at ph 5.3|
# Job Description|Job ID|Rank|Template/Model|Confidence|Sequence ID|Qstart|Qend|Resolution|Template Info
Gene27560|40c6deb0bd8e930d|1|c3k71G_.1.pdb|1|21|1|575|3.95|PDB header: cell adhesion| Chain: G: PDB Molecule: integrin alpha-x;| PDBTitle: structure of integrin alphax beta2 ectodomain|
Gene27560|40c6deb0bd8e930d|2|c3fcsA_.2.pdb|1|22|1|572|2.55|PDB header: cell adhesion/blood clotting| Chain: A: PDB Molecule: integrin, alpha 2b;| PDBTitle: structure of complete ectodomain of integrin aiibb3|
Gene27560|40c6deb0bd8e930d|3|c3k6sC_.3.pdb|1|20|1|575|3.50|PDB header: cell adhesion| Chain: C: PDB Molecule: integrin alpha-x;| PDBTitle: structure of integrin alphaxbeta2 ectodomain|
Gene27560|40c6deb0bd8e930d|4|c7nxdA_.4.pdb|1|21|1|572|4.60|PDB header: cell adhesion| Chain: A: PDB Molecule: integrin alpha-5;| PDBTitle: cryo-em structure of human integrin alpha5beta1 in the half-bent2 conformation|
Gene27560|40c6deb0bd8e930d|5|c4g1eA_.5.pdb|1|19|1|586|3.00|PDB header: protein binding| Chain: A: PDB Molecule: integrin alpha-v;| PDBTitle: crystal structure of integrin alpha v beta 3 with coil-coiled tag.|
Gene27560|40c6deb0bd8e930d|6|c1l5gA_.6.pdb|1|19|1|583|3.20|PDB header: cell adhesion| Chain: A: PDB Molecule: integrin alpha v;| PDBTitle: crystal structure of the extracellular segment of integrin avb3 in2 complex with an arg-gly-asp ligand|
Gene27560|40c6deb0bd8e930d|7|c3v4vA_.7.pdb|1|31|1|239|3.10|PDB header: cell adhesion| Chain: A: PDB Molecule: integrin alpha-4;| PDBTitle: crystal structure of a4b7 headpiece complexed with fab act-1 and2 ro0505376|
Gene27560|40c6deb0bd8e930d|8|c7cebA_.8.pdb|1|28|1|237|2.89|PDB header: cell adhesion/immune system| Chain: A: PDB Molecule: integrin alpha-6;| PDBTitle: crystal structure of alpha6beta1 integrin headpiece|
Gene27560|40c6deb0bd8e930d|9|c3vi4C_.9.pdb|1|25|1|228|2.90|PDB header: cell adhesion/immune system| Chain: C: PDB Molecule: integrin alpha-5;| PDBTitle: crystal structure of alpha5beta1 integrin headpiece in complex with2 rgd peptide|
Gene27560|40c6deb0bd8e930d|10|c5e6rA_.10.pdb|0.999|48|1|94|2.90|PDB header: cell adhesion| Chain: A: PDB Molecule: integrin alpha-l;| PDBTitle: structures of leukocyte integrin alb2: the ai domain, the headpiece,2 and the pocket for the internal ligand|
Gene27560|40c6deb0bd8e930d|11|d1tyea_.11.pdb|0.999|40|1|93|2.90|PDB header: cell adhesion| Chain: A: PDB Molecule: integrin alpha-iib;| PDBTitle: structural basis for allostery in integrins and binding of ligand-2 mimetic therapeutics to the platelet receptor for fibrinogen|
Gene27560|40c6deb0bd8e930d|12|d1jv2a4.12.pdb|0.998|38|1|92|3.10|PDB header: cell adhesion| Chain: A: PDB Molecule: integrin, alpha v;| PDBTitle: crystal structure of the extracellular segment of integrin alphavbeta3|
Gene27560|40c6deb0bd8e930d|13|c6vbu2_.13.pdb|0.961|16|2|237|3.10|PDB header: protein transport| Chain: 2: PDB Molecule: bardet-biedl syndrome 2 protein homolog;| PDBTitle: structure of the bovine bbsome complex|
Gene27560|40c6deb0bd8e930d|14|d1jv2a3.14.pdb|1|16|390|583|3.10|PDB header: cell adhesion| Chain: A: PDB Molecule: integrin, alpha v;| PDBTitle: crystal structure of the extracellular segment of integrin alphavbeta3|
Gene27560|40c6deb0bd8e930d|15|d1jv2a1.15.pdb|0.999|18|93|243|3.10|PDB header: cell adhesion| Chain: A: PDB Molecule: integrin, alpha v;| PDBTitle: crystal structure of the extracellular segment of integrin alphavbeta3|
Gene27560|40c6deb0bd8e930d|16|c1l9mB_.16.pdb|0.918|14|249|441|2.10|PDB header: transferase| Chain: B: PDB Molecule: protein-glutamine glutamyltransferase e3;| PDBTitle: three-dimensional structure of the human transglutaminase 3 enzyme:2 binding of calcium ions change structure for activation|
Gene27560|40c6deb0bd8e930d|17|d1jv2a2.17.pdb|0.999|15|244|388|3.10|PDB header: cell adhesion| Chain: A: PDB Molecule: integrin, alpha v;| PDBTitle: crystal structure of the extracellular segment of integrin alphavbeta3|
Gene27560|40c6deb0bd8e930d|18|c2kncA_.18.pdb|0.997|35|571|622|UNK|PDB header: cell adhesion| Chain: A: PDB Molecule: integrin alpha-iib;| PDBTitle: platelet integrin alfaiib-beta3 transmembrane-cytoplasmic2 heterocomplex|
Gene27560|40c6deb0bd8e930d|19|c2k1aA_.19.pdb|0.996|41|573|613|UNK|PDB header: cell adhesion| Chain: A: PDB Molecule: integrin alpha-iib;| PDBTitle: bicelle-embedded integrin alpha(iib) transmembrane segment|
Gene27560|40c6deb0bd8e930d|20|c7kn0A_.20.pdb|0.996|40|574|613|UNK|PDB header: cell adhesion| Chain: A: PDB Molecule: integrin alpha-iib;| PDBTitle: structure of the integrin aiib(w968v)b3 transmembrane complex|
# Job Description|Job ID|Rank|Template/Model|Confidence|Sequence ID|Qstart|Qend|Resolution|Template Info
Gene146723|7026db6428a508f9|1|c1n7dA_.1.pdb|0.995|25|133|290|3.70|PDB header: lipid transport| Chain: A: PDB Molecule: low-density lipoprotein receptor;| PDBTitle: extracellular domain of the ldl receptor|
Gene146723|7026db6428a508f9|2|c2xrcD_.2.pdb|0.993|19|130|290|2.69|PDB header: immune system| Chain: D: PDB Molecule: human complement factor i;| PDBTitle: human complement factor i|
Gene146723|7026db6428a508f9|3|c4lmfB_.3.pdb|0.998|22|21|149|2.92|PDB header: hydrolase| Chain: B: PDB Molecule: complement c1s subcomponent heavy chain;| PDBTitle: c1s cub1-egf-cub2|
Gene146723|7026db6428a508f9|4|c1nziA_.4.pdb|0.999|20|22|163|1.50|PDB header: hydrolase| Chain: A: PDB Molecule: complement c1s component;| PDBTitle: crystal structure of the cub1-egf interaction domain of2 complement protease c1s|
Gene146723|7026db6428a508f9|5|c2qqmA_.5.pdb|0.999|20|4|151|2.00|PDB header: signaling protein| Chain: A: PDB Molecule: neuropilin-1;| PDBTitle: crystal structure of the a2b1b2 domains from human neuropilin-1|
Gene146723|7026db6428a508f9|6|c2qqlA_.6.pdb|0.999|23|2|138|3.10|PDB header: signaling protein| Chain: A: PDB Molecule: neuropilin-2;| PDBTitle: neuropilin-2 a1a2b1b2 domains in complex with a semaphorin-blocking2 fab|
Gene146723|7026db6428a508f9|7|c4gz9A_.7.pdb|0.999|22|5|138|2.70|PDB header: signaling protein| Chain: A: PDB Molecule: neuropilin-1;| PDBTitle: mouse neuropilin-1, extracellular domains 1-4 (a1a2b1b2)|
Gene146723|7026db6428a508f9|8|c4zrqD_.8.pdb|0.994|35|133|271|2.60|PDB header: transport protein| Chain: D: PDB Molecule: cd320 antigen;| PDBTitle: e88 deletion mutant of cd320 in complex with tc2|
Gene146723|7026db6428a508f9|9|c5jqpB_.9.pdb|0.996|25|129|268|2.20|PDB header: hydrolase| Chain: B: PDB Molecule: glucosidase 2 subunit beta-like protein;| PDBTitle: crystal structure of er glucosidase ii heterodimeric complex2 consisting of catalytic subunit and the binding domain of regulatory3 subunit|
Gene146723|7026db6428a508f9|10|c5h9oD_.10.pdb|0.996|31|133|275|2.37|PDB header: hydrolase| Chain: D: PDB Molecule: glucosidase 2 subunit beta;| PDBTitle: complex of murine endoplasmic reticulum alpha-glucosidase ii with d-2 glucose|
Gene146723|7026db6428a508f9|11|c2fylB_.11.pdb|0.995|31|131|270|UNK|PDB header: surface active protein| Chain: B: PDB Molecule: low-density lipoprotein receptor-related protein 1;| PDBTitle: haddock model of the complex between double module of lrp, cr56, and2 first domain of receptor associated protein, rap-d1.|
Gene146723|7026db6428a508f9|12|c2gtlN_.12.pdb|0.997|21|134|286|3.50|PDB header: oxygen storage/transport| Chain: N: PDB Molecule: extracellular hemoglobin linker l2 subunit;| PDBTitle: lumbricus erythrocruorin at 3.5a resolution|
Gene146723|7026db6428a508f9|13|c6byvA_.13.pdb|0.996|21|133|268|UNK|PDB header: structural protein| Chain: A: PDB Molecule: very low-density lipoprotein receptor;| PDBTitle: solution nmr structure of cysteine-rich calcium bound domains of very2 low density lipoprotein receptor|
Gene146723|7026db6428a508f9|14|c6v55A_.14.pdb|0.988|24|4|126|2.38|PDB header: cell adhesion| Chain: A: PDB Molecule: adhesion g-protein coupled receptor g6;| PDBTitle: full extracellular region of zebrafish gpr126/adgrg6|
Gene146723|7026db6428a508f9|15|c2qqoB_.15.pdb|0.999|22|4|131|2.30|PDB header: signaling protein| Chain: B: PDB Molecule: neuropilin-2;| PDBTitle: crystal structure of the a2b1b2 domains from human neuropilin-2|
Gene146723|7026db6428a508f9|16|c2fcwB_.16.pdb|0.995|33|133|266|1.26|PDB header: lipid transport/endocytosis/chaperone| Chain: B: PDB Molecule: low-density lipoprotein receptor;| PDBTitle: structure of a complex between the pair of the ldl receptor ligand-2 binding modules 3-4 and the receptor associated protein (rap).|
Gene146723|7026db6428a508f9|17|c1f5yA_.17.pdb|0.995|30|133|268|UNK|PDB header: lipid binding protein| Chain: A: PDB Molecule: low-density lipoprotein receptor;| PDBTitle: nmr structure of a concatemer of the first and second ligand-binding2 modules of the human ldl receptor|
Gene146723|7026db6428a508f9|18|c6f1cC_.18.pdb|0.998|16|22|173|4.20|PDB header: hydrolase| Chain: C: PDB Molecule: complement c1r subcomponent;| PDBTitle: c1rc1s complex|
Gene146723|7026db6428a508f9|19|c2lgpA_.19.pdb|0.996|26|130|271|UNK|PDB header: protein binding| Chain: A: PDB Molecule: low-density lipoprotein receptor;| PDBTitle: solution structure of la45 from ldlr|
Gene146723|7026db6428a508f9|20|c4u8uM_.20.pdb|0.998|18|133|286|3.20|PDB header: oxygen storage/transport| Chain: M: PDB Molecule: linker l1;| PDBTitle: the crystallographic structure of the giant hemoglobin from2 glossoscolex paulistus at 3.2 a resolution.|
# Job Description|Job ID|Rank|Template/Model|Confidence|Sequence ID|Qstart|Qend|Resolution|Template Info
Gene151069|a842a2ee5725b860|1|d1j03a_.1.pdb|0.998|46|1075|1172|UNK|PDB header: structural genomics, unknown function| Chain: A: PDB Molecule: putative steroid binding protein;| PDBTitle: solution structure of a putative steroid-binding protein from2 arabidopsis|
Gene151069|a842a2ee5725b860|2|d1t0ga_.2.pdb|0.998|44|1072|1173|UNK|PDB header: structural genomics, unknown function| Chain: A: PDB Molecule: cytochrome b5 domain-containing protein;| PDBTitle: hypothetical protein at2g24940.1 from arabidopsis thaliana has a2 cytochrome b5 like fold|
Gene151069|a842a2ee5725b860|3|c4x8yA_.3.pdb|0.998|40|1074|1172|1.95|PDB header: membrane protein| Chain: A: PDB Molecule: membrane-associated progesterone receptor component 1;| PDBTitle: crystal structure of human pgrmc1 cytochrome b5-like domain|
Gene151069|a842a2ee5725b860|4|c1x3xA_.4.pdb|0.956|26|1076|1156|1.80|PDB header: electron transport| Chain: A: PDB Molecule: cytochrome b5;| PDBTitle: crystal structure of cytochrome b5 from ascaris suum|
Gene151069|a842a2ee5725b860|5|c6vz6A_.5.pdb|0.978|33|1076|1130|2.10|PDB header: metal binding protein| Chain: A: PDB Molecule: cytochrome b5-domain protein;| PDBTitle: methanococcoides burtonii cytochrome b5 domain protein (wp2 011499504.1)|
Gene151069|a842a2ee5725b860|6|c6nzxA_.6.pdb|0.982|31|1076|1130|1.90|PDB header: metal binding protein| Chain: A: PDB Molecule: cytochrome b5;| PDBTitle: hadesarchaea ynp_n21 cytochrome b5 domain protein (kuo41884.1)|
Gene151069|a842a2ee5725b860|7|c2ibjA_.7.pdb|0.939|31|1076|1130|1.55|PDB header: electron transport| Chain: A: PDB Molecule: cytochrome b5;| PDBTitle: structure of house fly cytochrome b5|
Gene151069|a842a2ee5725b860|8|d1aqaa_.8.pdb|0.919|31|1076|1130|UNK|PDB header: electron transport| Chain: A: PDB Molecule: cytochrome b5;| PDBTitle: solution structure of reduced microsomal rat cytochrome b5, nmr,2 minimized average structure|
Gene151069|a842a2ee5725b860|9|d1m2ia_.9.pdb|0.911|31|1076|1130|1.80|PDB header: electron transport| Chain: A: PDB Molecule: cytochrome b5;| PDBTitle: crystal structure of e44a/e56a mutant of cytochrome b5|
Gene151069|a842a2ee5725b860|10|d1iccc_.10.pdb|0.924|29|1076|1130|2.00|PDB header: electron transport| Chain: C: PDB Molecule: cytochrome b5 outer mitochondrial membrane isoform;| PDBTitle: rat outer mitochondrial membrane cytochrome b5|
Gene151069|a842a2ee5725b860|11|d1axxa_.11.pdb|0.916|29|1076|1130|UNK|PDB header: electron transport| Chain: A: PDB Molecule: cytochrome b5;| PDBTitle: the solution structure of oxidized rat microsomal cytochrome b5, nmr,2 19 structures|
Gene151069|a842a2ee5725b860|12|c4b8nC_.12.pdb|0.939|27|1073|1130|1.95|PDB header: electron transport| Chain: C: PDB Molecule: cytochrome b5-host origin;| PDBTitle: cytochrome b5 of ostreococcus tauri virus 2|
Gene151069|a842a2ee5725b860|13|d1euea_.13.pdb|0.913|25|1076|1130|1.80|PDB header: electron transport| Chain: A: PDB Molecule: cytochrome b5;| PDBTitle: rat outer mitochondrial membrane cytochrome b5|
Gene151069|a842a2ee5725b860|14|c3lf5B_.14.pdb|0.908|25|1076|1130|1.25|PDB header: oxidoreductase| Chain: B: PDB Molecule: cytochrome b5 reductase 4;| PDBTitle: structure of human nadh cytochrome b5 oxidoreductase (ncb5or) b52 domain to 1.25a resolution|
Gene151069|a842a2ee5725b860|15|d1cxya_.15.pdb|0.946|23|1076|1130|1.65|PDB header: electron transport| Chain: A: PDB Molecule: cytochrome b5;| PDBTitle: structure and characterization of ectothiorhodospira2 vacuolata cytochrome b558, a prokaryotic homologue of3 cytochrome b5|
Gene151069|a842a2ee5725b860|16|d1kbia2.16.pdb|0.916|19|1071|1130|2.30|PDB header: oxidoreductase| Chain: A: PDB Molecule: cytochrome b2;| PDBTitle: crystallographic study of the recombinant flavin-binding domain of2 baker's yeast flavocytochrome b2: comparison with the intact wild-3 type enzyme|
Gene151069|a842a2ee5725b860|17|c7jtkk_.17.pdb|0.923|13|1076|1147|3.20|PDB header: structural protein| Chain: K: PDB Molecule: flagellar radial spoke protein 6;| PDBTitle: radial spoke 1 isolated from chlamydomonas reinhardtii|
Gene151069|a842a2ee5725b860|18|c2keoA_.18.pdb|0.907|15|1076|1130|UNK|PDB header: ligase| Chain: A: PDB Molecule: probable e3 ubiquitin-protein ligase herc2;| PDBTitle: solution nmr structure of human protein hs00059, cytochrome-b5-like2 domain of the herc2 e3 ligase. northeast structural genomics3 consortium (nesg) target ht98a|
Gene151069|a842a2ee5725b860|19|d1do9a_.19.pdb|0.883|31|1076|1130|UNK|PDB header: electron transport| Chain: A: PDB Molecule: cytochrome b5;| PDBTitle: solution structure of oxidized microsomal rabbit cytochrome b5.2 factors determining the heterogeneous binding of the heme.|
Gene151069|a842a2ee5725b860|20|d1lj0a_.20.pdb|0.882|27|1076|1130|2.00|PDB header: electron transport| Chain: A: PDB Molecule: cytochrome b5 outer mitochondrial membrane isoform;| PDBTitle: structure of quintuple mutant of the rat outer mitocondrial cytochrome2 b5.|
# Job Description|Job ID|Rank|Template/Model|Confidence|Sequence ID|Qstart|Qend|Resolution|Template Info
Gene32553|bdcdf55ab67b648b|1|c1ta9A_.1.pdb|0.88|21|1722|1844|1.90|PDB header: oxidoreductase| Chain: A: PDB Molecule: glycerol dehydrogenase;| PDBTitle: crystal structure of glycerol dehydrogenase from schizosaccharomyces2 pombe|
Gene32553|bdcdf55ab67b648b|2|c5anrC_.2.pdb|0.853|74|311|333|2.10|PDB header: rna binding protein| Chain: C: PDB Molecule: eukaryotic translation initiation factor 4e transporter;| PDBTitle: structure of a human 4e-t - ddx6 - cnot1 complex|
Gene32553|bdcdf55ab67b648b|3|c3uhjE_.3.pdb|0.636|19|1718|1824|2.34|PDB header: oxidoreductase| Chain: E: PDB Molecule: probable glycerol dehydrogenase;| PDBTitle: crystal structure of a probable glycerol dehydrogenase from2 sinorhizobium meliloti 1021|
Gene32553|bdcdf55ab67b648b|4|c2j37W_.4.pdb|0.607|28|1459|1562|8.00|PDB header: ribosome| Chain: W: PDB Molecule: signal recognition particle 54 kda protein (srp54);| PDBTitle: model of mammalian srp bound to 80s rncs|
Gene32553|bdcdf55ab67b648b|5|c3p96A_.5.pdb|0.517|14|1603|1761|2.05|PDB header: hydrolase| Chain: A: PDB Molecule: phosphoserine phosphatase serb;| PDBTitle: crystal structure of phosphoserine phosphatase serb from mycobacterium2 avium, native form|
Gene32553|bdcdf55ab67b648b|6|d1ee8a1.6.pdb|0.464|22|1741|1809|1.90|PDB header: dna binding protein| Chain: A: PDB Molecule: mutm (fpg) protein;| PDBTitle: crystal structure of mutm (fpg) protein from thermus thermophilus hb8|
Gene32553|bdcdf55ab67b648b|7|c3hl0B_.7.pdb|0.457|13|1718|1829|1.60|PDB header: oxidoreductase| Chain: B: PDB Molecule: maleylacetate reductase;| PDBTitle: crystal structure of maleylacetate reductase from agrobacterium2 tumefaciens|
Gene32553|bdcdf55ab67b648b|8|d1k82a1.8.pdb|0.429|25|1738|1808|2.10|PDB header: hydrolase/dna| Chain: A: PDB Molecule: formamidopyrimidine-dna glycosylase;| PDBTitle: crystal structure of e.coli formamidopyrimidine-dna2 glycosylase (fpg) covalently trapped with dna|
Gene32553|bdcdf55ab67b648b|9|c6uekB_.9.pdb|0.407|29|1398|1462|2.16|PDB header: lyase| Chain: B: PDB Molecule: urocanate hydratase;| PDBTitle: structure of urocanate hydratase from trypanosoma cruzi in complex2 with nad+|
Gene32553|bdcdf55ab67b648b|10|d1jq5a_.10.pdb|0.401|19|1697|1832|1.70|PDB header: oxidoreductase| Chain: A: PDB Molecule: glycerol dehydrogenase;| PDBTitle: bacillus stearothermophilus glycerol dehydrogenase complex with nad+|
Gene32553|bdcdf55ab67b648b|11|c5hc4A_.11.pdb|0.392|24|1844|1893|2.00|PDB header: hydrolase| Chain: A: PDB Molecule: lipolytic enzyme;| PDBTitle: structure of esterase est22|
Gene32553|bdcdf55ab67b648b|12|c7kaaA_.12.pdb|0.387|27|1531|1633|UNK|PDB header: contractile protein| Chain: A: PDB Molecule: troponin c, skeletal muscle,troponin i, fast skeletal| PDBTitle: nmr solution structures of tirasemtiv drug bound to a fast skeletal2 troponin c-troponin i complex|
Gene32553|bdcdf55ab67b648b|13|c8iczA_.13.pdb|0.384|26|1739|1809|3.10|PDB header: transferase/dna| Chain: A: PDB Molecule: protein (dna polymerase beta (e.c.2.7.7.7));| PDBTitle: dna polymerase beta (pol b) (e.c.2.7.7.7) complexed with2 seven base pairs of dna; soaked in the presence of of datp3 (1 millimolar), mncl2 (5 millimolar), and lithium sulfate4 (75 millimolar)|
Gene32553|bdcdf55ab67b648b|14|c2muxA_.14.pdb|0.372|41|1843|1864|UNK|PDB header: hydrolase| Chain: A: PDB Molecule: ubiquitin carboxyl-terminal hydrolase 25;| PDBTitle: sumo2 non-covalently interacts with usp25 and downregulates its2 activity|
Gene32553|bdcdf55ab67b648b|15|c4fp9B_.15.pdb|0.365|18|1612|1767|2.90|PDB header: transferase| Chain: B: PDB Molecule: mterf domain-containing protein 2;| PDBTitle: human mterf4-nsun4 protein complex|
Gene32553|bdcdf55ab67b648b|16|d1oj7a_.16.pdb|0.359|24|1718|1823|2.0 |PDB header: oxidoreductase| Chain: A: PDB Molecule: hypothetical oxidoreductase yqhd;| PDBTitle: structural genomics, unknown function crystal structure of2 e. coli k-12 yqhd|
Gene32553|bdcdf55ab67b648b|17|c3iv7B_.17.pdb|0.35|23|1718|1825|2.07|PDB header: oxidoreductase| Chain: B: PDB Molecule: alcohol dehydrogenase iv;| PDBTitle: crystal structure of iron-containing alcohol dehydrogenase2 (np_602249.1) from corynebacterium glutamicum atcc 13032 kitasato at3 2.07 a resolution|
Gene32553|bdcdf55ab67b648b|18|c4mcaB_.18.pdb|0.347|16|1718|1832|1.90|PDB header: oxidoreductase| Chain: B: PDB Molecule: glycerol dehydrogenase;| PDBTitle: crystal structure of glycerol dehydrogenase from serratia to 1.9a|
Gene32553|bdcdf55ab67b648b|19|c2mwiA_.19.pdb|0.345|24|1358|1431|UNK|PDB header: protein binding| Chain: A: PDB Molecule: deoxynucleotidyltransferase terminal-interacting protein 1;| PDBTitle: the structure of the carboxy-terminal domain of dnttip1|
Gene32553|bdcdf55ab67b648b|20|c5wsnC_.20.pdb|0.344|53|1671|1685|4.30|PDB header: virus| Chain: C: PDB Molecule: e protein;| PDBTitle: structure of japanese encephalitis virus|
# Job Description|Job ID|Rank|Template/Model|Confidence|Sequence ID|Qstart|Qend|Resolution|Template Info
Gene20905|6d397a7b6813599b|1|c5ctiC_.1.pdb|0.778|25|135|174|1.90|PDB header: structural protein| Chain: C: PDB Molecule: collagen alpha-1(i) chain,collagen alpha-3(ix) chain;| PDBTitle: crystal structure of the type ix collagen nc2 hetero-trimerization2 domain with a guest fragment a2a1a1 of type i collagen (native form)|
Gene20905|6d397a7b6813599b|2|c5ctdA_.2.pdb|0.753|26|136|174|1.60|PDB header: structural protein| Chain: A: PDB Molecule: collagen alpha-1(i) chain,collagen alpha-1(ix) chain;| PDBTitle: crystal structure of the type ix collagen nc2 hetero-trimerization2 domain with a guest fragment a2a1a1 of type i collagen|
Gene20905|6d397a7b6813599b|3|c5ctdB_.3.pdb|0.744|21|136|174|1.60|PDB header: structural protein| Chain: B: PDB Molecule: collagen alpha-2(i) chain,collagen alpha-2(ix) chain;| PDBTitle: crystal structure of the type ix collagen nc2 hetero-trimerization2 domain with a guest fragment a2a1a1 of type i collagen|
Gene20905|6d397a7b6813599b|4|c3hqvB_.4.pdb|0.695|18|109|271|5.16|PDB header: structural protein, contractile protein| Chain: B: PDB Molecule: collagen alpha-2(i) chain;| PDBTitle: low resolution, molecular envelope structure of type i2 collagen in situ determined by fiber diffraction. single3 type i collagen molecule, rigid body refinement|
Gene20905|6d397a7b6813599b|5|d1ezga_.5.pdb|0.626|5|111|173|1.40|PDB header: antifreeze protein| Chain: A: PDB Molecule: thermal hysteresis protein isoform yl-1;| PDBTitle: crystal structure of antifreeze protein from the beetle,2 tenebrio molitor|
Gene20905|6d397a7b6813599b|6|c1nayC_.6.pdb|0.613|23|139|182|2.60|PDB header: structural protein| Chain: C: PDB Molecule: collagen-like peptide;| PDBTitle: gpp-foldon:x-ray structure|
Gene20905|6d397a7b6813599b|7|c1ygvA_.7.pdb|0.604|14|109|269|5.16|PDB header: structural protein/contractile protein| Chain: A: PDB Molecule: collagen i alpha 1;| PDBTitle: the structure of collagen type i. single type i collagen2 molecule: rigid refinment|
Gene20905|6d397a7b6813599b|8|c3bogA_.8.pdb|0.591|21|109|174|1.20|PDB header: antifreeze protein| Chain: A: PDB Molecule: 6.5 kda glycine-rich antifreeze protein;| PDBTitle: snow flea antifreeze protein quasi-racemate|
Gene20905|6d397a7b6813599b|9|c3bogB_.9.pdb|0.591|21|109|174|1.20|PDB header: antifreeze protein| Chain: B: PDB Molecule: 6.5 kda glycine-rich antifreeze protein;| PDBTitle: snow flea antifreeze protein quasi-racemate|
Gene20905|6d397a7b6813599b|10|c6q41B_.10.pdb|0.558|24|136|182|1.03|PDB header: protein binding| Chain: B: PDB Molecule: middle and trailing chains of the baa collagen| PDBTitle: atomic resolution crystal structure of a baa collagen heterotrimer|
Gene20905|6d397a7b6813599b|11|c6q41C_.11.pdb|0.558|24|136|182|1.03|PDB header: protein binding| Chain: C: PDB Molecule: middle and trailing chains of the baa collagen| PDBTitle: atomic resolution crystal structure of a baa collagen heterotrimer|
Gene20905|6d397a7b6813599b|12|c3boiB_.12.pdb|0.521|16|138|218|1.00|PDB header: antifreeze protein| Chain: B: PDB Molecule: 6.5 kda glycine-rich antifreeze protein;| PDBTitle: snow flea antifreeze protein racemate|
Gene20905|6d397a7b6813599b|13|c3boiA_.13.pdb|0.521|16|138|218|1.00|PDB header: antifreeze protein| Chain: A: PDB Molecule: 6.5 kda glycine-rich antifreeze protein;| PDBTitle: snow flea antifreeze protein racemate|
Gene20905|6d397a7b6813599b|14|c2pneA_.14.pdb|0.521|16|138|218|0.98|PDB header: antifreeze protein| Chain: A: PDB Molecule: 6.5 kda glycine-rich antifreeze protein;| PDBTitle: crystal structure of the snow flea antifreeze protein|
Gene20905|6d397a7b6813599b|15|c7jjvA_.15.pdb|0.308|15|109|212|1.21|PDB header: antifreeze protein| Chain: A: PDB Molecule: grafp antifreeze protein;| PDBTitle: crystal waters on the nine polyproline type ii helical bundle2 springtail antifreeze protein from granisotoma rainieri match the ice3 lattice|
Gene20905|6d397a7b6813599b|16|c4v19T_.16.pdb|0.278|32|43|82|3.40|PDB header: ribosome| Chain: T: PDB Molecule: mitoribosomal protein bl19m, mrpl19;| PDBTitle: structure of the large subunit of the mammalian mitoribosome, part 12 of 2|
Gene20905|6d397a7b6813599b|17|c6byhI_.17.pdb|0.265|29|15|31|2.61|PDB header: protein binding| Chain: I: PDB Molecule: lysine-specific demethylase 2a;| PDBTitle: ubiquitin variant (ubv.fl11.1) bound to a human skp1-fbl11 fragment2 complex.|
Gene20905|6d397a7b6813599b|18|c1keeH_.18.pdb|0.236|23|263|318|2.10|PDB header: ligase| Chain: H: PDB Molecule: carbamoyl-phosphate synthetase small chain;| PDBTitle: inactivation of the amidotransferase activity of carbamoyl phosphate2 synthetase by the antibiotic acivicin|
Gene20905|6d397a7b6813599b|19|c6q3pC_.19.pdb|0.23|24|136|182|1.03|PDB header: protein binding| Chain: C: PDB Molecule: trailing chain of the aab collagen heterotrimer;| PDBTitle: atomic resolution crystal structure of an aab collagen heterotrimer|
Gene20905|6d397a7b6813599b|20|c6q41A_.20.pdb|0.23|24|136|182|1.03|PDB header: protein binding| Chain: A: PDB Molecule: leading chain of the baa collagen heterotrimer;| PDBTitle: atomic resolution crystal structure of a baa collagen heterotrimer|
# Job Description|Job ID|Rank|Template/Model|Confidence|Sequence ID|Qstart|Qend|Resolution|Template Info
Gene14752|6a3aaf4621768a65|1|c2zouB_.1.pdb|1|19|28|172|1.45|PDB header: cell adhesion| Chain: B: PDB Molecule: spondin-1;| PDBTitle: crystal structure of human f-spondin reeler domain (fragment 2)|
Gene14752|6a3aaf4621768a65|2|c3cooB_.2.pdb|1|18|26|172|2.00|PDB header: cell adhesion| Chain: B: PDB Molecule: spondin-1;| PDBTitle: the crystal structure of reelin-n domain of f-spondin|
Gene14752|6a3aaf4621768a65|3|c5axhA_.3.pdb|0.856|15|51|160|2.20|PDB header: hydrolase| Chain: A: PDB Molecule: dextranase;| PDBTitle: crystal structure of thermophilic dextranase from thermoanaerobacter2 pseudethanolicus, d312g mutant in complex with isomaltohexaose|
Gene14752|6a3aaf4621768a65|4|c5x7hA_.4.pdb|0.854|14|51|143|2.60|PDB header: transferase| Chain: A: PDB Molecule: cycloisomaltooligosaccharide glucanotransferase;| PDBTitle: crystal structure of paenibacillus sp. 598k2 cycloisomaltooligosaccharide glucanotransferase complexed with3 cycloisomaltoheptaose|
Gene14752|6a3aaf4621768a65|5|c2p9rA_.5.pdb|0.615|12|53|153|2.30|PDB header: signaling protein| Chain: A: PDB Molecule: alpha-2-macroglobulin;| PDBTitle: human alpha2-macroglogulin is composed of multiple domains,2 as predicted by homology with complement component c3|
Gene14752|6a3aaf4621768a65|6|d1p8ja1.6.pdb|0.585|21|52|106|2.60|PDB header: hydrolase/hydrolase inhibitor| Chain: A: PDB Molecule: furin precursor;| PDBTitle: crystal structure of the proprotein convertase furin|
Gene14752|6a3aaf4621768a65|7|d2fyga1.7.pdb|0.554|23|21|50|1.80|PDB header: viral protein| Chain: A: PDB Molecule: replicase polyprotein 1ab;| PDBTitle: crystal structure of nsp10 from sars coronavirus|
Gene14752|6a3aaf4621768a65|8|c2g9tT_.8.pdb|0.546|23|21|50|2.10|PDB header: viral protein| Chain: T: PDB Molecule: orf1a polyprotein;| PDBTitle: crystal structure of the sars coronavirus nsp10 at 2.1a|
Gene14752|6a3aaf4621768a65|9|c5yniB_.9.pdb|0.544|20|21|50|2.07|PDB header: transferase| Chain: B: PDB Molecule: nsp10 protein;| PDBTitle: crystal structure of mers-cov nsp16/nsp10 complex bound to sam and2 m7gpppg|
Gene14752|6a3aaf4621768a65|10|c2dm4A_.10.pdb|0.544|13|128|187|UNK|PDB header: lipid transport| Chain: A: PDB Molecule: sortilin-related receptor;| PDBTitle: solution structure of the second fn3 domain of human sorla/lr11|
Gene14752|6a3aaf4621768a65|11|c7nh7B_.11.pdb|0.537|23|21|50|2.20|PDB header: viral protein| Chain: B: PDB Molecule: replicase polyprotein 1a;| PDBTitle: oc43 coronavirus methyltransferase|
Gene14752|6a3aaf4621768a65|12|c4v19T_.12.pdb|0.477|23|60|89|3.40|PDB header: ribosome| Chain: T: PDB Molecule: mitoribosomal protein bl19m, mrpl19;| PDBTitle: structure of the large subunit of the mammalian mitoribosome, part 12 of 2|
Gene14752|6a3aaf4621768a65|13|c6ysiL_.13.pdb|0.35|30|60|89|2.50|PDB header: ribosome| Chain: L: PDB Molecule: 50s ribosomal protein l19;| PDBTitle: acinetobacter baumannii ribosome-tigecycline complex - 50s subunit|
Gene14752|6a3aaf4621768a65|14|d1x5aa1.14.pdb|0.299|11|128|172|UNK|PDB header: structural genomics, unknown function| Chain: A: PDB Molecule: ephrin type-a receptor 1;| PDBTitle: the solution structure of the second fibronectin type iii domain of2 mouse ephrin type-a receptor 1|
Gene14752|6a3aaf4621768a65|15|c5m59F_.15.pdb|0.295|41|63|83|3.20|PDB header: splicing| Chain: F: PDB Molecule: putative pre-mrna splicing factor;| PDBTitle: crystal structure of chaetomium thermophilum brr2 helicase core in2 complex with prp8 jab1 domain|
Gene14752|6a3aaf4621768a65|16|c6vwhB_.16.pdb|0.285|13|125|187|4.26|PDB header: signaling protein| Chain: B: PDB Molecule: leucine-zippered human type 1 insulin-like growth factor| PDBTitle: leg region of the open conformation of the human type 1 insulin-like2 growth factor receptor ectodomain in complex with human insulin-like3 growth factor ii.|
Gene14752|6a3aaf4621768a65|17|c5o60Q_.17.pdb|0.284|33|60|89|3.20|PDB header: ribosome| Chain: Q: PDB Molecule: 50s ribosomal protein l19;| PDBTitle: structure of the 50s large ribosomal subunit from mycobacterium2 smegmatis|
Gene14752|6a3aaf4621768a65|18|c7bwaC_.18.pdb|0.28|12|61|169|4.90|PDB header: signaling protein| Chain: C: PDB Molecule: insulin receptor;| PDBTitle: cryo-em structure for the ectodomain of the full-length human insulin2 receptor in complex with 2 insulin|
Gene14752|6a3aaf4621768a65|19|c2h47C_.19.pdb|0.273|8|129|154|2.60|PDB header: oxidoreductase/electron transport| Chain: C: PDB Molecule: azurin;| PDBTitle: crystal structure of an electron transfer complex between2 aromatic amine dephydrogenase and azurin from alcaligenes3 faecalis (form 1)|
Gene14752|6a3aaf4621768a65|20|d2ic2a1.20.pdb|0.268|15|131|164|1.30|PDB header: protein binding| Chain: A: PDB Molecule: cg9211-pa;| PDBTitle: crystal structure of the first fniii domain of ihog|
# Job Description|Job ID|Rank|Template/Model|Confidence|Sequence ID|Qstart|Qend|Resolution|Template Info
Gene41547|2ce464e069c34e0c|1|c5voxb_.1.pdb|0.356|32|22|52|6.80|PDB header: hydrolase| Chain: B: PDB Molecule: v-type proton atpase subunit b;| PDBTitle: yeast v-atpase in complex with legionella pneumophila effector sidk2 (rotational state 1)|
Gene41547|2ce464e069c34e0c|2|c2l35B_.2.pdb|0.109|40|108|122|UNK|PDB header: protein binding| Chain: B: PDB Molecule: tyro protein tyrosine kinase-binding protein;| PDBTitle: structure of the dap12-nkg2c transmembrane heterotrimer|
Gene41547|2ce464e069c34e0c|3|c4wo1B_.3.pdb|0.109|40|108|122|2.14|PDB header: signaling protein| Chain: B: PDB Molecule: tyro protein tyrosine kinase-binding protein;| PDBTitle: crystal structure of the dap12 transmembrane domain in lipid cubic2 phase|
Gene41547|2ce464e069c34e0c|4|c4wo1C_.4.pdb|0.109|40|108|122|2.14|PDB header: signaling protein| Chain: C: PDB Molecule: tyro protein tyrosine kinase-binding protein;| PDBTitle: crystal structure of the dap12 transmembrane domain in lipid cubic2 phase|
Gene41547|2ce464e069c34e0c|5|c4wo1D_.5.pdb|0.109|40|108|122|2.14|PDB header: signaling protein| Chain: D: PDB Molecule: tyro protein tyrosine kinase-binding protein;| PDBTitle: crystal structure of the dap12 transmembrane domain in lipid cubic2 phase|
Gene41547|2ce464e069c34e0c|6|c4wo1A_.6.pdb|0.109|40|108|122|2.14|PDB header: signaling protein| Chain: A: PDB Molecule: tyro protein tyrosine kinase-binding protein;| PDBTitle: crystal structure of the dap12 transmembrane domain in lipid cubic2 phase|
Gene41547|2ce464e069c34e0c|7|c4wolC_.7.pdb|0.107|40|108|122|1.77|PDB header: signaling protein| Chain: C: PDB Molecule: tyro protein tyrosine kinase-binding protein;| PDBTitle: crystal structure of the dap12 transmembrane domain in lipidic cubic2 phase|
Gene41547|2ce464e069c34e0c|8|c4wolB_.8.pdb|0.107|40|108|122|1.77|PDB header: signaling protein| Chain: B: PDB Molecule: tyro protein tyrosine kinase-binding protein;| PDBTitle: crystal structure of the dap12 transmembrane domain in lipidic cubic2 phase|
Gene41547|2ce464e069c34e0c|9|c2l34A_.9.pdb|0.107|40|108|122|UNK|PDB header: protein binding| Chain: A: PDB Molecule: tyro protein tyrosine kinase-binding protein;| PDBTitle: structure of the dap12 transmembrane homodimer|
Gene41547|2ce464e069c34e0c|10|c4wolA_.10.pdb|0.107|40|108|122|1.77|PDB header: signaling protein| Chain: A: PDB Molecule: tyro protein tyrosine kinase-binding protein;| PDBTitle: crystal structure of the dap12 transmembrane domain in lipidic cubic2 phase|
Gene41547|2ce464e069c34e0c|11|c2l34B_.11.pdb|0.107|40|108|122|UNK|PDB header: protein binding| Chain: B: PDB Molecule: tyro protein tyrosine kinase-binding protein;| PDBTitle: structure of the dap12 transmembrane homodimer|
Gene41547|2ce464e069c34e0c|12|c3mlqH_.12.pdb|0.102|21|69|106|2.91|PDB header: transferase/transcription| Chain: H: PDB Molecule: transcription-repair coupling factor;| PDBTitle: crystal structure of the thermus thermophilus transcription-repair2 coupling factor rna polymerase interacting domain with the thermus3 aquaticus rna polymerase beta1 domain|
Gene41547|2ce464e069c34e0c|13|c4nsmA_.13.pdb|0.101|54|21|33|1.60|PDB header: structural protein| Chain: A: PDB Molecule: collagen-like protein sclb;| PDBTitle: crystal structure of the streptococcal collagen-like protein 22 globular domain from invasive m3-type group a streptococcus|
Gene41547|2ce464e069c34e0c|14|c6izgA_.14.pdb|0.092|40|11|25|UNK|PDB header: endocytosis| Chain: A: PDB Molecule: ubiquitin-fold modifier 1;| PDBTitle: solution structure of ufm1 protein from trypanosoma brucei|
Gene41547|2ce464e069c34e0c|15|c2k27A_.15.pdb|0.082|50|25|40|UNK|PDB header: transcription regulator| Chain: A: PDB Molecule: paired box protein pax-8;| PDBTitle: solution structure of human pax8 paired box domain|
Gene41547|2ce464e069c34e0c|16|c6a4cA_.16.pdb|0.077|21|81|108|UNK|PDB header: unknown function| Chain: A: PDB Molecule: uncharacterized protein mxan_0049;| PDBTitle: solution structure of mxan_0049|
Gene41547|2ce464e069c34e0c|17|d1pk8a1.17.pdb|0.075|45|88|98|2.10|PDB header: membrane protein| Chain: A: PDB Molecule: rat synapsin i;| PDBTitle: crystal structure of rat synapsin i c domain complexed to2 ca.atp|
Gene41547|2ce464e069c34e0c|18|c6j9lE_.18.pdb|0.073|88|53|60|1.78|PDB header: hydrolase inhibitor/hydrolase| Chain: E: PDB Molecule: hnh endonuclease family protein;| PDBTitle: fnobh+acriic2|
Gene41547|2ce464e069c34e0c|19|d1i7na1.19.pdb|0.065|45|88|98|1.90|PDB header: neuropeptide| Chain: A: PDB Molecule: synapsin ii;| PDBTitle: crystal structure analysis of the c domain of synapsin ii2 from rat brain|
Gene41547|2ce464e069c34e0c|20|c5h93C_.20.pdb|0.063|47|25|43|2.18|PDB header: hydrolase| Chain: C: PDB Molecule: geobacter metallireducens smug1;| PDBTitle: crystal structure of geobacter metallireducens smug1|
# Job Description|Job ID|Rank|Template/Model|Confidence|Sequence ID|Qstart|Qend|Resolution|Template Info
Gene1768|8c375beadd60a0f2|1|c3egdC_.1.pdb|1|68|1|159|2.70|PDB header: protein transport| Chain: C: PDB Molecule: vesicle-trafficking protein sec22b;| PDBTitle: crystal structure of the mammalian copii-coat protein sec23a/24a2 complexed with the snare protein sec22 and bound to the transport3 signal sequence of vesicular stomatitis virus glycoprotein|
Gene1768|8c375beadd60a0f2|2|c2nupC_.2.pdb|1|68|1|159|2.80|PDB header: protein transport| Chain: C: PDB Molecule: vesicle-trafficking protein sec22b;| PDBTitle: crystal structure of the human sec23a/24a heterodimer, complexed with2 the snare protein sec22b|
Gene1768|8c375beadd60a0f2|3|d1ifqa_.3.pdb|1|66|2|128|2.40|PDB header: protein transport| Chain: A: PDB Molecule: vesicle trafficking protein sec22b;| PDBTitle: sec22b n-terminal domain|
Gene1768|8c375beadd60a0f2|4|c4b93A_.4.pdb|1|25|2|174|2.00|PDB header: exocytosis| Chain: A: PDB Molecule: vesicle-associated membrane protein 7;| PDBTitle: complex of vamp7 cytoplasmic domain with 2nd ankyrin repeat domain of2 varp|
Gene1768|8c375beadd60a0f2|5|c3kyqA_.5.pdb|1|18|2|176|2.44|PDB header: transferase| Chain: A: PDB Molecule: synaptobrevin homolog ykt6;| PDBTitle: lipid-induced conformational switch controls fusion activity of longin2 domain snare ykt6|
Gene1768|8c375beadd60a0f2|6|c2vx8D_.6.pdb|0.999|28|2|126|2.20|PDB header: endocytosis,exocytosis| Chain: D: PDB Molecule: nucleoporin-like protein rip, vesicle-associated membrane| PDBTitle: vamp7 longin domain hrb peptide complex|
Gene1768|8c375beadd60a0f2|7|c2dmwA_.7.pdb|1|23|2|134|UNK|PDB header: membrane protein| Chain: A: PDB Molecule: synaptobrevin-like 1 variant;| PDBTitle: solution structure of the longin domain of synaptobrevin-like protein2 1|
Gene1768|8c375beadd60a0f2|8|d1ioua_.8.pdb|0.999|19|1|135|UNK|PDB header: membrane protein| Chain: A: PDB Molecule: ykt6p;| PDBTitle: solution structure of ykt6p (1-140)|
Gene1768|8c375beadd60a0f2|9|c4afiB_.9.pdb|1|21|2|130|2.80|PDB header: endocytosis| Chain: B: PDB Molecule: ap-3 complex subunit delta-1, vesicle-associated membrane| PDBTitle: complex between vamp7 longin domain and fragment of delta-adaptin from2 ap3|
Gene1768|8c375beadd60a0f2|10|c7b6rE_.10.pdb|0.963|17|1|127|5.80|PDB header: exocytosis| Chain: E: PDB Molecule: trafficking protein particle complex subunit;| PDBTitle: drosophila melanogaster trappiii partial complex: core plus c8 and c112 attached region|
Gene1768|8c375beadd60a0f2|11|c2go51_.11.pdb|0.933|15|1|127|7.40|PDB header: translation/rna| Chain: 1: PDB Molecule: signal recognition particle receptor alpha| PDBTitle: structure of signal recognition particle receptor (sr) in2 complex with signal recognition particle (srp) and3 ribosome nascent chain complex|
Gene1768|8c375beadd60a0f2|12|d2fh5a1.12.pdb|0.92|15|1|127|2.45|PDB header: transport protein| Chain: A: PDB Molecule: signal recognition particle receptor alpha| PDBTitle: the structure of the mammalian srp receptor|
Gene1768|8c375beadd60a0f2|13|c2j3tC_.13.pdb|0.924|13|3|127|2.4 |PDB header: transport| Chain: C: PDB Molecule: trafficking protein particle complex subunit 1;| PDBTitle: the crystal structure of the bet3-trs33-bet5-trs23 complex.|
Gene1768|8c375beadd60a0f2|14|c1w63P_.14.pdb|0.923|17|5|103|4.00|PDB header: endocytosis| Chain: P: PDB Molecule: adaptor-related protein complex 1, mu 1 subunit;| PDBTitle: ap1 clathrin adaptor core|
Gene1768|8c375beadd60a0f2|15|d1gw5m2.15.pdb|0.956|16|1|103|2.59|PDB header: endocytosis| Chain: M: PDB Molecule: clathrin coat assembly protein ap50;| PDBTitle: ap2 clathrin adaptor core|
Gene1768|8c375beadd60a0f2|16|c2jkrM_.16.pdb|0.914|15|1|103|2.98|PDB header: endocytosis| Chain: M: PDB Molecule: ap-2 complex subunit mu-1;| PDBTitle: ap2 clathrin adaptor core with dileucine peptide rm(2 phosphos)qikrllse|
Gene1768|8c375beadd60a0f2|17|c7p3yS_.17.pdb|0.925|14|1|103|10.10|PDB header: transport protein| Chain: S: PDB Molecule: ap complex subunit sigma;| PDBTitle: homology model of the full-length ap-3 complex in an intermediate open2 conformation|
Gene1768|8c375beadd60a0f2|18|c7kmtK_.18.pdb|0.962|10|3|128|3.70|PDB header: protein transport| Chain: K: PDB Molecule: trafficking protein particle complex subunit 20;| PDBTitle: structure of the yeast trappiii-ypt1(rab1) complex|
Gene1768|8c375beadd60a0f2|19|c2kogA_.19.pdb|0.991|26|130|176|UNK|PDB header: membrane protein| Chain: A: PDB Molecule: vesicle-associated membrane protein 2;| PDBTitle: lipid-bound synaptobrevin solution nmr structure|
Gene1768|8c375beadd60a0f2|20|c1sfcI_.20.pdb|0.991|27|132|176|2.40|PDB header: transport protein| Chain: I: PDB Molecule: protein (synaptobrevin 2);| PDBTitle: neuronal synaptic fusion complex|
# Job Description|Job ID|Rank|Template/Model|Confidence|Sequence ID|Qstart|Qend|Resolution|Template Info
Gene23103|aa17028b5f39aeb6|1|c1sseA_.1.pdb|0.182|50|43|58|UNK|PDB header: transcription activator| Chain: A: PDB Molecule: ap-1 like transcription factor yap1;| PDBTitle: solution structure of the oxidized form of the yap1 redox domain|
Gene23103|aa17028b5f39aeb6|2|c6ahwB_.2.pdb|0.179|22|20|42|1.56|PDB header: transferase| Chain: B: PDB Molecule: circular-permutated trna (cytidine(34)-2'-o)-| PDBTitle: crystal structure of circular-permutated yibk methyltransferase from2 haemophilus influenzae|
Gene23103|aa17028b5f39aeb6|3|d1dj8a_.3.pdb|0.092|31|24|39|2.00|PDB header: structural protein| Chain: A: PDB Molecule: protein hns-dependent expression a;| PDBTitle: crystal structure of e. coli periplasmic protein hdea|
Gene23103|aa17028b5f39aeb6|4|c7a23V_.4.pdb|0.088|21|18|31|3.70|PDB header: membrane protein| Chain: V: PDB Molecule: mwfe;| PDBTitle: plant mitochondrial respiratory complex i|
Gene23103|aa17028b5f39aeb6|5|c2jtcA_.5.pdb|0.08|39|43|83|UNK|PDB header: hydrolase| Chain: A: PDB Molecule: streptopain;| PDBTitle: 3d structure and backbone dynamics of spe b|
Gene23103|aa17028b5f39aeb6|6|c6bi5A_.6.pdb|0.071|71|28|34|UNK|PDB header: toxin| Chain: A: PDB Molecule: defensin-1;| PDBTitle: nmr solution structure of defensin1 from centruroides limpidus2 limpidus|
Gene23103|aa17028b5f39aeb6|7|d1vaza_.7.pdb|0.07|45|40|50|UNK|PDB header: lipid binding protein| Chain: A: PDB Molecule: nsfl1 cofactor p47;| PDBTitle: solution structures of the p47 sep domain|
Gene23103|aa17028b5f39aeb6|8|c7os1F_.8.pdb|0.066|75|29|36|3.30|PDB header: splicing| Chain: F: PDB Molecule: ww domain-binding protein 4;| PDBTitle: cryo-em structure of brr2 in complex with fbp21|
Gene23103|aa17028b5f39aeb6|9|d1h9aa2.9.pdb|0.064|14|2|22|2.16|PDB header: oxidoreductase (choh(d) - nad(p))| Chain: A: PDB Molecule: glucose 6-phosphate 1-dehydrogenase;| PDBTitle: complex of active mutant (q365->c) of glucose 6-phosphate2 dehydrogenase from l. mesenteroides with coenzyme nadp|
Gene23103|aa17028b5f39aeb6|10|c1x65A_.10.pdb|0.064|47|33|47|UNK|PDB header: rna binding protein| Chain: A: PDB Molecule: unr protein;| PDBTitle: solution structure of the third cold-shock domain of the human2 kiaa0885 protein (unr protein)|
Gene23103|aa17028b5f39aeb6|11|c6bb6A_.11.pdb|0.064|71|28|34|UNK|PDB header: toxin| Chain: A: PDB Molecule: defensin-1;| PDBTitle: nmr solution structure of defensin1 from centruroides limpidus2 limpidus|
Gene23103|aa17028b5f39aeb6|12|c1jh4B_.12.pdb|0.061|63|38|45|UNK|PDB header: rna binding protein| Chain: B: PDB Molecule: polyadenylate-binding protein-interacting protein-1;| PDBTitle: solution structure of the c-terminal pabc domain of human poly(a)-2 binding protein in complex with the peptide from paip1|
Gene23103|aa17028b5f39aeb6|13|c2hgoA_.13.pdb|0.059|67|52|63|UNK|PDB header: toxin| Chain: A: PDB Molecule: cassiicolin;| PDBTitle: nmr structure of cassiicolin|
Gene23103|aa17028b5f39aeb6|14|c6bamA_.14.pdb|0.058|71|28|34|UNK|PDB header: toxin| Chain: A: PDB Molecule: defensin-1;| PDBTitle: nmr solution structure of defensin1 from centruroides limpidus2 limpidus|
Gene23103|aa17028b5f39aeb6|15|c2l69A_.15.pdb|0.057|70|28|37|UNK|PDB header: de novo protein| Chain: A: PDB Molecule: rossmann 2x3 fold protein;| PDBTitle: solution nmr structure of de novo designed protein, p-loop ntpase2 fold, northeast structural genomics consortium target or28|
Gene23103|aa17028b5f39aeb6|16|c6humP_.16.pdb|0.057|17|6|28|3.34|PDB header: proton transport| Chain: P: PDB Molecule: proton-translocating nadh-quinone dehydrogenase subunit p| PDBTitle: structure of the photosynthetic complex i from thermosynechococcus2 elongatus|
Gene23103|aa17028b5f39aeb6|17|c6qkvA_.17.pdb|0.057|26|20|38|2.01|PDB header: transferase| Chain: A: PDB Molecule: trna (cytidine(34)-2'-o)-methyltransferase;| PDBTitle: structure of yibk from p. aeruginosa|
Gene23103|aa17028b5f39aeb6|18|c7c4jF_.18.pdb|0.057|29|60|73|2.89|PDB header: dna binding protein| Chain: F: PDB Molecule: swi/snf chromatin-remodeling complex subunit snf5;| PDBTitle: cryo-em structure of the yeast swi/snf complex in a nucleosome free2 state|
Gene23103|aa17028b5f39aeb6|19|d1wfqa_.19.pdb|0.056|29|31|47|UNK|PDB header: rna binding protein| Chain: A: PDB Molecule: unr protein;| PDBTitle: solution structure of the first cold-shock domain of the human2 kiaa0885 protein (unr protein)|
Gene23103|aa17028b5f39aeb6|20|c6n1bA_.20.pdb|0.055|26|35|61|1.30|PDB header: hydrolase| Chain: A: PDB Molecule: carbohydrate-binding protein;| PDBTitle: crystal structure of an n-acetylgalactosamine deacetylase from f.2 plautii in complex with blood group b trisaccharide|
# Job Description|Job ID|Rank|Template/Model|Confidence|Sequence ID|Qstart|Qend|Resolution|Template Info
Gene31485|3ea75918dab9de7f|1|c6m97A_.1.pdb|1|44|63|178|3.03|PDB header: transport protein| Chain: A: PDB Molecule: chimera protein of high affinity copper uptake protein 1| PDBTitle: crystal structure of the high-affinity copper transporter ctr1|
Gene31485|3ea75918dab9de7f|2|c2ls3A_.2.pdb|0.984|58|128|153|UNK|PDB header: metal transport| Chain: A: PDB Molecule: high affinity copper uptake protein 1;| PDBTitle: 1h chemical shift assignments for the secondary transmembrane domain2 from human copper transport 1|
Gene31485|3ea75918dab9de7f|3|c2ls4A_.3.pdb|0.98|42|152|175|UNK|PDB header: metal transport| Chain: A: PDB Molecule: high affinity copper uptake protein 1;| PDBTitle: 1h chemical shift assignments for the third transmembrane domain from2 the human copper transport 1|
Gene31485|3ea75918dab9de7f|4|c2ls2A_.4.pdb|0.927|29|81|104|UNK|PDB header: metal transport| Chain: A: PDB Molecule: high affinity copper uptake protein 1;| PDBTitle: 1h chemical shift assignments for the first transmembrane domain from2 human copper transport 1|
Gene31485|3ea75918dab9de7f|5|c4zwjC_.5.pdb|0.795|8|64|202|3.30|PDB header: signaling protein| Chain: C: PDB Molecule: chimera protein of human rhodopsin, mouse s-arrestin, and| PDBTitle: crystal structure of rhodopsin bound to arrestin by femtosecond x-ray2 laser|
Gene31485|3ea75918dab9de7f|6|c4zwjA_.6.pdb|0.776|8|64|202|3.30|PDB header: signaling protein| Chain: A: PDB Molecule: chimera protein of human rhodopsin, mouse s-arrestin, and| PDBTitle: crystal structure of rhodopsin bound to arrestin by femtosecond x-ray2 laser|
Gene31485|3ea75918dab9de7f|7|c6lypB_.7.pdb|0.697|14|91|168|3.30|PDB header: membrane protein| Chain: B: PDB Molecule: mechanosensitive ion channel protein 1, mitochondrial;| PDBTitle: cryo-em structure of atmsl1 wild type|
Gene31485|3ea75918dab9de7f|8|c4djiA_.8.pdb|0.693|11|84|206|3.19|PDB header: transport protein| Chain: A: PDB Molecule: probable glutamate/gamma-aminobutyrate antiporter;| PDBTitle: structure of glutamate-gaba antiporter gadc|
Gene31485|3ea75918dab9de7f|9|c6hu9e_.9.pdb|0.573|11|156|191|3.35|PDB header: oxidoreductase/electron transport| Chain: E: PDB Molecule: cytochrome b-c1 complex subunit rieske, mitochondrial;| PDBTitle: iii2-iv2 mitochondrial respiratory supercomplex from s. cerevisiae|
Gene31485|3ea75918dab9de7f|10|c7dluB_.10.pdb|0.562|15|77|168|2.50|PDB header: membrane protein| Chain: B: PDB Molecule: mechanosensitive ion channel mscs;| PDBTitle: mechanosensitive channel mscs k180r mutant|
Gene31485|3ea75918dab9de7f|11|c7f16R_.11.pdb|0.532|15|78|171|2.80|PDB header: signaling protein| Chain: R: PDB Molecule: parathyroid hormone 2 receptor;| PDBTitle: cryo-em structure of parathyroid hormone receptor type 2 in complex2 with a tuberoinfundibular peptide of 39 residues and g protein|
Gene31485|3ea75918dab9de7f|12|c6t0br_.12.pdb|0.514|13|155|193|2.80|PDB header: oxidoreductase| Chain: R: PDB Molecule: cytochrome b-c1 complex subunit 7;| PDBTitle: the iii2-iv(5b)2 respiratory supercomplex from s. cerevisiae|
Gene31485|3ea75918dab9de7f|13|c2ndjA_.13.pdb|0.451|38|142|165|UNK|PDB header: membrane protein| Chain: A: PDB Molecule: potassium voltage-gated channel subfamily e member 3;| PDBTitle: structural basis for kcne3 and estrogen modulation of the kcnq12 channel|
Gene31485|3ea75918dab9de7f|14|c7m33D_.14.pdb|0.444|9|78|175|3.55|PDB header: transport protein| Chain: D: PDB Molecule: probable multidrug resistance abc transporter atp-| PDBTitle: the structure of bacillus subtilis bmrcd in the inward-facing2 conformation bound to hoechst-33342 and atp|
Gene31485|3ea75918dab9de7f|15|c3t9nG_.15.pdb|0.438|7|75|168|3.46|PDB header: membrane protein| Chain: G: PDB Molecule: small-conductance mechanosensitive channel;| PDBTitle: crystal structure of a membrane protein|
Gene31485|3ea75918dab9de7f|16|c5a1sB_.16.pdb|0.415|25|153|196|2.50|PDB header: transport protein| Chain: B: PDB Molecule: citrate-sodium symporter;| PDBTitle: crystal structure of the sodium-dependent citrate symporter secits2 form salmonella enterica.|
Gene31485|3ea75918dab9de7f|17|c7w72T_.17.pdb|0.411|33|150|170|3.10|PDB header: membrane protein| Chain: T: PDB Molecule: gpi transamidase component pig-t;| PDBTitle: structure of a human glycosylphosphatidylinositol (gpi) transamidase|
Gene31485|3ea75918dab9de7f|18|d2vv5a3.18.pdb|0.397|8|90|167|3.45|PDB header: membrane protein| Chain: A: PDB Molecule: small-conductance mechanosensitive channel;| PDBTitle: the open structure of mscs|
Gene31485|3ea75918dab9de7f|19|c5jnqA_.19.pdb|0.397|9|132|178|2.60|PDB header: transferase/antibiotic| Chain: A: PDB Molecule: phospho-n-acetylmuramoyl-pentapeptide-transferase;| PDBTitle: mray tunicamycin complex|
Gene31485|3ea75918dab9de7f|20|c6c6lN_.20.pdb|0.369|16|82|106|3.50|PDB header: membrane protein| Chain: N: PDB Molecule: v0 assembly protein 1;| PDBTitle: yeast vacuolar atpase vo in lipid nanodisc|
# Job Description|Job ID|Rank|Template/Model|Confidence|Sequence ID|Qstart|Qend|Resolution|Template Info
Gene31073|b52348b55d1004c4|1|c2x41A_.1.pdb|0.965|22|30|154|2.05|PDB header: hydrolase| Chain: A: PDB Molecule: beta-glucosidase;| PDBTitle: structure of beta-glucosidase 3b from thermotoga neapolitana in2 complex with glucose|
Gene31073|b52348b55d1004c4|2|d1w8oa1.2.pdb|0.98|24|36|133|1.70|PDB header: hydrolase| Chain: A: PDB Molecule: bacterial sialidase;| PDBTitle: contribution of the active site aspartic acid to catalysis in the2 bacterial neuraminidase from micromonospora viridifaciens|
Gene31073|b52348b55d1004c4|3|c3rgbA_.3.pdb|0.969|20|1|104|2.80|PDB header: oxidoreductase| Chain: A: PDB Molecule: methane monooxygenase subunit b2;| PDBTitle: crystal structure of particulate methane monooxygenase from2 methylococcus capsulatus (bath)|
Gene31073|b52348b55d1004c4|4|c1yewI_.4.pdb|0.969|20|1|104|2.80|PDB header: oxidoreductase, membrane protein| Chain: I: PDB Molecule: particulate methane monooxygenase, b subunit;| PDBTitle: crystal structure of particulate methane monooxygenase|
Gene31073|b52348b55d1004c4|5|d1ex0a3.5.pdb|0.966|25|27|115|2.00|PDB header: transferase| Chain: A: PDB Molecule: coagulation factor xiii a chain;| PDBTitle: human factor xiii, mutant w279f zymogen|
Gene31073|b52348b55d1004c4|6|c3rfrI_.6.pdb|0.937|19|1|104|2.68|PDB header: oxidoreductase| Chain: I: PDB Molecule: pmob;| PDBTitle: crystal structure of particulate methane monooxygenase (pmmo) from2 methylocystis sp. strain m|
Gene31073|b52348b55d1004c4|7|c1f13A_.7.pdb|0.959|24|29|115|2.10|PDB header: coagulation factor| Chain: A: PDB Molecule: cellular coagulation factor xiii zymogen;| PDBTitle: recombinant human cellular coagulation factor xiii|
Gene31073|b52348b55d1004c4|8|d1jv2a2.8.pdb|0.931|22|24|109|3.10|PDB header: cell adhesion| Chain: A: PDB Molecule: integrin, alpha v;| PDBTitle: crystal structure of the extracellular segment of integrin alphavbeta3|
Gene31073|b52348b55d1004c4|9|c4i3gB_.9.pdb|0.945|20|44|136|1.40|PDB header: hydrolase| Chain: B: PDB Molecule: beta-glucosidase;| PDBTitle: crystal structure of desr, a beta-glucosidase from streptomyces2 venezuelae in complex with d-glucose.|
Gene31073|b52348b55d1004c4|10|c7s63A_.10.pdb|0.947|17|30|137|4.12|PDB header: protein binding| Chain: A: PDB Molecule: alpha 2-macroglobulin;| PDBTitle: native-form oocyte/egg alpha-2-macroglobulin (a2moo) tetramer|
Gene31073|b52348b55d1004c4|11|c5nbsA_.11.pdb|0.955|20|45|135|2.25|PDB header: hydrolase| Chain: A: PDB Molecule: beta-glucosidase;| PDBTitle: structural studies of a glycoside hydrolase family 3 beta-glucosidase2 from the model fungus neurospora crassa|
Gene31073|b52348b55d1004c4|12|c3zz1A_.12.pdb|0.951|16|30|136|2.10|PDB header: hydrolase| Chain: A: PDB Molecule: beta-d-glucoside glucohydrolase;| PDBTitle: crystal structure of a glycoside hydrolase family 3 beta-glucosidase,2 bgl1 from hypocrea jecorina at 2.1a resolution.|
Gene31073|b52348b55d1004c4|13|c3fcsA_.13.pdb|0.954|15|23|134|2.55|PDB header: cell adhesion/blood clotting| Chain: A: PDB Molecule: integrin, alpha 2b;| PDBTitle: structure of complete ectodomain of integrin aiibb3|
Gene31073|b52348b55d1004c4|14|c4acqC_.14.pdb|0.95|16|32|138|4.30|PDB header: hydrolase inhibitor| Chain: C: PDB Molecule: alpha-2-macroglobulin;| PDBTitle: alpha-2 macroglobulin|
Gene31073|b52348b55d1004c4|15|c1l9mB_.15.pdb|0.984|20|27|115|2.10|PDB header: transferase| Chain: B: PDB Molecule: protein-glutamine glutamyltransferase e3;| PDBTitle: three-dimensional structure of the human transglutaminase 3 enzyme:2 binding of calcium ions change structure for activation|
Gene31073|b52348b55d1004c4|16|d1g0da3.16.pdb|0.965|20|28|115|2.50|PDB header: transferase| Chain: A: PDB Molecule: protein-glutamine gamma-glutamyltransferase;| PDBTitle: crystal structure of red sea bream transglutaminase|
Gene31073|b52348b55d1004c4|17|c4zo9B_.17.pdb|0.954|17|39|135|1.99|PDB header: hydrolase| Chain: B: PDB Molecule: lin1840 protein;| PDBTitle: crystal structure of mutant (d270a) beta-glucosidase from listeria2 innocua in complex with laminaribiose|
Gene31073|b52348b55d1004c4|18|d1vjja3.18.pdb|0.971|20|29|115|1.90|PDB header: transferase| Chain: A: PDB Molecule: protein-glutamine glutamyltransferase e;| PDBTitle: structural basis for the coordinated regulation of transglutaminase 32 by guanine nucleotides and calcium/magnesium|
Gene31073|b52348b55d1004c4|19|c1g0dA_.19.pdb|0.958|20|29|115|2.50|PDB header: transferase| Chain: A: PDB Molecule: protein-glutamine gamma-glutamyltransferase;| PDBTitle: crystal structure of red sea bream transglutaminase|
Gene31073|b52348b55d1004c4|20|c2kutA_.20.pdb|0.974|19|33|117|UNK|PDB header: structural genomics, unknown function| Chain: A: PDB Molecule: uncharacterized protein;| PDBTitle: solution structure of gmr58a from geobacter metallireducens. northeast2 structural genomics consortium target gmr58a|
# Job Description|Job ID|Rank|Template/Model|Confidence|Sequence ID|Qstart|Qend|Resolution|Template Info
Gene152834|b507f06a72e28bbf|1|d1b72a_.1.pdb|0.999|81|141|203|2.35|PDB header: protein/dna| Chain: A: PDB Molecule: protein (homeobox protein hox-b1);| PDBTitle: pbx1, homeobox protein hox-b1/dna ternary complex|
Gene152834|b507f06a72e28bbf|2|d1ahdp_.2.pdb|0.998|61|142|205|UNK|PDB header: dna binding protein/dna| Chain: P: PDB Molecule: homeotic protein antennapedia;| PDBTitle: determination of the nmr solution structure of an antennapedia2 homeodomain-dna complex|
Gene152834|b507f06a72e28bbf|3|d9anta_.3.pdb|0.998|69|146|200|2.40|PDB header: transcription/dna| Chain: A: PDB Molecule: antennapedia homeodomain;| PDBTitle: antennapedia homeodomain-dna complex|
Gene152834|b507f06a72e28bbf|4|d1b8ia_.4.pdb|0.998|62|142|201|2.40|PDB header: transcription/dna| Chain: A: PDB Molecule: protein (ultrabithorax homeotic protein iv);| PDBTitle: structure of the homeotic ubx/exd/dna ternary complex|
Gene152834|b507f06a72e28bbf|5|d1ftza_.5.pdb|0.998|58|141|204|UNK|PDB header: dna-binding| Chain: A: PDB Molecule: fushi tarazu protein;| PDBTitle: nuclear magnetic resonance solution structure of the fushi tarazu2 homeodomain from drosophila and comparison with the antennapedia3 homeodomain|
Gene152834|b507f06a72e28bbf|6|d1sana_.6.pdb|0.998|65|148|204|UNK|PDB header: dna binding protein| Chain: A: PDB Molecule: antennapedia protein;| PDBTitle: the des(1-6)antennapedia homeodomain: comparison of the nmr solution2 structure and the dna binding affinity with the intact antennapedia3 homeodomain|
Gene152834|b507f06a72e28bbf|7|d1pufa_.7.pdb|0.999|49|131|204|1.90|PDB header: transcription/dna| Chain: A: PDB Molecule: homeobox protein hox-a9;| PDBTitle: crystal structure of hoxa9 and pbx1 homeodomains bound to2 dna|
Gene152834|b507f06a72e28bbf|8|c2m34A_.8.pdb|0.999|53|136|203|UNK|PDB header: transcription| Chain: A: PDB Molecule: homeobox protein gbx-1;| PDBTitle: nmr structure of the homeodomain transcription factor gbx1 from homo2 sapiens|
Gene152834|b507f06a72e28bbf|9|c4uutA_.9.pdb|0.998|60|148|205|2.80|PDB header: transcription| Chain: A: PDB Molecule: homeotic protein ultrabithorax;| PDBTitle: crystal structure of the ultrabithorax protein|
Gene152834|b507f06a72e28bbf|10|c2dmtA_.10.pdb|0.999|43|128|203|UNK|PDB header: dna binding protein| Chain: A: PDB Molecule: homeobox protein barh-like 1;| PDBTitle: solution structure of the homeobox domain of homeobox protein barh-2 like 1|
Gene152834|b507f06a72e28bbf|11|c5luxK_.11.pdb|0.998|52|142|203|3.23|PDB header: transcription| Chain: K: PDB Molecule: homeobox protein cdx-1;| PDBTitle: homeobox transcription factor cdx1 bound to methylated dna|
Gene152834|b507f06a72e28bbf|12|d1ig7a_.12.pdb|0.998|54|143|199|2.20|PDB header: transcription/dna| Chain: A: PDB Molecule: homeotic protein msx-1;| PDBTitle: msx-1 homeodomain/dna complex structure|
Gene152834|b507f06a72e28bbf|13|d1jgga_.13.pdb|0.998|54|144|200|2.00|PDB header: transcription/dna| Chain: A: PDB Molecule: segmentation protein even-skipped;| PDBTitle: even-skipped homeodomain complexed to at-rich dna|
Gene152834|b507f06a72e28bbf|14|c3a01A_.14.pdb|0.999|41|131|204|2.70|PDB header: gene regulation/dna| Chain: A: PDB Molecule: homeodomain-containing protein;| PDBTitle: crystal structure of aristaless and clawless homeodomains bound to dna|
Gene152834|b507f06a72e28bbf|15|c2djnA_.15.pdb|0.998|43|136|204|UNK|PDB header: transcription| Chain: A: PDB Molecule: homeobox protein dlx-5;| PDBTitle: the solution structure of the homeobox domain of human homeobox2 protein dlx-5|
Gene152834|b507f06a72e28bbf|16|c2m0cA_.16.pdb|0.998|38|134|207|UNK|PDB header: gene regulation| Chain: A: PDB Molecule: homeobox protein aristaless-like 4;| PDBTitle: solution nmr structure of homeobox domain of human alx4, northeast2 structural genomics consortium (nesg) target hr4490c|
Gene152834|b507f06a72e28bbf|17|d1p7ia_.17.pdb|0.998|53|144|196|2.10|PDB header: dna binding protein| Chain: A: PDB Molecule: segmentation polarity homeobox protein engrailed;| PDBTitle: crystal structure of engrailed homeodomain mutant k52a|
Gene152834|b507f06a72e28bbf|18|d2hddb_.18.pdb|0.998|50|143|198|1.90|PDB header: transcription/dna| Chain: B: PDB Molecule: protein (engrailed homeodomain q50k);| PDBTitle: engrailed homeodomain q50k variant dna complex|
Gene152834|b507f06a72e28bbf|19|c6m3dC_.19.pdb|0.998|47|141|199|1.60|PDB header: dna binding protein/dna| Chain: C: PDB Molecule: segmentation polarity homeobox protein engrailed,| PDBTitle: x-ray crystal structure of tandemly connected engrailed homeodomains2 (ehd) with r53a mutations and dna complex|
Gene152834|b507f06a72e28bbf|20|d1vnda_.20.pdb|0.999|36|135|210|UNK|PDB header: dna binding protein| Chain: A: PDB Molecule: vnd/nk-2 protein;| PDBTitle: vnd/nk-2 protein (homeodomain), nmr|
# Job Description|Job ID|Rank|Template/Model|Confidence|Sequence ID|Qstart|Qend|Resolution|Template Info
Gene36132|4de60b2b25065f38|1|c4j43A_.1.pdb|0.771|45|212|233|2.20|PDB header: oxidoreductase| Chain: A: PDB Molecule: pyld;| PDBTitle: pyld holoenzyme|
Gene36132|4de60b2b25065f38|2|c5ld5C_.2.pdb|0.556|29|115|146|2.19|PDB header: oxidoreductase| Chain: C: PDB Molecule: glyceraldehyde-3-phosphate dehydrogenase;| PDBTitle: crystal structure of a bacterial dehydrogenase at 2.19 angstroms2 resolution|
Gene36132|4de60b2b25065f38|3|d1f7ua3.3.pdb|0.549|26|401|423|2.20|PDB header: ligase/rna| Chain: A: PDB Molecule: arginyl-trna synthetase;| PDBTitle: crystal structure of the arginyl-trna synthetase complexed with the2 trna(arg) and l-arg|
Gene36132|4de60b2b25065f38|4|d1ggaa1.4.pdb|0.454|33|115|132|3.20|PDB header: oxidoreductase(aldehyde(d)-nad+(a))| Chain: A: PDB Molecule: d-glyceraldehyde-3-phosphate dehydrogenase;| PDBTitle: structure of glycosomal glyceraldehyde-3-phosphate2 dehydrogenase from trypanosoma brucei determined from laue3 data|
Gene36132|4de60b2b25065f38|5|d3cmco1.5.pdb|0.438|39|115|132|1.77|PDB header: oxidoreductase| Chain: O: PDB Molecule: glyceraldehyde-3-phosphate dehydrogenase;| PDBTitle: thioacylenzyme intermediate of bacillus stearothermophilus2 phosphorylating gapdh|
Gene36132|4de60b2b25065f38|6|d1vc2a1.6.pdb|0.388|39|115|132|2.60|PDB header: oxidoreductase| Chain: A: PDB Molecule: glyceraldehyde 3-phosphate dehydrogenase;| PDBTitle: crystal structure of glyceraldehyde 3-phosphate dehydrogenase from2 thermus thermophilus hb8|
Gene36132|4de60b2b25065f38|7|c3qftA_.7.pdb|0.385|14|409|500|1.40|PDB header: oxidoreductase| Chain: A: PDB Molecule: nadph--cytochrome p450 reductase;| PDBTitle: crystal structure of nadph-cytochrome p450 reductase (fad/nadph domain2 and r457h mutant)|
Gene36132|4de60b2b25065f38|8|d1k3ta1.8.pdb|0.375|28|115|132|1.95|PDB header: oxidoreductase| Chain: A: PDB Molecule: glyceraldehyde-3-phosphate dehydrogenase;| PDBTitle: structure of glycosomal glyceraldehyde-3-phosphate2 dehydrogenase from trypanosoma cruzi complexed with3 chalepin, a coumarin derivative inhibitor|
Gene36132|4de60b2b25065f38|9|d2g82a1.9.pdb|0.361|39|115|132|1.65|PDB header: oxidoreductase| Chain: A: PDB Molecule: glyceraldehyde-3-phosphate dehydrogenase;| PDBTitle: high resolution structures of thermus aquaticus glyceraldehyde-3-2 phosphate dehydrogenase: role of 220's loop motion in catalysis|
Gene36132|4de60b2b25065f38|10|d2pkqo1.10.pdb|0.357|39|115|132|3.60|PDB header: oxidoreductase| Chain: O: PDB Molecule: glyceraldehyde-3-phosphate dehydrogenase b;| PDBTitle: crystal structure of the photosynthetic a2b2-glyceraldehyde-3-2 phosphate dehydrogenase, complexed with nadp|
Gene36132|4de60b2b25065f38|11|c2bpoA_.11.pdb|0.353|19|409|500|2.90|PDB header: reductase| Chain: A: PDB Molecule: nadph-cytochrom p450 reductase;| PDBTitle: crystal structure of the yeast cpr triple mutant: d74g, y75f, k78a.|
Gene36132|4de60b2b25065f38|12|c3hq4R_.12.pdb|0.334|29|115|146|2.20|PDB header: oxidoreductase| Chain: R: PDB Molecule: glyceraldehyde-3-phosphate dehydrogenase 1;| PDBTitle: crystal structure of c151s mutant of glyceraldehyde-3-phosphate2 dehydrogenase 1 (gapdh1) complexed with nad from staphylococcus3 aureus mrsa252 at 2.2 angstrom resolution|
Gene36132|4de60b2b25065f38|13|c6t1uA_.13.pdb|0.334|13|409|500|1.50|PDB header: oxidoreductase| Chain: A: PDB Molecule: nadph--cytochrome p450 reductase;| PDBTitle: cytochrome p450 reductase from candida tropicalis|
Gene36132|4de60b2b25065f38|14|c3hjaB_.14.pdb|0.326|30|116|146|2.20|PDB header: oxidoreductase| Chain: B: PDB Molecule: glyceraldehyde-3-phosphate dehydrogenase;| PDBTitle: crystal structure of glyceraldehyde-3-phosphate dehydrogenase from2 borrelia burgdorferi|
Gene36132|4de60b2b25065f38|15|c2x5kO_.15.pdb|0.326|30|88|145|2.37|PDB header: oxidoreductase| Chain: O: PDB Molecule: d-erythrose-4-phosphate dehydrogenase;| PDBTitle: structure of an active site mutant of the d-erythrose-4-phosphate2 dehydrogenase from e. coli|
Gene36132|4de60b2b25065f38|16|c2ep7B_.16.pdb|0.322|34|115|146|2.30|PDB header: oxidoreductase| Chain: B: PDB Molecule: glyceraldehyde-3-phosphate dehydrogenase;| PDBTitle: structural study of project id aq_1065 from aquifex aeolicus vf5|
Gene36132|4de60b2b25065f38|17|d1u8fo1.17.pdb|0.287|41|115|132|1.75|PDB header: oxidoreductase| Chain: O: PDB Molecule: glyceraldehyde-3-phosphate dehydrogenase, liver;| PDBTitle: crystal structure of human placental glyceraldehyde-3-2 phosphate dehydrogenase at 1.75 resolution|
Gene36132|4de60b2b25065f38|18|c2lruA_.18.pdb|0.285|21|483|515|UNK|PDB header: transferase| Chain: A: PDB Molecule: serine/threonine-protein kinase wnk1;| PDBTitle: solution structure of the wnk1 autoinhibitory domain|
Gene36132|4de60b2b25065f38|19|d1j0xo1.19.pdb|0.28|35|115|132|2.40|PDB header: oxidoreductase| Chain: O: PDB Molecule: glyceraldehyde-3-phosphate dehydrogenase;| PDBTitle: crystal structure of the rabbit muscle glyceraldehyde-3-phosphate2 dehydrogenase (gapdh)|
Gene36132|4de60b2b25065f38|20|c1ml4A_.20.pdb|0.276|11|138|336|1.80|PDB header: transferase| Chain: A: PDB Molecule: aspartate transcarbamoylase;| PDBTitle: the pala-liganded aspartate transcarbamoylase catalytic subunit from2 pyrococcus abyssi|
# Job Description|Job ID|Rank|Template/Model|Confidence|Sequence ID|Qstart|Qend|Resolution|Template Info
Gene41070|6eb09db0041a9d20|1|d1a87a_.1.pdb|0.557|43|74|96|3.10|PDB header: bacteriocin| Chain: A: PDB Molecule: colicin n;| PDBTitle: colicin n|
Gene41070|6eb09db0041a9d20|2|c1a87A_.2.pdb|0.557|43|74|96|3.10|PDB header: bacteriocin| Chain: A: PDB Molecule: colicin n;| PDBTitle: colicin n|
Gene41070|6eb09db0041a9d20|3|c5o5jS_.3.pdb|0.225|35|75|91|3.45|PDB header: ribosome| Chain: S: PDB Molecule: 30s ribosomal protein s19;| PDBTitle: structure of the 30s small ribosomal subunit from mycobacterium2 smegmatis|
Gene41070|6eb09db0041a9d20|4|c3f62A_.4.pdb|0.216|56|55|70|2.00|PDB header: cytokine| Chain: A: PDB Molecule: interleukin 18 binding protein;| PDBTitle: crystal structure of human il-18 in complex with ectromelia virus il-2 18 binding protein|
Gene41070|6eb09db0041a9d20|5|c2lx0A_.5.pdb|0.211|57|84|97|UNK|PDB header: membrane protein| Chain: A: PDB Molecule: membrane fusion protein p14;| PDBTitle: arced helix (arch) nmr structure of the reovirus p14 fusion-associated2 small transmembrane (fast) protein transmembrane domain (tmd) in3 dodecyl phosphocholine (dpc) micelles|
Gene41070|6eb09db0041a9d20|6|c5gmtB_.6.pdb|0.162|44|8|46|1.77|PDB header: lyase| Chain: B: PDB Molecule: alginate lyase;| PDBTitle: crystal structure of the marine pl-14 alginate lyase from aplysia2 kurodai|
Gene41070|6eb09db0041a9d20|7|d2uubs1.7.pdb|0.155|42|75|86|2.80|PDB header: ribosome| Chain: S: PDB Molecule: 30s ribosomal protein s19;| PDBTitle: structure of the thermus thermophilus 30s ribosomal subunit complexed2 with a valine-asl with cmo5u in position 34 bound to an mrna with a3 guu-codon in the a-site and paromomycin.|
Gene41070|6eb09db0041a9d20|8|d1z60a1.8.pdb|0.155|67|61|66|UNK|PDB header: transcription| Chain: A: PDB Molecule: tfiih basal transcription factor complex p44 subunit;| PDBTitle: solution structure of the carboxy-terminal domain of human tfiih p442 subunit|
Gene41070|6eb09db0041a9d20|9|c1z60A_.9.pdb|0.155|67|61|66|UNK|PDB header: transcription| Chain: A: PDB Molecule: tfiih basal transcription factor complex p44 subunit;| PDBTitle: solution structure of the carboxy-terminal domain of human tfiih p442 subunit|
Gene41070|6eb09db0041a9d20|10|c3u5rG_.10.pdb|0.135|40|68|77|2.05|PDB header: structural genomics, unknown function| Chain: G: PDB Molecule: uncharacterized protein;| PDBTitle: crystal structure of a hypothetical protein smc02350 from2 sinorhizobium meliloti 1021|
Gene41070|6eb09db0041a9d20|11|c3bbnS_.11.pdb|0.131|38|75|87|9.40|PDB header: ribosome| Chain: S: PDB Molecule: ribosomal protein s19;| PDBTitle: homology model for the spinach chloroplast 30s subunit fitted to 9.4a2 cryo-em map of the 70s chlororibosome.|
Gene41070|6eb09db0041a9d20|12|c3leuA_.12.pdb|0.111|39|59|76|UNK|PDB header: antibacterial peptide| Chain: A: PDB Molecule: leucocin a;| PDBTitle: high resolution 1h nmr study of leucocin a in dodecylphosphocholine2 micelles, 19 structures (1:40 ratio of leucocin a:dpc) (0.1% tfa)|
Gene41070|6eb09db0041a9d20|13|c4mwfC_.13.pdb|0.111|40|46|65|2.65|PDB header: immune system| Chain: C: PDB Molecule: envelope glycoprotein e2;| PDBTitle: structure of hepatitis c virus envelope glycoprotein e2 core bound to2 broadly neutralizing antibody ar3c|
Gene41070|6eb09db0041a9d20|14|c5gmkP_.14.pdb|0.106|63|72|79|3.40|PDB header: rna binding protein/rna| Chain: P: PDB Molecule: pre-mrna-processing protein 45;| PDBTitle: cryo-em structure of the catalytic step i spliceosome (c complex) at2 3.4 angstrom resolution|
Gene41070|6eb09db0041a9d20|15|c5o7hE_.15.pdb|0.106|86|73|79|3.00|PDB header: antiviral protein| Chain: E: PDB Molecule: cas7fv;| PDBTitle: structure of the cascade-i-fv complex from shewanella putrefaciens|
Gene41070|6eb09db0041a9d20|16|c7dvqR_.16.pdb|0.106|36|72|93|2.89|PDB header: splicing| Chain: R: PDB Molecule: snw domain-containing protein 1;| PDBTitle: cryo-em structure of the activated human minor spliceosome (minor bact2 complex)|
Gene41070|6eb09db0041a9d20|17|c1ry3A_.17.pdb|0.1|63|69|76|UNK|PDB header: antibiotic| Chain: A: PDB Molecule: bacteriocin carnobacteriocin b2;| PDBTitle: nmr solution structure of the precursor for carnobacteriocin b2, an2 antimicrobial peptide from carnobacterium piscicola|
Gene41070|6eb09db0041a9d20|18|c5mqfC_.18.pdb|0.097|50|72|79|5.90|PDB header: splicing| Chain: C: PDB Molecule: snw domain-containing protein 1;| PDBTitle: cryo-em structure of a human spliceosome activated for step 2 of2 splicing (c* complex)|
Gene41070|6eb09db0041a9d20|19|c6iczR_.19.pdb|0.09|50|72|79|3.00|PDB header: splicing| Chain: R: PDB Molecule: snw domain-containing protein 1;| PDBTitle: cryo-em structure of a human post-catalytic spliceosome (p complex) at2 3.0 angstrom|
Gene41070|6eb09db0041a9d20|20|d2gy9s1.20.pdb|0.088|50|76|85|15.00|PDB header: ribosome| Chain: S: PDB Molecule: 30s ribosomal subunit protein s19;| PDBTitle: structure of the 30s subunit of a pre-translocational e. coli ribosome2 obtained by fitting atomic models for rna and protein components into3 cryo-em map emd-1056|
# Job Description|Job ID|Rank|Template/Model|Confidence|Sequence ID|Qstart|Qend|Resolution|Template Info
Gene34387|10bcba81e2a94a10|1|d2in1a1.1.pdb|1|81|3|163|2.70|PDB header: structural genomics, unknown function| Chain: A: PDB Molecule: ufm1-conjugating enzyme 1;| PDBTitle: crystal structure of the human ubiquitin fold conjugating2 enzyme 1 (ufc1), northeast structural genomics target hr41|
Gene34387|10bcba81e2a94a10|2|c3kpaB_.2.pdb|1|64|5|160|2.20|PDB header: ligase| Chain: B: PDB Molecule: probable ubiquitin fold modifier conjugating enzyme;| PDBTitle: ubiquitin fold modifier conjugating enzyme from leishmania major2 (probable)|
Gene34387|10bcba81e2a94a10|3|c6xodA_.3.pdb|0.966|23|29|138|2.01|PDB header: ligase/transport protein| Chain: A: PDB Molecule: protein peroxin-4;| PDBTitle: crystal structure of the pex4-pex22 protein complex from arabidopsis2 thaliana|
Gene34387|10bcba81e2a94a10|4|d2f4za1.4.pdb|0.963|25|30|138|2.11|PDB header: structural genomics, unknown function| Chain: A: PDB Molecule: tgtwinscan_2721 - e2 domain;| PDBTitle: toxoplasma gondii ubiquitin conjugating enzyme tgtwinscan_2721- e22 domain|
Gene34387|10bcba81e2a94a10|5|c5nl8A_.5.pdb|0.96|29|29|118|2.20|PDB header: transferase| Chain: A: PDB Molecule: ubiquitin-conjugating enzyme e2-21 kda;| PDBTitle: pex4 of hansenula polymorpha|
Gene34387|10bcba81e2a94a10|6|c2f4zB_.6.pdb|0.964|24|29|138|2.11|PDB header: structural genomics, unknown function| Chain: B: PDB Molecule: tgtwinscan_2721 - e2 domain;| PDBTitle: toxoplasma gondii ubiquitin conjugating enzyme tgtwinscan_2721- e22 domain|
Gene34387|10bcba81e2a94a10|7|c2ekeB_.7.pdb|0.952|29|29|118|1.90|PDB header: ligase/protein binding| Chain: B: PDB Molecule: sumo-conjugating enzyme ubc9;| PDBTitle: structure of a sumo-binding-motif mimic bound to smt3p-2 ubc9p: conservation of a noncovalent ubiquitin-like3 protein-e2 complex as a platform for selective4 interactions within a sumo pathway|
Gene34387|10bcba81e2a94a10|8|d2bepa1.8.pdb|0.96|23|29|138|1.8 |PDB header: ligase| Chain: A: PDB Molecule: ubiquitin-conjugating enzyme e2-25 kda;| PDBTitle: crystal structure of ubiquitin conjugating enzyme e2-25k|
Gene34387|10bcba81e2a94a10|9|c6gumA_.9.pdb|0.901|28|29|118|1.79|PDB header: transferase| Chain: A: PDB Molecule: sumo-conjugating enzyme sce1;| PDBTitle: structure of the a.thaliana e1 ufd domain in complex with e2|
Gene34387|10bcba81e2a94a10|10|c2y9mA_.10.pdb|0.963|22|29|138|2.60|PDB header: ligase/transport protein| Chain: A: PDB Molecule: ubiquitin-conjugating enzyme e2-21 kda;| PDBTitle: pex4p-pex22p structure|
Gene34387|10bcba81e2a94a10|11|d2a7la1.11.pdb|0.968|23|31|138|1.82|PDB header: ligase| Chain: A: PDB Molecule: hypothetical ubiquitin-conjugating enzyme loc55284;| PDBTitle: structure of the human hypothetical ubiquitin-conjugating enzyme,2 loc55284|
Gene34387|10bcba81e2a94a10|12|c3rczB_.12.pdb|0.929|27|29|118|1.90|PDB header: protein binding/ligase| Chain: B: PDB Molecule: sumo-conjugating enzyme ubc9;| PDBTitle: rad60 sld2 ubc9 complex|
Gene34387|10bcba81e2a94a10|13|d1yh2a1.13.pdb|0.954|27|31|118|2.00|PDB header: ligase| Chain: A: PDB Molecule: hspc150 protein similar to ubiquitin-conjugating enzyme;| PDBTitle: ubiquitin-conjugating enzyme hspc150|
Gene34387|10bcba81e2a94a10|14|c2pwqA_.14.pdb|0.953|21|29|138|1.90|PDB header: ligase| Chain: A: PDB Molecule: ubiquitin conjugating enzyme;| PDBTitle: crystal structure of a putative ubiquitin conjugating2 enzyme from plasmodium yoelii|
Gene34387|10bcba81e2a94a10|15|c4jueB_.15.pdb|0.937|21|29|138|1.85|PDB header: protein binding| Chain: B: PDB Molecule: ubiquitin conjugating enzyme  ubc9;| PDBTitle: crystal structure of plasmodium falciparum ubiquitin conjugating2 enzyme ubc9|
Gene34387|10bcba81e2a94a10|16|d2f4wa1.16.pdb|0.945|24|29|138|2.00|PDB header: ligase| Chain: A: PDB Molecule: ubiquitin-conjugating enzyme e2, j2;| PDBTitle: human ubiquitin-conjugating enzyme e2 j2|
Gene34387|10bcba81e2a94a10|17|c2f4wA_.17.pdb|0.945|24|29|138|2.00|PDB header: ligase| Chain: A: PDB Molecule: ubiquitin-conjugating enzyme e2, j2;| PDBTitle: human ubiquitin-conjugating enzyme e2 j2|
Gene34387|10bcba81e2a94a10|18|d1fzya_.18.pdb|0.95|20|30|142|1.90|PDB header: ligase| Chain: A: PDB Molecule: ubiquitin-conjugating enzyme e2-24 kda;| PDBTitle: crystal structure of saccharomyces cerevisiae ubiquitin conjugating2 enzyme 1|
Gene34387|10bcba81e2a94a10|19|c5a4pA_.19.pdb|0.964|26|31|118|2.10|PDB header: ligase| Chain: A: PDB Molecule: ubiquitin-conjugating enzyme e2 z;| PDBTitle: structure of ube2z provides functional insight into2 specificity in the fat10 conjugation machinery|
Gene34387|10bcba81e2a94a10|20|d1wzva1.20.pdb|0.961|20|31|142|2.10|PDB header: ligase| Chain: A: PDB Molecule: ubiquitin-conjugating enzyme e2 l6;| PDBTitle: crystal structure of ubch8|
# Job Description|Job ID|Rank|Template/Model|Confidence|Sequence ID|Qstart|Qend|Resolution|Template Info
Gene150989|ccff1484f33fcd89|1|c6o60C_.1.pdb|1|28|33|425|2.50|PDB header: transferase| Chain: C: PDB Molecule: f-box/lrr-repeat protein 2;| PDBTitle: crystal structure of ggtase3-fbxl2-skp1 complex|
Gene150989|ccff1484f33fcd89|2|c6wcqB_.2.pdb|1|25|31|431|8.50|PDB header: ligase| Chain: B: PDB Molecule: f-box/lrr-repeat protein 17;| PDBTitle: structure of a substrate-bound dqc ubiquitin ligase|
Gene150989|ccff1484f33fcd89|3|c2p1nE_.3.pdb|1|19|35|433|2.50|PDB header: signaling protein| Chain: E: PDB Molecule: transport inhibitor response 1 protein;| PDBTitle: mechanism of auxin perception by the tir1 ubiqutin ligase|
Gene150989|ccff1484f33fcd89|4|c3oglD_.4.pdb|1|19|35|430|3.18|PDB header: protein binding| Chain: D: PDB Molecule: coronatine-insensitive protein 1;| PDBTitle: structure of coi1-ask1 in complex with ja-isoleucine and the jaz12 degron|
Gene150989|ccff1484f33fcd89|5|c3ogmB_.5.pdb|1|19|35|430|3.34|PDB header: protein binding| Chain: B: PDB Molecule: coronatine-insensitive protein 1;| PDBTitle: structure of coi1-ask1 in complex with coronatine and the jaz1 degron|
Gene150989|ccff1484f33fcd89|6|c5hywA_.6.pdb|0.999|18|35|430|3.01|PDB header: signaling protein/protein binding| Chain: A: PDB Molecule: f-box/lrr-repeat max2 homolog;| PDBTitle: the crystal structure of the d3-ask1 complex|
Gene150989|ccff1484f33fcd89|8|c1fqvK_.8.pdb|0.999|21|31|422|2.80|PDB header: ligase| Chain: K: PDB Molecule: skp2;| PDBTitle: insights into scf ubiquitin ligases from the structure of2 the skp1-skp2 complex|
Gene150989|ccff1484f33fcd89|9|c4i6jB_.9.pdb|1|18|32|433|2.70|PDB header: transcription| Chain: B: PDB Molecule: f-box/lrr-repeat protein 3;| PDBTitle: a ubiquitin ligase-substrate complex|
Gene150989|ccff1484f33fcd89|10|c4r6gA_.10.pdb|0.983|17|96|428|2.80|PDB header: de novo protein| Chain: A: PDB Molecule: leucine rich repeats dlrr_k;| PDBTitle: crystal structure of computational designed leucine rich repeats2 dlrr_k in space group p22121|
Gene150989|ccff1484f33fcd89|11|c7jluA_.11.pdb|0.987|17|97|431|3.80|PDB header: immune system| Chain: A: PDB Molecule: disease resistance protein roq1;| PDBTitle: structure of the activated roq1 resistosome directly recognizing the2 pathogen effector xopq|
Gene150989|ccff1484f33fcd89|12|c6m04B_.12.pdb|0.992|17|98|430|4.36|PDB header: membrane protein| Chain: B: PDB Molecule: volume-regulated anion channel subunit lrrc8d;| PDBTitle: structure of the human homo-hexameric lrrc8d channel at 4.36 angstroms|
Gene150989|ccff1484f33fcd89|13|c6hluB_.13.pdb|0.985|18|108|430|3.29|PDB header: hydrolase| Chain: B: PDB Molecule: rab family protein;| PDBTitle: crystal structure of the lrr-roc-cor domain of the chlorobium tepidum2 roco protein|
Gene150989|ccff1484f33fcd89|14|c1fs2C_.14.pdb|0.999|21|32|423|2.90|PDB header: ligase| Chain: C: PDB Molecule: skp2;| PDBTitle: insights into scf ubiquitin ligases from the structure of2 the skp1-skp2 complex|
Gene150989|ccff1484f33fcd89|15|c4mnaA_.15.pdb|0.988|14|60|434|4.00|PDB header: transferase| Chain: A: PDB Molecule: lrr receptor-like serine/threonine-protein kinase fls2;| PDBTitle: crystal structure of the free fls2 ectodomains|
Gene150989|ccff1484f33fcd89|16|c3v44A_.16.pdb|0.983|16|100|428|2.83|PDB header: immune system| Chain: A: PDB Molecule: toll-like receptor 5b and variable lymphocyte receptor b.61| PDBTitle: crystal structure of the n-terminal fragment of zebrafish tlr5|
Gene150989|ccff1484f33fcd89|17|c4u08A_.17.pdb|0.988|16|96|421|1.95|PDB header: unknown function| Chain: A: PDB Molecule: lic11098;| PDBTitle: structure of leptospira interrogans lrr protein lic11098|
Gene150989|ccff1484f33fcd89|18|c7crcB_.18.pdb|0.978|17|114|430|3.02|PDB header: plant protein| Chain: B: PDB Molecule: nad+ hydrolase (nadase);| PDBTitle: cryo-em structure of plant nlr rpp1 tetramer in complex with atr1|
Gene150989|ccff1484f33fcd89|19|c5yudA_.19.pdb|0.989|18|114|428|4.28|PDB header: immune system| Chain: A: PDB Molecule: baculoviral iap repeat-containing protein 1e;| PDBTitle: flagellin derivative in complex with the nlr protein naip5|
Gene150989|ccff1484f33fcd89|20|c4u09A_.20.pdb|0.989|15|96|428|1.95|PDB header: unknown function| Chain: A: PDB Molecule: lic12759;| PDBTitle: structure of leptospira interrogans lrr protein lic12759|
# Job Description|Job ID|Rank|Template/Model|Confidence|Sequence ID|Qstart|Qend|Resolution|Template Info
Gene2451|4ec379eeff072a4f|1|d2j4za1.1.pdb|1|72|159|416|2.00|PDB header: transferase| Chain: A: PDB Molecule: serine threonine-protein kinase 6;| PDBTitle: structure of aurora-2 in complex with pha-680626|
Gene2451|4ec379eeff072a4f|2|c2bmcD_.2.pdb|1|71|159|417|2.60|PDB header: transferase| Chain: D: PDB Molecule: serine threonine-protein kinase 6;| PDBTitle: aurora-2 t287d t288d complexed with pha-680632|
Gene2451|4ec379eeff072a4f|3|c2vrxB_.3.pdb|1|66|156|414|1.86|PDB header: cell cycle/transferase| Chain: B: PDB Molecule: serine/threonine-protein kinase 12-a;| PDBTitle: structure of aurora b kinase in complex with zm447439|
Gene2451|4ec379eeff072a4f|4|c3efwA_.4.pdb|1|71|159|416|2.29|PDB header: transferase/inhibitor| Chain: A: PDB Molecule: serine/threonine-protein kinase 6;| PDBTitle: structure of auroraa with pyridyl-pyrimidine urea inhibitor|
Gene2451|4ec379eeff072a4f|5|c6c0tA_.5.pdb|1|38|156|413|1.98|PDB header: transferase/transferase inhibitor| Chain: A: PDB Molecule: cgmp-dependent protein kinase 1;| PDBTitle: crystal structure of cgmp-dependent protein kinase ialpha (pkg ialpha)2 catalytic domain bound with n46|
Gene2451|4ec379eeff072a4f|6|c5ig1A_.6.pdb|1|37|159|417|2.90|PDB header: transferase| Chain: A: PDB Molecule: camk/camk2 protein kinase;| PDBTitle: crystal structure of s. rosetta camkii kinase domain|
Gene2451|4ec379eeff072a4f|7|c2cn5A_.7.pdb|1|39|159|412|2.25|PDB header: transferase| Chain: A: PDB Molecule: serine/threonine-protein kinase chk2;| PDBTitle: crystal structure of human chk2 in complex with adp|
Gene2451|4ec379eeff072a4f|8|d1fota_.8.pdb|1|37|157|413|2.80|PDB header: transferase| Chain: A: PDB Molecule: camp-dependent protein kinase type 1;| PDBTitle: structure of the unliganded camp-dependent protein kinase catalytic2 subunit from saccharomyces cerevisiae|
Gene2451|4ec379eeff072a4f|9|c6fdzU_.9.pdb|1|37|159|415|2.55|PDB header: transferase| Chain: U: PDB Molecule: serine/threonine-protein kinase ulk3;| PDBTitle: unc-51-like kinase 3 (ulk3) in complex with momelotinib|
Gene2451|4ec379eeff072a4f|10|c4czuC_.10.pdb|1|36|159|417|1.90|PDB header: transferase| Chain: C: PDB Molecule: cbl-interacting serine/threonine-protein kinase 23;| PDBTitle: crystal structure of the kinase domain of cipk23 t190d mutant|
Gene2451|4ec379eeff072a4f|11|c4lqsA_.11.pdb|1|31|103|413|3.30|PDB header: transferase/transferase activator| Chain: A: PDB Molecule: serine/threonine-protein kinase cbk1;| PDBTitle: crystal structure of the cbk1-mob2 kinase-coactivator complex|
Gene2451|4ec379eeff072a4f|12|c6c9dB_.12.pdb|1|35|159|418|2.50|PDB header: transferase| Chain: B: PDB Molecule: serine/threonine-protein kinase mark1,serine/threonine-| PDBTitle: crystal structure of ka1-autoinhibited mark1 kinase|
Gene2451|4ec379eeff072a4f|13|d1o6la_.13.pdb|1|35|155|412|1.6 |PDB header: transferase| Chain: A: PDB Molecule: rac-beta serine/threonine protein kinase;| PDBTitle: crystal structure of an activated akt/protein kinase b2 (pkb-pif chimera) ternary complex with amp-pnp and gsk33 peptide|
Gene2451|4ec379eeff072a4f|14|c5nclA_.14.pdb|1|37|154|413|3.15|PDB header: signaling protein| Chain: A: PDB Molecule: serine/threonine-protein kinase cbk1;| PDBTitle: crystal structure of the cbk1-mob2 kinase-coactivator complex with an2 ssd1 peptide|
Gene2451|4ec379eeff072a4f|15|d1gzka_.15.pdb|1|38|155|413|2.3 |PDB header: kinase| Chain: A: PDB Molecule: rac-beta serine/threonine protein kinase;| PDBTitle: molecular mechanism for the regulation of protein kinase b/2 akt by hydrophobic motif phosphorylation|
Gene2451|4ec379eeff072a4f|16|c2r7bA_.16.pdb|1|36|159|414|2.70|PDB header: signaling protein, transferase| Chain: A: PDB Molecule: phosphoinositide-dependent protein kinase 1;| PDBTitle: crystal structure of the phosphoinositide-dependent kinase-2 1 (pdk-1)catalytic domain bound to a dibenzonaphthyridine3 inhibitor|
Gene2451|4ec379eeff072a4f|17|c2bdwB_.17.pdb|1|35|157|412|1.80|PDB header: transferase| Chain: B: PDB Molecule: hypothetical protein k11e8.1d;| PDBTitle: crystal structure of the auto-inhibited kinase domain of2 calcium/calmodulin activated kinase ii|
Gene2451|4ec379eeff072a4f|18|c3ku2A_.18.pdb|1|34|156|418|2.30|PDB header: transferase| Chain: A: PDB Molecule: calmodulin-domain protein kinase 1;| PDBTitle: crystal structure of inactivated form of cdpk1 from toxoplasma gondii,2 tgme49.101440|
Gene2451|4ec379eeff072a4f|19|c4lqqD_.19.pdb|1|32|103|413|3.60|PDB header: transferase/transferase activator| Chain: D: PDB Molecule: serine/threonine-protein kinase cbk1;| PDBTitle: crystal structure of the cbk1(t743e)-mob2 kinase-coactivator complex2 in crystal form b|
Gene2451|4ec379eeff072a4f|20|c3a60B_.20.pdb|1|39|155|412|2.80|PDB header: transferase| Chain: B: PDB Molecule: ribosomal protein s6 kinase beta-1;| PDBTitle: crystal structure of unphosphorylated p70s6k1 (form i)|
# Job Description|Job ID|Rank|Template/Model|Confidence|Sequence ID|Qstart|Qend|Resolution|Template Info
Gene34388|8ff2ea22ffdcea72|1|d1aqua_.1.pdb|1|20|37|258|1.60|PDB header: transferase| Chain: A: PDB Molecule: estrogen sulfotransferase;| PDBTitle: estrogen sulfotransferase with bound inactive cofactor pap2 and 17-beta estradiol|
Gene34388|8ff2ea22ffdcea72|2|c2h8kA_.2.pdb|0.999|22|20|258|3.20|PDB header: transferase| Chain: A: PDB Molecule: sult1c3 splice variant d;| PDBTitle: human sulfotranferase sult1c3 in complex with pap|
Gene34388|8ff2ea22ffdcea72|3|c1q1qA_.3.pdb|1|19|20|258|2.91|PDB header: transferase| Chain: A: PDB Molecule: sulfotransferase family, cytosolic, 2b, member 1 isoform a;| PDBTitle: crystal structure of human pregnenolone sulfotransferase (sult2b1a) in2 the presence of pap|
Gene34388|8ff2ea22ffdcea72|4|d1fmja_.4.pdb|1|17|29|258|2.00|PDB header: transferase| Chain: A: PDB Molecule: retinol dehydratase;| PDBTitle: crystal structure of mercury derivative of retinol2 dehydratase in a complex with retinol and pap|
Gene34388|8ff2ea22ffdcea72|5|d1ls6a_.5.pdb|1|18|25|258|1.90|PDB header: transferase| Chain: A: PDB Molecule: aryl sulfotransferase;| PDBTitle: human sult1a1 complexed with pap and p-nitrophenol|
Gene34388|8ff2ea22ffdcea72|6|c3u3oA_.6.pdb|1|18|25|258|2.00|PDB header: transferase| Chain: A: PDB Molecule: sulfotransferase 1a1;| PDBTitle: crystal structure of human sult1a1 bound to pap and two 3-cyano-7-2 hydroxycoumarin|
Gene34388|8ff2ea22ffdcea72|7|d2a3ra1.7.pdb|1|17|25|258|2.60|PDB header: transferase| Chain: A: PDB Molecule: monoamine-sulfating phenol sulfotransferase;| PDBTitle: crystal structure of human sulfotransferase sult1a3 in2 complex with dopamine and 3-phosphoadenosine 5-phosphate|
Gene34388|8ff2ea22ffdcea72|8|d1q20a_.8.pdb|1|17|20|258|2.30|PDB header: transferase| Chain: A: PDB Molecule: sulfotransferase family, cytosolic, 2b, member 1 isoform b;| PDBTitle: crystal structure of human cholesterol sulfotransferase (sult2b1b) in2 the presence of pap and pregnenolone|
Gene34388|8ff2ea22ffdcea72|9|d1g3ma_.9.pdb|1|17|27|258|1.70|PDB header: transferase| Chain: A: PDB Molecule: estrogen sulfotransferase;| PDBTitle: crystal structure of human estrogen sulfotransferase in2 complex with in-active cofactor pap and 3,5,3',5'-3 tetrachloro-biphenyl-4,4'-diol|
Gene34388|8ff2ea22ffdcea72|10|d3bfxa1.10.pdb|1|17|16|255|1.80|PDB header: transferase| Chain: A: PDB Molecule: sulfotransferase 1c2;| PDBTitle: crystal structure of human sulfotransferase sult1c1 in complex with2 pap|
Gene34388|8ff2ea22ffdcea72|11|c2z6vA_.11.pdb|1|15|30|253|2.60|PDB header: unknown function| Chain: A: PDB Molecule: putative uncharacterized protein;| PDBTitle: crystal structure of sulfotransferase stf9 from2 mycobacterium avium|
Gene34388|8ff2ea22ffdcea72|12|c4goxA_.12.pdb|1|15|31|257|2.15|PDB header: transferase| Chain: A: PDB Molecule: polyketide synthase;| PDBTitle: sulfotransferase domain from the synechococcus pcc 7002 olefin2 synthase|
Gene34388|8ff2ea22ffdcea72|13|c2zq5A_.13.pdb|1|16|30|233|2.00|PDB header: transferase| Chain: A: PDB Molecule: putative uncharacterized protein;| PDBTitle: crystal structure of sulfotransferase stf1 from mycobacterium2 tuberculosis h37rv (type1 form)|
Gene34388|8ff2ea22ffdcea72|14|d1xv1a_.14.pdb|1|16|35|258|2.10|PDB header: transferase| Chain: A: PDB Molecule: sulfotransferase;| PDBTitle: human sulfotransferase sult1b1 in complex with pap|
Gene34388|8ff2ea22ffdcea72|15|c5mekA_.15.pdb|1|16|20|246|1.74|PDB header: transferase| Chain: A: PDB Molecule: cytosolic sulfotransferase 18;| PDBTitle: sulphotransferase-18 from arabidopsis thaliana in complex with 3'-2 phosphoadenosine 5'-phosphate (pap)|
Gene34388|8ff2ea22ffdcea72|16|d1q44a_.16.pdb|1|16|18|239|1.90|PDB header: transferase| Chain: A: PDB Molecule: steroid sulfotransferase;| PDBTitle: crystal structure of an arabidopsis thaliana putative steroid2 sulfotransferase|
Gene34388|8ff2ea22ffdcea72|17|c7eovA_.17.pdb|1|17|20|233|2.60|PDB header: transferase| Chain: A: PDB Molecule: cytosolic sulfotransferase sult2a8;| PDBTitle: crystal structure of mouse cytosolic sulfotransferase msult2a8 in2 complex with pap and cholic acid|
Gene34388|8ff2ea22ffdcea72|18|c2gwhA_.18.pdb|1|14|18|258|1.80|PDB header: transferase| Chain: A: PDB Molecule: sulfotransferase 1c2;| PDBTitle: human sulfotranferase sult1c2 in complex with pap and2 pentachlorophenol|
Gene34388|8ff2ea22ffdcea72|19|c5x2bK_.19.pdb|0.999|16|37|256|2.08|PDB header: transferase| Chain: K: PDB Molecule: sulfotransferase;| PDBTitle: crystal structure of mouse sulfotransferase sult7a1 complexed with pap|
Gene34388|8ff2ea22ffdcea72|20|c4gbmA_.20.pdb|1|15|34|232|1.62|PDB header: transferase| Chain: A: PDB Molecule: curm sulfotransferase;| PDBTitle: sulfotransferase domain from the curacin biosynthetic pathway|
# Job Description|Job ID|Rank|Template/Model|Confidence|Sequence ID|Qstart|Qend|Resolution|Template Info
Gene1655|d50a23f6c0e4d2bd|1|c5yelB_.1.pdb|0.998|26|11|264|2.96|PDB header: dna binding protein/dna| Chain: B: PDB Molecule: transcriptional repressor ctcf;| PDBTitle: crystal structure of ctcf zfs6-11-gb7cse|
Gene1655|d50a23f6c0e4d2bd|2|c2yt9A_.2.pdb|0.995|45|7|268|UNK|PDB header: transcription| Chain: A: PDB Molecule: zinc finger-containing protein 1;| PDBTitle: solution structure of c2h2 type zinc finger domain 345 in zinc finger2 protein 278|
Gene1655|d50a23f6c0e4d2bd|3|c5undB_.3.pdb|0.996|24|10|267|2.55|PDB header: transcription/dna| Chain: B: PDB Molecule: transcriptional repressor ctcf;| PDBTitle: crystal structure of ctcf(znf 4-10) with 28-mer dna|
Gene1655|d50a23f6c0e4d2bd|4|c6e93A_.4.pdb|0.994|31|159|267|1.75|PDB header: dna binding protein/dna| Chain: A: PDB Molecule: zinc finger and btb domain-containing protein 38;| PDBTitle: crystal structure of zbtb38 c-terminal zinc fingers 6-9 in complex2 with methylated dna|
Gene1655|d50a23f6c0e4d2bd|5|c5k5iA_.5.pdb|0.994|31|12|264|2.19|PDB header: transcription/dna| Chain: A: PDB Molecule: transcriptional repressor ctcf;| PDBTitle: homo sapiens ccctc-binding factor (ctcf) znf5-8 and dna complex2 structure in space group p65|
Gene1655|d50a23f6c0e4d2bd|6|c5y0uA_.6.pdb|0.997|32|1|268|UNK|PDB header: metal binding protein| Chain: A: PDB Molecule: zinc finger protein aebp2;| PDBTitle: the solution structure of aebp2 c2h2 zinc fingers|
Gene1655|d50a23f6c0e4d2bd|7|c5yefJ_.7.pdb|0.996|20|12|264|2.81|PDB header: dna binding protein/dna| Chain: J: PDB Molecule: transcriptional repressor ctcf;| PDBTitle: crystal structure of ctcf zfs2-8-hs5-1ae|
Gene1655|d50a23f6c0e4d2bd|8|c2rpcA_.8.pdb|0.998|25|5|273|UNK|PDB header: transcription| Chain: A: PDB Molecule: zinc finger protein zic 3;| PDBTitle: solution structure of the tandem zf-c2h2 domains from the human zinc2 finger protein zic 3|
Gene1655|d50a23f6c0e4d2bd|9|c2ee8A_.9.pdb|0.995|30|171|274|UNK|PDB header: gene regulation| Chain: A: PDB Molecule: protein odd-skipped-related 2;| PDBTitle: solution structure of three zf-c2h2 domains from mouse protein odd-2 skipped-related 2 splicing isoform 2|
Gene1655|d50a23f6c0e4d2bd|10|c6a57A_.10.pdb|0.995|26|2|269|2.70|PDB header: dna binding protein/dna| Chain: A: PDB Molecule: lysine-specific demethylase ref6;| PDBTitle: structure of histone demethylase ref6 complexed with dna|
Gene1655|d50a23f6c0e4d2bd|11|c5undA_.11.pdb|0.998|18|10|265|2.55|PDB header: transcription/dna| Chain: A: PDB Molecule: transcriptional repressor ctcf;| PDBTitle: crystal structure of ctcf(znf 4-10) with 28-mer dna|
Gene1655|d50a23f6c0e4d2bd|12|c5v3gD_.12.pdb|0.997|18|8|265|2.42|PDB header: transferase/dna| Chain: D: PDB Molecule: pr domain zinc finger protein 9;| PDBTitle: prdm9-allele-c znf8-13|
Gene1655|d50a23f6c0e4d2bd|13|c7n5sA_.13.pdb|0.995|28|160|267|2.86|PDB header: dna binding protein/dna| Chain: A: PDB Molecule: zinc finger and btb domain-containing protein 7a;| PDBTitle: zbtb7a zinc finger domain bound to -200 site of fetal globin promoter2 (oligo 6)|
Gene1655|d50a23f6c0e4d2bd|14|c2dlqA_.14.pdb|0.996|25|7|268|UNK|PDB header: transcription| Chain: A: PDB Molecule: gli-kruppel family member hkr3;| PDBTitle: solution structure of the tandem four zf-c2h2 domain repeats of murine2 gli-kruppel family member hkr3|
Gene1655|d50a23f6c0e4d2bd|15|c6ml3A_.15.pdb|0.993|27|158|267|1.68|PDB header: transcription/dna| Chain: A: PDB Molecule: zinc finger and btb domain-containing protein 24;| PDBTitle: zbtb24 zinc fingers 4-8 with 19+1mer dna oligonucleotide (sequence 2)|
Gene1655|d50a23f6c0e4d2bd|16|c5wjqD_.16.pdb|1|11|9|265|2.79|PDB header: gene regulation/dna| Chain: D: PDB Molecule: zinc finger protein 568;| PDBTitle: mousezfp568-znf2-11 in complex with dna|
Gene1655|d50a23f6c0e4d2bd|17|c5v3jF_.17.pdb|1|11|12|266|2.06|PDB header: transferase/dna| Chain: F: PDB Molecule: zinc finger protein 568;| PDBTitle: mousezfp568-znf1-10 in complex with dna|
Gene1655|d50a23f6c0e4d2bd|18|c6wmiD_.18.pdb|0.995|19|11|265|2.75|PDB header: transcription/dna| Chain: D: PDB Molecule: zinc finger protein 410;| PDBTitle: znf410 zinc fingers 1-5 with 17 mer blunt dna oligonucleotide|
Gene1655|d50a23f6c0e4d2bd|19|c1tf6D_.19.pdb|0.998|15|8|263|3.10|PDB header: transcription/dna| Chain: D: PDB Molecule: protein (transcription factor iiia);| PDBTitle: co-crystal structure of xenopus tfiiia zinc finger domain2 bound to the 5s ribosomal rna gene internal control region|
Gene1655|d50a23f6c0e4d2bd|20|c2kmkA_.20.pdb|0.994|33|188|266|UNK|PDB header: dna binding protein/dna| Chain: A: PDB Molecule: zinc finger protein gfi-1;| PDBTitle: gfi-1 zinc fingers 3-5 complexed with dna|
# Job Description|Job ID|Rank|Template/Model|Confidence|Sequence ID|Qstart|Qend|Resolution|Template Info
Gene14721|1e2c57398ea0d37b|1|d2py6a1.1.pdb|0.983|18|121|290|2.15|PDB header: transferase| Chain: A: PDB Molecule: methyltransferase fkbm;| PDBTitle: crystal structure of methyltransferase fkbm (yp_546752.1) from2 methylobacillus flagellatus kt at 2.20 a resolution|
Gene14721|1e2c57398ea0d37b|2|d2jfga1.2.pdb|0.289|20|112|158|1.52|PDB header: ligase| Chain: A: PDB Molecule: udp-n-acetylmuramoylalanine--d-glutamate ligase;| PDBTitle: crystal structure of murd ligase in complex with uma and adp|
Gene14721|1e2c57398ea0d37b|3|d1uhra_.3.pdb|0.262|31|83|108|UNK|PDB header: gene regulation| Chain: A: PDB Molecule: swi/snf related, matrix associated, actin dependent| PDBTitle: solution structure of the swib domain of mouse brg1-associated factor2 60a|
Gene14721|1e2c57398ea0d37b|4|c5ujsB_.4.pdb|0.254|15|35|81|2.46|PDB header: hydrolase,oxidoreductase| Chain: B: PDB Molecule: udp-n-acetylglucosamine 1-carboxyvinyltransferase;| PDBTitle: 2.45 angstrom resolution crystal structure of udp-n-acetylglucosamine2 1-carboxyvinyltransferase from campylobacter jejuni.|
Gene14721|1e2c57398ea0d37b|5|c6e5hA_.5.pdb|0.215|33|147|158|UNK|PDB header: de novo protein| Chain: A: PDB Molecule: designed peptide nc_hee_d1: aib turn mutant;| PDBTitle: heterogeneous-backbone mimics of a designed disulfide-rich protein:2 aib turn|
Gene14721|1e2c57398ea0d37b|6|d1v32a_.6.pdb|0.199|27|83|108|UNK|PDB header: structural genomics, unknown function| Chain: A: PDB Molecule: hypothetical protein rafl09-47-k03;| PDBTitle: solution structure of the swib/mdm2 domain of the hypothetical protein2 at5g08430 from arabidopsis thaliana|
Gene14721|1e2c57398ea0d37b|7|c5u4zB_.7.pdb|0.194|21|146|179|2.85|PDB header: transcription| Chain: B: PDB Molecule: repressor of rna polymerase iii transcription;| PDBTitle: crystal structure of citrus maf1 in space group p 31 2 1|
Gene14721|1e2c57398ea0d37b|8|c4cz5D_.8.pdb|0.184|25|262|277|1.02|PDB header: cell cycle| Chain: D: PDB Molecule: cellular tumor antigen p53;| PDBTitle: truncated tetramerization domain of zebrafish p53 (crystal form i)|
Gene14721|1e2c57398ea0d37b|9|c1rrbA_.9.pdb|0.184|16|127|158|UNK|PDB header: transferase| Chain: A: PDB Molecule: raf proto-oncogene serine/threonine-protein kinase;| PDBTitle: the ras-binding domain of raf-1 from rat, nmr, 1 structure|
Gene14721|1e2c57398ea0d37b|10|c5yxiA_.10.pdb|0.178|13|127|158|UNK|PDB header: de novo protein| Chain: A: PDB Molecule: designed protein drafx6;| PDBTitle: designed protein drafx6|
Gene14721|1e2c57398ea0d37b|11|d1xfia_.11.pdb|0.16|32|62|92|1.70|PDB header: structural genomics, unknown function| Chain: A: PDB Molecule: unknown protein;| PDBTitle: x-ray structure of gene product from arabidopsis thaliana at2g17340|
Gene14721|1e2c57398ea0d37b|12|c3cbgA_.12.pdb|0.156|12|90|278|2.00|PDB header: transferase| Chain: A: PDB Molecule: o-methyltransferase;| PDBTitle: functional and structural characterization of a cationdependent o-2 methyltransferase from the cyanobacterium synechocystis sp. strain3 pcc 6803|
Gene14721|1e2c57398ea0d37b|13|c3nr5A_.13.pdb|0.147|18|146|179|1.55|PDB header: transcription| Chain: A: PDB Molecule: repressor of rna polymerase iii transcription maf1 homolog;| PDBTitle: crystal structure of human maf1|
Gene14721|1e2c57398ea0d37b|14|d2bm8a1.14.pdb|0.141|17|129|288|2.5 |PDB header: porin| Chain: A: PDB Molecule: cephalosporin hydroxylase cmci;| PDBTitle: cmci-n160 apo-structure|
Gene14721|1e2c57398ea0d37b|15|c3pijA_.15.pdb|0.139|14|102|137|1.80|PDB header: hydrolase| Chain: A: PDB Molecule: beta-fructofuranosidase;| PDBTitle: beta-fructofuranosidase from bifidobacterium longum - complex with2 fructose|
Gene14721|1e2c57398ea0d37b|16|d1m1ha2.16.pdb|0.136|19|244|298|1.95|PDB header: transcription| Chain: A: PDB Molecule: transcription antitermination protein nusg;| PDBTitle: crystal structure of aquifex aeolicus n-utilization2 substance g (nusg), space group i222|
Gene14721|1e2c57398ea0d37b|17|d1v31a_.17.pdb|0.133|19|83|108|UNK|PDB header: structural genomics, unknown function| Chain: A: PDB Molecule: hypothetical protein rafl11-05-p19;| PDBTitle: solution structure of the swib/mdm2 domain of the hypothetical protein2 at5g14170 from arabidopsis thaliana|
Gene14721|1e2c57398ea0d37b|18|d1coja2.18.pdb|0.131|38|85|97|1.90|PDB header: oxidoreductase| Chain: A: PDB Molecule: protein (superoxide dismutase);| PDBTitle: fe-sod from aquifex pyrophilus, a hyperthermophilic bacterium|
Gene14721|1e2c57398ea0d37b|19|c5m45I_.19.pdb|0.128|22|71|120|1.87|PDB header: ligase| Chain: I: PDB Molecule: acetone carboxylase gamma subunit;| PDBTitle: structure of acetone carboxylase purified from xanthobacter2 autotrophicus|
Gene14721|1e2c57398ea0d37b|20|d1c1yb_.20.pdb|0.127|18|131|158|1.90|PDB header: signaling protein| Chain: B: PDB Molecule: proto-onkogene serine/threonine protein kinase| PDBTitle: crystal structure of rap.gmppnp in complex with the ras-2 binding-domain of c-raf1 kinase (rafrbd).|
# Job Description|Job ID|Rank|Template/Model|Confidence|Sequence ID|Qstart|Qend|Resolution|Template Info
Gene16251|82cd232d6e83e541|1|c2yrqA_.1.pdb|1|39|6|172|UNK|PDB header: dna binding protein| Chain: A: PDB Molecule: high mobility group protein b1;| PDBTitle: solution structure of the tandem hmg box domain from human high2 mobility group protein b1|
Gene16251|82cd232d6e83e541|2|c2gzkA_.2.pdb|1|29|18|171|UNK|PDB header: dna/structural protein| Chain: A: PDB Molecule: sex-determining region on y / hmgb1;| PDBTitle: structure of a complex of tandem hmg boxes and dna|
Gene16251|82cd232d6e83e541|3|c5jghJ_.3.pdb|0.999|27|9|166|2.60|PDB header: dna binding protein| Chain: J: PDB Molecule: ars-binding factor 2, mitochondrial;| PDBTitle: crystal structure of the mitochondrial dna packaging protein abf2p in2 complex with dna at 2.6 angstrom resolution|
Gene16251|82cd232d6e83e541|4|c2eqzA_.4.pdb|0.996|44|6|89|UNK|PDB header: transcription| Chain: A: PDB Molecule: high mobility group protein b3;| PDBTitle: solution structure of the first hmg-box domain from high mobility2 group protein b3|
Gene16251|82cd232d6e83e541|5|c3tq6B_.5.pdb|1|22|18|177|2.45|PDB header: transcription/dna| Chain: B: PDB Molecule: transcription factor a, mitochondrial;| PDBTitle: crystal structure of human mitochondrial transcription factor a, tfam2 or mttfa, bound to the light strand promoter lsp|
Gene16251|82cd232d6e83e541|6|c2ly4A_.6.pdb|0.996|42|15|93|UNK|PDB header: nuclear protein/antitumour protein| Chain: A: PDB Molecule: high mobility group protein b1;| PDBTitle: hmgb1-facilitated p53 dna binding occurs via hmg-box/p532 transactivation domain interaction and is regulated by the acidic3 tail|
Gene16251|82cd232d6e83e541|7|c1j3xA_.7.pdb|0.995|45|14|86|UNK|PDB header: dna binding protein| Chain: A: PDB Molecule: high mobility group protein 2;| PDBTitle: solution structure of the n-terminal domain of the hmgb2|
Gene16251|82cd232d6e83e541|8|d1j3xa_.8.pdb|0.995|45|14|86|UNK|PDB header: dna binding protein| Chain: A: PDB Molecule: high mobility group protein 2;| PDBTitle: solution structure of the n-terminal domain of the hmgb2|
Gene16251|82cd232d6e83e541|9|d1aaba_.9.pdb|0.995|39|15|93|UNK|PDB header: dna-binding| Chain: A: PDB Molecule: high mobility group protein;| PDBTitle: nmr structure of rat hmg1 hmga fragment|
Gene16251|82cd232d6e83e541|10|c1aabA_.10.pdb|0.995|39|15|93|UNK|PDB header: dna-binding| Chain: A: PDB Molecule: high mobility group protein;| PDBTitle: nmr structure of rat hmg1 hmga fragment|
Gene16251|82cd232d6e83e541|11|d1ckta_.11.pdb|0.994|43|20|89|2.50|PDB header: gene regulation/dna| Chain: A: PDB Molecule: high mobility group 1 protein;| PDBTitle: crystal structure of hmg1 domain a bound to a cisplatin-modified dna2 duplex|
Gene16251|82cd232d6e83e541|12|d1lwma_.12.pdb|0.996|30|1|94|UNK|PDB header: dna binding protein| Chain: A: PDB Molecule: nonhistone chromosomal protein 6a;| PDBTitle: solution structure of the sequence-non-specific hmgb protein nhp6a|
Gene16251|82cd232d6e83e541|13|c1wxlA_.13.pdb|0.994|39|19|91|UNK|PDB header: dna binding protein| Chain: A: PDB Molecule: single-strand recognition protein;| PDBTitle: solution structure of the hmg-box domain in the ssrp1 subunit of fact|
Gene16251|82cd232d6e83e541|14|c2lhjA_.14.pdb|0.994|29|1|93|UNK|PDB header: structural genomics, unknown function| Chain: A: PDB Molecule: high mobility group protein homolog nhp1;| PDBTitle: nmr structure of the high mobility group protein-like protein nhp12 from babesia bovis t2bo (baboa.00841.a)|
Gene16251|82cd232d6e83e541|15|d1j3da_.15.pdb|0.995|32|15|92|UNK|PDB header: dna binding protein| Chain: A: PDB Molecule: high mobility group protein 2;| PDBTitle: solution structure of the c-terminal domain of the hmgb2|
Gene16251|82cd232d6e83e541|16|d1hmfa_.16.pdb|0.996|31|15|92|UNK|PDB header: dna-binding| Chain: A: PDB Molecule: high mobility group protein fragment-b;| PDBTitle: structure of the hmg box motif in the b-domain of hmg1|
Gene16251|82cd232d6e83e541|17|c1hmfA_.17.pdb|0.996|31|15|92|UNK|PDB header: dna-binding| Chain: A: PDB Molecule: high mobility group protein fragment-b;| PDBTitle: structure of the hmg box motif in the b-domain of hmg1|
Gene16251|82cd232d6e83e541|18|d1qrva_.18.pdb|0.994|33|18|92|2.20|PDB header: gene regulation/dna| Chain: A: PDB Molecule: high mobility group protein d;| PDBTitle: crystal structure of the complex of hmg-d and dna|
Gene16251|82cd232d6e83e541|19|c5vweA_.19.pdb|0.992|35|107|171|UNK|PDB header: transcription| Chain: A: PDB Molecule: fact complex subunit ssrp1;| PDBTitle: solution nmr structure of the hmg domain of human fact complex subunit2 ssrp1|
Gene16251|82cd232d6e83e541|20|c2co9A_.20.pdb|0.996|23|5|103|UNK|PDB header: transcription| Chain: A: PDB Molecule: thymus high mobility group box protein tox;| PDBTitle: solution structure of the hmg_box domain of thymus high mobility group2 box protein tox from mouse|
# Job Description|Job ID|Rank|Template/Model|Confidence|Sequence ID|Qstart|Qend|Resolution|Template Info
Gene26314|4c8ff2bc216194be|1|d1mkna_.1.pdb|0.201|15|52|97|UNK|PDB header: heparin-binding growth factor| Chain: A: PDB Molecule: protein (midkine);| PDBTitle: n-terminal half of midkine|
Gene26314|4c8ff2bc216194be|2|d1a6sa_.2.pdb|0.126|12|64|104|UNK|PDB header: viral protein| Chain: A: PDB Molecule: gag polyprotein;| PDBTitle: m-domain from gag polyprotein of rous sarcoma virus, nmr, 202 structures|
Gene26314|4c8ff2bc216194be|3|c6culG_.3.pdb|0.116|35|52|69|2.30|PDB header: transferase| Chain: G: PDB Molecule: pyoverdine synthetase f;| PDBTitle: pvdf of pyoverdin biosynthesis is a structurally unique n10-2 formyltetrahydrofolate-dependent formyltransferase|
Gene26314|4c8ff2bc216194be|4|c2g9tT_.4.pdb|0.108|43|64|70|2.10|PDB header: viral protein| Chain: T: PDB Molecule: orf1a polyprotein;| PDBTitle: crystal structure of the sars coronavirus nsp10 at 2.1a|
Gene26314|4c8ff2bc216194be|5|c2lutA_.5.pdb|0.101|22|68|94|UNK|PDB header: hormone| Chain: A: PDB Molecule: midkine-related growth factor;| PDBTitle: nmr solution structure of midkine-a|
Gene26314|4c8ff2bc216194be|6|d2b5ic2.6.pdb|0.091|24|49|65|2.30|PDB header: cytokine/cytokine receptor| Chain: C: PDB Molecule: cytokine receptor common gamma chain;| PDBTitle: cytokine receptor complex|
Gene26314|4c8ff2bc216194be|7|d1szna1.7.pdb|0.088|16|44|114|1.54|PDB header: hydrolase| Chain: A: PDB Molecule: alpha-galactosidase;| PDBTitle: the structure of alpha-galactosidase|
Gene26314|4c8ff2bc216194be|8|d1xj1a_.8.pdb|0.087|38|68|75|UNK|PDB header: viral protein| Chain: A: PDB Molecule: cysteine-rich omega-conotoxin homolog vhv1.1;| PDBTitle: 3d solution structure of the c-terminal cysteine-rich domain of the2 vhv1.1 polydnaviral gene product|
Gene26314|4c8ff2bc216194be|9|c1xi7A_.9.pdb|0.086|38|68|75|UNK|PDB header: viral protein| Chain: A: PDB Molecule: cysteine-rich omega-conotoxin homolog vhv1.1;| PDBTitle: nmr structure of the carboxyl-terminal cysteine domain of the vhv1.12 polydnaviral gene product|
Gene26314|4c8ff2bc216194be|10|c7ogpA_.10.pdb|0.078|38|31|38|3.30|PDB header: transcription| Chain: A: PDB Molecule: phikz055,phikz056.1;| PDBTitle: structure of the apo-state of the bacteriophage phikz non-virion rna2 polymerase - class including clamp|
Gene26314|4c8ff2bc216194be|11|c5yixB_.11.pdb|0.075|35|37|56|2.30|PDB header: dna binding protein| Chain: B: PDB Molecule: cell cycle regulatory protein gcra;| PDBTitle: caulobacter crescentus gcra sigma-interacting domain (sid) in complex2 with domain 2 of sigma 70|
Gene26314|4c8ff2bc216194be|12|d1gh9a_.12.pdb|0.071|56|80|97|UNK|PDB header: structural genomics, unknown function| Chain: A: PDB Molecule: 8.3 kda protein (gene mth1184);| PDBTitle: solution structure of a 8.3 kda protein (gene mth1184) from2 methanobacterium thermoautotrophicum|
Gene26314|4c8ff2bc216194be|13|c4qiwC_.13.pdb|0.07|28|52|70|3.50|PDB header: transcription| Chain: C: PDB Molecule: dna-directed rna polymerase subunit a'';| PDBTitle: crystal structure of euryarchaeal rna polymerase from thermococcus2 kodakarensis|
Gene26314|4c8ff2bc216194be|14|c2luuA_.14.pdb|0.068|23|68|97|UNK|PDB header: hormone| Chain: A: PDB Molecule: midkine-related growth factor mdk2;| PDBTitle: nmr solution structure of midkine-b, mdkb|
Gene26314|4c8ff2bc216194be|15|c2n6fA_.15.pdb|0.058|20|68|97|UNK|PDB header: heparin-binding protein| Chain: A: PDB Molecule: pleiotrophin;| PDBTitle: structure of pleiotrophin|
Gene26314|4c8ff2bc216194be|16|c6cgxA_.16.pdb|0.054|38|63|75|UNK|PDB header: toxin| Chain: A: PDB Molecule: alpha-conotoxin vc1a;| PDBTitle: backbone cyclised conotoxin vc1.1 mutant - d11a, e14a|
Gene26314|4c8ff2bc216194be|17|d1bhua_.17.pdb|0.048|42|28|46|UNK|PDB header: metalloproteinase inhibitor| Chain: A: PDB Molecule: metalloproteinase inhibitor;| PDBTitle: the 3d structure of the streptomyces metalloproteinase inhibitor,2 smpi, isolated from streptomyces nigrescens tk-23, nmr, minimized3 average structure|
Gene26314|4c8ff2bc216194be|18|c1y4mC_.18.pdb|0.048|33|43|51|1.60|PDB header: membrane protein| Chain: C: PDB Molecule: herv-frd_6p24.1 provirus ancestral env polyprotein;| PDBTitle: crystal structure of human endogenous retrovirus herv-frd envelope2 protein (syncitin-2)|
Gene26314|4c8ff2bc216194be|19|c2dytA_.19.pdb|0.047|25|97|112|2.50|PDB header: ligase| Chain: A: PDB Molecule: autophagy-related protein 3;| PDBTitle: the crystal structure of saccharomyces cerevisiae atg3|
Gene26314|4c8ff2bc216194be|20|d3d4ub2.20.pdb|0.047|57|45|51|1.70|PDB header: hydrolase/hydrolase inhibitor| Chain: B: PDB Molecule: carboxypeptidase inhibitor;| PDBTitle: bovine thrombin-activatable fibrinolysis inhibitor (tafia) in complex2 with tick-derived carboxypeptidase inhibitor.|
# Job Description|Job ID|Rank|Template/Model|Confidence|Sequence ID|Qstart|Qend|Resolution|Template Info
Gene24754|0a0116fe216c7118|1|c5oonA_.1.pdb|0.542|14|50|203|2.60|PDB header: membrane protein| Chain: A: PDB Molecule: undecaprenyl-diphosphatase;| PDBTitle: structure of undecaprenyl-pyrophosphate phosphatase, baca|
Gene24754|0a0116fe216c7118|2|c4o9pC_.2.pdb|0.27|11|192|236|2.89|PDB header: membrane protein| Chain: C: PDB Molecule: nad(p) transhydrogenase subunit alpha 2;| PDBTitle: crystal structure of thermus thermophilis transhydrogeanse domain ii2 dimer semet derivative|
Gene24754|0a0116fe216c7118|3|c2l8sA_.3.pdb|0.226|50|227|238|UNK|PDB header: cell adhesion| Chain: A: PDB Molecule: integrin alpha-1;| PDBTitle: solution nmr structure of transmembrane and cytosolic regions of2 integrin alpha1 in detergent micelles|
Gene24754|0a0116fe216c7118|4|c2wb1Q_.4.pdb|0.222|50|242|251|3.52|PDB header: transcription| Chain: Q: PDB Molecule: dna-directed rna polymerase rpo13 subunit;| PDBTitle: the complete structure of the archaeal 13-subunit dna-2 directed rna polymerase|
Gene24754|0a0116fe216c7118|5|c2mj2A_.5.pdb|0.216|30|233|252|UNK|PDB header: viral protein| Chain: A: PDB Molecule: agnoprotein;| PDBTitle: structure of the dimerization domain of the human polyoma, jc virus2 agnoprotein is an amphipathic alpha-helix.|
Gene24754|0a0116fe216c7118|6|c2kncA_.6.pdb|0.215|50|227|238|UNK|PDB header: cell adhesion| Chain: A: PDB Molecule: integrin alpha-iib;| PDBTitle: platelet integrin alfaiib-beta3 transmembrane-cytoplasmic2 heterocomplex|
Gene24754|0a0116fe216c7118|7|c2wb1J_.7.pdb|0.208|50|242|251|3.52|PDB header: transcription| Chain: J: PDB Molecule: dna-directed rna polymerase rpo13 subunit;| PDBTitle: the complete structure of the archaeal 13-subunit dna-2 directed rna polymerase|
Gene24754|0a0116fe216c7118|8|c7fenB_.8.pdb|0.196|28|183|207|2.95|PDB header: transport protein| Chain: B: PDB Molecule: pdzk1-interacting protein 1;| PDBTitle: structure of human sglt2-map17 complex bound with empagliflozin|
Gene24754|0a0116fe216c7118|9|c7vsiB_.9.pdb|0.196|28|183|207|2.95|PDB header: transport protein| Chain: B: PDB Molecule: pdzk1-interacting protein 1;| PDBTitle: structure of human sglt2-map17 complex bound with empagliflozin|
Gene24754|0a0116fe216c7118|10|c2k1aA_.10.pdb|0.189|50|227|238|UNK|PDB header: cell adhesion| Chain: A: PDB Molecule: integrin alpha-iib;| PDBTitle: bicelle-embedded integrin alpha(iib) transmembrane segment|
Gene24754|0a0116fe216c7118|11|c5v1aB_.11.pdb|0.153|25|242|253|2.14|PDB header: hydrolase| Chain: B: PDB Molecule: ubiquitin-like-specific protease 2;| PDBTitle: structure of s. cerevisiae ulp2:csm1 complex|
Gene24754|0a0116fe216c7118|12|c2y0sJ_.12.pdb|0.149|50|242|251|3.80|PDB header: transferase| Chain: J: PDB Molecule: rna polymerase subunit 13;| PDBTitle: crystal structure of sulfolobus shibatae rna polymerase in p21 space2 group|
Gene24754|0a0116fe216c7118|13|c2y0sQ_.13.pdb|0.149|50|242|251|3.80|PDB header: transferase| Chain: Q: PDB Molecule: rna polymerase subunit 13;| PDBTitle: crystal structure of sulfolobus shibatae rna polymerase in p21 space2 group|
Gene24754|0a0116fe216c7118|14|d1zq1c1.14.pdb|0.134|47|178|194|3.00|PDB header: lyase| Chain: C: PDB Molecule: glutamyl-trna(gln) amidotransferase subunit e;| PDBTitle: structure of gatde trna-dependent amidotransferase from2 pyrococcus abyssi|
Gene24754|0a0116fe216c7118|15|c7lx0x_.15.pdb|0.131|23|183|204|2.96|PDB header: photosynthesis| Chain: X: PDB Molecule: photosystem one psax;| PDBTitle: quantitative assessment of chlorophyll types in cryo-em maps of2 photosystem i acclimated to far-red light|
Gene24754|0a0116fe216c7118|16|c6pnjx_.16.pdb|0.131|23|183|204|3.20|PDB header: photosynthesis| Chain: X: PDB Molecule: photosystem one psax;| PDBTitle: structure of photosystem i acclimated to far-red light|
Gene24754|0a0116fe216c7118|17|c6pnjX_.17.pdb|0.131|23|183|204|3.20|PDB header: photosynthesis| Chain: X: PDB Molecule: photosystem one psax;| PDBTitle: structure of photosystem i acclimated to far-red light|
Gene24754|0a0116fe216c7118|18|c6pnjW_.18.pdb|0.131|23|183|204|3.20|PDB header: photosynthesis| Chain: W: PDB Molecule: photosystem one psax;| PDBTitle: structure of photosystem i acclimated to far-red light|
Gene24754|0a0116fe216c7118|19|c7lx0X_.19.pdb|0.131|23|183|204|2.96|PDB header: photosynthesis| Chain: X: PDB Molecule: photosystem one psax;| PDBTitle: quantitative assessment of chlorophyll types in cryo-em maps of2 photosystem i acclimated to far-red light|
Gene24754|0a0116fe216c7118|20|c7lx0W_.20.pdb|0.131|23|183|204|2.96|PDB header: photosynthesis| Chain: W: PDB Molecule: photosystem one psax;| PDBTitle: quantitative assessment of chlorophyll types in cryo-em maps of2 photosystem i acclimated to far-red light|
# Job Description|Job ID|Rank|Template/Model|Confidence|Sequence ID|Qstart|Qend|Resolution|Template Info
Gene37627|06ffa33e55792f06|1|d1jgga_.1.pdb|0.983|88|14|29|2.00|PDB header: transcription/dna| Chain: A: PDB Molecule: segmentation protein even-skipped;| PDBTitle: even-skipped homeodomain complexed to at-rich dna|
Gene37627|06ffa33e55792f06|2|d1ftza_.2.pdb|0.982|52|14|36|UNK|PDB header: dna-binding| Chain: A: PDB Molecule: fushi tarazu protein;| PDBTitle: nuclear magnetic resonance solution structure of the fushi tarazu2 homeodomain from drosophila and comparison with the antennapedia3 homeodomain|
Gene37627|06ffa33e55792f06|3|c5hodD_.3.pdb|0.98|65|14|30|2.68|PDB header: transcription| Chain: D: PDB Molecule: lim/homeobox protein lhx4;| PDBTitle: structure of lhx4 transcription factor complexed with dna|
Gene37627|06ffa33e55792f06|4|d1sana_.4.pdb|0.984|46|14|37|UNK|PDB header: dna binding protein| Chain: A: PDB Molecule: antennapedia protein;| PDBTitle: the des(1-6)antennapedia homeodomain: comparison of the nmr solution2 structure and the dna binding affinity with the intact antennapedia3 homeodomain|
Gene37627|06ffa33e55792f06|5|d1ahdp_.5.pdb|0.984|46|14|37|UNK|PDB header: dna binding protein/dna| Chain: P: PDB Molecule: homeotic protein antennapedia;| PDBTitle: determination of the nmr solution structure of an antennapedia2 homeodomain-dna complex|
Gene37627|06ffa33e55792f06|6|c2k40A_.6.pdb|0.98|46|14|37|UNK|PDB header: dna binding protein| Chain: A: PDB Molecule: homeobox expressed in es cells 1;| PDBTitle: nmr structure of hesx-1 homeodomain double mutant r31l/e42l|
Gene37627|06ffa33e55792f06|7|c4uutA_.7.pdb|0.985|55|14|33|2.80|PDB header: transcription| Chain: A: PDB Molecule: homeotic protein ultrabithorax;| PDBTitle: crystal structure of the ultrabithorax protein|
Gene37627|06ffa33e55792f06|8|d1fjla_.8.pdb|0.983|52|14|34|2.00|PDB header: transcription/dna| Chain: A: PDB Molecule: paired protein;| PDBTitle: homeodomain from the drosophila paired protein bound to a dna2 oligonucleotide|
Gene37627|06ffa33e55792f06|9|d9anta_.9.pdb|0.983|63|14|29|2.40|PDB header: transcription/dna| Chain: A: PDB Molecule: antennapedia homeodomain;| PDBTitle: antennapedia homeodomain-dna complex|
Gene37627|06ffa33e55792f06|10|c2mgqA_.10.pdb|0.982|48|14|34|UNK|PDB header: dna binding protein| Chain: A: PDB Molecule: homeobox protein ceh-37;| PDBTitle: structure of ceh37 homeodomain|
Gene37627|06ffa33e55792f06|11|d2cuea1.11.pdb|0.982|56|14|31|UNK|PDB header: transcription| Chain: A: PDB Molecule: paired box protein pax6;| PDBTitle: solution structure of the homeobox domain of the human paired box2 protein pax-6|
Gene37627|06ffa33e55792f06|12|d1b8ia_.12.pdb|0.981|63|14|29|2.40|PDB header: transcription/dna| Chain: A: PDB Molecule: protein (ultrabithorax homeotic protein iv);| PDBTitle: structure of the homeotic ubx/exd/dna ternary complex|
Gene37627|06ffa33e55792f06|13|d1octc1.13.pdb|0.979|63|14|29|3.00|PDB header: transcription/dna| Chain: C: PDB Molecule: protein (oct-1 pou domain);| PDBTitle: crystal structure of the oct-1 pou domain bound to an2 octamer site: dna recognition with tethered dna-binding3 modules|
Gene37627|06ffa33e55792f06|14|c2nzzA_.14.pdb|0.986|67|14|28|UNK|PDB header: membrane protein| Chain: A: PDB Molecule: penetratin conjugated gas (374-394) peptide;| PDBTitle: nmr structure analysis of the penetratin conjugated gas (374-394)2 peptide|
Gene37627|06ffa33e55792f06|15|d1o4xa1.15.pdb|0.979|67|14|28|UNK|PDB header: transcription/dna| Chain: A: PDB Molecule: transcription factor oct-1;| PDBTitle: ternary complex of the dna binding domains of the oct1 and sox22 transcription factors with a 19mer oligonucleotide from the hoxb13 regulatory element|
Gene37627|06ffa33e55792f06|16|d1gt0c1.16.pdb|0.979|67|14|28|2.60|PDB header: transcription| Chain: C: PDB Molecule: octamer-binding transcription factor 1;| PDBTitle: crystal structure of a pou/hmg/dna ternary complex|
Gene37627|06ffa33e55792f06|17|d1e3oc1.17.pdb|0.979|67|14|28|1.90|PDB header: transcription| Chain: C: PDB Molecule: octamer-binding transcription factor 1;| PDBTitle: crystal structure of oct-1 pou dimer bound to more|
Gene37627|06ffa33e55792f06|18|d1hdpa_.18.pdb|0.977|67|14|28|UNK|PDB header: dna binding protein| Chain: A: PDB Molecule: oct-2 pou homeodomain;| PDBTitle: solution structure of a pou-specific homeodomain: 3d-nmr studies of2 human b-cell transcription factor oct-2|
Gene37627|06ffa33e55792f06|19|d1bw5a_.19.pdb|0.978|50|14|33|UNK|PDB header: dna binding protein| Chain: A: PDB Molecule: insulin gene enhancer protein isl-1;| PDBTitle: the nmr solution structure of the homeodomain of the rat insulin gene2 enhancer protein isl-1, 50 structures|
Gene37627|06ffa33e55792f06|20|c2dmsA_.20.pdb|0.981|32|14|44|UNK|PDB header: dna binding protein| Chain: A: PDB Molecule: homeobox protein otx2;| PDBTitle: solution structure of the homeobox domain of homeobox protein otx2|
# Job Description|Job ID|Rank|Template/Model|Confidence|Sequence ID|Qstart|Qend|Resolution|Template Info
Gene33244|b606be4a6ebeba63|1|d1nxca_.1.pdb|1|59|174|616|1.51|PDB header: hydrolase| Chain: A: PDB Molecule: mannosyl-oligosaccharide 1,2-alpha-mannosidase ia;| PDBTitle: structure of mouse golgi alpha-1,2-mannosidase ia reveals the2 molecular basis for substrate specificity among class i enzymes3 (family 47 glycosidases)|
Gene33244|b606be4a6ebeba63|2|d1x9da1.2.pdb|1|38|188|616|1.41|PDB header: hydrolase| Chain: A: PDB Molecule: endoplasmic reticulum mannosyl-oligosaccharide 1,2-alpha-| PDBTitle: crystal structure of human class i alpha-1,2-mannosidase in complex2 with thio-disaccharide substrate analogue|
Gene33244|b606be4a6ebeba63|3|c1x9dA_.3.pdb|1|38|188|616|1.41|PDB header: hydrolase| Chain: A: PDB Molecule: endoplasmic reticulum mannosyl-oligosaccharide 1,2-alpha-| PDBTitle: crystal structure of human class i alpha-1,2-mannosidase in complex2 with thio-disaccharide substrate analogue|
Gene33244|b606be4a6ebeba63|4|c1g6iA_.4.pdb|1|36|187|616|1.59|PDB header: hydrolase| Chain: A: PDB Molecule: class i alpha-1,2-mannosidase;| PDBTitle: crystal structure of the yeast alpha-1,2-mannosidase with bound 1-2 deoxymannojirimycin at 1.59 a resolution|
Gene33244|b606be4a6ebeba63|5|d1dl2a_.5.pdb|1|35|187|616|1.54|PDB header: hydrolase| Chain: A: PDB Molecule: class i alpha-1,2-mannosidase;| PDBTitle: crystal structure of class i alpha-1,2-mannosidase from saccharomyces2 cerevisiae at 1.54 angstrom resolution|
Gene33244|b606be4a6ebeba63|6|d2ri9a1.6.pdb|1|32|187|616|1.95|PDB header: hydrolase| Chain: A: PDB Molecule: mannosyl-oligosaccharide alpha-1,2-mannosidase;| PDBTitle: penicillium citrinum alpha-1,2-mannosidase in complex with a substrate2 analog|
Gene33244|b606be4a6ebeba63|7|c1krfA_.7.pdb|1|32|187|616|2.20|PDB header: hydrolase| Chain: A: PDB Molecule: mannosyl-oligosaccharide alpha-1,2-mannosidase;| PDBTitle: structure of p. citrinum alpha 1,2-mannosidase reveals the basis for2 differences in specificity of the er and golgi class i enzymes|
Gene33244|b606be4a6ebeba63|8|d1hcua_.8.pdb|1|31|182|616|2.37|PDB header: glycosylation| Chain: A: PDB Molecule: alpha-1,2-mannosidase;| PDBTitle: alpha-1,2-mannosidase from trichoderma reesei|
Gene33244|b606be4a6ebeba63|9|c4ayqA_.9.pdb|1|29|188|616|1.10|PDB header: hydrolase| Chain: A: PDB Molecule: mannosyl-oligosaccharide 1,2-alpha-mannosidase;| PDBTitle: structure of the gh47 processing alpha-1,2-mannosidase from2 caulobacter strain k31 in complex with mannoimidazole|
Gene33244|b606be4a6ebeba63|10|c4qk0C_.10.pdb|0.971|17|185|548|2.26|PDB header: hydrolase| Chain: C: PDB Molecule: gh127 beta-l-arabinofuranoside;| PDBTitle: crystal structure of ara127n-se, a gh127 beta-l-arabinofuranosidase2 from geobacillus stearothermophilus t6|
Gene33244|b606be4a6ebeba63|11|c5x32B_.11.pdb|0.985|16|278|590|2.59|PDB header: isomerase| Chain: B: PDB Molecule: n-acylglucosamine 2-epimerase;| PDBTitle: crystal structure of d-mannose isomerase|
Gene33244|b606be4a6ebeba63|12|c7tkvA_.12.pdb|0.986|15|238|564|2.80|PDB header: unknown function| Chain: A: PDB Molecule: thioredox_dsbh domain-containing protein;| PDBTitle: crystal structure of the thioredox_dsbh domain-containing2 uncharacterized protein bab1_2064 from brucella abortus|
Gene33244|b606be4a6ebeba63|13|c6ex6A_.13.pdb|0.974|17|185|548|2.16|PDB header: hydrolase| Chain: A: PDB Molecule: six-hairpin glycosidase;| PDBTitle: the gh127, beta-arabinofuranosidase, bt3674|
Gene33244|b606be4a6ebeba63|14|c6shdC_.14.pdb|0.975|19|197|554|2.00|PDB header: hydrolase| Chain: C: PDB Molecule: alpha-1,6-mannanase;| PDBTitle: structure of the gh76a alpha-1,6-mannanase from salegentibacter sp.2 hel1_6|
Gene33244|b606be4a6ebeba63|15|c2zzrA_.15.pdb|0.972|19|282|587|1.75|PDB header: hydrolase| Chain: A: PDB Molecule: unsaturated glucuronyl hydrolase;| PDBTitle: crystal structure of unsaturated glucuronyl hydrolase from2 streptcoccus agalactiae|
Gene33244|b606be4a6ebeba63|16|c3wiwA_.16.pdb|0.975|20|282|575|1.35|PDB header: hydrolase| Chain: A: PDB Molecule: glycosyl hydrolase family 88;| PDBTitle: crystal structure of unsaturated glucuronyl hydrolase specific for2 heparin|
Gene33244|b606be4a6ebeba63|17|c3k7xA_.17.pdb|0.977|16|242|559|1.89|PDB header: structural genomics, unknown function| Chain: A: PDB Molecule: lin0763 protein;| PDBTitle: crystal structure of the lin0763 protein from listeria innocua.2 northeast structural genomics consortium target lkr23.|
Gene33244|b606be4a6ebeba63|18|d1fp3a_.18.pdb|0.964|13|281|590|2.00|PDB header: isomerase| Chain: A: PDB Molecule: n-acyl-d-glucosamine 2-epimerase;| PDBTitle: crystal structure of n-acyl-d-glucosamine 2-epimerase from porcine2 kidney|
Gene33244|b606be4a6ebeba63|19|c4mu9B_.19.pdb|0.986|13|193|560|1.89|PDB header: hydrolase| Chain: B: PDB Molecule: glycoside hydrolase family 73;| PDBTitle: crystal structure of a putative glycosylhydrolase (bt_3782) from2 bacteroides thetaiotaomicron vpi-5482 at 1.89 a resolution|
Gene33244|b606be4a6ebeba63|20|c4v1sA_.20.pdb|0.989|16|282|591|1.50|PDB header: hydrolase| Chain: A: PDB Molecule: alpha-1,6-mannanase;| PDBTitle: structure of the gh76 alpha-mannanase bt2949 from2 bacteroides thetaiotaomicron|
# Job Description|Job ID|Rank|Template/Model|Confidence|Sequence ID|Qstart|Qend|Resolution|Template Info
Gene35710|3372f95b2ba46d55|1|c7r6pA_.1.pdb|0.901|23|87|133|UNK|PDB header: toxin| Chain: A: PDB Molecule: u-myrmeciitoxin(02)-mg1a;| PDBTitle: solution structure of peptide toxin miitx2-mg1a from the venom of the2 australian giant red bull ant myrmecia gulosa|
Gene35710|3372f95b2ba46d55|2|d3egfa_.2.pdb|0.896|31|98|132|UNK|PDB header: growth factor| Chain: A: PDB Molecule: epidermal growth factor;| PDBTitle: solution structure of murine epidermal growth factor determined by nmr2 spectroscopy and refined by energy minimization with restraints|
Gene35710|3372f95b2ba46d55|3|c2rqzA_.3.pdb|0.884|39|86|130|UNK|PDB header: receptor| Chain: A: PDB Molecule: neurogenic locus notch homolog protein 1;| PDBTitle: structure of sugar modified epidermal growth factor-like repeat 12 of2 mouse notch-1 receptor|
Gene35710|3372f95b2ba46d55|4|d1g1sa2.4.pdb|0.876|27|103|134|1.90|PDB header: immune system, membrane protein| Chain: A: PDB Molecule: p-selectin;| PDBTitle: p-selectin lectin/egf domains complexed with psgl-1 peptide|
Gene35710|3372f95b2ba46d55|5|d1gk5a_.5.pdb|0.875|30|103|132|UNK|PDB header: growth factor| Chain: A: PDB Molecule: pro-epidermal growth factor,protransforming growth factor| PDBTitle: solution structure the megf/tgfalpha44-50 chimeric growth factor|
Gene35710|3372f95b2ba46d55|6|d1f7ea_.6.pdb|0.87|31|86|133|UNK|PDB header: blood clotting| Chain: A: PDB Molecule: protein (blood coagulation factor vii);| PDBTitle: the first egf-like domain from human blood coagulation fvii, nmr, 202 structures|
Gene35710|3372f95b2ba46d55|7|d1tpga1.7.pdb|0.865|26|103|136|UNK|PDB header: plasminogen activation| Chain: A: PDB Molecule: t-plasminogen activator f1-g;| PDBTitle: f1-g module pair residues 1-91 (c83s) of tissue-type plasminogen2 activator (t-pa) (nmr, 298k, ph2.95, representative structure)|
Gene35710|3372f95b2ba46d55|8|c1tpgA_.8.pdb|0.853|26|103|136|UNK|PDB header: plasminogen activation| Chain: A: PDB Molecule: t-plasminogen activator f1-g;| PDBTitle: f1-g module pair residues 1-91 (c83s) of tissue-type plasminogen2 activator (t-pa) (nmr, 298k, ph2.95, representative structure)|
Gene35710|3372f95b2ba46d55|9|d1edmb_.9.pdb|0.852|23|103|130|1.50|PDB header: coagulation factor| Chain: B: PDB Molecule: factor ix;| PDBTitle: epidermal growth factor-like domain from human factor ix|
Gene35710|3372f95b2ba46d55|10|d1nqlb_.10.pdb|0.837|29|98|132|2.80|PDB header: hormone/growth factor receptor| Chain: B: PDB Molecule: epidermal growth factor;| PDBTitle: structure of the extracellular domain of human epidermal growth factor2 (egf) receptor in an inactive (low ph) complex with egf.|
Gene35710|3372f95b2ba46d55|11|c2rnlA_.11.pdb|0.836|28|97|132|UNK|PDB header: signaling protein| Chain: A: PDB Molecule: amphiregulin;| PDBTitle: solution structure of the egf-like domain from human amphiregulin|
Gene35710|3372f95b2ba46d55|12|c3u7uJ_.12.pdb|0.818|26|103|133|3.03|PDB header: transferase/transferase regulator| Chain: J: PDB Molecule: neuregulin 1;| PDBTitle: crystal structure of extracellular region of human epidermal growth2 factor receptor 4 in complex with neuregulin-1 beta|
Gene35710|3372f95b2ba46d55|13|c5ky7B_.13.pdb|0.817|41|103|133|1.60|PDB header: transferase| Chain: B: PDB Molecule: egf(+);| PDBTitle: mouse pofut1 in complex with o-glucosylated egf(+) and gdp|
Gene35710|3372f95b2ba46d55|14|d2c4fl1.14.pdb|0.81|27|103|130|1.72|PDB header: hydrolase| Chain: L: PDB Molecule: coagulation factor vii precursor;| PDBTitle: crystal structure of factor vii.stf complexed with pd0297121|
Gene35710|3372f95b2ba46d55|15|d1dval1.15.pdb|0.805|28|103|133|3.00|PDB header: hydrolase/hydrolase inhibitor| Chain: L: PDB Molecule: des-gla factor viia (light chain);| PDBTitle: crystal structure of the complex between the peptide exosite inhibitor2 e-76 and coagulation factor viia|
Gene35710|3372f95b2ba46d55|16|d2vj3a2.16.pdb|0.787|31|103|130|2.60|PDB header: transcription| Chain: A: PDB Molecule: neurogenic locus notch homolog protein 1;| PDBTitle: human notch-1 egfs 11-13|
Gene35710|3372f95b2ba46d55|17|d1p9ja_.17.pdb|0.783|29|98|132|UNK|PDB header: hormone/growth factor| Chain: A: PDB Molecule: chimera of epidermal growth factor(egf) and transforming| PDBTitle: solution structure and dynamics of the egf/tgf-alpha chimera t1e|
Gene35710|3372f95b2ba46d55|18|d1q4ga2.18.pdb|0.77|29|103|131|2.00|PDB header: oxidoreductase| Chain: A: PDB Molecule: prostaglandin g/h synthase 1;| PDBTitle: 2.0 angstrom crystal structure of ovine prostaglandin h2 synthase-1,2 in complex with alpha-methyl-4-biphenylacetic acid|
Gene35710|3372f95b2ba46d55|19|d1lmja1.19.pdb|0.769|34|93|132|UNK|PDB header: structural protein| Chain: A: PDB Molecule: fibrillin 1;| PDBTitle: nmr study of the fibrillin-1 cbegf12-13 pair of ca2+ binding epidermal2 growth factor-like domains|
Gene35710|3372f95b2ba46d55|20|d1xkba1.20.pdb|0.766|28|103|130|2.40|PDB header: blood coagulation factor| Chain: A: PDB Molecule: blood coagulation factor xa;| PDBTitle: factor xa complexed with a synthetic inhibitor fx-2212a,(2s)-(3'-2 amidino-3-biphenylyl)-5-(4-pyridylamino)pentanoic acid|
# Job Description|Job ID|Rank|Template/Model|Confidence|Sequence ID|Qstart|Qend|Resolution|Template Info
Gene1757|b8bd348d063d98f1|1|c5mszA_.1.pdb|1|41|31|226|1.10|PDB header: oxidoreductase| Chain: A: PDB Molecule: thermobia domestica domestica aa15;| PDBTitle: lytic polysaccharide monooxygenase aa15 from thermobia domestica in2 the cu(i) state|
Gene1757|b8bd348d063d98f1|2|c4opbA_.2.pdb|0.984|32|73|223|1.50|PDB header: metal binding protein| Chain: A: PDB Molecule: predicted protein;| PDBTitle: aa13 lytic polysaccharide monooxygenase from aspergillus oryzae|
Gene1757|b8bd348d063d98f1|3|c4ow5A_.3.pdb|0.986|19|31|272|1.90|PDB header: viral protein| Chain: A: PDB Molecule: fusolin;| PDBTitle: structural basis for the enhancement of virulence by entomopoxvirus2 fusolin and its in vivo crystallization into viral spindles|
Gene1757|b8bd348d063d98f1|4|c4yn2A_.4.pdb|0.986|20|31|240|2.02|PDB header: viral protein| Chain: A: PDB Molecule: fusolin;| PDBTitle: the atomic structure of wiseana spp entomopoxvirus (wsepv) fusolin2 spindles|
Gene1757|b8bd348d063d98f1|5|c6if7A_.5.pdb|0.988|23|31|224|2.20|PDB header: sugar binding protein| Chain: A: PDB Molecule: chitin binding protein;| PDBTitle: crystal structure of aa10 lytic polysaccharide monooxygenase from2 tectaria macrodonta|
Gene1757|b8bd348d063d98f1|6|c5wszC_.6.pdb|0.99|22|31|225|2.57|PDB header: oxidoreductase| Chain: C: PDB Molecule: lpmo10a;| PDBTitle: crystal structure of a lytic polysaccharide monooxygenase,btlpmo10a,2 from bacillus thuringiensis|
Gene1757|b8bd348d063d98f1|7|c5l2vA_.7.pdb|0.989|23|31|225|1.10|PDB header: chitin-binding protein| Chain: A: PDB Molecule: chitin-binding protein;| PDBTitle: catalytic domain of lpmo lmo2467 from listeria monocytogenes|
Gene1757|b8bd348d063d98f1|8|c5fjqB_.8.pdb|0.986|22|31|224|1.85|PDB header: sugar binding protein| Chain: B: PDB Molecule: carbohydrate binding protein, putative, cpb33a;| PDBTitle: structural and functional analysis of a lytic2 polysaccharide monooxygenase important for efficient3 utilization of chitin in cellvibrio japonicus|
Gene1757|b8bd348d063d98f1|9|c6ndqB_.9.pdb|0.986|22|31|225|1.60|PDB header: oxidoreductase| Chain: B: PDB Molecule: lytic polysaccharide monooxygenase;| PDBTitle: crystal structure of a lpmo from kitasatospora papulosa|
Gene1757|b8bd348d063d98f1|10|c2xwxB_.10.pdb|0.987|21|31|226|1.80|PDB header: chitin-binding protein| Chain: B: PDB Molecule: glcnac-binding protein a;| PDBTitle: vibrio cholerae colonization factor gbpa crystal structure|
Gene1757|b8bd348d063d98f1|11|c4oy7C_.11.pdb|1|19|31|226|1.50|PDB header: oxidoreductase| Chain: C: PDB Molecule: putative secreted cellulose binding protein;| PDBTitle: structure of cellulose active lpmo cels2 (sclpmo10c) in complex with2 copper.|
Gene1757|b8bd348d063d98f1|12|c4a02A_.12.pdb|0.99|21|31|223|0.95|PDB header: chitin binding protein| Chain: A: PDB Molecule: chitin binding protein;| PDBTitle: x-ray crystallographic structure of efcbm33a|
Gene1757|b8bd348d063d98f1|13|d2bema_.13.pdb|0.989|21|31|224|1.55|PDB header: chitin-binding protein| Chain: A: PDB Molecule: cbp21;| PDBTitle: crystal structure of the serratia marcescens chitin-binding2 protein cbp21|
Gene1757|b8bd348d063d98f1|14|c6t5zA_.14.pdb|0.99|20|31|225|1.60|PDB header: oxidoreductase| Chain: A: PDB Molecule: chitin-binding type-4 domain-containing protein;| PDBTitle: crystal structure of an aa10 lpmo from photorhabdus luminescens|
Gene1757|b8bd348d063d98f1|15|c5aa7A_.15.pdb|0.978|23|31|224|1.55|PDB header: hydrolase| Chain: A: PDB Molecule: chitinase;| PDBTitle: structural and functional characterization of a chitin-active 15.5 kda2 lytic polysaccharide monooxygenase domain from a modular chitinase3 from jonesia denitrificans|
Gene1757|b8bd348d063d98f1|16|c5opfA_.16.pdb|0.982|19|31|224|1.08|PDB header: carbohydrate| Chain: A: PDB Molecule: chitin-binding domain 3 protein;| PDBTitle: structure of lpmo10b from from micromonospora aurantiaca|
Gene1757|b8bd348d063d98f1|17|c4gboB_.17.pdb|0.985|21|31|223|2.00|PDB header: oxidoreductase| Chain: B: PDB Molecule: e7;| PDBTitle: structure of t.fusca e7|
Gene1757|b8bd348d063d98f1|18|c3uamD_.18.pdb|0.989|18|27|224|2.00|PDB header: protein binding| Chain: D: PDB Molecule: chitin binding domain;| PDBTitle: crystal structure of a chitin binding domain from burkholderia2 pseudomallei|
Gene1757|b8bd348d063d98f1|19|c5lw4A_.19.pdb|0.991|20|31|225|UNK|PDB header: oxidoreductase| Chain: A: PDB Molecule: putative chitin binding protein;| PDBTitle: nmr solution structure of the apo-form of the chitin-active lytic2 polysaccharide monooxygenase bllpmo10a|
Gene1757|b8bd348d063d98f1|20|c5ftzA_.20.pdb|0.999|18|31|222|1.38|PDB header: lyase| Chain: A: PDB Molecule: chitin binding protein;| PDBTitle: aa10 lytic polysaccharide monooxygenase (lpmo) from2 streptomyces lividans|
# Job Description|Job ID|Rank|Template/Model|Confidence|Sequence ID|Qstart|Qend|Resolution|Template Info
Gene14886|beff0c5810a20562|1|c4hydA_.1.pdb|0.995|19|36|337|3.80|PDB header: membrane protein| Chain: A: PDB Molecule: putative uncharacterized protein;| PDBTitle: structure of a presenilin family intramembrane aspartate protease in2 c2221 space group|
Gene14886|beff0c5810a20562|2|c5a63B_.2.pdb|0.978|23|73|321|3.40|PDB header: hydrolase| Chain: B: PDB Molecule: presenilin-1;| PDBTitle: cryo-em structure of the human gamma-secretase complex at 3.4 angstrom2 resolution.|
Gene14886|beff0c5810a20562|3|c5fn2B_.3.pdb|0.99|19|76|321|4.20|PDB header: hydrolase| Chain: B: PDB Molecule: presenilin-1;| PDBTitle: cryo-em structure of gamma secretase in complex with a drug dapt|
Gene14886|beff0c5810a20562|4|c2kr6A_.4.pdb|0.977|35|263|321|UNK|PDB header: hydrolase| Chain: A: PDB Molecule: presenilin-1;| PDBTitle: solution structure of presenilin-1 ctf subunit|
Gene14886|beff0c5810a20562|5|c5yd1B_.5.pdb|0.589|15|268|376|3.50|PDB header: metal transport| Chain: B: PDB Molecule: protein osca1;| PDBTitle: structure of atosca1.1 channel|
Gene14886|beff0c5810a20562|6|c4uisB_.6.pdb|0.448|19|294|321|4.40|PDB header: hydrolase| Chain: B: PDB Molecule: gamma-secretase;| PDBTitle: the cryoem structure of human gamma-secretase complex|
Gene14886|beff0c5810a20562|7|c6e59A_.7.pdb|0.346|13|100|229|3.40|PDB header: signaling protein| Chain: A: PDB Molecule: substance-p receptor, glga glycogen synthase, substance-p| PDBTitle: crystal structure of the human nk1 tachykinin receptor|
Gene14886|beff0c5810a20562|8|c2kncB_.8.pdb|0.263|10|77|97|UNK|PDB header: cell adhesion| Chain: B: PDB Molecule: integrin beta-3;| PDBTitle: platelet integrin alfaiib-beta3 transmembrane-cytoplasmic2 heterocomplex|
Gene14886|beff0c5810a20562|9|d1kqfc_.9.pdb|0.251|17|324|377|1.60|PDB header: oxidoreductase| Chain: C: PDB Molecule: formate dehydrogenase, nitrate-inducible, cytochrome| PDBTitle: formate dehydrogenase n from e. coli|
Gene14886|beff0c5810a20562|10|c4zwjC_.10.pdb|0.235|11|97|229|3.30|PDB header: signaling protein| Chain: C: PDB Molecule: chimera protein of human rhodopsin, mouse s-arrestin, and| PDBTitle: crystal structure of rhodopsin bound to arrestin by femtosecond x-ray2 laser|
Gene14886|beff0c5810a20562|11|c4zwjA_.11.pdb|0.201|11|97|229|3.30|PDB header: signaling protein| Chain: A: PDB Molecule: chimera protein of human rhodopsin, mouse s-arrestin, and| PDBTitle: crystal structure of rhodopsin bound to arrestin by femtosecond x-ray2 laser|
Gene14886|beff0c5810a20562|12|c6skzA_.12.pdb|0.194|29|281|305|3.40|PDB header: transferase| Chain: A: PDB Molecule: serine/threonine-protein kinase tel1;| PDBTitle: structure of the closed conformation of cttel1|
Gene14886|beff0c5810a20562|13|c6xqnE_.13.pdb|0.192|35|260|276|3.30|PDB header: transport protein/calcium binding protei| Chain: E: PDB Molecule: protein emre homolog, mitochondrial-like protein;| PDBTitle: structure of a mitochondrial calcium uniporter holocomplex (micu1,2 micu2, mcu, emre) in low ca2+|
Gene14886|beff0c5810a20562|14|c6z2xE_.14.pdb|0.181|23|284|305|3.20|PDB header: hydrolase| Chain: E: PDB Molecule: serine/threonine-protein kinase mec1;| PDBTitle: mec1-ddc2 (f2244l mutant) in complex with mg amp-pnp (state ii)|
Gene14886|beff0c5810a20562|15|c5np1A_.15.pdb|0.179|27|284|305|5.70|PDB header: transferase| Chain: A: PDB Molecule: serine-protein kinase atm;| PDBTitle: open protomer of human atm (ataxia telangiectasia mutated)|
Gene14886|beff0c5810a20562|16|c5x6oC_.16.pdb|0.174|23|284|305|3.90|PDB header: transferase/dna binding protein| Chain: C: PDB Molecule: serine/threonine-protein kinase mec1;| PDBTitle: intact atr/mec1-atrip/ddc2 complex|
Gene14886|beff0c5810a20562|17|c7ni5B_.17.pdb|0.173|24|281|305|2.78|PDB header: signaling protein| Chain: B: PDB Molecule: serine-protein kinase atm;| PDBTitle: human atm kinase with bound inhibitor ku-55933|
Gene14886|beff0c5810a20562|18|c6sytA_.18.pdb|0.169|23|284|305|3.45|PDB header: signaling protein| Chain: A: PDB Molecule: smg1,serine/threonine-protein kinase smg1,smg1,| PDBTitle: structure of the smg1-smg8-smg9 complex|
Gene14886|beff0c5810a20562|19|c6jxaA_.19.pdb|0.162|29|281|305|4.30|PDB header: transferase| Chain: A: PDB Molecule: serine/threonine-protein kinase tel1;| PDBTitle: tel1 kinase compact monomer|
Gene14886|beff0c5810a20562|20|c7pecA_.20.pdb|0.155|27|284|305|4.24|PDB header: signaling protein| Chain: A: PDB Molecule: serine/threonine-protein kinase mtor;| PDBTitle: cryo-em structure of deptor bound to human mtor complex 1, dept-bound2 subset local refinement|
# Job Description|Job ID|Rank|Template/Model|Confidence|Sequence ID|Qstart|Qend|Resolution|Template Info
Gene24248|22871d8e27da6933|1|c3syaA_.1.pdb|1|38|29|271|2.98|PDB header: metal transport| Chain: A: PDB Molecule: g protein-activated inward rectifier potassium channel 2;| PDBTitle: crystal structure of the g protein-gated inward rectifier k+ channel2 girk2 (kir3.2) in complex with sodium and pip2|
Gene24248|22871d8e27da6933|2|c5twvG_.2.pdb|1|38|28|268|6.30|PDB header: transport protein| Chain: G: PDB Molecule: atp-sensitive inward rectifier potassium channel 11;| PDBTitle: cryo-em structure of the pancreatic atp-sensitive k+ channel2 sur1/kir6.2 in the presence of atp and glibenclamide|
Gene24248|22871d8e27da6933|3|c7mjpA_.3.pdb|1|36|16|268|4.20|PDB header: transport protein| Chain: A: PDB Molecule: atp-sensitive inward rectifier potassium channel 8;| PDBTitle: vascular katp channel: kir6.1 sur2b propeller-like conformation 2|
Gene24248|22871d8e27da6933|4|c3jycA_.4.pdb|1|37|29|271|3.11|PDB header: metal transport| Chain: A: PDB Molecule: inward-rectifier k+ channel kir2.2;| PDBTitle: crystal structure of the eukaryotic strong inward-rectifier2 k+ channel kir2.2 at 3.1 angstrom resolution|
Gene24248|22871d8e27da6933|5|c2qksA_.5.pdb|1|33|26|265|2.20|PDB header: metal transport| Chain: A: PDB Molecule: kir3.1-prokaryotic kir channel chimera;| PDBTitle: crystal structure of a kir3.1-prokaryotic kir channel chimera|
Gene24248|22871d8e27da6933|6|c1xl6B_.6.pdb|1|28|28|256|2.85|PDB header: metal transport| Chain: B: PDB Molecule: inward rectifier potassium channel;| PDBTitle: intermediate gating structure 2 of the inwardly rectifying k+ channel2 kirbac3.1|
Gene24248|22871d8e27da6933|7|c7swjB_.7.pdb|1|25|9|244|UNK|PDB header: membrane protein| Chain: B: PDB Molecule: inward rectifier potassium channel;| PDBTitle: kirbac1.1 mutant - i131c|
Gene24248|22871d8e27da6933|8|c1p7bB_.8.pdb|1|28|47|252|3.65|PDB header: metal transport| Chain: B: PDB Molecule: integral membrane channel and cytosolic domains;| PDBTitle: crystal structure of an inward rectifier potassium channel|
Gene24248|22871d8e27da6933|9|c2xkyI_.9.pdb|1|38|25|271|17.20|PDB header: metal transport| Chain: I: PDB Molecule: inward rectifier potassium channel 2;| PDBTitle: single particle analysis of kir2.1nc_4 in negative stain|
Gene24248|22871d8e27da6933|10|c2e4fA_.10.pdb|1|35|167|270|2.30|PDB header: transport protein| Chain: A: PDB Molecule: g protein-activated inward rectifier potassium channel 2;| PDBTitle: crystal structure of the cytoplasmic domain of g-protein-gated inward2 rectifier potassium channel kir3.2|
Gene24248|22871d8e27da6933|11|d1n9pa_.11.pdb|1|32|167|271|1.80|PDB header: metal transport| Chain: A: PDB Molecule: g protein-activated inward rectifier potassium channel 1;| PDBTitle: crystal structure of the cytoplasmic domain of g-protein activated2 inward rectifier potassium channel 1|
Gene24248|22871d8e27da6933|12|c2gixC_.12.pdb|1|30|164|271|2.02|PDB header: metal transport| Chain: C: PDB Molecule: inward rectifier potassium channel 2;| PDBTitle: cytoplasmic domain structure of kir2.1 containing andersen's mutation2 r218q and rescue mutation t309k|
Gene24248|22871d8e27da6933|13|c1u4fD_.13.pdb|1|33|173|268|2.41|PDB header: allergen| Chain: D: PDB Molecule: inward rectifier potassium channel 2;| PDBTitle: crystal structure of cytoplasmic domains of irk1 (kir2.1) channel|
Gene24248|22871d8e27da6933|14|d1xl4a2.14.pdb|0.999|27|44|172|2.60|PDB header: metal transport| Chain: A: PDB Molecule: inward rectifier potassium channel;| PDBTitle: intermediate gating structure 1 of the inwardly rectifying k+ channel2 kirbac3.1|
Gene24248|22871d8e27da6933|15|d1p7ba2.15.pdb|0.999|24|39|171|3.65|PDB header: metal transport| Chain: A: PDB Molecule: integral membrane channel and cytosolic domains;| PDBTitle: crystal structure of an inward rectifier potassium channel|
Gene24248|22871d8e27da6933|16|c5vknA_.16.pdb|0.982|23|64|191|3.00|PDB header: transport protein| Chain: A: PDB Molecule: potassium channel subfamily k member 2;| PDBTitle: k2p2.1(trek-1):ml335 complex|
Gene24248|22871d8e27da6933|17|d1xl4a1.17.pdb|1|32|173|254|2.60|PDB header: metal transport| Chain: A: PDB Molecule: inward rectifier potassium channel;| PDBTitle: intermediate gating structure 1 of the inwardly rectifying k+ channel2 kirbac3.1|
Gene24248|22871d8e27da6933|18|c7cr4D_.18.pdb|0.984|27|66|170|3.90|PDB header: transport protein| Chain: D: PDB Molecule: potassium voltage-gated channel subfamily kqt member 2;| PDBTitle: human kcnq2-cam in complex with ztz240|
Gene24248|22871d8e27da6933|19|d1p7ba1.19.pdb|0.999|33|172|252|3.65|PDB header: metal transport| Chain: A: PDB Molecule: integral membrane channel and cytosolic domains;| PDBTitle: crystal structure of an inward rectifier potassium channel|
Gene24248|22871d8e27da6933|20|d2a9ha1.20.pdb|0.99|24|63|174|UNK|PDB header: metal transport, membrane protein| Chain: A: PDB Molecule: voltage-gated potassium channel;| PDBTitle: nmr structural studies of a potassium channel / charybdotoxin complex|
# Job Description|Job ID|Rank|Template/Model|Confidence|Sequence ID|Qstart|Qend|Resolution|Template Info
Gene30624|b18d83fa8c423de8|1|c7jpuA_.1.pdb|1|20|33|291|5.00|PDB header: immune system| Chain: A: PDB Molecule: lymphocyte antigen 75;| PDBTitle: structure of an endocytic receptor|
Gene30624|b18d83fa8c423de8|2|c5ao6A_.2.pdb|1|19|33|289|3.36|PDB header: endocytosis| Chain: A: PDB Molecule: c-type mannose receptor 2;| PDBTitle: endo180 d1-4, trigonal form|
Gene30624|b18d83fa8c423de8|3|c6innB_.3.pdb|1|17|33|299|3.00|PDB header: immune system| Chain: B: PDB Molecule: macrophage mannose receptor 1;| PDBTitle: crystal structure of the cysr-ctld3 fragment of human mr at acidic ph2 (ph 5.6)|
Gene30624|b18d83fa8c423de8|4|c5xtwH_.4.pdb|1|19|33|289|3.20|PDB header: sugar binding protein| Chain: H: PDB Molecule: macrophage mannose receptor 1;| PDBTitle: crystal structure of the cysr-ctld2 fragment of human mr at acidic ph|
Gene30624|b18d83fa8c423de8|5|c5e4lB_.5.pdb|1|19|33|289|2.44|PDB header: sugar binding protein| Chain: B: PDB Molecule: c-type mannose receptor 2;| PDBTitle: structure of ligand binding region of uparap at ph 5.3|
Gene30624|b18d83fa8c423de8|6|c4c16B_.6.pdb|0.998|17|31|173|1.93|PDB header: cell adhesion| Chain: B: PDB Molecule: e-selectin;| PDBTitle: e-selectin lectin, egf-like and two scr domains complexed with2 glycomimetic antagonist|
Gene30624|b18d83fa8c423de8|7|c1eslA_.7.pdb|0.997|17|31|172|2.00|PDB header: cell adhesion protein| Chain: A: PDB Molecule: human e-selectin;| PDBTitle: insight into e-selectin(slash)ligand interaction from the crystal2 structure and mutagenesis of the lec(slash)egf domains|
Gene30624|b18d83fa8c423de8|8|d1dv8a_.8.pdb|0.997|22|33|142|2.30|PDB header: signaling protein| Chain: A: PDB Molecule: asialoglycoprotein receptor 1;| PDBTitle: crystal structure of the carbohydrate recognition domain of2 the h1 subunit of the asialoglycoprotein receptor|
Gene30624|b18d83fa8c423de8|9|c1g1qD_.9.pdb|0.998|17|33|183|2.40|PDB header: immune system, membrane protein| Chain: D: PDB Molecule: p-selectin;| PDBTitle: crystal structure of p-selectin lectin/egf domains|
Gene30624|b18d83fa8c423de8|10|c6jliA_.10.pdb|0.998|22|33|139|1.78|PDB header: immune system| Chain: A: PDB Molecule: secretory phospholipase a2 receptor;| PDBTitle: crystal structure of ctld7 domain of human pla2r|
Gene30624|b18d83fa8c423de8|11|d1uv0a_.11.pdb|0.993|21|33|140|1.78|PDB header: sugar binding protein| Chain: A: PDB Molecule: pancreatitis-associated protein 1;| PDBTitle: pancreatitis-associated protein 1 from human|
Gene30624|b18d83fa8c423de8|12|c3cfwA_.12.pdb|0.998|16|32|172|2.20|PDB header: cell adhesion| Chain: A: PDB Molecule: l-selectin;| PDBTitle: l-selectin lectin and egf domains|
Gene30624|b18d83fa8c423de8|13|d1g1ta1.13.pdb|0.997|21|33|139|1.50|PDB header: immune system, membrane protein| Chain: A: PDB Molecule: e-selectin;| PDBTitle: crystal structure of e-selectin lectin/egf domains complexed with slex|
Gene30624|b18d83fa8c423de8|14|d1e87a_.14.pdb|0.997|22|33|140|1.5 |PDB header: sugar binding protein| Chain: A: PDB Molecule: early activation antigen cd69;| PDBTitle: human cd69 - trigonal form|
Gene30624|b18d83fa8c423de8|15|c1fm5A_.15.pdb|0.996|22|33|140|2.27|PDB header: immune system| Chain: A: PDB Molecule: early activation antigen cd69;| PDBTitle: crystal structure of human cd69|
Gene30624|b18d83fa8c423de8|16|c4uxmA_.16.pdb|0.996|20|33|140|1.50|PDB header: structural protein| Chain: A: PDB Molecule: struthiocalcin-1;| PDBTitle: crystal structure of struthiocalcin-1, a different crystal form.|
Gene30624|b18d83fa8c423de8|17|c4iopB_.17.pdb|0.997|20|33|141|3.20|PDB header: immune system| Chain: B: PDB Molecule: killer cell lectin-like receptor subfamily f member 2;| PDBTitle: crystal structure of nkp65 bound to its ligand kacl|
Gene30624|b18d83fa8c423de8|18|c3ff7C_.18.pdb|0.997|21|33|140|1.80|PDB header: cell adhesion/immune system| Chain: C: PDB Molecule: killer cell lectin-like receptor subfamily g member 1;| PDBTitle: structure of nk cell receptor klrg1 bound to e-cadherin|
Gene30624|b18d83fa8c423de8|19|d1qdda_.19.pdb|0.995|19|33|142|1.30|PDB header: metal binding protein| Chain: A: PDB Molecule: lithostathine;| PDBTitle: crystal structure of human lithostathine to 1.3 a resolution|
Gene30624|b18d83fa8c423de8|20|d1hq8a_.20.pdb|0.996|20|33|142|1.95|PDB header: apoptosis| Chain: A: PDB Molecule: nkg2-d;| PDBTitle: crystal structure of the murine nk cell-activating receptor2 nkg2d at 1.95 a|
# Job Description|Job ID|Rank|Template/Model|Confidence|Sequence ID|Qstart|Qend|Resolution|Template Info
Gene32680|c3bc033b305bf159|1|c4qrjA_.1.pdb|0.987|19|2|422|2.20|PDB header: hydrolase| Chain: A: PDB Molecule: putative 6-phosphogluconolactonase;| PDBTitle: crystal structure of a putative 6-phosphogluconolactonase2 (bacuni_04672) from bacteroides uniformis atcc 8492 at 2.20 a3 resolution|
Gene32680|c3bc033b305bf159|2|c3c75J_.2.pdb|0.991|17|2|421|2.50|PDB header: oxidoreductase| Chain: J: PDB Molecule: methylamine dehydrogenase heavy chain;| PDBTitle: paracoccus versutus methylamine dehydrogenase in complex2 with amicyanin|
Gene32680|c3bc033b305bf159|3|c5c2vB_.3.pdb|0.983|15|2|400|2.70|PDB header: oxidoreductase| Chain: B: PDB Molecule: hydrazine synthase beta subunit;| PDBTitle: kuenenia stuttgartiensis hydrazine synthase|
Gene32680|c3bc033b305bf159|4|c2j57J_.4.pdb|0.989|16|5|400|2.25|PDB header: oxidoreductase| Chain: J: PDB Molecule: methylamine dehydrogenase heavy chain;| PDBTitle: x-ray reduced paraccocus denitrificans methylamine2 dehydrogenase n-quinol in complex with amicyanin.|
Gene32680|c3bc033b305bf159|5|d1pbyb_.5.pdb|0.975|18|2|256|1.70|PDB header: oxidoreductase| Chain: B: PDB Molecule: quinohemoprotein amine dehydrogenase 40 kda subunit;| PDBTitle: structure of the phenylhydrazine adduct of the quinohemoprotein amine2 dehydrogenase from paracoccus denitrificans at 1.7 a resolution|
Gene32680|c3bc033b305bf159|6|c3vh0C_.6.pdb|0.99|14|2|395|2.90|PDB header: protein binding/dna| Chain: C: PDB Molecule: uncharacterized protein ynce;| PDBTitle: crystal structure of e. coli ynce complexed with dna|
Gene32680|c3bc033b305bf159|7|c3fgbB_.7.pdb|0.987|14|2|408|2.00|PDB header: structural genomics, unknown function| Chain: B: PDB Molecule: uncharacterized protein q89zh8_bactn;| PDBTitle: crystal structure of the q89zh8_bactn protein from bacteroides2 thetaiotaomicron. northeast structural genomics consortium target3 btr289b.|
Gene32680|c3bc033b305bf159|8|c3hfqB_.8.pdb|0.991|14|2|406|1.96|PDB header: structural genomics, unknown function| Chain: B: PDB Molecule: uncharacterized protein lp_2219;| PDBTitle: crystal structure of the lp_2219 protein from lactobacillus plantarum.2 northeast structural genomics consortium target lpr118.|
Gene32680|c3bc033b305bf159|9|c6igbB_.9.pdb|0.99|13|2|406|1.65|PDB header: hydrolase| Chain: B: PDB Molecule: periplasmic gluconolactonase, ppgl;| PDBTitle: the structure of pseudomonas aeruginosa periplasmic gluconolactonase,2 ppgl|
Gene32680|c3bc033b305bf159|10|c1l0qC_.10.pdb|0.975|11|51|470|2.40|PDB header: protein binding| Chain: C: PDB Molecule: surface layer protein;| PDBTitle: tandem yvtn beta-propeller and pkd domains from an archaeal surface2 layer protein|
Gene32680|c3bc033b305bf159|11|d1jmxb_.11.pdb|0.983|13|2|400|1.90|PDB header: oxidoreductase| Chain: B: PDB Molecule: amine dehydrogenase;| PDBTitle: crystal structure of a quinohemoprotein amine dehydrogenase2 from pseudomonas putida|
Gene32680|c3bc033b305bf159|12|c1nnoA_.12.pdb|0.989|13|4|330|2.65|PDB header: oxidoreductase| Chain: A: PDB Molecule: nitrite reductase;| PDBTitle: conformational changes occurring upon no binding in nitrite reductase2 from pseudomonas aeruginosa|
Gene32680|c3bc033b305bf159|13|c5hrmB_.13.pdb|0.988|11|1|405|2.05|PDB header: hydrolase| Chain: B: PDB Molecule: haloalkylphosphorus hydrolase;| PDBTitle: crystal structure of phosphotriesterase from sphingobium sp. tcm1|
Gene32680|c3bc033b305bf159|14|d1nira2.14.pdb|0.984|12|1|330|2.15|PDB header: nitrite reductase| Chain: A: PDB Molecule: nitrite reductase;| PDBTitle: oxydized nitrite reductase from pseudomonas aeruginosa|
Gene32680|c3bc033b305bf159|15|c6rteB_.15.pdb|0.987|12|2|332|1.94|PDB header: oxidoreductase| Chain: B: PDB Molecule: cytochrome c;| PDBTitle: dihydro-heme d1 dehydrogenase nirn in complex with dhe|
Gene32680|c3bc033b305bf159|16|d2bbkh_.16.pdb|0.984|12|2|400|1.75|PDB header: electron transport| Chain: H: PDB Molecule: methylamine dehydrogenase (heavy subunit);| PDBTitle: crystal structure of the quinoprotein methylamine2 dehydrogenase from paracoccus denitrificans at 1.753 angstroms|
Gene32680|c3bc033b305bf159|17|d1qksa2.17.pdb|0.982|14|79|400|1.28|PDB header: oxidoreductase| Chain: A: PDB Molecule: cytochrome cd1 nitrite reductase;| PDBTitle: cytochrome cd1 nitrite reductase, oxidised form|
Gene32680|c3bc033b305bf159|18|d1ri6a_.18.pdb|0.987|10|51|405|2.00|PDB header: structural genomics, unknown function| Chain: A: PDB Molecule: putative isomerase ybhe;| PDBTitle: structure of a putative isomerase from e. coli|
Gene32680|c3bc033b305bf159|19|c2p9wA_.19.pdb|0.919|12|81|399|1.35|PDB header: allergen| Chain: A: PDB Molecule: mal s 1 allergenic protein;| PDBTitle: crystal structure of the major malassezia sympodialis allergen mala s2 1|
Gene32680|c3bc033b305bf159|20|c3dsmA_.20.pdb|0.98|10|11|372|1.90|PDB header: structural genomics, unknown function| Chain: A: PDB Molecule: uncharacterized protein bacuni_02894;| PDBTitle: crystal structure of the surface layer protein bacuni_02894 from2 bacteroides uniformis, northeast structural genomics consortium3 target btr193d.|
# Job Description|Job ID|Rank|Template/Model|Confidence|Sequence ID|Qstart|Qend|Resolution|Template Info
Gene152353|f8167c5b0176c562|1|c6mctG_.1.pdb|0.767|43|3|25|1.90|PDB header: de novo protein| Chain: G: PDB Molecule: mini-evgl membrane protein;| PDBTitle: a designed pentameric membrane protein stabilized by van der waals2 interaction|
Gene152353|f8167c5b0176c562|2|c6mctF_.2.pdb|0.76|43|3|25|1.90|PDB header: de novo protein| Chain: F: PDB Molecule: mini-evgl membrane protein;| PDBTitle: a designed pentameric membrane protein stabilized by van der waals2 interaction|
Gene152353|f8167c5b0176c562|3|c6mctJ_.3.pdb|0.76|43|3|25|1.90|PDB header: de novo protein| Chain: J: PDB Molecule: mini-evgl membrane protein;| PDBTitle: a designed pentameric membrane protein stabilized by van der waals2 interaction|
Gene152353|f8167c5b0176c562|4|c6mpwB_.4.pdb|0.759|42|3|26|2.50|PDB header: de novo protein| Chain: B: PDB Molecule: mini-evgl membrane protein;| PDBTitle: de novo design of membrane protein--mini-evgl membrane protein, c22212 form-1|
Gene152353|f8167c5b0176c562|5|c6mpwE_.5.pdb|0.759|42|3|26|2.50|PDB header: de novo protein| Chain: E: PDB Molecule: mini-evgl membrane protein;| PDBTitle: de novo design of membrane protein--mini-evgl membrane protein, c22212 form-1|
Gene152353|f8167c5b0176c562|6|c6mq2C_.6.pdb|0.759|42|3|26|2.50|PDB header: de novo protein| Chain: C: PDB Molecule: mini-evgl membrane protein;| PDBTitle: de novo design of membrane protein--mini-evgl membrane protein, c22212 form-2|
Gene152353|f8167c5b0176c562|7|c6mpwC_.7.pdb|0.759|42|3|26|2.50|PDB header: de novo protein| Chain: C: PDB Molecule: mini-evgl membrane protein;| PDBTitle: de novo design of membrane protein--mini-evgl membrane protein, c22212 form-1|
Gene152353|f8167c5b0176c562|8|c6mq2A_.8.pdb|0.759|42|3|26|2.50|PDB header: de novo protein| Chain: A: PDB Molecule: mini-evgl membrane protein;| PDBTitle: de novo design of membrane protein--mini-evgl membrane protein, c22212 form-2|
Gene152353|f8167c5b0176c562|9|c6mq2E_.9.pdb|0.759|42|3|26|2.50|PDB header: de novo protein| Chain: E: PDB Molecule: mini-evgl membrane protein;| PDBTitle: de novo design of membrane protein--mini-evgl membrane protein, c22212 form-2|
Gene152353|f8167c5b0176c562|10|c6mq2B_.10.pdb|0.759|42|3|26|2.50|PDB header: de novo protein| Chain: B: PDB Molecule: mini-evgl membrane protein;| PDBTitle: de novo design of membrane protein--mini-evgl membrane protein, c22212 form-2|
Gene152353|f8167c5b0176c562|11|c6mpwD_.11.pdb|0.759|42|3|26|2.50|PDB header: de novo protein| Chain: D: PDB Molecule: mini-evgl membrane protein;| PDBTitle: de novo design of membrane protein--mini-evgl membrane protein, c22212 form-1|
Gene152353|f8167c5b0176c562|12|c6mctM_.12.pdb|0.748|45|3|24|1.90|PDB header: de novo protein| Chain: M: PDB Molecule: mini-evgl membrane protein;| PDBTitle: a designed pentameric membrane protein stabilized by van der waals2 interaction|
Gene152353|f8167c5b0176c562|13|c6mctB_.13.pdb|0.748|45|3|24|1.90|PDB header: de novo protein| Chain: B: PDB Molecule: mini-evgl membrane protein;| PDBTitle: a designed pentameric membrane protein stabilized by van der waals2 interaction|
Gene152353|f8167c5b0176c562|14|c6mctH_.14.pdb|0.748|45|3|24|1.90|PDB header: de novo protein| Chain: H: PDB Molecule: mini-evgl membrane protein;| PDBTitle: a designed pentameric membrane protein stabilized by van der waals2 interaction|
Gene152353|f8167c5b0176c562|15|c6mctK_.15.pdb|0.748|45|3|24|1.90|PDB header: de novo protein| Chain: K: PDB Molecule: mini-evgl membrane protein;| PDBTitle: a designed pentameric membrane protein stabilized by van der waals2 interaction|
Gene152353|f8167c5b0176c562|16|c6mctI_.16.pdb|0.748|45|3|24|1.90|PDB header: de novo protein| Chain: I: PDB Molecule: mini-evgl membrane protein;| PDBTitle: a designed pentameric membrane protein stabilized by van der waals2 interaction|
Gene152353|f8167c5b0176c562|17|c6mctC_.17.pdb|0.748|45|3|24|1.90|PDB header: de novo protein| Chain: C: PDB Molecule: mini-evgl membrane protein;| PDBTitle: a designed pentameric membrane protein stabilized by van der waals2 interaction|
Gene152353|f8167c5b0176c562|18|c6mctD_.18.pdb|0.748|45|3|24|1.90|PDB header: de novo protein| Chain: D: PDB Molecule: mini-evgl membrane protein;| PDBTitle: a designed pentameric membrane protein stabilized by van der waals2 interaction|
Gene152353|f8167c5b0176c562|19|c6mpwA_.19.pdb|0.748|45|3|24|2.50|PDB header: de novo protein| Chain: A: PDB Molecule: mini-evgl membrane protein;| PDBTitle: de novo design of membrane protein--mini-evgl membrane protein, c22212 form-1|
Gene152353|f8167c5b0176c562|20|c6mq2D_.20.pdb|0.748|45|3|24|2.50|PDB header: de novo protein| Chain: D: PDB Molecule: mini-evgl membrane protein;| PDBTitle: de novo design of membrane protein--mini-evgl membrane protein, c22212 form-2|
# Job Description|Job ID|Rank|Template/Model|Confidence|Sequence ID|Qstart|Qend|Resolution|Template Info
Gene150326|196e424f608b0e28|1|c1l4aE_.1.pdb|0.674|38|59|71|2.95|PDB header: endocytosis/exocytosis| Chain: E: PDB Molecule: synaphin a;| PDBTitle: x-ray structure of the neuronal complexin/snare complex2 from the squid loligo pealei|
Gene150326|196e424f608b0e28|2|c5w5cE_.2.pdb|0.641|50|60|71|1.85|PDB header: exocytosis| Chain: E: PDB Molecule: complexin-1;| PDBTitle: crystal structure of the primed snare-complexin-synaptotagmin-1 c2ab2 complex|
Gene150326|196e424f608b0e28|3|c1kilE_.3.pdb|0.598|55|60|70|2.30|PDB header: membrane protein| Chain: E: PDB Molecule: complexin i snare-complex binding region;| PDBTitle: three-dimensional structure of the complexin/snare complex|
Gene150326|196e424f608b0e28|4|c3ikmD_.4.pdb|0.202|54|61|73|3.24|PDB header: transferase| Chain: D: PDB Molecule: dna polymerase subunit gamma-1;| PDBTitle: crystal structure of human mitochondrial dna polymerase holoenzyme|
Gene150326|196e424f608b0e28|5|c5wwoC_.5.pdb|0.188|29|91|107|2.40|PDB header: rna binding protein| Chain: C: PDB Molecule: protein ltv1;| PDBTitle: crystal structure of enp1|
Gene150326|196e424f608b0e28|6|c4bfcA_.6.pdb|0.143|5|55|75|1.70|PDB header: transferase| Chain: A: PDB Molecule: 3-deoxy-d-manno-octulosonic-acid transferase;| PDBTitle: crystal structure of the c-terminal cmp-kdo binding domain of waaa2 from acinetobacter baumannii|
Gene150326|196e424f608b0e28|7|c4bihC_.7.pdb|0.136|27|63|73|2.46|PDB header: immune system| Chain: C: PDB Molecule: uncharacterized lipoprotein saouhsc_00053;| PDBTitle: crystal structure of the conserved staphylococcal antigen 1a, csa1a|
Gene150326|196e424f608b0e28|8|c4bigA_.8.pdb|0.118|18|63|73|2.27|PDB header: immune system| Chain: A: PDB Molecule: uncharacterized lipoprotein saouhsc_00053;| PDBTitle: crystal structure of the conserved staphylococcal antigen 1b, csa1b|
Gene150326|196e424f608b0e28|9|d1mkya3.9.pdb|0.098|32|56|74|1.90|PDB header: ligand binding protein| Chain: A: PDB Molecule: probable gtp-binding protein enga;| PDBTitle: structural analysis of the domain interactions in der, a switch2 protein containing two gtpase domains|
Gene150326|196e424f608b0e28|10|c3rl0j_.10.pdb|0.094|40|59|68|3.80|PDB header: membrane protein/exocytosis| Chain: J: PDB Molecule: syntaxin-1a;| PDBTitle: truncated snare complex with complexin (p1)|
Gene150326|196e424f608b0e28|11|c1yodB_.11.pdb|0.091|27|88|98|1.80|PDB header: de novo protein| Chain: B: PDB Molecule: water-solublized phospholamban;| PDBTitle: crystal structure of a water soluble analog of phospholamban|
Gene150326|196e424f608b0e28|12|c4ztuA_.12.pdb|0.081|54|61|73|3.30|PDB header: dna binding protein/dna| Chain: A: PDB Molecule: dna polymerase subunit gamma-1;| PDBTitle: structural basis for processivity and antiviral drug toxicity in human2 mitochondrial dna replicase|
Gene150326|196e424f608b0e28|13|c4p6vA_.13.pdb|0.077|32|5|25|3.50|PDB header: oxidoreductase| Chain: A: PDB Molecule: na(+)-translocating nadh-quinone reductase subunit a;| PDBTitle: crystal structure of the na+-translocating nadh: ubiquinone2 oxidoreductase from vibrio cholerae|
Gene150326|196e424f608b0e28|14|c5dkoA_.14.pdb|0.075|27|62|76|2.40|PDB header: replication| Chain: A: PDB Molecule: cell division protein zapd;| PDBTitle: the structure of escherichia coli zapd|
Gene150326|196e424f608b0e28|15|c1yodA_.15.pdb|0.074|27|88|98|1.80|PDB header: de novo protein| Chain: A: PDB Molecule: water-solublized phospholamban;| PDBTitle: crystal structure of a water soluble analog of phospholamban|
Gene150326|196e424f608b0e28|16|c2zetD_.16.pdb|0.07|13|87|101|3.00|PDB header: signaling protein| Chain: D: PDB Molecule: melanophilin;| PDBTitle: crystal structure of the small gtpase rab27b complexed with the slp2 homology domain of slac2-a/melanophilin|
Gene150326|196e424f608b0e28|17|c3lgbB_.17.pdb|0.069|36|60|73|1.54|PDB header: transferase| Chain: B: PDB Molecule: dna primase large subunit;| PDBTitle: crystal structure of the fe-s domain of the yeast dna primase|
Gene150326|196e424f608b0e28|18|c4egdA_.18.pdb|0.068|17|62|73|1.85|PDB header: unknown function| Chain: A: PDB Molecule: uncharacterized protein saouhsc_02783;| PDBTitle: 1.85 angstrom crystal structure of native hypothetical protein2 saouhsc_02783 from staphylococcus aureus|
Gene150326|196e424f608b0e28|19|d2bm0a4.19.pdb|0.065|10|51|71|2.40|PDB header: elongation factor| Chain: A: PDB Molecule: elongation factor g;| PDBTitle: ribosomal elongation factor g (ef-g) fusidic acid resistant mutant2 t84a|
Gene150326|196e424f608b0e28|20|c4rr2D_.20.pdb|0.064|36|60|73|2.65|PDB header: transferase| Chain: D: PDB Molecule: dna primase large subunit;| PDBTitle: crystal structure of human primase|
# Job Description|Job ID|Rank|Template/Model|Confidence|Sequence ID|Qstart|Qend|Resolution|Template Info
Gene154364|61e98d926d5d359f|1|c7p2pB_.1.pdb|1|57|1|117|4.90|PDB header: membrane protein| Chain: B: PDB Molecule: signal peptidase complex subunit 3;| PDBTitle: human signal peptidase complex paralog a (spc-a)|
Gene154364|61e98d926d5d359f|2|c3k6oA_.2.pdb|0.358|17|24|120|2.00|PDB header: structural genomics, unknown function| Chain: A: PDB Molecule: uncharacterized protein duf1344;| PDBTitle: crystal structure of protein of unknown function duf13442 (yp_001299214.1) from bacteroides vulgatus atcc 8482 at 2.00 a3 resolution|
Gene154364|61e98d926d5d359f|3|c2hfqA_.3.pdb|0.176|21|38|56|UNK|PDB header: structural genomics, unknown function| Chain: A: PDB Molecule: hypothetical protein;| PDBTitle: nmr structure of protein ne1680 from nitrosomonas europaea: northeast2 structural genomics consortium target net5|
Gene154364|61e98d926d5d359f|4|d2hfqa1.4.pdb|0.176|21|38|56|UNK|PDB header: structural genomics, unknown function| Chain: A: PDB Molecule: hypothetical protein;| PDBTitle: nmr structure of protein ne1680 from nitrosomonas europaea: northeast2 structural genomics consortium target net5|
Gene154364|61e98d926d5d359f|5|c4fgpB_.5.pdb|0.156|28|9|50|1.73|PDB header: hydrolase| Chain: B: PDB Molecule: periplasmic protein;| PDBTitle: legionella pneumophila lapg (egta-treated)|
Gene154364|61e98d926d5d359f|6|c3knyA_.6.pdb|0.123|24|22|113|2.60|PDB header: unknown function| Chain: A: PDB Molecule: hypothetical protein bt_3535;| PDBTitle: crystal structure of a two domain protein with unknown function2 (bt_3535) from bacteroides thetaiotaomicron vpi-5482 at 2.60 a3 resolution|
Gene154364|61e98d926d5d359f|7|d1dn0a1.7.pdb|0.113|17|73|138|2.28|PDB header: immune system| Chain: A: PDB Molecule: igm-kappa cold agglutinin (light chain);| PDBTitle: structure of the fab fragment from a human igm cold agglutinin|
Gene154364|61e98d926d5d359f|8|c5vf3H_.8.pdb|0.111|33|85|137|3.30|PDB header: virus| Chain: H: PDB Molecule: major capsid protein;| PDBTitle: bacteriophage t4 isometric capsid|
Gene154364|61e98d926d5d359f|9|c5zwxB_.9.pdb|0.11|31|89|114|1.90|PDB header: gene regulation| Chain: B: PDB Molecule: duf724 domain-containing protein 6-like;| PDBTitle: crystal structure of raphanus sativus agdp1 agd12 in complex with an2 h3k9me2 peptide|
Gene154364|61e98d926d5d359f|10|c6zojj_.10.pdb|0.108|67|15|20|2.80|PDB header: translation| Chain: J: PDB Molecule: 40s ribosomal protein s9;| PDBTitle: sars-cov-2-nsp1-40s complex, composite map|
Gene154364|61e98d926d5d359f|11|c7a02W_.11.pdb|0.106|27|90|115|3.00|PDB header: unknown function| Chain: W: PDB Molecule: | PDBTitle: bacillus endospore appendages form a novel family of disulfide-linked2 pili|
Gene154364|61e98d926d5d359f|12|c5hb8B_.12.pdb|0.103|33|110|121|1.70|PDB header: transport protein| Chain: B: PDB Molecule: nucleoporin nup53;| PDBTitle: crystal structure of chaetomium thermophilum nup53 rrm (space group2 p3121)|
Gene154364|61e98d926d5d359f|13|c6edwC_.13.pdb|0.095|45|9|19|1.80|PDB header: lyase| Chain: C: PDB Molecule: isocitrate lyase 2;| PDBTitle: crystal structure of mycobacterium tuberculosis icl2 in the apo form|
Gene154364|61e98d926d5d359f|14|c6esxC_.14.pdb|0.088|19|3|29|2.80|PDB header: cell cycle| Chain: C: PDB Molecule: thioredoxin 1;| PDBTitle: caulobacter crescentus trx1|
Gene154364|61e98d926d5d359f|15|c4b03D_.15.pdb|0.086|28|101|120|6.00|PDB header: virus| Chain: D: PDB Molecule: dengue virus 1 prm protein;| PDBTitle: 6a electron cryomicroscopy structure of immature dengue virus serotype2 1|
Gene154364|61e98d926d5d359f|16|d2v7na1.16.pdb|0.085|15|73|138|1.92|PDB header: immune system| Chain: A: PDB Molecule: immunoglobulin light chain;| PDBTitle: unusual twinning in crystals of the cits binding antibody fab fragment2 f3p4|
Gene154364|61e98d926d5d359f|17|c5zwzA_.17.pdb|0.082|19|89|114|2.00|PDB header: gene regulation| Chain: A: PDB Molecule: agenet domain-containing protein;| PDBTitle: crystal structure of arabidopsis thaliana agdp1 agd34|
Gene154364|61e98d926d5d359f|18|d1repc1.18.pdb|0.079|11|67|106|2.60|PDB header: replication/dna| Chain: C: PDB Molecule: protein (replication initiation protein);| PDBTitle: crystal structure of replication initiator protein repe54 of mini-f2 plasmid complexed with an iteron dna|
Gene154364|61e98d926d5d359f|19|d2nsfa2.19.pdb|0.077|28|88|122|1.75|PDB header: isomerase| Chain: A: PDB Molecule: hypothetical protein cgl3021;| PDBTitle: crystal structure of the mycothiol-dependent maleylpyruvate isomerase|
Gene154364|61e98d926d5d359f|20|c5fx8U_.20.pdb|0.077|28|98|115|2.60|PDB header: oxidoreductase| Chain: U: PDB Molecule: zonadhesin;| PDBTitle: complete structure of manganese lipoxygenase of gaeumannomyces2 graminis and partial structure of zonadhesin of komagataella pastoris|
# Job Description|Job ID|Rank|Template/Model|Confidence|Sequence ID|Qstart|Qend|Resolution|Template Info
Gene33282|12d899bd23d6bf04|1|c6wulB_.1.pdb|1|32|8|429|3.20|PDB header: membrane protein| Chain: B: PDB Molecule: bac_surface_ag domain-containing protein;| PDBTitle: mitochondrial sam complex - dimer 1 in detergent|
Gene33282|12d899bd23d6bf04|2|c6wunD_.2.pdb|1|33|43|427|3.90|PDB header: membrane protein| Chain: D: PDB Molecule: bac_surface_ag domain-containing protein;| PDBTitle: mitochondrial sam complex - dimer 3 in detergent|
Gene33282|12d899bd23d6bf04|3|c6wujB_.3.pdb|1|36|105|427|3.70|PDB header: membrane protein| Chain: B: PDB Molecule: bac_surface_ag domain-containing protein;| PDBTitle: mitochondrial sam complex - monomer in detergent|
Gene33282|12d899bd23d6bf04|4|c7e4iA_.4.pdb|1|24|3|429|3.05|PDB header: translocase| Chain: A: PDB Molecule: sorting assembly machinery 50 kda subunit;| PDBTitle: cryo-em structure of the yeast mitochondrial sam-tom40/tom5/tom62 complex at 3.0 angstrom|
Gene33282|12d899bd23d6bf04|5|c7btwA_.5.pdb|1|27|86|427|2.90|PDB header: translocase| Chain: A: PDB Molecule: mitochondrial outer membrane beta-barrel protein;| PDBTitle: the mitochondrial sam complex from s.cere|
Gene33282|12d899bd23d6bf04|6|c4k3bA_.6.pdb|1|19|3|427|3.20|PDB header: membrane protein| Chain: A: PDB Molecule: outer membrane protein assembly factor bama;| PDBTitle: the crystal structure of bama from neisseria gonorrhoeae|
Gene33282|12d899bd23d6bf04|7|c6t1wB_.7.pdb|1|19|3|427|3.79|PDB header: membrane protein| Chain: B: PDB Molecule: outer membrane protein assembly factor bama;| PDBTitle: structure of e. coli bama in complex with lipoprotein rcsf|
Gene33282|12d899bd23d6bf04|8|c4c4vA_.8.pdb|1|19|5|427|3.00|PDB header: protein transport| Chain: A: PDB Molecule: outer membrane protein assembly factor bama;| PDBTitle: structure of the outer membrane protein insertase bama with one2 potra domain.|
Gene33282|12d899bd23d6bf04|9|c5ekqA_.9.pdb|1|19|3|427|3.39|PDB header: membrane protein| Chain: A: PDB Molecule: outer membrane protein assembly factor bama;| PDBTitle: the structure of the bamacde subcomplex from e. coli|
Gene33282|12d899bd23d6bf04|10|c4k3cA_.10.pdb|1|18|3|427|2.91|PDB header: membrane protein| Chain: A: PDB Molecule: outer membrane protein assembly factor bama;| PDBTitle: the crystal structure of bama from haemophilus ducreyi lacking potra2 domains 1-3|
Gene33282|12d899bd23d6bf04|11|c3be1A_.11.pdb|0.987|13|379|992|2.90|PDB header: transferase| Chain: A: PDB Molecule: receptor tyrosine-protein kinase erbb-2;| PDBTitle: dual specific bh1 fab in complex with the extracellular domain of2 her2/erbb-2|
Gene33282|12d899bd23d6bf04|12|c4n75A_.12.pdb|1|20|89|428|2.60|PDB header: membrane protein| Chain: A: PDB Molecule: outer membrane protein assembly factor bama;| PDBTitle: structural basis of bama-mediate outer membrane protein biogenesis|
Gene33282|12d899bd23d6bf04|13|c4c00A_.13.pdb|1|15|3|427|2.25|PDB header: transport protein| Chain: A: PDB Molecule: translocation and assembly module tama;| PDBTitle: crystal structure of tama from e. coli|
Gene33282|12d899bd23d6bf04|14|c6v05F_.14.pdb|1|19|135|429|4.10|PDB header: membrane protein| Chain: F: PDB Molecule: outer membrane protein assembly factor bama,outer membrane| PDBTitle: cryo-em structure of a substrate-engaged bam complex|
Gene33282|12d899bd23d6bf04|15|c6wimA_.15.pdb|1|14|5|429|2.60|PDB header: membrane protein| Chain: A: PDB Molecule: outer membrane transporter cdib;| PDBTitle: cdib from escherichia coli|
Gene33282|12d899bd23d6bf04|16|c2qdzA_.16.pdb|1|14|5|429|3.15|PDB header: protein transport| Chain: A: PDB Molecule: tpsb transporter fhac;| PDBTitle: structure of the membrane protein fhac: a member of the omp85/tpsb2 transporter family|
Gene33282|12d899bd23d6bf04|17|c1m6bA_.17.pdb|0.982|14|638|1117|2.60|PDB header: signaling protein, transferase| Chain: A: PDB Molecule: receptor protein-tyrosine kinase erbb-3;| PDBTitle: structure of the her3 (erbb3) extracellular domain|
Gene33282|12d899bd23d6bf04|18|c1nqlA_.18.pdb|0.988|11|577|1069|2.80|PDB header: hormone/growth factor receptor| Chain: A: PDB Molecule: epidermal growth factor receptor;| PDBTitle: structure of the extracellular domain of human epidermal growth factor2 (egf) receptor in an inactive (low ph) complex with egf.|
Gene33282|12d899bd23d6bf04|19|c1m6bB_.19.pdb|0.987|11|582|1117|2.60|PDB header: signaling protein, transferase| Chain: B: PDB Molecule: receptor protein-tyrosine kinase erbb-3;| PDBTitle: structure of the her3 (erbb3) extracellular domain|
Gene33282|12d899bd23d6bf04|20|c3qwqA_.20.pdb|0.985|10|577|1069|2.75|PDB header: protein binding/signaling protein| Chain: A: PDB Molecule: epidermal growth factor receptor;| PDBTitle: crystal structure of the extracellular domain of the epidermal growth2 factor receptor in complex with an adnectin|
# Job Description|Job ID|Rank|Template/Model|Confidence|Sequence ID|Qstart|Qend|Resolution|Template Info
Gene153843|0af9c300a987aa1d|1|c6zzzA_.1.pdb|0.989|17|25|156|2.54|PDB header: protein transport| Chain: A: PDB Molecule: translocation protein sec62;| PDBTitle: crystal structure of yeast sec62 cytoplasmic domain|
Gene153843|0af9c300a987aa1d|2|c7kamG_.2.pdb|0.999|31|155|216|3.80|PDB header: protein transport| Chain: G: PDB Molecule: protein transport protein sec62;| PDBTitle: cryo-em structure of the sec complex from t. lanuginosus, wild-type,2 class with sec62, plug-closed conformation|
Gene153843|0af9c300a987aa1d|3|c7kalG_.3.pdb|0.999|31|155|216|4.00|PDB header: protein transport| Chain: G: PDB Molecule: protein transport protein sec62;| PDBTitle: cryo-em structure of the sec complex from t. lanuginosus, wild-type,2 class with sec62, plug-open conformation|
Gene153843|0af9c300a987aa1d|4|c6wvfA_.4.pdb|0.891|16|161|249|2.90|PDB header: membrane protein| Chain: A: PDB Molecule: green fluorescent protein,disulfide bond formation protein| PDBTitle: e.coli dsbb c104s with ubiquinone|
Gene153843|0af9c300a987aa1d|5|c6s7oF_.5.pdb|0.843|28|155|219|3.50|PDB header: transferase| Chain: F: PDB Molecule: dolichyl-diphosphooligosaccharide--protein| PDBTitle: cryo-em structure of human oligosaccharyltransferase complex ost-a|
Gene153843|0af9c300a987aa1d|6|c6wtiD_.6.pdb|0.681|21|158|235|2.38|PDB header: oxidoreductase| Chain: D: PDB Molecule: cytochrome o ubiquinol oxidase, subunit iv;| PDBTitle: the cryo-em structure of the ubiquinol oxidase from escherichia coli|
Gene153843|0af9c300a987aa1d|7|c3kp9A_.7.pdb|0.672|23|156|221|3.60|PDB header: blood coagulation,oxidoreductase| Chain: A: PDB Molecule: vkorc1/thioredoxin domain protein;| PDBTitle: structure of a bacterial homolog of vitamin k epoxide reductase|
Gene153843|0af9c300a987aa1d|8|c6lr0U_.8.pdb|0.583|14|157|221|3.50|PDB header: membrane protein| Chain: U: PDB Molecule: bile salt export pump;| PDBTitle: structure of human bile salt exporter abcb11|
Gene153843|0af9c300a987aa1d|9|c7b0pA_.9.pdb|0.579|13|162|232|1.94|PDB header: membrane protein| Chain: A: PDB Molecule: hypothetical membrane spanning protein;| PDBTitle: in meso structure of the membrane integral lipoprotein intramolecular2 transacylase lit from bacillus cereus in space group p21212|
Gene153843|0af9c300a987aa1d|10|c6wv6A_.10.pdb|0.574|18|158|217|2.70|PDB header: oxidoreductase, fluorescent protein| Chain: A: PDB Molecule: vitamin k epoxide reductase, termini restrained by green| PDBTitle: human vkor with phenindione|
Gene153843|0af9c300a987aa1d|11|c6qzhA_.11.pdb|0.551|22|157|234|2.10|PDB header: signaling protein| Chain: A: PDB Molecule: c-c chemokine receptor type 7,sialidase a,c-c chemokine| PDBTitle: structure of the human cc chemokine receptor 7 in complex with the2 intracellular allosteric antagonist cmp2105 and the insertion protein3 sialidase nana|
Gene153843|0af9c300a987aa1d|12|c3g5uB_.12.pdb|0.493|15|157|221|3.80|PDB header: membrane protein| Chain: B: PDB Molecule: multidrug resistance protein 1a;| PDBTitle: structure of p-glycoprotein reveals a molecular basis for poly-2 specific drug binding|
Gene153843|0af9c300a987aa1d|13|c3iz3C_.13.pdb|0.462|36|205|238|3.90|PDB header: virus| Chain: C: PDB Molecule: structural protein vp1;| PDBTitle: cryoem structure of cytoplasmic polyhedrosis virus|
Gene153843|0af9c300a987aa1d|14|c6xkzp_.14.pdb|0.451|10|154|182|7.20|PDB header: translocase/oxidoreductase| Chain: P: PDB Molecule: cytochrome b;| PDBTitle: r. capsulatus ciii2civ tripartite super-complex, conformation b (sc-2 1b)|
Gene153843|0af9c300a987aa1d|15|c6djyC_.15.pdb|0.418|50|205|238|3.90|PDB header: virus| Chain: C: PDB Molecule: major capsid protein;| PDBTitle: fako virus|
Gene153843|0af9c300a987aa1d|16|c3m7eA_.16.pdb|0.416|11|156|214|1.80|PDB header: structural genomics, unknown function| Chain: A: PDB Molecule: tellurite resistance protein teha homolog;| PDBTitle: crystal structure of plant slac1 homolog teha|
Gene153843|0af9c300a987aa1d|17|c3m7bA_.17.pdb|0.416|11|156|214|1.50|PDB header: structural genomics, unknown function| Chain: A: PDB Molecule: tellurite resistance protein teha homolog;| PDBTitle: crystal structure of plant slac1 homolog teha|
Gene153843|0af9c300a987aa1d|18|d1kf6c_.18.pdb|0.412|24|158|206|2.70|PDB header: oxidoreductase| Chain: C: PDB Molecule: fumarate reductase 15 kda hydrophobic protein;| PDBTitle: e. coli quinol-fumarate reductase with bound inhibitor hqno|
Gene153843|0af9c300a987aa1d|19|c6thkA_.19.pdb|0.401|21|164|213|2.20|PDB header: antimicrobial protein| Chain: A: PDB Molecule: pyocin s5;| PDBTitle: structural mechanism of pyocin s5 import into pseudomonas aeruginosa|
Gene153843|0af9c300a987aa1d|20|c3wmeA_.20.pdb|0.401|8|160|220|2.75|PDB header: transport protein| Chain: A: PDB Molecule: atp-binding cassette, sub-family b, member 1;| PDBTitle: crystal structure of an inward-facing eukaryotic abc multidrug2 transporter|
# Job Description|Job ID|Rank|Template/Model|Confidence|Sequence ID|Qstart|Qend|Resolution|Template Info
Gene38295|909077c9a0af6aa5|1|c4s3hD_.1.pdb|0.145|48|744|764|2.70|PDB header: unknown function| Chain: D: PDB Molecule: mdb1;| PDBTitle: crystal structure of s. pombe mdb1 fha domain|
Gene38295|909077c9a0af6aa5|2|c3a07A_.2.pdb|0.144|44|505|513|1.19|PDB header: antiviral protein| Chain: A: PDB Molecule: actinohivin;| PDBTitle: crystal structure of actinohivin; potent anti-hiv protein|
Gene38295|909077c9a0af6aa5|3|d2bsya1.3.pdb|0.142|22|991|1093|1.5 |PDB header: hydrolase| Chain: A: PDB Molecule: deoxyuridine 5'-triphosphate nucleotidohydrolase;| PDBTitle: epstein barr virus dutpase|
Gene38295|909077c9a0af6aa5|4|d1zhxa1.4.pdb|0.141|12|314|363|1.50|PDB header: lipid binding protein| Chain: A: PDB Molecule: kes1 protein;| PDBTitle: structure of yeast oxysterol binding protein osh4 in2 complex with 25-hydroxycholesterol|
Gene38295|909077c9a0af6aa5|5|c2nswA_.5.pdb|0.132|61|16|36|UNK|PDB header: signaling protein| Chain: A: PDB Molecule: mating pheromone en-2;| PDBTitle: nmr solution structure of the pheromone en-2|
Gene38295|909077c9a0af6aa5|6|c4wpbD_.6.pdb|0.131|67|523|534|3.11|PDB header: protein binding| Chain: D: PDB Molecule: alpha/beta-vegf-1;| PDBTitle: vascular endothelial growth factor in complex with alpha/beta-vegf-1|
Gene38295|909077c9a0af6aa5|7|c4wpbC_.7.pdb|0.131|67|523|534|3.11|PDB header: protein binding| Chain: C: PDB Molecule: alpha/beta-vegf-1;| PDBTitle: vascular endothelial growth factor in complex with alpha/beta-vegf-1|
Gene38295|909077c9a0af6aa5|8|c3tcmB_.8.pdb|0.128|36|450|474|2.71|PDB header: transferase| Chain: B: PDB Molecule: alanine aminotransferase 2;| PDBTitle: crystal structure of alanine aminotransferase from hordeum vulgare|
Gene38295|909077c9a0af6aa5|9|c3db0B_.9.pdb|0.127|27|316|396|2.00|PDB header: oxidoreductase| Chain: B: PDB Molecule: lin2891 protein;| PDBTitle: crystal structure of putative pyridoxamine 5'-phosphate oxidase2 (np_472219.1) from listeria innocua at 2.00 a resolution|
Gene38295|909077c9a0af6aa5|10|d1zq1a1.10.pdb|0.126|50|902|917|3.00|PDB header: lyase| Chain: A: PDB Molecule: glutamyl-trna(gln) amidotransferase subunit d;| PDBTitle: structure of gatde trna-dependent amidotransferase from2 pyrococcus abyssi|
Gene38295|909077c9a0af6aa5|11|c6b29B_.11.pdb|0.118|50|922|933|1.30|PDB header: protein binding| Chain: B: PDB Molecule: sh3 and cysteine-rich domain-containing protein 3;| PDBTitle: crystal structure of the second sh3 domain of stac3 (309-364)|
Gene38295|909077c9a0af6aa5|12|c5k29A_.12.pdb|0.117|11|780|815|2.10|PDB header: structural genomics, unknown function| Chain: A: PDB Molecule: uncharacterized protein bdf5;| PDBTitle: trypanosoma brucei bromodomain bdf5 (tb427tmp.01.5000)|
Gene38295|909077c9a0af6aa5|13|c4z42B_.13.pdb|0.114|28|1036|1083|3.01|PDB header: hydrolase| Chain: B: PDB Molecule: urease subunit beta;| PDBTitle: crystal structure of urease from yersinia enterocolitica|
Gene38295|909077c9a0af6aa5|14|d2d6fa1.14.pdb|0.11|38|902|924|3.15|PDB header: ligase/rna| Chain: A: PDB Molecule: glutamyl-trna(gln) amidotransferase subunit d;| PDBTitle: crystal structure of glu-trna(gln) amidotransferase in the2 complex with trna(gln)|
Gene38295|909077c9a0af6aa5|15|c6k06A_.15.pdb|0.11|75|461|472|1.75|PDB header: protein binding| Chain: A: PDB Molecule: peptide from golgin subfamily a member 2;| PDBTitle: crystal structure of importin-alpha and phosphomimetic gm130|
Gene38295|909077c9a0af6aa5|16|c4d0kC_.16.pdb|0.109|24|299|320|1.89|PDB header: gene regulation| Chain: C: PDB Molecule: pab-dependent poly(a)-specific ribonuclease subunit| PDBTitle: complex of chaetomium thermophilum pan2 (wd40-cs1) with pan3 (c-term)|
Gene38295|909077c9a0af6aa5|17|d1zq1c1.17.pdb|0.109|53|90|104|3.00|PDB header: lyase| Chain: C: PDB Molecule: glutamyl-trna(gln) amidotransferase subunit e;| PDBTitle: structure of gatde trna-dependent amidotransferase from2 pyrococcus abyssi|
Gene38295|909077c9a0af6aa5|18|c6th1R_.18.pdb|0.109|33|842|881|3.40|PDB header: viral protein| Chain: R: PDB Molecule: immediate early protein 1;| PDBTitle: ie1 from rat cytomegalovirus|
Gene38295|909077c9a0af6aa5|19|c2k7mA_.19.pdb|0.105|30|417|467|UNK|PDB header: membrane protein| Chain: A: PDB Molecule: gap junction alpha-5 protein;| PDBTitle: structure of the connexin40 carboxyl terminal domain|
Gene38295|909077c9a0af6aa5|20|c1zi7C_.20.pdb|0.104|12|314|363|2.50|PDB header: lipid binding protein| Chain: C: PDB Molecule: kes1 protein;| PDBTitle: structure of truncated yeast oxysterol binding protein osh4|
# Job Description|Job ID|Rank|Template/Model|Confidence|Sequence ID|Qstart|Qend|Resolution|Template Info
Gene155848|fa3660846f10dfb2|1|c4euwA_.1.pdb|0.987|57|62|151|2.77|PDB header: transcription/dna| Chain: A: PDB Molecule: transcription factor sox-9;| PDBTitle: crystal structure of a hmg domain of transcription factor sox-9 bound2 to dna (sox-9/dna) from homo sapiens at 2.77 a resolution|
Gene155848|fa3660846f10dfb2|2|c2yulA_.2.pdb|0.989|43|57|155|UNK|PDB header: transcription| Chain: A: PDB Molecule: transcription factor sox-17;| PDBTitle: solution structure of the hmg box of human transcription factor sox-17|
Gene155848|fa3660846f10dfb2|3|d1gt0d_.3.pdb|0.99|42|61|157|2.60|PDB header: transcription| Chain: D: PDB Molecule: transcription factor sox-2;| PDBTitle: crystal structure of a pou/hmg/dna ternary complex|
Gene155848|fa3660846f10dfb2|4|c3u2bC_.4.pdb|0.991|33|62|155|2.40|PDB header: transcription/dna| Chain: C: PDB Molecule: transcription factor sox-4;| PDBTitle: structure of the sox4 hmg domain bound to dna|
Gene155848|fa3660846f10dfb2|5|d1j46a_.5.pdb|0.991|29|60|161|UNK|PDB header: transcription/dna| Chain: A: PDB Molecule: sex-determining region y protein;| PDBTitle: 3d solution nmr structure of the wild type hmg-box domain of the human2 male sex determining factor sry complexed to dna|
Gene155848|fa3660846f10dfb2|6|c7jjkA_.6.pdb|0.986|33|62|149|1.40|PDB header: transcription| Chain: A: PDB Molecule: transcription factor sox-30;| PDBTitle: crystal structure of sox30|
Gene155848|fa3660846f10dfb2|7|d2gzka2.7.pdb|0.989|28|61|152|UNK|PDB header: dna/structural protein| Chain: A: PDB Molecule: sex-determining region on y / hmgb1;| PDBTitle: structure of a complex of tandem hmg boxes and dna|
Gene155848|fa3660846f10dfb2|8|c1hryA_.8.pdb|0.989|28|61|152|UNK|PDB header: dna binding protein/dna| Chain: A: PDB Molecule: human sry;| PDBTitle: the 3d structure of the human sry-dna complex solved by multid-2 dimensional heteronuclear-edited and-filtered nmr|
Gene155848|fa3660846f10dfb2|9|c1hrzA_.9.pdb|0.989|28|61|152|UNK|PDB header: dna binding protein/dna| Chain: A: PDB Molecule: human sry;| PDBTitle: the 3d structure of the human sry-dna complex solved by multi-2 dimensional heteronuclear-edited and-filtered nmr|
Gene155848|fa3660846f10dfb2|10|d1i11a_.10.pdb|0.985|24|62|149|UNK|PDB header: dna binding protein| Chain: A: PDB Molecule: transcription factor sox-5;| PDBTitle: solution structure of the dna binding domain, sox-5 hmg box from mouse|
Gene155848|fa3660846f10dfb2|11|d1k99a_.11.pdb|0.984|19|56|155|UNK|PDB header: dna binding protein| Chain: A: PDB Molecule: upstream binding factor 1;| PDBTitle: solution structure of the first hmg box in human upstream binding2 factor|
Gene155848|fa3660846f10dfb2|12|d1wgfa_.12.pdb|0.981|20|58|148|UNK|PDB header: transcription| Chain: A: PDB Molecule: upstream binding factor 1;| PDBTitle: solution structure of the 4th hmg-box of mouse ubf1|
Gene155848|fa3660846f10dfb2|13|c6jrpG_.13.pdb|0.991|19|62|154|3.00|PDB header: transcription| Chain: G: PDB Molecule: protein capicua homolog;| PDBTitle: crystal structure of cic-hmg-etv5-dna complex|
Gene155848|fa3660846f10dfb2|14|c2e6oA_.14.pdb|0.988|19|58|149|UNK|PDB header: transcription, cell cycle| Chain: A: PDB Molecule: hmg box-containing protein 1;| PDBTitle: solution structure of the hmg box domain from human hmg-box2 transcription factor 1|
Gene155848|fa3660846f10dfb2|15|d2lefa_.15.pdb|0.993|15|62|165|UNK|PDB header: gene regulation/dna| Chain: A: PDB Molecule: protein (lymphoid enhancer-binding factor);| PDBTitle: lef1 hmg domain (from mouse), complexed with dna (15bp), nmr, 122 structures|
Gene155848|fa3660846f10dfb2|16|c1wz6A_.16.pdb|0.991|16|57|155|UNK|PDB header: transcription| Chain: A: PDB Molecule: hmg-box transcription factor bbx;| PDBTitle: solution structure of the hmg_box domain of murine bobby sox homolog|
Gene155848|fa3660846f10dfb2|17|c2crjA_.17.pdb|0.985|14|58|166|UNK|PDB header: gene regulation| Chain: A: PDB Molecule: swi/snf-related matrix-associated actin-dependent regulator| PDBTitle: solution structure of the hmg domain of mouse hmg domain protein hmgx2|
Gene155848|fa3660846f10dfb2|18|c3tq6B_.18.pdb|0.963|19|64|150|2.45|PDB header: transcription/dna| Chain: B: PDB Molecule: transcription factor a, mitochondrial;| PDBTitle: crystal structure of human mitochondrial transcription factor a, tfam2 or mttfa, bound to the light strand promoter lsp|
Gene155848|fa3660846f10dfb2|19|c1aabA_.19.pdb|0.977|16|58|150|UNK|PDB header: dna-binding| Chain: A: PDB Molecule: high mobility group protein;| PDBTitle: nmr structure of rat hmg1 hmga fragment|
Gene155848|fa3660846f10dfb2|20|d1aaba_.20.pdb|0.977|16|58|150|UNK|PDB header: dna-binding| Chain: A: PDB Molecule: high mobility group protein;| PDBTitle: nmr structure of rat hmg1 hmga fragment|
# Job Description|Job ID|Rank|Template/Model|Confidence|Sequence ID|Qstart|Qend|Resolution|Template Info
Gene154029|7bd5128280036580|1|d1914a2.1.pdb|0.999|51|13|89|2.53|PDB header: alu domain| Chain: A: PDB Molecule: signal recognition particle 9/14 fusion protein;| PDBTitle: signal recognition particle alu rna binding heterodimer, srp9/14|
Gene154029|7bd5128280036580|2|c1914A_.2.pdb|0.999|47|13|95|2.53|PDB header: alu domain| Chain: A: PDB Molecule: signal recognition particle 9/14 fusion protein;| PDBTitle: signal recognition particle alu rna binding heterodimer, srp9/14|
Gene154029|7bd5128280036580|3|d1e8ob_.3.pdb|0.998|49|13|87|3.20|PDB header: alu ribonucleoprotein particle| Chain: B: PDB Molecule: signal recognition particle 14 kda protein;| PDBTitle: core of the alu domain of the mammalian srp|
Gene154029|7bd5128280036580|4|c2w9jB_.4.pdb|0.981|27|23|78|2.60|PDB header: signaling protein| Chain: B: PDB Molecule: signal recognition particle subunit srp14;| PDBTitle: the crystal structure of srp14 from the schizosaccharomyces2 pombe signal recognition particle|
Gene154029|7bd5128280036580|5|c5lg9A_.5.pdb|0.236|22|53|80|UNK|PDB header: immune system| Chain: A: PDB Molecule: uncharacterized protein;| PDBTitle: structure of pfimp2 (immune mapped protein 2 from plasmodium2 falciparum) - an antigenic protein|
Gene154029|7bd5128280036580|6|c5tv6A_.6.pdb|0.161|16|46|77|2.46|PDB header: ligase| Chain: A: PDB Molecule: 6-carboxyhexanoate--coa ligase;| PDBTitle: a. aeolicus biow with pimelate|
Gene154029|7bd5128280036580|7|c5nbgA_.7.pdb|0.15|13|62|84|2.15|PDB header: membrane protein| Chain: A: PDB Molecule: general secretion pathway protein f;| PDBTitle: structure of the cytoplasmic domain i of outf in the d. dadantii type2 ii secretion system|
Gene154029|7bd5128280036580|8|c5dilA_.8.pdb|0.145|38|19|34|2.01|PDB header: rna-binding protein, viral protein| Chain: A: PDB Molecule: non-structural protein 1;| PDBTitle: crystal structure of the effector domain of the ns1 protein from2 influenza virus b|
Gene154029|7bd5128280036580|9|d1ogpa1.9.pdb|0.138|12|40|56|2.60|PDB header: oxidoreductase| Chain: A: PDB Molecule: sulfite oxidase;| PDBTitle: the crystal structure of plant sulfite oxidase provides2 insight into sulfite oxidation in plants and animals|
Gene154029|7bd5128280036580|10|d2a9da1.10.pdb|0.135|18|40|56|1.70|PDB header: oxidoreductase| Chain: A: PDB Molecule: sulfite oxidase;| PDBTitle: crystal structure of recombinant chicken sulfite oxidase with arg at2 residue 161|
Gene154029|7bd5128280036580|11|c4hhxA_.11.pdb|0.124|22|62|84|1.88|PDB header: membrane protein| Chain: A: PDB Molecule: toxin coregulated pilus biosynthesis protein e;| PDBTitle: structure of cytoplasmic domain of tcpe from vibrio cholerae|
Gene154029|7bd5128280036580|12|c6gwkX_.12.pdb|0.124|26|44|71|2.15|PDB header: rna binding protein| Chain: X: PDB Molecule: | PDBTitle: the crystal structure of hfq from caulobacter crescentus|
Gene154029|7bd5128280036580|13|d1t6oa_.13.pdb|0.116|19|64|79|2.00|PDB header: viral protein| Chain: A: PDB Molecule: phosphoprotein;| PDBTitle: nucleocapsid-binding domain of the measles virus p protein (amino2 acids 457-507) in complex with amino acids 486-505 of the measles3 virus n protein|
Gene154029|7bd5128280036580|14|c6psfD_.14.pdb|0.115|62|2|14|3.50|PDB header: virus/cell adhesion| Chain: D: PDB Molecule: capsid protein vp4;| PDBTitle: rhinovirus c15 complexed with domains i and ii of receptor cdhr3|
Gene154029|7bd5128280036580|15|c6ppoD_.15.pdb|0.115|62|2|14|3.20|PDB header: virus/cell adhesion| Chain: D: PDB Molecule: capsid protein vp4;| PDBTitle: rhinovirus c15 complexed with domain i of receptor cdhr3|
Gene154029|7bd5128280036580|16|d1hk9a_.16.pdb|0.107|25|44|69|2.15|PDB header: rna binding protein| Chain: A: PDB Molecule: protein hfq;| PDBTitle: crystal structure of the hfq protein from escherichia coli|
Gene154029|7bd5128280036580|17|c5i65A_.17.pdb|0.098|29|45|94|UNK|PDB header: unknown function| Chain: A: PDB Molecule: nonstructural proteins orf1a;| PDBTitle: porcine reproductive and respiratory syndrome virus nonstructural2 protein 7 alpha (nsp7 alpha)|
Gene154029|7bd5128280036580|18|c6yliD_.18.pdb|0.093|62|16|28|1.90|PDB header: apoptosis| Chain: D: PDB Molecule: bcl-2 homologous antagonist/killer;| PDBTitle: crystal structure of human bcl-xl bound to trichoplax adhaerens trbak2 bh3|
Gene154029|7bd5128280036580|19|c5d17L_.19.pdb|0.092|28|46|81|2.85|PDB header: dna binding protein| Chain: L: PDB Molecule: transposon tn7 transposition protein tnse;| PDBTitle: structure of the c-terminal domain of tnse at 2.85 resolution|
Gene154029|7bd5128280036580|20|d1oksa_.20.pdb|0.085|14|62|82|1.8 |PDB header: transferase| Chain: A: PDB Molecule: rna polymerase alpha subunit;| PDBTitle: crystal structure of the measles virus phosphoprotein xd2 domain|
# Job Description|Job ID|Rank|Template/Model|Confidence|Sequence ID|Qstart|Qend|Resolution|Template Info
Gene37209|2c84275f33eb4df2|1|c3cooB_.1.pdb|1|17|46|185|2.00|PDB header: cell adhesion| Chain: B: PDB Molecule: spondin-1;| PDBTitle: the crystal structure of reelin-n domain of f-spondin|
Gene37209|2c84275f33eb4df2|2|c2zouB_.2.pdb|1|17|48|184|1.45|PDB header: cell adhesion| Chain: B: PDB Molecule: spondin-1;| PDBTitle: crystal structure of human f-spondin reeler domain (fragment 2)|
Gene37209|2c84275f33eb4df2|3|c7bwaC_.3.pdb|0.531|11|78|177|4.90|PDB header: signaling protein| Chain: C: PDB Molecule: insulin receptor;| PDBTitle: cryo-em structure for the ectodomain of the full-length human insulin2 receptor in complex with 2 insulin|
Gene37209|2c84275f33eb4df2|4|c2p9rA_.4.pdb|0.506|13|68|124|2.30|PDB header: signaling protein| Chain: A: PDB Molecule: alpha-2-macroglobulin;| PDBTitle: human alpha2-macroglogulin is composed of multiple domains,2 as predicted by homology with complement component c3|
Gene37209|2c84275f33eb4df2|5|c5m59F_.5.pdb|0.491|29|79|99|3.20|PDB header: splicing| Chain: F: PDB Molecule: putative pre-mrna splicing factor;| PDBTitle: crystal structure of chaetomium thermophilum brr2 helicase core in2 complex with prp8 jab1 domain|
Gene37209|2c84275f33eb4df2|6|c2kvcA_.6.pdb|0.488|39|20|44|UNK|PDB header: unknown function| Chain: A: PDB Molecule: putative uncharacterized protein;| PDBTitle: solution structure of the mycobacterium tuberculosis protein rv0543c,2 a member of the duf3349 superfamily. seattle structural genomics3 center for infectious disease target mytud.17112.a|
Gene37209|2c84275f33eb4df2|7|c4v19T_.7.pdb|0.452|17|75|111|3.40|PDB header: ribosome| Chain: T: PDB Molecule: mitoribosomal protein bl19m, mrpl19;| PDBTitle: structure of the large subunit of the mammalian mitoribosome, part 12 of 2|
Gene37209|2c84275f33eb4df2|8|d1e9ga_.8.pdb|0.452|21|51|120|1.15|PDB header: hydrolase| Chain: A: PDB Molecule: inorganic pyrophosphatase;| PDBTitle: structure of inorganic pyrophosphatase|
Gene37209|2c84275f33eb4df2|9|c6c45A_.9.pdb|0.418|21|51|120|2.39|PDB header: hydrolase| Chain: A: PDB Molecule: inorganic pyrophosphatase;| PDBTitle: crystal structure of human inorganic pyrophosphatase in the p2121212 space group|
Gene37209|2c84275f33eb4df2|10|c5fmvB_.10.pdb|0.404|11|66|191|2.90|PDB header: hydrolase| Chain: B: PDB Molecule: receptor-type tyrosine-protein phosphatase c;| PDBTitle: crystal structure of human cd45 extracellular region, domains d1-d4|
Gene37209|2c84275f33eb4df2|11|c1nj3A_.11.pdb|0.366|33|8|16|UNK|PDB header: protein binding| Chain: A: PDB Molecule: npl4;| PDBTitle: structure and ubiquitin interactions of the conserved nzf domain of2 npl4|
Gene37209|2c84275f33eb4df2|12|c2hzsG_.12.pdb|0.364|33|80|100|2.70|PDB header: transcription| Chain: G: PDB Molecule: rna polymerase ii mediator complex subunit 20;| PDBTitle: structure of the mediator head submodule med8c/18/20|
Gene37209|2c84275f33eb4df2|13|c6ysiL_.13.pdb|0.358|17|75|111|2.50|PDB header: ribosome| Chain: L: PDB Molecule: 50s ribosomal protein l19;| PDBTitle: acinetobacter baumannii ribosome-tigecycline complex - 50s subunit|
Gene37209|2c84275f33eb4df2|14|d2j01t1.14.pdb|0.356|25|75|111|2.8 |PDB header: ribosome| Chain: T: PDB Molecule: 50s ribosomal protein l19;| PDBTitle: structure of the thermus thermophilus 70s ribosome2 complexed with mrna, trna and paromomycin (part 2 of 4).3 this file contains the 50s subunit from molecule i.|
Gene37209|2c84275f33eb4df2|15|c2lkyA_.15.pdb|0.335|35|17|44|UNK|PDB header: structural genomics, unknown function| Chain: A: PDB Molecule: uncharacterized protein;| PDBTitle: solution structure of msmeg_1053, the second duf3349 annotated protein2 in the genome of mycobacterium smegmatis, seattle structural genomics3 center for infectious disease target mysma.17112.b|
Gene37209|2c84275f33eb4df2|16|c5o60Q_.16.pdb|0.325|19|75|111|3.20|PDB header: ribosome| Chain: Q: PDB Molecule: 50s ribosomal protein l19;| PDBTitle: structure of the 50s large ribosomal subunit from mycobacterium2 smegmatis|
Gene37209|2c84275f33eb4df2|17|c5k39A_.17.pdb|0.312|12|63|147|1.98|PDB header: structural protein| Chain: A: PDB Molecule: cellulosome anchoring protein cohesin region;| PDBTitle: the type ii cohesin dockerin complex from clostridium thermocellum|
Gene37209|2c84275f33eb4df2|18|c4qlzA_.18.pdb|0.311|20|51|120|2.33|PDB header: hydrolase, metal binding protein| Chain: A: PDB Molecule: sjchgc07024 protein;| PDBTitle: the structure of inorganic pyrophosphatase from schistosoma japonicum|
Gene37209|2c84275f33eb4df2|19|c3ol4B_.19.pdb|0.302|32|25|45|2.00|PDB header: unknown function| Chain: B: PDB Molecule: putative uncharacterized protein;| PDBTitle: crystal structure of a putative uncharacterized protein from2 mycobacterium smegmatis, an ortholog of rv0543c|
Gene37209|2c84275f33eb4df2|20|d1x4xa1.20.pdb|0.289|8|142|190|UNK|PDB header: structural genomics, unknown function| Chain: A: PDB Molecule: fibronectin type-iii domain containing protein 3a;| PDBTitle: solution structure of the 6th fibronectin type iii domain from human2 fibronectin type iii domain containing protein 3|
# Job Description|Job ID|Rank|Template/Model|Confidence|Sequence ID|Qstart|Qend|Resolution|Template Info
Gene25093|f62a162b715151b8|1|d1s4ka_.1.pdb|0.241|44|67|75|1.90|PDB header: structural genomics, unknown function| Chain: A: PDB Molecule: putative cytoplasmic protein ydil;| PDBTitle: putative cytoplasmic protein from salmonella typhimurium|
Gene25093|f62a162b715151b8|2|c4hkaA_.2.pdb|0.231|29|7|41|2.70|PDB header: oxidoreductase| Chain: A: PDB Molecule: tryptophan 2,3-dioxygenase;| PDBTitle: crystal structure of drosophila melanogaster tryptophan 2,3-2 dioxygenase in complex with heme|
Gene25093|f62a162b715151b8|3|c7b5jA_.3.pdb|0.174|30|66|75|1.34|PDB header: dna binding protein| Chain: A: PDB Molecule: anti-crispr associated (aca) protein, aca2;| PDBTitle: anti-crispr associated (aca) protein, aca2|
Gene25093|f62a162b715151b8|4|c5gotA_.4.pdb|0.139|75|1|8|1.90|PDB header: hydrolase| Chain: A: PDB Molecule: low molecular weight phosphotyrosine phosphatase family| PDBTitle: crystal structure of sp-ptp, low molecular weight protein tyrosine2 phosphatase from streptococcus pyogenes|
Gene25093|f62a162b715151b8|5|c2nw7C_.5.pdb|0.135|20|7|42|2.70|PDB header: oxidoreductase| Chain: C: PDB Molecule: tryptophan 2,3-dioxygenase;| PDBTitle: crystal structure of tryptophan 2,3-dioxygenase (tdo) from2 xanthomonas campestris in complex with ferric heme.3 northeast structural genomics target xcr13|
Gene25093|f62a162b715151b8|6|c7cuyA_.6.pdb|0.133|38|1|8|2.08|PDB header: hydrolase| Chain: A: PDB Molecule: low molecular weight phosphotyrosine protein phosphatase 1;| PDBTitle: crystal structure of primo-1|
Gene25093|f62a162b715151b8|7|d2nw8a1.7.pdb|0.125|32|7|41|1.60|PDB header: oxidoreductase| Chain: A: PDB Molecule: tryptophan 2,3-dioxygenase;| PDBTitle: crystal structure of tryptophan 2,3-dioxygenase (tdo) from xanthomonas2 campestris in complex with ferrous heme and tryptophan. northeast3 structural genomics target xcr13.|
Gene25093|f62a162b715151b8|8|c5tp6B_.8.pdb|0.117|75|1|8|UNK|PDB header: oxidoreductase| Chain: B: PDB Molecule: nitric oxide synthase, inducible;| PDBTitle: solution structure of the cam34 with the inos cam binding domain2 peptide|
Gene25093|f62a162b715151b8|9|c2l18A_.9.pdb|0.115|75|1|8|UNK|PDB header: oxidoreductase| Chain: A: PDB Molecule: arsenate reductase;| PDBTitle: an arsenate reductase in the phosphate binding state|
Gene25093|f62a162b715151b8|10|c2gi4A_.10.pdb|0.111|63|1|8|UNK|PDB header: hydrolase| Chain: A: PDB Molecule: possible phosphotyrosine protein phosphatase;| PDBTitle: solution structure of the low molecular weight protein tyrosine2 phosphatase from campylobacter jejuni.|
Gene25093|f62a162b715151b8|11|c5bq9B_.11.pdb|0.107|54|64|76|2.28|PDB header: unknown function, structural genomics| Chain: B: PDB Molecule: uncharacterized protein;| PDBTitle: crystal structure of uncharacterized protein lpg1496 legionella2 pneumophila subsp. pneumophila|
Gene25093|f62a162b715151b8|12|c2noxP_.12.pdb|0.096|24|7|41|2.40|PDB header: oxidoreductase| Chain: P: PDB Molecule: tryptophan 2,3-dioxygenase;| PDBTitle: crystal structure of tryptophan 2,3-dioxygenase from ralstonia2 metallidurans|
Gene25093|f62a162b715151b8|13|d1xmeb2.13.pdb|0.087|64|3|13|2.30|PDB header: oxidoreductase| Chain: B: PDB Molecule: cytochrome c oxidase polypeptide ii;| PDBTitle: structure of recombinant cytochrome ba3 oxidase from thermus2 thermophilus|
Gene25093|f62a162b715151b8|14|c4lrqC_.14.pdb|0.083|63|1|8|1.45|PDB header: hydrolase| Chain: C: PDB Molecule: phosphotyrosine protein phosphatase;| PDBTitle: crystal structure of a low molecular weight phosphotyrosine2 phosphatase from vibrio choleraeo395|
Gene25093|f62a162b715151b8|15|c7k0pH_.15.pdb|0.082|53|59|75|3.10|PDB header: membrane protein| Chain: H: PDB Molecule: orm1-like protein 3;| PDBTitle: human serine palmitoyltransferase complex sptlc1/spltc2/ssspta/ormdl3,2 class 4|
Gene25093|f62a162b715151b8|16|c5zpwF_.16.pdb|0.082|80|68|72|2.20|PDB header: virus like particle| Chain: F: PDB Molecule: met-thr-trp-glu-glu-trp-asp-mk8-lys-ile-glu-mk8-tyr-thr-| PDBTitle: generation of a long-acting fusion inhibitor against hiv-1|
Gene25093|f62a162b715151b8|17|c5zpwD_.17.pdb|0.082|80|68|72|2.20|PDB header: virus like particle| Chain: D: PDB Molecule: met-thr-trp-glu-glu-trp-asp-mk8-lys-ile-glu-mk8-tyr-thr-| PDBTitle: generation of a long-acting fusion inhibitor against hiv-1|
Gene25093|f62a162b715151b8|18|c5zpwB_.18.pdb|0.082|80|68|72|2.20|PDB header: virus like particle| Chain: B: PDB Molecule: met-thr-trp-glu-glu-trp-asp-mk8-lys-ile-glu-mk8-tyr-thr-| PDBTitle: generation of a long-acting fusion inhibitor against hiv-1|
Gene25093|f62a162b715151b8|19|c4d74A_.19.pdb|0.081|38|1|8|1.57|PDB header: hydrolase| Chain: A: PDB Molecule: protein-tyrosine-phosphatase amsi;| PDBTitle: 1.57 a crystal structure of erwinia amylovora tyrosine phosphatase2 amsi|
Gene25093|f62a162b715151b8|20|c3vu6B_.20.pdb|0.08|80|68|72|2.32|PDB header: membrane protein/inhibitor| Chain: B: PDB Molecule: mtsc22;| PDBTitle: short peptide hiv entry inhibitor mt-sc22ek with a m-t hook|
# Job Description|Job ID|Rank|Template/Model|Confidence|Sequence ID|Qstart|Qend|Resolution|Template Info
Gene25774|392c5ed251e93004|1|c5ntuB_.1.pdb|1|32|144|476|2.58|PDB header: signaling protein| Chain: B: PDB Molecule: growth/differentiation factor 8;| PDBTitle: crystal structure of human pro-myostatin precursor at 2.6 a resolution|
Gene25774|392c5ed251e93004|2|c5hlyA_.2.pdb|1|24|149|476|2.30|PDB header: signaling protein| Chain: A: PDB Molecule: inhibin beta a chain;| PDBTitle: structure of pro-activin a precursor at 2.3 a resolution|
Gene25774|392c5ed251e93004|3|c3rjrD_.3.pdb|1|17|135|476|3.05|PDB header: cytokine| Chain: D: PDB Molecule: transforming growth factor beta-1;| PDBTitle: crystal structure of pro-tgf beta 1|
Gene25774|392c5ed251e93004|4|c3hh2B_.4.pdb|1|44|371|476|2.15|PDB header: signaling protein/cytokine| Chain: B: PDB Molecule: growth/differentiation factor 8;| PDBTitle: crystal structure of the myostatin:follistatin 288 complex|
Gene25774|392c5ed251e93004|5|c5hlzE_.5.pdb|1|18|149|359|2.85|PDB header: signaling protein| Chain: E: PDB Molecule: inhibin beta a chain;| PDBTitle: structure of pro-activin a complex at 2.85 a resolution|
Gene25774|392c5ed251e93004|6|d2h62a1.6.pdb|1|38|382|475|1.85|PDB header: hormone/growth factor| Chain: A: PDB Molecule: bone morphogenetic protein 2;| PDBTitle: crystal structure of a ternary ligand-receptor complex of2 bmp-2|
Gene25774|392c5ed251e93004|7|c2qcwB_.7.pdb|1|38|382|475|2.49|PDB header: signaling protein| Chain: B: PDB Molecule: bone morphogenetic protein 6;| PDBTitle: crystal structure of bone morphogenetic protein-6 (bmp-6)|
Gene25774|392c5ed251e93004|8|d2arpa1.8.pdb|1|36|380|476|2.00|PDB header: hormone/growth factor| Chain: A: PDB Molecule: inhibin beta a chain;| PDBTitle: activin a in complex with fs12 fragment of follistatin|
Gene25774|392c5ed251e93004|9|c2qcqA_.9.pdb|1|35|380|475|2.21|PDB header: signaling protein| Chain: A: PDB Molecule: bone morphogenetic protein 3;| PDBTitle: crystal structure of bone morphogenetic protein-3 (bmp-3)|
Gene25774|392c5ed251e93004|10|d1lxia_.10.pdb|1|34|382|475|2.00|PDB header: hormone/growth factor| Chain: A: PDB Molecule: bone morphogenetic protein 7;| PDBTitle: refinement of bmp7 crystal structure|
Gene25774|392c5ed251e93004|11|d2tgia_.11.pdb|1|30|370|476|1.80|PDB header: growth factor| Chain: A: PDB Molecule: transforming growth factor ,beta 2;| PDBTitle: crystal structure of transforming growth factor-beta2: an unusual fold2 for the superfamily|
Gene25774|392c5ed251e93004|12|c4n1dA_.12.pdb|1|33|381|475|1.91|PDB header: cytokine, signaling protein| Chain: A: PDB Molecule: nodal/bmp2 chimera protein;| PDBTitle: nodal/bmp2 chimera nb250|
Gene25774|392c5ed251e93004|13|c6sf1B_.13.pdb|1|33|382|475|2.80|PDB header: cytokine| Chain: B: PDB Molecule: bone morphogenetic protein 10;| PDBTitle: bone morphogenetic protein 10 (bmp10) complexed with extracellular2 domain of activin receptor-like kinase 1 (alk1).|
Gene25774|392c5ed251e93004|14|c3evsB_.14.pdb|1|33|382|475|2.10|PDB header: cytokine/transferase receptor| Chain: B: PDB Molecule: growth/differentiation factor 5;| PDBTitle: crystal structure of the gdf-5:bmp receptor ib complex.|
Gene25774|392c5ed251e93004|15|d1tgja_.15.pdb|1|28|370|476|2.00|PDB header: growth factor| Chain: A: PDB Molecule: transforming growth factor-beta 3;| PDBTitle: human transforming growth factor-beta 3, crystallized from dioxane|
Gene25774|392c5ed251e93004|16|c1zkzA_.16.pdb|1|30|380|475|2.33|PDB header: hormone/growth factor| Chain: A: PDB Molecule: growth/differentiation factor 2;| PDBTitle: crystal structure of bmp9|
Gene25774|392c5ed251e93004|17|d1ktza_.17.pdb|1|33|382|476|2.15|PDB header: cytokine/cytokine receptor| Chain: A: PDB Molecule: transforming growth factor beta 3;| PDBTitle: crystal structure of the human tgf-beta type ii receptor2 extracellular domain in complex with tgf-beta3|
Gene25774|392c5ed251e93004|18|d1klaa_.18.pdb|1|25|370|476|UNK|PDB header: growth factor| Chain: A: PDB Molecule: transforming growth factor-beta 1;| PDBTitle: solution structure of tgf-b1, nmr, models 1-17 of 33 structures|
Gene25774|392c5ed251e93004|19|c5vz3A_.19.pdb|1|21|374|475|1.97|PDB header: signaling protein| Chain: A: PDB Molecule: growth/differentiation factor 15;| PDBTitle: growth factor crystal structure at 1.97 angstrom resolution|
Gene25774|392c5ed251e93004|20|c7l0jA_.20.pdb|1|23|381|475|2.60|PDB header: signaling protein| Chain: A: PDB Molecule: muellerian-inhibiting factor;| PDBTitle: structure of amh bound to amhr2-ecd|
# Job Description|Job ID|Rank|Template/Model|Confidence|Sequence ID|Qstart|Qend|Resolution|Template Info
Gene148283|73da4be8c298669a|1|c6jxrn_.1.pdb|0.581|37|650|681|3.70|PDB header: immune system| Chain: N: PDB Molecule: | PDBTitle: structure of human t cell receptor-cd3 complex|
Gene148283|73da4be8c298669a|2|c6agfB_.2.pdb|0.546|13|652|681|3.20|PDB header: membrane protein| Chain: B: PDB Molecule: sodium channel subunit beta-1;| PDBTitle: structure of the human voltage-gated sodium channel nav1.4 in complex2 with beta1|
Gene148283|73da4be8c298669a|3|c7p5mA_.3.pdb|0.524|25|655|682|3.92|PDB header: lipid transport| Chain: A: PDB Molecule: protein tweety homolog 2;| PDBTitle: cryo-em structure of human ttyh2 in lipid nanodiscs|
Gene148283|73da4be8c298669a|4|c2rmfA_.4.pdb|0.516|27|239|272|UNK|PDB header: hormone| Chain: A: PDB Molecule: urocortin;| PDBTitle: human urocortin 1|
Gene148283|73da4be8c298669a|5|c7p5jB_.5.pdb|0.473|13|652|682|4.00|PDB header: lipid transport| Chain: B: PDB Molecule: protein tweety homolog 1;| PDBTitle: cryo-em structure of human ttyh1 in gdn|
Gene148283|73da4be8c298669a|6|c6pb1U_.6.pdb|0.408|28|248|272|2.80|PDB header: signaling protein| Chain: U: PDB Molecule: urocortin;| PDBTitle: cryo-em structure of urocortin 1-bound corticotropin-releasing factor2 2 receptor in complex with gs protein and nb35|
Gene148283|73da4be8c298669a|7|c3j0fK_.7.pdb|0.403|27|652|681|7.00|PDB header: virus| Chain: K: PDB Molecule: e2 envelope glycoprotein;| PDBTitle: sindbis virion|
Gene148283|73da4be8c298669a|8|d2hkja2.8.pdb|0.363|20|470|549|2.00|PDB header: isomerase| Chain: A: PDB Molecule: type ii dna topoisomerase vi subunit b;| PDBTitle: topoisomerase vi-b bound to radicicol|
Gene148283|73da4be8c298669a|9|d2g3qa1.9.pdb|0.355|43|525|547|UNK|PDB header: endocytosis/signaling protein| Chain: A: PDB Molecule: protein ybl047c;| PDBTitle: solution structure of ede1 uba-ubiquitin complex|
Gene148283|73da4be8c298669a|10|c5fnpB_.10.pdb|0.334|21|112|125|1.80|PDB header: oxidoreductase| Chain: B: PDB Molecule: iron-sulfur cluster repair protein ytfe;| PDBTitle: high resolution zn containing iron sulfur cluster repair2 protein ytfe|
Gene148283|73da4be8c298669a|11|d2uyoa1.11.pdb|0.324|18|417|493|1.7 |PDB header: transferase| Chain: A: PDB Molecule: hypothetical protein ml2640;| PDBTitle: crystal structure of ml2640c from mycobacterium leprae in2 an hexagonal crystal form|
Gene148283|73da4be8c298669a|12|c6c14A_.12.pdb|0.32|19|651|681|4.50|PDB header: membrane protein, metal transport| Chain: A: PDB Molecule: protocadherin-15;| PDBTitle: cryoem structure of mouse pcdh15-1ec-lhfpl5 complex|
Gene148283|73da4be8c298669a|13|d1q8ra_.13.pdb|0.319|42|517|535|1.90|PDB header: recombination,hydrolase| Chain: A: PDB Molecule: crossover junction endodeoxyribonuclease rusa;| PDBTitle: structure of e.coli rusa holliday junction resolvase|
Gene148283|73da4be8c298669a|14|c7f5aE_.14.pdb|0.293|21|657|685|6.40|PDB header: membrane protein| Chain: E: PDB Molecule: neuropilin and tolloid-like protein 2;| PDBTitle: dnqx-bound gluk2-2xneto2 complex|
Gene148283|73da4be8c298669a|15|c2f9uD_.15.pdb|0.275|56|342|357|2.60|PDB header: viral protein| Chain: D: PDB Molecule: polyprotein;| PDBTitle: hcv ns3 protease domain with ns4a peptide and a ketoamide inhibitor2 with a p2 norborane|
Gene148283|73da4be8c298669a|16|c6id6A_.16.pdb|0.271|22|417|493|1.63|PDB header: transferase| Chain: A: PDB Molecule: putative s-adenosyl-l-methionine-dependent| PDBTitle: crystal structure of rv0731c from mycobacterium tuberculosis at 1.632 angstroms.|
Gene148283|73da4be8c298669a|17|c2l27B_.17.pdb|0.268|24|248|272|UNK|PDB header: membrane protein, peptide binding protei| Chain: B: PDB Molecule: peptide agonist;| PDBTitle: nmr structure of the ecd1 of crf-r1 in complex with a peptide agonist|
Gene148283|73da4be8c298669a|18|c5xsyB_.18.pdb|0.25|15|659|684|4.00|PDB header: membrane protein| Chain: B: PDB Molecule: voltage-gated sodium channel beta subunit 1;| PDBTitle: structure of the nav1.4-beta1 complex from electric eel|
Gene148283|73da4be8c298669a|19|c2o8mC_.19.pdb|0.235|60|342|356|2.00|PDB header: viral protein| Chain: C: PDB Molecule: protease;| PDBTitle: crystal structure of the s139a mutant of hepatitis c virus ns3/4a2 protease|
Gene148283|73da4be8c298669a|20|c3ps0C_.20.pdb|0.235|28|582|694|2.00|PDB header: rna binding protein| Chain: C: PDB Molecule: crispr-associated protein, csa2;| PDBTitle: the structure of the crispr-associated protein, csa2, from sulfolobus2 solfataricus|
# Job Description|Job ID|Rank|Template/Model|Confidence|Sequence ID|Qstart|Qend|Resolution|Template Info
Gene149466|128ee0dafa7f97e1|1|c6yvuB_.1.pdb|0.978|11|20|854|7.50|PDB header: cell cycle| Chain: B: PDB Molecule: structural maintenance of chromosomes protein 4;| PDBTitle: condensin complex from s.cerevisiae atp-free apo non-engaged state|
Gene149466|128ee0dafa7f97e1|2|c6yvuA_.2.pdb|0.969|8|20|851|7.50|PDB header: cell cycle| Chain: A: PDB Molecule: structural maintenance of chromosomes protein 2,structural| PDBTitle: condensin complex from s.cerevisiae atp-free apo non-engaged state|
Gene149466|128ee0dafa7f97e1|3|c7ogtA_.3.pdb|0.975|8|181|854|5.50|PDB header: cell cycle| Chain: A: PDB Molecule: structural maintenance of chromosomes protein 1;| PDBTitle: folded elbow of cohesin|
Gene149466|128ee0dafa7f97e1|4|c7kogB_.4.pdb|0.959|13|453|854|4.25|PDB header: motor protein| Chain: B: PDB Molecule: myosin heavy chain isoform mhc_x1;| PDBTitle: lethocerus myosin ii complete coiled-coil domain resolved in its2 native environment|
Gene149466|128ee0dafa7f97e1|5|c6xe9A_.5.pdb|0.986|14|487|854|4.30|PDB header: contractile protein| Chain: A: PDB Molecule: myosin ii heavy chain (smooth muscle);| PDBTitle: 10s myosin ii (smooth muscle)|
Gene149466|128ee0dafa7f97e1|6|c6tpiA_.6.pdb|0.98|19|595|824|2.10|PDB header: protein binding| Chain: A: PDB Molecule: murein hydrolase activator envc;| PDBTitle: envc bound to the ftsx periplasmic domain|
Gene149466|128ee0dafa7f97e1|7|c5lm2B_.7.pdb|0.95|12|512|843|2.54|PDB header: hydrolase| Chain: B: PDB Molecule: tyrosine-protein phosphatase non-receptor type 23;| PDBTitle: crystal structure of hd-ptp phosphatase|
Gene149466|128ee0dafa7f97e1|8|c6ianD_.8.pdb|0.905|9|443|854|3.20|PDB header: cytosolic protein| Chain: D: PDB Molecule: intraflagellar transport protein 81;| PDBTitle: t. brucei ift22/74/81 gtp-bound crystal structure|
Gene149466|128ee0dafa7f97e1|9|c6ianA_.9.pdb|0.936|13|603|853|3.20|PDB header: cytosolic protein| Chain: A: PDB Molecule: intraflagellar transport protein 74;| PDBTitle: t. brucei ift22/74/81 gtp-bound crystal structure|
Gene149466|128ee0dafa7f97e1|10|c5j1iA_.10.pdb|0.956|11|556|851|2.80|PDB header: structural protein| Chain: A: PDB Molecule: plectin;| PDBTitle: structure of the spectrin repeats 7, 8, and 9 of the plakin domain of2 plectin|
Gene149466|128ee0dafa7f97e1|11|c1c1gA_.11.pdb|0.973|12|591|854|7.00|PDB header: contractile protein| Chain: A: PDB Molecule: tropomyosin;| PDBTitle: crystal structure of tropomyosin at 7 angstroms resolution in the2 spermine-induced crystal form|
Gene149466|128ee0dafa7f97e1|12|c4cgkA_.12.pdb|0.955|20|695|851|2.55|PDB header: cell cycle| Chain: A: PDB Molecule: secreted 45 kda protein;| PDBTitle: crystal structure of the essential protein pcsb from  streptococcus2 pneumoniae|
Gene149466|128ee0dafa7f97e1|13|c6h2xA_.13.pdb|0.978|9|504|851|2.60|PDB header: dna binding protein| Chain: A: PDB Molecule: chromosome partition protein mukb,chromosome partition| PDBTitle: mukb coiled-coil elbow from e. coli|
Gene149466|128ee0dafa7f97e1|14|c5nnvD_.14.pdb|0.921|12|602|849|3.30|PDB header: cell cycle| Chain: D: PDB Molecule: chromosome partition protein smc,chromosome partition| PDBTitle: structure of a bacillus subtilis smc coiled coil middle fragment|
Gene149466|128ee0dafa7f97e1|15|c2oexB_.15.pdb|0.928|11|595|852|2.58|PDB header: protein transport| Chain: B: PDB Molecule: programmed cell death 6-interacting protein;| PDBTitle: structure of alix/aip1 v domain|
Gene149466|128ee0dafa7f97e1|16|c6l5jC_.16.pdb|0.972|13|643|849|2.77|PDB header: structural protein| Chain: C: PDB Molecule: rootletin;| PDBTitle: crystal structure of human rootletin 1108-1317|
Gene149466|128ee0dafa7f97e1|17|c2oevA_.17.pdb|0.961|10|592|852|3.30|PDB header: protein transport| Chain: A: PDB Molecule: programmed cell death 6-interacting protein;| PDBTitle: crystal structure of alix/aip1|
Gene149466|128ee0dafa7f97e1|18|c4iloA_.18.pdb|0.942|14|664|847|2.12|PDB header: unknown function| Chain: A: PDB Molecule: ct398;| PDBTitle: 2.12a resolution structure of ct398 from chlamydia trachomatis|
Gene149466|128ee0dafa7f97e1|19|c7jh5B_.19.pdb|0.962|10|597|852|2.10|PDB header: de novo protein| Chain: B: PDB Molecule: co-lockr: de novo designed protein switch;| PDBTitle: co-lockr: de novo designed protein switch|
Gene149466|128ee0dafa7f97e1|20|c6zbhC_.20.pdb|0.925|9|574|853|3.60|PDB header: membrane protein| Chain: C: PDB Molecule: merozoite surface protein-1;| PDBTitle: merozoite surface protein 1 (msp-1) from plasmodium falciparum,2 alternative conformation 5|
# Job Description|Job ID|Rank|Template/Model|Confidence|Sequence ID|Qstart|Qend|Resolution|Template Info
Gene23214|a13ee60ad2ae32ac|1|c7pedA_.1.pdb|0.998|22|81|240|1.93|PDB header: signaling protein| Chain: A: PDB Molecule: dep domain-containing mtor-interacting protein;| PDBTitle: deptor dep domain tandem (dept)|
Gene23214|a13ee60ad2ae32ac|2|c7pecI_.2.pdb|0.998|17|81|291|4.24|PDB header: signaling protein| Chain: I: PDB Molecule: dep domain-containing mtor-interacting protein;| PDBTitle: cryo-em structure of deptor bound to human mtor complex 1, dept-bound2 subset local refinement|
Gene23214|a13ee60ad2ae32ac|3|c6h7eB_.3.pdb|0.998|29|80|188|2.30|PDB header: structural protein| Chain: B: PDB Molecule: cdna flj56134, highly similar to rap guanine nucleotide| PDBTitle: gef regulatory domain|
Gene23214|a13ee60ad2ae32ac|4|d1o7fa1.4.pdb|0.999|31|80|179|2.5 |PDB header: regulation| Chain: A: PDB Molecule: camp-dependent rap1 guanine-nucleotide exchange| PDBTitle: crystal structure of the regulatory domain of epac2|
Gene23214|a13ee60ad2ae32ac|5|c2ysrA_.5.pdb|1|25|77|180|UNK|PDB header: signaling protein| Chain: A: PDB Molecule: dep domain-containing protein 1;| PDBTitle: solution structure of the dep domain from human dep domain-containing2 protein 1|
Gene23214|a13ee60ad2ae32ac|6|d1v3fa_.6.pdb|0.998|24|87|196|UNK|PDB header: protein binding| Chain: A: PDB Molecule: pleckstrin 2;| PDBTitle: solution structure of the dep domain of mouse pleckstrin2|
Gene23214|a13ee60ad2ae32ac|7|c6pcvA_.7.pdb|0.995|33|99|178|3.20|PDB header: signaling protein| Chain: A: PDB Molecule: phosphatidylinositol (3,4,5) trisphosphate-dependent rac| PDBTitle: single particle reconstruction of phosphatidylinositol (3,4,5)2 trisphosphate-dependent rac exchanger 1 bound to g protein beta gamma3 subunits|
Gene23214|a13ee60ad2ae32ac|8|c6vskA_.8.pdb|0.998|26|81|179|3.12|PDB header: signaling protein| Chain: A: PDB Molecule: phosphatidylinositol 3,4,5-trisphosphate-dependent rac| PDBTitle: crystal structure of the p-rex1 dep1 domain|
Gene23214|a13ee60ad2ae32ac|9|d2csoa1.9.pdb|0.998|22|87|189|UNK|PDB header: signaling protein| Chain: A: PDB Molecule: pleckstrin;| PDBTitle: solution structure of the dep domain of human pleckstrin|
Gene23214|a13ee60ad2ae32ac|10|c3msxB_.10.pdb|0.994|18|386|508|1.65|PDB header: protein binding| Chain: B: PDB Molecule: rho gtpase-activating protein 20;| PDBTitle: crystal structure of rhoa.gdp.mgf3 in complex with gap domain of2 arhgap20|
Gene23214|a13ee60ad2ae32ac|11|c3eapD_.11.pdb|0.997|16|383|518|2.30|PDB header: hydrolase activator| Chain: D: PDB Molecule: rho gtpase-activating protein 11a;| PDBTitle: crystal structure of the rhogap domain of arhgap11a|
Gene23214|a13ee60ad2ae32ac|12|c6n9gB_.12.pdb|0.997|24|88|178|2.13|PDB header: signaling protein| Chain: B: PDB Molecule: regulator of g-protein signaling 7;| PDBTitle: crystal structure of rgs7-gbeta5 dimer|
Gene23214|a13ee60ad2ae32ac|13|d1w4ma_.13.pdb|0.998|22|87|178|UNK|PDB header: signal transduction| Chain: A: PDB Molecule: pleckstrin;| PDBTitle: structure of the human pleckstrin dep domain by2 multidimensional nmr|
Gene23214|a13ee60ad2ae32ac|14|c1f7cA_.14.pdb|0.995|15|386|513|2.40|PDB header: signaling protein| Chain: A: PDB Molecule: rhogap protein;| PDBTitle: crystal structure of the bh domain from graf, the gtpase regulator2 associated with focal adhesion kinase|
Gene23214|a13ee60ad2ae32ac|15|d1f7ca_.15.pdb|0.995|15|386|513|2.40|PDB header: signaling protein| Chain: A: PDB Molecule: rhogap protein;| PDBTitle: crystal structure of the bh domain from graf, the gtpase regulator2 associated with focal adhesion kinase|
Gene23214|a13ee60ad2ae32ac|16|d1uhwa_.16.pdb|0.998|18|77|184|UNK|PDB header: signaling protein| Chain: A: PDB Molecule: pleckstrin;| PDBTitle: solution structure of the dep domain of mouse pleckstrin|
Gene23214|a13ee60ad2ae32ac|17|c3kuqA_.17.pdb|0.991|16|386|502|2.30|PDB header: hydrolase activator| Chain: A: PDB Molecule: rho gtpase-activating protein 7;| PDBTitle: crystal structure of the dlc1 rhogap domain|
Gene23214|a13ee60ad2ae32ac|18|c3ml6D_.18.pdb|0.997|19|86|186|3.50|PDB header: protein transport| Chain: D: PDB Molecule: chimeric complex between protein dishevelled2 homolog dvl-2| PDBTitle: a complex between dishevelled2 and clathrin adaptor ap-2|
Gene23214|a13ee60ad2ae32ac|19|c5jcpB_.19.pdb|0.995|13|386|519|2.10|PDB header: signaling protein,hydrolase| Chain: B: PDB Molecule: arf-gap with rho-gap domain, ank repeat and ph domain-| PDBTitle: rhogap domain of arap3 in complex with rhoa in the transition state|
Gene23214|a13ee60ad2ae32ac|20|c1xa6A_.20.pdb|0.995|14|386|508|3.20|PDB header: signaling protein| Chain: A: PDB Molecule: beta2-chimaerin;| PDBTitle: crystal structure of the human beta2-chimaerin|
# Job Description|Job ID|Rank|Template/Model|Confidence|Sequence ID|Qstart|Qend|Resolution|Template Info
Gene28906|819a31fd12f5b275|1|c2m0cA_.1.pdb|0.999|63|117|187|UNK|PDB header: gene regulation| Chain: A: PDB Molecule: homeobox protein aristaless-like 4;| PDBTitle: solution nmr structure of homeobox domain of human alx4, northeast2 structural genomics consortium (nesg) target hr4490c|
Gene28906|819a31fd12f5b275|2|c5zfyA_.2.pdb|0.998|31|121|303|2.30|PDB header: transcription/dna| Chain: A: PDB Molecule: double homeobox protein 4-like protein 4;| PDBTitle: crystal structure of human dux4 homeodomains bound to a12c dna mutant|
Gene28906|819a31fd12f5b275|3|d1yz8p1.3.pdb|0.998|58|122|181|UNK|PDB header: transcription/dna| Chain: P: PDB Molecule: pituitary homeobox 2;| PDBTitle: solution structure of the k50 class homeodomain pitx2 bound to dna and2 implications for mutations that cause rieger syndrome|
Gene28906|819a31fd12f5b275|4|c2dmsA_.4.pdb|0.999|44|116|194|UNK|PDB header: dna binding protein| Chain: A: PDB Molecule: homeobox protein otx2;| PDBTitle: solution structure of the homeobox domain of homeobox protein otx2|
Gene28906|819a31fd12f5b275|5|c2mgqA_.5.pdb|0.999|51|118|184|UNK|PDB header: dna binding protein| Chain: A: PDB Molecule: homeobox protein ceh-37;| PDBTitle: structure of ceh37 homeodomain|
Gene28906|819a31fd12f5b275|6|d1fjla_.6.pdb|0.999|56|121|181|2.00|PDB header: transcription/dna| Chain: A: PDB Molecule: paired protein;| PDBTitle: homeodomain from the drosophila paired protein bound to a dna2 oligonucleotide|
Gene28906|819a31fd12f5b275|7|d1fjlb_.7.pdb|0.999|57|122|179|2.00|PDB header: transcription/dna| Chain: B: PDB Molecule: paired protein;| PDBTitle: homeodomain from the drosophila paired protein bound to a dna2 oligonucleotide|
Gene28906|819a31fd12f5b275|8|d2cuea1.8.pdb|0.999|54|122|182|UNK|PDB header: transcription| Chain: A: PDB Molecule: paired box protein pax6;| PDBTitle: solution structure of the homeobox domain of the human paired box2 protein pax-6|
Gene28906|819a31fd12f5b275|9|c2dmuA_.9.pdb|0.999|46|116|185|UNK|PDB header: dna binding protein| Chain: A: PDB Molecule: homeobox protein goosecoid;| PDBTitle: solution structure of the homeobox domain of homeobox protein2 goosecoid|
Gene28906|819a31fd12f5b275|10|c2m34A_.10.pdb|0.999|46|116|182|UNK|PDB header: transcription| Chain: A: PDB Molecule: homeobox protein gbx-1;| PDBTitle: nmr structure of the homeodomain transcription factor gbx1 from homo2 sapiens|
Gene28906|819a31fd12f5b275|11|d1ahdp_.11.pdb|0.999|42|122|188|UNK|PDB header: dna binding protein/dna| Chain: P: PDB Molecule: homeotic protein antennapedia;| PDBTitle: determination of the nmr solution structure of an antennapedia2 homeodomain-dna complex|
Gene28906|819a31fd12f5b275|12|d1vnda_.12.pdb|0.999|36|114|190|UNK|PDB header: dna binding protein| Chain: A: PDB Molecule: vnd/nk-2 protein;| PDBTitle: vnd/nk-2 protein (homeodomain), nmr|
Gene28906|819a31fd12f5b275|13|d1b72a_.13.pdb|0.999|44|121|183|2.35|PDB header: protein/dna| Chain: A: PDB Molecule: protein (homeobox protein hox-b1);| PDBTitle: pbx1, homeobox protein hox-b1/dna ternary complex|
Gene28906|819a31fd12f5b275|14|c2k40A_.14.pdb|0.999|42|122|185|UNK|PDB header: dna binding protein| Chain: A: PDB Molecule: homeobox expressed in es cells 1;| PDBTitle: nmr structure of hesx-1 homeodomain double mutant r31l/e42l|
Gene28906|819a31fd12f5b275|15|c2dmtA_.15.pdb|0.999|33|106|185|UNK|PDB header: dna binding protein| Chain: A: PDB Molecule: homeobox protein barh-like 1;| PDBTitle: solution structure of the homeobox domain of homeobox protein barh-2 like 1|
Gene28906|819a31fd12f5b275|16|c3a01A_.16.pdb|0.999|34|111|184|2.70|PDB header: gene regulation/dna| Chain: A: PDB Molecule: homeodomain-containing protein;| PDBTitle: crystal structure of aristaless and clawless homeodomains bound to dna|
Gene28906|819a31fd12f5b275|17|d1ig7a_.17.pdb|0.999|44|123|179|2.20|PDB header: transcription/dna| Chain: A: PDB Molecule: homeotic protein msx-1;| PDBTitle: msx-1 homeodomain/dna complex structure|
Gene28906|819a31fd12f5b275|18|d1jgga_.18.pdb|0.999|44|124|180|2.00|PDB header: transcription/dna| Chain: A: PDB Molecule: segmentation protein even-skipped;| PDBTitle: even-skipped homeodomain complexed to at-rich dna|
Gene28906|819a31fd12f5b275|19|d1sana_.19.pdb|0.999|41|128|188|UNK|PDB header: dna binding protein| Chain: A: PDB Molecule: antennapedia protein;| PDBTitle: the des(1-6)antennapedia homeodomain: comparison of the nmr solution2 structure and the dna binding affinity with the intact antennapedia3 homeodomain|
Gene28906|819a31fd12f5b275|20|d1ftza_.20.pdb|0.999|37|121|187|UNK|PDB header: dna-binding| Chain: A: PDB Molecule: fushi tarazu protein;| PDBTitle: nuclear magnetic resonance solution structure of the fushi tarazu2 homeodomain from drosophila and comparison with the antennapedia3 homeodomain|
# Job Description|Job ID|Rank|Template/Model|Confidence|Sequence ID|Qstart|Qend|Resolution|Template Info
Gene37854|5acd143a4f5c261b|1|d1914a1.1.pdb|1|64|4|77|2.53|PDB header: alu domain| Chain: A: PDB Molecule: signal recognition particle 9/14 fusion protein;| PDBTitle: signal recognition particle alu rna binding heterodimer, srp9/14|
Gene37854|5acd143a4f5c261b|2|c1914A_.2.pdb|1|64|4|77|2.53|PDB header: alu domain| Chain: A: PDB Molecule: signal recognition particle 9/14 fusion protein;| PDBTitle: signal recognition particle alu rna binding heterodimer, srp9/14|
Gene37854|5acd143a4f5c261b|3|d1e8oa_.3.pdb|1|61|2|75|3.20|PDB header: alu ribonucleoprotein particle| Chain: A: PDB Molecule: signal recognition particle 9 kda protein;| PDBTitle: core of the alu domain of the mammalian srp|
Gene37854|5acd143a4f5c261b|4|d1euvb_.4.pdb|0.379|11|34|68|1.60|PDB header: hydrolase| Chain: B: PDB Molecule: ubitqutin-like protein smt3;| PDBTitle: x-ray structure of the c-terminal ulp1 protease domain in2 complex with smt3, the yeast ortholog of sumo.|
Gene37854|5acd143a4f5c261b|5|d2qtva2.5.pdb|0.345|35|27|43|2.50|PDB header: protein transport| Chain: A: PDB Molecule: protein transport protein sec23;| PDBTitle: structure of sec23-sar1 complexed with the active fragment of sec31|
Gene37854|5acd143a4f5c261b|6|d1914a2.6.pdb|0.286|25|1|71|2.53|PDB header: alu domain| Chain: A: PDB Molecule: signal recognition particle 9/14 fusion protein;| PDBTitle: signal recognition particle alu rna binding heterodimer, srp9/14|
Gene37854|5acd143a4f5c261b|7|c3imoC_.7.pdb|0.276|29|26|42|1.80|PDB header: unknown function| Chain: C: PDB Molecule: integron cassette protein;| PDBTitle: structure from the mobile metagenome of vibrio cholerae. integron2 cassette protein vch_cass14|
Gene37854|5acd143a4f5c261b|8|d1e8ob_.8.pdb|0.264|22|2|71|3.20|PDB header: alu ribonucleoprotein particle| Chain: B: PDB Molecule: signal recognition particle 14 kda protein;| PDBTitle: core of the alu domain of the mammalian srp|
Gene37854|5acd143a4f5c261b|9|d1wmha_.9.pdb|0.264|15|6|40|1.50|PDB header: transferase/cell cycle| Chain: A: PDB Molecule: protein kinase c, iota type;| PDBTitle: crystal structure of a pb1 domain complex of protein kinase2 c iota and par6 alpha|
Gene37854|5acd143a4f5c261b|10|c2l7qA_.10.pdb|0.255|28|23|47|UNK|PDB header: structural genomics, unknown function| Chain: A: PDB Molecule: conserved protein found in conjugate transposon;| PDBTitle: solution nmr structure of conjugate transposon protein bvu_1572(27-2 141) from bacteroides vulgatus, northeast structural genomics3 consortium target bvr155|
Gene37854|5acd143a4f5c261b|11|c2l3bA_.11.pdb|0.238|24|23|47|UNK|PDB header: structural genomics, unknown function| Chain: A: PDB Molecule: conserved protein found in conjugate transposon;| PDBTitle: solution nmr structure of the bt_0084 lipoprotein from bacteroides2 thetaiotaomicron, northeast structural genomics consortium target3 btr376|
Gene37854|5acd143a4f5c261b|12|c4lbaB_.12.pdb|0.21|12|23|47|1.70|PDB header: structural genomics, unknown function| Chain: B: PDB Molecule: conjugative transposon lipoprotein;| PDBTitle: crystal structure of a conjugative transposon lipoprotein2 (bacegg_03088) from bacteroides eggerthii dsm 20697 at 1.70 a3 resolution|
Gene37854|5acd143a4f5c261b|13|c4zgfA_.13.pdb|0.177|11|28|55|1.00|PDB header: unknown function| Chain: A: PDB Molecule: uncharacterized protein;| PDBTitle: crystal structure of a duf4847 family protein (bvu_2626) from2 bacteroides vulgatus atcc 8482 at 1.00 a resolution|
Gene37854|5acd143a4f5c261b|14|c3v7oB_.14.pdb|0.166|13|35|64|2.25|PDB header: transcription| Chain: B: PDB Molecule: minor nucleoprotein vp30;| PDBTitle: crystal structure of the c-terminal domain of ebola virus vp30 (strain2 reston-89)|
Gene37854|5acd143a4f5c261b|15|c4ew8A_.15.pdb|0.162|19|15|46|2.50|PDB header: transferase| Chain: A: PDB Molecule: sensor protein divl;| PDBTitle: crystal structure of a c-terminal part of tyrosine kinase (divl) from2 caulobacter crescentus cb15 at 2.50 a resolution (psi community3 target, shapiro l.)|
Gene37854|5acd143a4f5c261b|16|c5ycaA_.16.pdb|0.156|13|34|64|1.57|PDB header: membrane protein| Chain: A: PDB Molecule: ubiquitin-like protein smt3,bouquet formation protein 4;| PDBTitle: crystal structure of inner membrane protein bqt4 in complex with lem2|
Gene37854|5acd143a4f5c261b|17|c4g94B_.17.pdb|0.154|24|15|49|2.00|PDB header: dna binding protein| Chain: B: PDB Molecule: orf067;| PDBTitle: g1 orf67 / staphyloccus aureus sigmaa domain 4 complex|
Gene37854|5acd143a4f5c261b|18|c5vlaZ_.18.pdb|0.139|55|2|12|2.40|PDB header: hydrolase| Chain: Z: PDB Molecule: thr-val-phe-thr-ser-trp-glu-glu-tyr-leu-asp-trp-val-met-| PDBTitle: short pcsk9 delta-p' complex with fusion2 peptide|
Gene37854|5acd143a4f5c261b|19|c3pgeA_.19.pdb|0.139|11|33|68|2.80|PDB header: dna binding protein| Chain: A: PDB Molecule: sumo-modified proliferating cell nuclear antigen;| PDBTitle: structure of sumoylated pcna|
Gene37854|5acd143a4f5c261b|20|d2bkfa1.20.pdb|0.118|10|6|40|1.56|PDB header: zinc-finger protein| Chain: A: PDB Molecule: zinc-finger protein nbr1 (next to breast cancer 1);| PDBTitle: structure of the pb1 domain of nbr1|
# Job Description|Job ID|Rank|Template/Model|Confidence|Sequence ID|Qstart|Qend|Resolution|Template Info
Gene41228|71b1438280455e01|1|d1g4ia_.1.pdb|0.999|46|1|76|0.97|PDB header: hydrolase| Chain: A: PDB Molecule: phospholipase a2;| PDBTitle: crystal structure of the bovine pancreatic phospholipase a2 at 0.97a|
Gene41228|71b1438280455e01|2|d1hn4a_.2.pdb|0.999|43|1|75|1.50|PDB header: hydrolase| Chain: A: PDB Molecule: prophospholipase a2;| PDBTitle: prophospholipase a2 dimer complexed with mj33, sulfate, and2 calcium|
Gene41228|71b1438280455e01|3|c5wzmA_.3.pdb|1|44|1|76|2.00|PDB header: hydrolase/inhibitor| Chain: A: PDB Molecule: group iie secretory phospholipase a2;| PDBTitle: crystal structure of human secreted phospholipase a2 group iie|
Gene41228|71b1438280455e01|4|d3p2pa_.4.pdb|0.999|44|1|75|2.10|PDB header: hydrolase(carboxyl ester)| Chain: A: PDB Molecule: phospholipase a2;| PDBTitle: enhanced activity and altered specificity of phospholipase2 a2 by deletion of a surface loop|
Gene41228|71b1438280455e01|5|d1vipa_.5.pdb|0.999|43|1|76|2.20|PDB header: hydrolase| Chain: A: PDB Molecule: phospholipase a2;| PDBTitle: anticoagulant class ii phospholipase a2 from the venom of vipera2 russelli russelli|
Gene41228|71b1438280455e01|6|d1oqsa_.6.pdb|0.999|43|1|76|1.90|PDB header: hydrolase| Chain: A: PDB Molecule: phospholipase a2 rv-7;| PDBTitle: crystal structure of rv4/rv7 complex|
Gene41228|71b1438280455e01|7|d1n28a_.7.pdb|0.999|41|1|76|1.50|PDB header: hydrolase| Chain: A: PDB Molecule: phospholipase a2, membrane associated;| PDBTitle: crystal structure of the h48q mutant of human group iia phospholipase2 a2|
Gene41228|71b1438280455e01|8|c3v9mB_.8.pdb|0.999|41|1|75|1.56|PDB header: hydrolase| Chain: B: PDB Molecule: phospholipase a2 isozyme pa-11;| PDBTitle: phospholipase acii4 from australian king brown snake|
Gene41228|71b1438280455e01|9|c3dihA_.9.pdb|0.999|42|1|75|2.60|PDB header: toxin| Chain: A: PDB Molecule: phospholipase a2 homolog, ammodytin l;| PDBTitle: crystal structure of ammodytin l|
Gene41228|71b1438280455e01|10|d1s8ia_.10.pdb|0.999|42|1|75|1.61|PDB header: hydrolase, toxin| Chain: A: PDB Molecule: phospholipase a2 homolog;| PDBTitle: crystal structure of lys49-phospholipase a2 from agkistrodon2 contortrix laticinctus, second fatty acid free form|
Gene41228|71b1438280455e01|11|d1oz6a_.11.pdb|0.999|42|1|75|2.60|PDB header: hydrolase| Chain: A: PDB Molecule: phospholipase a2;| PDBTitle: x-ray structure of acidic phospholipase a2 from indian saw-2 scaled viper (echis carinatus) with a potent platelet3 aggregation inhibitory activity|
Gene41228|71b1438280455e01|12|d1p7oa_.12.pdb|0.999|37|1|76|2.30|PDB header: hydrolase| Chain: A: PDB Molecule: phospholipase a2;| PDBTitle: crystal structure of phospholipase a2 (mipla4) from micropechis2 ikaheka|
Gene41228|71b1438280455e01|13|d1gmza_.13.pdb|0.999|41|1|76|2.4 |PDB header: hydrolase| Chain: A: PDB Molecule: phospholipase a2;| PDBTitle: crystal structure of the d49 phospholipase a2 piratoxin iii2 from bothrops pirajai.|
Gene41228|71b1438280455e01|14|d1pp2l_.14.pdb|0.999|41|1|76|2.50|PDB header: hydrolase| Chain: L: PDB Molecule: calcium-free phospholipase a2;| PDBTitle: the refined crystal structure of dimeric phospholipase a22 at 2.5 angstroms. access to a shielded catalytic center|
Gene41228|71b1438280455e01|15|d1po8a_.15.pdb|0.999|39|1|75|2.71|PDB header: hydrolase| Chain: A: PDB Molecule: phospholipase a2;| PDBTitle: crystal structure of a complex formed between krait venom2 phospholipase a2 and heptanoic acid at 2.7 a resolution.|
Gene41228|71b1438280455e01|16|d1buna_.16.pdb|0.999|39|1|75|2.45|PDB header: toxin| Chain: A: PDB Molecule: beta2-bungarotoxin;| PDBTitle: structure of beta2-bungarotoxin: potassium channel binding2 by kunitz modules and targeted phospholipase action|
Gene41228|71b1438280455e01|17|d1goda_.17.pdb|0.999|40|1|76|2.80|PDB header: hydrolase| Chain: A: PDB Molecule: protein (phospholipase a2);| PDBTitle: monomeric lys-49 phospholipase a2 homologue isolated from2 the venom of cerrophidion (bothrops) godmani|
Gene41228|71b1438280455e01|18|d1jlta_.18.pdb|0.999|40|1|76|1.40|PDB header: hydrolase| Chain: A: PDB Molecule: phospholipase a2 inhibitor;| PDBTitle: vipoxin complex|
Gene41228|71b1438280455e01|19|d1bjja_.19.pdb|0.997|40|1|76|2.80|PDB header: presynaptic neurotoxin| Chain: A: PDB Molecule: agkistrodotoxin;| PDBTitle: agkistrodotoxin, a phospholipase a2-type presynaptic2 neurotoxin from agkistrodon halys pallas|
Gene41228|71b1438280455e01|20|c2h4cB_.20.pdb|0.999|40|1|75|2.60|PDB header: hydrolase| Chain: B: PDB Molecule: phospholipase a2-ii;| PDBTitle: structure of daboiatoxin (heterodimeric pla2 venom)|
# Job Description|Job ID|Rank|Template/Model|Confidence|Sequence ID|Qstart|Qend|Resolution|Template Info
Gene38135|3eddf22b43e5b47e|1|c4rrpB_.1.pdb|0.984|22|151|486|2.79|PDB header: immune system| Chain: B: PDB Molecule: fab antibody, light chain;| PDBTitle: crystal structure of the fab complexed with antigen asf1p, northeast2 structural genomics consortium (nesg) target pdr16|
Gene38135|3eddf22b43e5b47e|2|c3chnS_.2.pdb|0.987|19|114|481|UNK|PDB header: immune system| Chain: S: PDB Molecule: secretory component;| PDBTitle: solution structure of human secretory iga1|
Gene38135|3eddf22b43e5b47e|3|c6wznA_.3.pdb|0.99|18|60|484|2.50|PDB header: fluorescent protein| Chain: A: PDB Molecule: fluorescent single chain fv chimera;| PDBTitle: crystal structure of a fluorescent single chain fv chimera|
Gene38135|3eddf22b43e5b47e|4|c3chnD_.4.pdb|0.981|17|115|484|UNK|PDB header: immune system| Chain: D: PDB Molecule: ig alpha-1 chain c region;| PDBTitle: solution structure of human secretory iga1|
Gene38135|3eddf22b43e5b47e|5|c6lxwP_.5.pdb|0.98|19|158|484|3.27|PDB header: immune system| Chain: P: PDB Molecule: polymeric immunoglobulin receptor;| PDBTitle: cryo-em structure of human secretory immunoglobulin a in complex with2 the n-terminal domain of spsa|
Gene38135|3eddf22b43e5b47e|6|c5e4iA_.6.pdb|0.958|18|116|484|2.60|PDB header: cell adhesion| Chain: A: PDB Molecule: contactin-5;| PDBTitle: crystal structure of mouse cntn5 ig1-ig4 domains|
Gene38135|3eddf22b43e5b47e|7|c3qs9F_.7.pdb|0.965|19|117|484|7.80|PDB header: cytokine/signaling protein| Chain: F: PDB Molecule: fl cytokine receptor;| PDBTitle: crystal structure of a human flt3 ligand-receptor ternary complex|
Gene38135|3eddf22b43e5b47e|8|c6hygA_.8.pdb|0.972|16|116|496|2.31|PDB header: immune system| Chain: A: PDB Molecule: ighg1 and ighg4 hybrid;| PDBTitle: heteromeric tandem igg4/igg1 fc|
Gene38135|3eddf22b43e5b47e|9|c4liqE_.9.pdb|0.974|13|41|484|2.60|PDB header: immune system| Chain: E: PDB Molecule: macrophage colony-stimulating factor 1 receptor;| PDBTitle: structure of the extracellular domain of human csf-1 receptor in2 complex with the fab fragment of rg7155|
Gene38135|3eddf22b43e5b47e|10|c7jg2E_.10.pdb|0.967|16|158|484|3.30|PDB header: immune system| Chain: E: PDB Molecule: polymeric immunoglobulin receptor;| PDBTitle: secretory immunoglobin a (siga)|
Gene38135|3eddf22b43e5b47e|11|c6grqA_.11.pdb|0.979|16|120|484|3.30|PDB header: immune system| Chain: A: PDB Molecule: paired immunoglobulin-like receptor b;| PDBTitle: paired immunoglobulin-like receptor b (pirb) or leukocyte2 immunoglobulin-like receptor subfamily b member 3 (lilrb3) full3 extracellular domain|
Gene38135|3eddf22b43e5b47e|12|c1hzhK_.12.pdb|0.984|14|115|496|2.70|PDB header: immune system| Chain: K: PDB Molecule: immunoglobulin heavy chain;| PDBTitle: crystal structure of the intact human igg b12 with broad and potent2 activity against primary hiv-1 isolates: a template for hiv vaccine3 design|
Gene38135|3eddf22b43e5b47e|13|c1bihA_.13.pdb|0.976|15|117|484|3.10|PDB header: insect immunity| Chain: A: PDB Molecule: hemolin;| PDBTitle: crystal structure of the insect immune protein hemolin: a new domain2 arrangement with implications for homophilic adhesion|
Gene38135|3eddf22b43e5b47e|14|c1mcoH_.14.pdb|0.971|15|114|484|3.20|PDB header: immunoglobulin| Chain: H: PDB Molecule: igg1 mcg intact antibody (heavy chain);| PDBTitle: three-dimensional structure of a human immunoglobulin with a hinge2 deletion|
Gene38135|3eddf22b43e5b47e|15|c6aedA_.15.pdb|0.979|15|120|491|3.80|PDB header: immune system| Chain: A: PDB Molecule: leukocyte immunoglobulin-like receptor subfamily b member| PDBTitle: crystal structure of the four ig-like domain of2 lilrb2(lir2/ilt4/cd85d)|
Gene38135|3eddf22b43e5b47e|16|c2y23A_.16.pdb|0.956|18|160|484|2.50|PDB header: structural protein| Chain: A: PDB Molecule: myomesin;| PDBTitle: crystal structure of the myomesin domains my9-my11|
Gene38135|3eddf22b43e5b47e|17|c6zqkA_.17.pdb|0.987|13|114|495|2.20|PDB header: antitumor protein| Chain: A: PDB Molecule: 841 heavy chain;| PDBTitle: her2-binding scfv-fab fusion 841|
Gene38135|3eddf22b43e5b47e|18|c7jwbD_.18.pdb|0.972|14|158|484|6.00|PDB header: viral protein/immune system| Chain: D: PDB Molecule: autonomous human heavy chain variable domain;| PDBTitle: sars cov2 spike ectodomain with engineered trimerized vh binder|
Gene38135|3eddf22b43e5b47e|19|c1igyB_.19.pdb|0.969|12|60|484|3.20|PDB header: immunoglobulin| Chain: B: PDB Molecule: igg1 intact antibody mab61.1.3;| PDBTitle: structure of immunoglobulin|
Gene38135|3eddf22b43e5b47e|20|c6jo7A_.20.pdb|0.961|19|20|266|2.40|PDB header: protein binding| Chain: A: PDB Molecule: matrix remodeling-associated protein 8;| PDBTitle: crystal structure of mouse mxra8|
# Job Description|Job ID|Rank|Template/Model|Confidence|Sequence ID|Qstart|Qend|Resolution|Template Info
Gene24222|33bfe8e9068f51a5|1|c3syaA_.1.pdb|1|38|102|431|2.98|PDB header: metal transport| Chain: A: PDB Molecule: g protein-activated inward rectifier potassium channel 2;| PDBTitle: crystal structure of the g protein-gated inward rectifier k+ channel2 girk2 (kir3.2) in complex with sodium and pip2|
Gene24222|33bfe8e9068f51a5|2|c5twvG_.2.pdb|1|35|101|427|6.30|PDB header: transport protein| Chain: G: PDB Molecule: atp-sensitive inward rectifier potassium channel 11;| PDBTitle: cryo-em structure of the pancreatic atp-sensitive k+ channel2 sur1/kir6.2 in the presence of atp and glibenclamide|
Gene24222|33bfe8e9068f51a5|3|c3jycA_.3.pdb|1|36|102|426|3.11|PDB header: metal transport| Chain: A: PDB Molecule: inward-rectifier k+ channel kir2.2;| PDBTitle: crystal structure of the eukaryotic strong inward-rectifier2 k+ channel kir2.2 at 3.1 angstrom resolution|
Gene24222|33bfe8e9068f51a5|4|c7mjpA_.4.pdb|1|34|98|426|4.20|PDB header: transport protein| Chain: A: PDB Molecule: atp-sensitive inward rectifier potassium channel 8;| PDBTitle: vascular katp channel: kir6.1 sur2b propeller-like conformation 2|
Gene24222|33bfe8e9068f51a5|5|c2qksA_.5.pdb|1|33|100|424|2.20|PDB header: metal transport| Chain: A: PDB Molecule: kir3.1-prokaryotic kir channel chimera;| PDBTitle: crystal structure of a kir3.1-prokaryotic kir channel chimera|
Gene24222|33bfe8e9068f51a5|6|c2xkyI_.6.pdb|1|38|101|426|17.20|PDB header: metal transport| Chain: I: PDB Molecule: inward rectifier potassium channel 2;| PDBTitle: single particle analysis of kir2.1nc_4 in negative stain|
Gene24222|33bfe8e9068f51a5|7|c1xl6B_.7.pdb|1|23|101|416|2.85|PDB header: metal transport| Chain: B: PDB Molecule: inward rectifier potassium channel;| PDBTitle: intermediate gating structure 2 of the inwardly rectifying k+ channel2 kirbac3.1|
Gene24222|33bfe8e9068f51a5|8|c7swjB_.8.pdb|1|23|98|403|UNK|PDB header: membrane protein| Chain: B: PDB Molecule: inward rectifier potassium channel;| PDBTitle: kirbac1.1 mutant - i131c|
Gene24222|33bfe8e9068f51a5|9|c2e4fA_.9.pdb|1|35|240|428|2.30|PDB header: transport protein| Chain: A: PDB Molecule: g protein-activated inward rectifier potassium channel 2;| PDBTitle: crystal structure of the cytoplasmic domain of g-protein-gated inward2 rectifier potassium channel kir3.2|
Gene24222|33bfe8e9068f51a5|10|c1u4fD_.10.pdb|1|34|246|426|2.41|PDB header: allergen| Chain: D: PDB Molecule: inward rectifier potassium channel 2;| PDBTitle: crystal structure of cytoplasmic domains of irk1 (kir2.1) channel|
Gene24222|33bfe8e9068f51a5|11|c1p7bB_.11.pdb|1|24|120|411|3.65|PDB header: metal transport| Chain: B: PDB Molecule: integral membrane channel and cytosolic domains;| PDBTitle: crystal structure of an inward rectifier potassium channel|
Gene24222|33bfe8e9068f51a5|12|c2gixC_.12.pdb|1|32|237|426|2.02|PDB header: metal transport| Chain: C: PDB Molecule: inward rectifier potassium channel 2;| PDBTitle: cytoplasmic domain structure of kir2.1 containing andersen's mutation2 r218q and rescue mutation t309k|
Gene24222|33bfe8e9068f51a5|13|d1n9pa_.13.pdb|1|32|240|423|1.80|PDB header: metal transport| Chain: A: PDB Molecule: g protein-activated inward rectifier potassium channel 1;| PDBTitle: crystal structure of the cytoplasmic domain of g-protein activated2 inward rectifier potassium channel 1|
Gene24222|33bfe8e9068f51a5|14|d1xl4a1.14.pdb|1|23|246|412|2.60|PDB header: metal transport| Chain: A: PDB Molecule: inward rectifier potassium channel;| PDBTitle: intermediate gating structure 1 of the inwardly rectifying k+ channel2 kirbac3.1|
Gene24222|33bfe8e9068f51a5|15|d1p7ba1.15.pdb|1|24|245|411|3.65|PDB header: metal transport| Chain: A: PDB Molecule: integral membrane channel and cytosolic domains;| PDBTitle: crystal structure of an inward rectifier potassium channel|
Gene24222|33bfe8e9068f51a5|16|d1xl4a2.16.pdb|0.999|25|116|245|2.60|PDB header: metal transport| Chain: A: PDB Molecule: inward rectifier potassium channel;| PDBTitle: intermediate gating structure 1 of the inwardly rectifying k+ channel2 kirbac3.1|
Gene24222|33bfe8e9068f51a5|17|d1p7ba2.17.pdb|0.999|24|112|244|3.65|PDB header: metal transport| Chain: A: PDB Molecule: integral membrane channel and cytosolic domains;| PDBTitle: crystal structure of an inward rectifier potassium channel|
Gene24222|33bfe8e9068f51a5|18|c3ifxB_.18.pdb|0.988|26|135|247|3.56|PDB header: membrane protein| Chain: B: PDB Molecule: voltage-gated potassium channel;| PDBTitle: crystal structure of the spin-labeled kcsa mutant v48r1|
Gene24222|33bfe8e9068f51a5|19|d2a9ha1.19.pdb|0.991|25|136|247|UNK|PDB header: metal transport, membrane protein| Chain: A: PDB Molecule: voltage-gated potassium channel;| PDBTitle: nmr structural studies of a potassium channel / charybdotoxin complex|
Gene24222|33bfe8e9068f51a5|20|d1r3jc_.20.pdb|0.989|24|138|251|1.90|PDB header: membrane protein| Chain: C: PDB Molecule: voltage-gated potassium channel;| PDBTitle: potassium channel kcsa-fab complex in high concentration of tl+|
# Job Description|Job ID|Rank|Template/Model|Confidence|Sequence ID|Qstart|Qend|Resolution|Template Info
Gene33695|513900a98fbc69ef|1|d1x2na1.1.pdb|0.997|65|332|393|UNK|PDB header: transcription| Chain: A: PDB Molecule: homeobox protein pknox1;| PDBTitle: solution structure of the homeobox domain of human homeobox protein2 pknox1|
Gene33695|513900a98fbc69ef|2|c2dmnA_.2.pdb|0.997|39|327|409|UNK|PDB header: transcription| Chain: A: PDB Molecule: homeobox protein tgif2lx;| PDBTitle: the solution structure of the homeobox domain of human homeobox2 protein tgif2lx|
Gene33695|513900a98fbc69ef|3|c2lk2A_.3.pdb|0.998|33|329|415|UNK|PDB header: transcription| Chain: A: PDB Molecule: homeobox protein tgif1;| PDBTitle: solution nmr structure of homeobox domain (171-248) of human homeobox2 protein tgif1, northeast structural genomics consortium target3 hr4411b|
Gene33695|513900a98fbc69ef|4|d1pufb_.4.pdb|0.997|39|334|403|1.90|PDB header: transcription/dna| Chain: B: PDB Molecule: pre-b-cell leukemia transcription factor-1;| PDBTitle: crystal structure of hoxa9 and pbx1 homeodomains bound to2 dna|
Gene33695|513900a98fbc69ef|5|d1lfup_.5.pdb|0.996|40|334|400|UNK|PDB header: transcription| Chain: P: PDB Molecule: homeobox protein pbx1;| PDBTitle: nmr solution structure of the extended pbx homeodomain bound to dna|
Gene33695|513900a98fbc69ef|6|d2r5yb1.6.pdb|0.996|46|337|393|2.60|PDB header: transcription/dna| Chain: B: PDB Molecule: homeobox protein extradenticle;| PDBTitle: structure of scr/exd complex bound to a consensus hox-exd site|
Gene33695|513900a98fbc69ef|7|d1du6a_.7.pdb|0.996|39|332|393|UNK|PDB header: gene regulation| Chain: A: PDB Molecule: homeobox protein pbx1;| PDBTitle: solution structure of the truncated pbx homeodomain|
Gene33695|513900a98fbc69ef|8|c4egcA_.8.pdb|0.994|41|344|397|1.99|PDB header: transcription/hydrolase| Chain: A: PDB Molecule: maltose-binding periplasmic protein, homeobox protein six1| PDBTitle: crystal structure of mbp-fused human six1 bound to human eya2 eya2 domain|
Gene33695|513900a98fbc69ef|9|d1vnda_.9.pdb|0.994|27|325|404|UNK|PDB header: dna binding protein| Chain: A: PDB Molecule: vnd/nk-2 protein;| PDBTitle: vnd/nk-2 protein (homeodomain), nmr|
Gene33695|513900a98fbc69ef|10|c2kt0A_.10.pdb|0.995|25|314|397|UNK|PDB header: transcription regulation| Chain: A: PDB Molecule: homeobox protein nanog;| PDBTitle: solution structure of human stem cell transcription factor nanog2 homeodomain fragment|
Gene33695|513900a98fbc69ef|11|c2dmtA_.11.pdb|0.996|27|317|393|UNK|PDB header: dna binding protein| Chain: A: PDB Molecule: homeobox protein barh-like 1;| PDBTitle: solution structure of the homeobox domain of homeobox protein barh-2 like 1|
Gene33695|513900a98fbc69ef|12|d1f45b_.12.pdb|0.94|24|103|188|2.80|PDB header: cytokine/cytokine| Chain: B: PDB Molecule: interleukin-12 alpha chain;| PDBTitle: human interleukin-12|
Gene33695|513900a98fbc69ef|13|c2dmsA_.13.pdb|0.996|24|327|409|UNK|PDB header: dna binding protein| Chain: A: PDB Molecule: homeobox protein otx2;| PDBTitle: solution structure of the homeobox domain of homeobox protein otx2|
Gene33695|513900a98fbc69ef|14|c2dmqA_.14.pdb|0.996|24|327|409|UNK|PDB header: dna binding protein| Chain: A: PDB Molecule: lim/homeobox protein lhx9;| PDBTitle: solution structure of the homeobox domain of lim/homeobox protein lhx9|
Gene33695|513900a98fbc69ef|15|d2lfba_.15.pdb|0.993|26|325|400|UNK|PDB header: dna-binding| Chain: A: PDB Molecule: lfb1/hnf1 transcription factor;| PDBTitle: homeodomain from rat liver lfb1/hnf1 transcription factor, nmr, 202 structures|
Gene33695|513900a98fbc69ef|16|d1nk3p_.16.pdb|0.994|30|332|397|UNK|PDB header: dna binding protein/dna| Chain: P: PDB Molecule: homeobox protein vnd;| PDBTitle: vnd/nk-2 homeodomain/dna complex, nmr, minimized average structure|
Gene33695|513900a98fbc69ef|17|c2djnA_.17.pdb|0.994|27|327|399|UNK|PDB header: transcription| Chain: A: PDB Molecule: homeobox protein dlx-5;| PDBTitle: the solution structure of the homeobox domain of human homeobox2 protein dlx-5|
Gene33695|513900a98fbc69ef|18|d1ftta_.18.pdb|0.994|28|333|402|UNK|PDB header: dna binding protein| Chain: A: PDB Molecule: thyroid transcription factor 1 homeodomain;| PDBTitle: thyroid transcription factor 1 homeodomain (rattus norvegicus)|
Gene33695|513900a98fbc69ef|19|c2da3A_.19.pdb|0.995|23|317|399|UNK|PDB header: transcription| Chain: A: PDB Molecule: alpha-fetoprotein enhancer binding protein;| PDBTitle: solution structure of the third homeobox domain of at-binding2 transcription factor 1 (atbf1)|
Gene33695|513900a98fbc69ef|20|d1f43a_.20.pdb|0.994|30|329|392|UNK|PDB header: transcription| Chain: A: PDB Molecule: mating-type protein a-1;| PDBTitle: solution structure of the mata1 homeodomain|
# Job Description|Job ID|Rank|Template/Model|Confidence|Sequence ID|Qstart|Qend|Resolution|Template Info
Gene37070|7851265ec0eee884|1|c5cwsE_.1.pdb|0.393|48|155|175|3.77|PDB header: protein transport| Chain: E: PDB Molecule: nucleoporin nup57;| PDBTitle: crystal structure of the intact chaetomium thermophilum nsp1-nup49-2 nup57 channel nucleoporin heterotrimer bound to its nic96 nuclear3 pore complex attachment site|
Gene37070|7851265ec0eee884|2|c3zn5D_.2.pdb|0.274|31|234|285|2.36|PDB header: viral protein| Chain: D: PDB Molecule: vp16;| PDBTitle: vp16, a capsid protein of bacteriophage p23-77 (vp16-virus-derived)|
Gene37070|7851265ec0eee884|3|d1xmeb2.3.pdb|0.268|71|10|25|2.30|PDB header: oxidoreductase| Chain: B: PDB Molecule: cytochrome c oxidase polypeptide ii;| PDBTitle: structure of recombinant cytochrome ba3 oxidase from thermus2 thermophilus|
Gene37070|7851265ec0eee884|4|c5kxfA_.4.pdb|0.263|20|48|111|2.70|PDB header: rna binding protein| Chain: A: PDB Molecule: flowering time control protein fpa;| PDBTitle: crystal structure of the spoc domain of the arabidopsis flowering2 regulator fpa|
Gene37070|7851265ec0eee884|5|c3pqhB_.5.pdb|0.261|58|116|134|1.30|PDB header: viral protein| Chain: B: PDB Molecule: gene product 138;| PDBTitle: crystal structure of the c-terminal fragment of the bacteriophage2 phi92 membrane-piercing protein gp138|
Gene37070|7851265ec0eee884|6|c6vq6p_.6.pdb|0.229|29|13|33|3.90|PDB header: proton transport| Chain: P: PDB Molecule: | PDBTitle: mammalian v-atpase from rat brain - composite model of rotational2 state 1 bound to adp and sidk (built from focused refinement models)|
Gene37070|7851265ec0eee884|7|c3do6B_.7.pdb|0.225|35|162|252|1.85|PDB header: ligase| Chain: B: PDB Molecule: formate--tetrahydrofolate ligase;| PDBTitle: crystal structure of putative formyltetrahydrofolate synthetase2 (tm1766) from thermotoga maritima at 1.85 a resolution|
Gene37070|7851265ec0eee884|8|c4miwA_.8.pdb|0.213|54|225|237|1.72|PDB header: viral protein, transferase| Chain: A: PDB Molecule: rna-directed rna polymerase l;| PDBTitle: high-resolution structure of the n-terminal endonuclease domain of the2 lassa virus l polymerase|
Gene37070|7851265ec0eee884|9|c7cm3B_.9.pdb|0.204|40|5|19|3.10|PDB header: membrane protein| Chain: B: PDB Molecule: transmembrane protein fam155a;| PDBTitle: cryo-em structure of human nalcn in complex with fam155a|
Gene37070|7851265ec0eee884|10|c4i1tA_.10.pdb|0.2|31|225|237|2.80|PDB header: viral protein| Chain: A: PDB Molecule: rna-directed rna polymerase l;| PDBTitle: crystal structure of the cap-snatching endonuclease from pichinde2 virus|
Gene37070|7851265ec0eee884|11|c2zbkB_.11.pdb|0.198|28|241|294|3.56|PDB header: isomerase| Chain: B: PDB Molecule: type 2 dna topoisomerase 6 subunit b;| PDBTitle: crystal structure of an intact type ii dna topoisomerase:2 insights into dna transfer mechanisms|
Gene37070|7851265ec0eee884|12|c3jsbA_.12.pdb|0.198|54|225|237|2.13|PDB header: rna binding protein| Chain: A: PDB Molecule: rna-directed rna polymerase;| PDBTitle: crystal structure of the n-terminal domain of the lymphocytic2 choriomeningitis virus l protein|
Gene37070|7851265ec0eee884|13|c5t2tB_.13.pdb|0.189|54|225|237|1.97|PDB header: transferase| Chain: B: PDB Molecule: rna-directed rna polymerase l;| PDBTitle: crystal structure of lymphocytic choriomeningitis mammarenavirus2 endonuclease bound to compound l742001|
Gene37070|7851265ec0eee884|14|c5mv0D_.14.pdb|0.186|33|225|239|1.93|PDB header: viral protein| Chain: D: PDB Molecule: l protein;| PDBTitle: structure of an n-terminal domain of a reptarenavirus l protein|
Gene37070|7851265ec0eee884|15|c6s3rK_.15.pdb|0.145|41|31|52|3.50|PDB header: protein transport| Chain: K: PDB Molecule: flagellar biosynthetic protein fliq;| PDBTitle: structure of the flipqr complex from the flagellar type 3 secretion2 system of pseudomonas savastanoi.|
Gene37070|7851265ec0eee884|16|c2q2eB_.16.pdb|0.139|30|241|294|4.00|PDB header: isomerase| Chain: B: PDB Molecule: type 2 dna topoisomerase 6 subunit b;| PDBTitle: crystal structure of the topoisomerase vi holoenzyme from2 methanosarcina mazei|
Gene37070|7851265ec0eee884|17|d2hkja2.17.pdb|0.138|32|241|269|2.00|PDB header: isomerase| Chain: A: PDB Molecule: type ii dna topoisomerase vi subunit b;| PDBTitle: topoisomerase vi-b bound to radicicol|
Gene37070|7851265ec0eee884|18|c7edaM_.18.pdb|0.134|55|218|228|2.78|PDB header: photosynthesis| Chain: M: PDB Molecule: photosystem ii reaction center protein m;| PDBTitle: structure of monomeric photosystem ii|
Gene37070|7851265ec0eee884|19|c1flcB_.19.pdb|0.133|88|154|161|3.20|PDB header: hydrolase| Chain: B: PDB Molecule: haemagglutinin-esterase-fusion glycoprotein;| PDBTitle: x-ray structure of the haemagglutinin-esterase-fusion glycoprotein of2 influenza c virus|
Gene37070|7851265ec0eee884|20|c2k4zA_.20.pdb|0.131|19|97|163|UNK|PDB header: structural genomics, unknown function| Chain: A: PDB Molecule: dsrr;| PDBTitle: solution nmr structure of allochromatium vinosum dsrr: northeast2 structural genomics consortium target op5|
# Job Description|Job ID|Rank|Template/Model|Confidence|Sequence ID|Qstart|Qend|Resolution|Template Info
Gene21353|7e4b2d9241296e55|1|c2ow7A_.1.pdb|1|30|24|1018|1.77|PDB header: hydrolase| Chain: A: PDB Molecule: alpha-mannosidase 2;| PDBTitle: golgi alpha-mannosidase ii complex with (1r,6s,7r,8s)-1-2 thioniabicyclo[4.3.0]nonan-7,8-diol chloride|
Gene21353|7e4b2d9241296e55|2|c1htyA_.2.pdb|1|29|75|1018|1.40|PDB header: hydrolase| Chain: A: PDB Molecule: alpha-mannosidase ii;| PDBTitle: golgi alpha-mannosidase ii|
Gene21353|7e4b2d9241296e55|3|c6b9pA_.3.pdb|1|27|73|1017|2.00|PDB header: hydrolase| Chain: A: PDB Molecule: alpha-mannosidase from canavalia ensiformis (jack bean);| PDBTitle: structure of gh 38 jack bean alpha-mannosidase in complex with a 36-2 valent iminosugar cluster inhibitor|
Gene21353|7e4b2d9241296e55|4|c6lz1B_.4.pdb|1|17|4|1017|3.20|PDB header: hydrolase| Chain: B: PDB Molecule: ams1;| PDBTitle: structure of s.pombe alpha-mannosidase ams1|
Gene21353|7e4b2d9241296e55|5|c7dd9A_.5.pdb|1|17|4|1017|2.40|PDB header: hydrolase| Chain: A: PDB Molecule: alpha-mannosidase,zz-type zinc finger-containing protein| PDBTitle: cryo-em structure of the ams1 and nbr1 complex|
Gene21353|7e4b2d9241296e55|6|c5jm0A_.6.pdb|1|18|4|1017|6.30|PDB header: hydrolase| Chain: A: PDB Molecule: alpha-mannosidase,alpha-mannosidase,alpha-mannosidase;| PDBTitle: structure of the s. cerevisiae alpha-mannosidase 1|
Gene21353|7e4b2d9241296e55|7|c3lvtA_.7.pdb|1|18|78|1017|2.55|PDB header: hydrolase| Chain: A: PDB Molecule: glycosyl hydrolase, family 38;| PDBTitle: the crystal structure of a protein in the glycosyl hydrolase family 382 from enterococcus faecalis to 2.55a|
Gene21353|7e4b2d9241296e55|8|c2wyhA_.8.pdb|1|16|73|1017|1.90|PDB header: hydrolase| Chain: A: PDB Molecule: alpha-mannosidase;| PDBTitle: structure of the streptococcus pyogenes family gh38 alpha-2 mannosidase|
Gene21353|7e4b2d9241296e55|9|d3bvua3.9.pdb|1|34|25|415|1.12|PDB header: hydrolase| Chain: A: PDB Molecule: alpha-mannosidase 2;| PDBTitle: golgi mannosidase ii d204a catalytic nucleophile mutant complex with2 methyl(alpha-d-mannopyranosyl)-(1->3)-s-[(alpha-d-mannopyranosyl)-(1-3 >6)]-alpha-d-mannopyranoside|
Gene21353|7e4b2d9241296e55|10|d3bvua2.10.pdb|1|26|557|1018|1.12|PDB header: hydrolase| Chain: A: PDB Molecule: alpha-mannosidase 2;| PDBTitle: golgi mannosidase ii d204a catalytic nucleophile mutant complex with2 methyl(alpha-d-mannopyranosyl)-(1->3)-s-[(alpha-d-mannopyranosyl)-(1-3 >6)]-alpha-d-mannopyranoside|
Gene21353|7e4b2d9241296e55|11|c1o7dA_.11.pdb|1|30|69|369|2.70|PDB header: hydrolase| Chain: A: PDB Molecule: lysosomal alpha-mannosidase;| PDBTitle: the structure of the bovine lysosomal a-mannosidase suggests a novel2 mechanism for low ph activation|
Gene21353|7e4b2d9241296e55|12|c7e1yC_.12.pdb|0.991|15|77|621|2.90|PDB header: hydrolase| Chain: C: PDB Molecule: glycoside hydrolase, family 57;| PDBTitle: staphylothermus marinus amylopullulanase -smapu|
Gene21353|7e4b2d9241296e55|13|c5wu7A_.13.pdb|0.992|17|78|513|2.31|PDB header: hydrolase| Chain: A: PDB Molecule: uncharacterized protein;| PDBTitle: crystal structure of gh57-type branching enzyme from hyperthermophilic2 archaeon pyrococcus horikoshii|
Gene21353|7e4b2d9241296e55|14|c1ufaA_.14.pdb|0.991|16|78|526|2.20|PDB header: structural genomics, unknown function| Chain: A: PDB Molecule: tt1467 protein;| PDBTitle: crystal structure of tt1467 from thermus thermophilus hb8|
Gene21353|7e4b2d9241296e55|15|c1o7dD_.15.pdb|1|24|639|907|2.70|PDB header: hydrolase| Chain: D: PDB Molecule: lysosomal alpha-mannosidase;| PDBTitle: the structure of the bovine lysosomal a-mannosidase suggests a novel2 mechanism for low ph activation|
Gene21353|7e4b2d9241296e55|16|c3n92A_.16.pdb|0.991|15|78|516|2.89|PDB header: transferase| Chain: A: PDB Molecule: alpha-amylase, gh57 family;| PDBTitle: crystal structure of tk1436, a gh57 branching enzyme from2 hyperthermophilic archaeon thermococcus kodakaraensis, in complex3 with glucose|
Gene21353|7e4b2d9241296e55|17|c2b5dX_.17.pdb|0.995|14|78|515|2.20|PDB header: hydrolase| Chain: X: PDB Molecule: alpha-amylase;| PDBTitle: crystal structure of the novel alpha-amylase amyc from thermotoga2 maritima|
Gene21353|7e4b2d9241296e55|18|c1k1yA_.18.pdb|0.999|14|76|514|2.40|PDB header: transferase| Chain: A: PDB Molecule: 4-alpha-glucanotransferase;| PDBTitle: crystal structure of thermococcus litoralis 4-alpha-glucanotransferase2 complexed with acarbose|
Gene21353|7e4b2d9241296e55|19|d1k1xa3.19.pdb|1|16|76|437|2.40|PDB header: transferase| Chain: A: PDB Molecule: 4-alpha-glucanotransferase;| PDBTitle: crystal structure of 4-alpha-glucanotransferase from thermococcus2 litoralis|
Gene21353|7e4b2d9241296e55|20|c3qbuD_.20.pdb|0.967|14|87|394|2.57|PDB header: hydrolase| Chain: D: PDB Molecule: putative uncharacterized protein;| PDBTitle: crystal structure of putative peptidoglycan deactelyase (hp0310) from2 helicobacter pylori|
# Job Description|Job ID|Rank|Template/Model|Confidence|Sequence ID|Qstart|Qend|Resolution|Template Info
Gene27806|c6c5079373f95afd|1|c4g50A_.1.pdb|1|30|1|184|1.75|PDB header: isomerase, protein binding| Chain: A: PDB Molecule: ubiquitin-like protein smt3, peptidyl-prolyl cis-trans| PDBTitle: crystal structure of a smt fusion peptidyl-prolyl cis-trans isomerase2 with surface mutation d44g from burkholderia pseudomallei complexed3 with cj168|
Gene27806|c6c5079373f95afd|2|c2mphA_.2.pdb|1|32|38|184|UNK|PDB header: isomerase| Chain: A: PDB Molecule: peptidyl-prolyl cis-trans isomerase fkbp3;| PDBTitle: solution structure of human fk506 binding protein 25|
Gene27806|c6c5079373f95afd|3|c1q6uA_.3.pdb|1|27|3|187|2.45|PDB header: isomerase| Chain: A: PDB Molecule: fkbp-type peptidyl-prolyl cis-trans isomerase fkpa;| PDBTitle: crystal structure of fkpa from escherichia coli|
Gene27806|c6c5079373f95afd|4|d1q6ha_.4.pdb|1|27|2|184|1.97|PDB header: isomerase| Chain: A: PDB Molecule: fkbp-type peptidyl-prolyl cis-trans isomerase fkpa;| PDBTitle: crystal structure of a truncated form of fkpa from escherichia coli|
Gene27806|c6c5079373f95afd|5|c3jymA_.5.pdb|1|26|5|187|2.28|PDB header: isomerase| Chain: A: PDB Molecule: fk506-binding protein (fkbp) from wheat;| PDBTitle: crystal structure of the 3 fkbp domains of wheat fkbp73|
Gene27806|c6c5079373f95afd|6|c2ke0A_.6.pdb|1|38|59|184|UNK|PDB header: isomerase| Chain: A: PDB Molecule: peptidyl-prolyl cis-trans isomerase;| PDBTitle: solution structure of peptidyl-prolyl cis-trans isomerase from2 burkholderia pseudomallei|
Gene27806|c6c5079373f95afd|7|d1fd9a_.7.pdb|1|25|2|187|2.41|PDB header: isomerase| Chain: A: PDB Molecule: protein (macrophage infectivity potentiator protein);| PDBTitle: crystal structure of the macrophage infectivity potentiator protein2 (mip) a major virulence factor from legionella pneumophila|
Gene27806|c6c5079373f95afd|8|c2pbcD_.8.pdb|1|42|79|187|1.80|PDB header: isomerase| Chain: D: PDB Molecule: fk506-binding protein 2;| PDBTitle: fk506-binding protein 2|
Gene27806|c6c5079373f95afd|9|d1r9ha_.9.pdb|1|36|61|184|1.80|PDB header: isomerase| Chain: A: PDB Molecule: fk506 binding protein family;| PDBTitle: structural genomics of c.elegans: fkbp-type peptidylprolyl isomerase|
Gene27806|c6c5079373f95afd|10|c2lgoA_.10.pdb|1|36|62|184|UNK|PDB header: isomerase| Chain: A: PDB Molecule: fkbp;| PDBTitle: solution nmr structure of a fkbp-type peptidyl-prolyl cis-trans2 isomerase from giardia lamblia, seattle structural genomics center3 for infectious disease target gilaa.00840.a|
Gene27806|c6c5079373f95afd|11|d1q1ca1.11.pdb|1|34|61|187|1.90|PDB header: isomerase| Chain: A: PDB Molecule: fk506-binding protein 4;| PDBTitle: crystal structure of n(1-260) of human fkbp52|
Gene27806|c6c5079373f95afd|12|d1pbka_.12.pdb|1|35|71|185|2.50|PDB header: isomerase| Chain: A: PDB Molecule: fkbp25;| PDBTitle: homologous domain of human fkbp25|
Gene27806|c6c5079373f95afd|13|c4mspB_.13.pdb|1|35|76|197|1.90|PDB header: isomerase| Chain: B: PDB Molecule: peptidyl-prolyl cis-trans isomerase fkbp14;| PDBTitle: crystal structure of human peptidyl-prolyl cis-trans isomerase fkbp222 (aka fkbp14) containing two ef-hand motifs|
Gene27806|c6c5079373f95afd|14|c5hwbA_.14.pdb|1|36|69|187|2.31|PDB header: isomerase| Chain: A: PDB Molecule: fk506-binding protein 1a;| PDBTitle: aspergillus fumigatus fkbp12 apo protein in p212121 space group|
Gene27806|c6c5079373f95afd|15|c1rouA_.15.pdb|1|34|61|185|UNK|PDB header: rotamase (isomerase)| Chain: A: PDB Molecule: fkbp59-i;| PDBTitle: structure of fkbp59-i, the n-terminal domain of a 59 kda fk506-binding2 protein, nmr, 22 structures|
Gene27806|c6c5079373f95afd|16|c1q1cA_.16.pdb|1|35|66|186|1.90|PDB header: isomerase| Chain: A: PDB Molecule: fk506-binding protein 4;| PDBTitle: crystal structure of n(1-260) of human fkbp52|
Gene27806|c6c5079373f95afd|17|d1u79a_.17.pdb|1|34|63|185|1.85|PDB header: isomerase| Chain: A: PDB Molecule: fkbp-type peptidyl-prolyl cis-trans isomerase 3;| PDBTitle: crystal structure of atfkbp13|
Gene27806|c6c5079373f95afd|18|c3jxvA_.18.pdb|1|32|58|187|2.08|PDB header: isomerase| Chain: A: PDB Molecule: 70 kda peptidyl-prolyl isomerase;| PDBTitle: crystal structure of the 3 fkbp domains of wheat fkbp73|
Gene27806|c6c5079373f95afd|19|c4dipD_.19.pdb|1|34|66|187|1.82|PDB header: isomerase| Chain: D: PDB Molecule: peptidyl-prolyl cis-trans isomerase fkbp14;| PDBTitle: crystal structure of human peptidyl-prolyl cis-trans isomerase fkbp14|
Gene27806|c6c5079373f95afd|20|c3o5fA_.20.pdb|1|32|57|185|1.65|PDB header: isomerase| Chain: A: PDB Molecule: peptidyl-prolyl cis-trans isomerase fkbp5;| PDBTitle: fk1 domain of fkbp51, crystal form vii|
# Job Description|Job ID|Rank|Template/Model|Confidence|Sequence ID|Qstart|Qend|Resolution|Template Info
Gene38115|efd37e3cf07f6d19|1|c5e6mA_.1.pdb|0.945|55|74|106|2.93|PDB header: ligase/rna| Chain: A: PDB Molecule: glycine--trna ligase;| PDBTitle: crystal structure of human wild type glyrs bound with trnagly|
Gene38115|efd37e3cf07f6d19|2|c4kr3A_.2.pdb|0.93|55|74|106|3.23|PDB header: ligase/rna| Chain: A: PDB Molecule: glycine--trna ligase;| PDBTitle: glycyl-trna synthetase mutant e71g in complex with trna-gly|
Gene38115|efd37e3cf07f6d19|3|c2pmfA_.3.pdb|0.846|55|74|102|2.85|PDB header: ligase| Chain: A: PDB Molecule: glycyl-trna synthetase;| PDBTitle: the crystal structure of a human glycyl-trna synthetase mutant|
Gene38115|efd37e3cf07f6d19|4|d1yt3a2.4.pdb|0.71|30|52|97|1.60|PDB header: hydrolase,translation| Chain: A: PDB Molecule: ribonuclease d;| PDBTitle: crystal structure of escherichia coli rnase d, an2 exoribonuclease involved in structured rna processing|
Gene38115|efd37e3cf07f6d19|5|c4kqeA_.5.pdb|0.682|55|74|102|2.74|PDB header: ligase| Chain: A: PDB Molecule: glycine--trna ligase;| PDBTitle: the mutant structure of the human glycyl-trna synthetase e71g|
Gene38115|efd37e3cf07f6d19|6|c2ko4A_.6.pdb|0.558|39|1|30|UNK|PDB header: transcription| Chain: A: PDB Molecule: mediator of rna polymerase ii transcription subunit 15;| PDBTitle: complex structure of the activation domain of gcn4 bound to the2 mediator co-activator domain of gal11/med15|
Gene38115|efd37e3cf07f6d19|7|d1jnra1.7.pdb|0.447|23|45|99|1.60|PDB header: oxidoreductase| Chain: A: PDB Molecule: adenylylsulfate reductase;| PDBTitle: structure of adenylylsulfate reductase from the hyperthermophilic2 archaeoglobus fulgidus at 1.6 resolution|
Gene38115|efd37e3cf07f6d19|8|c6xp5H_.8.pdb|0.353|21|66|107|4.20|PDB header: transcription| Chain: H: PDB Molecule: mediator of rna polymerase ii transcription subunit 8;| PDBTitle: head-middle module of mediator|
Gene38115|efd37e3cf07f6d19|9|c2k5cA_.9.pdb|0.316|54|25|37|UNK|PDB header: metal binding protein| Chain: A: PDB Molecule: uncharacterized protein pf0385;| PDBTitle: nmr structure for pf0385|
Gene38115|efd37e3cf07f6d19|10|d1neka1.10.pdb|0.303|10|64|94|2.60|PDB header: oxidoreductase/electron transport| Chain: A: PDB Molecule: succinate dehydrogenase flavoprotein subunit;| PDBTitle: complex ii (succinate dehydrogenase) from e. coli with2 ubiquinone bound|
Gene38115|efd37e3cf07f6d19|11|c2yfvC_.11.pdb|0.232|29|88|104|2.32|PDB header: cell cycle| Chain: C: PDB Molecule: scm3;| PDBTitle: the heterotrimeric complex of kluyveromyces lactis scm3, cse4 and h4|
Gene38115|efd37e3cf07f6d19|12|c6cfzG_.12.pdb|0.221|35|21|58|4.50|PDB header: nuclear protein| Chain: G: PDB Molecule: hsk3;| PDBTitle: structure of the dash/dam1 complex shows its role at the yeast2 kinetochore-microtubule interface|
Gene38115|efd37e3cf07f6d19|13|c5j0jC_.13.pdb|0.218|48|47|75|2.26|PDB header: de novo protein| Chain: C: PDB Molecule: designed protein 2l6hc3_6;| PDBTitle: de novo design of protein homo-oligomers with modular hydrogen bond2 network-mediated specificity|
Gene38115|efd37e3cf07f6d19|14|d2bs2a1.14.pdb|0.204|21|66|94|1.78|PDB header: oxidoreductase| Chain: A: PDB Molecule: quinol-fumarate reductase flavoprotein subunit a;| PDBTitle: quinol:fumarate reductase from wolinella succinogenes|
Gene38115|efd37e3cf07f6d19|15|d1r2aa_.15.pdb|0.192|23|59|89|UNK|PDB header: transferase| Chain: A: PDB Molecule: protein (camp-dependent protein kinase type ii regulatory| PDBTitle: the molecular basis for protein kinase a anchoring revealed by2 solution nmr|
Gene38115|efd37e3cf07f6d19|16|c4gwpC_.16.pdb|0.183|19|66|107|4.20|PDB header: transcription| Chain: C: PDB Molecule: mediator of rna polymerase ii transcription subunit 8;| PDBTitle: structure of the mediator head module from s. cerevisiae|
Gene38115|efd37e3cf07f6d19|17|c4h63H_.17.pdb|0.178|17|66|107|3.40|PDB header: transcription| Chain: H: PDB Molecule: mediator of rna polymerase ii transcription subunit 8;| PDBTitle: structure of the schizosaccharomyces pombe mediator head module|
Gene38115|efd37e3cf07f6d19|18|c5x1eF_.18.pdb|0.172|55|76|86|2.00|PDB header: protein transport| Chain: F: PDB Molecule: icmo (dotl);| PDBTitle: structure of dotl(656-783)-icms-icmw derived from legionella2 pneumophila|
Gene38115|efd37e3cf07f6d19|19|d1kf6a1.19.pdb|0.15|17|66|94|2.70|PDB header: oxidoreductase| Chain: A: PDB Molecule: fumarate reductase flavoprotein;| PDBTitle: e. coli quinol-fumarate reductase with bound inhibitor hqno|
Gene38115|efd37e3cf07f6d19|20|d1chua1.20.pdb|0.135|24|61|94|2.20|PDB header: flavoenzyme| Chain: A: PDB Molecule: protein (l-aspartate oxidase);| PDBTitle: structure of l-aspartate oxidase: implications for the2 succinate dehydrogenase/ fumarate reducatse family|
# Job Description|Job ID|Rank|Template/Model|Confidence|Sequence ID|Qstart|Qend|Resolution|Template Info
Gene14885|32fa21eb76f45ceb|1|c7oi8q_.1.pdb|1|27|81|227|3.50|PDB header: ribosome| Chain: Q: PDB Molecule: 39s ribosomal protein l19, mitochondrial;| PDBTitle: cryo-em structure of late human 39s mitoribosome assembly2 intermediates, state 3a|
Gene14885|32fa21eb76f45ceb|2|c4v1av_.2.pdb|1|27|82|194|3.40|PDB header: ribosome| Chain: V: PDB Molecule: | PDBTitle: structure of the large subunit of the mammalian mitoribosome, part 22 of 2|
Gene14885|32fa21eb76f45ceb|3|c1vw4b_.3.pdb|0.948|16|149|192|3.20|PDB header: ribosome| Chain: B: PDB Molecule: | PDBTitle: structure of the yeast mitochondrial large ribosomal subunit|
Gene14885|32fa21eb76f45ceb|4|c5c3lA_.4.pdb|0.521|12|111|224|2.90|PDB header: transport protein| Chain: A: PDB Molecule: nup54;| PDBTitle: structure of the metazoan nup62.nup58.nup54 nucleoporin complex.|
Gene14885|32fa21eb76f45ceb|5|d1nera_.5.pdb|0.52|31|106|118|UNK|PDB header: dna binding protein| Chain: A: PDB Molecule: dna-binding protein ner;| PDBTitle: solution structure of the mu ner protein by multidimensional nmr|
Gene14885|32fa21eb76f45ceb|6|c7e1yC_.6.pdb|0.313|9|94|142|2.90|PDB header: hydrolase| Chain: C: PDB Molecule: glycoside hydrolase, family 57;| PDBTitle: staphylothermus marinus amylopullulanase -smapu|
Gene14885|32fa21eb76f45ceb|7|c5t58B_.7.pdb|0.243|7|105|175|3.21|PDB header: cell cycle| Chain: B: PDB Molecule: klla0e05809p;| PDBTitle: structure of the mind complex shows a regulatory focus of yeast2 kinetochore assembly|
Gene14885|32fa21eb76f45ceb|8|c2wgbB_.8.pdb|0.237|20|98|122|2.00|PDB header: transcription| Chain: B: PDB Molecule: tetr family transcriptional repressor lfrr;| PDBTitle: crystal structure of the tetr-like transcriptional2 regulator lfrr from mycobacterium smegmatis|
Gene14885|32fa21eb76f45ceb|9|c5djoB_.9.pdb|0.225|16|155|212|1.74|PDB header: transport protein| Chain: B: PDB Molecule: kinesin-like protein;| PDBTitle: crystal structure of the cc1-fha tandem of kinesin-3 kif13a|
Gene14885|32fa21eb76f45ceb|10|c2c5iT_.10.pdb|0.196|18|123|179|2.3 |PDB header: protein transport| Chain: T: PDB Molecule: t-snare affecting a late golgi compartment| PDBTitle: n-terminal domain of tlg1 complexed with n-terminus of2 vps51 in distorted conformation|
Gene14885|32fa21eb76f45ceb|11|c6zcer_.11.pdb|0.194|35|97|113|5.30|PDB header: ribosome| Chain: R: PDB Molecule: 40s ribosomal protein s16-a;| PDBTitle: structure of a yeast abce1-bound 43s pre-initiation complex|
Gene14885|32fa21eb76f45ceb|12|c1y4cA_.12.pdb|0.188|7|135|253|1.90|PDB header: de novo protein| Chain: A: PDB Molecule: maltose binding protein fused with designed helical| PDBTitle: designed helical protein fusion mbp|
Gene14885|32fa21eb76f45ceb|13|c6v92R_.13.pdb|0.185|13|135|197|20.00|PDB header: gene regulation/dna| Chain: R: PDB Molecule: nuclear protein sth1/nps1;| PDBTitle: rsc-ncp|
Gene14885|32fa21eb76f45ceb|14|c4cg4D_.14.pdb|0.166|11|152|242|2.40|PDB header: actin-binding protein| Chain: D: PDB Molecule: pyrin;| PDBTitle: crystal structure of the chs-b30.2 domains of trim20|
Gene14885|32fa21eb76f45ceb|15|c6mtkA_.15.pdb|0.157|12|114|205|2.00|PDB header: ligase| Chain: A: PDB Molecule: tryptophanyl-trna synthetase;| PDBTitle: crystal structure of tryptophanyl-trna synthetase from elizabethkingia2 anophelis nuhp1|
Gene14885|32fa21eb76f45ceb|16|c3fiwB_.16.pdb|0.156|28|98|122|2.20|PDB header: transcription regulator| Chain: B: PDB Molecule: putative tetr-family transcriptional regulator;| PDBTitle: structure of sco0253, a tetr-family transcriptional regulator from2 streptomyces coelicolor|
Gene14885|32fa21eb76f45ceb|17|c2ejaB_.17.pdb|0.153|19|98|125|1.90|PDB header: lyase| Chain: B: PDB Molecule: uroporphyrinogen decarboxylase;| PDBTitle: crystal structure of uroporphyrinogen decarboxylase from2 aquifex aeolicus|
Gene14885|32fa21eb76f45ceb|18|c1k1yA_.18.pdb|0.149|20|78|142|2.40|PDB header: transferase| Chain: A: PDB Molecule: 4-alpha-glucanotransferase;| PDBTitle: crystal structure of thermococcus litoralis 4-alpha-glucanotransferase2 complexed with acarbose|
Gene14885|32fa21eb76f45ceb|19|d12asa_.19.pdb|0.141|18|67|83|2.20|PDB header: ligase| Chain: A: PDB Molecule: asparagine synthetase;| PDBTitle: asparagine synthetase mutant c51a, c315a complexed with l-asparagine2 and amp|
Gene14885|32fa21eb76f45ceb|20|c2kygC_.20.pdb|0.131|35|105|121|UNK|PDB header: protein binding| Chain: C: PDB Molecule: protein cbfa2t1;| PDBTitle: structure of the aml1-eto nervy domain - pka(riia) complex and its2 contribution to aml1-eto activity|
# Job Description|Job ID|Rank|Template/Model|Confidence|Sequence ID|Qstart|Qend|Resolution|Template Info
Gene16630|feb4b64c43b34918|1|c3a5tB_.1.pdb|0.993|38|46|113|2.80|PDB header: transcription regulator/dna| Chain: B: PDB Molecule: transcription factor mafg;| PDBTitle: crystal structure of mafg-dna complex|
Gene16630|feb4b64c43b34918|2|c2wt7B_.2.pdb|0.994|34|46|118|2.30|PDB header: transcription| Chain: B: PDB Molecule: transcription factor mafb;| PDBTitle: crystal structure of the bzip heterodimeric complex mafb:cfos bound to2 dna|
Gene16630|feb4b64c43b34918|3|c6iakE_.3.pdb|0.994|37|53|119|3.95|PDB header: transcription| Chain: E: PDB Molecule: uncharacterized protein;| PDBTitle: the crystal structure of the chicken creb3 bzip|
Gene16630|feb4b64c43b34918|4|c1dh3A_.4.pdb|0.991|48|57|106|3.00|PDB header: transcription/dna| Chain: A: PDB Molecule: transcription factor creb;| PDBTitle: crystal structure of a creb bzip-cre complex reveals the basis for2 creb faimly selective dimerization and dna binding|
Gene16630|feb4b64c43b34918|5|c5zk1A_.5.pdb|0.991|46|57|108|3.05|PDB header: transcription/dna| Chain: A: PDB Molecule: cyclic amp-responsive element-binding protein 1;| PDBTitle: crystal structure of the crtc2(semet)-creb-cre complex|
Gene16630|feb4b64c43b34918|6|c1fosF_.6.pdb|0.992|36|60|115|3.05|PDB header: transcription/dna| Chain: F: PDB Molecule: c-jun proto-oncogene protein;| PDBTitle: two human c-fos:c-jun:dna complexes|
Gene16630|feb4b64c43b34918|7|c1gd2G_.7.pdb|0.994|30|55|118|2.00|PDB header: transcription/dna| Chain: G: PDB Molecule: transcription factor pap1;| PDBTitle: crystal structure of bzip transcription factor pap1 bound2 to dna|
Gene16630|feb4b64c43b34918|8|c1t2kD_.8.pdb|0.993|31|57|115|3.00|PDB header: transcription/dna| Chain: D: PDB Molecule: cyclic-amp-dependent transcription factor atf-2;| PDBTitle: structure of the dna binding domains of irf3, atf-2 and jun bound to2 dna|
Gene16630|feb4b64c43b34918|9|c5fiyE_.9.pdb|0.903|24|56|126|3.00|PDB header: apoptosis| Chain: E: PDB Molecule: prkc apoptosis wt1 regulator protein;| PDBTitle: crystal structure of coiled coil domain of pawr|
Gene16630|feb4b64c43b34918|10|c1fosE_.10.pdb|0.992|28|57|114|3.05|PDB header: transcription/dna| Chain: E: PDB Molecule: p55-c-fos proto-oncogene protein;| PDBTitle: two human c-fos:c-jun:dna complexes|
Gene16630|feb4b64c43b34918|11|c1ysaD_.11.pdb|0.991|30|55|108|2.90|PDB header: transcription/dna| Chain: D: PDB Molecule: protein (gcn4);| PDBTitle: the gcn4 basic region leucine zipper binds dna as a dimer2 of uninterrupted alpha helices: crystal structure of the3 protein-dna complex|
Gene16630|feb4b64c43b34918|12|c5oi7A_.12.pdb|0.938|23|57|125|1.67|PDB header: protein binding| Chain: A: PDB Molecule: centrosomal protein of 85 kda;| PDBTitle: human cep85 - coiled coil domain 4|
Gene16630|feb4b64c43b34918|13|c6znmX_.13.pdb|0.914|21|54|126|4.10|PDB header: structural protein| Chain: X: PDB Molecule: bicd family-like cargo adapter 1,bicd family-like cargo| PDBTitle: the pointed end complex of dynactin bound to bicdr1|
Gene16630|feb4b64c43b34918|14|c1ci6A_.14.pdb|0.991|27|64|118|2.60|PDB header: transcription| Chain: A: PDB Molecule: transcription factor atf-4;| PDBTitle: transcription factor atf4-c/ebp beta bzip heterodimer|
Gene16630|feb4b64c43b34918|15|c2w6aB_.15.pdb|0.931|33|77|119|1.40|PDB header: signaling protein| Chain: B: PDB Molecule: arf gtpase-activating protein git1;| PDBTitle: x-ray structure of the dimeric git1 coiled-coil domain|
Gene16630|feb4b64c43b34918|16|c2e43A_.16.pdb|0.992|24|56|113|2.10|PDB header: transcription/dna| Chain: A: PDB Molecule: ccaat/enhancer-binding protein beta;| PDBTitle: crystal structure of c/ebpbeta bzip homodimer k269a mutant bound to a2 high affinity dna fragment|
Gene16630|feb4b64c43b34918|17|c5dolB_.17.pdb|0.968|27|78|128|2.70|PDB header: replication| Chain: B: PDB Molecule: initiation-control protein yaba;| PDBTitle: crystal structure of yaba amino-terminal domain from bacillus subtilis|
Gene16630|feb4b64c43b34918|18|c2c9lZ_.18.pdb|0.95|29|60|104|2.25|PDB header: viral protein| Chain: Z: PDB Molecule: bzlf1 trans-activator protein;| PDBTitle: structure of the epstein-barr virus zebra protein|
Gene16630|feb4b64c43b34918|19|c6znmx_.19.pdb|0.949|21|67|128|4.10|PDB header: structural protein| Chain: X: PDB Molecule: bicd family-like cargo adapter 1,bicd family-like cargo| PDBTitle: the pointed end complex of dynactin bound to bicdr1|
Gene16630|feb4b64c43b34918|20|c2oqqB_.20.pdb|0.962|33|78|116|2.00|PDB header: transcription| Chain: B: PDB Molecule: transcription factor hy5;| PDBTitle: crystal structure of hy5 leucine zipper homodimer from arabidopsis2 thaliana|
# Job Description|Job ID|Rank|Template/Model|Confidence|Sequence ID|Qstart|Qend|Resolution|Template Info
Gene150587|ce823febe126c6c3|1|c5wjqD_.1.pdb|1|23|2157|2492|2.79|PDB header: gene regulation/dna| Chain: D: PDB Molecule: zinc finger protein 568;| PDBTitle: mousezfp568-znf2-11 in complex with dna|
Gene150587|ce823febe126c6c3|2|c5v3jF_.2.pdb|1|23|2160|2493|2.06|PDB header: transferase/dna| Chain: F: PDB Molecule: zinc finger protein 568;| PDBTitle: mousezfp568-znf1-10 in complex with dna|
Gene150587|ce823febe126c6c3|3|c5v3gD_.3.pdb|0.999|23|2297|2492|2.42|PDB header: transferase/dna| Chain: D: PDB Molecule: pr domain zinc finger protein 9;| PDBTitle: prdm9-allele-c znf8-13|
Gene150587|ce823febe126c6c3|4|c3ov0A_.4.pdb|0.949|14|2154|2474|3.20|PDB header: electron transport| Chain: A: PDB Molecule: cytochrome c family protein;| PDBTitle: structure of dodecaheme cytochrome c gsu1996|
Gene150587|ce823febe126c6c3|5|c5yelB_.5.pdb|0.999|21|2271|2491|2.96|PDB header: dna binding protein/dna| Chain: B: PDB Molecule: transcriptional repressor ctcf;| PDBTitle: crystal structure of ctcf zfs6-11-gb7cse|
Gene150587|ce823febe126c6c3|6|c5undA_.6.pdb|0.999|20|2298|2492|2.55|PDB header: transcription/dna| Chain: A: PDB Molecule: transcriptional repressor ctcf;| PDBTitle: crystal structure of ctcf(znf 4-10) with 28-mer dna|
Gene150587|ce823febe126c6c3|7|c5t0uD_.7.pdb|0.999|19|2273|2492|3.20|PDB header: transcription regulator/dna| Chain: D: PDB Molecule: transcriptional repressor ctcf;| PDBTitle: ctcf znf2-7 and dna complex structure|
Gene150587|ce823febe126c6c3|8|c2i13A_.8.pdb|0.999|21|2282|2491|1.96|PDB header: dna binding protein/dna| Chain: A: PDB Molecule: aart;| PDBTitle: aart, a six finger zinc finger designed to recognize ann triplets|
Gene150587|ce823febe126c6c3|9|c5yefJ_.9.pdb|0.999|19|2300|2491|2.81|PDB header: dna binding protein/dna| Chain: J: PDB Molecule: transcriptional repressor ctcf;| PDBTitle: crystal structure of ctcf zfs2-8-hs5-1ae|
Gene150587|ce823febe126c6c3|10|c5undB_.10.pdb|0.999|20|2298|2466|2.55|PDB header: transcription/dna| Chain: B: PDB Molecule: transcriptional repressor ctcf;| PDBTitle: crystal structure of ctcf(znf 4-10) with 28-mer dna|
Gene150587|ce823febe126c6c3|11|c6ml4A_.11.pdb|0.999|20|2185|2327|1.48|PDB header: transcription/dna| Chain: A: PDB Molecule: zinc finger and btb domain-containing protein 24;| PDBTitle: btb24 zinc fingers 4-8 with 19+1mer dna oligonucleotide (sequence 3)|
Gene150587|ce823febe126c6c3|12|c2gliA_.12.pdb|0.997|18|2186|2393|2.60|PDB header: transcription/dna| Chain: A: PDB Molecule: protein (five-finger gli);| PDBTitle: five-finger gli/dna complex|
Gene150587|ce823febe126c6c3|13|c5k5iA_.13.pdb|0.998|25|2272|2391|2.19|PDB header: transcription/dna| Chain: A: PDB Molecule: transcriptional repressor ctcf;| PDBTitle: homo sapiens ccctc-binding factor (ctcf) znf5-8 and dna complex2 structure in space group p65|
Gene150587|ce823febe126c6c3|14|c5egbA_.14.pdb|0.998|24|2270|2392|1.98|PDB header: transcription/dna| Chain: A: PDB Molecule: histone-lysine n-methyltransferase prdm9;| PDBTitle: human prdm9 allele-a znf domain with associated recombination hotspot2 dna sequence ii|
Gene150587|ce823febe126c6c3|15|c2dlkA_.15.pdb|0.997|35|2266|2351|UNK|PDB header: dna binding protein| Chain: A: PDB Molecule: novel protein;| PDBTitle: solution structure of the first and the second zf-c2h2 domains of zinc2 finger protein 692|
Gene150587|ce823febe126c6c3|16|c5y0uA_.16.pdb|0.998|25|2178|2327|UNK|PDB header: metal binding protein| Chain: A: PDB Molecule: zinc finger protein aebp2;| PDBTitle: the solution structure of aebp2 c2h2 zinc fingers|
Gene150587|ce823febe126c6c3|17|c7n5sA_.17.pdb|0.999|23|2272|2392|2.86|PDB header: dna binding protein/dna| Chain: A: PDB Molecule: zinc finger and btb domain-containing protein 7a;| PDBTitle: zbtb7a zinc finger domain bound to -200 site of fetal globin promoter2 (oligo 6)|
Gene150587|ce823febe126c6c3|18|c2dmdA_.18.pdb|0.999|26|2266|2371|UNK|PDB header: transcription| Chain: A: PDB Molecule: zinc finger protein 64, isoforms 1 and 2;| PDBTitle: solution structure of the n-terminal c2h2 type zinc-binding domain of2 the zinc finger protein 64, isoforms 1 and 2|
Gene150587|ce823febe126c6c3|19|c6ml3A_.19.pdb|0.998|22|2272|2394|1.68|PDB header: transcription/dna| Chain: A: PDB Molecule: zinc finger and btb domain-containing protein 24;| PDBTitle: zbtb24 zinc fingers 4-8 with 19+1mer dna oligonucleotide (sequence 2)|
Gene150587|ce823febe126c6c3|20|c2dlqA_.20.pdb|0.999|20|2266|2396|UNK|PDB header: transcription| Chain: A: PDB Molecule: gli-kruppel family member hkr3;| PDBTitle: solution structure of the tandem four zf-c2h2 domain repeats of murine2 gli-kruppel family member hkr3|
# Job Description|Job ID|Rank|Template/Model|Confidence|Sequence ID|Qstart|Qend|Resolution|Template Info
Gene39693|1b0a12c69825721b|1|c6s7tG_.1.pdb|1|62|2|281|3.50|PDB header: transferase| Chain: G: PDB Molecule: dolichyl-diphosphooligosaccharide--protein| PDBTitle: cryo-em structure of human oligosaccharyltransferase complex ost-b|
Gene39693|1b0a12c69825721b|2|c6eznG_.2.pdb|1|24|2|281|3.30|PDB header: membrane protein| Chain: G: PDB Molecule: dolichyl-diphosphooligosaccharide--protein| PDBTitle: cryo-em structure of the yeast oligosaccharyltransferase (ost) complex|
Gene39693|1b0a12c69825721b|3|d2gk3a1.3.pdb|0.983|19|5|243|2.25|PDB header: structural genomics, unknown function| Chain: A: PDB Molecule: putative cytoplasmic protein;| PDBTitle: cytoplasmic protein stm3548 from salmonella typhimurium|
Gene39693|1b0a12c69825721b|4|c5fmsA_.4.pdb|0.999|16|2|247|3.49|PDB header: transport protein| Chain: A: PDB Molecule: intraflagellar transport protein 52 homolog;| PDBTitle: mmift52 n-terminal domain|
Gene39693|1b0a12c69825721b|5|c4jqsC_.5.pdb|0.968|16|5|243|2.30|PDB header: structural genomics, unknown function| Chain: C: PDB Molecule: hypothetical protein;| PDBTitle: crystal structure of a putative thua-like protein (bacuni_01602) from2 bacteroides uniformis atcc 8492 at 2.30 a resolution|
Gene39693|1b0a12c69825721b|6|c5fmrC_.6.pdb|0.999|15|2|246|2.00|PDB header: transport protein| Chain: C: PDB Molecule: intraflagellar transport protein component ift52;| PDBTitle: crift52 n-terminal domain|
Gene39693|1b0a12c69825721b|7|c4uzsB_.7.pdb|0.976|17|3|246|1.74|PDB header: hydrolase| Chain: B: PDB Molecule: beta-galactosidase;| PDBTitle: crystal structure of bifidobacterium bifidum beta-galactosidase|
Gene39693|1b0a12c69825721b|8|c4uozC_.8.pdb|0.972|17|4|246|2.30|PDB header: hydrolase| Chain: C: PDB Molecule: beta-galactosidase;| PDBTitle: beta-(1,6)-galactosidase from bifidobacterium animalis subsp. lactis2 bl-04 nucleophile mutant e324a in complex with galactose|
Gene39693|1b0a12c69825721b|9|c3rhtB_.9.pdb|0.986|11|5|242|1.83|PDB header: structural genomics, unknown function| Chain: B: PDB Molecule: (gatase1)-like protein;| PDBTitle: crystal structure of type 1 glutamine amidotransferase (gatase1)-like2 protein from planctomyces limnophilus|
Gene39693|1b0a12c69825721b|10|c3sozC_.10.pdb|0.981|13|3|242|2.60|PDB header: structural genomics, unknown function| Chain: C: PDB Molecule: cytoplasmic protein stm1381;| PDBTitle: cytoplasmic protein stm1381 from salmonella typhimurium lt2|
Gene39693|1b0a12c69825721b|11|d1t0ba_.11.pdb|0.979|11|5|244|1.70|PDB header: structural genomics, unknown function| Chain: A: PDB Molecule: thua-like protein;| PDBTitle: structure of thua-like protein from bacillus stearothermophilus|
Gene39693|1b0a12c69825721b|12|c5xb7E_.12.pdb|0.963|23|3|93|2.00|PDB header: hydrolase| Chain: E: PDB Molecule: beta-galactosidase;| PDBTitle: gh42 alpha-l-arabinopyranosidase from bifidobacterium animalis subsp.2 lactis bl-04|
Gene39693|1b0a12c69825721b|13|c5e9aB_.13.pdb|0.963|20|2|92|2.56|PDB header: hydrolase| Chain: B: PDB Molecule: beta-galactosidase;| PDBTitle: crystal structure analysis of the cold-adamped beta-galactosidase from2 rahnella sp. r3|
Gene39693|1b0a12c69825721b|14|c5gsmB_.14.pdb|0.967|17|5|92|1.27|PDB header: hydrolase| Chain: B: PDB Molecule: exo-beta-d-glucosaminidase;| PDBTitle: glycoside hydrolase b with product|
Gene39693|1b0a12c69825721b|15|c5vymB_.15.pdb|0.967|19|4|78|2.46|PDB header: hydrolase| Chain: B: PDB Molecule: beta-galactosidase bgab;| PDBTitle: crystal structure of beta-galactosidase from bifidobacterium2 adolescentis|
Gene39693|1b0a12c69825721b|16|c4ojyA_.16.pdb|0.954|18|2|78|2.50|PDB header: hydrolase| Chain: A: PDB Molecule: beta-galactosidase;| PDBTitle: 3d structure of the e323a catalytic mutant of gan42b, a gh42 beta-2 galactosidase from g. stearothermophilus|
Gene39693|1b0a12c69825721b|17|c7bobB_.17.pdb|0.923|14|3|91|2.20|PDB header: hydrolase| Chain: B: PDB Molecule: endo-beta-mannanase;| PDBTitle: exo-beta-1,4-mannosidase op5man5 from opitutaceae bacterium strain2 tav5|
Gene39693|1b0a12c69825721b|18|c6lvwA_.18.pdb|0.958|17|3|78|2.49|PDB header: hydrolase| Chain: A: PDB Molecule: beta-galactosidase bga;| PDBTitle: polyextremophilic beta-galactosidase from the antarctic haloarchaeon2 halorubrum lacusprofundi|
Gene39693|1b0a12c69825721b|19|c5gslB_.19.pdb|0.97|13|5|93|2.60|PDB header: hydrolase| Chain: B: PDB Molecule: 778aa long hypothetical beta-galactosidase;| PDBTitle: glycoside hydrolase a|
Gene39693|1b0a12c69825721b|20|d1kwga3.20.pdb|0.953|15|3|78|1.60|PDB header: hydrolase| Chain: A: PDB Molecule: beta-galactosidase;| PDBTitle: crystal structure of thermus thermophilus a4 beta-galactosidase|
# Job Description|Job ID|Rank|Template/Model|Confidence|Sequence ID|Qstart|Qend|Resolution|Template Info
Gene152349|ef0d92705b749c4a|1|c5f3xB_.1.pdb|0.964|38|77|144|2.65|PDB header: structural protein/protein binding| Chain: B: PDB Molecule: ankyrin repeat and sam domain-containing protein 4b;| PDBTitle: crystal structure of harmonin npdz1 in complex with anks4b sam-pbm|
Gene152349|ef0d92705b749c4a|2|c3k1rB_.2.pdb|0.968|38|75|139|2.30|PDB header: structural protein| Chain: B: PDB Molecule: usher syndrome type-1g protein;| PDBTitle: structure of harmonin npdz1 in complex with the sam-pbm of sans|
Gene152349|ef0d92705b749c4a|3|c4rqmC_.3.pdb|0.928|32|83|138|1.75|PDB header: protein binding| Chain: C: PDB Molecule: protein bicaudal c homolog 1;| PDBTitle: crystal structure of the semet bicc1 sam domain r924e mutant|
Gene152349|ef0d92705b749c4a|4|c5jtiA_.4.pdb|0.901|34|83|132|2.90|PDB header: signaling protein| Chain: A: PDB Molecule: tankyrase-1;| PDBTitle: crystal structure of the human tankyrase 1 (tnks) sam domain (d1055r),2 crystal form 2|
Gene152349|ef0d92705b749c4a|5|c2fe9A_.5.pdb|0.904|23|83|140|UNK|PDB header: rna binding protein| Chain: A: PDB Molecule: protein vts1;| PDBTitle: solution structure of the vts1 sam domain in the presence of rna|
Gene152349|ef0d92705b749c4a|6|d1ucva_.6.pdb|0.901|23|76|131|UNK|PDB header: transferase| Chain: A: PDB Molecule: ephrin type-a receptor 8;| PDBTitle: sterile alpha motif (sam) domain of ephrin type-a receptor 8|
Gene152349|ef0d92705b749c4a|7|c2eaoA_.7.pdb|0.901|13|57|150|UNK|PDB header: signaling protein, transferase| Chain: A: PDB Molecule: ephrin type-b receptor 1;| PDBTitle: solution structure of the c-terminal sam-domain of mouse ephrin type-b2 receptor 1 precursor (ec 2.7.1.112)|
Gene152349|ef0d92705b749c4a|8|c5j8yC_.8.pdb|0.904|22|83|137|1.98|PDB header: nuclear protein| Chain: C: PDB Molecule: polycomb protein sfmbt;| PDBTitle: crystal structure of the scm-sam and sfmbt-sam heterodimer|
Gene152349|ef0d92705b749c4a|9|c2e8nA_.9.pdb|0.905|18|66|132|UNK|PDB header: transferase, signaling protein| Chain: A: PDB Molecule: ephrin type-a receptor 2;| PDBTitle: solution structure of the c-terminal sam-domain of ephaa2: ephrin2 type-a receptor 2 precursor (ec 2.7.10.1)|
Gene152349|ef0d92705b749c4a|10|c3h8mB_.10.pdb|0.921|18|73|137|2.10|PDB header: transferase| Chain: B: PDB Molecule: ephrin type-a receptor 7;| PDBTitle: sam domain of human ephrin type-a receptor 7 (epha7)|
Gene152349|ef0d92705b749c4a|11|d1coka_.11.pdb|0.938|22|78|128|UNK|PDB header: gene regulation| Chain: A: PDB Molecule: protein (second splice variant p73);| PDBTitle: structure of the c-terminal domain of p73|
Gene152349|ef0d92705b749c4a|12|d1oxja1.12.pdb|0.947|21|83|132|1.80|PDB header: rna binding protein| Chain: A: PDB Molecule: rna-binding protein smaug;| PDBTitle: crystal structure of the smaug rna binding domain|
Gene152349|ef0d92705b749c4a|13|c1b0xA_.13.pdb|0.906|15|75|141|2.00|PDB header: transferase| Chain: A: PDB Molecule: protein (epha4 receptor tyrosine kinase);| PDBTitle: the crystal structure of an eph receptor sam domain reveals2 a mechanism for modular dimerization.|
Gene152349|ef0d92705b749c4a|14|d1b0xa_.14.pdb|0.906|15|75|141|2.00|PDB header: transferase| Chain: A: PDB Molecule: protein (epha4 receptor tyrosine kinase);| PDBTitle: the crystal structure of an eph receptor sam domain reveals2 a mechanism for modular dimerization.|
Gene152349|ef0d92705b749c4a|15|c1oxjA_.15.pdb|0.933|15|83|149|1.80|PDB header: rna binding protein| Chain: A: PDB Molecule: rna-binding protein smaug;| PDBTitle: crystal structure of the smaug rna binding domain|
Gene152349|ef0d92705b749c4a|16|c5xk2A_.16.pdb|0.906|38|1|23|1.70|PDB header: hydrolase| Chain: A: PDB Molecule: diacylglycerol lipase;| PDBTitle: crystal structure of mono- and diacylglycerol lipase from aspergillus2 oryzae|
Gene152349|ef0d92705b749c4a|17|c4xjvA_.17.pdb|0.9|37|8|26|2.80|PDB header: hydrolase| Chain: A: PDB Molecule: s-acyl fatty acid synthase thioesterase, medium chain;| PDBTitle: crystal structure of human thioesterase 2|
Gene152349|ef0d92705b749c4a|18|c3uueA_.18.pdb|0.914|27|1|24|1.45|PDB header: hydrolase| Chain: A: PDB Molecule: lip1, secretory lipase (family 3);| PDBTitle: crystal structure of mono- and diacylglycerol lipase from malassezia2 globosa|
Gene152349|ef0d92705b749c4a|19|d1ei9a_.19.pdb|0.903|22|1|27|2.25|PDB header: hydrolase| Chain: A: PDB Molecule: palmitoyl protein thioesterase 1;| PDBTitle: crystal structure of palmitoyl protein thioesterase 1|
Gene152349|ef0d92705b749c4a|20|c6e6uA_.20.pdb|0.901|33|9|26|1.55|PDB header: biosynthetic protein| Chain: A: PDB Molecule: dieckmann cyclase, ncmc;| PDBTitle: variant c89s of dieckmann cyclase, ncmc|
# Job Description|Job ID|Rank|Template/Model|Confidence|Sequence ID|Qstart|Qend|Resolution|Template Info
Gene17090|a8a9c405f17ced69|1|c3hqvB_.1.pdb|0.998|26|6|453|5.16|PDB header: structural protein, contractile protein| Chain: B: PDB Molecule: collagen alpha-2(i) chain;| PDBTitle: low resolution, molecular envelope structure of type i2 collagen in situ determined by fiber diffraction. single3 type i collagen molecule, rigid body refinement|
Gene17090|a8a9c405f17ced69|2|c1ygvA_.2.pdb|0.999|22|4|521|5.16|PDB header: structural protein/contractile protein| Chain: A: PDB Molecule: collagen i alpha 1;| PDBTitle: the structure of collagen type i. single type i collagen2 molecule: rigid refinment|
Gene17090|a8a9c405f17ced69|3|c1y0fB_.3.pdb|0.998|22|7|488|5.16|PDB header: structural protein/contractile protein| Chain: B: PDB Molecule: collagen i alpha 2;| PDBTitle: the structure of collagen type i. single type i collagen2 molecule|
Gene17090|a8a9c405f17ced69|4|c7nx4A_.4.pdb|0.986|12|86|357|3.00|PDB header: protein binding| Chain: A: PDB Molecule: alk tyrosine kinase receptor;| PDBTitle: crystal structure of the tg and egf-like domains of alk|
Gene17090|a8a9c405f17ced69|5|c7jjvB_.5.pdb|0.982|25|81|203|1.21|PDB header: antifreeze protein| Chain: B: PDB Molecule: grafp antifreeze protein;| PDBTitle: crystal waters on the nine polyproline type ii helical bundle2 springtail antifreeze protein from granisotoma rainieri match the ice3 lattice|
Gene17090|a8a9c405f17ced69|6|c7jjvA_.6.pdb|0.98|25|81|203|1.21|PDB header: antifreeze protein| Chain: A: PDB Molecule: grafp antifreeze protein;| PDBTitle: crystal waters on the nine polyproline type ii helical bundle2 springtail antifreeze protein from granisotoma rainieri match the ice3 lattice|
Gene17090|a8a9c405f17ced69|7|c3bogB_.7.pdb|0.981|27|71|147|1.20|PDB header: antifreeze protein| Chain: B: PDB Molecule: 6.5 kda glycine-rich antifreeze protein;| PDBTitle: snow flea antifreeze protein quasi-racemate|
Gene17090|a8a9c405f17ced69|8|c3bogA_.8.pdb|0.981|27|71|147|1.20|PDB header: antifreeze protein| Chain: A: PDB Molecule: 6.5 kda glycine-rich antifreeze protein;| PDBTitle: snow flea antifreeze protein quasi-racemate|
Gene17090|a8a9c405f17ced69|9|c2pneA_.9.pdb|0.978|26|81|158|0.98|PDB header: antifreeze protein| Chain: A: PDB Molecule: 6.5 kda glycine-rich antifreeze protein;| PDBTitle: crystal structure of the snow flea antifreeze protein|
Gene17090|a8a9c405f17ced69|10|c3boiB_.10.pdb|0.978|26|81|158|1.00|PDB header: antifreeze protein| Chain: B: PDB Molecule: 6.5 kda glycine-rich antifreeze protein;| PDBTitle: snow flea antifreeze protein racemate|
Gene17090|a8a9c405f17ced69|11|c3boiA_.11.pdb|0.978|26|81|158|1.00|PDB header: antifreeze protein| Chain: A: PDB Molecule: 6.5 kda glycine-rich antifreeze protein;| PDBTitle: snow flea antifreeze protein racemate|
Gene17090|a8a9c405f17ced69|12|c5ctdA_.12.pdb|0.957|31|82|120|1.60|PDB header: structural protein| Chain: A: PDB Molecule: collagen alpha-1(i) chain,collagen alpha-1(ix) chain;| PDBTitle: crystal structure of the type ix collagen nc2 hetero-trimerization2 domain with a guest fragment a2a1a1 of type i collagen|
Gene17090|a8a9c405f17ced69|13|c6q41B_.13.pdb|0.965|27|80|123|1.03|PDB header: protein binding| Chain: B: PDB Molecule: middle and trailing chains of the baa collagen| PDBTitle: atomic resolution crystal structure of a baa collagen heterotrimer|
Gene17090|a8a9c405f17ced69|14|c6q41C_.14.pdb|0.965|27|80|123|1.03|PDB header: protein binding| Chain: C: PDB Molecule: middle and trailing chains of the baa collagen| PDBTitle: atomic resolution crystal structure of a baa collagen heterotrimer|
Gene17090|a8a9c405f17ced69|15|c6q43A_.15.pdb|0.965|26|80|122|1.16|PDB header: protein binding| Chain: A: PDB Molecule: leading chain of the aba collagen heterotrimer;| PDBTitle: atomic resolution crystal structure of an aba collagen heterotrimer|
Gene17090|a8a9c405f17ced69|16|c6q43C_.16.pdb|0.96|26|83|127|1.16|PDB header: protein binding| Chain: C: PDB Molecule: trailing chain of the aba collagen heterotrimer;| PDBTitle: atomic resolution crystal structure of an aba collagen heterotrimer|
Gene17090|a8a9c405f17ced69|17|c6q43B_.17.pdb|0.965|25|80|125|1.16|PDB header: protein binding| Chain: B: PDB Molecule: middle chain of the aba collagen heterotrimer;| PDBTitle: atomic resolution crystal structure of an aba collagen heterotrimer|
Gene17090|a8a9c405f17ced69|18|c5ctiC_.18.pdb|0.956|28|82|120|1.90|PDB header: structural protein| Chain: C: PDB Molecule: collagen alpha-1(i) chain,collagen alpha-3(ix) chain;| PDBTitle: crystal structure of the type ix collagen nc2 hetero-trimerization2 domain with a guest fragment a2a1a1 of type i collagen (native form)|
Gene17090|a8a9c405f17ced69|19|c5ctdB_.19.pdb|0.958|23|91|130|1.60|PDB header: structural protein| Chain: B: PDB Molecule: collagen alpha-2(i) chain,collagen alpha-2(ix) chain;| PDBTitle: crystal structure of the type ix collagen nc2 hetero-trimerization2 domain with a guest fragment a2a1a1 of type i collagen|
Gene17090|a8a9c405f17ced69|20|c1nayC_.20.pdb|0.961|19|95|141|2.60|PDB header: structural protein| Chain: C: PDB Molecule: collagen-like peptide;| PDBTitle: gpp-foldon:x-ray structure|
# Job Description|Job ID|Rank|Template/Model|Confidence|Sequence ID|Qstart|Qend|Resolution|Template Info
Gene153337|f9f74c05bd6e695e|1|c6s7tD_.1.pdb|1|70|10|108|3.50|PDB header: transferase| Chain: D: PDB Molecule: dolichyl-diphosphooligosaccharide--protein| PDBTitle: cryo-em structure of human oligosaccharyltransferase complex ost-b|
Gene153337|f9f74c05bd6e695e|2|c6eznB_.2.pdb|1|41|3|108|3.30|PDB header: membrane protein| Chain: B: PDB Molecule: dolichyl-diphosphooligosaccharide--protein| PDBTitle: cryo-em structure of the yeast oligosaccharyltransferase (ost) complex|
Gene153337|f9f74c05bd6e695e|3|c2fe3B_.3.pdb|0.441|17|2|31|1.75|PDB header: dna binding protein| Chain: B: PDB Molecule: peroxide operon regulator;| PDBTitle: the crystal structure of bacillus subtilis perr-zn reveals a novel2 zn(cys)4 structural redox switch|
Gene153337|f9f74c05bd6e695e|4|c3lhoA_.4.pdb|0.331|19|5|30|1.80|PDB header: hydrolase| Chain: A: PDB Molecule: putative hydrolase;| PDBTitle: crystal structure of putative hydrolase (yp_751971.1) from shewanella2 frigidimarina ncimb 400 at 1.80 a resolution|
Gene153337|f9f74c05bd6e695e|5|c5nl9B_.5.pdb|0.303|23|1|31|1.90|PDB header: dna binding protein| Chain: B: PDB Molecule: transcriptional regulator (fur family);| PDBTitle: crystal structure of a peroxide stress regulator from leptospira2 interrogans|
Gene153337|f9f74c05bd6e695e|6|c4i7hA_.6.pdb|0.225|17|3|31|2.00|PDB header: transcription| Chain: A: PDB Molecule: peroxide stress sensing regulator;| PDBTitle: structural basis for peroxide sensing and gene regulation by perr from2 streptococcus pyogenes|
Gene153337|f9f74c05bd6e695e|7|c2lifA_.7.pdb|0.216|47|50|64|UNK|PDB header: viral protein, membrane protein| Chain: A: PDB Molecule: core protein p21;| PDBTitle: solution structure of kkgf|
Gene153337|f9f74c05bd6e695e|8|c6w1kA_.8.pdb|0.215|23|5|30|1.85|PDB header: lyase| Chain: A: PDB Molecule: hydroxyglutarate synthase;| PDBTitle: crystal structure of the hydroxyglutarate synthase in complex with 2-2 oxoadipate from oryza sativa|
Gene153337|f9f74c05bd6e695e|9|d1gmnb1.9.pdb|0.211|86|51|57|2.30|PDB header: hormone/growth factor| Chain: B: PDB Molecule: hepatocyte growth factor;| PDBTitle: crystal structures of nk1-heparin complexes reveal the basis for nk12 activity and enable engineering of potent agonists of the met3 receptor|
Gene153337|f9f74c05bd6e695e|10|c2kc2A_.10.pdb|0.182|18|63|86|UNK|PDB header: structural protein| Chain: A: PDB Molecule: talin-1;| PDBTitle: nmr structure of the f1 domain (residues 86-202) of the talin|
Gene153337|f9f74c05bd6e695e|11|c7jtuB_.11.pdb|0.168|13|80|103|3.00|PDB header: toxin| Chain: B: PDB Molecule: ssdai;| PDBTitle: cytidine deaminase t6s toxin from pseudomonas syringae|
[truncated: 35,240 more chars]
