# Supplementary material for: Comparative Single-Cell Transcriptomics Reveals Novel Genes Involved in Bivalve Embryonic Shell Formation and Questions Ontogenetic Homology of Molluscan Shell Types
Source: Front Cell Dev Biol. 2022 Jun 9;10:883755. doi: 10.3389/fcell.2022.883755 (PMC9261976; doi:10.3389/fcell.2022.883755)
Supplement: Supplementary file 1 [file DataSheet1.ZIP › Supplementary_File1/s_f_3/0242e016d4091b86.final.pdb]

SSBOND   1 CYS    468    CYS    503
ATOM      1  N   SER    49     119.413 115.276  80.458  1.00                 N  
ATOM      2  CA  SER    49     120.062 114.896  81.710  1.00                 C  
ATOM      3  C   SER    49     120.810 113.564  81.584  1.00                 C  
ATOM      4  O   SER    49     120.187 112.501  81.506  1.00                 O  
ATOM      5  CB  SER    49     119.035 114.805  82.840  1.00                 C  
ATOM      6  OG  SER    49     119.636 114.353  84.041  1.00                 O  
ATOM      7  N   ASP    50     122.140 113.644  81.587  1.00                 N  
ATOM      8  CA  ASP    50     122.990 112.459  81.471  1.00                 C  
ATOM      9  C   ASP    50     123.801 112.297  82.749  1.00                 C  
ATOM     10  O   ASP    50     124.339 113.277  83.272  1.00                 O  
ATOM     11  CB  ASP    50     123.904 112.573  80.249  1.00                 C  
ATOM     12  CG  ASP    50     123.136 112.543  78.942  1.00                 C  
ATOM     13  OD1 ASP    50     121.989 112.049  78.938  1.00                 O  
ATOM     14  OD2 ASP    50     123.682 113.015  77.922  1.00                 O  
ATOM     15  N   ASP    51     123.889 111.063  83.241  1.00                 N  
ATOM     16  CA  ASP    51     124.636 110.786  84.458  1.00                 C  
ATOM     17  C   ASP    51     125.576 109.587  84.335  1.00                 C  
ATOM     18  O   ASP    51     125.127 108.443  84.279  1.00                 O  
ATOM     19  CB  ASP    51     123.682 110.546  85.630  1.00                 C  
ATOM     20  CG  ASP    51     124.412 110.320  86.939  1.00                 C  
ATOM     21  OD1 ASP    51     125.621 110.009  86.899  1.00                 O  
ATOM     22  OD2 ASP    51     123.775 110.452  88.005  1.00                 O  
ATOM     23  N   VAL    52     126.875 109.871  84.286  1.00                 N  
ATOM     24  CA  VAL    52     127.888 108.829  84.187  1.00                 C  
ATOM     25  C   VAL    52     128.784 108.901  85.416  1.00                 C  
ATOM     26  O   VAL    52     129.666 109.751  85.503  1.00                 O  
ATOM     27  CB  VAL    52     128.711 108.963  82.892  1.00                 C  
ATOM     28  CG1 VAL    52     129.761 107.865  82.812  1.00                 C  
ATOM     29  CG2 VAL    52     127.800 108.924  81.675  1.00                 C  
ATOM     30  N   ASP    53     128.527 108.015  86.374  1.00                 N  
ATOM     31  CA  ASP    53     129.307 107.964  87.605  1.00                 C  
ATOM     32  C   ASP    53     129.698 106.525  87.917  1.00                 C  
ATOM     33  O   ASP    53     129.174 105.593  87.306  1.00                 O  
ATOM     34  CB  ASP    53     128.517 108.572  88.766  1.00                 C  
ATOM     35  CG  ASP    53     127.258 107.790  89.087  1.00                 C  
ATOM     36  OD1 ASP    53     127.183 106.603  88.704  1.00                 O  
ATOM     37  OD2 ASP    53     126.348 108.363  89.720  1.00                 O  
ATOM     38  N   LYS    54     130.623 106.364  88.857  1.00                 N  
ATOM     39  CA  LYS    54     131.097 105.039  89.258  1.00                 C  
ATOM     40  C   LYS    54     131.689 104.257  88.088  1.00                 C  
ATOM     41  O   LYS    54     131.589 103.035  88.032  1.00                 O  
ATOM     42  CB  LYS    54     129.960 104.231  89.887  1.00                 C  
ATOM     43  CD  LYS    54     128.290 103.980  91.744  1.00                 C  
ATOM     44  CE  LYS    54     127.668 104.631  92.968  1.00                 C  
ATOM     45  CG  LYS    54     129.359 104.869  91.129  1.00                 C  
ATOM     46  NZ  LYS    54     126.575 103.800  93.544  1.00                 N  
ATOM     47  N   THR    55     132.312 104.970  87.150  1.00                 N  
ATOM     48  CA  THR    55     132.916 104.345  85.979  1.00                 C  
ATOM     49  C   THR    55     134.345 104.846  85.802  1.00                 C  
ATOM     50  O   THR    55     134.874 105.540  86.676  1.00                 O  
ATOM     51  CB  THR    55     132.097 104.624  84.705  1.00                 C  
ATOM     52  OG1 THR    55     132.143 106.024  84.401  1.00                 O  
ATOM     53  CG2 THR    55     130.645 104.218  84.905  1.00                 C  
ATOM     54  N   THR    56     134.969 104.492  84.679  1.00                 N  
ATOM     55  CA  THR    56     136.331 104.929  84.411  1.00                 C  
ATOM     56  C   THR    56     136.578 105.199  82.926  1.00                 C  
ATOM     57  O   THR    56     136.193 104.406  82.068  1.00                 O  
ATOM     58  CB  THR    56     137.362 103.895  84.900  1.00                 C  
ATOM     59  OG1 THR    56     137.195 103.679  86.307  1.00                 O  
ATOM     60  CG2 THR    56     138.777 104.394  84.649  1.00                 C  
ATOM     61  N   LEU    57     137.194 106.347  82.644  1.00                 N  
ATOM     62  CA  LEU    57     137.503 106.740  81.273  1.00                 C  
ATOM     63  C   LEU    57     138.979 107.150  81.252  1.00                 C  
ATOM     64  O   LEU    57     139.670 106.957  80.247  1.00                 O  
ATOM     65  CB  LEU    57     136.578 107.871  80.818  1.00                 C  
ATOM     66  CG  LEU    57     135.085 107.542  80.758  1.00                 C  
ATOM     67  CD1 LEU    57     134.276 108.779  80.398  1.00                 C  
ATOM     68  CD2 LEU    57     134.820 106.427  79.758  1.00                 C  
ATOM     69  N   VAL    58     139.445 107.709  82.374  1.00                 N  
ATOM     70  CA  VAL    58     140.829 108.152  82.536  1.00                 C  
ATOM     71  C   VAL    58     141.257 109.226  81.551  1.00                 C  
ATOM     72  O   VAL    58     141.136 110.415  81.836  1.00                 O  
ATOM     73  CB  VAL    58     141.816 106.976  82.418  1.00                 C  
ATOM     74  CG1 VAL    58     143.250 107.481  82.422  1.00                 C  
ATOM     75  CG2 VAL    58     141.595 105.980  83.546  1.00                 C  
ATOM     76  N   ALA    59     141.767 108.812  80.389  1.00                 N  
ATOM     77  CA  ALA    59     142.215 109.767  79.371  1.00                 C  
ATOM     78  C   ALA    59     141.064 110.394  78.579  1.00                 C  
ATOM     79  O   ALA    59     140.381 109.716  77.801  1.00                 O  
ATOM     80  CB  ALA    59     143.174 109.096  78.400  1.00                 C  
ATOM     81  N   VAL    60     140.861 111.693  78.788  1.00                 N  
ATOM     82  CA  VAL    60     139.800 112.413  78.106  1.00                 C  
ATOM     83  C   VAL    60     140.373 113.176  76.913  1.00                 C  
ATOM     84  O   VAL    60     140.978 114.237  77.069  1.00                 O  
ATOM     85  CB  VAL    60     139.068 113.376  79.059  1.00                 C  
ATOM     86  CG1 VAL    60     137.970 114.125  78.320  1.00                 C  
ATOM     87  CG2 VAL    60     138.495 112.618  80.246  1.00                 C  
ATOM     88  N   PRO    61     140.181 112.622  75.716  1.00                 N  
ATOM     89  CA  PRO    61     140.676 113.237  74.490  1.00                 C  
ATOM     90  C   PRO    61     139.642 114.179  73.868  1.00                 C  
ATOM     91  O   PRO    61     138.462 114.133  74.214  1.00                 O  
ATOM     92  CB  PRO    61     140.966 112.049  73.571  1.00                 C  
ATOM     93  CD  PRO    61     139.765 111.149  75.435  1.00                 C  
ATOM     94  CG  PRO    61     139.946 111.027  73.948  1.00                 C  
ATOM     95  N   THR    62     140.100 115.035  72.958  1.00                 N  
ATOM     96  CA  THR    62     139.232 115.994  72.288  1.00                 C  
ATOM     97  C   THR    62     138.036 115.293  71.637  1.00                 C  
ATOM     98  O   THR    62     138.090 114.095  71.346  1.00                 O  
ATOM     99  CB  THR    62     139.997 116.798  71.220  1.00                 C  
ATOM    100  OG1 THR    62     139.155 117.836  70.705  1.00                 O  
ATOM    101  CG2 THR    62     140.414 115.894  70.070  1.00                 C  
ATOM    102  N   ARG    63     136.965 116.055  71.409  1.00                 N  
ATOM    103  CA  ARG    63     135.741 115.532  70.797  1.00                 C  
ATOM    104  C   ARG    63     135.211 114.353  71.616  1.00                 C  
ATOM    105  O   ARG    63     135.029 113.242  71.107  1.00                 O  
ATOM    106  CB  ARG    63     136.003 115.111  69.350  1.00                 C  
ATOM    107  CD  ARG    63     137.484 116.880  68.361  1.00                 C  
ATOM    108  NE  ARG    63     137.688 117.761  67.213  1.00                 N  
ATOM    109  CG  ARG    63     136.091 116.272  68.372  1.00                 C  
ATOM    110  CZ  ARG    63     138.608 118.719  67.160  1.00                 C  
ATOM    111  NH1 ARG    63     138.720 119.471  66.074  1.00                 N  
ATOM    112  NH2 ARG    63     139.413 118.922  68.194  1.00                 N  
ATOM    113  N   ASP    64     134.965 114.604  72.893  1.00                 N  
ATOM    114  CA  ASP    64     134.470 113.574  73.801  1.00                 C  
ATOM    115  C   ASP    64     132.995 113.262  73.595  1.00                 C  
ATOM    116  O   ASP    64     132.610 112.103  73.469  1.00                 O  
ATOM    117  CB  ASP    64     134.696 113.989  75.256  1.00                 C  
ATOM    118  CG  ASP    64     134.366 112.880  76.236  1.00                 C  
ATOM    119  OD1 ASP    64     135.029 111.823  76.181  1.00                 O  
ATOM    120  OD2 ASP    64     133.446 113.069  77.059  1.00                 O  
ATOM    121  N   VAL    65     132.172 114.304  73.557  1.00                 N  
ATOM    122  CA  VAL    65     130.730 114.128  73.397  1.00                 C  
ATOM    123  C   VAL    65     130.136 114.935  72.244  1.00                 C  
ATOM    124  O   VAL    65     129.284 115.803  72.455  1.00                 O  
ATOM    125  CB  VAL    65     129.970 114.495  74.685  1.00                 C  
ATOM    126  CG1 VAL    65     130.299 113.509  75.796  1.00                 C  
ATOM    127  CG2 VAL    65     130.303 115.916  75.113  1.00                 C  
ATOM    128  N   THR    66     130.563 114.642  70.998  1.00                 N  
ATOM    129  CA  THR    66     129.973 115.402  69.876  1.00                 C  
ATOM    130  C   THR    66     128.578 114.883  69.554  1.00                 C  
ATOM    131  O   THR    66     127.924 115.383  68.624  1.00                 O  
ATOM    132  CB  THR    66     130.857 115.328  68.617  1.00                 C  
ATOM    133  OG1 THR    66     130.998 113.962  68.208  1.00                 O  
ATOM    134  CG2 THR    66     132.240 115.895  68.904  1.00                 C  
ATOM    135  N   GLU    67     128.133 113.885  70.309  1.00                 N  
ATOM    136  CA  GLU    67     126.812 113.284  70.116  1.00                 C  
ATOM    137  C   GLU    67     125.722 114.163  70.713  1.00                 C  
ATOM    138  O   GLU    67     124.968 114.826  69.992  1.00                 O  
ATOM    139  CB  GLU    67     126.763 111.887  70.738  1.00                 C  
ATOM    140  CD  GLU    67     125.150 110.848  69.095  1.00                 C  
ATOM    141  CG  GLU    67     125.436 111.170  70.549  1.00                 C  
ATOM    142  OE1 GLU    67     126.105 110.839  68.290  1.00                 O  
ATOM    143  OE2 GLU    67     123.971 110.605  68.761  1.00                 O  
ATOM    144  N   THR    68     125.628 114.156  72.041  1.00                 N  
ATOM    145  CA  THR    68     124.628 114.934  72.757  1.00                 C  
ATOM    146  C   THR    68     125.003 116.412  72.694  1.00                 C  
ATOM    147  O   THR    68     126.160 116.778  72.901  1.00                 O  
ATOM    148  CB  THR    68     124.497 114.474  74.221  1.00                 C  
ATOM    149  OG1 THR    68     125.770 114.573  74.871  1.00                 O  
ATOM    150  CG2 THR    68     124.029 113.029  74.286  1.00                 C  
ATOM    151  N   PRO    69     124.023 117.262  72.407  1.00                 N  
ATOM    152  CA  PRO    69     124.256 118.704  72.317  1.00                 C  
ATOM    153  C   PRO    69     123.171 119.491  73.044  1.00                 C  
ATOM    154  O   PRO    69     123.194 120.724  73.065  1.00                 O  
ATOM    155  CB  PRO    69     124.239 118.989  70.814  1.00                 C  
ATOM    156  CD  PRO    69     123.530 116.716  71.064  1.00                 C  
ATOM    157  CG  PRO    69     123.315 117.961  70.250  1.00                 C  
ATOM    158  N   MET    70     122.223 118.763  73.630  1.00                 N  
ATOM    159  CA  MET    70     121.118 119.373  74.357  1.00                 C  
ATOM    160  C   MET    70     121.188 119.048  75.845  1.00                 C  
ATOM    161  O   MET    70     120.167 118.848  76.501  1.00                 O  
ATOM    162  CB  MET    70     119.778 118.909  73.783  1.00                 C  
ATOM    163  SD  MET    70     119.442 121.144  72.180  1.00                 S  
ATOM    164  CE  MET    70     117.885 121.485  72.996  1.00                 C  
ATOM    165  CG  MET    70     119.530 119.351  72.350  1.00                 C  
ATOM    166  N   LEU    71     122.415 119.014  76.370  1.00                 N  
ATOM    167  CA  LEU    71     122.646 118.699  77.773  1.00                 C  
ATOM    168  C   LEU    71     122.533 119.893  78.702  1.00                 C  
ATOM    169  O   LEU    71     122.747 121.029  78.303  1.00                 O  
ATOM    170  CB  LEU    71     124.027 118.069  77.960  1.00                 C  
ATOM    171  CG  LEU    71     124.280 116.756  77.216  1.00                 C  
ATOM    172  CD1 LEU    71     125.714 116.291  77.417  1.00                 C  
ATOM    173  CD2 LEU    71     123.306 115.681  77.675  1.00                 C  
ATOM    174  N   SER    72     122.202 119.596  79.956  1.00                 N  
ATOM    175  CA  SER    72     122.048 120.601  81.000  1.00                 C  
ATOM    176  C   SER    72     122.660 120.040  82.287  1.00                 C  
ATOM    177  O   SER    72     123.565 120.629  82.878  1.00                 O  
ATOM    178  CB  SER    72     120.572 120.962  81.183  1.00                 C  
ATOM    179  OG  SER    72     120.408 121.942  82.193  1.00                 O  
ATOM    180  N   VAL    73     122.157 118.885  82.705  1.00                 N  
ATOM    181  CA  VAL    73     122.653 118.215  83.905  1.00                 C  
ATOM    182  C   VAL    73     123.634 117.112  83.491  1.00                 C  
ATOM    183  O   VAL    73     123.251 115.945  83.328  1.00                 O  
ATOM    184  CB  VAL    73     121.500 117.638  84.747  1.00                 C  
ATOM    185  CG1 VAL    73     122.041 116.947  85.989  1.00                 C  
ATOM    186  CG2 VAL    73     120.518 118.736  85.129  1.00                 C  
ATOM    187  N   GLU    74     124.898 117.487  83.327  1.00                 N  
ATOM    188  CA  GLU    74     125.931 116.546  82.922  1.00                 C  
ATOM    189  C   GLU    74     126.911 116.285  84.065  1.00                 C  
ATOM    190  O   GLU    74     128.044 116.771  84.052  1.00                 O  
ATOM    191  CB  GLU    74     126.680 117.068  81.694  1.00                 C  
ATOM    192  CD  GLU    74     128.413 116.639  79.907  1.00                 C  
ATOM    193  CG  GLU    74     127.723 116.107  81.148  1.00                 C  
ATOM    194  OE1 GLU    74     127.980 117.691  79.392  1.00                 O  
ATOM    195  OE2 GLU    74     129.386 116.004  79.450  1.00                 O  
ATOM    196  N   GLN    75     126.457 115.517  85.049  1.00                 N  
ATOM    197  CA  GLN    75     127.277 115.175  86.208  1.00                 C  
ATOM    198  C   GLN    75     128.369 114.174  85.843  1.00                 C  
ATOM    199  O   GLN    75     128.185 112.957  85.957  1.00                 O  
ATOM    200  CB  GLN    75     126.407 114.609  87.332  1.00                 C  
ATOM    201  CD  GLN    75     127.944 113.208  88.764  1.00                 C  
ATOM    202  CG  GLN    75     127.123 114.479  88.666  1.00                 C  
ATOM    203  OE1 GLN    75     127.497 112.136  88.355  1.00                 O  
ATOM    204  NE2 GLN    75     129.149 113.324  89.309  1.00                 N  
ATOM    205  N   LEU    76     129.500 114.701  85.380  1.00                 N  
ATOM    206  CA  LEU    76     130.638 113.878  84.988  1.00                 C  
ATOM    207  C   LEU    76     131.831 114.185  85.885  1.00                 C  
ATOM    208  O   LEU    76     132.228 115.340  86.026  1.00                 O  
ATOM    209  CB  LEU    76     130.989 114.115  83.518  1.00                 C  
ATOM    210  CG  LEU    76     132.211 113.364  82.983  1.00                 C  
ATOM    211  CD1 LEU    76     131.963 111.863  82.987  1.00                 C  
ATOM    212  CD2 LEU    76     132.562 113.838  81.582  1.00                 C  
ATOM    213  N   THR    77     132.399 113.141  86.482  1.00                 N  
ATOM    214  CA  THR    77     133.531 113.324  87.368  1.00                 C  
ATOM    215  C   THR    77     133.449 112.484  88.632  1.00                 C  
ATOM    216  O   THR    77     134.479 112.111  89.194  1.00                 O  
ATOM    217  CB  THR    77     133.691 114.799  87.782  1.00                 C  
ATOM    218  OG1 THR    77     133.906 115.605  86.617  1.00                 O  
ATOM    219  CG2 THR    77     134.881 114.964  88.715  1.00                 C  
ATOM    220  N   SER    78     132.593 111.475  88.621  1.00                 N  
ATOM    221  CA  SER    78     132.710 110.443  89.660  1.00                 C  
ATOM    222  C   SER    78     133.881 109.490  89.438  1.00                 C  
ATOM    223  O   SER    78     134.234 108.686  90.305  1.00                 O  
ATOM    224  CB  SER    78     131.419 109.627  89.752  1.00                 C  
ATOM    225  OG  SER    78     130.337 110.431  90.186  1.00                 O  
ATOM    226  N   GLY    79     134.510 109.567  88.250  1.00                 N  
ATOM    227  CA  GLY    79     135.625 108.677  87.840  1.00                 C  
ATOM    228  C   GLY    79     136.960 109.361  87.851  1.00                 C  
ATOM    229  O   GLY    79     137.063 110.578  87.679  1.00                 O  
ATOM    230  N   ASN    80     138.027 108.594  88.055  1.00                 N  
ATOM    231  CA  ASN    80     139.310 109.219  88.101  1.00                 C  
ATOM    232  C   ASN    80     139.651 110.006  86.816  1.00                 C  
ATOM    233  O   ASN    80     139.575 109.508  85.690  1.00                 O  
ATOM    234  CB  ASN    80     140.402 108.181  88.368  1.00                 C  
ATOM    235  CG  ASN    80     141.762 108.812  88.592  1.00                 C  
ATOM    236  OD1 ASN    80     142.292 109.497  87.717  1.00                 O  
ATOM    237  ND2 ASN    80     142.333 108.581  89.769  1.00                 N  
ATOM    238  N   ALA    81     140.030 111.258  87.022  1.00                 N  
ATOM    239  CA  ALA    81     140.457 112.158  85.961  1.00                 C  
ATOM    240  C   ALA    81     141.990 112.118  85.868  1.00                 C  
ATOM    241  O   ALA    81     142.689 112.826  86.598  1.00                 O  
ATOM    242  CB  ALA    81     139.953 113.568  86.227  1.00                 C  
ATOM    243  N   ASN    82     142.545 111.294  84.972  1.00                 N  
ATOM    244  CA  ASN    82     144.036 111.222  84.826  1.00                 C  
ATOM    245  C   ASN    82     144.640 112.364  84.028  1.00                 C  
ATOM    246  O   ASN    82     145.776 112.793  84.245  1.00                 O  
ATOM    247  CB  ASN    82     144.448 109.896  84.183  1.00                 C  
ATOM    248  CG  ASN    82     145.951 109.697  84.171  1.00                 C  
ATOM    249  OD1 ASN    82     146.593 109.681  85.221  1.00                 O  
ATOM    250  ND2 ASN    82     146.517 109.543  82.980  1.00                 N  
ATOM    251  N   THR    83     143.929 112.821  83.022  1.00                 N  
ATOM    252  CA  THR    83     144.207 114.067  82.327  1.00                 C  
ATOM    253  C   THR    83     142.998 114.570  81.549  1.00                 C  
ATOM    254  O   THR    83     142.043 113.829  81.307  1.00                 O  
ATOM    255  CB  THR    83     145.396 113.920  81.359  1.00                 C  
ATOM    256  OG1 THR    83     145.747 115.205  80.831  1.00                 O  
ATOM    257  CG2 THR    83     145.031 113.003  80.202  1.00                 C  
ATOM    258  N   ILE    84     143.055 115.838  81.156  1.00                 N  
ATOM    259  CA  ILE    84     141.967 116.450  80.402  1.00                 C  
ATOM    260  C   ILE    84     142.500 117.277  79.230  1.00                 C  
ATOM    261  O   ILE    84     143.215 118.265  79.414  1.00                 O  
ATOM    262  CB  ILE    84     141.083 117.333  81.302  1.00                 C  
ATOM    263  CD1 ILE    84     139.767 117.330  83.486  1.00                 C  
ATOM    264  CG1 ILE    84     140.488 116.504  82.443  1.00                 C  
ATOM    265  CG2 ILE    84     140.005 118.021  80.480  1.00                 C  
ATOM    266  N   ASP    85     142.148 116.863  78.020  1.00                 N  
ATOM    267  CA  ASP    85     142.577 117.553  76.810  1.00                 C  
ATOM    268  C   ASP    85     141.607 118.652  76.406  1.00                 C  
ATOM    269  O   ASP    85     140.487 118.712  76.911  1.00                 O  
ATOM    270  CB  ASP    85     142.738 116.561  75.656  1.00                 C  
ATOM    271  CG  ASP    85     143.910 115.621  75.855  1.00                 C  
ATOM    272  OD1 ASP    85     144.802 115.946  76.667  1.00                 O  
ATOM    273  OD2 ASP    85     143.937 114.558  75.200  1.00                 O  
ATOM    274  N   ARG    86     142.042 119.499  75.482  1.00                 N  
ATOM    275  CA  ARG    86     141.222 120.595  74.977  1.00                 C  
ATOM    276  C   ARG    86     140.074 120.082  74.110  1.00                 C  
ATOM    277  O   ARG    86     140.031 118.909  73.745  1.00                 O  
ATOM    278  CB  ARG    86     142.077 121.580  74.178  1.00                 C  
ATOM    279  CD  ARG    86     143.431 122.054  72.118  1.00                 C  
ATOM    280  NE  ARG    86     144.028 121.504  70.903  1.00                 N  
ATOM    281  CG  ARG    86     142.626 121.013  72.878  1.00                 C  
ATOM    282  CZ  ARG    86     143.420 121.469  69.722  1.00                 C  
ATOM    283  NH1 ARG    86     144.041 120.950  68.672  1.00                 N  
ATOM    284  NH2 ARG    86     142.192 121.953  69.594  1.00                 N  
ATOM    285  N   THR    87     139.143 120.984  73.795  1.00                 N  
ATOM    286  CA  THR    87     137.981 120.668  72.968  1.00                 C  
ATOM    287  C   THR    87     137.151 119.525  73.556  1.00                 C  
ATOM    288  O   THR    87     136.409 118.852  72.840  1.00                 O  
ATOM    289  CB  THR    87     138.395 120.295  71.532  1.00                 C  
ATOM    290  OG1 THR    87     139.308 121.276  71.025  1.00                 O  
ATOM    291  CG2 THR    87     137.177 120.248  70.622  1.00                 C  
ATOM    292  N   GLN    88     137.283 119.313  74.861  1.00                 N  
ATOM    293  CA  GLN    88     136.541 118.259  75.548  1.00                 C  
ATOM    294  C   GLN    88     135.046 118.545  75.520  1.00                 C  
ATOM    295  O   GLN    88     134.251 117.668  75.170  1.00                 O  
ATOM    296  CB  GLN    88     137.026 118.116  76.992  1.00                 C  
ATOM    297  CD  GLN    88     135.076 117.234  78.333  1.00                 C  
ATOM    298  CG  GLN    88     136.433 116.928  77.731  1.00                 C  
ATOM    299  OE1 GLN    88     134.926 118.187  79.097  1.00                 O  
ATOM    300  NE2 GLN    88     134.081 116.424  77.989  1.00                 N  
ATOM    301  N   VAL    89     134.675 119.771  75.886  1.00                 N  
ATOM    302  CA  VAL    89     133.278 120.183  75.911  1.00                 C  
ATOM    303  C   VAL    89     133.003 121.332  74.926  1.00                 C  
ATOM    304  O   VAL    89     132.528 122.405  75.302  1.00                 O  
ATOM    305  CB  VAL    89     132.840 120.607  77.325  1.00                 C  
ATOM    306  CG1 VAL    89     131.377 121.023  77.327  1.00                 C  
ATOM    307  CG2 VAL    89     133.078 119.479  78.317  1.00                 C  
ATOM    308  N   ALA    90     133.315 121.075  73.660  1.00                 N  
ATOM    309  CA  ALA    90     133.125 122.044  72.585  1.00                 C  
ATOM    310  C   ALA    90     131.691 122.045  72.060  1.00                 C  
ATOM    311  O   ALA    90     131.144 123.095  71.730  1.00                 O  
ATOM    312  CB  ALA    90     134.087 121.762  71.441  1.00                 C  
ATOM    313  N   ASP    91     131.103 120.854  71.967  1.00                 N  
ATOM    314  CA  ASP    91     129.737 120.723  71.465  1.00                 C  
ATOM    315  C   ASP    91     128.698 120.678  72.583  1.00                 C  
ATOM    316  O   ASP    91     127.757 119.878  72.543  1.00                 O  
ATOM    317  CB  ASP    91     129.601 119.467  70.602  1.00                 C  
ATOM    318  CG  ASP    91     130.400 119.554  69.316  1.00                 C  
ATOM    319  OD1 ASP    91     130.437 120.648  68.714  1.00                 O  
ATOM    320  OD2 ASP    91     130.988 118.529  68.911  1.00                 O  
ATOM    321  N   SER    92     128.864 121.542  73.581  1.00                 N  
ATOM    322  CA  SER    92     127.923 121.615  74.700  1.00                 C  
ATOM    323  C   SER    92     127.629 123.068  75.102  1.00                 C  
ATOM    324  O   SER    92     127.942 123.485  76.210  1.00                 O  
ATOM    325  CB  SER    92     128.464 120.844  75.906  1.00                 C  
ATOM    326  OG  SER    92     128.666 119.478  75.589  1.00                 O  
ATOM    327  N   SER    93     127.030 123.860  74.190  1.00                 N  
ATOM    328  CA  SER    93     126.726 125.262  74.520  1.00                 C  
ATOM    329  C   SER    93     125.698 125.397  75.651  1.00                 C  
ATOM    330  O   SER    93     125.892 126.169  76.592  1.00                 O  
ATOM    331  CB  SER    93     126.214 126.004  73.284  1.00                 C  
ATOM    332  OG  SER    93     127.225 126.113  72.298  1.00                 O  
ATOM    333  N   GLU    94     124.609 124.634  75.539  1.00                 N  
ATOM    334  CA  GLU    94     123.539 124.665  76.528  1.00                 C  
ATOM    335  C   GLU    94     123.894 123.939  77.822  1.00                 C  
ATOM    336  O   GLU    94     123.022 123.705  78.661  1.00                 O  
ATOM    337  CB  GLU    94     122.259 124.055  75.952  1.00                 C  
ATOM    338  CD  GLU    94     120.404 124.202  74.244  1.00                 C  
ATOM    339  CG  GLU    94     121.659 124.846  74.801  1.00                 C  
ATOM    340  OE1 GLU    94     120.066 123.083  74.684  1.00                 O  
ATOM    341  OE2 GLU    94     119.760 124.816  73.368  1.00                 O  
ATOM    342  N   ASN    95     125.162 123.585  77.978  1.00                 N  
ATOM    343  CA  ASN    95     125.615 122.891  79.178  1.00                 C  
ATOM    344  C   ASN    95     125.437 123.809  80.388  1.00                 C  
ATOM    345  O   ASN    95     126.124 124.829  80.506  1.00                 O  
ATOM    346  CB  ASN    95     127.069 122.441  79.020  1.00                 C  
ATOM    347  CG  ASN    95     127.232 121.355  77.974  1.00                 C  
ATOM    348  OD1 ASN    95     126.275 120.662  77.631  1.00                 O  
ATOM    349  ND2 ASN    95     128.449 121.206  77.464  1.00                 N  
ATOM    350  N   GLY    96     124.519 123.440  81.278  1.00                 N  
ATOM    351  CA  GLY    96     124.241 124.231  82.473  1.00                 C  
ATOM    352  C   GLY    96     125.312 124.018  83.535  1.00                 C  
ATOM    353  O   GLY    96     126.168 124.888  83.748  1.00                 O  
ATOM    354  N   ASN    97     125.250 122.869  84.205  1.00                 N  
ATOM    355  CA  ASN    97     126.207 122.554  85.262  1.00                 C  
ATOM    356  C   ASN    97     127.018 121.290  84.996  1.00                 C  
ATOM    357  O   ASN    97     126.618 120.431  84.200  1.00                 O  
ATOM    358  CB  ASN    97     125.493 122.421  86.609  1.00                 C  
ATOM    359  CG  ASN    97     124.878 123.726  87.074  1.00                 C  
ATOM    360  OD1 ASN    97     125.553 124.754  87.136  1.00                 O  
ATOM    361  ND2 ASN    97     123.592 123.689  87.402  1.00                 N  
ATOM    362  N   THR    98     128.157 121.182  85.679  1.00                 N  
ATOM    363  CA  THR    98     129.059 120.044  85.536  1.00                 C  
ATOM    364  C   THR    98     129.638 119.754  86.919  1.00                 C  
ATOM    365  O   THR    98     130.193 120.644  87.564  1.00                 O  
ATOM    366  CB  THR    98     130.168 120.329  84.506  1.00                 C  
ATOM    367  OG1 THR    98     129.578 120.632  83.236  1.00                 O  
ATOM    368  CG2 THR    98     131.071 119.115  84.346  1.00                 C  
ATOM    369  N   THR    99     129.507 118.512  87.372  1.00                 N  
ATOM    370  CA  THR    99     129.989 118.134  88.694  1.00                 C  
ATOM    371  C   THR    99     131.140 117.140  88.641  1.00                 C  
ATOM    372  O   THR    99     130.937 115.951  88.406  1.00                 O  
ATOM    373  CB  THR    99     128.863 117.530  89.554  1.00                 C  
ATOM    374  OG1 THR    99     127.812 118.490  89.714  1.00                 O  
ATOM    375  CG2 THR    99     129.389 117.150  90.930  1.00                 C  
ATOM    376  N   THR   100     132.350 117.645  88.839  1.00                 N  
ATOM    377  CA  THR   100     133.556 116.818  88.839  1.00                 C  
ATOM    378  C   THR   100     133.911 116.426  90.274  1.00                 C  
ATOM    379  O   THR   100     134.939 116.839  90.810  1.00                 O  
ATOM    380  CB  THR   100     134.741 117.548  88.179  1.00                 C  
ATOM    381  OG1 THR   100     134.948 118.810  88.826  1.00                 O  
ATOM    382  CG2 THR   100     134.459 117.797  86.705  1.00                 C  
ATOM    383  N   GLU   101     133.045 115.627  90.887  1.00                 N  
ATOM    384  CA  GLU   101     133.237 115.210  92.266  1.00                 C  
ATOM    385  C   GLU   101     134.163 114.024  92.439  1.00                 C  
ATOM    386  O   GLU   101     134.144 113.088  91.636  1.00                 O  
ATOM    387  CB  GLU   101     131.894 114.868  92.914  1.00                 C  
ATOM    388  CD  GLU   101     130.632 114.251  95.013  1.00                 C  
ATOM    389  CG  GLU   101     131.987 114.527  94.393  1.00                 C  
ATOM    390  OE1 GLU   101     129.624 114.285  94.278  1.00                 O  
ATOM    391  OE2 GLU   101     130.579 114.000  96.236  1.00                 O  
ATOM    392  N   VAL   102     134.963 114.075  93.499  1.00                 N  
ATOM    393  CA  VAL   102     135.926 113.026  93.841  1.00                 C  
ATOM    394  C   VAL   102     136.760 112.544  92.653  1.00                 C  
ATOM    395  O   VAL   102     136.837 111.345  92.377  1.00                 O  
ATOM    396  CB  VAL   102     135.230 111.805  94.470  1.00                 C  
ATOM    397  CG1 VAL   102     134.566 112.188  95.784  1.00                 C  
ATOM    398  CG2 VAL   102     134.212 111.216  93.506  1.00                 C  
ATOM    399  N   GLY   103     137.372 113.490  91.952  1.00                 N  
ATOM    400  CA  GLY   103     138.205 113.189  90.798  1.00                 C  
ATOM    401  C   GLY   103     139.670 113.333  91.167  1.00                 C  
ATOM    402  O   GLY   103     139.997 113.819  92.249  1.00                 O  
ATOM    403  N   PRO   104     140.557 112.905  90.276  1.00                 N  
ATOM    404  CA  PRO   104     141.993 112.996  90.523  1.00                 C  
ATOM    405  C   PRO   104     142.745 113.458  89.279  1.00                 C  
ATOM    406  O   PRO   104     143.523 112.697  88.695  1.00                 O  
ATOM    407  CB  PRO   104     142.391 111.573  90.919  1.00                 C  
ATOM    408  CD  PRO   104     140.018 111.528  90.611  1.00                 C  
ATOM    409  CG  PRO   104     141.134 110.966  91.446  1.00                 C  
ATOM    410  N   THR   105     142.520 114.703  88.886  1.00                 N  
ATOM    411  CA  THR   105     143.175 115.276  87.715  1.00                 C  
ATOM    412  C   THR   105     144.552 115.823  88.087  1.00                 C  
ATOM    413  O   THR   105     144.696 116.543  89.072  1.00                 O  
ATOM    414  CB  THR   105     142.325 116.394  87.083  1.00                 C  
ATOM    415  OG1 THR   105     141.065 115.859  86.660  1.00                 O  
ATOM    416  CG2 THR   105     143.034 116.983  85.873  1.00                 C  
ATOM    417  N   ARG   106     145.555 115.488  87.280  1.00                 N  
ATOM    418  CA  ARG   106     146.924 115.947  87.502  1.00                 C  
ATOM    419  C   ARG   106     147.261 117.128  86.598  1.00                 C  
ATOM    420  O   ARG   106     147.632 118.203  87.078  1.00                 O  
ATOM    421  CB  ARG   106     147.916 114.806  87.268  1.00                 C  
ATOM    422  CD  ARG   106     150.280 113.973  87.408  1.00                 C  
ATOM    423  NE  ARG   106     151.684 114.327  87.601  1.00                 N  
ATOM    424  CG  ARG   106     149.367 115.183  87.521  1.00                 C  
ATOM    425  CZ  ARG   106     152.688 113.458  87.547  1.00                 C  
ATOM    426  NH1 ARG   106     153.934 113.871  87.735  1.00                 N  
ATOM    427  NH2 ARG   106     152.443 112.177  87.306  1.00                 N  
ATOM    428  N   ASN   107     147.133 116.919  85.290  1.00                 N  
ATOM    429  CA  ASN   107     147.436 117.948  84.302  1.00                 C  
ATOM    430  C   ASN   107     146.189 118.737  83.921  1.00                 C  
ATOM    431  O   ASN   107     145.158 118.159  83.560  1.00                 O  
ATOM    432  CB  ASN   107     148.076 117.326  83.059  1.00                 C  
ATOM    433  CG  ASN   107     149.445 116.739  83.341  1.00                 C  
ATOM    434  OD1 ASN   107     150.289 117.380  83.967  1.00                 O  
ATOM    435  ND2 ASN   107     149.669 115.514  82.879  1.00                 N  
ATOM    436  N   VAL   108     146.273 120.056  84.022  1.00                 N  
ATOM    437  CA  VAL   108     145.162 120.933  83.686  1.00                 C  
ATOM    438  C   VAL   108     145.503 121.736  82.436  1.00                 C  
ATOM    439  O   VAL   108     146.430 122.546  82.439  1.00                 O  
ATOM    440  CB  VAL   108     144.812 121.873  84.854  1.00                 C  
ATOM    441  CG1 VAL   108     143.673 122.804  84.466  1.00                 C  
ATOM    442  CG2 VAL   108     144.449 121.070  86.094  1.00                 C  
ATOM    443  N   THR   109     144.739 121.509  81.361  1.00                 N  
ATOM    444  CA  THR   109     144.974 122.199  80.102  1.00                 C  
ATOM    445  C   THR   109     144.239 123.542  80.050  1.00                 C  
ATOM    446  O   THR   109     143.048 123.607  80.347  1.00                 O  
ATOM    447  CB  THR   109     144.542 121.341  78.899  1.00                 C  
ATOM    448  OG1 THR   109     145.313 120.133  78.868  1.00                 O  
ATOM    449  CG2 THR   109     144.768 122.095  77.598  1.00                 C  
ATOM    450  N   LYS   110     144.946 124.632  79.682  1.00                 N  
ATOM    451  CA  LYS   110     144.359 125.975  79.599  1.00                 C  
ATOM    452  C   LYS   110     143.010 126.083  78.870  1.00                 C  
ATOM    453  O   LYS   110     142.074 126.694  79.394  1.00                 O  
ATOM    454  CB  LYS   110     145.326 126.941  78.910  1.00                 C  
ATOM    455  CD  LYS   110     145.831 129.278  78.147  1.00                 C  
ATOM    456  CE  LYS   110     145.250 130.655  77.872  1.00                 C  
ATOM    457  CG  LYS   110     144.798 128.360  78.781  1.00                 C  
ATOM    458  NZ  LYS   110     144.880 131.363  79.128  1.00                 N  
ATOM    459  N   SER   111     142.917 125.499  77.682  1.00                 N  
ATOM    460  CA  SER   111     141.685 125.555  76.901  1.00                 C  
ATOM    461  C   SER   111     140.894 124.252  76.970  1.00                 C  
ATOM    462  O   SER   111     140.602 123.636  75.942  1.00                 O  
ATOM    463  CB  SER   111     141.992 125.886  75.439  1.00                 C  
ATOM    464  OG  SER   111     142.559 127.179  75.317  1.00                 O  
ATOM    465  N   SER   112     140.539 123.836  78.180  1.00                 N  
ATOM    466  CA  SER   112     139.785 122.599  78.367  1.00                 C  
ATOM    467  C   SER   112     138.289 122.882  78.398  1.00                 C  
ATOM    468  O   SER   112     137.516 122.214  77.728  1.00                 O  
ATOM    469  CB  SER   112     140.220 121.896  79.654  1.00                 C  
ATOM    470  OG  SER   112     141.565 121.458  79.567  1.00                 O  
ATOM    471  N   LYS   113     137.885 123.875  79.188  1.00                 N  
ATOM    472  CA  LYS   113     136.482 124.247  79.298  1.00                 C  
ATOM    473  C   LYS   113     136.088 125.335  78.306  1.00                 C  
ATOM    474  O   LYS   113     135.483 126.343  78.676  1.00                 O  
ATOM    475  CB  LYS   113     136.162 124.717  80.719  1.00                 C  
ATOM    476  CD  LYS   113     136.645 126.316  82.592  1.00                 C  
ATOM    477  CE  LYS   113     135.217 126.769  82.849  1.00                 C  
ATOM    478  CG  LYS   113     136.868 126.001  81.121  1.00                 C  
ATOM    479  NZ  LYS   113     135.022 127.217  84.256  1.00                 N  
ATOM    480  N   MET   114     136.386 125.120  77.030  1.00                 N  
ATOM    481  CA  MET   114     136.053 126.128  76.031  1.00                 C  
ATOM    482  C   MET   114     134.559 126.436  75.891  1.00                 C  
ATOM    483  O   MET   114     134.161 127.550  75.539  1.00                 O  
ATOM    484  CB  MET   114     136.578 125.713  74.655  1.00                 C  
ATOM    485  SD  MET   114     138.787 127.373  74.858  1.00                 S  
ATOM    486  CE  MET   114     138.133 128.299  73.471  1.00                 C  
ATOM    487  CG  MET   114     138.093 125.741  74.535  1.00                 C  
ATOM    488  N   ASN   115     133.705 125.445  76.168  1.00                 N  
ATOM    489  CA  ASN   115     132.260 125.640  76.092  1.00                 C  
ATOM    490  C   ASN   115     131.718 126.121  77.444  1.00                 C  
ATOM    491  O   ASN   115     130.517 126.344  77.619  1.00                 O  
ATOM    492  CB  ASN   115     131.568 124.350  75.648  1.00                 C  
ATOM    493  CG  ASN   115     130.154 124.587  75.155  1.00                 C  
ATOM    494  OD1 ASN   115     129.211 123.938  75.607  1.00                 O  
ATOM    495  ND2 ASN   115     130.003 125.521  74.223  1.00                 N  
ATOM    496  N   LEU   116     132.612 126.287  78.421  1.00                 N  
ATOM    497  CA  LEU   116     132.212 126.759  79.738  1.00                 C  
ATOM    498  C   LEU   116     131.560 125.707  80.633  1.00                 C  
ATOM    499  O   LEU   116     130.967 126.017  81.670  1.00                 O  
ATOM    500  CB  LEU   116     131.243 127.936  79.614  1.00                 C  
ATOM    501  CG  LEU   116     131.873 129.328  79.536  1.00                 C  
ATOM    502  CD1 LEU   116     132.662 129.490  78.246  1.00                 C  
ATOM    503  CD2 LEU   116     130.807 130.408  79.644  1.00                 C  
ATOM    504  N   THR   117     131.662 124.442  80.241  1.00                 N  
ATOM    505  CA  THR   117     131.040 123.362  80.976  1.00                 C  
ATOM    506  C   THR   117     131.933 122.614  81.954  1.00                 C  
ATOM    507  O   THR   117     131.480 122.172  83.013  1.00                 O  
ATOM    508  CB  THR   117     130.445 122.304  80.029  1.00                 C  
ATOM    509  OG1 THR   117     129.441 122.907  79.203  1.00                 O  
ATOM    510  CG2 THR   117     129.807 121.175  80.824  1.00                 C  
ATOM    511  N   PRO   118     133.208 122.448  81.639  1.00                 N  
ATOM    512  CA  PRO   118     134.011 121.711  82.580  1.00                 C  
ATOM    513  C   PRO   118     135.234 122.457  83.078  1.00                 C  
ATOM    514  O   PRO   118     135.937 123.157  82.343  1.00                 O  
ATOM    515  CB  PRO   118     134.437 120.462  81.805  1.00                 C  
ATOM    516  CD  PRO   118     133.350 121.898  80.228  1.00                 C  
ATOM    517  CG  PRO   118     134.462 120.898  80.379  1.00                 C  
ATOM    518  N   GLY   119     135.483 122.295  84.358  1.00                 N  
ATOM    519  CA  GLY   119     136.587 122.968  84.986  1.00                 C  
ATOM    520  C   GLY   119     137.688 121.970  85.308  1.00                 C  
ATOM    521  O   GLY   119     137.471 120.770  85.498  1.00                 O  
ATOM    522  N   SER   120     138.902 122.502  85.366  1.00                 N  
ATOM    523  CA  SER   120     140.063 121.731  85.771  1.00                 C  
ATOM    524  C   SER   120     140.650 122.579  86.896  1.00                 C  
ATOM    525  O   SER   120     140.554 123.810  86.908  1.00                 O  
ATOM    526  CB  SER   120     141.003 121.514  84.583  1.00                 C  
ATOM    527  OG  SER   120     140.367 120.769  83.559  1.00                 O  
ATOM    528  N   THR   121     141.271 121.911  87.861  1.00                 N  
ATOM    529  CA  THR   121     141.853 122.569  89.020  1.00                 C  
ATOM    530  C   THR   121     143.086 121.876  89.572  1.00                 C  
ATOM    531  O   THR   121     143.123 120.655  89.749  1.00                 O  
ATOM    532  CB  THR   121     140.834 122.696  90.168  1.00                 C  
ATOM    533  OG1 THR   121     139.693 123.438  89.717  1.00                 O  
ATOM    534  CG2 THR   121     141.452 123.426  91.350  1.00                 C  
ATOM    535  N   HIS   122     144.131 122.660  89.856  1.00                 N  
ATOM    536  CA  HIS   122     145.342 122.140  90.478  1.00                 C  
ATOM    537  C   HIS   122     145.721 123.115  91.599  1.00                 C  
ATOM    538  O   HIS   122     144.967 124.026  91.951  1.00                 O  
ATOM    539  CB  HIS   122     146.455 121.988  89.439  1.00                 C  
ATOM    540  CG  HIS   122     147.678 121.300  89.961  1.00                 C  
ATOM    541  ND1 HIS   122     148.635 121.950  90.709  1.00                 N  
ATOM    542  CE1 HIS   122     149.607 121.078  91.030  1.00                 C  
ATOM    543  CD2 HIS   122     148.220 119.951  89.892  1.00                 C  
ATOM    544  NE2 HIS   122     149.364 119.876  90.543  1.00                 N  
ATOM    545  N   MET   123     146.905 122.926  92.169  1.00                 N  
ATOM    546  CA  MET   123     147.440 123.798  93.232  1.00                 C  
ATOM    547  C   MET   123     147.349 125.234  92.686  1.00                 C  
ATOM    548  O   MET   123     147.102 125.450  91.497  1.00                 O  
ATOM    549  CB  MET   123     148.870 123.389  93.591  1.00                 C  
ATOM    550  SD  MET   123     150.683 121.560  94.613  1.00                 S  
ATOM    551  CE  MET   123     151.047 122.678  95.964  1.00                 C  
ATOM    552  CG  MET   123     148.979 122.019  94.240  1.00                 C  
ATOM    553  N   THR   124     147.622 126.285  93.602  1.00                 N  
ATOM    554  CA  THR   124     147.427 127.652  93.108  1.00                 C  
ATOM    555  C   THR   124     146.352 127.796  92.030  1.00                 C  
ATOM    556  O   THR   124     146.304 127.029  91.071  1.00                 O  
ATOM    557  CB  THR   124     148.732 128.237  92.536  1.00                 C  
ATOM    558  OG1 THR   124     148.534 129.616  92.202  1.00                 O  
ATOM    559  CG2 THR   124     149.146 127.487  91.280  1.00                 C  
ATOM    560  N   LEU   125     145.482 128.784  92.204  1.00                 N  
ATOM    561  CA  LEU   125     144.384 129.040  91.294  1.00                 C  
ATOM    562  C   LEU   125     144.735 129.962  90.138  1.00                 C  
ATOM    563  O   LEU   125     143.902 130.214  89.274  1.00                 O  
ATOM    564  CB  LEU   125     143.194 129.640  92.046  1.00                 C  
ATOM    565  CG  LEU   125     142.556 128.757  93.120  1.00                 C  
ATOM    566  CD1 LEU   125     141.457 129.511  93.852  1.00                 C  
ATOM    567  CD2 LEU   125     142.004 127.479  92.508  1.00                 C  
ATOM    568  N   ARG   126     145.971 130.458  90.116  1.00                 N  
ATOM    569  CA  ARG   126     146.421 131.339  89.046  1.00                 C  
ATOM    570  C   ARG   126     146.326 130.632  87.697  1.00                 C  
ATOM    571  O   ARG   126     145.904 131.219  86.702  1.00                 O  
ATOM    572  CB  ARG   126     147.855 131.806  89.304  1.00                 C  
ATOM    573  CD  ARG   126     149.436 133.212  90.655  1.00                 C  
ATOM    574  NE  ARG   126     150.250 132.114  91.172  1.00                 N  
ATOM    575  CG  ARG   126     147.988 132.798  90.448  1.00                 C  
ATOM    576  CZ  ARG   126     151.577 132.135  91.239  1.00                 C  
ATOM    577  NH1 ARG   126     152.233 131.091  91.725  1.00                 N  
ATOM    578  NH2 ARG   126     152.245 133.202  90.821  1.00                 N  
ATOM    579  N   THR   127     146.714 129.365  87.685  1.00                 N  
ATOM    580  CA  THR   127     146.698 128.557  86.473  1.00                 C  
ATOM    581  C   THR   127     145.268 128.195  86.076  1.00                 C  
ATOM    582  O   THR   127     145.046 127.628  84.997  1.00                 O  
ATOM    583  CB  THR   127     147.525 127.269  86.642  1.00                 C  
ATOM    584  OG1 THR   127     146.986 126.489  87.717  1.00                 O  
ATOM    585  CG2 THR   127     148.973 127.604  86.964  1.00                 C  
ATOM    586  N   VAL   128     144.311 128.502  86.954  1.00                 N  
ATOM    587  CA  VAL   128     142.916 128.204  86.676  1.00                 C  
ATOM    588  C   VAL   128     142.478 128.835  85.371  1.00                 C  
ATOM    589  O   VAL   128     143.031 129.842  84.943  1.00                 O  
ATOM    590  CB  VAL   128     141.999 128.676  87.820  1.00                 C  
ATOM    591  CG1 VAL   128     140.538 128.489  87.443  1.00                 C  
ATOM    592  CG2 VAL   128     142.322 127.929  89.104  1.00                 C  
ATOM    593  N   GLU   129     141.487 128.231  84.736  1.00                 N  
ATOM    594  CA  GLU   129     140.978 128.732  83.471  1.00                 C  
ATOM    595  C   GLU   129     139.466 128.852  83.460  1.00                 C  
ATOM    596  O   GLU   129     138.765 128.023  82.874  1.00                 O  
ATOM    597  CB  GLU   129     141.422 127.828  82.319  1.00                 C  
ATOM    598  CD  GLU   129     143.438 129.122  81.517  1.00                 C  
ATOM    599  CG  GLU   129     142.924 127.814  82.085  1.00                 C  
ATOM    600  OE1 GLU   129     142.762 129.693  80.635  1.00                 O  
ATOM    601  OE2 GLU   129     144.517 129.576  81.952  1.00                 O  
ATOM    602  N   ARG   130     138.975 129.891  84.127  1.00                 N  
ATOM    603  CA  ARG   130     137.544 130.158  84.221  1.00                 C  
ATOM    604  C   ARG   130     137.284 131.585  83.731  1.00                 C  
ATOM    605  O   ARG   130     136.483 132.323  84.306  1.00                 O  
ATOM    606  CB  ARG   130     137.055 129.961  85.657  1.00                 C  
ATOM    607  CD  ARG   130     136.748 128.427  87.620  1.00                 C  
ATOM    608  NE  ARG   130     137.552 129.231  88.538  1.00                 N  
ATOM    609  CG  ARG   130     137.232 128.546  86.184  1.00                 C  
ATOM    610  CZ  ARG   130     137.130 130.351  89.114  1.00                 C  
ATOM    611  NH1 ARG   130     137.931 131.016  89.935  1.00                 N  
ATOM    612  NH2 ARG   130     135.908 130.804  88.869  1.00                 N  
ATOM    613  N   ASN   131     137.979 131.966  82.662  1.00                 N  
ATOM    614  CA  ASN   131     137.866 133.301  82.099  1.00                 C  
ATOM    615  C   ASN   131     136.745 133.412  81.070  1.00                 C  
ATOM    616  O   ASN   131     136.008 134.401  81.052  1.00                 O  
ATOM    617  CB  ASN   131     139.192 133.731  81.468  1.00                 C  
ATOM    618  CG  ASN   131     139.177 135.175  81.008  1.00                 C  
ATOM    619  OD1 ASN   131     139.312 135.458  79.818  1.00                 O  
ATOM    620  ND2 ASN   131     139.014 136.094  81.952  1.00                 N  
ATOM    621  N   THR   132     136.610 132.398  80.218  1.00                 N  
ATOM    622  CA  THR   132     135.574 132.406  79.193  1.00                 C  
ATOM    623  C   THR   132     134.217 132.016  79.761  1.00                 C  
ATOM    624  O   THR   132     133.267 131.787  79.014  1.00                 O  
ATOM    625  CB  THR   132     135.923 131.459  78.030  1.00                 C  
ATOM    626  OG1 THR   132     136.066 130.122  78.526  1.00                 O  
ATOM    627  CG2 THR   132     137.231 131.877  77.376  1.00                 C  
ATOM    628  N   ARG   133     134.118 131.950  81.089  1.00                 N  
ATOM    629  CA  ARG   133     132.863 131.590  81.745  1.00                 C  
ATOM    630  C   ARG   133     132.227 132.842  82.353  1.00                 C  
ATOM    631  O   ARG   133     132.462 133.164  83.515  1.00                 O  
ATOM    632  CB  ARG   133     133.105 130.524  82.816  1.00                 C  
ATOM    633  CD  ARG   133     130.972 129.207  82.689  1.00                 C  
ATOM    634  NE  ARG   133     129.808 128.707  83.416  1.00                 N  
ATOM    635  CG  ARG   133     131.850 130.093  83.557  1.00                 C  
ATOM    636  CZ  ARG   133     128.863 127.942  82.880  1.00                 C  
ATOM    637  NH1 ARG   133     127.841 127.535  83.619  1.00                 N  
ATOM    638  NH2 ARG   133     128.944 127.585  81.605  1.00                 N  
ATOM    639  N   THR   134     131.421 133.546  81.559  1.00                 N  
ATOM    640  CA  THR   134     130.758 134.766  82.020  1.00                 C  
ATOM    641  C   THR   134     129.520 134.452  82.844  1.00                 C  
ATOM    642  O   THR   134     129.199 135.158  83.797  1.00                 O  
ATOM    643  CB  THR   134     130.362 135.673  80.840  1.00                 C  
ATOM    644  OG1 THR   134     131.537 136.063  80.119  1.00                 O  
ATOM    645  CG2 THR   134     129.662 136.927  81.344  1.00                 C  
ATOM    646  N   GLU   135     128.825 133.385  82.467  1.00                 N  
ATOM    647  CA  GLU   135     127.619 132.973  83.176  1.00                 C  
ATOM    648  C   GLU   135     127.963 132.177  84.428  1.00                 C  
ATOM    649  O   GLU   135     127.071 131.669  85.114  1.00                 O  
ATOM    650  CB  GLU   135     126.715 132.146  82.260  1.00                 C  
ATOM    651  CD  GLU   135     125.284 132.063  80.180  1.00                 C  
ATOM    652  CG  GLU   135     126.149 132.922  81.082  1.00                 C  
ATOM    653  OE1 GLU   135     125.211 130.839  80.418  1.00                 O  
ATOM    654  OE2 GLU   135     124.681 132.613  79.235  1.00                 O  
ATOM    655  N   ILE   136     129.258 132.072  84.718  1.00                 N  
ATOM    656  CA  ILE   136     129.725 131.351  85.889  1.00                 C  
ATOM    657  C   ILE   136     129.204 132.036  87.146  1.00                 C  
ATOM    658  O   ILE   136     129.726 133.067  87.566  1.00                 O  
ATOM    659  CB  ILE   136     131.262 131.254  85.916  1.00                 C  
ATOM    660  CD1 ILE   136     133.173 129.920  86.948  1.00                 C  
ATOM    661  CG1 ILE   136     131.717 130.321  87.040  1.00                 C  
ATOM    662  CG2 ILE   136     131.881 132.637  86.043  1.00                 C  
ATOM    663  N   ALA   137     128.168 131.458  87.745  1.00                 N  
ATOM    664  CA  ALA   137     127.562 132.020  88.955  1.00                 C  
ATOM    665  C   ALA   137     128.092 131.397  90.239  1.00                 C  
ATOM    666  O   ALA   137     128.739 132.064  91.039  1.00                 O  
ATOM    667  CB  ALA   137     126.050 131.858  88.915  1.00                 C  
ATOM    668  N   ASP   138     127.816 130.113  90.430  1.00                 N  
ATOM    669  CA  ASP   138     128.266 129.416  91.632  1.00                 C  
ATOM    670  C   ASP   138     129.419 128.457  91.358  1.00                 C  
ATOM    671  O   ASP   138     129.203 127.293  91.008  1.00                 O  
ATOM    672  CB  ASP   138     127.109 128.644  92.269  1.00                 C  
ATOM    673  CG  ASP   138     127.507 127.956  93.560  1.00                 C  
ATOM    674  OD1 ASP   138     128.714 127.955  93.884  1.00                 O  
ATOM    675  OD2 ASP   138     126.614 127.419  94.247  1.00                 O  
ATOM    676  N   SER   139     130.634 128.956  91.533  1.00                 N  
ATOM    677  CA  SER   139     131.832 128.155  91.319  1.00                 C  
ATOM    678  C   SER   139     132.265 127.577  92.668  1.00                 C  
ATOM    679  O   SER   139     132.723 128.309  93.543  1.00                 O  
ATOM    680  CB  SER   139     132.937 129.003  90.686  1.00                 C  
ATOM    681  OG  SER   139     134.134 128.258  90.546  1.00                 O  
ATOM    682  N   ASP   140     132.102 126.269  92.833  1.00                 N  
ATOM    683  CA  ASP   140     132.449 125.599  94.078  1.00                 C  
ATOM    684  C   ASP   140     133.826 124.938  94.041  1.00                 C  
ATOM    685  O   ASP   140     134.224 124.360  93.026  1.00                 O  
ATOM    686  CB  ASP   140     131.399 124.542  94.428  1.00                 C  
ATOM    687  CG  ASP   140     130.059 125.151  94.791  1.00                 C  
ATOM    688  OD1 ASP   140     130.038 126.103  95.599  1.00                 O  
ATOM    689  OD2 ASP   140     129.030 124.675  94.268  1.00                 O  
ATOM    690  N   VAL   141     134.543 125.039  95.159  1.00                 N  
ATOM    691  CA  VAL   141     135.871 124.456  95.286  1.00                 C  
ATOM    692  C   VAL   141     136.052 123.919  96.706  1.00                 C  
ATOM    693  O   VAL   141     136.555 124.633  97.585  1.00                 O  
ATOM    694  CB  VAL   141     136.971 125.478  94.944  1.00                 C  
ATOM    695  CG1 VAL   141     138.347 124.844  95.076  1.00                 C  
ATOM    696  CG2 VAL   141     136.768 126.029  93.541  1.00                 C  
ATOM    697  N   ALA   142     135.660 122.665  96.924  1.00                 N  
ATOM    698  CA  ALA   142     135.778 122.052  98.243  1.00                 C  
ATOM    699  C   ALA   142     136.711 120.851  98.243  1.00                 C  
ATOM    700  O   ALA   142     136.971 120.258  97.202  1.00                 O  
ATOM    701  CB  ALA   142     134.410 121.630  98.756  1.00                 C  
ATOM    702  N   GLY   143     137.209 120.512  99.428  1.00                 N  
ATOM    703  CA  GLY   143     138.115 119.382  99.618  1.00                 C  
ATOM    704  C   GLY   143     139.395 119.490  98.779  1.00                 C  
ATOM    705  O   GLY   143     140.037 118.477  98.469  1.00                 O  
ATOM    706  N   GLY   144     139.769 120.708  98.413  1.00                 N  
ATOM    707  CA  GLY   144     140.965 120.952  97.605  1.00                 C  
ATOM    708  C   GLY   144     142.196 121.190  98.496  1.00                 C  
ATOM    709  O   GLY   144     142.176 120.873  99.688  1.00                 O  
ATOM    710  N   SER   145     143.268 121.735  97.921  1.00                 N  
ATOM    711  CA  SER   145     144.495 122.001  98.669  1.00                 C  
ATOM    712  C   SER   145     145.051 123.401  98.399  1.00                 C  
ATOM    713  O   SER   145     146.262 123.610  98.439  1.00                 O  
ATOM    714  CB  SER   145     145.563 120.958  98.335  1.00                 C  
ATOM    715  OG  SER   145     145.986 121.074  96.988  1.00                 O  
ATOM    716  N   ALA   146     146.164 123.704  99.057  1.00                 N  
ATOM    717  CA  ALA   146     146.829 124.999  98.983  1.00                 C  
ATOM    718  C   ALA   146     146.710 125.781  97.678  1.00                 C  
ATOM    719  O   ALA   146     147.112 125.329  96.603  1.00                 O  
ATOM    720  CB  ALA   146     148.316 124.848  99.264  1.00                 C  
ATOM    721  N   ARG   147     146.145 126.983  97.774  1.00                 N  
ATOM    722  CA  ARG   147     145.992 127.839  96.613  1.00                 C  
ATOM    723  C   ARG   147     146.852 129.071  96.856  1.00                 C  
ATOM    724  O   ARG   147     146.940 129.604  97.965  1.00                 O  
ATOM    725  CB  ARG   147     144.519 128.192  96.398  1.00                 C  
ATOM    726  CD  ARG   147     143.930 126.446  94.693  1.00                 C  
ATOM    727  NE  ARG   147     143.052 125.330  94.349  1.00                 N  
ATOM    728  CG  ARG   147     143.635 126.997  96.079  1.00                 C  
ATOM    729  CZ  ARG   147     143.315 124.058  94.630  1.00                 C  
ATOM    730  NH1 ARG   147     142.457 123.110  94.278  1.00                 N  
ATOM    731  NH2 ARG   147     144.436 123.737  95.262  1.00                 N  
ATOM    732  N   ILE   148     147.499 129.532  95.797  1.00                 N  
ATOM    733  CA  ILE   148     148.381 130.686  95.871  1.00                 C  
ATOM    734  C   ILE   148     147.614 131.999  95.848  1.00                 C  
ATOM    735  O   ILE   148     147.804 132.878  96.693  1.00                 O  
ATOM    736  CB  ILE   148     149.413 130.682  94.728  1.00                 C  
ATOM    737  CD1 ILE   148     151.086 129.350  96.115  1.00                 C  
ATOM    738  CG1 ILE   148     150.307 129.444  94.821  1.00                 C  
ATOM    739  CG2 ILE   148     150.224 131.969  94.737  1.00                 C  
ATOM    740  N   GLU   149     146.724 132.149  94.866  1.00                 N  
ATOM    741  CA  GLU   149     145.940 133.369  94.752  1.00                 C  
ATOM    742  C   GLU   149     144.987 133.338  93.571  1.00                 C  
ATOM    743  O   GLU   149     144.781 132.318  92.909  1.00                 O  
ATOM    744  CB  GLU   149     146.858 134.587  94.630  1.00                 C  
ATOM    745  CD  GLU   149     148.683 135.763  93.339  1.00                 C  
ATOM    746  CG  GLU   149     147.727 134.587  93.383  1.00                 C  
ATOM    747  OE1 GLU   149     148.606 136.625  94.239  1.00                 O  
ATOM    748  OE2 GLU   149     149.509 135.822  92.404  1.00                 O  
ATOM    749  N   LEU   150     144.394 134.495  93.309  1.00                 N  
ATOM    750  CA  LEU   150     143.444 134.674  92.227  1.00                 C  
ATOM    751  C   LEU   150     144.246 134.805  90.938  1.00                 C  
ATOM    752  O   LEU   150     145.350 134.271  90.801  1.00                 O  
ATOM    753  CB  LEU   150     142.563 135.898  92.484  1.00                 C  
ATOM    754  CG  LEU   150     143.243 137.262  92.353  1.00                 C  
ATOM    755  CD1 LEU   150     142.208 138.375  92.291  1.00                 C  
ATOM    756  CD2 LEU   150     144.204 137.498  93.508  1.00                 C  
ATOM    757  N   PRO   151     143.692 135.523  89.973  1.00                 N  
ATOM    758  CA  PRO   151     144.359 135.731  88.695  1.00                 C  
ATOM    759  C   PRO   151     143.585 136.828  87.976  1.00                 C  
ATOM    760  O   PRO   151     143.298 136.745  86.779  1.00                 O  
ATOM    761  CB  PRO   151     144.268 134.369  88.004  1.00                 C  
ATOM    762  CD  PRO   151     142.975 134.196  90.011  1.00                 C  
ATOM    763  CG  PRO   151     143.045 133.739  88.581  1.00                 C  
ATOM    764  N   ALA   152     143.239 137.896  88.807  1.00                 N  
ATOM    765  CA  ALA   152     142.523 138.951  88.074  1.00                 C  
ATOM    766  C   ALA   152     141.346 138.468  87.229  1.00                 C  
ATOM    767  O   ALA   152     140.518 139.273  86.797  1.00                 O  
ATOM    768  CB  ALA   152     143.478 139.704  87.161  1.00                 C  
ATOM    769  N   LEU   153     141.264 137.158  87.010  1.00                 N  
ATOM    770  CA  LEU   153     140.179 136.591  86.212  1.00                 C  
ATOM    771  C   LEU   153     138.796 136.776  86.855  1.00                 C  
ATOM    772  O   LEU   153     137.775 136.776  86.155  1.00                 O  
ATOM    773  CB  LEU   153     140.418 135.100  85.966  1.00                 C  
ATOM    774  CG  LEU   153     141.601 134.743  85.065  1.00                 C  
ATOM    775  CD1 LEU   153     141.816 133.237  85.031  1.00                 C  
ATOM    776  CD2 LEU   153     141.386 135.278  83.657  1.00                 C  
ATOM    777  N   TRP   154     138.762 136.948  88.183  1.00                 N  
ATOM    778  CA  TRP   154     137.507 137.147  88.911  1.00                 C  
ATOM    779  C   TRP   154     136.857 138.459  88.459  1.00                 C  
ATOM    780  O   TRP   154     135.643 138.631  88.568  1.00                 O  
ATOM    781  CB  TRP   154     137.758 137.152  90.420  1.00                 C  
ATOM    782  CG  TRP   154     138.144 135.812  90.968  1.00                 C  
ATOM    783  CD1 TRP   154     139.383 135.425  91.389  1.00                 C  
ATOM    784  NE1 TRP   154     139.350 134.123  91.827  1.00                 N  
ATOM    785  CD2 TRP   154     137.284 134.681  91.155  1.00                 C  
ATOM    786  CE2 TRP   154     138.070 133.646  91.693  1.00                 C  
ATOM    787  CH2 TRP   154     136.215 132.187  91.760  1.00                 C  
ATOM    788  CZ2 TRP   154     137.545 132.392  92.000  1.00                 C  
ATOM    789  CE3 TRP   154     135.927 134.444  90.921  1.00                 C  
ATOM    790  CZ3 TRP   154     135.410 133.199  91.227  1.00                 C  
ATOM    791  N   LYS   155     137.679 139.365  87.936  1.00                 N  
ATOM    792  CA  LYS   155     137.181 140.649  87.463  1.00                 C  
ATOM    793  C   LYS   155     136.160 140.501  86.353  1.00                 C  
ATOM    794  O   LYS   155     135.169 141.226  86.319  1.00                 O  
ATOM    795  CB  LYS   155     138.337 141.525  86.975  1.00                 C  
ATOM    796  CD  LYS   155     140.372 142.885  87.530  1.00                 C  
ATOM    797  CE  LYS   155     141.280 143.388  88.640  1.00                 C  
ATOM    798  CG  LYS   155     139.237 142.040  88.086  1.00                 C  
ATOM    799  NZ  LYS   155     142.421 144.182  88.106  1.00                 N  
ATOM    800  N   ASP   156     136.401 139.560  85.448  1.00                 N  
ATOM    801  CA  ASP   156     135.501 139.309  84.338  1.00                 C  
ATOM    802  C   ASP   156     134.239 138.611  84.826  1.00                 C  
ATOM    803  O   ASP   156     133.183 138.706  84.203  1.00                 O  
ATOM    804  CB  ASP   156     136.196 138.469  83.264  1.00                 C  
ATOM    805  CG  ASP   156     137.258 139.248  82.513  1.00                 C  
ATOM    806  OD1 ASP   156     137.272 140.492  82.623  1.00                 O  
ATOM    807  OD2 ASP   156     138.075 138.614  81.813  1.00                 O  
ATOM    808  N   PHE   157     134.369 137.912  85.949  1.00                 N  
ATOM    809  CA  PHE   157     133.249 137.196  86.539  1.00                 C  
ATOM    810  C   PHE   157     132.272 138.165  87.198  1.00                 C  
ATOM    811  O   PHE   157     132.429 138.529  88.370  1.00                 O  
ATOM    812  CB  PHE   157     133.746 136.170  87.560  1.00                 C  
ATOM    813  CG  PHE   157     134.502 135.025  86.949  1.00                 C  
ATOM    814  CZ  PHE   157     135.901 132.902  85.825  1.00                 C  
ATOM    815  CD1 PHE   157     134.770 134.999  85.591  1.00                 C  
ATOM    816  CE1 PHE   157     135.465 133.945  85.030  1.00                 C  
ATOM    817  CD2 PHE   157     134.945 133.974  87.732  1.00                 C  
ATOM    818  CE2 PHE   157     135.640 132.920  87.170  1.00                 C  
ATOM    819  N   CYS   158     131.260 138.568  86.438  1.00                 N  
ATOM    820  CA  CYS   158     130.238 139.493  86.914  1.00                 C  
ATOM    821  C   CYS   158     129.080 138.733  87.554  1.00                 C  
ATOM    822  O   CYS   158     128.596 139.104  88.620  1.00                 O  
ATOM    823  CB  CYS   158     129.730 140.367  85.766  1.00                 C  
ATOM    824  SG  CYS   158     130.948 141.538  85.123  1.00                 S  
ATOM    825  N   VAL   159     128.662 137.658  86.904  1.00                 N  
ATOM    826  CA  VAL   159     127.562 136.821  87.376  1.00                 C  
ATOM    827  C   VAL   159     127.975 135.946  88.559  1.00                 C  
ATOM    828  O   VAL   159     127.145 135.234  89.131  1.00                 O  
ATOM    829  CB  VAL   159     127.010 135.926  86.250  1.00                 C  
ATOM    830  CG1 VAL   159     125.999 134.935  86.805  1.00                 C  
ATOM    831  CG2 VAL   159     126.385 136.775  85.154  1.00                 C  
ATOM    832  N   LEU   160     129.260 135.998  88.902  1.00                 N  
ATOM    833  CA  LEU   160     129.807 135.226  90.015  1.00                 C  
ATOM    834  C   LEU   160     129.124 135.640  91.318  1.00                 C  
ATOM    835  O   LEU   160     129.423 136.704  91.871  1.00                 O  
ATOM    836  CB  LEU   160     131.321 135.422  90.110  1.00                 C  
ATOM    837  CG  LEU   160     132.066 134.493  91.071  1.00                 C  
ATOM    838  CD1 LEU   160     131.692 134.799  92.513  1.00                 C  
ATOM    839  CD2 LEU   160     131.773 133.036  90.746  1.00                 C  
ATOM    840  N   HIS   161     128.214 134.794  91.804  1.00                 N  
ATOM    841  CA  HIS   161     127.465 135.083  93.021  1.00                 C  
ATOM    842  C   HIS   161     127.975 134.380  94.270  1.00                 C  
ATOM    843  O   HIS   161     128.060 134.996  95.334  1.00                 O  
ATOM    844  CB  HIS   161     125.990 134.717  92.842  1.00                 C  
ATOM    845  CG  HIS   161     125.288 135.532  91.801  1.00                 C  
ATOM    846  ND1 HIS   161     124.916 135.017  90.578  1.00                 N  
ATOM    847  CE1 HIS   161     124.309 135.981  89.863  1.00                 C  
ATOM    848  CD2 HIS   161     124.821 136.907  91.699  1.00                 C  
ATOM    849  NE2 HIS   161     124.248 137.117  90.529  1.00                 N  
ATOM    850  N   LYS   162     128.294 133.095  94.154  1.00                 N  
ATOM    851  CA  LYS   162     128.755 132.338  95.311  1.00                 C  
ATOM    852  C   LYS   162     129.875 131.345  95.014  1.00                 C  
ATOM    853  O   LYS   162     129.964 130.785  93.920  1.00                 O  
ATOM    854  CB  LYS   162     127.594 131.572  95.947  1.00                 C  
ATOM    855  CD  LYS   162     125.410 131.640  97.184  1.00                 C  
ATOM    856  CE  LYS   162     124.302 132.528  97.724  1.00                 C  
ATOM    857  CG  LYS   162     126.496 132.462  96.508  1.00                 C  
ATOM    858  NZ  LYS   162     123.247 131.739  98.419  1.00                 N  
ATOM    859  N   GLY   163     130.718 131.130  96.019  1.00                 N  
ATOM    860  CA  GLY   163     131.838 130.201  95.944  1.00                 C  
ATOM    861  C   GLY   163     132.007 129.598  97.343  1.00                 C  
ATOM    862  O   GLY   163     131.803 130.277  98.349  1.00                 O  
ATOM    863  N   ASP   164     132.368 128.321  97.408  1.00                 N  
ATOM    864  CA  ASP   164     132.545 127.647  98.698  1.00                 C  
ATOM    865  C   ASP   164     133.977 127.133  98.881  1.00                 C  
ATOM    866  O   ASP   164     134.305 126.018  98.452  1.00                 O  
ATOM    867  CB  ASP   164     131.559 126.485  98.835  1.00                 C  
ATOM    868  CG  ASP   164     131.651 125.799 100.184  1.00                 C  
ATOM    869  OD1 ASP   164     132.624 126.065 100.921  1.00                 O  
ATOM    870  OD2 ASP   164     130.751 124.995 100.504  1.00                 O  
ATOM    871  N   TYR   165     134.832 127.956  99.489  1.00                 N  
ATOM    872  CA  TYR   165     136.218 127.570  99.732  1.00                 C  
ATOM    873  C   TYR   165     136.303 126.831 101.055  1.00                 C  
ATOM    874  O   TYR   165     136.522 127.452 102.094  1.00                 O  
ATOM    875  CB  TYR   165     137.126 128.802  99.728  1.00                 C  
ATOM    876  CG  TYR   165     137.216 129.492  98.386  1.00                 C  
ATOM    877  OH  TYR   165     137.453 131.400  94.699  1.00                 O  
ATOM    878  CZ  TYR   165     137.376 130.768  95.918  1.00                 C  
ATOM    879  CD1 TYR   165     136.440 130.609  98.107  1.00                 C  
ATOM    880  CE1 TYR   165     136.516 131.247  96.883  1.00                 C  
ATOM    881  CD2 TYR   165     138.077 129.023  97.402  1.00                 C  
ATOM    882  CE2 TYR   165     138.166 129.647  96.172  1.00                 C  
ATOM    883  N   ILE   166     136.139 125.512 101.020  1.00                 N  
ATOM    884  CA  ILE   166     136.207 124.719 102.238  1.00                 C  
ATOM    885  C   ILE   166     137.165 123.546 102.102  1.00                 C  
ATOM    886  O   ILE   166     137.312 122.960 101.027  1.00                 O  
ATOM    887  CB  ILE   166     134.818 124.198 102.650  1.00                 C  
ATOM    888  CD1 ILE   166     133.529 123.291 104.654  1.00                 C  
ATOM    889  CG1 ILE   166     134.885 123.533 104.027  1.00                 C  
ATOM    890  CG2 ILE   166     134.267 123.255 101.591  1.00                 C  
ATOM    891  N   GLU   167     137.827 123.221 103.210  1.00                 N  
ATOM    892  CA  GLU   167     138.795 122.128 103.270  1.00                 C  
ATOM    893  C   GLU   167     139.933 122.296 102.261  1.00                 C  
ATOM    894  O   GLU   167     140.133 121.448 101.402  1.00                 O  
ATOM    895  CB  GLU   167     138.102 120.785 103.032  1.00                 C  
ATOM    896  CD  GLU   167     136.427 119.075 103.839  1.00                 C  
ATOM    897  CG  GLU   167     137.034 120.447 104.059  1.00                 C  
ATOM    898  OE1 GLU   167     136.815 118.404 102.859  1.00                 O  
ATOM    899  OE2 GLU   167     135.565 118.670 104.646  1.00                 O  
ATOM    900  N   SER   168     140.666 123.394 102.375  1.00                 N  
ATOM    901  CA  SER   168     141.791 123.657 101.484  1.00                 C  
ATOM    902  C   SER   168     143.093 123.704 102.290  1.00                 C  
ATOM    903  O   SER   168     143.732 122.676 102.478  1.00                 O  
ATOM    904  CB  SER   168     141.577 124.967 100.723  1.00                 C  
ATOM    905  OG  SER   168     141.447 126.060 101.615  1.00                 O  
ATOM    906  N   LYS   169     143.475 124.894 102.765  1.00                 N  
ATOM    907  CA  LYS   169     144.695 125.065 103.557  1.00                 C  
ATOM    908  C   LYS   169     144.784 126.510 104.058  1.00                 C  
ATOM    909  O   LYS   169     144.538 126.767 105.242  1.00                 O  
ATOM    910  CB  LYS   169     145.928 124.698 102.728  1.00                 C  
ATOM    911  CD  LYS   169     147.346 123.767 104.578  1.00                 C  
ATOM    912  CE  LYS   169     148.705 123.810 105.257  1.00                 C  
ATOM    913  CG  LYS   169     147.241 124.816 103.484  1.00                 C  
ATOM    914  NZ  LYS   169     148.794 122.841 106.384  1.00                 N  
ATOM    915  N   PHE   170     145.125 127.421 103.145  1.00                 N  
ATOM    916  CA  PHE   170     145.264 128.865 103.375  1.00                 C  
ATOM    917  C   PHE   170     145.539 129.321 104.820  1.00                 C  
ATOM    918  O   PHE   170     144.635 129.332 105.663  1.00                 O  
ATOM    919  CB  PHE   170     144.008 129.605 102.909  1.00                 C  
ATOM    920  CG  PHE   170     143.798 129.566 101.423  1.00                 C  
ATOM    921  CZ  PHE   170     143.414 129.500  98.671  1.00                 C  
ATOM    922  CD1 PHE   170     142.991 128.601 100.848  1.00                 C  
ATOM    923  CE1 PHE   170     142.797 128.565  99.480  1.00                 C  
ATOM    924  CD2 PHE   170     144.408 130.496 100.599  1.00                 C  
ATOM    925  CE2 PHE   170     144.215 130.460  99.231  1.00                 C  
ATOM    926  N   THR   171     146.780 129.724 105.084  1.00                 N  
ATOM    927  CA  THR   171     147.173 130.186 106.409  1.00                 C  
ATOM    928  C   THR   171     147.032 131.699 106.616  1.00                 C  
ATOM    929  O   THR   171     146.271 132.149 107.483  1.00                 O  
ATOM    930  CB  THR   171     148.630 129.805 106.730  1.00                 C  
ATOM    931  OG1 THR   171     148.770 128.379 106.712  1.00                 O  
ATOM    932  CG2 THR   171     149.022 130.315 108.109  1.00                 C  
ATOM    933  N   SER   172     147.753 132.481 105.819  1.00                 N  
ATOM    934  CA  SER   172     147.698 133.933 105.938  1.00                 C  
ATOM    935  C   SER   172     146.759 134.546 104.899  1.00                 C  
ATOM    936  O   SER   172     146.626 134.027 103.786  1.00                 O  
ATOM    937  CB  SER   172     149.097 134.536 105.794  1.00                 C  
ATOM    938  OG  SER   172     149.940 134.129 106.858  1.00                 O  
ATOM    939  N   TYR   173     146.108 135.643 105.272  1.00                 N  
ATOM    940  CA  TYR   173     145.191 136.347 104.380  1.00                 C  
ATOM    941  C   TYR   173     145.585 137.819 104.290  1.00                 C  
ATOM    942  O   TYR   173     144.987 138.673 104.948  1.00                 O  
ATOM    943  CB  TYR   173     143.749 136.200 104.869  1.00                 C  
ATOM    944  CG  TYR   173     143.272 134.767 104.948  1.00                 C  
ATOM    945  OH  TYR   173     141.961 130.828 105.179  1.00                 O  
ATOM    946  CZ  TYR   173     142.395 132.131 105.101  1.00                 C  
ATOM    947  CD1 TYR   173     143.201 134.107 106.168  1.00                 C  
ATOM    948  CE1 TYR   173     142.766 132.798 106.249  1.00                 C  
ATOM    949  CD2 TYR   173     142.894 134.080 103.801  1.00                 C  
ATOM    950  CE2 TYR   173     142.456 132.771 103.863  1.00                 C  
ATOM    951  N   THR   174     146.575 138.119 103.459  1.00                 N  
ATOM    952  CA  THR   174     147.037 139.490 103.289  1.00                 C  
ATOM    953  C   THR   174     145.987 140.380 102.637  1.00                 C  
ATOM    954  O   THR   174     144.883 139.930 102.302  1.00                 O  
ATOM    955  CB  THR   174     148.326 139.551 102.448  1.00                 C  
ATOM    956  OG1 THR   174     148.062 139.060 101.128  1.00                 O  
ATOM    957  CG2 THR   174     149.414 138.695 103.077  1.00                 C  
ATOM    958  N   PRO   175     146.357 141.638 102.454  1.00                 N  
ATOM    959  CA  PRO   175     145.491 142.634 101.837  1.00                 C  
ATOM    960  C   PRO   175     145.573 142.489 100.327  1.00                 C  
ATOM    961  O   PRO   175     144.567 142.559  99.621  1.00                 O  
ATOM    962  CB  PRO   175     146.054 143.969 102.328  1.00                 C  
ATOM    963  CD  PRO   175     147.492 142.259 103.186  1.00                 C  
ATOM    964  CG  PRO   175     147.475 143.671 102.672  1.00                 C  
ATOM    965  N   LEU   176     146.786 142.268  99.841  1.00                 N  
ATOM    966  CA  LEU   176     147.041 142.107  98.416  1.00                 C  
ATOM    967  C   LEU   176     146.276 140.942  97.798  1.00                 C  
ATOM    968  O   LEU   176     146.112 140.884  96.579  1.00                 O  
ATOM    969  CB  LEU   176     148.536 141.913  98.158  1.00                 C  
ATOM    970  CG  LEU   176     149.435 143.120  98.436  1.00                 C  
ATOM    971  CD1 LEU   176     150.901 142.744  98.288  1.00                 C  
ATOM    972  CD2 LEU   176     149.088 144.273  97.507  1.00                 C  
ATOM    973  N   ILE   177     145.788 140.030  98.643  1.00                 N  
ATOM    974  CA  ILE   177     145.026 138.884  98.159  1.00                 C  
ATOM    975  C   ILE   177     143.536 139.211  98.031  1.00                 C  
ATOM    976  O   ILE   177     142.709 138.305  97.942  1.00                 O  
ATOM    977  CB  ILE   177     145.208 137.658  99.073  1.00                 C  
ATOM    978  CD1 ILE   177     144.577 136.729 101.362  1.00                 C  
ATOM    979  CG1 ILE   177     144.662 137.950 100.472  1.00                 C  
ATOM    980  CG2 ILE   177     146.669 137.235  99.112  1.00                 C  
ATOM    981  N   THR   178     143.196 140.495  98.025  1.00                 N  
ATOM    982  CA  THR   178     141.806 140.907  97.912  1.00                 C  
ATOM    983  C   THR   178     141.664 142.154  97.039  1.00                 C  
ATOM    984  O   THR   178     140.758 142.962  97.230  1.00                 O  
ATOM    985  CB  THR   178     141.185 141.182  99.294  1.00                 C  
ATOM    986  OG1 THR   178     141.943 142.192  99.970  1.00                 O  
ATOM    987  CG2 THR   178     141.192 139.919 100.142  1.00                 C  
ATOM    988  N   ILE   179     142.566 142.289  96.069  1.00                 N  
ATOM    989  CA  ILE   179     142.548 143.438  95.158  1.00                 C  
ATOM    990  C   ILE   179     141.375 143.394  94.160  1.00                 C  
ATOM    991  O   ILE   179     140.672 144.395  94.004  1.00                 O  
ATOM    992  CB  ILE   179     143.866 143.555  94.371  1.00                 C  
ATOM    993  CD1 ILE   179     146.388 143.761  94.679  1.00                 C  
ATOM    994  CG1 ILE   179     145.022 143.899  95.313  1.00                 C  
ATOM    995  CG2 ILE   179     143.728 144.572  93.248  1.00                 C  
ATOM    996  N   HIS   180     141.150 142.249  93.479  1.00                 N  
ATOM    997  CA  HIS   180     140.036 142.183  92.523  1.00                 C  
ATOM    998  C   HIS   180     138.679 142.525  93.140  1.00                 C  
ATOM    999  O   HIS   180     137.749 142.914  92.435  1.00                 O  
ATOM   1000  CB  HIS   180     139.952 140.791  91.893  1.00                 C  
ATOM   1001  CG  HIS   180     139.542 139.718  92.852  1.00                 C  
ATOM   1002  ND1 HIS   180     138.233 139.317  93.006  1.00                 N  
ATOM   1003  CE1 HIS   180     138.179 138.343  93.932  1.00                 C  
ATOM   1004  CD2 HIS   180     140.231 138.855  93.802  1.00                 C  
ATOM   1005  NE2 HIS   180     139.374 138.061  94.413  1.00                 N  
ATOM   1006  N   CYS   181     138.574 142.374  94.460  1.00                 N  
ATOM   1007  CA  CYS   181     137.334 142.660  95.173  1.00                 C  
ATOM   1008  C   CYS   181     136.929 144.119  95.084  1.00                 C  
ATOM   1009  O   CYS   181     135.792 144.437  94.742  1.00                 O  
ATOM   1010  CB  CYS   181     137.458 142.262  96.645  1.00                 C  
ATOM   1011  SG  CYS   181     137.528 140.478  96.933  1.00                 S  
ATOM   1012  N   GLU   182     137.870 145.002  95.396  1.00                 N  
ATOM   1013  CA  GLU   182     137.611 146.439  95.372  1.00                 C  
ATOM   1014  C   GLU   182     137.417 146.936  93.944  1.00                 C  
ATOM   1015  O   GLU   182     136.909 148.033  93.723  1.00                 O  
ATOM   1016  CB  GLU   182     138.755 147.201  96.044  1.00                 C  
ATOM   1017  CD  GLU   182     140.008 147.734  98.172  1.00                 C  
ATOM   1018  CG  GLU   182     138.863 146.965  97.542  1.00                 C  
ATOM   1019  OE1 GLU   182     140.751 148.408  97.428  1.00                 O  
ATOM   1020  OE2 GLU   182     140.162 147.662  99.409  1.00                 O  
ATOM   1021  N   VAL   183     137.812 146.115  92.976  1.00                 N  
ATOM   1022  CA  VAL   183     137.667 146.488  91.579  1.00                 C  
ATOM   1023  C   VAL   183     136.227 146.549  91.095  1.00                 C  
ATOM   1024  O   VAL   183     135.906 147.338  90.207  1.00                 O  
ATOM   1025  CB  VAL   183     138.439 145.528  90.655  1.00                 C  
ATOM   1026  CG1 VAL   183     138.127 145.825  89.197  1.00                 C  
ATOM   1027  CG2 VAL   183     139.935 145.626  90.915  1.00                 C  
ATOM   1028  N   THR   184     135.359 145.737  91.687  1.00                 N  
ATOM   1029  CA  THR   184     133.952 145.707  91.311  1.00                 C  
ATOM   1030  C   THR   184     133.122 146.575  92.242  1.00                 C  
ATOM   1031  O   THR   184     133.209 146.442  93.463  1.00                 O  
ATOM   1032  CB  THR   184     133.397 144.271  91.317  1.00                 C  
ATOM   1033  OG1 THR   184     134.106 143.477  90.358  1.00                 O  
ATOM   1034  CG2 THR   184     131.920 144.269  90.953  1.00                 C  
ATOM   1035  N   TYR   185     132.308 147.457  91.659  1.00                 N  
ATOM   1036  CA  TYR   185     131.464 148.361  92.438  1.00                 C  
ATOM   1037  C   TYR   185     130.139 147.713  92.838  1.00                 C  
ATOM   1038  O   TYR   185     129.573 148.032  93.884  1.00                 O  
ATOM   1039  CB  TYR   185     131.188 149.645  91.654  1.00                 C  
ATOM   1040  CG  TYR   185     132.412 150.506  91.438  1.00                 C  
ATOM   1041  OH  TYR   185     135.779 152.868  90.829  1.00                 O  
ATOM   1042  CZ  TYR   185     134.665 152.087  91.032  1.00                 C  
ATOM   1043  CD1 TYR   185     133.101 150.474  90.232  1.00                 C  
ATOM   1044  CE1 TYR   185     134.220 151.257  90.026  1.00                 C  
ATOM   1045  CD2 TYR   185     132.874 151.349  92.440  1.00                 C  
ATOM   1046  CE2 TYR   185     133.992 152.140  92.252  1.00                 C  
ATOM   1047  N   PRO   186     129.662 146.795  92.008  1.00                 N  
ATOM   1048  CA  PRO   186     128.412 146.097  92.263  1.00                 C  
ATOM   1049  C   PRO   186     128.502 144.613  91.913  1.00                 C  
ATOM   1050  O   PRO   186     128.402 144.236  90.742  1.00                 O  
ATOM   1051  CB  PRO   186     127.399 146.814  91.368  1.00                 C  
ATOM   1052  CD  PRO   186     129.466 147.988  91.090  1.00                 C  
ATOM   1053  CG  PRO   186     127.976 148.174  91.166  1.00                 C  
ATOM   1054  N   PHE   187     128.693 143.778  92.931  1.00                 N  
ATOM   1055  CA  PHE   187     128.792 142.337  92.736  1.00                 C  
ATOM   1056  C   PHE   187     128.709 141.562  94.050  1.00                 C  
ATOM   1057  O   PHE   187     129.583 141.693  94.920  1.00                 O  
ATOM   1058  CB  PHE   187     130.097 141.982  92.020  1.00                 C  
ATOM   1059  CG  PHE   187     131.331 142.344  92.795  1.00                 C  
ATOM   1060  CZ  PHE   187     133.616 143.021  94.226  1.00                 C  
ATOM   1061  CD1 PHE   187     131.928 141.427  93.643  1.00                 C  
ATOM   1062  CE1 PHE   187     133.064 141.761  94.356  1.00                 C  
ATOM   1063  CD2 PHE   187     131.896 143.601  92.676  1.00                 C  
ATOM   1064  CE2 PHE   187     133.032 143.935  93.389  1.00                 C  
ATOM   1065  N   SER   188     127.650 140.765  94.193  1.00                 N  
ATOM   1066  CA  SER   188     127.455 139.960  95.399  1.00                 C  
ATOM   1067  C   SER   188     128.534 138.880  95.466  1.00                 C  
ATOM   1068  O   SER   188     129.010 138.417  94.437  1.00                 O  
ATOM   1069  CB  SER   188     126.056 139.340  95.409  1.00                 C  
ATOM   1070  OG  SER   188     125.913 138.388  94.370  1.00                 O  
ATOM   1071  N   GLY   189     128.926 138.480  96.674  1.00                 N  
ATOM   1072  CA  GLY   189     129.955 137.457  96.831  1.00                 C  
ATOM   1073  C   GLY   189     129.772 136.691  98.133  1.00                 C  
ATOM   1074  O   GLY   189     129.977 137.240  99.220  1.00                 O  
ATOM   1075  N   VAL   190     129.377 135.426  98.025  1.00                 N  
ATOM   1076  CA  VAL   190     129.177 134.591  99.196  1.00                 C  
ATOM   1077  C   VAL   190     130.466 133.864  99.572  1.00                 C  
ATOM   1078  O   VAL   190     130.570 132.639  99.438  1.00                 O  
ATOM   1079  CB  VAL   190     128.045 133.571  98.975  1.00                 C  
ATOM   1080  CG1 VAL   190     127.852 132.712 100.216  1.00                 C  
ATOM   1081  CG2 VAL   190     126.751 134.281  98.608  1.00                 C  
ATOM   1082  N   TRP   191     131.449 134.629 100.039  1.00                 N  
ATOM   1083  CA  TRP   191     132.742 134.079 100.440  1.00                 C  
ATOM   1084  C   TRP   191     132.548 133.088 101.583  1.00                 C  
ATOM   1085  O   TRP   191     132.299 133.481 102.720  1.00                 O  
ATOM   1086  CB  TRP   191     133.698 135.201 100.850  1.00                 C  
ATOM   1087  CG  TRP   191     134.119 136.076  99.709  1.00                 C  
ATOM   1088  CD1 TRP   191     133.668 137.334  99.431  1.00                 C  
ATOM   1089  NE1 TRP   191     134.285 137.821  98.304  1.00                 N  
ATOM   1090  CD2 TRP   191     135.077 135.758  98.692  1.00                 C  
ATOM   1091  CE2 TRP   191     135.155 136.869  97.832  1.00                 C  
ATOM   1092  CH2 TRP   191     136.769 135.794  96.486  1.00                 C  
ATOM   1093  CZ2 TRP   191     136.000 136.898  96.724  1.00                 C  
ATOM   1094  CE3 TRP   191     135.876 134.643  98.424  1.00                 C  
ATOM   1095  CZ3 TRP   191     136.711 134.676  97.324  1.00                 C  
ATOM   1096  N   LYS   192     132.659 131.804 101.260  1.00                 N  
ATOM   1097  CA  LYS   192     132.497 130.744 102.252  1.00                 C  
ATOM   1098  C   LYS   192     133.837 130.078 102.532  1.00                 C  
ATOM   1099  O   LYS   192     133.944 128.855 102.573  1.00                 O  
ATOM   1100  CB  LYS   192     131.473 129.713 101.772  1.00                 C  
ATOM   1101  CD  LYS   192     129.102 129.190 101.138  1.00                 C  
ATOM   1102  CE  LYS   192     129.329 128.773  99.694  1.00                 C  
ATOM   1103  CG  LYS   192     130.078 130.276 101.559  1.00                 C  
ATOM   1104  NZ  LYS   192     128.923 129.839  98.738  1.00                 N  
ATOM   1105  N   LEU   193     134.857 130.907 102.729  1.00                 N  
ATOM   1106  CA  LEU   193     136.209 130.428 102.998  1.00                 C  
ATOM   1107  C   LEU   193     136.426 130.137 104.474  1.00                 C  
ATOM   1108  O   LEU   193     135.514 130.272 105.287  1.00                 O  
ATOM   1109  CB  LEU   193     137.244 131.447 102.518  1.00                 C  
ATOM   1110  CG  LEU   193     137.161 132.843 103.140  1.00                 C  
ATOM   1111  CD1 LEU   193     137.827 132.862 104.508  1.00                 C  
ATOM   1112  CD2 LEU   193     137.799 133.878 102.226  1.00                 C  
ATOM   1113  N   THR   194     137.654 129.730 104.810  1.00                 N  
ATOM   1114  CA  THR   194     138.037 129.413 106.178  1.00                 C  
ATOM   1115  C   THR   194     137.143 128.372 106.850  1.00                 C  
ATOM   1116  O   THR   194     137.018 128.353 108.072  1.00                 O  
ATOM   1117  CB  THR   194     138.044 130.670 107.068  1.00                 C  
ATOM   1118  OG1 THR   194     138.675 131.750 106.369  1.00                 O  
ATOM   1119  CG2 THR   194     138.812 130.408 108.354  1.00                 C  
ATOM   1120  N   ASP   195     136.538 127.504 106.050  1.00                 N  
ATOM   1121  CA  ASP   195     135.676 126.458 106.584  1.00                 C  
ATOM   1122  C   ASP   195     136.462 125.158 106.701  1.00                 C  
ATOM   1123  O   ASP   195     136.780 124.527 105.693  1.00                 O  
ATOM   1124  CB  ASP   195     134.444 126.273 105.695  1.00                 C  
ATOM   1125  CG  ASP   195     133.523 127.476 105.718  1.00                 C  
ATOM   1126  OD1 ASP   195     133.697 128.340 106.604  1.00                 O  
ATOM   1127  OD2 ASP   195     132.627 127.556 104.852  1.00                 O  
ATOM   1128  N   LEU   196     122.669 129.344 127.187  1.00                 N  
ATOM   1129  CA  LEU   196     122.630 130.662 126.558  1.00                 C  
ATOM   1130  C   LEU   196     122.458 131.707 127.649  1.00                 C  
ATOM   1131  O   LEU   196     121.339 132.069 128.031  1.00                 O  
ATOM   1132  CB  LEU   196     121.500 130.731 125.529  1.00                 C  
ATOM   1133  CG  LEU   196     121.777 130.081 124.172  1.00                 C  
ATOM   1134  CD1 LEU   196     122.967 130.742 123.493  1.00                 C  
ATOM   1135  CD2 LEU   196     122.021 128.588 124.331  1.00                 C  
ATOM   1136  N   ARG   197     123.589 132.204 128.128  1.00                 N  
ATOM   1137  CA  ARG   197     123.621 133.201 129.198  1.00                 C  
ATOM   1138  C   ARG   197     122.827 134.450 128.894  1.00                 C  
ATOM   1139  O   ARG   197     122.355 134.641 127.784  1.00                 O  
ATOM   1140  CB  ARG   197     125.063 133.605 129.511  1.00                 C  
ATOM   1141  CD  ARG   197     127.311 132.968 130.429  1.00                 C  
ATOM   1142  NE  ARG   197     128.129 131.911 131.019  1.00                 N  
ATOM   1143  CG  ARG   197     125.895 132.498 130.138  1.00                 C  
ATOM   1144  CZ  ARG   197     129.398 132.064 131.384  1.00                 C  
ATOM   1145  NH1 ARG   197     130.063 131.046 131.913  1.00                 N  
ATOM   1146  NH2 ARG   197     129.998 133.235 131.220  1.00                 N  
ATOM   1147  N   VAL   198     122.691 135.303 129.906  1.00                 N  
ATOM   1148  CA  VAL   198     121.950 136.548 129.782  1.00                 C  
ATOM   1149  C   VAL   198     122.691 137.586 128.947  1.00                 C  
ATOM   1150  O   VAL   198     123.905 137.762 129.086  1.00                 O  
ATOM   1151  CB  VAL   198     121.626 137.152 131.161  1.00                 C  
ATOM   1152  CG1 VAL   198     122.900 137.610 131.855  1.00                 C  
ATOM   1153  CG2 VAL   198     120.647 138.307 131.020  1.00                 C  
ATOM   1154  N   MET   199     121.942 138.271 128.084  1.00                 N  
ATOM   1155  CA  MET   199     122.474 139.306 127.210  1.00                 C  
ATOM   1156  C   MET   199     123.636 138.807 126.340  1.00                 C  
ATOM   1157  O   MET   199     124.803 138.865 126.736  1.00                 O  
ATOM   1158  CB  MET   199     122.940 140.512 128.029  1.00                 C  
ATOM   1159  SD  MET   199     122.447 142.511 129.883  1.00                 S  
ATOM   1160  CE  MET   199     122.842 143.762 128.664  1.00                 C  
ATOM   1161  CG  MET   199     121.834 141.186 128.825  1.00                 C  
ATOM   1162  N   MET   200     123.299 138.315 125.153  1.00                 N  
ATOM   1163  CA  MET   200     124.287 137.793 124.213  1.00                 C  
ATOM   1164  C   MET   200     124.591 138.832 123.135  1.00                 C  
ATOM   1165  O   MET   200     125.686 139.404 123.094  1.00                 O  
ATOM   1166  CB  MET   200     123.789 136.492 123.580  1.00                 C  
ATOM   1167  SD  MET   200     125.284 134.897 125.282  1.00                 S  
ATOM   1168  CE  MET   200     126.154 134.261 123.851  1.00                 C  
ATOM   1169  CG  MET   200     123.693 135.327 124.551  1.00                 C  
ATOM   1170  N   ASP   201     123.604 139.081 122.280  1.00                 N  
ATOM   1171  CA  ASP   201     123.740 140.044 121.196  1.00                 C  
ATOM   1172  C   ASP   201     123.300 141.424 121.688  1.00                 C  
ATOM   1173  O   ASP   201     122.136 141.803 121.564  1.00                 O  
ATOM   1174  CB  ASP   201     122.918 139.605 119.983  1.00                 C  
ATOM   1175  CG  ASP   201     123.105 140.521 118.790  1.00                 C  
ATOM   1176  OD1 ASP   201     123.649 141.630 118.972  1.00                 O  
ATOM   1177  OD2 ASP   201     122.708 140.130 117.672  1.00                 O  
ATOM   1178  N   GLY   202     124.252 142.167 122.248  1.00                 N  
ATOM   1179  CA  GLY   202     123.980 143.496 122.778  1.00                 C  
ATOM   1180  C   GLY   202     124.703 144.547 121.956  1.00                 C  
ATOM   1181  O   GLY   202     124.194 145.642 121.751  1.00                 O  
ATOM   1182  N   TYR   203     125.890 144.193 121.477  1.00                 N  
ATOM   1183  CA  TYR   203     126.694 145.098 120.662  1.00                 C  
ATOM   1184  C   TYR   203     126.128 145.209 119.251  1.00                 C  
ATOM   1185  O   TYR   203     126.319 146.218 118.574  1.00                 O  
ATOM   1186  CB  TYR   203     128.148 144.625 120.611  1.00                 C  
ATOM   1187  CG  TYR   203     128.898 144.809 121.911  1.00                 C  
ATOM   1188  OH  TYR   203     130.960 145.300 125.488  1.00                 O  
ATOM   1189  CZ  TYR   203     130.278 145.139 124.305  1.00                 C  
ATOM   1190  CD1 TYR   203     129.277 143.713 122.676  1.00                 C  
ATOM   1191  CE1 TYR   203     129.962 143.872 123.865  1.00                 C  
ATOM   1192  CD2 TYR   203     129.225 146.079 122.370  1.00                 C  
ATOM   1193  CE2 TYR   203     129.910 146.257 123.557  1.00                 C  
ATOM   1194  N   ASN   204     125.443 144.156 118.806  1.00                 N  
ATOM   1195  CA  ASN   204     124.860 144.120 117.470  1.00                 C  
ATOM   1196  C   ASN   204     123.353 144.347 117.524  1.00                 C  
ATOM   1197  O   ASN   204     122.566 143.399 117.649  1.00                 O  
ATOM   1198  CB  ASN   204     125.182 142.793 116.781  1.00                 C  
ATOM   1199  CG  ASN   204     126.663 142.621 116.509  1.00                 C  
ATOM   1200  OD1 ASN   204     127.308 143.508 115.950  1.00                 O  
ATOM   1201  ND2 ASN   204     127.208 141.477 116.906  1.00                 N  
ATOM   1202  N   ASP   205     122.949 145.607 117.413  1.00                 N  
ATOM   1203  CA  ASP   205     121.540 145.970 117.458  1.00                 C  
ATOM   1204  C   ASP   205     120.991 146.093 116.038  1.00                 C  
ATOM   1205  O   ASP   205     119.777 146.114 115.823  1.00                 O  
ATOM   1206  CB  ASP   205     121.348 147.277 118.229  1.00                 C  
ATOM   1207  CG  ASP   205     121.717 147.149 119.694  1.00                 C  
ATOM   1208  OD1 ASP   205     121.639 146.024 120.230  1.00                 O  
ATOM   1209  OD2 ASP   205     122.084 148.175 120.306  1.00                 O  
ATOM   1210  N   THR   206     121.901 146.184 115.072  1.00                 N  
ATOM   1211  CA  THR   206     121.531 146.313 113.672  1.00                 C  
ATOM   1212  C   THR   206     121.174 144.965 113.066  1.00                 C  
ATOM   1213  O   THR   206     120.848 144.890 111.883  1.00                 O  
ATOM   1214  CB  THR   206     122.661 146.957 112.847  1.00                 C  
ATOM   1215  OG1 THR   206     123.838 146.143 112.926  1.00                 O  
ATOM   1216  CG2 THR   206     122.990 148.341 113.383  1.00                 C  
ATOM   1217  N   VAL   207     121.244 143.916 113.875  1.00                 N  
ATOM   1218  CA  VAL   207     120.915 142.572 113.415  1.00                 C  
ATOM   1219  C   VAL   207     119.457 142.534 112.964  1.00                 C  
ATOM   1220  O   VAL   207     118.544 142.446 113.790  1.00                 O  
ATOM   1221  CB  VAL   207     121.174 141.521 114.511  1.00                 C  
ATOM   1222  CG1 VAL   207     122.648 141.494 114.884  1.00                 C  
ATOM   1223  CG2 VAL   207     120.316 141.805 115.734  1.00                 C  
ATOM   1224  N   PHE   208     119.239 142.611 111.656  1.00                 N  
ATOM   1225  CA  PHE   208     117.892 142.582 111.096  1.00                 C  
ATOM   1226  C   PHE   208     117.314 141.168 111.156  1.00                 C  
ATOM   1227  O   PHE   208     116.124 140.991 111.396  1.00                 O  
ATOM   1228  CB  PHE   208     117.900 143.092 109.654  1.00                 C  
ATOM   1229  CG  PHE   208     118.087 144.578 109.538  1.00                 C  
ATOM   1230  CZ  PHE   208     118.427 147.329 109.325  1.00                 C  
ATOM   1231  CD1 PHE   208     119.301 145.108 109.137  1.00                 C  
ATOM   1232  CE1 PHE   208     119.473 146.475 109.030  1.00                 C  
ATOM   1233  CD2 PHE   208     117.050 145.446 109.829  1.00                 C  
ATOM   1234  CE2 PHE   208     117.222 146.813 109.722  1.00                 C  
ATOM   1235  N   CYS   209     118.162 140.166 110.925  1.00                 N  
ATOM   1236  CA  CYS   209     117.735 138.767 110.958  1.00                 C  
ATOM   1237  C   CYS   209     118.768 137.838 111.592  1.00                 C  
ATOM   1238  O   CYS   209     119.968 137.996 111.379  1.00                 O  
ATOM   1239  CB  CYS   209     117.420 138.270 109.546  1.00                 C  
ATOM   1240  SG  CYS   209     116.077 139.158 108.723  1.00                 S  
ATOM   1241  N   LEU   210     118.291 136.875 112.377  1.00                 N  
ATOM   1242  CA  LEU   210     119.165 135.916 113.054  1.00                 C  
ATOM   1243  C   LEU   210     118.821 134.490 112.640  1.00                 C  
ATOM   1244  O   LEU   210     117.832 134.266 111.939  1.00                 O  
ATOM   1245  CB  LEU   210     119.055 136.070 114.572  1.00                 C  
ATOM   1246  CG  LEU   210     119.414 137.444 115.142  1.00                 C  
ATOM   1247  CD1 LEU   210     119.133 137.496 116.636  1.00                 C  
ATOM   1248  CD2 LEU   210     120.872 137.776 114.866  1.00                 C  
ATOM   1249  N   VAL   211     119.620 133.520 113.088  1.00                 N  
ATOM   1250  CA  VAL   211     119.369 132.123 112.756  1.00                 C  
ATOM   1251  C   VAL   211     120.076 131.149 113.704  1.00                 C  
ATOM   1252  O   VAL   211     121.255 131.321 114.019  1.00                 O  
ATOM   1253  CB  VAL   211     119.791 131.802 111.310  1.00                 C  
ATOM   1254  CG1 VAL   211     121.282 132.041 111.125  1.00                 C  
ATOM   1255  CG2 VAL   211     119.430 130.368 110.956  1.00                 C  
ATOM   1256  N   ILE   212     119.348 130.136 114.168  1.00                 N  
ATOM   1257  CA  ILE   212     119.901 129.140 115.079  1.00                 C  
ATOM   1258  C   ILE   212     119.335 127.755 114.754  1.00                 C  
ATOM   1259  O   ILE   212     118.288 127.375 115.267  1.00                 O  
ATOM   1260  CB  ILE   212     119.620 129.502 116.549  1.00                 C  
ATOM   1261  CD1 ILE   212     119.806 131.396 118.246  1.00                 C  
ATOM   1262  CG1 ILE   212     120.200 130.879 116.880  1.00                 C  
ATOM   1263  CG2 ILE   212     120.158 128.423 117.476  1.00                 C  
ATOM   1264  N   ASN   213     120.026 127.018 113.887  1.00                 N  
ATOM   1265  CA  ASN   213     119.579 125.684 113.501  1.00                 C  
ATOM   1266  C   ASN   213     120.424 124.581 114.144  1.00                 C  
ATOM   1267  O   ASN   213     121.649 124.690 114.213  1.00                 O  
ATOM   1268  CB  ASN   213     119.593 125.534 111.978  1.00                 C  
ATOM   1269  CG  ASN   213     118.582 126.433 111.295  1.00                 C  
ATOM   1270  OD1 ASN   213     117.435 126.538 111.731  1.00                 O  
ATOM   1271  ND2 ASN   213     119.004 127.085 110.218  1.00                 N  
ATOM   1272  N   CYS   214     119.753 123.517 114.586  1.00                 N  
ATOM   1273  CA  CYS   214     120.390 122.365 115.217  1.00                 C  
ATOM   1274  C   CYS   214     121.255 122.724 116.427  1.00                 C  
ATOM   1275  O   CYS   214     122.491 122.753 116.349  1.00                 O  
ATOM   1276  CB  CYS   214     121.254 121.610 114.205  1.00                 C  
ATOM   1277  SG  CYS   214     121.697 119.930 114.708  1.00                 S  
ATOM   1278  N   ALA   215     120.599 123.006 117.548  1.00                 N  
ATOM   1279  CA  ALA   215     121.307 123.347 118.770  1.00                 C  
ATOM   1280  C   ALA   215     120.643 122.669 119.983  1.00                 C  
ATOM   1281  O   ALA   215     119.747 121.842 119.804  1.00                 O  
ATOM   1282  CB  ALA   215     121.345 124.856 118.958  1.00                 C  
ATOM   1283  N   SER   216     121.117 122.970 121.191  1.00                 N  
ATOM   1284  CA  SER   216     120.572 122.397 122.426  1.00                 C  
ATOM   1285  C   SER   216     120.554 123.466 123.509  1.00                 C  
ATOM   1286  O   SER   216     121.337 123.429 124.446  1.00                 O  
ATOM   1287  CB  SER   216     121.396 121.184 122.863  1.00                 C  
ATOM   1288  OG  SER   216     120.805 120.541 123.979  1.00                 O  
ATOM   1289  N   MET   217     119.662 124.428 123.350  1.00                 N  
ATOM   1290  CA  MET   217     119.528 125.523 124.285  1.00                 C  
ATOM   1291  C   MET   217     118.895 124.981 125.564  1.00                 C  
ATOM   1292  O   MET   217     118.108 124.021 125.531  1.00                 O  
ATOM   1293  CB  MET   217     118.692 126.650 123.674  1.00                 C  
ATOM   1294  SD  MET   217     118.342 128.670 121.811  1.00                 S  
ATOM   1295  CE  MET   217     118.340 129.876 123.136  1.00                 C  
ATOM   1296  CG  MET   217     119.375 127.378 122.528  1.00                 C  
ATOM   1297  N   SER   218     119.204 125.603 126.693  1.00                 N  
ATOM   1298  CA  SER   218     118.601 125.140 127.932  1.00                 C  
ATOM   1299  C   SER   218     118.510 126.285 128.882  1.00                 C  
ATOM   1300  O   SER   218     117.591 126.335 129.679  1.00                 O  
ATOM   1301  CB  SER   218     119.415 123.989 128.527  1.00                 C  
ATOM   1302  OG  SER   218     120.726 124.410 128.859  1.00                 O  
ATOM   1303  N   ILE   219     119.462 127.195 128.811  1.00                 N  
ATOM   1304  CA  ILE   219     119.505 128.379 129.685  1.00                 C  
ATOM   1305  C   ILE   219     118.955 129.536 128.867  1.00                 C  
ATOM   1306  O   ILE   219     119.643 129.962 127.916  1.00                 O  
ATOM   1307  CB  ILE   219     120.931 128.649 130.200  1.00                 C  
ATOM   1308  CD1 ILE   219     122.916 127.537 131.350  1.00                 C  
ATOM   1309  CG1 ILE   219     121.448 127.448 130.994  1.00                 C  
ATOM   1310  CG2 ILE   219     120.968 129.929 131.020  1.00                 C  
ATOM   1311  N   ILE   220     117.757 130.024 129.210  1.00                 N  
ATOM   1312  CA  ILE   220     117.130 131.153 128.516  1.00                 C  
ATOM   1313  C   ILE   220     116.747 132.248 129.558  1.00                 C  
ATOM   1314  O   ILE   220     115.711 132.131 130.251  1.00                 O  
ATOM   1315  CB  ILE   220     115.896 130.706 127.711  1.00                 C  
ATOM   1316  CD1 ILE   220     115.102 129.004 125.987  1.00                 C  
ATOM   1317  CG1 ILE   220     116.284 129.633 126.692  1.00                 C  
ATOM   1318  CG2 ILE   220     115.229 131.902 127.049  1.00                 C  
ATOM   1319  N   SER   221     117.596 133.273 129.706  1.00                 N  
ATOM   1320  CA  SER   221     117.327 134.381 130.630  1.00                 C  
ATOM   1321  C   SER   221     116.287 135.363 130.093  1.00                 C  
ATOM   1322  O   SER   221     115.931 135.336 128.917  1.00                 O  
ATOM   1323  CB  SER   221     118.617 135.140 130.946  1.00                 C  
ATOM   1324  OG  SER   221     119.094 135.832 129.805  1.00                 O  
ATOM   1325  N   MET   222     115.794 136.233 130.961  1.00                 N  
ATOM   1326  CA  MET   222     114.830 137.213 130.537  1.00                 C  
ATOM   1327  C   MET   222     115.573 138.387 129.862  1.00                 C  
ATOM   1328  O   MET   222     114.972 139.335 129.348  1.00                 O  
ATOM   1329  CB  MET   222     113.997 137.694 131.726  1.00                 C  
ATOM   1330  SD  MET   222     112.181 137.216 133.764  1.00                 S  
ATOM   1331  CE  MET   222     111.020 138.335 132.985  1.00                 C  
ATOM   1332  CG  MET   222     113.100 136.625 132.329  1.00                 C  
ATOM   1333  N   PRO   223     116.899 138.314 129.831  1.00                 N  
ATOM   1334  CA  PRO   223     117.692 139.384 129.208  1.00                 C  
ATOM   1335  C   PRO   223     118.537 138.815 128.064  1.00                 C  
ATOM   1336  O   PRO   223     119.402 139.499 127.524  1.00                 O  
ATOM   1337  CB  PRO   223     118.560 139.915 130.351  1.00                 C  
ATOM   1338  CD  PRO   223     117.137 138.257 131.329  1.00                 C  
ATOM   1339  CG  PRO   223     117.792 139.585 131.587  1.00                 C  
ATOM   1340  N   TYR   224     118.255 137.574 127.677  1.00                 N  
ATOM   1341  CA  TYR   224     118.978 136.878 126.626  1.00                 C  
ATOM   1342  C   TYR   224     118.835 137.470 125.218  1.00                 C  
ATOM   1343  O   TYR   224     119.845 137.734 124.557  1.00                 O  
ATOM   1344  CB  TYR   224     118.545 135.412 126.558  1.00                 C  
ATOM   1345  CG  TYR   224     119.245 134.616 125.480  1.00                 C  
ATOM   1346  OH  TYR   224     121.184 132.425 122.525  1.00                 O  
ATOM   1347  CZ  TYR   224     120.541 133.150 123.502  1.00                 C  
ATOM   1348  CD1 TYR   224     120.543 134.158 125.664  1.00                 C  
ATOM   1349  CE1 TYR   224     121.191 133.429 124.684  1.00                 C  
ATOM   1350  CD2 TYR   224     118.605 134.326 124.281  1.00                 C  
ATOM   1351  CE2 TYR   224     119.237 133.598 123.290  1.00                 C  
ATOM   1352  N   PRO   225     117.601 137.667 124.760  1.00                 N  
ATOM   1353  CA  PRO   225     117.372 138.223 123.421  1.00                 C  
ATOM   1354  C   PRO   225     117.450 139.746 123.398  1.00                 C  
ATOM   1355  O   PRO   225     117.106 140.377 122.390  1.00                 O  
ATOM   1356  CB  PRO   225     115.966 137.743 123.057  1.00                 C  
ATOM   1357  CD  PRO   225     116.227 137.253 125.385  1.00                 C  
ATOM   1358  CG  PRO   225     115.233 137.713 124.356  1.00                 C  
ATOM   1359  N   MET   226     117.893 140.329 124.507  1.00                 N  
ATOM   1360  CA  MET   226     118.030 141.784 124.663  1.00                 C  
ATOM   1361  C   MET   226     119.146 142.320 123.761  1.00                 C  
ATOM   1362  O   MET   226     120.200 141.689 123.639  1.00                 O  
ATOM   1363  CB  MET   226     118.308 142.142 126.124  1.00                 C  
ATOM   1364  SD  MET   226     118.591 144.014 128.147  1.00                 S  
ATOM   1365  CE  MET   226     117.028 143.490 128.846  1.00                 C  
ATOM   1366  CG  MET   226     118.329 143.636 126.404  1.00                 C  
ATOM   1367  N   LYS   227     118.902 143.468 123.133  1.00                 N  
ATOM   1368  CA  LYS   227     119.885 144.047 122.239  1.00                 C  
ATOM   1369  C   LYS   227     119.318 144.037 120.835  1.00                 C  
ATOM   1370  O   LYS   227     119.570 144.943 120.035  1.00                 O  
ATOM   1371  CB  LYS   227     121.203 143.273 122.318  1.00                 C  
ATOM   1372  CD  LYS   227     122.228 144.659 124.143  1.00                 C  
ATOM   1373  CE  LYS   227     122.928 144.635 125.492  1.00                 C  
ATOM   1374  CG  LYS   227     121.832 143.259 123.702  1.00                 C  
ATOM   1375  NZ  LYS   227     123.263 146.006 125.968  1.00                 N  
ATOM   1376  N   ALA   228     118.545 142.994 120.534  1.00                 N  
ATOM   1377  CA  ALA   228     117.906 142.859 119.226  1.00                 C  
ATOM   1378  C   ALA   228     116.746 143.850 119.209  1.00                 C  
ATOM   1379  O   ALA   228     115.631 143.531 119.630  1.00                 O  
ATOM   1380  CB  ALA   228     117.453 141.424 119.003  1.00                 C  
ATOM   1381  N   PRO   229     117.021 145.062 118.743  1.00                 N  
ATOM   1382  CA  PRO   229     116.004 146.109 118.689  1.00                 C  
ATOM   1383  C   PRO   229     115.102 145.975 117.465  1.00                 C  
ATOM   1384  O   PRO   229     113.925 146.345 117.509  1.00                 O  
ATOM   1385  CB  PRO   229     116.812 147.407 118.637  1.00                 C  
ATOM   1386  CD  PRO   229     118.398 145.616 118.558  1.00                 C  
ATOM   1387  CG  PRO   229     118.126 147.006 118.055  1.00                 C  
ATOM   1388  N   ARG   230     115.662 145.452 116.372  1.00                 N  
ATOM   1389  CA  ARG   230     114.906 145.278 115.135  1.00                 C  
ATOM   1390  C   ARG   230     115.148 143.928 114.470  1.00                 C  
ATOM   1391  O   ARG   230     115.923 143.817 113.515  1.00                 O  
ATOM   1392  CB  ARG   230     115.243 146.390 114.140  1.00                 C  
ATOM   1393  CD  ARG   230     114.746 147.529 111.959  1.00                 C  
ATOM   1394  NE  ARG   230     113.936 147.526 110.743  1.00                 N  
ATOM   1395  CG  ARG   230     114.422 146.349 112.861  1.00                 C  
ATOM   1396  CZ  ARG   230     114.074 148.401 109.752  1.00                 C  
ATOM   1397  NH1 ARG   230     113.293 148.321 108.684  1.00                 N  
ATOM   1398  NH2 ARG   230     114.993 149.353 109.831  1.00                 N  
ATOM   1399  N   LEU   231     114.476 142.894 114.980  1.00                 N  
ATOM   1400  CA  LEU   231     114.606 141.546 114.436  1.00                 C  
ATOM   1401  C   LEU   231     113.393 141.255 113.556  1.00                 C  
ATOM   1402  O   LEU   231     112.300 141.766 113.817  1.00                 O  
ATOM   1403  CB  LEU   231     114.734 140.522 115.566  1.00                 C  
ATOM   1404  CG  LEU   231     114.862 139.058 115.142  1.00                 C  
ATOM   1405  CD1 LEU   231     116.164 138.827 114.392  1.00                 C  
ATOM   1406  CD2 LEU   231     114.778 138.139 116.352  1.00                 C  
ATOM   1407  N   TYR   232     113.590 140.434 112.525  1.00                 N  
ATOM   1408  CA  TYR   232     112.526 140.066 111.602  1.00                 C  
ATOM   1409  C   TYR   232     112.418 138.547 111.492  1.00                 C  
ATOM   1410  O   TYR   232     111.370 137.975 111.801  1.00                 O  
ATOM   1411  CB  TYR   232     112.773 140.686 110.225  1.00                 C  
ATOM   1412  CG  TYR   232     112.763 142.198 110.223  1.00                 C  
ATOM   1413  OH  TYR   232     112.750 146.356 110.212  1.00                 O  
ATOM   1414  CZ  TYR   232     112.753 144.980 110.216  1.00                 C  
ATOM   1415  CD1 TYR   232     113.892 142.916 109.852  1.00                 C  
ATOM   1416  CE1 TYR   232     113.892 144.298 109.847  1.00                 C  
ATOM   1417  CD2 TYR   232     111.624 142.902 110.592  1.00                 C  
ATOM   1418  CE2 TYR   232     111.605 144.283 110.593  1.00                 C  
ATOM   1419  N   LYS   233     113.504 137.911 111.059  1.00                 N  
ATOM   1420  CA  LYS   233     113.547 136.463 110.901  1.00                 C  
ATOM   1421  C   LYS   233     114.309 135.799 112.056  1.00                 C  
ATOM   1422  O   LYS   233     115.266 136.374 112.581  1.00                 O  
ATOM   1423  CB  LYS   233     114.192 136.089 109.565  1.00                 C  
ATOM   1424  CD  LYS   233     114.077 136.098 107.058  1.00                 C  
ATOM   1425  CE  LYS   233     113.293 136.557 105.839  1.00                 C  
ATOM   1426  CG  LYS   233     113.404 136.540 108.347  1.00                 C  
ATOM   1427  NZ  LYS   233     113.970 136.178 104.568  1.00                 N  
ATOM   1428  N   MET   234     113.892 134.592 112.421  1.00                 N  
ATOM   1429  CA  MET   234     114.548 133.826 113.493  1.00                 C  
ATOM   1430  C   MET   234     114.095 132.359 113.481  1.00                 C  
ATOM   1431  O   MET   234     112.990 132.025 113.929  1.00                 O  
ATOM   1432  CB  MET   234     114.256 134.455 114.857  1.00                 C  
ATOM   1433  SD  MET   234     114.609 134.556 117.603  1.00                 S  
ATOM   1434  CE  MET   234     112.881 134.154 117.851  1.00                 C  
ATOM   1435  CG  MET   234     114.924 133.746 116.023  1.00                 C  
ATOM   1436  N   THR   235     114.959 131.482 112.959  1.00                 N  
ATOM   1437  CA  THR   235     114.618 130.071 112.905  1.00                 C  
ATOM   1438  C   THR   235     115.246 129.300 114.048  1.00                 C  
ATOM   1439  O   THR   235     116.444 129.081 114.069  1.00                 O  
ATOM   1440  CB  THR   235     115.052 129.436 111.571  1.00                 C  
ATOM   1441  OG1 THR   235     114.381 130.089 110.487  1.00                 O  
ATOM   1442  CG2 THR   235     114.696 127.958 111.544  1.00                 C  
ATOM   1443  N   ILE   236     114.404 128.927 115.025  1.00                 N  
ATOM   1444  CA  ILE   236     114.863 128.180 116.175  1.00                 C  
ATOM   1445  C   ILE   236     114.539 126.701 115.916  1.00                 C  
ATOM   1446  O   ILE   236     113.672 126.104 116.592  1.00                 O  
ATOM   1447  CB  ILE   236     114.216 128.692 117.475  1.00                 C  
ATOM   1448  CD1 ILE   236     113.779 130.809 118.826  1.00                 C  
ATOM   1449  CG1 ILE   236     114.542 130.172 117.686  1.00                 C  
ATOM   1450  CG2 ILE   236     114.653 127.842 118.658  1.00                 C  
ATOM   1451  N   THR   237     115.195 126.141 114.929  1.00                 N  
ATOM   1452  CA  THR   237     114.976 124.746 114.530  1.00                 C  
ATOM   1453  C   THR   237     115.750 123.722 115.340  1.00                 C  
ATOM   1454  O   THR   237     116.986 123.697 115.304  1.00                 O  
ATOM   1455  CB  THR   237     115.331 124.520 113.048  1.00                 C  
ATOM   1456  OG1 THR   237     114.502 125.350 112.224  1.00                 O  
ATOM   1457  CG2 THR   237     115.102 123.067 112.661  1.00                 C  
ATOM   1458  N   ASN   238     115.025 122.877 116.050  1.00                 N  
ATOM   1459  CA  ASN   238     115.599 121.811 116.881  1.00                 C  
ATOM   1460  C   ASN   238     116.641 122.324 117.860  1.00                 C  
ATOM   1461  O   ASN   238     117.837 122.107 117.703  1.00                 O  
ATOM   1462  CB  ASN   238     116.211 120.718 116.003  1.00                 C  
ATOM   1463  CG  ASN   238     116.511 119.449 116.776  1.00                 C  
ATOM   1464  OD1 ASN   238     115.812 119.114 117.733  1.00                 O  
ATOM   1465  ND2 ASN   238     117.553 118.738 116.363  1.00                 N  
ATOM   1466  N   CYS   239     116.167 123.020 118.898  1.00                 N  
ATOM   1467  CA  CYS   239     117.059 123.566 119.918  1.00                 C  
ATOM   1468  C   CYS   239     116.314 123.905 121.206  1.00                 C  
ATOM   1469  O   CYS   239     116.705 124.807 121.938  1.00                 O  
ATOM   1470  CB  CYS   239     117.772 124.814 119.394  1.00                 C  
ATOM   1471  SG  CYS   239     116.664 126.150 118.887  1.00                 S  
ATOM   1472  N   VAL   240     115.236 123.170 121.471  1.00                 N  
ATOM   1473  CA  VAL   240     114.434 123.376 122.673  1.00                 C  
ATOM   1474  C   VAL   240     114.691 122.273 123.704  1.00                 C  
ATOM   1475  O   VAL   240     115.836 121.871 123.899  1.00                 O  
ATOM   1476  CB  VAL   240     112.931 123.441 122.344  1.00                 C  
ATOM   1477  CG1 VAL   240     112.639 124.611 121.418  1.00                 C  
ATOM   1478  CG2 VAL   240     112.465 122.134 121.721  1.00                 C  
ATOM   1479  N   LEU   241     113.627 121.800 124.352  1.00                 N  
ATOM   1480  CA  LEU   241     113.686 120.729 125.355  1.00                 C  
ATOM   1481  C   LEU   241     114.435 121.173 126.607  1.00                 C  
ATOM   1482  O   LEU   241     115.439 121.879 126.535  1.00                 O  
ATOM   1483  CB  LEU   241     114.350 119.482 124.768  1.00                 C  
ATOM   1484  CG  LEU   241     114.476 118.277 125.704  1.00                 C  
ATOM   1485  CD1 LEU   241     113.102 117.768 126.112  1.00                 C  
ATOM   1486  CD2 LEU   241     115.278 117.166 125.044  1.00                 C  
ATOM   1487  N   ASP   242     113.911 120.769 127.760  1.00                 N  
ATOM   1488  CA  ASP   242     114.530 121.111 129.025  1.00                 C  
ATOM   1489  C   ASP   242     113.852 122.276 129.722  1.00                 C  
ATOM   1490  O   ASP   242     114.525 123.196 130.185  1.00                 O  
ATOM   1491  CB  ASP   242     116.010 121.442 128.825  1.00                 C  
ATOM   1492  CG  ASP   242     116.830 120.230 128.428  1.00                 C  
ATOM   1493  OD1 ASP   242     116.334 119.096 128.596  1.00                 O  
ATOM   1494  OD2 ASP   242     117.968 120.414 127.947  1.00                 O  
ATOM   1495  N   ASP   243     112.524 122.217 129.817  1.00                 N  
ATOM   1496  CA  ASP   243     111.724 123.248 130.470  1.00                 C  
ATOM   1497  C   ASP   243     111.846 124.628 129.808  1.00                 C  
ATOM   1498  O   ASP   243     112.759 124.869 129.020  1.00                 O  
ATOM   1499  CB  ASP   243     112.112 123.373 131.945  1.00                 C  
ATOM   1500  CG  ASP   243     111.718 122.154 132.756  1.00                 C  
ATOM   1501  OD1 ASP   243     110.616 121.616 132.523  1.00                 O  
ATOM   1502  OD2 ASP   243     112.513 121.737 133.624  1.00                 O  
ATOM   1503  N   TYR   244     110.923 125.531 130.143  1.00                 N  
ATOM   1504  CA  TYR   244     110.919 126.880 129.581  1.00                 C  
ATOM   1505  C   TYR   244     110.375 127.837 130.638  1.00                 C  
ATOM   1506  O   TYR   244     109.719 127.403 131.596  1.00                 O  
ATOM   1507  CB  TYR   244     110.085 126.924 128.299  1.00                 C  
ATOM   1508  CG  TYR   244     110.586 126.001 127.211  1.00                 C  
ATOM   1509  OH  TYR   244     111.956 123.450 124.227  1.00                 O  
ATOM   1510  CZ  TYR   244     111.503 124.295 125.213  1.00                 C  
ATOM   1511  CD1 TYR   244     110.385 124.629 127.294  1.00                 C  
ATOM   1512  CE1 TYR   244     110.839 123.778 126.304  1.00                 C  
ATOM   1513  CD2 TYR   244     111.257 126.505 126.104  1.00                 C  
ATOM   1514  CE2 TYR   244     111.718 125.669 125.105  1.00                 C  
ATOM   1515  N   LEU   245     110.625 129.134 130.462  1.00                 N  
ATOM   1516  CA  LEU   245     110.141 130.129 131.412  1.00                 C  
ATOM   1517  C   LEU   245     109.018 130.977 130.789  1.00                 C  
ATOM   1518  O   LEU   245     108.421 130.571 129.790  1.00                 O  
ATOM   1519  CB  LEU   245     111.288 131.028 131.877  1.00                 C  
ATOM   1520  CG  LEU   245     112.454 130.330 132.581  1.00                 C  
ATOM   1521  CD1 LEU   245     113.569 131.319 132.884  1.00                 C  
ATOM   1522  CD2 LEU   245     111.984 129.655 133.860  1.00                 C  
ATOM   1523  N   THR   246     108.723 132.137 131.373  1.00                 N  
ATOM   1524  CA  THR   246     107.654 132.992 130.868  1.00                 C  
ATOM   1525  C   THR   246     108.222 134.165 130.091  1.00                 C  
ATOM   1526  O   THR   246     109.266 134.694 130.452  1.00                 O  
ATOM   1527  CB  THR   246     106.762 133.514 132.010  1.00                 C  
ATOM   1528  OG1 THR   246     105.711 134.323 131.467  1.00                 O  
ATOM   1529  CG2 THR   246     107.576 134.361 132.977  1.00                 C  
ATOM   1530  N   GLU   247     107.533 134.561 129.022  1.00                 N  
ATOM   1531  CA  GLU   247     107.947 135.703 128.215  1.00                 C  
ATOM   1532  C   GLU   247     109.334 135.527 127.593  1.00                 C  
ATOM   1533  O   GLU   247     110.329 136.083 128.076  1.00                 O  
ATOM   1534  CB  GLU   247     107.935 136.983 129.053  1.00                 C  
ATOM   1535  CD  GLU   247     106.581 138.659 130.370  1.00                 C  
ATOM   1536  CG  GLU   247     106.571 137.344 129.616  1.00                 C  
ATOM   1537  OE1 GLU   247     107.665 139.068 130.837  1.00                 O  
ATOM   1538  OE2 GLU   247     105.505 139.281 130.494  1.00                 O  
ATOM   1539  N   TYR   248     109.388 134.749 126.515  1.00                 N  
ATOM   1540  CA  TYR   248     110.637 134.480 125.811  1.00                 C  
ATOM   1541  C   TYR   248     111.202 135.744 125.165  1.00                 C  
ATOM   1542  O   TYR   248     112.224 136.267 125.604  1.00                 O  
ATOM   1543  CB  TYR   248     110.430 133.401 124.746  1.00                 C  
ATOM   1544  CG  TYR   248     111.676 133.075 123.954  1.00                 C  
ATOM   1545  OH  TYR   248     115.109 132.169 121.789  1.00                 O  
ATOM   1546  CZ  TYR   248     113.972 132.470 122.504  1.00                 C  
ATOM   1547  CD1 TYR   248     112.663 132.255 124.486  1.00                 C  
ATOM   1548  CE1 TYR   248     113.805 131.952 123.770  1.00                 C  
ATOM   1549  CD2 TYR   248     111.862 133.589 122.677  1.00                 C  
ATOM   1550  CE2 TYR   248     112.998 133.296 121.946  1.00                 C  
ATOM   1551  N   ASN   249     110.514 136.234 124.137  1.00                 N  
ATOM   1552  CA  ASN   249     110.951 137.424 123.411  1.00                 C  
ATOM   1553  C   ASN   249     110.246 138.659 123.969  1.00                 C  
ATOM   1554  O   ASN   249     109.146 139.010 123.532  1.00                 O  
ATOM   1555  CB  ASN   249     110.689 137.263 121.912  1.00                 C  
ATOM   1556  CG  ASN   249     111.216 138.431 121.101  1.00                 C  
ATOM   1557  OD1 ASN   249     111.696 139.419 121.656  1.00                 O  
ATOM   1558  ND2 ASN   249     111.127 138.320 119.780  1.00                 N  
ATOM   1559  N   SER   250     110.872 139.325 124.938  1.00                 N  
ATOM   1560  CA  SER   250     110.291 140.511 125.551  1.00                 C  
ATOM   1561  C   SER   250     110.759 141.765 124.832  1.00                 C  
ATOM   1562  O   SER   250     110.175 142.842 124.986  1.00                 O  
ATOM   1563  CB  SER   250     110.655 140.580 127.036  1.00                 C  
ATOM   1564  OG  SER   250     110.060 139.515 127.756  1.00                 O  
ATOM   1565  N   SER   251     109.944 142.261 123.905  1.00                 N  
ATOM   1566  CA  SER   251     110.307 143.474 123.183  1.00                 C  
ATOM   1567  C   SER   251     110.296 144.675 124.131  1.00                 C  
ATOM   1568  O   SER   251     111.245 145.461 124.202  1.00                 O  
ATOM   1569  CB  SER   251     109.352 143.705 122.010  1.00                 C  
ATOM   1570  OG  SER   251     109.488 142.688 121.033  1.00                 O  
ATOM   1571  N   VAL   252     109.208 144.820 124.871  1.00                 N  
ATOM   1572  CA  VAL   252     109.073 145.937 125.803  1.00                 C  
ATOM   1573  C   VAL   252     110.174 145.918 126.863  1.00                 C  
ATOM   1574  O   VAL   252     110.724 146.953 127.251  1.00                 O  
ATOM   1575  CB  VAL   252     107.695 145.935 126.491  1.00                 C  
ATOM   1576  CG1 VAL   252     107.654 146.971 127.603  1.00                 C  
ATOM   1577  CG2 VAL   252     106.593 146.193 125.476  1.00                 C  
ATOM   1578  N   LEU   253     110.504 144.726 127.341  1.00                 N  
ATOM   1579  CA  LEU   253     111.546 144.550 128.348  1.00                 C  
ATOM   1580  C   LEU   253     112.831 145.260 127.926  1.00                 C  
ATOM   1581  O   LEU   253     113.502 145.921 128.724  1.00                 O  
ATOM   1582  CB  LEU   253     111.815 143.063 128.586  1.00                 C  
ATOM   1583  CG  LEU   253     112.888 142.726 129.624  1.00                 C  
ATOM   1584  CD1 LEU   253     112.499 143.262 130.993  1.00                 C  
ATOM   1585  CD2 LEU   253     113.119 141.224 129.690  1.00                 C  
ATOM   1586  N   SER   254     113.189 145.127 126.651  1.00                 N  
ATOM   1587  CA  SER   254     114.400 145.768 126.153  1.00                 C  
ATOM   1588  C   SER   254     114.121 147.140 125.555  1.00                 C  
ATOM   1589  O   SER   254     114.957 147.733 124.868  1.00                 O  
ATOM   1590  CB  SER   254     115.082 144.885 125.107  1.00                 C  
ATOM   1591  OG  SER   254     114.267 144.731 123.958  1.00                 O  
ATOM   1592  N   GLU   255     112.926 147.664 125.812  1.00                 N  
ATOM   1593  CA  GLU   255     112.561 148.975 125.306  1.00                 C  
ATOM   1594  C   GLU   255     112.564 149.047 123.792  1.00                 C  
ATOM   1595  O   GLU   255     112.820 150.090 123.184  1.00                 O  
ATOM   1596  CB  GLU   255     113.505 150.045 125.859  1.00                 C  
ATOM   1597  CD  GLU   255     114.393 151.269 127.882  1.00                 C  
ATOM   1598  CG  GLU   255     113.490 150.162 127.374  1.00                 C  
ATOM   1599  OE1 GLU   255     115.285 151.704 127.122  1.00                 O  
ATOM   1600  OE2 GLU   255     114.209 151.703 129.038  1.00                 O  
ATOM   1601  N   ILE   256     112.276 147.915 123.164  1.00                 N  
ATOM   1602  CA  ILE   256     112.253 147.831 121.711  1.00                 C  
ATOM   1603  C   ILE   256     110.859 147.524 121.195  1.00                 C  
ATOM   1604  O   ILE   256     110.027 146.935 121.891  1.00                 O  
ATOM   1605  CB  ILE   256     113.243 146.772 121.191  1.00                 C  
ATOM   1606  CD1 ILE   256     113.669 144.260 121.109  1.00                 C  
ATOM   1607  CG1 ILE   256     112.876 145.388 121.731  1.00                 C  
ATOM   1608  CG2 ILE   256     114.671 147.158 121.545  1.00                 C  
ATOM   1609  N   PRO   257     110.573 147.925 119.947  1.00                 N  
ATOM   1610  CA  PRO   257     109.255 147.657 119.371  1.00                 C  
ATOM   1611  C   PRO   257     109.258 146.196 118.939  1.00                 C  
ATOM   1612  O   PRO   257     110.236 145.692 118.381  1.00                 O  
ATOM   1613  CB  PRO   257     109.157 148.637 118.200  1.00                 C  
ATOM   1614  CD  PRO   257     111.405 148.773 119.009  1.00                 C  
ATOM   1615  CG  PRO   257     110.569 148.839 117.762  1.00                 C  
ATOM   1616  N   ASP   258     108.163 145.490 119.189  1.00                 N  
ATOM   1617  CA  ASP   258     108.078 144.089 118.801  1.00                 C  
ATOM   1618  C   ASP   258     107.988 144.020 117.273  1.00                 C  
ATOM   1619  O   ASP   258     106.905 143.952 116.684  1.00                 O  
ATOM   1620  CB  ASP   258     106.874 143.420 119.468  1.00                 C  
ATOM   1621  CG  ASP   258     105.560 144.070 119.082  1.00                 C  
ATOM   1622  OD1 ASP   258     105.586 145.217 118.589  1.00                 O  
ATOM   1623  OD2 ASP   258     104.503 143.432 119.273  1.00                 O  
ATOM   1624  N   THR   259     109.197 144.046 116.666  1.00                 N  
ATOM   1625  CA  THR   259     109.211 143.947 115.216  1.00                 C  
ATOM   1626  C   THR   259     109.420 142.541 114.660  1.00                 C  
ATOM   1627  O   THR   259     109.517 142.370 113.441  1.00                 O  
ATOM   1628  CB  THR   259     110.302 144.842 114.600  1.00                 C  
ATOM   1629  OG1 THR   259     111.586 144.447 115.098  1.00                 O  
ATOM   1630  CG2 THR   259     110.065 146.299 114.967  1.00                 C  
ATOM   1631  N   LEU   260     109.463 141.536 115.538  1.00                 N  
ATOM   1632  CA  LEU   260     109.658 140.156 115.087  1.00                 C  
ATOM   1633  C   LEU   260     108.483 139.778 114.182  1.00                 C  
ATOM   1634  O   LEU   260     107.386 140.302 114.328  1.00                 O  
ATOM   1635  CB  LEU   260     109.773 139.212 116.285  1.00                 C  
ATOM   1636  CG  LEU   260     110.068 137.745 115.967  1.00                 C  
ATOM   1637  CD1 LEU   260     111.454 137.595 115.359  1.00                 C  
ATOM   1638  CD2 LEU   260     109.942 136.887 117.217  1.00                 C  
ATOM   1639  N   ARG   261     108.729 138.858 113.256  1.00                 N  
ATOM   1640  CA  ARG   261     107.685 138.429 112.340  1.00                 C  
ATOM   1641  C   ARG   261     107.714 136.924 112.092  1.00                 C  
ATOM   1642  O   ARG   261     106.757 136.221 112.428  1.00                 O  
ATOM   1643  CB  ARG   261     107.807 139.167 111.005  1.00                 C  
ATOM   1644  CD  ARG   261     106.824 139.678 108.753  1.00                 C  
ATOM   1645  NE  ARG   261     105.816 139.321 107.757  1.00                 N  
ATOM   1646  CG  ARG   261     106.723 138.814 110.000  1.00                 C  
ATOM   1647  CZ  ARG   261     105.685 139.922 106.579  1.00                 C  
ATOM   1648  NH1 ARG   261     104.739 139.530 105.737  1.00                 N  
ATOM   1649  NH2 ARG   261     106.500 140.913 106.246  1.00                 N  
ATOM   1650  N   TYR   262     108.795 136.429 111.490  1.00                 N  
ATOM   1651  CA  TYR   262     108.932 134.999 111.190  1.00                 C  
ATOM   1652  C   TYR   262     109.817 134.244 112.186  1.00                 C  
ATOM   1653  O   TYR   262     110.959 134.611 112.424  1.00                 O  
ATOM   1654  CB  TYR   262     109.497 134.799 109.782  1.00                 C  
ATOM   1655  CG  TYR   262     109.677 133.348 109.395  1.00                 C  
ATOM   1656  OH  TYR   262     110.157 129.359 108.323  1.00                 O  
ATOM   1657  CZ  TYR   262     110.000 130.679 108.678  1.00                 C  
ATOM   1658  CD1 TYR   262     108.726 132.696 108.620  1.00                 C  
ATOM   1659  CE1 TYR   262     108.882 131.370 108.262  1.00                 C  
ATOM   1660  CD2 TYR   262     110.796 132.636 109.806  1.00                 C  
ATOM   1661  CE2 TYR   262     110.969 131.310 109.457  1.00                 C  
ATOM   1662  N   SER   263     109.250 133.177 112.749  1.00                 N  
ATOM   1663  CA  SER   263     109.933 132.319 113.700  1.00                 C  
ATOM   1664  C   SER   263     109.675 130.863 113.328  1.00                 C  
ATOM   1665  O   SER   263     108.539 130.486 113.006  1.00                 O  
ATOM   1666  CB  SER   263     109.464 132.618 115.125  1.00                 C  
ATOM   1667  OG  SER   263     109.782 133.948 115.498  1.00                 O  
ATOM   1668  N   GLU   264     110.723 130.044 113.350  1.00                 N  
ATOM   1669  CA  GLU   264     110.580 128.640 112.984  1.00                 C  
ATOM   1670  C   GLU   264     111.064 127.705 114.080  1.00                 C  
ATOM   1671  O   GLU   264     112.261 127.422 114.183  1.00                 O  
ATOM   1672  CB  GLU   264     111.341 128.343 111.690  1.00                 C  
ATOM   1673  CD  GLU   264     111.922 126.669 109.890  1.00                 C  
ATOM   1674  CG  GLU   264     111.195 126.913 111.198  1.00                 C  
ATOM   1675  OE1 GLU   264     111.954 127.591 109.048  1.00                 O  
ATOM   1676  OE2 GLU   264     112.459 125.556 109.708  1.00                 O  
ATOM   1677  N   ILE   265     110.135 127.197 114.887  1.00                 N  
ATOM   1678  CA  ILE   265     110.456 126.278 115.980  1.00                 C  
ATOM   1679  C   ILE   265     110.003 124.872 115.593  1.00                 C  
ATOM   1680  O   ILE   265     109.144 124.276 116.235  1.00                 O  
ATOM   1681  CB  ILE   265     109.806 126.725 117.302  1.00                 C  
ATOM   1682  CD1 ILE   265     109.540 128.727 118.857  1.00                 C  
ATOM   1683  CG1 ILE   265     110.286 128.126 117.686  1.00                 C  
ATOM   1684  CG2 ILE   265     110.082 125.710 118.401  1.00                 C  
ATOM   1685  N   ARG   266     110.603 124.355 114.527  1.00                 N  
ATOM   1686  CA  ARG   266     110.277 123.029 114.024  1.00                 C  
ATOM   1687  C   ARG   266     111.114 121.946 114.700  1.00                 C  
ATOM   1688  O   ARG   266     112.282 122.158 115.037  1.00                 O  
ATOM   1689  CB  ARG   266     110.478 122.966 112.509  1.00                 C  
ATOM   1690  CD  ARG   266     109.770 123.728 110.224  1.00                 C  
ATOM   1691  NE  ARG   266     109.448 122.391 109.733  1.00                 N  
ATOM   1692  CG  ARG   266     109.532 123.858 111.720  1.00                 C  
ATOM   1693  CZ  ARG   266     108.224 121.991 109.402  1.00                 C  
ATOM   1694  NH1 ARG   266     108.026 120.756 108.964  1.00                 N  
ATOM   1695  NH2 ARG   266     107.201 122.829 109.510  1.00                 N  
ATOM   1696  N   ASN   267     110.495 120.787 114.900  1.00                 N  
ATOM   1697  CA  ASN   267     111.129 119.619 115.512  1.00                 C  
ATOM   1698  C   ASN   267     111.743 119.908 116.884  1.00                 C  
ATOM   1699  O   ASN   267     112.948 120.138 117.008  1.00                 O  
ATOM   1700  CB  ASN   267     112.204 119.046 114.586  1.00                 C  
ATOM   1701  CG  ASN   267     111.634 118.529 113.280  1.00                 C  
ATOM   1702  OD1 ASN   267     110.576 117.899 113.260  1.00                 O  
ATOM   1703  ND2 ASN   267     112.333 118.796 112.184  1.00                 N  
ATOM   1704  N   ASN   268     110.910 119.868 117.919  1.00                 N  
ATOM   1705  CA  ASN   268     111.375 120.121 119.282  1.00                 C  
ATOM   1706  C   ASN   268     110.725 119.152 120.263  1.00                 C  
ATOM   1707  O   ASN   268     109.828 118.398 119.904  1.00                 O  
ATOM   1708  CB  ASN   268     111.095 121.571 119.683  1.00                 C  
ATOM   1709  CG  ASN   268     109.613 121.888 119.723  1.00                 C  
ATOM   1710  OD1 ASN   268     108.887 121.400 120.589  1.00                 O  
ATOM   1711  ND2 ASN   268     109.160 122.710 118.784  1.00                 N  
ATOM   1712  N   VAL   269     111.186 119.189 121.512  1.00                 N  
ATOM   1713  CA  VAL   269     110.664 118.322 122.563  1.00                 C  
ATOM   1714  C   VAL   269     110.219 119.104 123.787  1.00                 C  
ATOM   1715  O   VAL   269     110.603 118.792 124.910  1.00                 O  
ATOM   1716  CB  VAL   269     111.700 117.265 122.989  1.00                 C  
ATOM   1717  CG1 VAL   269     111.136 116.380 124.089  1.00                 C  
ATOM   1718  CG2 VAL   269     112.129 116.428 121.794  1.00                 C  
ATOM   1719  N   MET   270     109.397 120.132 123.562  1.00                 N  
ATOM   1720  CA  MET   270     108.881 120.972 124.641  1.00                 C  
ATOM   1721  C   MET   270     107.731 120.229 125.311  1.00                 C  
ATOM   1722  O   MET   270     106.896 119.623 124.637  1.00                 O  
ATOM   1723  CB  MET   270     108.435 122.330 124.096  1.00                 C  
ATOM   1724  SD  MET   270     106.731 123.881 122.557  1.00                 S  
ATOM   1725  CE  MET   270     105.438 123.427 121.405  1.00                 C  
ATOM   1726  CG  MET   270     107.280 122.255 123.111  1.00                 C  
ATOM   1727  N   LYS   271     107.686 120.286 126.637  1.00                 N  
ATOM   1728  CA  LYS   271     106.636 119.615 127.400  1.00                 C  
ATOM   1729  C   LYS   271     105.312 120.377 127.341  1.00                 C  
ATOM   1730  O   LYS   271     104.445 120.065 126.521  1.00                 O  
ATOM   1731  CB  LYS   271     107.063 119.438 128.858  1.00                 C  
ATOM   1732  CD  LYS   271     108.421 118.156 130.535  1.00                 C  
ATOM   1733  CE  LYS   271     109.072 119.346 131.221  1.00                 C  
ATOM   1734  CG  LYS   271     108.184 118.431 129.059  1.00                 C  
ATOM   1735  NZ  LYS   271     109.434 119.043 132.633  1.00                 N  
ATOM   1736  N   ILE   272     105.158 121.371 128.216  1.00                 N  
ATOM   1737  CA  ILE   272     103.942 122.166 128.264  1.00                 C  
ATOM   1738  C   ILE   272     104.271 123.663 128.249  1.00                 C  
ATOM   1739  O   ILE   272     104.995 124.160 129.117  1.00                 O  
ATOM   1740  CB  ILE   272     103.093 121.825 129.503  1.00                 C  
ATOM   1741  CD1 ILE   272     102.045 119.878 130.772  1.00                 C  
ATOM   1742  CG1 ILE   272     102.710 120.343 129.495  1.00                 C  
ATOM   1743  CG2 ILE   272     101.870 122.726 129.575  1.00                 C  
ATOM   1744  N   SER   273     103.730 124.368 127.264  1.00                 N  
ATOM   1745  CA  SER   273     103.960 125.800 127.124  1.00                 C  
ATOM   1746  C   SER   273     103.070 126.557 128.112  1.00                 C  
ATOM   1747  O   SER   273     101.863 126.305 128.205  1.00                 O  
ATOM   1748  CB  SER   273     103.688 126.248 125.687  1.00                 C  
ATOM   1749  OG  SER   273     103.812 127.654 125.559  1.00                 O  
ATOM   1750  N   VAL   274     103.673 127.492 128.843  1.00                 N  
ATOM   1751  CA  VAL   274     102.952 128.282 129.833  1.00                 C  
ATOM   1752  C   VAL   274     101.986 129.265 129.174  1.00                 C  
ATOM   1753  O   VAL   274     101.884 129.320 127.944  1.00                 O  
ATOM   1754  CB  VAL   274     103.918 129.051 130.754  1.00                 C  
ATOM   1755  CG1 VAL   274     104.808 128.083 131.519  1.00                 C  
ATOM   1756  CG2 VAL   274     104.758 130.029 129.947  1.00                 C  
ATOM   1757  N   ALA   275     101.277 130.033 129.994  1.00                 N  
ATOM   1758  CA  ALA   275     100.315 131.023 129.500  1.00                 C  
ATOM   1759  C   ALA   275     101.068 132.152 128.805  1.00                 C  
ATOM   1760  O   ALA   275     101.072 132.247 127.572  1.00                 O  
ATOM   1761  CB  ALA   275      99.465 131.554 130.645  1.00                 C  
ATOM   1762  N   ARG   276     101.697 133.017 129.598  1.00                 N  
ATOM   1763  CA  ARG   276     102.460 134.137 129.062  1.00                 C  
ATOM   1764  C   ARG   276     103.759 133.619 128.462  1.00                 C  
ATOM   1765  O   ARG   276     104.755 133.452 129.169  1.00                 O  
ATOM   1766  CB  ARG   276     102.734 135.171 130.156  1.00                 C  
ATOM   1767  CD  ARG   276     101.822 136.822 131.812  1.00                 C  
ATOM   1768  NE  ARG   276     102.677 137.919 131.363  1.00                 N  
ATOM   1769  CG  ARG   276     101.486 135.863 130.682  1.00                 C  
ATOM   1770  CZ  ARG   276     102.224 139.049 130.830  1.00                 C  
ATOM   1771  NH1 ARG   276     103.077 139.991 130.450  1.00                 N  
ATOM   1772  NH2 ARG   276     100.920 139.234 130.678  1.00                 N  
ATOM   1773  N   PHE   277     103.744 133.351 127.164  1.00                 N  
ATOM   1774  CA  PHE   277     104.925 132.839 126.490  1.00                 C  
ATOM   1775  C   PHE   277     105.354 133.775 125.363  1.00                 C  
ATOM   1776  O   PHE   277     106.510 134.196 125.310  1.00                 O  
ATOM   1777  CB  PHE   277     104.663 131.435 125.942  1.00                 C  
ATOM   1778  CG  PHE   277     105.849 130.821 125.255  1.00                 C  
ATOM   1779  CZ  PHE   277     108.041 129.686 123.978  1.00                 C  
ATOM   1780  CD1 PHE   277     106.919 130.339 125.989  1.00                 C  
ATOM   1781  CE1 PHE   277     108.010 129.774 125.357  1.00                 C  
ATOM   1782  CD2 PHE   277     105.895 130.725 123.875  1.00                 C  
ATOM   1783  CE2 PHE   277     106.987 130.160 123.244  1.00                 C  
ATOM   1784  N   ILE   278     104.427 134.091 124.464  1.00                 N  
ATOM   1785  CA  ILE   278     104.705 134.981 123.341  1.00                 C  
ATOM   1786  C   ILE   278     104.355 136.421 123.713  1.00                 C  
ATOM   1787  O   ILE   278     103.610 137.107 123.012  1.00                 O  
ATOM   1788  CB  ILE   278     103.937 134.551 122.077  1.00                 C  
ATOM   1789  CD1 ILE   278     103.504 132.555 120.552  1.00                 C  
ATOM   1790  CG1 ILE   278     104.368 133.149 121.643  1.00                 C  
ATOM   1791  CG2 ILE   278     104.128 135.572 120.966  1.00                 C  
ATOM   1792  N   ASN   279     104.923 136.880 124.825  1.00                 N  
ATOM   1793  CA  ASN   279     104.692 138.226 125.336  1.00                 C  
ATOM   1794  C   ASN   279     105.531 139.267 124.598  1.00                 C  
ATOM   1795  O   ASN   279     106.516 138.933 123.938  1.00                 O  
ATOM   1796  CB  ASN   279     104.978 138.285 126.838  1.00                 C  
ATOM   1797  CG  ASN   279     103.964 137.509 127.655  1.00                 C  
ATOM   1798  OD1 ASN   279     103.108 136.816 127.104  1.00                 O  
ATOM   1799  ND2 ASN   279     104.058 137.621 128.975  1.00                 N  
ATOM   1800  N   ILE   280     105.117 140.527 124.713  1.00                 N  
ATOM   1801  CA  ILE   280     105.794 141.671 124.105  1.00                 C  
ATOM   1802  C   ILE   280     106.068 141.488 122.614  1.00                 C  
ATOM   1803  O   ILE   280     107.208 141.596 122.153  1.00                 O  
ATOM   1804  CB  ILE   280     107.125 141.982 124.815  1.00                 C  
ATOM   1805  CD1 ILE   280     105.948 143.322 126.637  1.00                 C  
ATOM   1806  CG1 ILE   280     106.895 142.187 126.314  1.00                 C  
ATOM   1807  CG2 ILE   280     107.801 143.185 124.176  1.00                 C  
ATOM   1808  N   THR   281     105.009 141.218 121.855  1.00                 N  
ATOM   1809  CA  THR   281     105.135 141.032 120.415  1.00                 C  
ATOM   1810  C   THR   281     103.953 141.700 119.731  1.00                 C  
ATOM   1811  O   THR   281     102.918 141.939 120.361  1.00                 O  
ATOM   1812  CB  THR   281     105.206 139.539 120.043  1.00                 C  
ATOM   1813  OG1 THR   281     103.976 138.896 120.397  1.00                 O  
ATOM   1814  CG2 THR   281     106.343 138.858 120.789  1.00                 C  
ATOM   1815  N   LEU   282     104.101 142.005 118.443  1.00                 N  
ATOM   1816  CA  LEU   282     103.031 142.668 117.696  1.00                 C  
ATOM   1817  C   LEU   282     103.087 142.458 116.178  1.00                 C  
ATOM   1818  O   LEU   282     102.056 142.182 115.555  1.00                 O  
ATOM   1819  CB  LEU   282     103.040 144.173 117.970  1.00                 C  
ATOM   1820  CG  LEU   282     101.960 144.997 117.265  1.00                 C  
ATOM   1821  CD1 LEU   282     100.572 144.539 117.689  1.00                 C  
ATOM   1822  CD2 LEU   282     102.139 146.479 117.555  1.00                 C  
ATOM   1823  N   ASN   283     104.274 142.572 115.591  1.00                 N  
ATOM   1824  CA  ASN   283     104.428 142.418 114.142  1.00                 C  
ATOM   1825  C   ASN   283     104.652 140.964 113.704  1.00                 C  
ATOM   1826  O   ASN   283     105.161 140.709 112.609  1.00                 O  
ATOM   1827  CB  ASN   283     105.580 143.285 113.630  1.00                 C  
ATOM   1828  CG  ASN   283     105.266 144.767 113.693  1.00                 C  
ATOM   1829  OD1 ASN   283     104.410 145.262 112.960  1.00                 O  
ATOM   1830  ND2 ASN   283     105.960 145.481 114.572  1.00                 N  
ATOM   1831  N   VAL   284     104.272 140.014 114.547  1.00                 N  
ATOM   1832  CA  VAL   284     104.428 138.599 114.237  1.00                 C  
ATOM   1833  C   VAL   284     103.364 138.225 113.216  1.00                 C  
ATOM   1834  O   VAL   284     102.168 138.235 113.518  1.00                 O  
ATOM   1835  CB  VAL   284     104.327 137.729 115.504  1.00                 C  
ATOM   1836  CG1 VAL   284     104.416 136.254 115.145  1.00                 C  
ATOM   1837  CG2 VAL   284     105.415 138.107 116.497  1.00                 C  
ATOM   1838  N   ARG   285     103.798 137.888 112.001  1.00                 N  
ATOM   1839  CA  ARG   285     102.871 137.556 110.926  1.00                 C  
ATOM   1840  C   ARG   285     102.941 136.116 110.432  1.00                 C  
ATOM   1841  O   ARG   285     102.136 135.704 109.598  1.00                 O  
ATOM   1842  CB  ARG   285     103.093 138.476 109.724  1.00                 C  
ATOM   1843  CD  ARG   285     101.328 140.190 110.219  1.00                 C  
ATOM   1844  NE  ARG   285     101.042 141.593 110.507  1.00                 N  
ATOM   1845  CG  ARG   285     102.812 139.943 110.005  1.00                 C  
ATOM   1846  CZ  ARG   285     101.039 142.121 111.727  1.00                 C  
ATOM   1847  NH1 ARG   285     100.768 143.408 111.892  1.00                 N  
ATOM   1848  NH2 ARG   285     101.308 141.359 112.778  1.00                 N  
ATOM   1849  N   ASN   286     103.892 135.342 110.944  1.00                 N  
ATOM   1850  CA  ASN   286     104.033 133.950 110.519  1.00                 C  
ATOM   1851  C   ASN   286     104.681 133.083 111.591  1.00                 C  
ATOM   1852  O   ASN   286     105.884 133.171 111.850  1.00                 O  
ATOM   1853  CB  ASN   286     104.837 133.865 109.220  1.00                 C  
ATOM   1854  CG  ASN   286     104.908 132.454 108.670  1.00                 C  
ATOM   1855  OD1 ASN   286     104.847 131.481 109.421  1.00                 O  
ATOM   1856  ND2 ASN   286     105.037 132.340 107.353  1.00                 N  
ATOM   1857  N   ILE   287     103.855 132.240 112.208  1.00                 N  
ATOM   1858  CA  ILE   287     104.291 131.345 113.276  1.00                 C  
ATOM   1859  C   ILE   287     104.286 129.889 112.821  1.00                 C  
ATOM   1860  O   ILE   287     103.224 129.277 112.693  1.00                 O  
ATOM   1861  CB  ILE   287     103.415 131.498 114.533  1.00                 C  
ATOM   1862  CD1 ILE   287     102.471 133.227 116.151  1.00                 C  
ATOM   1863  CG1 ILE   287     103.462 132.939 115.044  1.00                 C  
ATOM   1864  CG2 ILE   287     103.840 130.503 115.603  1.00                 C  
ATOM   1865  N   ASN   288     105.473 129.345 112.567  1.00                 N  
ATOM   1866  CA  ASN   288     105.599 127.957 112.133  1.00                 C  
ATOM   1867  C   ASN   288     106.024 127.071 113.295  1.00                 C  
ATOM   1868  O   ASN   288     107.194 127.076 113.699  1.00                 O  
ATOM   1869  CB  ASN   288     106.588 127.847 110.971  1.00                 C  
ATOM   1870  CG  ASN   288     106.699 126.434 110.432  1.00                 C  
ATOM   1871  OD1 ASN   288     106.604 125.464 111.184  1.00                 O  
ATOM   1872  ND2 ASN   288     106.901 126.314 109.125  1.00                 N  
ATOM   1873  N   LYS   289     105.066 126.326 113.843  1.00                 N  
ATOM   1874  CA  LYS   289     105.327 125.431 114.968  1.00                 C  
ATOM   1875  C   LYS   289     105.033 123.974 114.625  1.00                 C  
ATOM   1876  O   LYS   289     104.039 123.408 115.071  1.00                 O  
ATOM   1877  CB  LYS   289     104.499 125.846 116.186  1.00                 C  
ATOM   1878  CD  LYS   289     104.024 127.547 117.970  1.00                 C  
ATOM   1879  CE  LYS   289     104.385 128.913 118.529  1.00                 C  
ATOM   1880  CG  LYS   289     104.854 127.217 116.739  1.00                 C  
ATOM   1881  NZ  LYS   289     103.585 129.247 119.739  1.00                 N  
ATOM   1882  N   GLU   290     104.509 123.249 115.599  1.00                 N  
ATOM   1883  CA  GLU   290     104.179 121.852 115.396  1.00                 C  
ATOM   1884  C   GLU   290     102.646 121.739 115.345  1.00                 C  
ATOM   1885  O   GLU   290     102.078 120.740 114.896  1.00                 O  
ATOM   1886  CB  GLU   290     104.779 120.992 116.510  1.00                 C  
ATOM   1887  CD  GLU   290     106.856 120.157 117.680  1.00                 C  
ATOM   1888  CG  GLU   290     106.299 121.000 116.550  1.00                 C  
ATOM   1889  OE1 GLU   290     106.054 119.631 118.480  1.00                 O  
ATOM   1890  OE2 GLU   290     108.095 120.024 117.766  1.00                 O  
ATOM   1891  N   PHE   291     101.970 122.782 115.814  1.00                 N  
ATOM   1892  CA  PHE   291     100.515 122.782 115.837  1.00                 C  
ATOM   1893  C   PHE   291      99.947 124.108 115.384  1.00                 C  
ATOM   1894  O   PHE   291     100.549 125.172 115.551  1.00                 O  
ATOM   1895  CB  PHE   291     100.001 122.452 117.240  1.00                 C  
ATOM   1896  CG  PHE   291     100.433 121.104 117.742  1.00                 C  
ATOM   1897  CZ  PHE   291     101.226 118.607 118.669  1.00                 C  
ATOM   1898  CD1 PHE   291     101.626 120.954 118.428  1.00                 C  
ATOM   1899  CE1 PHE   291     102.023 119.714 118.890  1.00                 C  
ATOM   1900  CD2 PHE   291      99.646 119.986 117.529  1.00                 C  
ATOM   1901  CE2 PHE   291     100.043 118.746 117.992  1.00                 C  
ATOM   1902  N   ASP   292      98.761 124.053 114.795  1.00                 N  
ATOM   1903  CA  ASP   292      98.147 125.267 114.311  1.00                 C  
ATOM   1904  C   ASP   292      97.422 126.077 115.365  1.00                 C  
ATOM   1905  O   ASP   292      97.204 125.647 116.500  1.00                 O  
ATOM   1906  CB  ASP   292      97.156 124.955 113.188  1.00                 C  
ATOM   1907  CG  ASP   292      95.949 124.178 113.676  1.00                 C  
ATOM   1908  OD1 ASP   292      95.956 123.741 114.846  1.00                 O  
ATOM   1909  OD2 ASP   292      94.996 124.005 112.887  1.00                 O  
ATOM   1910  N   CYS   293      97.040 127.287 114.972  1.00                 N  
ATOM   1911  CA  CYS   293      96.306 128.151 115.848  1.00                 C  
ATOM   1912  C   CYS   293      95.558 129.169 115.053  1.00                 C  
ATOM   1913  O   CYS   293      95.859 129.458 113.892  1.00                 O  
ATOM   1914  CB  CYS   293      97.248 128.830 116.844  1.00                 C  
ATOM   1915  SG  CYS   293      98.492 129.900 116.086  1.00                 S  
ATOM   1916  N   PHE   294      94.543 129.740 115.691  1.00                 N  
ATOM   1917  CA  PHE   294      93.716 130.766 115.089  1.00                 C  
ATOM   1918  C   PHE   294      93.824 132.016 115.950  1.00                 C  
ATOM   1919  O   PHE   294      93.749 131.984 117.181  1.00                 O  
ATOM   1920  CB  PHE   294      92.269 130.284 114.965  1.00                 C  
ATOM   1921  CG  PHE   294      92.098 129.112 114.041  1.00                 C  
ATOM   1922  CZ  PHE   294      91.780 126.948 112.326  1.00                 C  
ATOM   1923  CD1 PHE   294      92.271 127.818 114.501  1.00                 C  
ATOM   1924  CE1 PHE   294      92.113 126.740 113.650  1.00                 C  
ATOM   1925  CD2 PHE   294      91.764 129.304 112.712  1.00                 C  
ATOM   1926  CE2 PHE   294      91.607 128.226 111.862  1.00                 C  
ATOM   1927  N   HIS   295      94.004 133.139 115.278  1.00                 N  
ATOM   1928  CA  HIS   295      94.160 134.417 115.921  1.00                 C  
ATOM   1929  C   HIS   295      93.178 135.410 115.349  1.00                 C  
ATOM   1930  O   HIS   295      92.858 135.397 114.157  1.00                 O  
ATOM   1931  CB  HIS   295      95.594 134.925 115.762  1.00                 C  
ATOM   1932  CG  HIS   295      96.621 134.052 116.414  1.00                 C  
ATOM   1933  ND1 HIS   295      96.971 134.178 117.740  1.00                 N  
ATOM   1934  CE1 HIS   295      97.911 133.262 118.034  1.00                 C  
ATOM   1935  CD2 HIS   295      97.474 132.954 115.984  1.00                 C  
ATOM   1936  NE2 HIS   295      98.217 132.524 116.985  1.00                 N  
ATOM   1937  N   GLU   296      92.654 136.315 116.274  1.00                 N  
ATOM   1938  CA  GLU   296      91.798 137.359 115.741  1.00                 C  
ATOM   1939  C   GLU   296      91.488 137.223 114.227  1.00                 C  
ATOM   1940  O   GLU   296      91.752 136.121 113.665  1.00                 O  
ATOM   1941  CB  GLU   296      92.419 138.736 115.982  1.00                 C  
ATOM   1942  CD  GLU   296      91.543 140.246 114.157  1.00                 C  
ATOM   1943  CG  GLU   296      91.505 139.899 115.632  1.00                 C  
ATOM   1944  OE1 GLU   296      92.596 140.029 113.522  1.00                 O  
ATOM   1945  OE2 GLU   296      90.519 140.736 113.635  1.00                 O  
ATOM   1946  N   ASP   297      90.896 138.198 113.654  1.00                 N  
ATOM   1947  CA  ASP   297      90.501 138.246 112.253  1.00                 C  
ATOM   1948  C   ASP   297      91.640 138.031 111.285  1.00                 C  
ATOM   1949  O   ASP   297      91.506 137.407 110.237  1.00                 O  
ATOM   1950  CB  ASP   297      89.836 139.585 111.929  1.00                 C  
ATOM   1951  CG  ASP   297      88.454 139.712 112.539  1.00                 C  
ATOM   1952  OD1 ASP   297      87.899 138.680 112.973  1.00                 O  
ATOM   1953  OD2 ASP   297      87.925 140.842 112.583  1.00                 O  
ATOM   1954  N   THR   298      92.790 138.572 111.652  1.00                 N  
ATOM   1955  CA  THR   298      93.996 138.498 110.849  1.00                 C  
ATOM   1956  C   THR   298      94.408 137.105 110.354  1.00                 C  
ATOM   1957  O   THR   298      94.957 136.954 109.261  1.00                 O  
ATOM   1958  CB  THR   298      95.213 139.065 111.604  1.00                 C  
ATOM   1959  OG1 THR   298      94.988 140.447 111.908  1.00                 O  
ATOM   1960  CG2 THR   298      96.468 138.952 110.753  1.00                 C  
ATOM   1961  N   ILE   299      94.027 136.105 111.124  1.00                 N  
ATOM   1962  CA  ILE   299      94.313 134.739 110.737  1.00                 C  
ATOM   1963  C   ILE   299      93.486 134.302 109.542  1.00                 C  
ATOM   1964  O   ILE   299      92.283 134.160 109.663  1.00                 O  
ATOM   1965  CB  ILE   299      94.080 133.761 111.904  1.00                 C  
ATOM   1966  CD1 ILE   299      96.431 134.133 112.818  1.00                 C  
ATOM   1967  CG1 ILE   299      94.945 134.149 113.105  1.00                 C  
ATOM   1968  CG2 ILE   299      94.337 132.330 111.459  1.00                 C  
ATOM   1969  N   GLU   300      94.174 134.150 108.405  1.00                 N  
ATOM   1970  CA  GLU   300      93.521 133.754 107.166  1.00                 C  
ATOM   1971  C   GLU   300      93.998 132.381 106.702  1.00                 C  
ATOM   1972  O   GLU   300      93.477 131.829 105.731  1.00                 O  
ATOM   1973  CB  GLU   300      93.774 134.793 106.071  1.00                 C  
ATOM   1974  CD  GLU   300      93.462 137.166 105.265  1.00                 C  
ATOM   1975  CG  GLU   300      93.181 136.161 106.365  1.00                 C  
ATOM   1976  OE1 GLU   300      94.177 136.811 104.304  1.00                 O  
ATOM   1977  OE2 GLU   300      92.967 138.309 105.364  1.00                 O  
ATOM   1978  N   TYR   301      94.998 131.850 107.402  1.00                 N  
ATOM   1979  CA  TYR   301      95.578 130.545 107.093  1.00                 C  
ATOM   1980  C   TYR   301      95.923 129.813 108.384  1.00                 C  
ATOM   1981  O   TYR   301      96.459 130.418 109.320  1.00                 O  
ATOM   1982  CB  TYR   301      96.819 130.705 106.212  1.00                 C  
ATOM   1983  CG  TYR   301      96.541 131.354 104.875  1.00                 C  
ATOM   1984  OH  TYR   301      95.781 133.155 101.205  1.00                 O  
ATOM   1985  CZ  TYR   301      96.032 132.558 102.419  1.00                 C  
ATOM   1986  CD1 TYR   301      96.578 132.736 104.734  1.00                 C  
ATOM   1987  CE1 TYR   301      96.326 133.338 103.516  1.00                 C  
ATOM   1988  CD2 TYR   301      96.244 130.584 103.759  1.00                 C  
ATOM   1989  CE2 TYR   301      95.989 131.169 102.533  1.00                 C  
ATOM   1990  N   LEU   302      95.725 128.510 108.406  1.00                 N  
ATOM   1991  CA  LEU   302      95.962 127.702 109.602  1.00                 C  
ATOM   1992  C   LEU   302      95.948 126.219 109.223  1.00                 C  
ATOM   1993  O   LEU   302      95.095 125.773 108.452  1.00                 O  
ATOM   1994  CB  LEU   302      94.910 128.006 110.671  1.00                 C  
ATOM   1995  CG  LEU   302      93.453 127.748 110.281  1.00                 C  
ATOM   1996  CD1 LEU   302      93.107 126.275 110.438  1.00                 C  
ATOM   1997  CD2 LEU   302      92.514 128.605 111.115  1.00                 C  
ATOM   1998  N   SER   303      96.898 125.460 109.768  1.00                 N  
ATOM   1999  CA  SER   303      96.994 124.037 109.484  1.00                 C  
ATOM   2000  C   SER   303      97.081 123.198 110.746  1.00                 C  
ATOM   2001  O   SER   303      97.677 123.607 111.754  1.00                 O  
ATOM   2002  CB  SER   303      98.208 123.748 108.599  1.00                 C  
ATOM   2003  OG  SER   303      98.087 124.391 107.342  1.00                 O  
ATOM   2004  N   ASP   304      96.461 122.022 110.690  1.00                 N  
ATOM   2005  CA  ASP   304      96.447 121.079 111.809  1.00                 C  
ATOM   2006  C   ASP   304      96.439 119.647 111.283  1.00                 C  
ATOM   2007  O   ASP   304      95.384 119.127 110.905  1.00                 O  
ATOM   2008  CB  ASP   304      95.235 121.332 112.708  1.00                 C  
ATOM   2009  CG  ASP   304      95.224 120.442 113.935  1.00                 C  
ATOM   2010  OD1 ASP   304      96.241 120.417 114.659  1.00                 O  
ATOM   2011  OD2 ASP   304      94.198 119.771 114.173  1.00                 O  
ATOM   2012  N   ARG   305      97.612 119.026 111.230  1.00                 N  
ATOM   2013  CA  ARG   305      97.731 117.655 110.750  1.00                 C  
ATOM   2014  C   ARG   305      98.403 116.765 111.781  1.00                 C  
ATOM   2015  O   ARG   305      99.276 117.213 112.523  1.00                 O  
ATOM   2016  CB  ARG   305      98.513 117.614 109.435  1.00                 C  
ATOM   2017  CD  ARG   305      98.637 118.214 107.002  1.00                 C  
ATOM   2018  NE  ARG   305      97.992 118.898 105.883  1.00                 N  
ATOM   2019  CG  ARG   305      97.825 118.326 108.282  1.00                 C  
ATOM   2020  CZ  ARG   305      98.449 118.884 104.635  1.00                 C  
ATOM   2021  NH1 ARG   305      97.795 119.535 103.683  1.00                 N  
ATOM   2022  NH2 ARG   305      99.558 118.219 104.343  1.00                 N  
ATOM   2023  N   ASN   306      97.975 115.507 111.823  1.00                 N  
ATOM   2024  CA  ASN   306      98.522 114.516 112.740  1.00                 C  
ATOM   2025  C   ASN   306      98.408 115.007 114.186  1.00                 C  
ATOM   2026  O   ASN   306      99.410 115.239 114.860  1.00                 O  
ATOM   2027  CB  ASN   306      99.975 114.198 112.381  1.00                 C  
ATOM   2028  CG  ASN   306     100.479 112.938 113.056  1.00                 C  
ATOM   2029  OD1 ASN   306      99.705 112.028 113.351  1.00                 O  
ATOM   2030  ND2 ASN   306     101.783 112.881 113.302  1.00                 N  
ATOM   2031  N   THR   307      97.176 115.158 114.656  1.00                 N  
ATOM   2032  CA  THR   307      96.923 115.637 116.011  1.00                 C  
ATOM   2033  C   THR   307      95.811 114.878 116.727  1.00                 C  
ATOM   2034  O   THR   307      95.402 113.798 116.306  1.00                 O  
ATOM   2035  CB  THR   307      96.562 117.134 116.022  1.00                 C  
ATOM   2036  OG1 THR   307      95.308 117.331 115.358  1.00                 O  
ATOM   2037  CG2 THR   307      97.628 117.944 115.300  1.00                 C  
ATOM   2038  N   SER   308      95.345 115.447 117.831  1.00                 N  
ATOM   2039  CA  SER   308      94.279 114.872 118.635  1.00                 C  
ATOM   2040  C   SER   308      93.489 116.043 119.226  1.00                 C  
ATOM   2041  O   SER   308      93.791 116.520 120.321  1.00                 O  
ATOM   2042  CB  SER   308      94.857 113.956 119.715  1.00                 C  
ATOM   2043  OG  SER   308      93.826 113.351 120.476  1.00                 O  
ATOM   2044  N   TYR   309      92.484 116.501 118.485  1.00                 N  
ATOM   2045  CA  TYR   309      91.646 117.628 118.895  1.00                 C  
ATOM   2046  C   TYR   309      90.278 117.236 119.435  1.00                 C  
ATOM   2047  O   TYR   309      89.902 116.065 119.441  1.00                 O  
ATOM   2048  CB  TYR   309      91.439 118.595 117.727  1.00                 C  
ATOM   2049  CG  TYR   309      92.703 119.294 117.280  1.00                 C  
ATOM   2050  OH  TYR   309      96.184 121.204 116.046  1.00                 O  
ATOM   2051  CZ  TYR   309      95.032 120.574 116.455  1.00                 C  
ATOM   2052  CD1 TYR   309      93.756 118.577 116.728  1.00                 C  
ATOM   2053  CE1 TYR   309      94.915 119.208 116.317  1.00                 C  
ATOM   2054  CD2 TYR   309      92.838 120.671 117.412  1.00                 C  
ATOM   2055  CE2 TYR   309      93.990 121.319 117.006  1.00                 C  
ATOM   2056  N   GLU   310      89.526 118.242 119.863  1.00                 N  
ATOM   2057  CA  GLU   310      88.186 118.063 120.411  1.00                 C  
ATOM   2058  C   GLU   310      87.226 119.000 119.684  1.00                 C  
ATOM   2059  O   GLU   310      87.547 119.504 118.605  1.00                 O  
ATOM   2060  CB  GLU   310      88.184 118.326 121.918  1.00                 C  
ATOM   2061  CD  GLU   310      88.994 117.635 124.208  1.00                 C  
ATOM   2062  CG  GLU   310      89.038 117.356 122.719  1.00                 C  
ATOM   2063  OE1 GLU   310      88.376 118.644 124.606  1.00                 O  
ATOM   2064  OE2 GLU   310      89.578 116.843 124.978  1.00                 O  
ATOM   2065  N   PHE   311      86.060 119.247 120.268  1.00                 N  
ATOM   2066  CA  PHE   311      85.085 120.134 119.652  1.00                 C  
ATOM   2067  C   PHE   311      85.035 121.520 120.305  1.00                 C  
ATOM   2068  O   PHE   311      84.062 122.259 120.154  1.00                 O  
ATOM   2069  CB  PHE   311      83.688 119.511 119.699  1.00                 C  
ATOM   2070  CG  PHE   311      83.222 119.175 121.087  1.00                 C  
ATOM   2071  CZ  PHE   311      82.360 118.546 123.654  1.00                 C  
ATOM   2072  CD1 PHE   311      82.607 120.131 121.877  1.00                 C  
ATOM   2073  CE1 PHE   311      82.177 119.822 123.153  1.00                 C  
ATOM   2074  CD2 PHE   311      83.397 117.903 121.602  1.00                 C  
ATOM   2075  CE2 PHE   311      82.967 117.594 122.879  1.00                 C  
ATOM   2076  N   ILE   312      86.102 121.861 121.022  1.00                 N  
ATOM   2077  CA  ILE   312      86.207 123.152 121.706  1.00                 C  
ATOM   2078  C   ILE   312      87.184 124.070 120.990  1.00                 C  
ATOM   2079  O   ILE   312      86.807 125.131 120.503  1.00                 O  
ATOM   2080  CB  ILE   312      86.632 122.979 123.176  1.00                 C  
ATOM   2081  CD1 ILE   312      86.007 121.779 125.337  1.00                 C  
ATOM   2082  CG1 ILE   312      85.569 122.195 123.949  1.00                 C  
ATOM   2083  CG2 ILE   312      86.912 124.332 123.812  1.00                 C  
ATOM   2084  N   HIS   313      88.443 123.644 120.927  1.00                 N  
ATOM   2085  CA  HIS   313      89.489 124.415 120.266  1.00                 C  
ATOM   2086  C   HIS   313      89.268 124.752 118.802  1.00                 C  
ATOM   2087  O   HIS   313      89.946 125.625 118.269  1.00                 O  
ATOM   2088  CB  HIS   313      90.831 123.687 120.359  1.00                 C  
ATOM   2089  CG  HIS   313      91.409 123.658 121.740  1.00                 C  
ATOM   2090  ND1 HIS   313      91.895 124.784 122.367  1.00                 N  
ATOM   2091  CE1 HIS   313      92.345 124.445 123.589  1.00                 C  
ATOM   2092  CD2 HIS   313      91.634 122.633 122.750  1.00                 C  
ATOM   2093  NE2 HIS   313      92.191 123.157 123.825  1.00                 N  
ATOM   2094  N   ASP   314      88.320 124.080 118.149  1.00                 N  
ATOM   2095  CA  ASP   314      88.038 124.345 116.740  1.00                 C  
ATOM   2096  C   ASP   314      86.931 125.387 116.593  1.00                 C  
ATOM   2097  O   ASP   314      86.982 126.246 115.706  1.00                 O  
ATOM   2098  CB  ASP   314      87.647 123.053 116.020  1.00                 C  
ATOM   2099  CG  ASP   314      88.798 122.071 115.918  1.00                 C  
ATOM   2100  OD1 ASP   314      89.925 122.508 115.605  1.00                 O  
ATOM   2101  OD2 ASP   314      88.572 120.865 116.151  1.00                 O  
ATOM   2102  N   ALA   315      85.934 125.318 117.465  1.00                 N  
ATOM   2103  CA  ALA   315      84.820 126.261 117.438  1.00                 C  
ATOM   2104  C   ALA   315      85.287 127.695 117.655  1.00                 C  
ATOM   2105  O   ALA   315      85.198 128.526 116.742  1.00                 O  
ATOM   2106  CB  ALA   315      83.787 125.892 118.492  1.00                 C  
ATOM   2107  N   ASP   316      86.469 127.864 118.238  1.00                 N  
ATOM   2108  CA  ASP   316      86.988 129.203 118.459  1.00                 C  
ATOM   2109  C   ASP   316      87.474 129.838 117.166  1.00                 C  
ATOM   2110  O   ASP   316      87.799 131.027 117.108  1.00                 O  
ATOM   2111  CB  ASP   316      88.126 129.175 119.481  1.00                 C  
ATOM   2112  CG  ASP   316      87.641 128.870 120.885  1.00                 C  
ATOM   2113  OD1 ASP   316      86.422 128.988 121.131  1.00                 O  
ATOM   2114  OD2 ASP   316      88.480 128.515 121.739  1.00                 O  
ATOM   2115  N   ASP   317      87.531 129.042 116.103  1.00                 N  
ATOM   2116  CA  ASP   317      87.985 129.531 114.807  1.00                 C  
ATOM   2117  C   ASP   317      86.928 130.377 114.099  1.00                 C  
ATOM   2118  O   ASP   317      87.150 130.912 113.009  1.00                 O  
ATOM   2119  CB  ASP   317      88.387 128.363 113.904  1.00                 C  
ATOM   2120  CG  ASP   317      87.214 127.471 113.548  1.00                 C  
ATOM   2121  OD1 ASP   317      86.079 127.788 113.964  1.00                 O  
ATOM   2122  OD2 ASP   317      87.429 126.456 112.853  1.00                 O  
ATOM   2123  N   GLU   318      85.758 130.508 114.715  1.00                 N  
ATOM   2124  CA  GLU   318      84.693 131.304 114.121  1.00                 C  
ATOM   2125  C   GLU   318      85.169 132.743 113.920  1.00                 C  
ATOM   2126  O   GLU   318      84.714 133.459 113.024  1.00                 O  
ATOM   2127  CB  GLU   318      83.441 131.265 115.000  1.00                 C  
ATOM   2128  CD  GLU   318      82.351 131.885 117.193  1.00                 C  
ATOM   2129  CG  GLU   318      83.600 131.971 116.337  1.00                 C  
ATOM   2130  OE1 GLU   318      81.370 131.250 116.750  1.00                 O  
ATOM   2131  OE2 GLU   318      82.353 132.452 118.305  1.00                 O  
ATOM   2132  N   MET   319      86.100 133.181 114.762  1.00                 N  
ATOM   2133  CA  MET   319      86.627 134.544 114.689  1.00                 C  
ATOM   2134  C   MET   319      87.604 134.804 113.537  1.00                 C  
ATOM   2135  O   MET   319      88.181 135.889 113.418  1.00                 O  
ATOM   2136  CB  MET   319      87.332 134.917 115.995  1.00                 C  
ATOM   2137  SD  MET   319      87.281 135.394 118.724  1.00                 S  
ATOM   2138  CE  MET   319      87.749 137.097 118.430  1.00                 C  
ATOM   2139  CG  MET   319      86.404 135.012 117.195  1.00                 C  
ATOM   2140  N   MET   320      87.804 133.814 112.671  1.00                 N  
ATOM   2141  CA  MET   320      88.727 133.967 111.546  1.00                 C  
ATOM   2142  C   MET   320      88.038 133.724 110.202  1.00                 C  
ATOM   2143  O   MET   320      88.375 132.790 109.469  1.00                 O  
ATOM   2144  CB  MET   320      89.914 133.014 111.694  1.00                 C  
ATOM   2145  SD  MET   320      90.471 133.443 114.374  1.00                 S  
ATOM   2146  CE  MET   320      90.649 131.694 114.718  1.00                 C  
ATOM   2147  CG  MET   320      90.990 133.505 112.648  1.00                 C  
ATOM   2148  N   SER   321      87.054 134.564 109.852  1.00                 N  
ATOM   2149  CA  SER   321      86.322 134.422 108.586  1.00                 C  
ATOM   2150  C   SER   321      87.157 134.548 107.308  1.00                 C  
ATOM   2151  O   SER   321      86.825 133.985 106.262  1.00                 O  
ATOM   2152  CB  SER   321      85.196 135.455 108.499  1.00                 C  
ATOM   2153  OG  SER   321      85.716 136.770 108.419  1.00                 O  
ATOM   2154  N   LYS   322      88.222 135.315 107.318  1.00                 N  
ATOM   2155  CA  LYS   322      89.167 135.541 106.233  1.00                 C  
ATOM   2156  C   LYS   322      89.954 134.265 105.938  1.00                 C  
ATOM   2157  O   LYS   322      90.836 134.248 105.073  1.00                 O  
ATOM   2158  CB  LYS   322      90.118 136.688 106.581  1.00                 C  
ATOM   2159  CD  LYS   322      90.448 139.140 107.000  1.00                 C  
ATOM   2160  CE  LYS   322      89.778 140.503 107.068  1.00                 C  
ATOM   2161  CG  LYS   322      89.447 138.050 106.654  1.00                 C  
ATOM   2162  NZ  LYS   322      90.742 141.578 107.435  1.00                 N  
ATOM   2163  N   LEU   323      89.642 133.204 106.676  1.00                 N  
ATOM   2164  CA  LEU   323      90.303 131.909 106.500  1.00                 C  
ATOM   2165  C   LEU   323      90.015 131.361 105.108  1.00                 C  
ATOM   2166  O   LEU   323      88.911 131.532 104.586  1.00                 O  
ATOM   2167  CB  LEU   323      89.843 130.922 107.575  1.00                 C  
ATOM   2168  CG  LEU   323      90.528 129.554 107.577  1.00                 C  
ATOM   2169  CD1 LEU   323      91.999 129.691 107.942  1.00                 C  
ATOM   2170  CD2 LEU   323      89.831 128.605 108.540  1.00                 C  
ATOM   2171  N   SER   324      91.010 130.714 104.510  1.00                 N  
ATOM   2172  CA  SER   324      90.860 130.155 103.180  1.00                 C  
ATOM   2173  C   SER   324      91.205 128.670 103.178  1.00                 C  
ATOM   2174  O   SER   324      90.342 127.825 102.949  1.00                 O  
ATOM   2175  CB  SER   324      91.742 130.906 102.180  1.00                 C  
ATOM   2176  OG  SER   324      91.586 130.387 100.871  1.00                 O  
ATOM   2177  N   LEU   325      92.471 128.361 103.439  1.00                 N  
ATOM   2178  CA  LEU   325      92.932 126.979 103.460  1.00                 C  
ATOM   2179  C   LEU   325      92.970 126.434 104.881  1.00                 C  
ATOM   2180  O   LEU   325      93.407 127.117 105.810  1.00                 O  
ATOM   2181  CB  LEU   325      94.316 126.866 102.817  1.00                 C  
ATOM   2182  CG  LEU   325      94.424 127.313 101.358  1.00                 C  
ATOM   2183  CD1 LEU   325      95.864 127.224 100.874  1.00                 C  
ATOM   2184  CD2 LEU   325      93.515 126.477 100.471  1.00                 C  
ATOM   2185  N   THR   326      92.518 125.193 105.033  1.00                 N  
ATOM   2186  CA  THR   326      92.501 124.516 106.329  1.00                 C  
ATOM   2187  C   THR   326      92.636 123.018 106.101  1.00                 C  
ATOM   2188  O   THR   326      91.980 122.448 105.224  1.00                 O  
ATOM   2189  CB  THR   326      91.214 124.832 107.114  1.00                 C  
ATOM   2190  OG1 THR   326      91.105 126.248 107.308  1.00                 O  
ATOM   2191  CG2 THR   326      91.241 124.155 108.476  1.00                 C  
ATOM   2192  N   ASP   327      93.491 122.381 106.894  1.00                 N  
ATOM   2193  CA  ASP   327      93.743 120.950 106.772  1.00                 C  
ATOM   2194  C   ASP   327      93.595 120.217 108.105  1.00                 C  
ATOM   2195  O   ASP   327      94.045 120.706 109.142  1.00                 O  
ATOM   2196  CB  ASP   327      95.142 120.699 106.207  1.00                 C  
ATOM   2197  CG  ASP   327      95.286 121.173 104.774  1.00                 C  
ATOM   2198  OD1 ASP   327      94.435 120.803 103.938  1.00                 O  
ATOM   2199  OD2 ASP   327      96.249 121.914 104.488  1.00                 O  
ATOM   2200  N   VAL   328      92.959 119.047 108.067  1.00                 N  
ATOM   2201  CA  VAL   328      92.756 118.233 109.257  1.00                 C  
ATOM   2202  C   VAL   328      92.831 116.765 108.889  1.00                 C  
ATOM   2203  O   VAL   328      91.817 116.055 108.894  1.00                 O  
ATOM   2204  CB  VAL   328      91.412 118.553 109.937  1.00                 C  
ATOM   2205  CG1 VAL   328      91.220 117.685 111.172  1.00                 C  
ATOM   2206  CG2 VAL   328      91.336 120.028 110.300  1.00                 C  
ATOM   2207  N   GLY   329      94.035 116.303 108.556  1.00                 N  
ATOM   2208  CA  GLY   329      94.241 114.905 108.194  1.00                 C  
ATOM   2209  C   GLY   329      94.824 114.134 109.366  1.00                 C  
ATOM   2210  O   GLY   329      95.825 114.546 109.956  1.00                 O  
ATOM   2211  N   GLN   330      94.187 113.006 109.692  1.00                 N  
ATOM   2212  CA  GLN   330      94.613 112.146 110.789  1.00                 C  
ATOM   2213  C   GLN   330      94.640 112.876 112.134  1.00                 C  
ATOM   2214  O   GLN   330      95.667 112.907 112.816  1.00                 O  
ATOM   2215  CB  GLN   330      95.998 111.561 110.505  1.00                 C  
ATOM   2216  CD  GLN   330      97.673 109.726 110.958  1.00                 C  
ATOM   2217  CG  GLN   330      96.331 110.326 111.326  1.00                 C  
ATOM   2218  OE1 GLN   330      98.463 110.340 110.239  1.00                 O  
ATOM   2219  NE2 GLN   330      97.937 108.521 111.450  1.00                 N  
ATOM   2220  N   THR   331      93.506 113.467 112.501  1.00                 N  
ATOM   2221  CA  THR   331      93.388 114.195 113.759  1.00                 C  
ATOM   2222  C   THR   331      92.643 113.368 114.801  1.00                 C  
ATOM   2223  O   THR   331      92.717 113.664 115.998  1.00                 O  
ATOM   2224  CB  THR   331      92.670 115.543 113.566  1.00                 C  
ATOM   2225  OG1 THR   331      91.340 115.315 113.083  1.00                 O  
ATOM   2226  CG2 THR   331      93.413 116.403 112.555  1.00                 C  
ATOM   2227  N   LEU   332      91.938 112.334 114.343  1.00                 N  
ATOM   2228  CA  LEU   332      91.172 111.452 115.223  1.00                 C  
ATOM   2229  C   LEU   332      90.218 112.249 116.114  1.00                 C  
ATOM   2230  O   LEU   332      90.373 112.295 117.339  1.00                 O  
ATOM   2231  CB  LEU   332      92.112 110.608 116.086  1.00                 C  
ATOM   2232  CG  LEU   332      93.103 109.716 115.337  1.00                 C  
ATOM   2233  CD1 LEU   332      94.020 108.993 116.312  1.00                 C  
ATOM   2234  CD2 LEU   332      92.368 108.714 114.460  1.00                 C  
ATOM   2235  N   VAL   333      89.238 112.879 115.473  1.00                 N  
ATOM   2236  CA  VAL   333      88.243 113.693 116.158  1.00                 C  
ATOM   2237  C   VAL   333      87.520 112.825 117.194  1.00                 C  
ATOM   2238  O   VAL   333      87.169 111.681 116.917  1.00                 O  
ATOM   2239  CB  VAL   333      87.243 114.316 115.166  1.00                 C  
ATOM   2240  CG1 VAL   333      86.125 115.027 115.912  1.00                 C  
ATOM   2241  CG2 VAL   333      87.955 115.276 114.225  1.00                 C  
ATOM   2242  N   LEU   334      87.305 113.372 118.388  1.00                 N  
ATOM   2243  CA  LEU   334      86.643 112.643 119.460  1.00                 C  
ATOM   2244  C   LEU   334      85.114 112.741 119.407  1.00                 C  
ATOM   2245  O   LEU   334      84.428 111.734 119.196  1.00                 O  
ATOM   2246  CB  LEU   334      87.124 113.142 120.824  1.00                 C  
ATOM   2247  CG  LEU   334      88.583 112.846 121.178  1.00                 C  
ATOM   2248  CD1 LEU   334      88.970 113.536 122.478  1.00                 C  
ATOM   2249  CD2 LEU   334      88.817 111.347 121.285  1.00                 C  
ATOM   2250  N   ASP   335      84.588 113.952 119.596  1.00                 N  
ATOM   2251  CA  ASP   335      83.153 114.187 119.576  1.00                 C  
ATOM   2252  C   ASP   335      82.794 115.282 118.579  1.00                 C  
ATOM   2253  O   ASP   335      83.496 116.290 118.469  1.00                 O  
ATOM   2254  CB  ASP   335      82.652 114.560 120.973  1.00                 C  
ATOM   2255  CG  ASP   335      81.139 114.617 121.052  1.00                 C  
ATOM   2256  OD1 ASP   335      80.497 113.552 120.937  1.00                 O  
ATOM   2257  OD2 ASP   335      80.595 115.727 121.231  1.00                 O  
ATOM   2258  N   ALA   336      81.703 115.075 117.851  1.00                 N  
ATOM   2259  CA  ALA   336      81.250 116.037 116.855  1.00                 C  
ATOM   2260  C   ALA   336      79.918 116.665 117.258  1.00                 C  
ATOM   2261  O   ALA   336      78.890 115.981 117.328  1.00                 O  
ATOM   2262  CB  ALA   336      81.122 115.370 115.494  1.00                 C  
ATOM   2263  N   GLN   337      79.946 117.967 117.522  1.00                 N  
ATOM   2264  CA  GLN   337      78.750 118.695 117.920  1.00                 C  
ATOM   2265  C   GLN   337      77.793 118.834 116.744  1.00                 C  
ATOM   2266  O   GLN   337      78.156 118.540 115.609  1.00                 O  
ATOM   2267  CB  GLN   337      79.120 120.073 118.472  1.00                 C  
ATOM   2268  CD  GLN   337      79.282 119.386 120.897  1.00                 C  
ATOM   2269  CG  GLN   337      79.987 120.030 119.719  1.00                 C  
ATOM   2270  OE1 GLN   337      78.178 119.786 121.266  1.00                 O  
ATOM   2271  NE2 GLN   337      79.919 118.384 121.491  1.00                 N  
ATOM   2272  N   ASN   338      76.577 119.283 117.035  1.00                 N  
ATOM   2273  CA  ASN   338      75.581 119.462 115.995  1.00                 C  
ATOM   2274  C   ASN   338      75.930 120.587 115.049  1.00                 C  
ATOM   2275  O   ASN   338      75.941 120.397 113.837  1.00                 O  
ATOM   2276  CB  ASN   338      74.202 119.708 116.610  1.00                 C  
ATOM   2277  CG  ASN   338      73.604 118.456 117.221  1.00                 C  
ATOM   2278  OD1 ASN   338      74.014 117.341 116.899  1.00                 O  
ATOM   2279  ND2 ASN   338      72.630 118.637 118.105  1.00                 N  
ATOM   2280  N   VAL   339      76.211 121.760 115.610  1.00                 N  
ATOM   2281  CA  VAL   339      76.572 122.928 114.810  1.00                 C  
ATOM   2282  C   VAL   339      77.488 123.873 115.581  1.00                 C  
ATOM   2283  O   VAL   339      77.518 125.080 115.312  1.00                 O  
ATOM   2284  CB  VAL   339      75.324 123.694 114.335  1.00                 C  
ATOM   2285  CG1 VAL   339      74.485 122.825 113.411  1.00                 C  
ATOM   2286  CG2 VAL   339      74.501 124.162 115.525  1.00                 C  
ATOM   2287  N   ASN   340      78.238 123.323 116.521  1.00                 N  
ATOM   2288  CA  ASN   340      79.138 124.150 117.317  1.00                 C  
ATOM   2289  C   ASN   340      80.605 123.773 117.126  1.00                 C  
ATOM   2290  O   ASN   340      81.317 123.530 118.098  1.00                 O  
ATOM   2291  CB  ASN   340      78.771 124.068 118.800  1.00                 C  
ATOM   2292  CG  ASN   340      77.409 124.665 119.097  1.00                 C  
ATOM   2293  OD1 ASN   340      77.256 125.884 119.160  1.00                 O  
ATOM   2294  ND2 ASN   340      76.414 123.804 119.280  1.00                 N  
ATOM   2295  N   PHE   341      81.061 123.743 115.876  1.00                 N  
ATOM   2296  CA  PHE   341      82.451 123.423 115.582  1.00                 C  
ATOM   2297  C   PHE   341      82.942 124.158 114.334  1.00                 C  
ATOM   2298  O   PHE   341      83.988 124.805 114.369  1.00                 O  
ATOM   2299  CB  PHE   341      82.627 121.914 115.401  1.00                 C  
ATOM   2300  CG  PHE   341      84.043 121.498 115.124  1.00                 C  
ATOM   2301  CZ  PHE   341      86.662 120.720 114.614  1.00                 C  
ATOM   2302  CD1 PHE   341      84.989 122.428 114.729  1.00                 C  
ATOM   2303  CE1 PHE   341      86.292 122.044 114.475  1.00                 C  
ATOM   2304  CD2 PHE   341      84.430 120.176 115.259  1.00                 C  
ATOM   2305  CE2 PHE   341      85.733 119.793 115.004  1.00                 C  
ATOM   2306  N   ILE   342      82.188 124.116 113.224  1.00                 N  
ATOM   2307  CA  ILE   342      82.677 124.823 112.047  1.00                 C  
ATOM   2308  C   ILE   342      81.789 126.047 111.760  1.00                 C  
ATOM   2309  O   ILE   342      81.322 126.233 110.631  1.00                 O  
ATOM   2310  CB  ILE   342      82.733 123.899 110.816  1.00                 C  
ATOM   2311  CD1 ILE   342      81.251 122.643 109.165  1.00                 C  
ATOM   2312  CG1 ILE   342      81.343 123.341 110.505  1.00                 C  
ATOM   2313  CG2 ILE   342      83.754 122.792 111.028  1.00                 C  
ATOM   2314  N   CYS   343      81.545 126.847 112.780  1.00                 N  
ATOM   2315  CA  CYS   343      80.700 128.036 112.669  1.00                 C  
ATOM   2316  C   CYS   343      81.501 129.291 112.343  1.00                 C  
ATOM   2317  O   CYS   343      82.667 129.409 112.709  1.00                 O  
ATOM   2318  CB  CYS   343      79.914 128.258 113.963  1.00                 C  
ATOM   2319  SG  CYS   343      78.730 126.948 114.352  1.00                 S  
ATOM   2320  N   ALA   344      80.847 130.228 111.660  1.00                 N  
ATOM   2321  CA  ALA   344      81.447 131.501 111.258  1.00                 C  
ATOM   2322  C   ALA   344      82.725 131.320 110.450  1.00                 C  
ATOM   2323  O   ALA   344      83.830 131.324 111.001  1.00                 O  
ATOM   2324  CB  ALA   344      81.743 132.357 112.480  1.00                 C  
ATOM   2325  N   TYR   345      82.562 131.151 109.144  1.00                 N  
ATOM   2326  CA  TYR   345      83.666 130.968 108.209  1.00                 C  
ATOM   2327  C   TYR   345      83.113 130.900 106.779  1.00                 C  
ATOM   2328  O   TYR   345      83.151 129.848 106.136  1.00                 O  
ATOM   2329  CB  TYR   345      84.456 129.704 108.554  1.00                 C  
ATOM   2330  CG  TYR   345      83.649 128.430 108.449  1.00                 C  
ATOM   2331  OH  TYR   345      81.436 124.923 108.143  1.00                 O  
ATOM   2332  CZ  TYR   345      82.168 126.083 108.246  1.00                 C  
ATOM   2333  CD1 TYR   345      83.628 127.697 107.269  1.00                 C  
ATOM   2334  CE1 TYR   345      82.893 126.531 107.163  1.00                 C  
ATOM   2335  CD2 TYR   345      82.912 127.963 109.529  1.00                 C  
ATOM   2336  CE2 TYR   345      82.172 126.799 109.442  1.00                 C  
ATOM   2337  N   LYS   346      82.597 132.032 106.260  1.00                 N  
ATOM   2338  CA  LYS   346      82.057 132.042 104.899  1.00                 C  
ATOM   2339  C   LYS   346      83.091 131.819 103.798  1.00                 C  
ATOM   2340  O   LYS   346      82.832 131.082 102.837  1.00                 O  
ATOM   2341  CB  LYS   346      81.341 133.364 104.616  1.00                 C  
ATOM   2342  CD  LYS   346      79.388 134.877 105.061  1.00                 C  
ATOM   2343  CE  LYS   346      78.084 135.051 105.822  1.00                 C  
ATOM   2344  CG  LYS   346      80.038 133.540 105.379  1.00                 C  
ATOM   2345  NZ  LYS   346      77.457 136.375 105.553  1.00                 N  
ATOM   2346  N   ARG   347      84.257 132.453 103.942  1.00                 N  
ATOM   2347  CA  ARG   347      85.322 132.337 102.948  1.00                 C  
ATOM   2348  C   ARG   347      86.070 131.002 103.067  1.00                 C  
ATOM   2349  O   ARG   347      87.160 130.844 102.516  1.00                 O  
ATOM   2350  CB  ARG   347      86.311 133.496 103.085  1.00                 C  
ATOM   2351  CD  ARG   347      86.758 135.959 102.901  1.00                 C  
ATOM   2352  NE  ARG   347      86.201 137.277 102.605  1.00                 N  
ATOM   2353  CG  ARG   347      85.723 134.857 102.747  1.00                 C  
ATOM   2354  CZ  ARG   347      86.897 138.409 102.650  1.00                 C  
ATOM   2355  NH1 ARG   347      86.307 139.562 102.364  1.00                 N  
ATOM   2356  NH2 ARG   347      88.181 138.385 102.979  1.00                 N  
ATOM   2357  N   LEU   348      85.483 130.052 103.787  1.00                 N  
ATOM   2358  CA  LEU   348      86.102 128.743 103.954  1.00                 C  
ATOM   2359  C   LEU   348      86.223 128.034 102.612  1.00                 C  
ATOM   2360  O   LEU   348      85.229 127.565 102.056  1.00                 O  
ATOM   2361  CB  LEU   348      85.296 127.891 104.936  1.00                 C  
ATOM   2362  CG  LEU   348      85.947 126.583 105.391  1.00                 C  
ATOM   2363  CD1 LEU   348      86.035 125.596 104.237  1.00                 C  
ATOM   2364  CD2 LEU   348      87.329 126.843 105.971  1.00                 C  
ATOM   2365  N   LEU   349      87.447 127.954 102.087  1.00                 N  
ATOM   2366  CA  LEU   349      87.698 127.310 100.808  1.00                 C  
ATOM   2367  C   LEU   349      88.039 125.829 100.951  1.00                 C  
ATOM   2368  O   LEU   349      87.240 124.964 100.582  1.00                 O  
ATOM   2369  CB  LEU   349      88.832 128.018 100.065  1.00                 C  
ATOM   2370  CG  LEU   349      89.209 127.445  98.697  1.00                 C  
ATOM   2371  CD1 LEU   349      88.026 127.506  97.744  1.00                 C  
ATOM   2372  CD2 LEU   349      90.399 128.189  98.112  1.00                 C  
ATOM   2373  N   ARG   350      89.224 125.542 101.484  1.00                 N  
ATOM   2374  CA  ARG   350      89.665 124.170 101.676  1.00                 C  
ATOM   2375  C   ARG   350      89.352 123.710 103.094  1.00                 C  
ATOM   2376  O   ARG   350      89.564 124.444 104.064  1.00                 O  
ATOM   2377  CB  ARG   350      91.162 124.043 101.388  1.00                 C  
ATOM   2378  CD  ARG   350      93.171 122.560 101.136  1.00                 C  
ATOM   2379  NE  ARG   350      93.706 121.206 101.258  1.00                 N  
ATOM   2380  CG  ARG   350      91.702 122.628 101.518  1.00                 C  
ATOM   2381  CZ  ARG   350      94.969 120.876 101.005  1.00                 C  
ATOM   2382  NH1 ARG   350      95.366 119.618 101.143  1.00                 N  
ATOM   2383  NH2 ARG   350      95.831 121.805 100.616  1.00                 N  
ATOM   2384  N   MET   351      88.830 122.493 103.204  1.00                 N  
ATOM   2385  CA  MET   351      88.484 121.912 104.490  1.00                 C  
ATOM   2386  C   MET   351      88.540 120.389 104.374  1.00                 C  
ATOM   2387  O   MET   351      87.635 119.765 103.815  1.00                 O  
ATOM   2388  CB  MET   351      87.099 122.385 104.937  1.00                 C  
ATOM   2389  SD  MET   351      87.750 122.399 107.630  1.00                 S  
ATOM   2390  CE  MET   351      87.343 124.142 107.703  1.00                 C  
ATOM   2391  CG  MET   351      86.669 121.853 106.294  1.00                 C  
ATOM   2392  N   ASP   352      89.615 119.811 104.901  1.00                 N  
ATOM   2393  CA  ASP   352      89.811 118.373 104.844  1.00                 C  
ATOM   2394  C   ASP   352      89.577 117.719 106.196  1.00                 C  
ATOM   2395  O   ASP   352      90.164 118.127 107.191  1.00                 O  
ATOM   2396  CB  ASP   352      91.220 118.044 104.347  1.00                 C  
ATOM   2397  CG  ASP   352      91.430 118.424 102.895  1.00                 C  
ATOM   2398  OD1 ASP   352      90.424 118.577 102.170  1.00                 O  
ATOM   2399  OD2 ASP   352      92.600 118.569 102.482  1.00                 O  
ATOM   2400  N   GLU   353      88.721 116.705 106.223  1.00                 N  
ATOM   2401  CA  GLU   353      88.423 115.989 107.461  1.00                 C  
ATOM   2402  C   GLU   353      88.677 114.498 107.259  1.00                 C  
ATOM   2403  O   GLU   353      87.782 113.674 107.429  1.00                 O  
ATOM   2404  CB  GLU   353      86.978 116.245 107.893  1.00                 C  
ATOM   2405  CD  GLU   353      87.360 116.139 110.388  1.00                 C  
ATOM   2406  CG  GLU   353      86.595 115.579 109.205  1.00                 C  
ATOM   2407  OE1 GLU   353      87.579 117.368 110.425  1.00                 O  
ATOM   2408  OE2 GLU   353      87.739 115.350 111.278  1.00                 O  
ATOM   2409  N   GLY   354      89.908 114.164 106.905  1.00                 N  
ATOM   2410  CA  GLY   354      90.261 112.778 106.678  1.00                 C  
ATOM   2411  C   GLY   354      90.781 112.097 107.928  1.00                 C  
ATOM   2412  O   GLY   354      91.461 112.714 108.743  1.00                 O  
ATOM   2413  N   LEU   355      90.454 110.819 108.078  1.00                 N  
ATOM   2414  CA  LEU   355      90.876 110.030 109.226  1.00                 C  
ATOM   2415  C   LEU   355      90.483 110.659 110.563  1.00                 C  
ATOM   2416  O   LEU   355      91.287 111.340 111.191  1.00                 O  
ATOM   2417  CB  LEU   355      92.391 109.817 109.202  1.00                 C  
ATOM   2418  CG  LEU   355      92.950 109.062 107.994  1.00                 C  
ATOM   2419  CD1 LEU   355      94.469 109.013 108.048  1.00                 C  
ATOM   2420  CD2 LEU   355      92.377 107.655 107.927  1.00                 C  
ATOM   2421  N   SER   356      89.241 110.422 110.976  1.00                 N  
ATOM   2422  CA  SER   356      88.744 110.933 112.256  1.00                 C  
ATOM   2423  C   SER   356      87.471 110.212 112.658  1.00                 C  
ATOM   2424  O   SER   356      86.892 109.463 111.874  1.00                 O  
ATOM   2425  CB  SER   356      88.499 112.441 112.172  1.00                 C  
ATOM   2426  OG  SER   356      87.423 112.735 111.299  1.00                 O  
ATOM   2427  N   GLU   357      87.039 110.439 113.893  1.00                 N  
ATOM   2428  CA  GLU   357      85.838 109.799 114.419  1.00                 C  
ATOM   2429  C   GLU   357      84.827 110.856 114.859  1.00                 C  
ATOM   2430  O   GLU   357      85.202 112.000 115.118  1.00                 O  
ATOM   2431  CB  GLU   357      86.191 108.874 115.585  1.00                 C  
ATOM   2432  CD  GLU   357      86.490 106.712 114.314  1.00                 C  
ATOM   2433  CG  GLU   357      87.138 107.744 115.217  1.00                 C  
ATOM   2434  OE1 GLU   357      85.243 106.640 114.294  1.00                 O  
ATOM   2435  OE2 GLU   357      87.229 105.976 113.627  1.00                 O  
ATOM   2436  N   SER   358      83.560 110.470 114.951  1.00                 N  
ATOM   2437  CA  SER   358      82.505 111.393 115.353  1.00                 C  
ATOM   2438  C   SER   358      81.618 110.709 116.387  1.00                 C  
ATOM   2439  O   SER   358      81.727 109.503 116.588  1.00                 O  
ATOM   2440  CB  SER   358      81.694 111.842 114.136  1.00                 C  
ATOM   2441  OG  SER   358      80.991 110.754 113.562  1.00                 O  
ATOM   2442  N   ARG   359      80.754 111.482 117.042  1.00                 N  
ATOM   2443  CA  ARG   359      79.846 110.937 118.041  1.00                 C  
ATOM   2444  C   ARG   359      78.948 109.909 117.365  1.00                 C  
ATOM   2445  O   ARG   359      77.986 110.278 116.691  1.00                 O  
ATOM   2446  CB  ARG   359      79.029 112.056 118.690  1.00                 C  
ATOM   2447  CD  ARG   359      77.381 112.751 120.451  1.00                 C  
ATOM   2448  NE  ARG   359      78.305 113.555 121.248  1.00                 N  
ATOM   2449  CG  ARG   359      78.080 111.581 119.778  1.00                 C  
ATOM   2450  CZ  ARG   359      77.995 114.726 121.796  1.00                 C  
ATOM   2451  NH1 ARG   359      78.901 115.386 122.505  1.00                 N  
ATOM   2452  NH2 ARG   359      76.781 115.233 121.634  1.00                 N  
ATOM   2453  N   SER   360      79.290 108.632 117.549  1.00                 N  
ATOM   2454  CA  SER   360      78.558 107.506 116.959  1.00                 C  
ATOM   2455  C   SER   360      78.735 107.485 115.445  1.00                 C  
ATOM   2456  O   SER   360      79.502 106.675 114.905  1.00                 O  
ATOM   2457  CB  SER   360      77.073 107.584 117.320  1.00                 C  
ATOM   2458  OG  SER   360      76.882 107.465 118.719  1.00                 O  
ATOM   2459  N   ILE   361      78.027 108.364 114.752  1.00                 N  
ATOM   2460  CA  ILE   361      78.110 108.436 113.303  1.00                 C  
ATOM   2461  C   ILE   361      77.573 109.772 112.807  1.00                 C  
ATOM   2462  O   ILE   361      77.008 110.532 113.584  1.00                 O  
ATOM   2463  CB  ILE   361      77.350 107.275 112.636  1.00                 C  
ATOM   2464  CD1 ILE   361      75.029 108.189 112.110  1.00                 C  
ATOM   2465  CG1 ILE   361      75.869 107.318 113.018  1.00                 C  
ATOM   2466  CG2 ILE   361      77.990 105.943 112.995  1.00                 C  
ATOM   2467  N   TYR   362      77.759 110.047 111.517  1.00                 N  
ATOM   2468  CA  TYR   362      77.282 111.285 110.916  1.00                 C  
ATOM   2469  C   TYR   362      75.760 111.328 111.000  1.00                 C  
ATOM   2470  O   TYR   362      75.075 110.418 110.528  1.00                 O  
ATOM   2471  CB  TYR   362      77.758 111.395 109.466  1.00                 C  
ATOM   2472  CG  TYR   362      79.244 111.635 109.325  1.00                 C  
ATOM   2473  OH  TYR   362      83.332 112.300 108.955  1.00                 O  
ATOM   2474  CZ  TYR   362      81.979 112.080 109.076  1.00                 C  
ATOM   2475  CD1 TYR   362      80.029 111.903 110.439  1.00                 C  
ATOM   2476  CE1 TYR   362      81.388 112.125 110.320  1.00                 C  
ATOM   2477  CD2 TYR   362      79.856 111.594 108.079  1.00                 C  
ATOM   2478  CE2 TYR   362      81.214 111.813 107.941  1.00                 C  
ATOM   2479  N   HIS   363      75.238 112.397 111.596  1.00                 N  
ATOM   2480  CA  HIS   363      73.789 112.549 111.750  1.00                 C  
ATOM   2481  C   HIS   363      73.375 113.985 112.054  1.00                 C  
ATOM   2482  O   HIS   363      72.327 114.214 112.649  1.00                 O  
ATOM   2483  CB  HIS   363      73.269 111.631 112.858  1.00                 C  
ATOM   2484  CG  HIS   363      73.897 111.880 114.194  1.00                 C  
ATOM   2485  ND1 HIS   363      74.811 111.017 114.759  1.00                 N  
ATOM   2486  CE1 HIS   363      75.194 111.505 115.952  1.00                 C  
ATOM   2487  CD2 HIS   363      73.803 112.920 115.207  1.00                 C  
ATOM   2488  NE2 HIS   363      74.593 112.647 116.228  1.00                 N  
ATOM   2489  N   THR   364      74.201 114.936 111.635  1.00                 N  
ATOM   2490  CA  THR   364      73.916 116.346 111.863  1.00                 C  
ATOM   2491  C   THR   364      74.615 117.211 110.824  1.00                 C  
ATOM   2492  O   THR   364      75.632 116.809 110.252  1.00                 O  
ATOM   2493  CB  THR   364      74.344 116.787 113.275  1.00                 C  
ATOM   2494  OG1 THR   364      73.945 118.146 113.496  1.00                 O  
ATOM   2495  CG2 THR   364      75.854 116.693 113.428  1.00                 C  
ATOM   2496  N   LYS   365      74.066 118.397 110.575  1.00                 N  
ATOM   2497  CA  LYS   365      74.650 119.328 109.617  1.00                 C  
ATOM   2498  C   LYS   365      75.568 120.320 110.323  1.00                 C  
ATOM   2499  O   LYS   365      75.128 121.078 111.196  1.00                 O  
ATOM   2500  CB  LYS   365      73.552 120.070 108.853  1.00                 C  
ATOM   2501  CD  LYS   365      72.936 121.535 106.910  1.00                 C  
ATOM   2502  CE  LYS   365      72.128 122.591 107.647  1.00                 C  
ATOM   2503  CG  LYS   365      74.070 121.006 107.773  1.00                 C  
ATOM   2504  NZ  LYS   365      71.081 123.195 106.778  1.00                 N  
ATOM   2505  N   LEU   366      76.848 120.284 109.969  1.00                 N  
ATOM   2506  CA  LEU   366      77.838 121.170 110.569  1.00                 C  
ATOM   2507  C   LEU   366      78.128 122.348 109.647  1.00                 C  
ATOM   2508  O   LEU   366      78.327 123.477 110.106  1.00                 O  
ATOM   2509  CB  LEU   366      79.126 120.404 110.877  1.00                 C  
ATOM   2510  CG  LEU   366      79.010 119.262 111.889  1.00                 C  
ATOM   2511  CD1 LEU   366      80.337 118.533 112.032  1.00                 C  
ATOM   2512  CD2 LEU   366      78.547 119.787 113.240  1.00                 C  
ATOM   2513  N   LEU   367      78.076 122.144 108.335  1.00                 N  
ATOM   2514  CA  LEU   367      78.154 123.222 107.344  1.00                 C  
ATOM   2515  C   LEU   367      76.800 123.843 107.045  1.00                 C  
ATOM   2516  O   LEU   367      76.270 123.739 105.936  1.00                 O  
ATOM   2517  CB  LEU   367      78.771 122.709 106.041  1.00                 C  
ATOM   2518  CG  LEU   367      80.184 122.130 106.143  1.00                 C  
ATOM   2519  CD1 LEU   367      80.647 121.604 104.793  1.00                 C  
ATOM   2520  CD2 LEU   367      81.157 123.176 106.665  1.00                 C  
ATOM   2521  N   THR   368      76.215 124.504 108.039  1.00                 N  
ATOM   2522  CA  THR   368      74.889 125.104 107.869  1.00                 C  
ATOM   2523  C   THR   368      74.840 126.137 106.747  1.00                 C  
ATOM   2524  O   THR   368      73.795 126.380 106.137  1.00                 O  
ATOM   2525  CB  THR   368      74.403 125.776 109.167  1.00                 C  
ATOM   2526  OG1 THR   368      75.332 126.795 109.557  1.00                 O  
ATOM   2527  CG2 THR   368      74.300 124.755 110.289  1.00                 C  
ATOM   2528  N   ASP   369      75.978 126.761 106.458  1.00                 N  
ATOM   2529  CA  ASP   369      76.070 127.684 105.337  1.00                 C  
ATOM   2530  C   ASP   369      76.878 127.049 104.211  1.00                 C  
ATOM   2531  O   ASP   369      77.619 127.704 103.473  1.00                 O  
ATOM   2532  CB  ASP   369      76.702 129.005 105.781  1.00                 C  
ATOM   2533  CG  ASP   369      78.116 128.830 106.297  1.00                 C  
ATOM   2534  OD1 ASP   369      78.556 127.670 106.444  1.00                 O  
ATOM   2535  OD2 ASP   369      78.786 129.852 106.555  1.00                 O  
ATOM   2536  N   ARG   370      76.722 125.736 104.085  1.00                 N  
ATOM   2537  CA  ARG   370      77.398 125.073 102.991  1.00                 C  
ATOM   2538  C   ARG   370      78.779 124.581 103.359  1.00                 C  
ATOM   2539  O   ARG   370      79.238 124.681 104.500  1.00                 O  
ATOM   2540  CB  ARG   370      77.507 126.007 101.784  1.00                 C  
ATOM   2541  CD  ARG   370      76.349 127.282  99.958  1.00                 C  
ATOM   2542  NE  ARG   370      76.915 128.592 100.272  1.00                 N  
ATOM   2543  CG  ARG   370      76.167 126.427 101.202  1.00                 C  
ATOM   2544  CZ  ARG   370      77.449 129.410  99.371  1.00                 C  
ATOM   2545  NH1 ARG   370      77.939 130.583  99.749  1.00                 N  
ATOM   2546  NH2 ARG   370      77.493 129.054  98.095  1.00                 N  
ATOM   2547  N   ALA   371      79.461 124.032 102.359  1.00                 N  
ATOM   2548  CA  ALA   371      80.841 123.625 102.564  1.00                 C  
ATOM   2549  C   ALA   371      81.692 123.931 101.341  1.00                 C  
ATOM   2550  O   ALA   371      81.494 123.400 100.245  1.00                 O  
ATOM   2551  CB  ALA   371      80.913 122.142 102.893  1.00                 C  
ATOM   2552  N   SER   372      82.664 124.810 101.542  1.00                 N  
ATOM   2553  CA  SER   372      83.515 125.190 100.431  1.00                 C  
ATOM   2554  C   SER   372      84.197 123.974  99.807  1.00                 C  
ATOM   2555  O   SER   372      84.366 123.937  98.585  1.00                 O  
ATOM   2556  CB  SER   372      84.569 126.202 100.885  1.00                 C  
ATOM   2557  OG  SER   372      85.403 126.589  99.807  1.00                 O  
ATOM   2558  N   TYR   373      84.693 122.986 100.564  1.00                 N  
ATOM   2559  CA  TYR   373      85.143 121.763  99.913  1.00                 C  
ATOM   2560  C   TYR   373      85.578 120.780 100.984  1.00                 C  
ATOM   2561  O   TYR   373      86.717 120.810 101.446  1.00                 O  
ATOM   2562  CB  TYR   373      86.279 122.064  98.934  1.00                 C  
ATOM   2563  CG  TYR   373      86.758 120.856  98.161  1.00                 C  
ATOM   2564  OH  TYR   373      88.066 117.539  96.021  1.00                 O  
ATOM   2565  CZ  TYR   373      87.634 118.636  96.730  1.00                 C  
ATOM   2566  CD1 TYR   373      86.380 120.663  96.838  1.00                 C  
ATOM   2567  CE1 TYR   373      86.813 119.562  96.123  1.00                 C  
ATOM   2568  CD2 TYR   373      87.586 119.913  98.756  1.00                 C  
ATOM   2569  CE2 TYR   373      88.028 118.806  98.057  1.00                 C  
ATOM   2570  N   MET   374      84.654 119.915 101.389  1.00                 N  
ATOM   2571  CA  MET   374      84.925 118.926 102.423  1.00                 C  
ATOM   2572  C   MET   374      85.683 117.719 101.902  1.00                 C  
ATOM   2573  O   MET   374      85.770 117.488 100.691  1.00                 O  
ATOM   2574  CB  MET   374      83.621 118.457 103.071  1.00                 C  
ATOM   2575  SD  MET   374      83.748 120.308 105.128  1.00                 S  
ATOM   2576  CE  MET   374      83.704 118.981 106.330  1.00                 C  
ATOM   2577  CG  MET   374      82.839 119.561 103.762  1.00                 C  
ATOM   2578  N   GLU   375      86.253 116.964 102.837  1.00                 N  
ATOM   2579  CA  GLU   375      87.017 115.759 102.534  1.00                 C  
ATOM   2580  C   GLU   375      86.648 114.686 103.555  1.00                 C  
ATOM   2581  O   GLU   375      87.159 114.695 104.671  1.00                 O  
ATOM   2582  CB  GLU   375      88.517 116.058 102.550  1.00                 C  
ATOM   2583  CD  GLU   375      89.211 114.340 100.833  1.00                 C  
ATOM   2584  CG  GLU   375      89.393 114.853 102.248  1.00                 C  
ATOM   2585  OE1 GLU   375      89.524 115.090  99.885  1.00                 O  
ATOM   2586  OE2 GLU   375      88.756 113.188 100.673  1.00                 O  
ATOM   2587  N   LEU   376      85.760 113.776 103.168  1.00                 N  
ATOM   2588  CA  LEU   376      85.322 112.718 104.061  1.00                 C  
ATOM   2589  C   LEU   376      85.950 111.371 103.740  1.00                 C  
ATOM   2590  O   LEU   376      85.340 110.538 103.063  1.00                 O  
ATOM   2591  CB  LEU   376      83.799 112.580 104.022  1.00                 C  
ATOM   2592  CG  LEU   376      82.996 113.820 104.422  1.00                 C  
ATOM   2593  CD1 LEU   376      81.505 113.574 104.247  1.00                 C  
ATOM   2594  CD2 LEU   376      83.301 114.218 105.858  1.00                 C  
ATOM   2595  N   ARG   377      87.161 111.150 104.241  1.00                 N  
ATOM   2596  CA  ARG   377      87.847 109.889 104.004  1.00                 C  
ATOM   2597  C   ARG   377      87.808 109.056 105.275  1.00                 C  
ATOM   2598  O   ARG   377      88.280 109.491 106.321  1.00                 O  
ATOM   2599  CB  ARG   377      89.287 110.139 103.551  1.00                 C  
ATOM   2600  CD  ARG   377      91.473 109.196 102.757  1.00                 C  
ATOM   2601  NE  ARG   377      92.247 107.988 102.480  1.00                 N  
ATOM   2602  CG  ARG   377      90.072 108.873 103.252  1.00                 C  
ATOM   2603  CZ  ARG   377      93.518 107.988 102.092  1.00                 C  
ATOM   2604  NH1 ARG   377      94.142 106.841 101.863  1.00                 N  
ATOM   2605  NH2 ARG   377      94.163 109.136 101.933  1.00                 N  
ATOM   2606  N   GLU   378      87.255 107.845 105.157  1.00                 N  
ATOM   2607  CA  GLU   378      87.105 106.889 106.262  1.00                 C  
ATOM   2608  C   GLU   378      86.840 107.553 107.622  1.00                 C  
ATOM   2609  O   GLU   378      87.740 107.726 108.450  1.00                 O  
ATOM   2610  CB  GLU   378      88.351 106.009 106.382  1.00                 C  
ATOM   2611  CD  GLU   378      89.470 104.031 107.484  1.00                 C  
ATOM   2612  CG  GLU   378      88.232 104.904 107.419  1.00                 C  
ATOM   2613  OE1 GLU   378      90.368 104.210 106.634  1.00                 O  
ATOM   2614  OE2 GLU   378      89.542 103.168 108.384  1.00                 O  
ATOM   2615  N   TYR   379      85.583 107.913 107.845  1.00                 N  
ATOM   2616  CA  TYR   379      85.179 108.582 109.078  1.00                 C  
ATOM   2617  C   TYR   379      84.588 107.604 110.078  1.00                 C  
ATOM   2618  O   TYR   379      84.028 108.015 111.093  1.00                 O  
ATOM   2619  CB  TYR   379      84.169 109.692 108.779  1.00                 C  
ATOM   2620  CG  TYR   379      82.919 109.210 108.078  1.00                 C  
ATOM   2621  OH  TYR   379      79.476 107.880 106.162  1.00                 O  
ATOM   2622  CZ  TYR   379      80.616 108.321 106.794  1.00                 C  
ATOM   2623  CD1 TYR   379      81.862 108.669 108.798  1.00                 C  
ATOM   2624  CE1 TYR   379      80.717 108.226 108.166  1.00                 C  
ATOM   2625  CD2 TYR   379      82.800 109.297 106.696  1.00                 C  
ATOM   2626  CE2 TYR   379      81.662 108.860 106.046  1.00                 C  
ATOM   2627  N   ASN   380      84.731 106.321 109.780  1.00                 N  
ATOM   2628  CA  ASN   380      84.208 105.246 110.621  1.00                 C  
ATOM   2629  C   ASN   380      82.724 105.494 110.896  1.00                 C  
ATOM   2630  O   ASN   380      82.254 105.316 112.025  1.00                 O  
ATOM   2631  CB  ASN   380      85.011 105.142 111.919  1.00                 C  
ATOM   2632  CG  ASN   380      84.810 103.815 112.624  1.00                 C  
ATOM   2633  OD1 ASN   380      84.508 102.804 111.990  1.00                 O  
ATOM   2634  ND2 ASN   380      84.977 103.815 113.942  1.00                 N  
ATOM   2635  N   LEU   381      81.988 105.897 109.860  1.00                 N  
ATOM   2636  CA  LEU   381      80.554 106.171 109.990  1.00                 C  
ATOM   2637  C   LEU   381      79.688 104.915 109.881  1.00                 C  
ATOM   2638  O   LEU   381      79.753 104.184 108.888  1.00                 O  
ATOM   2639  CB  LEU   381      80.103 107.179 108.931  1.00                 C  
ATOM   2640  CG  LEU   381      78.700 107.764 109.106  1.00                 C  
ATOM   2641  CD1 LEU   381      78.520 108.998 108.236  1.00                 C  
ATOM   2642  CD2 LEU   381      77.639 106.725 108.777  1.00                 C  
ATOM   2643  N   SER   382      78.871 104.676 110.899  1.00                 N  
ATOM   2644  CA  SER   382      78.004 103.506 110.932  1.00                 C  
ATOM   2645  C   SER   382      76.790 103.746 110.068  1.00                 C  
ATOM   2646  O   SER   382      76.010 104.665 110.302  1.00                 O  
ATOM   2647  CB  SER   382      77.593 103.184 112.370  1.00                 C  
ATOM   2648  OG  SER   382      76.662 102.116 112.408  1.00                 O  
ATOM   2649  N   TYR   383      76.641 102.911 109.055  1.00                 N  
ATOM   2650  CA  TYR   383      75.535 103.052 108.102  1.00                 C  
ATOM   2651  C   TYR   383      74.134 103.049 108.720  1.00                 C  
ATOM   2652  O   TYR   383      73.173 103.470 108.080  1.00                 O  
ATOM   2653  CB  TYR   383      75.586 101.938 107.054  1.00                 C  
ATOM   2654  CG  TYR   383      75.192 100.579 107.585  1.00                 C  
ATOM   2655  OH  TYR   383      74.093  96.842 109.043  1.00                 O  
ATOM   2656  CZ  TYR   383      74.459  98.079 108.561  1.00                 C  
ATOM   2657  CD1 TYR   383      73.868 100.158 107.553  1.00                 C  
ATOM   2658  CE1 TYR   383      73.499  98.917 108.036  1.00                 C  
ATOM   2659  CD2 TYR   383      76.145  99.720 108.118  1.00                 C  
ATOM   2660  CE2 TYR   383      75.794  98.475 108.606  1.00                 C  
ATOM   2661  N   ASN   384      74.007 102.582 109.959  1.00                 N  
ATOM   2662  CA  ASN   384      72.697 102.540 110.611  1.00                 C  
ATOM   2663  C   ASN   384      72.149 103.950 110.852  1.00                 C  
ATOM   2664  O   ASN   384      70.939 104.173 110.800  1.00                 O  
ATOM   2665  CB  ASN   384      72.778 101.764 111.927  1.00                 C  
ATOM   2666  CG  ASN   384      72.916 100.270 111.715  1.00                 C  
ATOM   2667  OD1 ASN   384      72.560  99.747 110.659  1.00                 O  
ATOM   2668  ND2 ASN   384      73.435  99.576 112.721  1.00                 N  
ATOM   2669  N   TYR   385      73.048 104.894 111.123  1.00                 N  
ATOM   2670  CA  TYR   385      72.635 106.274 111.365  1.00                 C  
ATOM   2671  C   TYR   385      72.744 107.054 110.068  1.00                 C  
ATOM   2672  O   TYR   385      72.288 108.192 109.973  1.00                 O  
ATOM   2673  CB  TYR   385      73.491 106.904 112.465  1.00                 C  
ATOM   2674  CG  TYR   385      73.336 106.243 113.816  1.00                 C  
ATOM   2675  OH  TYR   385      72.924 104.416 117.529  1.00                 O  
ATOM   2676  CZ  TYR   385      73.059 105.021 116.301  1.00                 C  
ATOM   2677  CD1 TYR   385      74.255 105.298 114.255  1.00                 C  
ATOM   2678  CE1 TYR   385      74.121 104.688 115.488  1.00                 C  
ATOM   2679  CD2 TYR   385      72.272 106.566 114.649  1.00                 C  
ATOM   2680  CE2 TYR   385      72.123 105.967 115.885  1.00                 C  
ATOM   2681  N   ILE   386      73.357 106.429 109.065  1.00                 N  
ATOM   2682  CA  ILE   386      73.530 107.053 107.758  1.00                 C  
ATOM   2683  C   ILE   386      72.313 106.761 106.886  1.00                 C  
ATOM   2684  O   ILE   386      72.110 107.413 105.859  1.00                 O  
ATOM   2685  CB  ILE   386      74.820 106.572 107.069  1.00                 C  
ATOM   2686  CD1 ILE   386      75.516 108.911 106.332  1.00                 C  
ATOM   2687  CG1 ILE   386      75.182 107.498 105.906  1.00                 C  
ATOM   2688  CG2 ILE   386      74.676 105.126 106.619  1.00                 C  
ATOM   2689  N   ASN   387      71.510 105.780 107.299  1.00                 N  
ATOM   2690  CA  ASN   387      70.307 105.409 106.566  1.00                 C  
ATOM   2691  C   ASN   387      69.346 106.597 106.572  1.00                 C  
ATOM   2692  O   ASN   387      68.695 106.878 105.570  1.00                 O  
ATOM   2693  CB  ASN   387      69.673 104.157 107.175  1.00                 C  
ATOM   2694  CG  ASN   387      70.460 102.898 106.869  1.00                 C  
ATOM   2695  OD1 ASN   387      71.260 102.866 105.934  1.00                 O  
ATOM   2696  ND2 ASN   387      70.234 101.854 107.658  1.00                 N  
ATOM   2697  N   VAL   388      69.284 107.275 107.705  1.00                 N  
ATOM   2698  CA  VAL   388      68.433 108.443 107.874  1.00                 C  
ATOM   2699  C   VAL   388      69.346 109.662 107.970  1.00                 C  
ATOM   2700  O   VAL   388      69.274 110.455 108.914  1.00                 O  
ATOM   2701  CB  VAL   388      67.528 108.307 109.112  1.00                 C  
ATOM   2702  CG1 VAL   388      66.560 107.146 108.940  1.00                 C  
ATOM   2703  CG2 VAL   388      68.366 108.124 110.368  1.00                 C  
ATOM   2704  N   LEU   389      70.217 109.788 106.970  1.00                 N  
ATOM   2705  CA  LEU   389      71.174 110.894 106.907  1.00                 C  
ATOM   2706  C   LEU   389      70.452 112.221 106.688  1.00                 C  
ATOM   2707  O   LEU   389      69.669 112.363 105.744  1.00                 O  
ATOM   2708  CB  LEU   389      72.196 110.656 105.793  1.00                 C  
ATOM   2709  CG  LEU   389      73.301 111.704 105.652  1.00                 C  
ATOM   2710  CD1 LEU   389      74.205 111.702 106.875  1.00                 C  
ATOM   2711  CD2 LEU   389      74.116 111.459 104.391  1.00                 C  
ATOM   2712  N   GLN   390      70.714 113.227 107.555  1.00                 N  
ATOM   2713  CA  GLN   390      70.075 114.545 107.416  1.00                 C  
ATOM   2714  C   GLN   390      70.300 115.199 106.048  1.00                 C  
ATOM   2715  O   GLN   390      71.424 115.535 105.698  1.00                 O  
ATOM   2716  CB  GLN   390      70.574 115.500 108.502  1.00                 C  
ATOM   2717  CD  GLN   390      70.349 117.744 109.640  1.00                 C  
ATOM   2718  CG  GLN   390      69.881 116.852 108.506  1.00                 C  
ATOM   2719  OE1 GLN   390      71.322 117.432 110.326  1.00                 O  
ATOM   2720  NE2 GLN   390      69.656 118.859 109.839  1.00                 N  
ATOM   2721  N   ASP   391      69.228 115.401 105.261  1.00                 N  
ATOM   2722  CA  ASP   391      69.382 116.030 103.943  1.00                 C  
ATOM   2723  C   ASP   391      69.903 117.466 104.029  1.00                 C  
ATOM   2724  O   ASP   391      70.312 118.055 103.024  1.00                 O  
ATOM   2725  CB  ASP   391      68.052 116.023 103.187  1.00                 C  
ATOM   2726  CG  ASP   391      67.650 114.635 102.728  1.00                 C  
ATOM   2727  OD1 ASP   391      68.514 113.733 102.736  1.00                 O  
ATOM   2728  OD2 ASP   391      66.471 114.448 102.361  1.00                 O  
ATOM   2729  N   GLN   392      69.892 118.033 105.230  1.00                 N  
ATOM   2730  CA  GLN   392      70.338 119.394 105.421  1.00                 C  
ATOM   2731  C   GLN   392      71.830 119.572 105.609  1.00                 C  
ATOM   2732  O   GLN   392      72.279 120.610 106.110  1.00                 O  
ATOM   2733  CB  GLN   392      69.640 120.022 106.629  1.00                 C  
ATOM   2734  CD  GLN   392      67.479 120.789 107.687  1.00                 C  
ATOM   2735  CG  GLN   392      68.139 120.190 106.461  1.00                 C  
ATOM   2736  OE1 GLN   392      67.858 120.488 108.818  1.00                 O  
ATOM   2737  NE2 GLN   392      66.486 121.643 107.465  1.00                 N  
ATOM   2738  N   HIS   393      72.600 118.562 105.220  1.00                 N  
ATOM   2739  CA  HIS   393      74.060 118.623 105.334  1.00                 C  
ATOM   2740  C   HIS   393      74.647 119.108 104.006  1.00                 C  
ATOM   2741  O   HIS   393      75.495 120.001 103.976  1.00                 O  
ATOM   2742  CB  HIS   393      74.625 117.255 105.720  1.00                 C  
ATOM   2743  CG  HIS   393      76.109 117.246 105.913  1.00                 C  
ATOM   2744  ND1 HIS   393      76.723 117.838 106.995  1.00                 N  
ATOM   2745  CE1 HIS   393      78.053 117.667 106.892  1.00                 C  
ATOM   2746  CD2 HIS   393      77.249 116.716 105.177  1.00                 C  
ATOM   2747  NE2 HIS   393      78.376 116.995 105.804  1.00                 N  
ATOM   2748  N   LEU   394      74.190 118.516 102.911  1.00                 N  
ATOM   2749  CA  LEU   394      74.656 118.891 101.579  1.00                 C  
ATOM   2750  C   LEU   394      73.666 119.870 100.950  1.00                 C  
ATOM   2751  O   LEU   394      73.573 119.971  99.725  1.00                 O  
ATOM   2752  CB  LEU   394      74.829 117.649 100.703  1.00                 C  
ATOM   2753  CG  LEU   394      75.867 116.627 101.172  1.00                 C  
ATOM   2754  CD1 LEU   394      75.860 115.401 100.272  1.00                 C  
ATOM   2755  CD2 LEU   394      77.255 117.248 101.210  1.00                 C  
ATOM   2756  N   GLN   395      72.941 120.595 101.793  1.00                 N  
ATOM   2757  CA  GLN   395      71.947 121.552 101.325  1.00                 C  
ATOM   2758  C   GLN   395      72.507 122.966 101.149  1.00                 C  
ATOM   2759  O   GLN   395      72.195 123.648 100.169  1.00                 O  
ATOM   2760  CB  GLN   395      70.759 121.605 102.288  1.00                 C  
ATOM   2761  CD  GLN   395      68.453 122.507 102.786  1.00                 C  
ATOM   2762  CG  GLN   395      69.636 122.525 101.838  1.00                 C  
ATOM   2763  OE1 GLN   395      68.444 121.766 103.769  1.00                 O  
ATOM   2764  NE2 GLN   395      67.450 123.326 102.494  1.00                 N  
ATOM   2765  N   TRP   396      73.181 123.467 102.181  1.00                 N  
ATOM   2766  CA  TRP   396      73.762 124.798 102.117  1.00                 C  
ATOM   2767  C   TRP   396      74.942 124.860 101.154  1.00                 C  
ATOM   2768  O   TRP   396      75.245 125.904 100.570  1.00                 O  
ATOM   2769  CB  TRP   396      74.209 125.255 103.507  1.00                 C  
ATOM   2770  CG  TRP   396      73.072 125.577 104.427  1.00                 C  
ATOM   2771  CD1 TRP   396      72.645 124.838 105.492  1.00                 C  
ATOM   2772  NE1 TRP   396      71.575 125.452 106.098  1.00                 N  
ATOM   2773  CD2 TRP   396      72.215 126.724 104.364  1.00                 C  
ATOM   2774  CE2 TRP   396      71.293 126.613 105.421  1.00                 C  
ATOM   2775  CH2 TRP   396      70.253 128.643 104.810  1.00                 C  
ATOM   2776  CZ2 TRP   396      70.306 127.569 105.654  1.00                 C  
ATOM   2777  CE3 TRP   396      72.138 127.833 103.516  1.00                 C  
ATOM   2778  CZ3 TRP   396      71.157 128.778 103.751  1.00                 C  
ATOM   2779  N   SER   397      75.630 123.735 100.971  1.00                 N  
ATOM   2780  CA  SER   397      76.762 123.690 100.059  1.00                 C  
ATOM   2781  C   SER   397      76.285 123.906  98.628  1.00                 C  
ATOM   2782  O   SER   397      76.955 124.539  97.808  1.00                 O  
ATOM   2783  CB  SER   397      77.501 122.357 100.188  1.00                 C  
ATOM   2784  OG  SER   397      78.609 122.300  99.306  1.00                 O  
ATOM   2785  N   THR   398      75.108 123.376  98.311  1.00                 N  
ATOM   2786  CA  THR   398      74.552 123.530  96.971  1.00                 C  
ATOM   2787  C   THR   398      74.110 124.970  96.743  1.00                 C  
ATOM   2788  O   THR   398      74.330 125.549  95.676  1.00                 O  
ATOM   2789  CB  THR   398      73.365 122.577  96.740  1.00                 C  
ATOM   2790  OG1 THR   398      72.336 122.849  97.700  1.00                 O  
ATOM   2791  CG2 THR   398      73.805 121.130  96.895  1.00                 C  
ATOM   2792  N   LYS   399      73.475 125.578  97.745  1.00                 N  
ATOM   2793  CA  LYS   399      73.029 126.964  97.610  1.00                 C  
ATOM   2794  C   LYS   399      74.226 127.891  97.440  1.00                 C  
ATOM   2795  O   LYS   399      74.232 128.799  96.604  1.00                 O  
ATOM   2796  CB  LYS   399      72.197 127.380  98.825  1.00                 C  
ATOM   2797  CD  LYS   399      70.067 127.163 100.134  1.00                 C  
ATOM   2798  CE  LYS   399      68.705 126.492 100.213  1.00                 C  
ATOM   2799  CG  LYS   399      70.830 126.721  98.896  1.00                 C  
ATOM   2800  NZ  LYS   399      67.964 126.883 101.444  1.00                 N  
ATOM   2801  N   PHE   400      75.263 127.669  98.238  1.00                 N  
ATOM   2802  CA  PHE   400      76.454 128.509  98.191  1.00                 C  
ATOM   2803  C   PHE   400      77.448 128.091  97.120  1.00                 C  
ATOM   2804  O   PHE   400      78.389 128.818  96.788  1.00                 O  
ATOM   2805  CB  PHE   400      77.162 128.511  99.547  1.00                 C  
ATOM   2806  CG  PHE   400      78.363 129.411  99.603  1.00                 C  
ATOM   2807  CZ  PHE   400      80.589 131.073  99.705  1.00                 C  
ATOM   2808  CD1 PHE   400      78.213 130.785  99.679  1.00                 C  
ATOM   2809  CE1 PHE   400      79.317 131.614  99.730  1.00                 C  
ATOM   2810  CD2 PHE   400      79.643 128.885  99.579  1.00                 C  
ATOM   2811  CE2 PHE   400      80.747 129.714  99.630  1.00                 C  
ATOM   2812  N   PRO   401      77.250 126.898  96.559  1.00                 N  
ATOM   2813  CA  PRO   401      78.157 126.364  95.547  1.00                 C  
ATOM   2814  C   PRO   401      79.572 126.383  96.145  1.00                 C  
ATOM   2815  O   PRO   401      80.517 126.961  95.601  1.00                 O  
ATOM   2816  CB  PRO   401      77.993 127.318  94.362  1.00                 C  
ATOM   2817  CD  PRO   401      76.731 128.256  96.167  1.00                 C  
ATOM   2818  CG  PRO   401      77.580 128.612  94.979  1.00                 C  
ATOM   2819  N   LYS   402      79.696 125.728  97.291  1.00                 N  
ATOM   2820  CA  LYS   402      80.952 125.671  98.021  1.00                 C  
ATOM   2821  C   LYS   402      81.850 124.492  97.678  1.00                 C  
ATOM   2822  O   LYS   402      83.041 124.475  98.000  1.00                 O  
ATOM   2823  CB  LYS   402      80.694 125.639  99.529  1.00                 C  
ATOM   2824  CD  LYS   402      79.872 126.823 101.583  1.00                 C  
ATOM   2825  CE  LYS   402      81.176 126.785 102.363  1.00                 C  
ATOM   2826  CG  LYS   402      80.125 126.933 100.089  1.00                 C  
ATOM   2827  NZ  LYS   402      81.892 128.089 102.313  1.00                 N  
ATOM   2828  N   LEU   403      81.296 123.480  97.018  1.00                 N  
ATOM   2829  CA  LEU   403      82.053 122.268  96.723  1.00                 C  
ATOM   2830  C   LEU   403      82.176 121.843  95.258  1.00                 C  
ATOM   2831  O   LEU   403      81.180 121.661  94.552  1.00                 O  
ATOM   2832  CB  LEU   403      81.462 121.072  97.471  1.00                 C  
ATOM   2833  CG  LEU   403      82.119 119.715  97.208  1.00                 C  
ATOM   2834  CD1 LEU   403      83.560 119.713  97.695  1.00                 C  
ATOM   2835  CD2 LEU   403      81.333 118.598  97.877  1.00                 C  
ATOM   2836  N   GLU   404      83.408 121.679  94.781  1.00                 N  
ATOM   2837  CA  GLU   404      83.607 121.209  93.415  1.00                 C  
ATOM   2838  C   GLU   404      83.574 119.688  93.421  1.00                 C  
ATOM   2839  O   GLU   404      83.161 119.042  92.454  1.00                 O  
ATOM   2840  CB  GLU   404      84.927 121.740  92.853  1.00                 C  
ATOM   2841  CD  GLU   404      83.966 123.752  91.666  1.00                 C  
ATOM   2842  CG  GLU   404      84.969 123.250  92.687  1.00                 C  
ATOM   2843  OE1 GLU   404      83.496 122.937  90.845  1.00                 O  
ATOM   2844  OE2 GLU   404      83.650 124.960  91.688  1.00                 O  
ATOM   2845  N   LEU   405      84.038 119.123  94.624  1.00                 N  
ATOM   2846  CA  LEU   405      84.011 117.671  94.623  1.00                 C  
ATOM   2847  C   LEU   405      84.093 117.040  95.994  1.00                 C  
ATOM   2848  O   LEU   405      85.017 117.310  96.769  1.00                 O  
ATOM   2849  CB  LEU   405      85.154 117.114  93.772  1.00                 C  
ATOM   2850  CG  LEU   405      85.177 115.597  93.576  1.00                 C  
ATOM   2851  CD1 LEU   405      85.907 115.232  92.293  1.00                 C  
ATOM   2852  CD2 LEU   405      85.826 114.911  94.768  1.00                 C  
ATOM   2853  N   LEU   406      83.127 116.179  96.293  1.00                 N  
ATOM   2854  CA  LEU   406      83.086 115.499  97.579  1.00                 C  
ATOM   2855  C   LEU   406      83.693 114.110  97.410  1.00                 C  
ATOM   2856  O   LEU   406      83.310 113.363  96.508  1.00                 O  
ATOM   2857  CB  LEU   406      81.649 115.424  98.100  1.00                 C  
ATOM   2858  CG  LEU   406      81.448 114.696  99.430  1.00                 C  
ATOM   2859  CD1 LEU   406      82.131 115.447 100.563  1.00                 C  
ATOM   2860  CD2 LEU   406      79.967 114.522  99.729  1.00                 C  
ATOM   2861  N   ASP   407      84.623 113.773  98.299  1.00                 N  
ATOM   2862  CA  ASP   407      85.285 112.479  98.249  1.00                 C  
ATOM   2863  C   ASP   407      84.911 111.562  99.406  1.00                 C  
ATOM   2864  O   ASP   407      85.444 111.673 100.510  1.00                 O  
ATOM   2865  CB  ASP   407      86.805 112.655  98.230  1.00                 C  
ATOM   2866  CG  ASP   407      87.543 111.335  98.120  1.00                 C  
ATOM   2867  OD1 ASP   407      86.878 110.278  98.157  1.00                 O  
ATOM   2868  OD2 ASP   407      88.785 111.358  97.996  1.00                 O  
ATOM   2869  N   LEU   408      83.967 110.665  99.140  1.00                 N  
ATOM   2870  CA  LEU   408      83.520 109.699 100.142  1.00                 C  
ATOM   2871  C   LEU   408      84.153 108.353  99.809  1.00                 C  
ATOM   2872  O   LEU   408      83.518 107.495  99.194  1.00                 O  
ATOM   2873  CB  LEU   408      81.992 109.619 100.165  1.00                 C  
ATOM   2874  CG  LEU   408      81.250 110.918 100.482  1.00                 C  
ATOM   2875  CD1 LEU   408      79.746 110.718 100.377  1.00                 C  
ATOM   2876  CD2 LEU   408      81.621 111.425 101.867  1.00                 C  
ATOM   2877  N   SER   409      85.413 108.174 100.204  1.00                 N  
ATOM   2878  CA  SER   409      86.129 106.926  99.949  1.00                 C  
ATOM   2879  C   SER   409      86.608 106.291 101.253  1.00                 C  
ATOM   2880  O   SER   409      86.654 106.949 102.292  1.00                 O  
ATOM   2881  CB  SER   409      87.317 107.171  99.016  1.00                 C  
ATOM   2882  OG  SER   409      88.278 108.015  99.625  1.00                 O  
ATOM   2883  N   HIS   410      86.947 105.006 101.182  1.00                 N  
ATOM   2884  CA  HIS   410      87.418 104.243 102.333  1.00                 C  
ATOM   2885  C   HIS   410      86.400 104.248 103.471  1.00                 C  
ATOM   2886  O   HIS   410      86.709 103.852 104.598  1.00                 O  
ATOM   2887  CB  HIS   410      88.754 104.797 102.833  1.00                 C  
ATOM   2888  CG  HIS   410      89.834 104.796 101.796  1.00                 C  
ATOM   2889  ND1 HIS   410      89.974 105.802 100.866  1.00                 N  
ATOM   2890  CE1 HIS   410      91.026 105.525 100.075  1.00                 C  
ATOM   2891  CD2 HIS   410      90.933 103.909 101.443  1.00                 C  
ATOM   2892  NE2 HIS   410      91.606 104.390 100.416  1.00                 N  
ATOM   2893  N   ASN   411      85.180 104.687 103.170  1.00                 N  
ATOM   2894  CA  ASN   411      84.108 104.756 104.159  1.00                 C  
ATOM   2895  C   ASN   411      83.481 103.389 104.398  1.00                 C  
ATOM   2896  O   ASN   411      84.053 102.363 104.039  1.00                 O  
ATOM   2897  CB  ASN   411      83.042 105.764 103.724  1.00                 C  
ATOM   2898  CG  ASN   411      82.303 105.328 102.474  1.00                 C  
ATOM   2899  OD1 ASN   411      82.373 104.166 102.074  1.00                 O  
ATOM   2900  ND2 ASN   411      81.592 106.261 101.853  1.00                 N  
ATOM   2901  N   LYS   412      82.300 103.382 105.019  1.00                 N  
ATOM   2902  CA  LYS   412      81.606 102.133 105.321  1.00                 C  
ATOM   2903  C   LYS   412      80.093 102.293 105.361  1.00                 C  
ATOM   2904  O   LYS   412      79.470 102.182 106.416  1.00                 O  
ATOM   2905  CB  LYS   412      82.086 101.563 106.657  1.00                 C  
ATOM   2906  CD  LYS   412      82.080  99.663 108.297  1.00                 C  
ATOM   2907  CE  LYS   412      81.547  98.273 108.605  1.00                 C  
ATOM   2908  CG  LYS   412      81.534 100.184 106.978  1.00                 C  
ATOM   2909  NZ  LYS   412      82.117  97.727 109.868  1.00                 N  
ATOM   2910  N   ILE   413      79.512 102.560 104.191  1.00                 N  
ATOM   2911  CA  ILE   413      78.070 102.721 104.059  1.00                 C  
ATOM   2912  C   ILE   413      77.482 101.527 103.314  1.00                 C  
ATOM   2913  O   ILE   413      78.219 100.690 102.800  1.00                 O  
ATOM   2914  CB  ILE   413      77.712 104.036 103.341  1.00                 C  
ATOM   2915  CD1 ILE   413      77.788 105.190 101.070  1.00                 C  
ATOM   2916  CG1 ILE   413      78.276 104.037 101.919  1.00                 C  
ATOM   2917  CG2 ILE   413      78.199 105.231 104.145  1.00                 C  
ATOM   2918  N   SER   414      76.153 101.449 103.266  1.00                 N  
ATOM   2919  CA  SER   414      75.470 100.349 102.591  1.00                 C  
ATOM   2920  C   SER   414      74.537 100.885 101.519  1.00                 C  
ATOM   2921  O   SER   414      74.387 100.288 100.458  1.00                 O  
ATOM   2922  CB  SER   414      74.695  99.500 103.600  1.00                 C  
ATOM   2923  OG  SER   414      75.572  98.870 104.518  1.00                 O  
ATOM   2924  N   LYS   415      73.899 102.011 101.814  1.00                 N  
ATOM   2925  CA  LYS   415      72.980 102.639 100.872  1.00                 C  
ATOM   2926  C   LYS   415      73.540 103.993 100.442  1.00                 C  
ATOM   2927  O   LYS   415      73.773 104.872 101.265  1.00                 O  
ATOM   2928  CB  LYS   415      71.593 102.794 101.499  1.00                 C  
ATOM   2929  CD  LYS   415      69.201 103.511 101.249  1.00                 C  
ATOM   2930  CE  LYS   415      68.169 104.138 100.326  1.00                 C  
ATOM   2931  CG  LYS   415      70.555 103.398 100.568  1.00                 C  
ATOM   2932  NZ  LYS   415      66.843 104.278 100.989  1.00                 N  
ATOM   2933  N   LEU   416      73.759 104.151  99.140  1.00                 N  
ATOM   2934  CA  LEU   416      74.303 105.388  98.591  1.00                 C  
ATOM   2935  C   LEU   416      73.213 106.395  98.212  1.00                 C  
ATOM   2936  O   LEU   416      72.700 106.381  97.099  1.00                 O  
ATOM   2937  CB  LEU   416      75.167 105.095  97.363  1.00                 C  
ATOM   2938  CG  LEU   416      75.813 106.304  96.684  1.00                 C  
ATOM   2939  CD1 LEU   416      76.784 106.996  97.627  1.00                 C  
ATOM   2940  CD2 LEU   416      76.523 105.887  95.405  1.00                 C  
ATOM   2941  N   TYR   417      72.888 107.279  99.150  1.00                 N  
ATOM   2942  CA  TYR   417      71.880 108.314  98.918  1.00                 C  
ATOM   2943  C   TYR   417      72.386 109.322  97.897  1.00                 C  
ATOM   2944  O   TYR   417      73.590 109.471  97.711  1.00                 O  
ATOM   2945  CB  TYR   417      71.519 109.014 100.230  1.00                 C  
ATOM   2946  CG  TYR   417      70.755 108.140 101.199  1.00                 C  
ATOM   2947  OH  TYR   417      68.668 105.737 103.875  1.00                 O  
ATOM   2948  CZ  TYR   417      69.357 106.533 102.989  1.00                 C  
ATOM   2949  CD1 TYR   417      71.378 107.610 102.322  1.00                 C  
ATOM   2950  CE1 TYR   417      70.688 106.811 103.213  1.00                 C  
ATOM   2951  CD2 TYR   417      69.413 107.849 100.990  1.00                 C  
ATOM   2952  CE2 TYR   417      68.707 107.052 101.870  1.00                 C  
ATOM   2953  N   LYS   418      71.458 110.018  97.245  1.00                 N  
ATOM   2954  CA  LYS   418      71.819 111.020  96.245  1.00                 C  
ATOM   2955  C   LYS   418      70.975 112.290  96.310  1.00                 C  
ATOM   2956  O   LYS   418      69.845 112.331  95.826  1.00                 O  
ATOM   2957  CB  LYS   418      71.710 110.434  94.836  1.00                 C  
ATOM   2958  CD  LYS   418      72.548 108.794  93.131  1.00                 C  
ATOM   2959  CE  LYS   418      73.502 107.641  92.862  1.00                 C  
ATOM   2960  CG  LYS   418      72.679 109.296  94.560  1.00                 C  
ATOM   2961  NZ  LYS   418      73.390 107.143  91.463  1.00                 N  
ATOM   2962  N   PHE   419      71.548 113.322  96.921  1.00                 N  
ATOM   2963  CA  PHE   419      70.894 114.626  97.054  1.00                 C  
ATOM   2964  C   PHE   419      71.581 115.589  96.082  1.00                 C  
ATOM   2965  O   PHE   419      72.524 116.288  96.452  1.00                 O  
ATOM   2966  CB  PHE   419      70.972 115.120  98.500  1.00                 C  
ATOM   2967  CG  PHE   419      70.227 116.400  98.744  1.00                 C  
ATOM   2968  CZ  PHE   419      68.853 118.774  99.197  1.00                 C  
ATOM   2969  CD1 PHE   419      68.845 116.409  98.830  1.00                 C  
ATOM   2970  CE1 PHE   419      68.159 117.587  99.055  1.00                 C  
ATOM   2971  CD2 PHE   419      70.906 117.597  98.889  1.00                 C  
ATOM   2972  CE2 PHE   419      70.220 118.775  99.114  1.00                 C  
ATOM   2973  N   GLN   420      71.074 115.630  94.853  1.00                 N  
ATOM   2974  CA  GLN   420      71.622 116.470  93.794  1.00                 C  
ATOM   2975  C   GLN   420      71.260 117.944  93.878  1.00                 C  
ATOM   2976  O   GLN   420      71.192 118.625  92.844  1.00                 O  
ATOM   2977  CB  GLN   420      71.179 115.959  92.422  1.00                 C  
ATOM   2978  CD  GLN   420      68.811 115.126  92.702  1.00                 C  
ATOM   2979  CG  GLN   420      69.709 116.197  92.115  1.00                 C  
ATOM   2980  OE1 GLN   420      69.099 114.575  93.765  1.00                 O  
ATOM   2981  NE2 GLN   420      67.718 114.828  92.010  1.00                 N  
ATOM   2982  N   ILE   421      70.236 118.261  94.670  1.00                 N  
ATOM   2983  CA  ILE   421      69.787 119.637  94.831  1.00                 C  
ATOM   2984  C   ILE   421      68.484 120.006  94.140  1.00                 C  
ATOM   2985  O   ILE   421      68.040 121.157  94.179  1.00                 O  
ATOM   2986  CB  ILE   421      70.851 120.638  94.344  1.00                 C  
ATOM   2987  CD1 ILE   421      71.990 120.708  96.624  1.00                 C  
ATOM   2988  CG1 ILE   421      72.147 120.467  95.138  1.00                 C  
ATOM   2989  CG2 ILE   421      70.320 122.061  94.426  1.00                 C  
ATOM   2990  N   PRO   422      67.843 119.042  93.496  1.00                 N  
ATOM   2991  CA  PRO   422      66.584 119.324  92.838  1.00                 C  
ATOM   2992  C   PRO   422      66.683 120.411  91.793  1.00                 C  
ATOM   2993  O   PRO   422      67.530 120.376  90.897  1.00                 O  
ATOM   2994  CB  PRO   422      65.660 119.758  93.977  1.00                 C  
ATOM   2995  CD  PRO   422      67.840 119.507  94.932  1.00                 C  
ATOM   2996  CG  PRO   422      66.579 120.320  95.010  1.00                 C  
ATOM   2997  N   LEU   423      65.808 121.407  91.893  1.00                 N  
ATOM   2998  CA  LEU   423      65.810 122.500  90.924  1.00                 C  
ATOM   2999  C   LEU   423      66.975 123.475  91.061  1.00                 C  
ATOM   3000  O   LEU   423      67.167 124.374  90.237  1.00                 O  
ATOM   3001  CB  LEU   423      64.509 123.300  91.016  1.00                 C  
ATOM   3002  CG  LEU   423      63.230 122.563  90.612  1.00                 C  
ATOM   3003  CD1 LEU   423      62.006 123.426  90.879  1.00                 C  
ATOM   3004  CD2 LEU   423      63.283 122.158  89.147  1.00                 C  
ATOM   3005  N   HIS   424      67.774 123.310  92.111  1.00                 N  
ATOM   3006  CA  HIS   424      68.945 124.157  92.307  1.00                 C  
ATOM   3007  C   HIS   424      70.215 123.401  91.897  1.00                 C  
ATOM   3008  O   HIS   424      71.232 123.408  92.597  1.00                 O  
ATOM   3009  CB  HIS   424      69.037 124.616  93.764  1.00                 C  
ATOM   3010  CG  HIS   424      67.894 125.481  94.198  1.00                 C  
ATOM   3011  ND1 HIS   424      67.712 126.764  93.730  1.00                 N  
ATOM   3012  CE1 HIS   424      66.609 127.284  94.296  1.00                 C  
ATOM   3013  CD2 HIS   424      66.762 125.329  95.100  1.00                 C  
ATOM   3014  NE2 HIS   424      66.034 126.429  95.119  1.00                 N  
ATOM   3015  N   ASN   425      70.159 122.738  90.746  1.00                 N  
ATOM   3016  CA  ASN   425      71.294 121.982  90.249  1.00                 C  
ATOM   3017  C   ASN   425      72.518 122.851  90.032  1.00                 C  
ATOM   3018  O   ASN   425      73.661 122.423  90.217  1.00                 O  
ATOM   3019  CB  ASN   425      70.930 121.261  88.949  1.00                 C  
ATOM   3020  CG  ASN   425      70.022 120.069  89.179  1.00                 C  
ATOM   3021  OD1 ASN   425      69.937 119.546  90.290  1.00                 O  
ATOM   3022  ND2 ASN   425      69.337 119.637  88.126  1.00                 N  
ATOM   3023  N   ARG   426      72.293 124.094  89.635  1.00                 N  
ATOM   3024  CA  ARG   426      73.371 125.034  89.380  1.00                 C  
ATOM   3025  C   ARG   426      74.221 125.247  90.637  1.00                 C  
ATOM   3026  O   ARG   426      75.444 125.398  90.577  1.00                 O  
ATOM   3027  CB  ARG   426      72.811 126.371  88.889  1.00                 C  
ATOM   3028  CD  ARG   426      71.989 127.725  86.942  1.00                 C  
ATOM   3029  NE  ARG   426      70.981 128.435  87.726  1.00                 N  
ATOM   3030  CG  ARG   426      72.245 126.326  87.479  1.00                 C  
ATOM   3031  CZ  ARG   426      69.674 128.371  87.495  1.00                 C  
ATOM   3032  NH1 ARG   426      68.832 129.052  88.260  1.00                 N  
ATOM   3033  NH2 ARG   426      69.212 127.626  86.501  1.00                 N  
ATOM   3034  N   LEU   427      73.568 125.260  91.795  1.00                 N  
ATOM   3035  CA  LEU   427      74.252 125.441  93.071  1.00                 C  
ATOM   3036  C   LEU   427      75.126 124.231  93.366  1.00                 C  
ATOM   3037  O   LEU   427      76.093 124.298  94.130  1.00                 O  
ATOM   3038  CB  LEU   427      73.239 125.664  94.195  1.00                 C  
ATOM   3039  CG  LEU   427      72.434 126.965  94.135  1.00                 C  
ATOM   3040  CD1 LEU   427      71.376 126.993  95.226  1.00                 C  
ATOM   3041  CD2 LEU   427      73.353 128.171  94.256  1.00                 C  
ATOM   3042  N   ASP   428      74.794 123.097  92.759  1.00                 N  
ATOM   3043  CA  ASP   428      75.567 121.878  92.954  1.00                 C  
ATOM   3044  C   ASP   428      76.999 122.028  92.416  1.00                 C  
ATOM   3045  O   ASP   428      77.956 121.477  92.968  1.00                 O  
ATOM   3046  CB  ASP   428      74.878 120.692  92.276  1.00                 C  
ATOM   3047  CG  ASP   428      75.559 119.372  92.578  1.00                 C  
ATOM   3048  OD1 ASP   428      75.569 118.966  93.759  1.00                 O  
ATOM   3049  OD2 ASP   428      76.082 118.743  91.634  1.00                 O  
ATOM   3050  N   GLN   429      77.106 122.776  91.240  1.00                 N  
ATOM   3051  CA  GLN   429      78.487 123.032  90.841  1.00                 C  
ATOM   3052  C   GLN   429      79.422 121.861  91.145  1.00                 C  
ATOM   3053  O   GLN   429      80.637 121.979  91.008  1.00                 O  
ATOM   3054  CB  GLN   429      79.020 124.290  91.531  1.00                 C  
ATOM   3055  CD  GLN   429      80.447 125.117  89.618  1.00                 C  
ATOM   3056  CG  GLN   429      80.409 124.705  91.077  1.00                 C  
ATOM   3057  OE1 GLN   429      79.640 125.933  89.173  1.00                 O  
ATOM   3058  NE2 GLN   429      81.386 124.552  88.869  1.00                 N  
ATOM   3059  N   LEU   430      78.854 120.734  91.558  1.00                 N  
ATOM   3060  CA  LEU   430      79.654 119.556  91.880  1.00                 C  
ATOM   3061  C   LEU   430      80.191 118.899  90.613  1.00                 C  
ATOM   3062  O   LEU   430      79.432 118.424  89.775  1.00                 O  
ATOM   3063  CB  LEU   430      78.828 118.551  92.686  1.00                 C  
ATOM   3064  CG  LEU   430      79.554 117.281  93.132  1.00                 C  
ATOM   3065  CD1 LEU   430      80.664 117.613  94.117  1.00                 C  
ATOM   3066  CD2 LEU   430      78.577 116.293  93.751  1.00                 C  
ATOM   3067  N   THR   431      81.515 118.873  90.493  1.00                 N  
ATOM   3068  CA  THR   431      82.165 118.302  89.325  1.00                 C  
ATOM   3069  C   THR   431      82.513 116.832  89.505  1.00                 C  
ATOM   3070  O   THR   431      82.375 116.040  88.582  1.00                 O  
ATOM   3071  CB  THR   431      83.452 119.067  88.965  1.00                 C  
ATOM   3072  OG1 THR   431      83.132 120.432  88.665  1.00                 O  
ATOM   3073  CG2 THR   431      84.118 118.446  87.747  1.00                 C  
ATOM   3074  N   THR   432      82.983 116.466  90.694  1.00                 N  
ATOM   3075  CA  THR   432      83.360 115.079  90.962  1.00                 C  
ATOM   3076  C   THR   432      82.848 114.531  92.296  1.00                 C  
ATOM   3077  O   THR   432      82.441 115.295  93.182  1.00                 O  
ATOM   3078  CB  THR   432      84.889 114.896  90.941  1.00                 C  
ATOM   3079  OG1 THR   432      85.481 115.672  91.990  1.00                 O  
ATOM   3080  CG2 THR   432      85.463 115.358  89.611  1.00                 C  
ATOM   3081  N   ILE   433      82.886 113.204  92.429  1.00                 N  
ATOM   3082  CA  ILE   433      82.435 112.525  93.637  1.00                 C  
ATOM   3083  C   ILE   433      83.118 111.162  93.738  1.00                 C  
ATOM   3084  O   ILE   433      82.648 110.177  93.165  1.00                 O  
ATOM   3085  CB  ILE   433      80.903 112.372  93.660  1.00                 C  
ATOM   3086  CD1 ILE   433      78.955 111.906  95.237  1.00                 C  
ATOM   3087  CG1 ILE   433      80.445 111.790  94.999  1.00                 C  
ATOM   3088  CG2 ILE   433      80.435 111.527  92.485  1.00                 C  
ATOM   3089  N   ASN   434      84.227 111.123  94.466  1.00                 N  
ATOM   3090  CA  ASN   434      84.999 109.900  94.640  1.00                 C  
ATOM   3091  C   ASN   434      84.306 108.938  95.598  1.00                 C  
ATOM   3092  O   ASN   434      84.017 109.276  96.745  1.00                 O  
ATOM   3093  CB  ASN   434      86.411 110.223  95.133  1.00                 C  
ATOM   3094  CG  ASN   434      87.300 108.997  95.199  1.00                 C  
ATOM   3095  OD1 ASN   434      86.824 107.885  95.431  1.00                 O  
ATOM   3096  ND2 ASN   434      88.597 109.196  94.995  1.00                 N  
ATOM   3097  N   LEU   435      84.053 107.727  95.107  1.00                 N  
ATOM   3098  CA  LEU   435      83.409 106.682  95.902  1.00                 C  
ATOM   3099  C   LEU   435      84.133 105.358  95.656  1.00                 C  
ATOM   3100  O   LEU   435      83.942 104.715  94.621  1.00                 O  
ATOM   3101  CB  LEU   435      81.924 106.578  95.548  1.00                 C  
ATOM   3102  CG  LEU   435      81.079 107.830  95.793  1.00                 C  
ATOM   3103  CD1 LEU   435      79.665 107.635  95.268  1.00                 C  
ATOM   3104  CD2 LEU   435      81.051 108.178  97.273  1.00                 C  
ATOM   3105  N   GLN   436      84.982 104.979  96.606  1.00                 N  
ATOM   3106  CA  GLN   436      85.757 103.741  96.503  1.00                 C  
ATOM   3107  C   GLN   436      85.906 103.107  97.885  1.00                 C  
ATOM   3108  O   GLN   436      85.690 103.773  98.903  1.00                 O  
ATOM   3109  CB  GLN   436      87.128 104.017  95.882  1.00                 C  
ATOM   3110  CD  GLN   436      89.338 105.229  96.040  1.00                 C  
ATOM   3111  CG  GLN   436      88.019 104.919  96.720  1.00                 C  
ATOM   3112  OE1 GLN   436      90.235 104.387  95.992  1.00                 O  
ATOM   3113  NE2 GLN   436      89.460 106.441  95.512  1.00                 N  
ATOM   3114  N   PHE   437      86.268 101.824  97.906  1.00                 N  
ATOM   3115  CA  PHE   437      86.451 101.085  99.157  1.00                 C  
ATOM   3116  C   PHE   437      85.241 101.208 100.084  1.00                 C  
ATOM   3117  O   PHE   437      85.380 101.587 101.252  1.00                 O  
ATOM   3118  CB  PHE   437      87.705 101.570  99.888  1.00                 C  
ATOM   3119  CG  PHE   437      88.971 101.396  99.099  1.00                 C  
ATOM   3120  CZ  PHE   437      91.315 101.068  97.642  1.00                 C  
ATOM   3121  CD1 PHE   437      89.520 102.458  98.401  1.00                 C  
ATOM   3122  CE1 PHE   437      90.686 102.298  97.676  1.00                 C  
ATOM   3123  CD2 PHE   437      89.613 100.172  99.055  1.00                 C  
ATOM   3124  CE2 PHE   437      90.779 100.012  98.330  1.00                 C  
ATOM   3125  N   ASN   438      84.061 100.879  99.556  1.00                 N  
ATOM   3126  CA  ASN   438      82.830 100.960 100.337  1.00                 C  
ATOM   3127  C   ASN   438      82.014  99.680 100.203  1.00                 C  
ATOM   3128  O   ASN   438      82.466  98.697  99.607  1.00                 O  
ATOM   3129  CB  ASN   438      82.004 102.175  99.911  1.00                 C  
ATOM   3130  CG  ASN   438      81.551 102.094  98.466  1.00                 C  
ATOM   3131  OD1 ASN   438      81.087 101.050  98.009  1.00                 O  
ATOM   3132  ND2 ASN   438      81.685 103.200  97.743  1.00                 N  
ATOM   3133  N   ASN   439      80.816  99.699 100.779  1.00                 N  
ATOM   3134  CA  ASN   439      79.902  98.568 100.734  1.00                 C  
ATOM   3135  C   ASN   439      78.524  99.033 100.271  1.00                 C  
ATOM   3136  O   ASN   439      77.504  98.594 100.785  1.00                 O  
ATOM   3137  CB  ASN   439      79.828  97.884 102.101  1.00                 C  
ATOM   3138  CG  ASN   439      79.211  96.501 102.028  1.00                 C  
ATOM   3139  OD1 ASN   439      78.935  95.991 100.942  1.00                 O  
ATOM   3140  ND2 ASN   439      78.993  95.890 103.186  1.00                 N  
ATOM   3141  N   ILE   440      78.514  99.940  99.300  1.00                 N  
ATOM   3142  CA  ILE   440      77.271 100.483  98.773  1.00                 C  
ATOM   3143  C   ILE   440      76.603  99.495  97.821  1.00                 C  
ATOM   3144  O   ILE   440      77.257  98.602  97.284  1.00                 O  
ATOM   3145  CB  ILE   440      77.501 101.827  98.057  1.00                 C  
ATOM   3146  CD1 ILE   440      78.506 102.856  95.952  1.00                 C  
ATOM   3147  CG1 ILE   440      78.410 101.636  96.842  1.00                 C  
ATOM   3148  CG2 ILE   440      78.059 102.858  99.027  1.00                 C  
ATOM   3149  N   THR   441      75.297  99.651  97.629  1.00                 N  
ATOM   3150  CA  THR   441      74.523  98.788  96.749  1.00                 C  
ATOM   3151  C   THR   441      73.107  99.325  96.560  1.00                 C  
ATOM   3152  O   THR   441      72.161  98.566  96.362  1.00                 O  
ATOM   3153  CB  THR   441      74.456  97.347  97.288  1.00                 C  
ATOM   3154  OG1 THR   441      73.787  96.509  96.337  1.00                 O  
ATOM   3155  CG2 THR   441      73.687  97.304  98.599  1.00                 C  
ATOM   3156  N   THR   442      72.968 100.648  96.609  1.00                 N  
ATOM   3157  CA  THR   442      71.655 101.280  96.460  1.00                 C  
ATOM   3158  C   THR   442      71.602 102.385  95.405  1.00                 C  
ATOM   3159  O   THR   442      72.369 103.344  95.458  1.00                 O  
ATOM   3160  CB  THR   442      71.165 101.884  97.789  1.00                 C  
ATOM   3161  OG1 THR   442      71.080 100.854  98.782  1.00                 O  
ATOM   3162  CG2 THR   442      69.789 102.507  97.616  1.00                 C  
ATOM   3163  N   PHE   443      70.676 102.274  94.433  1.00                 N  
ATOM   3164  CA  PHE   443      70.549 103.286  93.381  1.00                 C  
ATOM   3165  C   PHE   443      69.608 104.446  93.749  1.00                 C  
ATOM   3166  O   PHE   443      68.857 104.359  94.718  1.00                 O  
ATOM   3167  CB  PHE   443      70.055 102.648  92.081  1.00                 C  
ATOM   3168  CG  PHE   443      68.708 101.995  92.200  1.00                 C  
ATOM   3169  CZ  PHE   443      66.217 100.782  92.424  1.00                 C  
ATOM   3170  CD1 PHE   443      67.609 102.517  91.540  1.00                 C  
ATOM   3171  CE1 PHE   443      66.369 101.916  91.649  1.00                 C  
ATOM   3172  CD2 PHE   443      68.539 100.860  92.972  1.00                 C  
ATOM   3173  CE2 PHE   443      67.299 100.259  93.081  1.00                 C  
ATOM   3174  N   THR   444      69.665 105.529  92.977  1.00                 N  
ATOM   3175  CA  THR   444      68.813 106.704  93.193  1.00                 C  
ATOM   3176  C   THR   444      68.617 107.483  91.887  1.00                 C  
ATOM   3177  O   THR   444      69.592 107.843  91.221  1.00                 O  
ATOM   3178  CB  THR   444      69.402 107.638  94.266  1.00                 C  
ATOM   3179  OG1 THR   444      69.552 106.921  95.498  1.00                 O  
ATOM   3180  CG2 THR   444      68.480 108.825  94.504  1.00                 C  
ATOM   3181  N   VAL   445      67.349 107.753  91.502  1.00                 N  
ATOM   3182  CA  VAL   445      67.058 108.496  90.270  1.00                 C  
ATOM   3183  C   VAL   445      67.683 109.891  90.213  1.00                 C  
ATOM   3184  O   VAL   445      68.049 110.378  89.138  1.00                 O  
ATOM   3185  CB  VAL   445      65.542 108.646  90.046  1.00                 C  
ATOM   3186  CG1 VAL   445      64.944 109.602  91.066  1.00                 C  
ATOM   3187  CG2 VAL   445      65.257 109.125  88.631  1.00                 C  
ATOM   3188  N   GLU   446      67.805 110.532  91.369  1.00                 N  
ATOM   3189  CA  GLU   446      68.381 111.868  91.440  1.00                 C  
ATOM   3190  C   GLU   446      69.855 111.877  91.061  1.00                 C  
ATOM   3191  O   GLU   446      70.682 111.273  91.736  1.00                 O  
ATOM   3192  CB  GLU   446      68.210 112.451  92.844  1.00                 C  
ATOM   3193  CD  GLU   446      66.638 113.333  94.614  1.00                 C  
ATOM   3194  CG  GLU   446      66.766 112.728  93.230  1.00                 C  
ATOM   3195  OE1 GLU   446      66.908 112.619  95.602  1.00                 O  
ATOM   3196  OE2 GLU   446      66.268 114.523  94.710  1.00                 O  
ATOM   3197  N   ASP   447      70.178 112.568  89.972  1.00                 N  
ATOM   3198  CA  ASP   447      71.556 112.672  89.507  1.00                 C  
ATOM   3199  C   ASP   447      71.906 114.144  89.355  1.00                 C  
ATOM   3200  O   ASP   447      71.046 114.955  89.007  1.00                 O  
ATOM   3201  CB  ASP   447      71.735 111.915  88.189  1.00                 C  
ATOM   3202  CG  ASP   447      73.193 111.752  87.805  1.00                 C  
ATOM   3203  OD1 ASP   447      73.743 112.668  87.159  1.00                 O  
ATOM   3204  OD2 ASP   447      73.785 110.708  88.150  1.00                 O  
ATOM   3205  N   MET   448      73.165 114.493  89.622  1.00                 N  
ATOM   3206  CA  MET   448      73.600 115.885  89.501  1.00                 C  
ATOM   3207  C   MET   448      73.591 116.286  88.028  1.00                 C  
ATOM   3208  O   MET   448      73.361 115.450  87.151  1.00                 O  
ATOM   3209  CB  MET   448      74.990 116.067  90.114  1.00                 C  
ATOM   3210  SD  MET   448      75.014 114.119  92.083  1.00                 S  
ATOM   3211  CE  MET   448      75.056 114.244  93.870  1.00                 C  
ATOM   3212  CG  MET   448      75.036 115.861  91.619  1.00                 C  
ATOM   3213  N   ASP   449      73.831 117.565  87.762  1.00                 N  
ATOM   3214  CA  ASP   449      73.845 118.080  86.391  1.00                 C  
ATOM   3215  C   ASP   449      75.261 118.337  85.863  1.00                 C  
ATOM   3216  O   ASP   449      75.534 118.139  84.679  1.00                 O  
ATOM   3217  CB  ASP   449      73.034 119.374  86.296  1.00                 C  
ATOM   3218  CG  ASP   449      73.610 120.487  87.149  1.00                 C  
ATOM   3219  OD1 ASP   449      74.261 120.177  88.169  1.00                 O  
ATOM   3220  OD2 ASP   449      73.412 121.668  86.797  1.00                 O  
ATOM   3221  N   ARG   450      76.226 118.488  86.770  1.00                 N  
ATOM   3222  CA  ARG   450      77.630 118.604  86.385  1.00                 C  
ATOM   3223  C   ARG   450      78.160 117.291  85.810  1.00                 C  
ATOM   3224  O   ARG   450      79.052 117.276  84.957  1.00                 O  
ATOM   3225  CB  ARG   450      78.481 119.030  87.583  1.00                 C  
ATOM   3226  CD  ARG   450      78.608 121.480  87.052  1.00                 C  
ATOM   3227  NE  ARG   450      78.428 122.841  87.551  1.00                 N  
ATOM   3228  CG  ARG   450      78.194 120.438  88.079  1.00                 C  
ATOM   3229  CZ  ARG   450      78.545 123.933  86.802  1.00                 C  
ATOM   3230  NH1 ARG   450      78.363 125.130  87.342  1.00                 N  
ATOM   3231  NH2 ARG   450      78.843 123.824  85.514  1.00                 N  
ATOM   3232  N   PHE   451      77.621 116.166  86.268  1.00                 N  
ATOM   3233  CA  PHE   451      78.017 114.866  85.729  1.00                 C  
ATOM   3234  C   PHE   451      77.596 114.683  84.272  1.00                 C  
ATOM   3235  O   PHE   451      78.154 113.870  83.529  1.00                 O  
ATOM   3236  CB  PHE   451      77.426 113.734  86.572  1.00                 C  
ATOM   3237  CG  PHE   451      78.073 113.581  87.919  1.00                 C  
ATOM   3238  CZ  PHE   451      79.274 113.298  90.409  1.00                 C  
ATOM   3239  CD1 PHE   451      77.303 113.423  89.058  1.00                 C  
ATOM   3240  CE1 PHE   451      77.897 113.282  90.298  1.00                 C  
ATOM   3241  CD2 PHE   451      79.450 113.594  88.048  1.00                 C  
ATOM   3242  CE2 PHE   451      80.045 113.454  89.287  1.00                 C  
ATOM   3243  N   LYS   452      76.594 115.450  83.848  1.00                 N  
ATOM   3244  CA  LYS   452      76.050 115.351  82.493  1.00                 C  
ATOM   3245  C   LYS   452      76.876 116.075  81.419  1.00                 C  
ATOM   3246  O   LYS   452      76.610 115.957  80.220  1.00                 O  
ATOM   3247  CB  LYS   452      74.622 115.899  82.447  1.00                 C  
ATOM   3248  CD  LYS   452      72.222 115.673  83.144  1.00                 C  
ATOM   3249  CE  LYS   452      71.217 114.854  83.937  1.00                 C  
ATOM   3250  CG  LYS   452      73.616 115.075  83.234  1.00                 C  
ATOM   3251  NZ  LYS   452      69.850 115.443  83.879  1.00                 N  
ATOM   3252  N   GLU   453      77.893 116.837  81.832  1.00                 N  
ATOM   3253  CA  GLU   453      78.909 117.355  80.909  1.00                 C  
ATOM   3254  C   GLU   453      80.144 116.463  80.911  1.00                 C  
ATOM   3255  O   GLU   453      80.798 116.255  81.937  1.00                 O  
ATOM   3256  CB  GLU   453      79.290 118.789  81.281  1.00                 C  
ATOM   3257  CD  GLU   453      80.643 120.850  80.735  1.00                 C  
ATOM   3258  CG  GLU   453      80.307 119.424  80.347  1.00                 C  
ATOM   3259  OE1 GLU   453      79.967 121.398  81.631  1.00                 O  
ATOM   3260  OE2 GLU   453      81.583 121.421  80.142  1.00                 O  
ATOM   3261  N   MET   454      80.477 115.921  79.744  1.00                 N  
ATOM   3262  CA  MET   454      81.558 114.949  79.605  1.00                 C  
ATOM   3263  C   MET   454      82.903 115.429  80.178  1.00                 C  
ATOM   3264  O   MET   454      83.687 114.644  80.719  1.00                 O  
ATOM   3265  CB  MET   454      81.759 114.578  78.134  1.00                 C  
ATOM   3266  SD  MET   454      83.082 113.167  76.150  1.00                 S  
ATOM   3267  CE  MET   454      83.830 114.683  75.557  1.00                 C  
ATOM   3268  CG  MET   454      82.861 113.558  77.897  1.00                 C  
ATOM   3269  N   PRO   455      83.186 116.723  80.068  1.00                 N  
ATOM   3270  CA  PRO   455      84.470 117.271  80.516  1.00                 C  
ATOM   3271  C   PRO   455      84.602 117.394  82.038  1.00                 C  
ATOM   3272  O   PRO   455      85.705 117.362  82.590  1.00                 O  
ATOM   3273  CB  PRO   455      84.528 118.655  79.867  1.00                 C  
ATOM   3274  CD  PRO   455      82.510 117.641  79.075  1.00                 C  
ATOM   3275  CG  PRO   455      83.641 118.546  78.673  1.00                 C  
ATOM   3276  N   MET   456      83.478 117.537  82.743  1.00                 N  
ATOM   3277  CA  MET   456      83.468 117.591  84.214  1.00                 C  
ATOM   3278  C   MET   456      82.838 116.348  84.874  1.00                 C  
ATOM   3279  O   MET   456      82.717 116.261  86.099  1.00                 O  
ATOM   3280  CB  MET   456      82.722 118.835  84.699  1.00                 C  
ATOM   3281  SD  MET   456      82.529 121.584  84.987  1.00                 S  
ATOM   3282  CE  MET   456      83.474 122.916  84.251  1.00                 C  
ATOM   3283  CG  MET   456      83.393 120.147  84.326  1.00                 C  
ATOM   3284  N   MET   457      82.431 115.372  84.065  1.00                 N  
ATOM   3285  CA  MET   457      81.762 114.175  84.572  1.00                 C  
ATOM   3286  C   MET   457      82.774 113.111  84.997  1.00                 C  
ATOM   3287  O   MET   457      83.376 112.414  84.175  1.00                 O  
ATOM   3288  CB  MET   457      80.814 113.603  83.516  1.00                 C  
ATOM   3289  SD  MET   457      78.725 111.925  82.812  1.00                 S  
ATOM   3290  CE  MET   457      78.128 110.414  83.565  1.00                 C  
ATOM   3291  CG  MET   457      79.992 112.418  83.996  1.00                 C  
ATOM   3292  N   LEU   458      82.955 113.045  86.391  1.00                 N  
ATOM   3293  CA  LEU   458      83.774 111.920  86.832  1.00                 C  
ATOM   3294  C   LEU   458      83.249 111.358  88.140  1.00                 C  
ATOM   3295  O   LEU   458      83.451 111.944  89.208  1.00                 O  
ATOM   3296  CB  LEU   458      85.235 112.348  86.985  1.00                 C  
ATOM   3297  CG  LEU   458      86.209 111.273  87.469  1.00                 C  
ATOM   3298  CD1 LEU   458      86.299 110.136  86.462  1.00                 C  
ATOM   3299  CD2 LEU   458      87.587 111.868  87.719  1.00                 C  
ATOM   3300  N   ILE   459      82.576 110.220  88.050  1.00                 N  
ATOM   3301  CA  ILE   459      82.016 109.563  89.223  1.00                 C  
ATOM   3302  C   ILE   459      82.807 108.300  89.534  1.00                 C  
ATOM   3303  O   ILE   459      82.615 107.259  88.906  1.00                 O  
ATOM   3304  CB  ILE   459      80.525 109.233  89.027  1.00                 C  
ATOM   3305  CD1 ILE   459      78.293 110.255  88.338  1.00                 C  
ATOM   3306  CG1 ILE   459      79.728 110.508  88.746  1.00                 C  
ATOM   3307  CG2 ILE   459      79.983 108.480  90.232  1.00                 C  
ATOM   3308  N   ASP   460      83.704 108.395  90.515  1.00                 N  
ATOM   3309  CA  ASP   460      84.530 107.260  90.913  1.00                 C  
ATOM   3310  C   ASP   460      83.679 106.258  91.683  1.00                 C  
ATOM   3311  O   ASP   460      83.120 106.590  92.724  1.00                 O  
ATOM   3312  CB  ASP   460      85.718 107.731  91.755  1.00                 C  
ATOM   3313  CG  ASP   460      86.669 106.603  92.102  1.00                 C  
ATOM   3314  OD1 ASP   460      86.329 105.433  91.827  1.00                 O  
ATOM   3315  OD2 ASP   460      87.756 106.889  92.648  1.00                 O  
ATOM   3316  N   ILE   461      83.591 105.037  91.161  1.00                 N  
ATOM   3317  CA  ILE   461      82.816 103.976  91.789  1.00                 C  
ATOM   3318  C   ILE   461      83.487 102.620  91.516  1.00                 C  
ATOM   3319  O   ILE   461      82.953 101.751  90.809  1.00                 O  
ATOM   3320  CB  ILE   461      81.358 103.973  91.293  1.00                 C  
ATOM   3321  CD1 ILE   461      79.930 103.567  89.221  1.00                 C  
ATOM   3322  CG1 ILE   461      81.313 103.838  89.770  1.00                 C  
ATOM   3323  CG2 ILE   461      80.629 105.218  91.774  1.00                 C  
ATOM   3324  N   SER   462      84.688 102.457  92.070  1.00                 N  
ATOM   3325  CA  SER   462      85.459 101.235  91.893  1.00                 C  
ATOM   3326  C   SER   462      85.780 100.565  93.225  1.00                 C  
ATOM   3327  O   SER   462      85.915 101.225  94.258  1.00                 O  
ATOM   3328  CB  SER   462      86.758 101.525  91.138  1.00                 C  
ATOM   3329  OG  SER   462      87.596 102.394  91.880  1.00                 O  
ATOM   3330  N   ASN   463      85.903  99.242  93.179  1.00                 N  
ATOM   3331  CA  ASN   463      86.233  98.438  94.349  1.00                 C  
ATOM   3332  C   ASN   463      85.242  98.654  95.485  1.00                 C  
ATOM   3333  O   ASN   463      85.495  99.392  96.434  1.00                 O  
ATOM   3334  CB  ASN   463      87.655  98.742  94.824  1.00                 C  
ATOM   3335  CG  ASN   463      88.185  97.694  95.783  1.00                 C  
ATOM   3336  OD1 ASN   463      87.814  96.523  95.706  1.00                 O  
ATOM   3337  ND2 ASN   463      89.057  98.114  96.693  1.00                 N  
ATOM   3338  N   ASN   464      84.092  98.004  95.363  1.00                 N  
ATOM   3339  CA  ASN   464      83.032  98.091  96.360  1.00                 C  
ATOM   3340  C   ASN   464      82.300  96.755  96.403  1.00                 C  
ATOM   3341  O   ASN   464      82.274  96.008  95.425  1.00                 O  
ATOM   3342  CB  ASN   464      82.090  99.253  96.040  1.00                 C  
ATOM   3343  CG  ASN   464      81.317  99.039  94.753  1.00                 C  
ATOM   3344  OD1 ASN   464      80.257  98.413  94.751  1.00                 O  
ATOM   3345  ND2 ASN   464      81.847  99.561  93.653  1.00                 N  
ATOM   3346  N   PRO   465      81.720  96.455  97.561  1.00                 N  
ATOM   3347  CA  PRO   465      80.982  95.221  97.751  1.00                 C  
ATOM   3348  C   PRO   465      79.674  95.292  96.947  1.00                 C  
ATOM   3349  O   PRO   465      78.639  95.654  97.505  1.00                 O  
ATOM   3350  CB  PRO   465      80.737  95.165  99.260  1.00                 C  
ATOM   3351  CD  PRO   465      82.038  97.137  98.880  1.00                 C  
ATOM   3352  CG  PRO   465      81.820  96.007  99.846  1.00                 C  
ATOM   3353  N   ILE   466      79.725  94.929  95.668  1.00                 N  
ATOM   3354  CA  ILE   466      78.562  94.976  94.794  1.00                 C  
ATOM   3355  C   ILE   466      77.986  93.564  94.743  1.00                 C  
ATOM   3356  O   ILE   466      78.713  92.591  94.512  1.00                 O  
ATOM   3357  CB  ILE   466      78.929  95.503  93.394  1.00                 C  
ATOM   3358  CD1 ILE   466      77.884  96.480  91.284  1.00                 C  
ATOM   3359  CG1 ILE   466      77.672  95.657  92.536  1.00                 C  
ATOM   3360  CG2 ILE   466      79.957  94.596  92.736  1.00                 C  
ATOM   3361  N   SER   467      76.674  93.490  94.905  1.00                 N  
ATOM   3362  CA  SER   467      75.943  92.180  94.927  1.00                 C  
ATOM   3363  C   SER   467      75.470  91.896  93.510  1.00                 C  
ATOM   3364  O   SER   467      74.473  92.669  92.984  1.00                 O  
ATOM   3365  CB  SER   467      74.780  92.232  95.920  1.00                 C  
ATOM   3366  OG  SER   467      75.250  92.364  97.250  1.00                 O  
ATOM   3367  N   CYS   468      76.168  90.936  92.827  1.00                 N  
ATOM   3368  CA  CYS   468      75.778  90.728  91.440  1.00                 C  
ATOM   3369  C   CYS   468      74.798  89.477  91.314  1.00                 C  
ATOM   3370  O   CYS   468      75.283  88.375  90.905  1.00                 O  
ATOM   3371  CB  CYS   468      77.014  90.527  90.560  1.00                 C  
ATOM   3372  SG  CYS   468      78.143  91.938  90.524  1.00                 S  
ATOM   3373  N   ASN   469      73.523  89.688  91.634  1.00                 N  
ATOM   3374  CA  ASN   469      72.518  88.617  91.548  1.00                 C  
ATOM   3375  C   ASN   469      71.258  89.142  90.946  1.00                 C  
ATOM   3376  O   ASN   469      71.265  90.171  90.250  1.00                 O  
ATOM   3377  CB  ASN   469      72.260  88.012  92.930  1.00                 C  
ATOM   3378  CG  ASN   469      73.410  87.152  93.413  1.00                 C  
ATOM   3379  OD1 ASN   469      73.614  86.040  92.926  1.00                 O  
ATOM   3380  ND2 ASN   469      74.167  87.665  94.376  1.00                 N  
ATOM   3381  N   CYS   470      70.150  88.447  91.179  1.00                 N  
ATOM   3382  CA  CYS   470      68.879  88.867  90.605  1.00                 C  
ATOM   3383  C   CYS   470      67.957  89.618  91.561  1.00                 C  
ATOM   3384  O   CYS   470      66.760  89.780  91.306  1.00                 O  
ATOM   3385  CB  CYS   470      68.112  87.660  90.061  1.00                 C  
ATOM   3386  SG  CYS   470      68.913  86.833  88.666  1.00                 S  
ATOM   3387  N   SER   471      68.496  90.091  92.678  1.00                 N  
ATOM   3388  CA  SER   471      67.678  90.839  93.623  1.00                 C  
ATOM   3389  C   SER   471      67.248  92.140  92.935  1.00                 C  
ATOM   3390  O   SER   471      68.052  92.811  92.282  1.00                 O  
ATOM   3391  CB  SER   471      68.457  91.104  94.913  1.00                 C  
ATOM   3392  OG  SER   471      67.698  91.892  95.814  1.00                 O  
ATOM   3393  N   GLU   472      65.967  92.528  93.065  1.00                 N  
ATOM   3394  CA  GLU   472      65.477  93.762  92.434  1.00                 C  
ATOM   3395  C   GLU   472      66.392  94.970  92.656  1.00                 C  
ATOM   3396  O   GLU   472      66.761  95.690  91.724  1.00                 O  
ATOM   3397  CB  GLU   472      64.077  94.106  92.946  1.00                 C  
ATOM   3398  CD  GLU   472      63.183  95.191  90.847  1.00                 C  
ATOM   3399  CG  GLU   472      63.479  95.358  92.325  1.00                 C  
ATOM   3400  OE1 GLU   472      63.110  94.034  90.383  1.00                 O  
ATOM   3401  OE2 GLU   472      63.025  96.217  90.153  1.00                 O  
ATOM   3402  N   LYS   473      66.766  95.198  93.908  1.00                 N  
ATOM   3403  CA  LYS   473      67.641  96.307  94.249  1.00                 C  
ATOM   3404  C   LYS   473      68.945  96.257  93.461  1.00                 C  
ATOM   3405  O   LYS   473      69.375  97.239  92.851  1.00                 O  
ATOM   3406  CB  LYS   473      67.942  96.310  95.749  1.00                 C  
ATOM   3407  CD  LYS   473      67.121  96.665  98.094  1.00                 C  
ATOM   3408  CE  LYS   473      65.929  97.028  98.965  1.00                 C  
ATOM   3409  CG  LYS   473      66.758  96.702  96.619  1.00                 C  
ATOM   3410  NZ  LYS   473      66.258  96.955 100.415  1.00                 N  
ATOM   3411  N   PHE   474      69.592  95.097  93.467  1.00                 N  
ATOM   3412  CA  PHE   474      70.851  94.943  92.757  1.00                 C  
ATOM   3413  C   PHE   474      70.667  95.145  91.253  1.00                 C  
ATOM   3414  O   PHE   474      71.411  95.887  90.606  1.00                 O  
ATOM   3415  CB  PHE   474      71.455  93.564  93.030  1.00                 C  
ATOM   3416  CG  PHE   474      72.058  93.427  94.399  1.00                 C  
ATOM   3417  CZ  PHE   474      73.177  93.179  96.931  1.00                 C  
ATOM   3418  CD1 PHE   474      71.873  92.272  95.140  1.00                 C  
ATOM   3419  CE1 PHE   474      72.428  92.146  96.399  1.00                 C  
ATOM   3420  CD2 PHE   474      72.810  94.451  94.945  1.00                 C  
ATOM   3421  CE2 PHE   474      73.365  94.325  96.205  1.00                 C  
ATOM   3422  N   ARG   475      69.670  94.486  90.674  1.00                 N  
ATOM   3423  CA  ARG   475      69.434  94.629  89.247  1.00                 C  
ATOM   3424  C   ARG   475      69.116  96.079  88.884  1.00                 C  
ATOM   3425  O   ARG   475      69.674  96.641  87.938  1.00                 O  
ATOM   3426  CB  ARG   475      68.294  93.713  88.798  1.00                 C  
ATOM   3427  CD  ARG   475      66.788  92.927  86.950  1.00                 C  
ATOM   3428  NE  ARG   475      65.567  93.423  87.581  1.00                 N  
ATOM   3429  CG  ARG   475      67.998  93.775  87.308  1.00                 C  
ATOM   3430  CZ  ARG   475      64.878  94.476  87.151  1.00                 C  
ATOM   3431  NH1 ARG   475      63.779  94.854  87.789  1.00                 N  
ATOM   3432  NH2 ARG   475      65.291  95.148  86.085  1.00                 N  
ATOM   3433  N   GLU   476      68.211  96.713  89.630  1.00                 N  
ATOM   3434  CA  GLU   476      67.854  98.113  89.359  1.00                 C  
ATOM   3435  C   GLU   476      69.098  99.010  89.385  1.00                 C  
ATOM   3436  O   GLU   476      69.254  99.926  88.573  1.00                 O  
ATOM   3437  CB  GLU   476      66.824  98.610  90.375  1.00                 C  
ATOM   3438  CD  GLU   476      64.472  98.449  91.282  1.00                 C  
ATOM   3439  CG  GLU   476      65.444  97.992  90.212  1.00                 C  
ATOM   3440  OE1 GLU   476      64.898  98.603  92.446  1.00                 O  
ATOM   3441  OE2 GLU   476      63.283  98.652  90.957  1.00                 O  
ATOM   3442  N   VAL   477      69.981  98.799  90.226  1.00                 N  
ATOM   3443  CA  VAL   477      71.249  99.469  90.505  1.00                 C  
ATOM   3444  C   VAL   477      72.245  99.201  89.381  1.00                 C  
ATOM   3445  O   VAL   477      72.907 100.116  88.892  1.00                 O  
ATOM   3446  CB  VAL   477      71.837  99.023  91.857  1.00                 C  
ATOM   3447  CG1 VAL   477      73.237  99.589  92.041  1.00                 C  
ATOM   3448  CG2 VAL   477      70.931  99.453  93.000  1.00                 C  
ATOM   3449  N   LEU   478      72.339  97.943  88.965  1.00                 N  
ATOM   3450  CA  LEU   478      73.241  97.545  87.886  1.00                 C  
ATOM   3451  C   LEU   478      72.756  98.108  86.554  1.00                 C  
ATOM   3452  O   LEU   478      73.497  98.146  85.563  1.00                 O  
ATOM   3453  CB  LEU   478      73.351  96.021  87.815  1.00                 C  
ATOM   3454  CG  LEU   478      74.032  95.334  89.001  1.00                 C  
ATOM   3455  CD1 LEU   478      73.951  93.821  88.865  1.00                 C  
ATOM   3456  CD2 LEU   478      75.482  95.777  89.119  1.00                 C  
ATOM   3457  N   ARG   479      71.504  98.546  86.541  1.00                 N  
ATOM   3458  CA  ARG   479      70.891  99.121  85.345  1.00                 C  
ATOM   3459  C   ARG   479      71.180 100.618  85.242  1.00                 C  
ATOM   3460  O   ARG   479      71.281 101.158  84.143  1.00                 O  
ATOM   3461  CB  ARG   479      69.381  98.877  85.347  1.00                 C  
ATOM   3462  CD  ARG   479      67.480  97.240  85.271  1.00                 C  
ATOM   3463  NE  ARG   479      66.787  97.912  84.174  1.00                 N  
ATOM   3464  CG  ARG   479      68.987  97.418  85.187  1.00                 C  
ATOM   3465  CZ  ARG   479      66.597  97.379  82.972  1.00                 C  
ATOM   3466  NH1 ARG   479      65.956  98.065  82.036  1.00                 N  
ATOM   3467  NH2 ARG   479      67.050  96.160  82.708  1.00                 N  
ATOM   3468  N   TYR   480      71.321 101.279  86.388  1.00                 N  
ATOM   3469  CA  TYR   480      71.595 102.714  86.415  1.00                 C  
ATOM   3470  C   TYR   480      73.007 103.005  85.907  1.00                 C  
ATOM   3471  O   TYR   480      73.213 103.861  85.035  1.00                 O  
ATOM   3472  CB  TYR   480      71.416 103.267  87.830  1.00                 C  
ATOM   3473  CG  TYR   480      71.691 104.749  87.948  1.00                 C  
ATOM   3474  OH  TYR   480      72.432 108.829  88.265  1.00                 O  
ATOM   3475  CZ  TYR   480      72.188 107.478  88.161  1.00                 C  
ATOM   3476  CD1 TYR   480      70.749 105.682  87.532  1.00                 C  
ATOM   3477  CE1 TYR   480      70.992 107.039  87.636  1.00                 C  
ATOM   3478  CD2 TYR   480      72.891 105.211  88.474  1.00                 C  
ATOM   3479  CE2 TYR   480      73.150 106.563  88.586  1.00                 C  
ATOM   3480  N   ILE   481      73.979 102.278  86.451  1.00                 N  
ATOM   3481  CA  ILE   481      75.380 102.433  86.119  1.00                 C  
ATOM   3482  C   ILE   481      75.665 102.188  84.635  1.00                 C  
ATOM   3483  O   ILE   481      76.657 102.655  84.096  1.00                 O  
ATOM   3484  CB  ILE   481      76.266 101.496  86.961  1.00                 C  
ATOM   3485  CD1 ILE   481      76.859 100.904  89.368  1.00                 C  
ATOM   3486  CG1 ILE   481      76.246 101.921  88.430  1.00                 C  
ATOM   3487  CG2 ILE   481      77.680 101.456  86.401  1.00                 C  
ATOM   3488  N   LYS   482      74.789 101.443  83.967  1.00                 N  
ATOM   3489  CA  LYS   482      74.950 101.157  82.540  1.00                 C  
ATOM   3490  C   LYS   482      74.370 102.296  81.714  1.00                 C  
ATOM   3491  O   LYS   482      74.870 102.647  80.648  1.00                 O  
ATOM   3492  CB  LYS   482      74.278  99.831  82.180  1.00                 C  
ATOM   3493  CD  LYS   482      74.259  97.327  82.351  1.00                 C  
ATOM   3494  CE  LYS   482      74.965  96.102  82.910  1.00                 C  
ATOM   3495  CG  LYS   482      74.979  98.606  82.744  1.00                 C  
ATOM   3496  NZ  LYS   482      74.246  94.843  82.569  1.00                 N  
ATOM   3497  N   ALA   483      73.284 102.853  82.231  1.00                 N  
ATOM   3498  CA  ALA   483      72.551 103.949  81.582  1.00                 C  
ATOM   3499  C   ALA   483      73.333 105.253  81.664  1.00                 C  
ATOM   3500  O   ALA   483      73.180 106.147  80.826  1.00                 O  
ATOM   3501  CB  ALA   483      71.179 104.119  82.217  1.00                 C  
ATOM   3502  N   GLY   484      74.188 105.352  82.684  1.00                 N  
ATOM   3503  CA  GLY   484      75.017 106.540  82.917  1.00                 C  
ATOM   3504  C   GLY   484      76.180 106.625  81.928  1.00                 C  
ATOM   3505  O   GLY   484      77.067 107.471  82.064  1.00                 O  
ATOM   3506  N   ARG   485      76.173 105.732  80.935  1.00                 N  
ATOM   3507  CA  ARG   485      77.202 105.689  79.900  1.00                 C  
ATOM   3508  C   ARG   485      78.609 105.595  80.509  1.00                 C  
ATOM   3509  O   ARG   485      78.772 105.428  81.713  1.00                 O  
ATOM   3510  CB  ARG   485      77.107 106.921  78.998  1.00                 C  
ATOM   3511  CD  ARG   485      75.802 108.237  77.305  1.00                 C  
ATOM   3512  NE  ARG   485      76.903 108.247  76.345  1.00                 N  
ATOM   3513  CG  ARG   485      75.825 106.998  78.186  1.00                 C  
ATOM   3514  CZ  ARG   485      76.839 107.713  75.130  1.00                 C  
ATOM   3515  NH1 ARG   485      77.891 107.769  74.325  1.00                 N  
ATOM   3516  NH2 ARG   485      75.723 107.123  74.723  1.00                 N  
ATOM   3517  N   HIS   486      79.625 105.671  79.647  1.00                 N  
ATOM   3518  CA  HIS   486      80.987 105.605  80.123  1.00                 C  
ATOM   3519  C   HIS   486      81.455 106.998  80.515  1.00                 C  
ATOM   3520  O   HIS   486      82.374 107.140  81.320  1.00                 O  
ATOM   3521  CB  HIS   486      81.900 105.002  79.054  1.00                 C  
ATOM   3522  CG  HIS   486      81.604 103.567  78.747  1.00                 C  
ATOM   3523  ND1 HIS   486      81.776 102.557  79.669  1.00                 N  
ATOM   3524  CE1 HIS   486      81.430 101.386  79.106  1.00                 C  
ATOM   3525  CD2 HIS   486      81.119 102.831  77.588  1.00                 C  
ATOM   3526  NE2 HIS   486      81.035 101.543  77.857  1.00                 N  
ATOM   3527  N   VAL   487      80.827 108.019  79.941  1.00                 N  
ATOM   3528  CA  VAL   487      81.155 109.409  80.239  1.00                 C  
ATOM   3529  C   VAL   487      80.922 109.766  81.701  1.00                 C  
ATOM   3530  O   VAL   487      81.461 110.752  82.202  1.00                 O  
ATOM   3531  CB  VAL   487      80.352 110.381  79.354  1.00                 C  
ATOM   3532  CG1 VAL   487      80.688 110.166  77.886  1.00                 C  
ATOM   3533  CG2 VAL   487      78.860 110.210  79.593  1.00                 C  
ATOM   3534  N   SER   488      80.090 108.983  82.380  1.00                 N  
ATOM   3535  CA  SER   488      79.778 109.226  83.792  1.00                 C  
ATOM   3536  C   SER   488      80.056 107.952  84.593  1.00                 C  
ATOM   3537  O   SER   488      79.139 107.296  85.108  1.00                 O  
ATOM   3538  CB  SER   488      78.323 109.671  83.950  1.00                 C  
ATOM   3539  OG  SER   488      78.030 109.989  85.300  1.00                 O  
ATOM   3540  N   ILE   489      81.335 107.607  84.678  1.00                 N  
ATOM   3541  CA  ILE   489      81.763 106.418  85.393  1.00                 C  
ATOM   3542  C   ILE   489      83.269 106.429  85.633  1.00                 C  
ATOM   3543  O   ILE   489      84.008 107.187  85.003  1.00                 O  
ATOM   3544  CB  ILE   489      81.365 105.134  84.642  1.00                 C  
ATOM   3545  CD1 ILE   489      80.929 102.649  85.011  1.00                 C  
ATOM   3546  CG1 ILE   489      81.597 103.906  85.525  1.00                 C  
ATOM   3547  CG2 ILE   489      82.116 105.034  83.323  1.00                 C  
ATOM   3548  N   SER   490      83.712 105.575  86.553  1.00                 N  
ATOM   3549  CA  SER   490      85.127 105.465  86.873  1.00                 C  
ATOM   3550  C   SER   490      85.732 104.265  86.172  1.00                 C  
ATOM   3551  O   SER   490      85.040 103.620  85.378  1.00                 O  
ATOM   3552  CB  SER   490      85.328 105.360  88.386  1.00                 C  
ATOM   3553  OG  SER   490      84.739 104.177  88.898  1.00                 O  
ATOM   3554  N   ASN   491      84.975 103.706  85.246  1.00                 N  
ATOM   3555  CA  ASN   491      85.452 102.639  84.381  1.00                 C  
ATOM   3556  C   ASN   491      86.835 102.965  83.790  1.00                 C  
ATOM   3557  O   ASN   491      87.762 102.151  83.811  1.00                 O  
ATOM   3558  CB  ASN   491      84.445 102.366  83.262  1.00                 C  
ATOM   3559  CG  ASN   491      84.851 101.197  82.386  1.00                 C  
ATOM   3560  OD1 ASN   491      84.941 100.062  82.852  1.00                 O  
ATOM   3561  ND2 ASN   491      85.097 101.473  81.110  1.00                 N  
ATOM   3562  N   LEU   492      86.974 104.171  83.258  1.00                 N  
ATOM   3563  CA  LEU   492      88.226 104.617  82.693  1.00                 C  
ATOM   3564  C   LEU   492      89.308 104.634  83.737  1.00                 C  
ATOM   3565  O   LEU   492      90.400 104.091  83.553  1.00                 O  
ATOM   3566  CB  LEU   492      88.069 106.006  82.071  1.00                 C  
ATOM   3567  CG  LEU   492      89.332 106.627  81.471  1.00                 C  
ATOM   3568  CD1 LEU   492      89.864 105.770  80.333  1.00                 C  
ATOM   3569  CD2 LEU   492      89.056 108.042  80.984  1.00                 C  
ATOM   3570  N   THR   493      89.022 105.262  84.862  1.00                 N  
ATOM   3571  CA  THR   493      90.003 105.371  85.927  1.00                 C  
ATOM   3572  C   THR   493      90.549 104.007  86.339  1.00                 C  
ATOM   3573  O   THR   493      91.753 103.826  86.540  1.00                 O  
ATOM   3574  CB  THR   493      89.415 106.070  87.167  1.00                 C  
ATOM   3575  OG1 THR   493      89.016 107.402  86.824  1.00                 O  
ATOM   3576  CG2 THR   493      90.450 106.143  88.279  1.00                 C  
ATOM   3577  N   ASP   494      89.665 103.024  86.472  1.00                 N  
ATOM   3578  CA  ASP   494      90.077 101.753  87.062  1.00                 C  
ATOM   3579  C   ASP   494      90.849 100.903  86.038  1.00                 C  
ATOM   3580  O   ASP   494      91.661 100.042  86.388  1.00                 O  
ATOM   3581  CB  ASP   494      88.860 100.984  87.581  1.00                 C  
ATOM   3582  CG  ASP   494      87.871 100.649  86.483  1.00                 C  
ATOM   3583  OD1 ASP   494      88.281 100.618  85.303  1.00                 O  
ATOM   3584  OD2 ASP   494      86.685 100.418  86.801  1.00                 O  
ATOM   3585  N   TYR   495      90.594 101.146  84.753  1.00                 N  
ATOM   3586  CA  TYR   495      91.359 100.531  83.662  1.00                 C  
ATOM   3587  C   TYR   495      92.828 100.951  83.752  1.00                 C  
ATOM   3588  O   TYR   495      93.752 100.153  83.572  1.00                 O  
ATOM   3589  CB  TYR   495      90.767 100.921  82.306  1.00                 C  
ATOM   3590  CG  TYR   495      89.455 100.239  81.991  1.00                 C  
ATOM   3591  OH  TYR   495      85.842  98.377  81.117  1.00                 O  
ATOM   3592  CZ  TYR   495      87.038  98.992  81.407  1.00                 C  
ATOM   3593  CD1 TYR   495      88.491 100.873  81.218  1.00                 C  
ATOM   3594  CE1 TYR   495      87.289 100.258  80.925  1.00                 C  
ATOM   3595  CD2 TYR   495      89.184  98.963  82.469  1.00                 C  
ATOM   3596  CE2 TYR   495      87.988  98.332  82.186  1.00                 C  
ATOM   3597  N   SER   496      93.043 102.230  84.036  1.00                 N  
ATOM   3598  CA  SER   496      94.371 102.813  84.003  1.00                 C  
ATOM   3599  C   SER   496      95.150 102.366  85.213  1.00                 C  
ATOM   3600  O   SER   496      96.361 102.133  85.174  1.00                 O  
ATOM   3601  CB  SER   496      94.285 104.339  83.943  1.00                 C  
ATOM   3602  OG  SER   496      93.707 104.864  85.126  1.00                 O  
ATOM   3603  N   TYR   497      94.437 102.243  86.318  1.00                 N  
ATOM   3604  CA  TYR   497      95.025 101.799  87.563  1.00                 C  
ATOM   3605  C   TYR   497      95.168 100.271  87.545  1.00                 C  
ATOM   3606  O   TYR   497      95.867  99.673  88.366  1.00                 O  
ATOM   3607  CB  TYR   497      94.174 102.255  88.750  1.00                 C  
ATOM   3608  CG  TYR   497      94.188 103.750  88.975  1.00                 C  
ATOM   3609  OH  TYR   497      94.210 107.863  89.585  1.00                 O  
ATOM   3610  CZ  TYR   497      94.204 106.502  89.384  1.00                 C  
ATOM   3611  CD1 TYR   497      93.121 104.541  88.566  1.00                 C  
ATOM   3612  CE1 TYR   497      93.125 105.908  88.767  1.00                 C  
ATOM   3613  CD2 TYR   497      95.267 104.367  89.595  1.00                 C  
ATOM   3614  CE2 TYR   497      95.288 105.732  89.805  1.00                 C  
ATOM   3615  N   ILE   498      94.497  99.627  86.596  1.00                 N  
ATOM   3616  CA  ILE   498      94.535  98.179  86.523  1.00                 C  
ATOM   3617  C   ILE   498      93.819  97.491  87.672  1.00                 C  
ATOM   3618  O   ILE   498      94.150  96.366  88.057  1.00                 O  
ATOM   3619  CB  ILE   498      95.982  97.654  86.468  1.00                 C  
ATOM   3620  CD1 ILE   498      96.086  97.920  83.935  1.00                 C  
ATOM   3621  CG1 ILE   498      96.720  98.251  85.268  1.00                 C  
ATOM   3622  CG2 ILE   498      95.997  96.134  86.444  1.00                 C  
ATOM   3623  N   GLY   499      92.819  98.156  88.244  1.00                 N  
ATOM   3624  CA  GLY   499      91.983  97.543  89.273  1.00                 C  
ATOM   3625  C   GLY   499      90.479  97.703  88.986  1.00                 C  
ATOM   3626  O   GLY   499      89.808  98.580  89.537  1.00                 O  
ATOM   3627  N   ARG   500      89.931  96.853  88.115  1.00                 N  
ATOM   3628  CA  ARG   500      88.564  97.013  87.620  1.00                 C  
ATOM   3629  C   ARG   500      87.562  96.539  88.662  1.00                 C  
ATOM   3630  O   ARG   500      87.884  95.770  89.572  1.00                 O  
ATOM   3631  CB  ARG   500      88.375  96.246  86.310  1.00                 C  
ATOM   3632  CD  ARG   500      89.036  95.919  83.911  1.00                 C  
ATOM   3633  NE  ARG   500      89.563  94.570  84.098  1.00                 N  
ATOM   3634  CG  ARG   500      89.209  96.776  85.154  1.00                 C  
ATOM   3635  CZ  ARG   500      89.492  93.607  83.185  1.00                 C  
ATOM   3636  NH1 ARG   500      89.999  92.409  83.444  1.00                 N  
ATOM   3637  NH2 ARG   500      88.914  93.843  82.016  1.00                 N  
ATOM   3638  N   LEU   501      86.320  97.000  88.538  1.00                 N  
ATOM   3639  CA  LEU   501      85.268  96.587  89.464  1.00                 C  
ATOM   3640  C   LEU   501      84.996  95.087  89.362  1.00                 C  
ATOM   3641  O   LEU   501      84.897  94.512  88.274  1.00                 O  
ATOM   3642  CB  LEU   501      83.981  97.371  89.197  1.00                 C  
ATOM   3643  CG  LEU   501      82.820  97.116  90.160  1.00                 C  
ATOM   3644  CD1 LEU   501      83.160  97.614  91.557  1.00                 C  
ATOM   3645  CD2 LEU   501      81.548  97.781  89.657  1.00                 C  
ATOM   3646  N   LYS   502      84.819  94.478  90.609  1.00                 N  
ATOM   3647  CA  LYS   502      84.598  93.047  90.531  1.00                 C  
ATOM   3648  C   LYS   502      83.477  92.694  91.513  1.00                 C  
ATOM   3649  O   LYS   502      83.363  93.312  92.584  1.00                 O  
ATOM   3650  CB  LYS   502      85.889  92.288  90.843  1.00                 C  
ATOM   3651  CD  LYS   502      88.288  91.822  90.268  1.00                 C  
ATOM   3652  CE  LYS   502      89.437  92.143  89.327  1.00                 C  
ATOM   3653  CG  LYS   502      87.026  92.573  89.875  1.00                 C  
ATOM   3654  NZ  LYS   502      89.888  93.556  89.464  1.00                 N  
ATOM   3655  N   CYS   503      82.735  91.599  91.250  1.00                 N  
ATOM   3656  CA  CYS   503      81.664  91.140  92.127  1.00                 C  
ATOM   3657  C   CYS   503      82.258  90.434  93.356  1.00                 C  
ATOM   3658  O   CYS   503      83.289  89.702  93.212  1.00                 O  
ATOM   3659  CB  CYS   503      80.717  90.205  91.372  1.00                 C  
ATOM   3660  SG  CYS   503      79.815  90.992  90.017  1.00                 S  
ATOM   3661  N   ASP   504      81.707  90.697  94.534  1.00                 N  
ATOM   3662  CA  ASP   504      82.184  90.070  95.740  1.00                 C  
ATOM   3663  C   ASP   504      81.315  88.819  96.140  1.00                 C  
ATOM   3664  O   ASP   504      81.854  87.699  96.101  1.00                 O  
ATOM   3665  CB  ASP   504      82.200  91.073  96.895  1.00                 C  
ATOM   3666  CG  ASP   504      83.269  92.135  96.730  1.00                 C  
ATOM   3667  OD1 ASP   504      84.169  91.946  95.884  1.00                 O  
ATOM   3668  OD2 ASP   504      83.208  93.156  97.446  1.00                 O  
ATOM   3669  N   ASN   505      80.094  89.094  96.609  1.00                 N  
ATOM   3670  CA  ASN   505      79.179  88.016  97.004  1.00                 C  
ATOM   3671  C   ASN   505      79.120  86.750  96.158  1.00                 C  
ATOM   3672  O   ASN   505      79.192  85.644  96.710  1.00                 O  
ATOM   3673  CB  ASN   505      77.743  88.537  97.092  1.00                 C  
ATOM   3674  CG  ASN   505      77.517  89.418  98.305  1.00                 C  
ATOM   3675  OD1 ASN   505      78.286  89.378  99.266  1.00                 O  
ATOM   3676  ND2 ASN   505      76.458  90.218  98.264  1.00                 N  
ATOM   3677  N   PRO   506      79.085  86.884  94.816  1.00                 N  
ATOM   3678  CA  PRO   506      79.040  85.683  93.959  1.00                 C  
ATOM   3679  C   PRO   506      80.270  84.789  94.142  1.00                 C  
ATOM   3680  O   PRO   506      81.421  85.206  93.900  1.00                 O  
ATOM   3681  CB  PRO   506      78.978  86.245  92.537  1.00                 C  
ATOM   3682  CD  PRO   506      78.916  88.150  93.985  1.00                 C  
ATOM   3683  CG  PRO   506      78.372  87.599  92.697  1.00                 C  
ATOM   3684  N   SER   507      80.028  83.551  94.574  1.00                 N  
ATOM   3685  CA  SER   507      81.121  82.601  94.784  1.00                 C  
ATOM   3686  C   SER   507      81.645  82.011  93.474  1.00                 C  
ATOM   3687  O   SER   507      82.851  81.862  93.300  1.00                 O  
ATOM   3688  CB  SER   507      80.674  81.466  95.707  1.00                 C  
ATOM   3689  OG  SER   507      80.399  81.947  97.011  1.00                 O  
ATOM   3690  N   THR   508      80.729  81.700  92.568  1.00                 N  
ATOM   3691  CA  THR   508      81.097  81.119  91.281  1.00                 C  
ATOM   3692  C   THR   508      81.843  82.116  90.416  1.00                 C  
ATOM   3693  O   THR   508      82.962  81.860  89.976  1.00                 O  
ATOM   3694  CB  THR   508      79.860  80.611  90.517  1.00                 C  
ATOM   3695  OG1 THR   508      79.215  79.582  91.277  1.00                 O  
ATOM   3696  CG2 THR   508      80.266  80.038  89.168  1.00                 C  
ATOM   3697  N   LEU   509      81.209  83.255  90.165  1.00                 N  
ATOM   3698  CA  LEU   509      81.797  84.314  89.348  1.00                 C  
ATOM   3699  C   LEU   509      82.410  85.393  90.243  1.00                 C  
ATOM   3700  O   LEU   509      81.703  86.145  90.912  1.00                 O  
ATOM   3701  CB  LEU   509      80.744  84.921  88.419  1.00                 C  
ATOM   3702  CG  LEU   509      80.075  83.960  87.433  1.00                 C  
ATOM   3703  CD1 LEU   509      78.995  84.674  86.635  1.00                 C  
ATOM   3704  CD2 LEU   509      81.105  83.346  86.498  1.00                 C  
ATOM   3705  N   LEU   510      83.735  85.443  90.253  1.00                 N  
ATOM   3706  CA  LEU   510      84.464  86.424  91.049  1.00                 C  
ATOM   3707  C   LEU   510      85.578  87.039  90.219  1.00                 C  
ATOM   3708  O   LEU   510      86.528  86.358  89.823  1.00                 O  
ATOM   3709  CB  LEU   510      85.027  85.775  92.315  1.00                 C  
ATOM   3710  CG  LEU   510      85.598  86.727  93.368  1.00                 C  
ATOM   3711  CD1 LEU   510      85.771  86.013  94.700  1.00                 C  
ATOM   3712  CD2 LEU   510      86.924  87.309  92.904  1.00                 C  
ATOM   3713  N   GLY   511      85.451  88.342  89.946  1.00                 N  
ATOM   3714  CA  GLY   511      86.449  89.048  89.162  1.00                 C  
ATOM   3715  C   GLY   511      85.906  89.504  87.826  1.00                 C  
ATOM   3716  O   GLY   511      86.626  89.488  86.819  1.00                 O  
ATOM   3717  N   ARG   512      84.637  89.906  87.807  1.00                 N  
ATOM   3718  CA  ARG   512      83.998  90.370  86.572  1.00                 C  
ATOM   3719  C   ARG   512      83.427  91.768  86.767  1.00                 C  
ATOM   3720  O   ARG   512      82.820  92.065  87.802  1.00                 O  
ATOM   3721  CB  ARG   512      82.900  89.397  86.139  1.00                 C  
ATOM   3722  CD  ARG   512      82.259  87.085  85.402  1.00                 C  
ATOM   3723  NE  ARG   512      81.640  87.501  84.146  1.00                 N  
ATOM   3724  CG  ARG   512      83.403  88.002  85.804  1.00                 C  
ATOM   3725  CZ  ARG   512      80.515  86.985  83.661  1.00                 C  
ATOM   3726  NH1 ARG   512      80.026  87.427  82.510  1.00                 N  
ATOM   3727  NH2 ARG   512      79.882  86.030  84.327  1.00                 N  
ATOM   3728  N   GLU   513      83.604  92.614  85.759  1.00                 N  
ATOM   3729  CA  GLU   513      83.109  93.981  85.835  1.00                 C  
ATOM   3730  C   GLU   513      81.601  94.025  85.672  1.00                 C  
ATOM   3731  O   GLU   513      81.016  93.181  84.988  1.00                 O  
ATOM   3732  CB  GLU   513      83.779  94.853  84.771  1.00                 C  
ATOM   3733  CD  GLU   513      84.074  95.382  82.319  1.00                 C  
ATOM   3734  CG  GLU   513      83.375  94.513  83.346  1.00                 C  
ATOM   3735  OE1 GLU   513      85.201  95.843  82.599  1.00                 O  
ATOM   3736  OE2 GLU   513      83.496  95.603  81.235  1.00                 O  
ATOM   3737  N   LEU   514      80.974  95.007  86.310  1.00                 N  
ATOM   3738  CA  LEU   514      79.530  95.180  86.249  1.00                 C  
ATOM   3739  C   LEU   514      79.023  95.378  84.816  1.00                 C  
ATOM   3740  O   LEU   514      77.840  95.138  84.525  1.00                 O  
ATOM   3741  CB  LEU   514      79.096  96.369  87.109  1.00                 C  
ATOM   3742  CG  LEU   514      79.528  97.753  86.619  1.00                 C  
ATOM   3743  CD1 LEU   514      78.583  98.262  85.542  1.00                 C  
ATOM   3744  CD2 LEU   514      79.590  98.737  87.777  1.00                 C  
ATOM   3745  N   LEU   515      79.914  95.810  83.921  1.00                 N  
ATOM   3746  CA  LEU   515      79.540  96.023  82.527  1.00                 C  
ATOM   3747  C   LEU   515      79.784  94.745  81.717  1.00                 C  
ATOM   3748  O   LEU   515      80.269  94.801  80.569  1.00                 O  
ATOM   3749  CB  LEU   515      80.324  97.196  81.935  1.00                 C  
ATOM   3750  CG  LEU   515      80.093  98.562  82.583  1.00                 C  
ATOM   3751  CD1 LEU   515      81.007  99.611  81.967  1.00                 C  
ATOM   3752  CD2 LEU   515      78.637  98.983  82.444  1.00                 C  
ATOM   3753  N   THR   516      79.420  93.597  82.295  1.00                 N  
ATOM   3754  CA  THR   516      79.615  92.285  81.645  1.00                 C  
ATOM   3755  C   THR   516      78.585  91.258  82.156  1.00                 C  
ATOM   3756  O   THR   516      78.298  90.287  81.441  1.00                 O  
ATOM   3757  CB  THR   516      81.038  91.745  81.880  1.00                 C  
ATOM   3758  OG1 THR   516      81.995  92.653  81.321  1.00                 O  
ATOM   3759  CG2 THR   516      81.209  90.388  81.214  1.00                 C  
ATOM   3760  N   LEU   517      78.053  91.471  83.342  1.00                 N  
ATOM   3761  CA  LEU   517      77.075  90.588  83.947  1.00                 C  
ATOM   3762  C   LEU   517      75.795  90.571  83.112  1.00                 C  
ATOM   3763  O   LEU   517      75.408  91.581  82.549  1.00                 O  
ATOM   3764  CB  LEU   517      76.776  91.023  85.383  1.00                 C  
ATOM   3765  CG  LEU   517      75.834  90.121  86.183  1.00                 C  
ATOM   3766  CD1 LEU   517      76.475  88.764  86.435  1.00                 C  
ATOM   3767  CD2 LEU   517      75.450  90.777  87.500  1.00                 C  
ATOM   3768  N   THR   518      75.155  89.408  83.059  1.00                 N  
ATOM   3769  CA  THR   518      73.914  89.221  82.324  1.00                 C  
ATOM   3770  C   THR   518      72.714  89.416  83.226  1.00                 C  
ATOM   3771  O   THR   518      72.639  88.809  84.295  1.00                 O  
ATOM   3772  CB  THR   518      73.846  87.826  81.676  1.00                 C  
ATOM   3773  OG1 THR   518      74.919  87.679  80.737  1.00                 O  
ATOM   3774  CG2 THR   518      72.527  87.643  80.941  1.00                 C  
ATOM   3775  N   GLU   519      71.791  90.263  82.805  1.00                 N  
ATOM   3776  CA  GLU   519      70.588  90.496  83.592  1.00                 C  
ATOM   3777  C   GLU   519      69.526  89.444  83.259  1.00                 C  
ATOM   3778  O   GLU   519      68.559  89.715  82.550  1.00                 O  
ATOM   3779  CB  GLU   519      70.047  91.905  83.339  1.00                 C  
ATOM   3780  CD  GLU   519      70.416  94.397  83.511  1.00                 C  
ATOM   3781  CG  GLU   519      70.983  93.018  83.781  1.00                 C  
ATOM   3782  OE1 GLU   519      69.183  94.512  83.349  1.00                 O  
ATOM   3783  OE2 GLU   519      71.205  95.365  83.462  1.00                 O  
ATOM   3784  N   GLU   520      69.725  88.224  83.769  1.00                 N  
ATOM   3785  CA  GLU   520      68.783  87.138  83.561  1.00                 C  
ATOM   3786  C   GLU   520      68.118  86.848  84.898  1.00                 C  
ATOM   3787  O   GLU   520      68.749  86.958  85.960  1.00                 O  
ATOM   3788  CB  GLU   520      69.499  85.909  82.998  1.00                 C  
ATOM   3789  CD  GLU   520      69.311  83.565  82.075  1.00                 C  
ATOM   3790  CG  GLU   520      68.575  84.744  82.680  1.00                 C  
ATOM   3791  OE1 GLU   520      70.557  83.615  82.004  1.00                 O  
ATOM   3792  OE2 GLU   520      68.641  82.590  81.673  1.00                 O  
ATOM   3793  N   GLU   521      66.835  86.481  84.841  1.00                 N  
ATOM   3794  CA  GLU   521      66.090  86.186  86.058  1.00                 C  
ATOM   3795  C   GLU   521      66.441  84.862  86.710  1.00                 C  
ATOM   3796  O   GLU   521      66.710  83.877  85.959  1.00                 O  
ATOM   3797  CB  GLU   521      64.585  86.196  85.781  1.00                 C  
ATOM   3798  CD  GLU   521      62.241  86.082  86.715  1.00                 C  
ATOM   3799  CG  GLU   521      63.725  86.009  87.020  1.00                 C  
ATOM   3800  OE1 GLU   521      61.886  86.232  85.528  1.00                 O  
ATOM   3801  OE2 GLU   521      61.435  85.990  87.665  1.00                 O  
ATOM   3802  N   ALA   522      66.422  84.830  88.054  1.00                 N  
ATOM   3803  CA  ALA   522      66.734  83.608  88.810  1.00                 C  
ATOM   3804  C   ALA   522      65.777  82.449  88.528  1.00                 C  
ATOM   3805  O   ALA   522      66.275  81.407  88.057  1.00                 O  
ATOM   3806  CB  ALA   522      66.729  83.893  90.304  1.00                 C  
ATOM   3807  N   CYS   523      76.761  74.595  77.541  1.00                 N  
ATOM   3808  CA  CYS   523      76.421  75.602  76.488  1.00                 C  
ATOM   3809  C   CYS   523      77.173  76.901  76.778  1.00                 C  
ATOM   3810  O   CYS   523      77.037  77.886  76.047  1.00                 O  
ATOM   3811  CB  CYS   523      74.910  75.837  76.439  1.00                 C  
ATOM   3812  SG  CYS   523      73.950  74.411  75.880  1.00                 S  
ATOM   3813  N   ILE   544      77.968  76.897  77.835  1.00                 N  
ATOM   3814  CA  ILE   544      78.752  78.063  78.219  1.00                 C  
ATOM   3815  C   ILE   544      79.841  78.350  77.195  1.00                 C  
ATOM   3816  O   ILE   544      80.186  79.518  76.975  1.00                 O  
ATOM   3817  CB  ILE   544      79.378  77.887  79.615  1.00                 C  
ATOM   3818  CD1 ILE   544      78.809  80.257  80.362  1.00                 C  
ATOM   3819  CG1 ILE   544      79.896  79.228  80.140  1.00                 C  
ATOM   3820  CG2 ILE   544      80.473  76.832  79.578  1.00                 C  
ATOM   3821  N   THR   545      80.386  77.296  76.590  1.00                 N  
ATOM   3822  CA  THR   545      81.442  77.441  75.592  1.00                 C  
ATOM   3823  C   THR   545      80.924  78.180  74.353  1.00                 C  
ATOM   3824  O   THR   545      81.701  78.801  73.626  1.00                 O  
ATOM   3825  CB  THR   545      82.015  76.074  75.174  1.00                 C  
ATOM   3826  OG1 THR   545      80.968  75.259  74.633  1.00                 O  
ATOM   3827  CG2 THR   545      82.617  75.359  76.374  1.00                 C  
ATOM   3828  N   ILE   546      79.611  78.104  74.141  1.00                 N  
ATOM   3829  CA  ILE   546      78.973  78.774  73.000  1.00                 C  
ATOM   3830  C   ILE   546      78.766  80.231  73.359  1.00                 C  
ATOM   3831  O   ILE   546      78.930  81.112  72.516  1.00                 O  
ATOM   3832  CB  ILE   546      77.644  78.095  72.618  1.00                 C  
ATOM   3833  CD1 ILE   546      76.647  75.852  71.930  1.00                 C  
ATOM   3834  CG1 ILE   546      77.901  76.686  72.080  1.00                 C  
ATOM   3835  CG2 ILE   546      76.877  78.951  71.622  1.00                 C  
ATOM   3836  N   ILE   547      78.376  80.481  74.611  1.00                 N  
ATOM   3837  CA  ILE   547      78.133  81.842  75.072  1.00                 C  
ATOM   3838  C   ILE   547      79.396  82.687  74.957  1.00                 C  
ATOM   3839  O   ILE   547      79.387  83.775  74.414  1.00                 O  
ATOM   3840  CB  ILE   547      77.616  81.863  76.522  1.00                 C  
ATOM   3841  CD1 ILE   547      75.748  80.965  78.007  1.00                 C  
ATOM   3842  CG1 ILE   547      76.213  81.256  76.597  1.00                 C  
ATOM   3843  CG2 ILE   547      77.653  83.277  77.081  1.00                 C  
ATOM   3844  N   LEU   548      80.510  82.152  75.481  1.00                 N  
ATOM   3845  CA  LEU   548      81.794  82.846  75.471  1.00                 C  
ATOM   3846  C   LEU   548      82.404  82.870  74.063  1.00                 C  
ATOM   3847  O   LEU   548      83.399  83.590  73.864  1.00                 O  
ATOM   3848  CB  LEU   548      82.767  82.187  76.451  1.00                 C  
ATOM   3849  CG  LEU   548      82.403  82.282  77.934  1.00                 C  
ATOM   3850  CD1 LEU   548      83.377  81.474  78.779  1.00                 C  
ATOM   3851  CD2 LEU   548      82.383  83.732  78.391  1.00                 C  
ATOM   3852  N   ILE   549      81.856  82.119  73.136  1.00                 N  
ATOM   3853  CA  ILE   549      82.387  82.083  71.776  1.00                 C  
ATOM   3854  C   ILE   549      81.639  83.044  70.857  1.00                 C  
ATOM   3855  O   ILE   549      82.176  83.531  69.861  1.00                 O  
ATOM   3856  CB  ILE   549      82.336  80.661  71.188  1.00                 C  
ATOM   3857  CD1 ILE   549      83.487  79.136  69.500  1.00                 C  
ATOM   3858  CG1 ILE   549      83.252  80.556  69.967  1.00                 C  
ATOM   3859  CG2 ILE   549      80.903  80.272  70.857  1.00                 C  
ATOM   3860  N   VAL   550      80.362  83.286  71.171  1.00                 N  
ATOM   3861  CA  VAL   550      79.538  84.185  70.386  1.00                 C  
ATOM   3862  C   VAL   550      79.770  85.631  70.833  1.00                 C  
ATOM   3863  O   VAL   550      79.877  86.549  70.014  1.00                 O  
ATOM   3864  CB  VAL   550      78.045  83.822  70.495  1.00                 C  
ATOM   3865  CG1 VAL   550      77.190  84.870  69.799  1.00                 C  
ATOM   3866  CG2 VAL   550      77.788  82.443  69.906  1.00                 C  
ATOM   3867  N   VAL   551      79.854  85.824  72.144  1.00                 N  
ATOM   3868  CA  VAL   551      80.071  87.158  72.691  1.00                 C  
ATOM   3869  C   VAL   551      81.436  87.707  72.273  1.00                 C  
ATOM   3870  O   VAL   551      81.580  88.903  72.040  1.00                 O  
ATOM   3871  CB  VAL   551      79.954  87.164  74.227  1.00                 C  
ATOM   3872  CG1 VAL   551      81.133  86.438  74.854  1.00                 C  
ATOM   3873  CG2 VAL   551      79.863  88.590  74.748  1.00                 C  
ATOM   3874  N   LEU   552      82.433  86.832  72.153  1.00                 N  
ATOM   3875  CA  LEU   552      83.760  87.292  71.756  1.00                 C  
ATOM   3876  C   LEU   552      83.739  87.633  70.259  1.00                 C  
ATOM   3877  O   LEU   552      84.598  88.376  69.779  1.00                 O  
ATOM   3878  CB  LEU   552      84.812  86.226  72.069  1.00                 C  
ATOM   3879  CG  LEU   552      85.061  85.933  73.550  1.00                 C  
ATOM   3880  CD1 LEU   552      86.023  84.766  73.712  1.00                 C  
ATOM   3881  CD2 LEU   552      85.601  87.166  74.258  1.00                 C  
ATOM   3882  N   LYS   553      82.735  87.115  69.556  1.00                 N  
ATOM   3883  CA  LYS   553      82.575  87.340  68.132  1.00                 C  
ATOM   3884  C   LYS   553      81.829  88.651  67.918  1.00                 C  
ATOM   3885  O   LYS   553      82.105  89.407  66.980  1.00                 O  
ATOM   3886  CB  LYS   553      81.833  86.169  67.484  1.00                 C  
ATOM   3887  CD  LYS   553      81.029  85.049  65.387  1.00                 C  
ATOM   3888  CE  LYS   553      80.869  85.173  63.881  1.00                 C  
ATOM   3889  CG  LYS   553      81.671  86.293  65.978  1.00                 C  
ATOM   3890  NZ  LYS   553      80.238  83.961  63.288  1.00                 N  
ATOM   3891  N   TYR   554      80.885  88.920  68.816  1.00                 N  
ATOM   3892  CA  TYR   554      80.093  90.143  68.752  1.00                 C  
ATOM   3893  C   TYR   554      81.009  91.270  69.200  1.00                 C  
ATOM   3894  O   TYR   554      80.862  92.426  68.796  1.00                 O  
ATOM   3895  CB  TYR   554      78.843  90.018  69.626  1.00                 C  
ATOM   3896  CG  TYR   554      77.935  91.226  69.571  1.00                 C  
ATOM   3897  OH  TYR   554      75.430  94.541  69.406  1.00                 O  
ATOM   3898  CZ  TYR   554      76.259  93.444  69.462  1.00                 C  
ATOM   3899  CD1 TYR   554      77.084  91.427  68.491  1.00                 C  
ATOM   3900  CE1 TYR   554      76.250  92.528  68.433  1.00                 C  
ATOM   3901  CD2 TYR   554      77.930  92.160  70.599  1.00                 C  
ATOM   3902  CE2 TYR   554      77.103  93.266  70.558  1.00                 C  
ATOM   3903  N   ARG   555      81.965  90.919  70.049  1.00                 N  
ATOM   3904  CA  ARG   555      82.905  91.890  70.567  1.00                 C  
ATOM   3905  C   ARG   555      83.855  92.153  69.408  1.00                 C  
ATOM   3906  O   ARG   555      84.182  93.299  69.095  1.00                 O  
ATOM   3907  CB  ARG   555      83.600  91.349  71.818  1.00                 C  
ATOM   3908  CD  ARG   555      85.093  91.791  73.786  1.00                 C  
ATOM   3909  NE  ARG   555      86.045  92.708  74.408  1.00                 N  
ATOM   3910  CG  ARG   555      84.559  92.332  72.470  1.00                 C  
ATOM   3911  CZ  ARG   555      86.675  92.468  75.554  1.00                 C  
ATOM   3912  NH1 ARG   555      87.524  93.360  76.044  1.00                 N  
ATOM   3913  NH2 ARG   555      86.453  91.335  76.207  1.00                 N  
ATOM   3914  N   GLN   556      84.257  91.087  68.725  1.00                 N  
ATOM   3915  CA  GLN   556      85.176  91.233  67.605  1.00                 C  
ATOM   3916  C   GLN   556      84.495  91.751  66.322  1.00                 C  
ATOM   3917  O   GLN   556      85.154  91.971  65.300  1.00                 O  
ATOM   3918  CB  GLN   556      85.863  89.901  67.298  1.00                 C  
ATOM   3919  CD  GLN   556      87.416  88.069  68.081  1.00                 C  
ATOM   3920  CG  GLN   556      86.782  89.408  68.404  1.00                 C  
ATOM   3921  OE1 GLN   556      86.919  87.324  67.237  1.00                 O  
ATOM   3922  NE2 GLN   556      88.519  87.760  68.753  1.00                 N  
ATOM   3923  N   GLU   557      83.188  91.998  66.409  1.00                 N  
ATOM   3924  CA  GLU   557      82.369  92.488  65.306  1.00                 C  
ATOM   3925  C   GLU   557      82.217  94.036  65.358  1.00                 C  
ATOM   3926  O   GLU   557      82.069  94.725  64.318  1.00                 O  
ATOM   3927  CB  GLU   557      80.990  91.827  65.328  1.00                 C  
ATOM   3928  CD  GLU   557      78.771  91.481  64.171  1.00                 C  
ATOM   3929  CG  GLU   557      80.092  92.224  64.167  1.00                 C  
ATOM   3930  OE1 GLU   557      78.619  90.544  64.983  1.00                 O  
ATOM   3931  OE2 GLU   557      77.887  91.835  63.363  1.00                 O  
ATOM   3932  N   ILE   558      82.290  94.548  66.592  1.00                 N  
ATOM   3933  CA  ILE   558      82.205  95.978  66.896  1.00                 C  
ATOM   3934  C   ILE   558      83.548  96.692  67.241  1.00                 C  
ATOM   3935  O   ILE   558      83.735  97.835  66.849  1.00                 O  
ATOM   3936  CB  ILE   558      81.240  96.250  68.065  1.00                 C  
ATOM   3937  CD1 ILE   558      81.001  96.010  70.591  1.00                 C  
ATOM   3938  CG1 ILE   558      81.762  95.603  69.349  1.00                 C  
ATOM   3939  CG2 ILE   558      79.837  95.774  67.720  1.00                 C  
ATOM   3940  N   THR   559      84.459  96.022  67.955  1.00                 N  
ATOM   3941  CA  THR   559      85.732  96.642  68.357  1.00                 C  
ATOM   3942  C   THR   559      86.652  96.906  67.177  1.00                 C  
ATOM   3943  O   THR   559      87.691  97.562  67.319  1.00                 O  
ATOM   3944  CB  THR   559      86.485  95.772  69.380  1.00                 C  
ATOM   3945  OG1 THR   559      86.765  94.489  68.806  1.00                 O  
ATOM   3946  CG2 THR   559      85.644  95.572  70.632  1.00                 C  
ATOM   3947  N   ILE   560      86.286  96.384  66.004  1.00                 N  
ATOM   3948  CA  ILE   560      87.171  96.605  64.847  1.00                 C  
ATOM   3949  C   ILE   560      86.208  97.269  63.829  1.00                 C  
ATOM   3950  O   ILE   560      86.238  96.977  62.634  1.00                 O  
ATOM   3951  CB  ILE   560      87.810  95.289  64.366  1.00                 C  
ATOM   3952  CD1 ILE   560      87.254  93.066  63.249  1.00                 C  
ATOM   3953  CG1 ILE   560      86.727  94.277  63.988  1.00                 C  
ATOM   3954  CG2 ILE   560      88.756  94.739  65.423  1.00                 C  
ATOM   3955  N   ILE   561      85.246  98.029  64.372  1.00                 N  
ATOM   3956  CA  ILE   561      84.256  98.723  63.578  1.00                 C  
ATOM   3957  C   ILE   561      83.872 100.062  64.206  1.00                 C  
ATOM   3958  O   ILE   561      83.026 100.862  63.680  1.00                 O  
ATOM   3959  CB  ILE   561      82.993  97.866  63.376  1.00                 C  
ATOM   3960  CD1 ILE   561      83.950  96.746  61.295  1.00                 C  
ATOM   3961  CG1 ILE   561      83.345  96.555  62.669  1.00                 C  
ATOM   3962  CG2 ILE   561      81.932  98.651  62.619  1.00                 C  
ATOM   3963  N   LEU   562      84.478 100.341  65.340  1.00                 N  
ATOM   3964  CA  LEU   562      84.141 101.555  66.007  1.00                 C  
ATOM   3965  C   LEU   562      85.353 102.408  66.292  1.00                 C  
ATOM   3966  O   LEU   562      85.268 103.639  66.499  1.00                 O  
ATOM   3967  CB  LEU   562      83.407 101.261  67.317  1.00                 C  
ATOM   3968  CG  LEU   562      82.065 100.536  67.193  1.00                 C  
ATOM   3969  CD1 LEU   562      81.500 100.213  68.568  1.00                 C  
ATOM   3970  CD2 LEU   562      81.074 101.371  66.397  1.00                 C  
ATOM   3971  N   PHE   563      86.512 101.773  66.205  1.00                 N  
ATOM   3972  CA  PHE   563      87.759 102.440  66.405  1.00                 C  
ATOM   3973  C   PHE   563      88.116 103.216  65.133  1.00                 C  
ATOM   3974  O   PHE   563      88.930 104.135  65.169  1.00                 O  
ATOM   3975  CB  PHE   563      88.853 101.433  66.767  1.00                 C  
ATOM   3976  CG  PHE   563      88.700 100.838  68.137  1.00                 C  
ATOM   3977  CZ  PHE   563      88.422  99.741  70.676  1.00                 C  
ATOM   3978  CD1 PHE   563      87.825  99.789  68.358  1.00                 C  
ATOM   3979  CE1 PHE   563      87.684  99.242  69.619  1.00                 C  
ATOM   3980  CD2 PHE   563      89.431 101.327  69.205  1.00                 C  
ATOM   3981  CE2 PHE   563      89.290 100.780  70.466  1.00                 C  
ATOM   3982  N   THR   564      87.480 102.798  64.050  1.00                 N  
ATOM   3983  CA  THR   564      87.734 103.488  62.823  1.00                 C  
ATOM   3984  C   THR   564      86.834 104.685  62.690  1.00                 C  
ATOM   3985  O   THR   564      87.198 105.699  62.115  1.00                 O  
ATOM   3986  CB  THR   564      87.547 102.563  61.606  1.00                 C  
ATOM   3987  OG1 THR   564      88.465 101.466  61.690  1.00                 O  
ATOM   3988  CG2 THR   564      87.812 103.321  60.315  1.00                 C  
ATOM   3989  N   ARG   565      85.605 104.511  63.149  1.00                 N  
ATOM   3990  CA  ARG   565      84.599 105.564  63.086  1.00                 C  
ATOM   3991  C   ARG   565      84.828 106.644  64.147  1.00                 C  
ATOM   3992  O   ARG   565      84.800 107.828  63.852  1.00                 O  
ATOM   3993  CB  ARG   565      83.196 104.975  63.249  1.00                 C  
ATOM   3994  CD  ARG   565      80.713 105.331  63.180  1.00                 C  
ATOM   3995  NE  ARG   565      79.625 106.306  63.128  1.00                 N  
ATOM   3996  CG  ARG   565      82.078 106.000  63.148  1.00                 C  
ATOM   3997  CZ  ARG   565      78.335 105.987  63.152  1.00                 C  
ATOM   3998  NH1 ARG   565      77.416 106.941  63.101  1.00                 N  
ATOM   3999  NH2 ARG   565      77.968 104.715  63.226  1.00                 N  
ATOM   4000  N   PHE   566      85.001 106.248  65.404  1.00                 N  
ATOM   4001  CA  PHE   566      85.218 107.234  66.460  1.00                 C  
ATOM   4002  C   PHE   566      86.607 107.854  66.386  1.00                 C  
ATOM   4003  O   PHE   566      86.865 108.931  66.931  1.00                 O  
ATOM   4004  CB  PHE   566      85.013 106.599  67.837  1.00                 C  
ATOM   4005  CG  PHE   566      83.577 106.297  68.157  1.00                 C  
ATOM   4006  CZ  PHE   566      80.918 105.745  68.750  1.00                 C  
ATOM   4007  CD1 PHE   566      83.108 104.995  68.145  1.00                 C  
ATOM   4008  CE1 PHE   566      81.787 104.717  68.439  1.00                 C  
ATOM   4009  CD2 PHE   566      82.694 107.315  68.470  1.00                 C  
ATOM   4010  CE2 PHE   566      81.372 107.037  68.765  1.00                 C  
ATOM   4011  N   ASN   567      87.530 107.177  65.706  1.00                 N  
ATOM   4012  CA  ASN   567      88.882 107.699  65.586  1.00                 C  
ATOM   4013  C   ASN   567      88.866 109.082  64.927  1.00                 C  
ATOM   4014  O   ASN   567      89.483 110.036  65.408  1.00                 O  
ATOM   4015  CB  ASN   567      89.764 106.727  64.799  1.00                 C  
ATOM   4016  CG  ASN   567      91.210 107.177  64.732  1.00                 C  
ATOM   4017  OD1 ASN   567      91.883 107.288  65.756  1.00                 O  
ATOM   4018  ND2 ASN   567      91.692 107.436  63.522  1.00                 N  
ATOM   4019  N   ILE   568      88.156 109.203  63.811  1.00                 N  
ATOM   4020  CA  ILE   568      88.076 110.485  63.107  1.00                 C  
ATOM   4021  C   ILE   568      87.374 111.576  63.926  1.00                 C  
ATOM   4022  O   ILE   568      87.403 112.761  63.584  1.00                 O  
ATOM   4023  CB  ILE   568      87.357 110.341  61.753  1.00                 C  
ATOM   4024  CD1 ILE   568      85.064 109.957  60.706  1.00                 C  
ATOM   4025  CG1 ILE   568      85.904 109.910  61.964  1.00                 C  
ATOM   4026  CG2 ILE   568      88.109 109.377  60.850  1.00                 C  
ATOM   4027  N   ILE   569      86.733 111.180  65.024  1.00                 N  
ATOM   4028  CA  ILE   569      86.047 112.140  65.891  1.00                 C  
ATOM   4029  C   ILE   569      86.993 112.730  66.921  1.00                 C  
ATOM   4030  O   ILE   569      86.648 113.658  67.658  1.00                 O  
ATOM   4031  CB  ILE   569      84.841 111.497  66.602  1.00                 C  
ATOM   4032  CD1 ILE   569      83.271 112.116  64.691  1.00                 C  
ATOM   4033  CG1 ILE   569      83.813 111.015  65.577  1.00                 C  
ATOM   4034  CG2 ILE   569      84.233 112.469  67.602  1.00                 C  
ATOM   4035  N   VAL   570      88.212 112.200  66.992  1.00                 N  
ATOM   4036  CA  VAL   570      89.202 112.660  67.964  1.00                 C  
ATOM   4037  C   VAL   570      90.494 113.231  67.391  1.00                 C  
ATOM   4038  O   VAL   570      91.273 113.885  68.090  1.00                 O  
ATOM   4039  CB  VAL   570      89.603 111.535  68.936  1.00                 C  
ATOM   4040  CG1 VAL   570      90.747 111.987  69.831  1.00                 C  
ATOM   4041  CG2 VAL   570      88.408 111.102  69.772  1.00                 C  
ATOM   4042  N   PRO   571      90.746 112.996  66.109  1.00                 N  
ATOM   4043  CA  PRO   571      91.958 113.493  65.464  1.00                 C  
ATOM   4044  C   PRO   571      91.670 114.696  64.573  1.00                 C  
ATOM   4045  O   PRO   571      90.809 114.653  63.690  1.00                 O  
ATOM   4046  CB  PRO   571      92.456 112.301  64.643  1.00                 C  
ATOM   4047  CD  PRO   571      90.494 111.552  65.791  1.00                 C  
ATOM   4048  CG  PRO   571      91.846 111.111  65.305  1.00                 C  
ATOM   4049  N   CYS   572      92.387 115.792  64.789  1.00                 N  
ATOM   4050  CA  CYS   572      92.187 116.960  63.951  1.00                 C  
ATOM   4051  C   CYS   572      92.799 116.663  62.592  1.00                 C  
ATOM   4052  O   CYS   572      93.305 115.566  62.340  1.00                 O  
ATOM   4053  CB  CYS   572      92.810 118.198  64.600  1.00                 C  
ATOM   4054  SG  CYS   572      94.618 118.193  64.635  1.00                 S  
ATOM   4055  N   ARG   573      92.816 117.731  61.675  1.00                 N  
ATOM   4056  CA  ARG   573      93.286 117.352  60.341  1.00                 C  
ATOM   4057  C   ARG   573      94.699 116.757  60.445  1.00                 C  
ATOM   4058  O   ARG   573      95.635 117.464  60.799  1.00                 O  
ATOM   4059  CB  ARG   573      93.269 118.561  59.403  1.00                 C  
ATOM   4060  CD  ARG   573      93.571 119.474  57.085  1.00                 C  
ATOM   4061  NE  ARG   573      92.214 120.002  56.969  1.00                 N  
ATOM   4062  CG  ARG   573      93.626 118.234  57.963  1.00                 C  
ATOM   4063  CZ  ARG   573      91.308 119.553  56.107  1.00                 C  
ATOM   4064  NH1 ARG   573      90.098 120.095  56.073  1.00                 N  
ATOM   4065  NH2 ARG   573      91.614 118.563  55.280  1.00                 N  
ATOM   4066  N   THR   574      94.853 115.455  60.136  1.00                 N  
ATOM   4067  CA  THR   574      96.167 114.807  60.208  1.00                 C  
ATOM   4068  C   THR   574      97.236 115.463  59.355  1.00                 C  
ATOM   4069  O   THR   574      97.095 115.575  58.145  1.00                 O  
ATOM   4070  CB  THR   574      96.089 113.325  59.796  1.00                 C  
ATOM   4071  OG1 THR   574      95.179 112.633  60.661  1.00                 O  
ATOM   4072  CG2 THR   574      97.457 112.669  59.905  1.00                 C  
ATOM   4073  N   ARG   575      98.293 115.908  60.021  1.00                 N  
ATOM   4074  CA  ARG   575      99.438 116.542  59.382  1.00                 C  
ATOM   4075  C   ARG   575     100.203 115.552  58.482  1.00                 C  
ATOM   4076  O   ARG   575     100.741 115.936  57.444  1.00                 O  
ATOM   4077  CB  ARG   575     100.383 117.126  60.434  1.00                 C  
ATOM   4078  CD  ARG   575     100.911 119.041  61.967  1.00                 C  
ATOM   4079  NE  ARG   575     101.417 118.201  63.050  1.00                 N  
ATOM   4080  CG  ARG   575      99.830 118.341  61.160  1.00                 C  
ATOM   4081  CZ  ARG   575     100.872 118.134  64.260  1.00                 C  
ATOM   4082  NH1 ARG   575     101.402 117.342  65.182  1.00                 N  
ATOM   4083  NH2 ARG   575      99.800 118.860  64.546  1.00                 N  
ATOM   4084  N   ALA   576     100.226 114.275  58.870  1.00                 N  
ATOM   4085  CA  ALA   576     100.919 113.266  58.091  1.00                 C  
ATOM   4086  C   ALA   576     100.243 112.871  56.798  1.00                 C  
ATOM   4087  O   ALA   576     100.860 112.247  55.936  1.00                 O  
ATOM   4088  CB  ALA   576     101.120 112.004  58.916  1.00                 C  
ATOM   4089  N   ASN   577      98.961 113.220  56.646  1.00                 N  
ATOM   4090  CA  ASN   577      98.220 112.881  55.427  1.00                 C  
ATOM   4091  C   ASN   577      98.183 114.088  54.478  1.00                 C  
ATOM   4092  O   ASN   577      97.680 113.967  53.356  1.00                 O  
ATOM   4093  CB  ASN   577      96.807 112.407  55.773  1.00                 C  
ATOM   4094  CG  ASN   577      96.801 111.078  56.502  1.00                 C  
ATOM   4095  OD1 ASN   577      97.534 110.158  56.141  1.00                 O  
ATOM   4096  ND2 ASN   577      95.970 110.974  57.533  1.00                 N  
ATOM   4097  N   PHE   578      98.691 115.231  54.920  1.00                 N  
ATOM   4098  CA  PHE   578      98.714 116.429  54.088  1.00                 C  
ATOM   4099  C   PHE   578      99.639 116.248  52.904  1.00                 C  
ATOM   4100  O   PHE   578     100.643 115.541  52.991  1.00                 O  
ATOM   4101  CB  PHE   578      99.143 117.645  54.911  1.00                 C  
ATOM   4102  CG  PHE   578      99.130 118.934  54.141  1.00                 C  
ATOM   4103  CZ  PHE   578      99.113 121.319  52.713  1.00                 C  
ATOM   4104  CD1 PHE   578      97.943 119.606  53.907  1.00                 C  
ATOM   4105  CE1 PHE   578      97.931 120.792  53.198  1.00                 C  
ATOM   4106  CD2 PHE   578     100.305 119.475  53.649  1.00                 C  
ATOM   4107  CE2 PHE   578     100.293 120.661  52.940  1.00                 C  
ATOM   4108  N   ASP   579      99.352 116.886  51.745  1.00                 N  
ATOM   4109  CA  ASP   579     100.143 116.803  50.538  1.00                 C  
ATOM   4110  C   ASP   579     101.628 117.110  50.780  1.00                 C  
ATOM   4111  O   ASP   579     102.522 116.329  50.470  1.00                 O  
ATOM   4112  CB  ASP   579      99.598 117.758  49.474  1.00                 C  
ATOM   4113  CG  ASP   579      98.276 117.293  48.896  1.00                 C  
ATOM   4114  OD1 ASP   579      97.915 116.117  49.110  1.00                 O  
ATOM   4115  OD2 ASP   579      97.602 118.105  48.228  1.00                 O  
ATOM   4116  N   SER   580     101.867 118.312  51.296  1.00                 N  
ATOM   4117  CA  SER   580     103.223 118.755  51.571  1.00                 C  
ATOM   4118  C   SER   580     103.576 118.513  53.031  1.00                 C  
ATOM   4119  O   SER   580     102.842 117.825  53.753  1.00                 O  
ATOM   4120  CB  SER   580     103.384 120.236  51.221  1.00                 C  
ATOM   4121  OG  SER   580     104.729 120.653  51.378  1.00                 O  
ATOM   4122  N   THR   581     104.698 119.091  53.462  1.00                 N  
ATOM   4123  CA  THR   581     105.164 118.931  54.834  1.00                 C  
ATOM   4124  C   THR   581     104.952 120.173  55.687  1.00                 C  
ATOM   4125  O   THR   581     105.810 121.052  55.745  1.00                 O  
ATOM   4126  CB  THR   581     106.658 118.562  54.883  1.00                 C  
ATOM   4127  OG1 THR   581     106.873 117.332  54.181  1.00                 O  
ATOM   4128  CG2 THR   581     107.117 118.386  56.323  1.00                 C  
ATOM   4129  N   LYS   582     103.788 120.237  56.311  1.00                 N  
ATOM   4130  CA  LYS   582     103.435 121.352  57.175  1.00                 C  
ATOM   4131  C   LYS   582     103.770 120.959  58.608  1.00                 C  
ATOM   4132  O   LYS   582     103.579 119.815  59.020  1.00                 O  
ATOM   4133  CB  LYS   582     101.955 121.707  57.015  1.00                 C  
ATOM   4134  CD  LYS   582     102.266 123.329  55.125  1.00                 C  
ATOM   4135  CE  LYS   582     101.795 123.747  53.742  1.00                 C  
ATOM   4136  CG  LYS   582     101.555 122.071  55.594  1.00                 C  
ATOM   4137  NZ  LYS   582     102.484 124.980  53.269  1.00                 N  
ATOM   4138  N   LYS   583     104.276 121.911  59.379  1.00                 N  
ATOM   4139  CA  LYS   583     104.639 121.644  60.773  1.00                 C  
ATOM   4140  C   LYS   583     103.555 122.098  61.743  1.00                 C  
ATOM   4141  O   LYS   583     103.389 121.518  62.829  1.00                 O  
ATOM   4142  CB  LYS   583     105.961 122.330  61.123  1.00                 C  
ATOM   4143  CD  LYS   583     108.445 122.479  60.799  1.00                 C  
ATOM   4144  CE  LYS   583     109.654 121.901  60.081  1.00                 C  
ATOM   4145  CG  LYS   583     107.167 121.766  60.390  1.00                 C  
ATOM   4146  NZ  LYS   583     110.912 122.599  60.462  1.00                 N  
ATOM   4147  N   TYR   584     102.827 123.142  61.357  1.00                 N  
ATOM   4148  CA  TYR   584     101.785 123.668  62.226  1.00                 C  
ATOM   4149  C   TYR   584     100.378 123.586  61.633  1.00                 C  
ATOM   4150  O   TYR   584     100.213 123.343  60.434  1.00                 O  
ATOM   4151  CB  TYR   584     102.074 125.126  62.587  1.00                 C  
ATOM   4152  CG  TYR   584     103.347 125.320  63.381  1.00                 C  
ATOM   4153  OH  TYR   584     106.853 125.861  65.550  1.00                 O  
ATOM   4154  CZ  TYR   584     105.692 125.681  64.834  1.00                 C  
ATOM   4155  CD1 TYR   584     104.435 125.983  62.829  1.00                 C  
ATOM   4156  CE1 TYR   584     105.602 126.165  63.546  1.00                 C  
ATOM   4157  CD2 TYR   584     103.455 124.839  64.679  1.00                 C  
ATOM   4158  CE2 TYR   584     104.614 125.012  65.412  1.00                 C  
ATOM   4159  N   ASP   585      99.374 123.766  62.491  1.00                 N  
ATOM   4160  CA  ASP   585      97.975 123.702  62.105  1.00                 C  
ATOM   4161  C   ASP   585      97.358 125.079  61.844  1.00                 C  
ATOM   4162  O   ASP   585      96.538 125.232  60.931  1.00                 O  
ATOM   4163  CB  ASP   585      97.155 122.986  63.180  1.00                 C  
ATOM   4164  CG  ASP   585      97.531 121.524  63.322  1.00                 C  
ATOM   4165  OD1 ASP   585      97.479 120.796  62.308  1.00                 O  
ATOM   4166  OD2 ASP   585      97.878 121.106  64.447  1.00                 O  
ATOM   4167  N   ALA   586      97.764 126.068  62.643  1.00                 N  
ATOM   4168  CA  ALA   586      97.261 127.436  62.533  1.00                 C  
ATOM   4169  C   ALA   586      98.209 128.456  63.165  1.00                 C  
ATOM   4170  O   ALA   586      98.597 128.291  64.335  1.00                 O  
ATOM   4171  CB  ALA   586      95.889 127.550  63.180  1.00                 C  
ATOM   4172  N   PHE   587      98.547 129.491  62.411  1.00                 N  
ATOM   4173  CA  PHE   587      99.431 130.533  62.880  1.00                 C  
ATOM   4174  C   PHE   587      98.597 131.593  63.571  1.00                 C  
ATOM   4175  O   PHE   587      97.703 132.186  62.969  1.00                 O  
ATOM   4176  CB  PHE   587     100.233 131.120  61.716  1.00                 C  
ATOM   4177  CG  PHE   587     101.206 132.187  62.128  1.00                 C  
ATOM   4178  CZ  PHE   587     103.003 134.167  62.887  1.00                 C  
ATOM   4179  CD1 PHE   587     102.402 131.854  62.741  1.00                 C  
ATOM   4180  CE1 PHE   587     103.297 132.836  63.119  1.00                 C  
ATOM   4181  CD2 PHE   587     100.926 133.523  61.902  1.00                 C  
ATOM   4182  CE2 PHE   587     101.822 134.505  62.281  1.00                 C  
ATOM   4183  N   VAL   588      98.909 131.825  64.844  1.00                 N  
ATOM   4184  CA  VAL   588      98.188 132.809  65.637  1.00                 C  
ATOM   4185  C   VAL   588      98.880 134.179  65.567  1.00                 C  
ATOM   4186  O   VAL   588      99.920 134.419  66.192  1.00                 O  
ATOM   4187  CB  VAL   588      98.054 132.363  67.105  1.00                 C  
ATOM   4188  CG1 VAL   588      97.330 133.423  67.920  1.00                 C  
ATOM   4189  CG2 VAL   588      97.327 131.030  67.192  1.00                 C  
ATOM   4190  N   SER   589      98.228 135.104  64.843  1.00                 N  
ATOM   4191  CA  SER   589      98.730 136.467  64.684  1.00                 C  
ATOM   4192  C   SER   589      97.957 137.405  65.591  1.00                 C  
ATOM   4193  O   SER   589      96.736 137.505  65.463  1.00                 O  
ATOM   4194  CB  SER   589      98.623 136.910  63.224  1.00                 C  
ATOM   4195  OG  SER   589      99.004 138.267  63.073  1.00                 O  
ATOM   4196  N   TYR   590      98.651 138.037  66.533  1.00                 N  
ATOM   4197  CA  TYR   590      98.039 138.962  67.489  1.00                 C  
ATOM   4198  C   TYR   590      98.962 140.107  67.930  1.00                 C  
ATOM   4199  O   TYR   590     100.115 140.194  67.462  1.00                 O  
ATOM   4200  CB  TYR   590      97.569 138.210  68.736  1.00                 C  
ATOM   4201  CG  TYR   590      98.690 137.573  69.526  1.00                 C  
ATOM   4202  OH  TYR   590     101.772 135.834  71.708  1.00                 O  
ATOM   4203  CZ  TYR   590     100.752 136.408  70.985  1.00                 C  
ATOM   4204  CD1 TYR   590      99.274 138.240  70.595  1.00                 C  
ATOM   4205  CE1 TYR   590     100.299 137.665  71.323  1.00                 C  
ATOM   4206  CD2 TYR   590      99.159 136.307  69.200  1.00                 C  
ATOM   4207  CE2 TYR   590     100.183 135.717  69.917  1.00                 C  
ATOM   4208  N   SER   591      98.451 140.967  68.795  1.00                 N  
ATOM   4209  CA  SER   591      99.193 142.119  69.308  1.00                 C  
ATOM   4210  C   SER   591      99.793 141.823  70.688  1.00                 C  
ATOM   4211  O   SER   591      99.374 140.894  71.375  1.00                 O  
ATOM   4212  CB  SER   591      98.287 143.349  69.384  1.00                 C  
ATOM   4213  OG  SER   591      97.250 143.162  70.332  1.00                 O  
ATOM   4214  N   SER   592     100.746 142.649  71.102  1.00                 N  
ATOM   4215  CA  SER   592     101.401 142.478  72.387  1.00                 C  
ATOM   4216  C   SER   592     100.575 142.980  73.562  1.00                 C  
ATOM   4217  O   SER   592     100.693 142.453  74.666  1.00                 O  
ATOM   4218  CB  SER   592     102.755 143.191  72.397  1.00                 C  
ATOM   4219  OG  SER   592     102.593 144.595  72.300  1.00                 O  
ATOM   4220  N   ASN   593      99.748 143.996  73.333  1.00                 N  
ATOM   4221  CA  ASN   593      98.902 144.527  74.403  1.00                 C  
ATOM   4222  C   ASN   593      97.731 143.589  74.716  1.00                 C  
ATOM   4223  O   ASN   593      97.123 143.675  75.781  1.00                 O  
ATOM   4224  CB  ASN   593      98.385 145.919  74.036  1.00                 C  
ATOM   4225  CG  ASN   593      99.473 146.974  74.074  1.00                 C  
ATOM   4226  OD1 ASN   593     100.474 146.821  74.774  1.00                 O  
ATOM   4227  ND2 ASN   593      99.279 148.050  73.320  1.00                 N  
ATOM   4228  N   GLU   594      97.712 142.432  74.064  1.00                 N  
ATOM   4229  CA  GLU   594      96.637 141.461  74.263  1.00                 C  
ATOM   4230  C   GLU   594      97.071 140.249  75.090  1.00                 C  
ATOM   4231  O   GLU   594      96.435 139.192  75.064  1.00                 O  
ATOM   4232  CB  GLU   594      96.095 140.978  72.916  1.00                 C  
ATOM   4233  CD  GLU   594      94.876 141.544  70.778  1.00                 C  
ATOM   4234  CG  GLU   594      95.439 142.068  72.084  1.00                 C  
ATOM   4235  OE1 GLU   594      95.671 141.092  69.927  1.00                 O  
ATOM   4236  OE2 GLU   594      93.640 141.586  70.604  1.00                 O  
ATOM   4237  N   GLU   595      98.161 140.384  75.836  1.00                 N  
ATOM   4238  CA  GLU   595      98.654 139.271  76.651  1.00                 C  
ATOM   4239  C   GLU   595      97.596 138.785  77.646  1.00                 C  
ATOM   4240  O   GLU   595      97.572 137.624  78.064  1.00                 O  
ATOM   4241  CB  GLU   595      99.923 139.678  77.403  1.00                 C  
ATOM   4242  CD  GLU   595     102.362 140.323  77.284  1.00                 C  
ATOM   4243  CG  GLU   595     101.137 139.876  76.510  1.00                 C  
ATOM   4244  OE1 GLU   595     102.198 140.844  78.407  1.00                 O  
ATOM   4245  OE2 GLU   595     103.486 140.152  76.766  1.00                 O  
ATOM   4246  N   GLU   596      96.707 139.689  78.031  1.00                 N  
ATOM   4247  CA  GLU   596      95.632 139.402  78.970  1.00                 C  
ATOM   4248  C   GLU   596      94.708 138.289  78.459  1.00                 C  
ATOM   4249  O   GLU   596      94.055 137.580  79.229  1.00                 O  
ATOM   4250  CB  GLU   596      94.813 140.664  79.248  1.00                 C  
ATOM   4251  CD  GLU   596      94.728 142.973  80.268  1.00                 C  
ATOM   4252  CG  GLU   596      95.554 141.720  80.051  1.00                 C  
ATOM   4253  OE1 GLU   596      93.766 143.190  79.502  1.00                 O  
ATOM   4254  OE2 GLU   596      95.043 143.738  81.204  1.00                 O  
ATOM   4255  N   HIS   597      94.652 138.133  77.139  1.00                 N  
ATOM   4256  CA  HIS   597      93.780 137.150  76.500  1.00                 C  
ATOM   4257  C   HIS   597      94.420 135.831  76.072  1.00                 C  
ATOM   4258  O   HIS   597      93.729 134.887  75.681  1.00                 O  
ATOM   4259  CB  HIS   597      93.121 137.747  75.255  1.00                 C  
ATOM   4260  CG  HIS   597      92.206 138.896  75.548  1.00                 C  
ATOM   4261  ND1 HIS   597      91.003 138.741  76.201  1.00                 N  
ATOM   4262  CE1 HIS   597      90.410 139.943  76.317  1.00                 C  
ATOM   4263  CD2 HIS   597      92.231 140.331  75.305  1.00                 C  
ATOM   4264  NE2 HIS   597      91.141 140.901  75.782  1.00                 N  
ATOM   4265  N   VAL   598      95.744 135.730  76.133  1.00                 N  
ATOM   4266  CA  VAL   598      96.421 134.517  75.680  1.00                 C  
ATOM   4267  C   VAL   598      95.928 133.187  76.251  1.00                 C  
ATOM   4268  O   VAL   598      95.736 132.211  75.521  1.00                 O  
ATOM   4269  CB  VAL   598      97.934 134.575  75.964  1.00                 C  
ATOM   4270  CG1 VAL   598      98.580 133.226  75.688  1.00                 C  
ATOM   4271  CG2 VAL   598      98.590 135.665  75.130  1.00                 C  
ATOM   4272  N   GLU   599      95.715 133.122  77.558  1.00                 N  
ATOM   4273  CA  GLU   599      95.263 131.879  78.168  1.00                 C  
ATOM   4274  C   GLU   599      94.071 131.283  77.434  1.00                 C  
ATOM   4275  O   GLU   599      94.055 130.104  77.070  1.00                 O  
ATOM   4276  CB  GLU   599      94.900 132.104  79.637  1.00                 C  
ATOM   4277  CD  GLU   599      95.692 132.667  81.969  1.00                 C  
ATOM   4278  CG  GLU   599      96.095 132.368  80.538  1.00                 C  
ATOM   4279  OE1 GLU   599      94.481 132.847  82.219  1.00                 O  
ATOM   4280  OE2 GLU   599      96.586 132.723  82.839  1.00                 O  
ATOM   4281  N   LYS   600      93.018 132.207  77.184  1.00                 N  
ATOM   4282  CA  LYS   600      91.877 131.566  76.539  1.00                 C  
ATOM   4283  C   LYS   600      92.205 130.880  75.219  1.00                 C  
ATOM   4284  O   LYS   600      92.079 129.663  75.096  1.00                 O  
ATOM   4285  CB  LYS   600      90.762 132.583  76.288  1.00                 C  
ATOM   4286  CD  LYS   600      88.429 133.043  75.484  1.00                 C  
ATOM   4287  CE  LYS   600      87.194 132.460  74.819  1.00                 C  
ATOM   4288  CG  LYS   600      89.517 131.994  75.647  1.00                 C  
ATOM   4289  NZ  LYS   600      86.119 133.478  74.653  1.00                 N  
ATOM   4290  N   LEU   601      92.615 131.674  74.231  1.00                 N  
ATOM   4291  CA  LEU   601      92.941 131.160  72.904  1.00                 C  
ATOM   4292  C   LEU   601      93.859 129.934  72.898  1.00                 C  
ATOM   4293  O   LEU   601      93.421 128.837  72.555  1.00                 O  
ATOM   4294  CB  LEU   601      93.598 132.249  72.054  1.00                 C  
ATOM   4295  CG  LEU   601      94.007 131.848  70.635  1.00                 C  
ATOM   4296  CD1 LEU   601      92.792 131.419  69.827  1.00                 C  
ATOM   4297  CD2 LEU   601      94.729 132.992  69.940  1.00                 C  
ATOM   4298  N   PHE   602      95.115 130.135  73.275  1.00                 N  
ATOM   4299  CA  PHE   602      96.091 129.055  73.296  1.00                 C  
ATOM   4300  C   PHE   602      95.647 127.852  74.136  1.00                 C  
ATOM   4301  O   PHE   602      95.624 126.718  73.643  1.00                 O  
ATOM   4302  CB  PHE   602      97.436 129.558  73.824  1.00                 C  
ATOM   4303  CG  PHE   602      98.484 128.488  73.931  1.00                 C  
ATOM   4304  CZ  PHE   602     100.423 126.507  74.135  1.00                 C  
ATOM   4305  CD1 PHE   602      99.176 128.062  72.811  1.00                 C  
ATOM   4306  CE1 PHE   602     100.140 127.077  72.909  1.00                 C  
ATOM   4307  CD2 PHE   602      98.778 127.907  75.152  1.00                 C  
ATOM   4308  CE2 PHE   602      99.743 126.922  75.250  1.00                 C  
ATOM   4309  N   GLU   603      95.296 128.100  75.398  1.00                 N  
ATOM   4310  CA  GLU   603      94.870 127.035  76.299  1.00                 C  
ATOM   4311  C   GLU   603      93.653 126.228  75.815  1.00                 C  
ATOM   4312  O   GLU   603      93.539 125.035  76.112  1.00                 O  
ATOM   4313  CB  GLU   603      94.543 127.602  77.682  1.00                 C  
ATOM   4314  CD  GLU   603      95.390 128.691  79.798  1.00                 C  
ATOM   4315  CG  GLU   603      95.757 128.095  78.453  1.00                 C  
ATOM   4316  OE1 GLU   603      94.215 129.074  79.977  1.00                 O  
ATOM   4317  OE2 GLU   603      96.277 128.774  80.673  1.00                 O  
ATOM   4318  N   ASP   604      92.755 126.867  75.070  1.00                 N  
ATOM   4319  CA  ASP   604      91.567 126.173  74.574  1.00                 C  
ATOM   4320  C   ASP   604      91.830 125.426  73.261  1.00                 C  
ATOM   4321  O   ASP   604      91.050 124.557  72.873  1.00                 O  
ATOM   4322  CB  ASP   604      90.415 127.159  74.374  1.00                 C  
ATOM   4323  CG  ASP   604      89.923 127.753  75.679  1.00                 C  
ATOM   4324  OD1 ASP   604      90.132 127.121  76.735  1.00                 O  
ATOM   4325  OD2 ASP   604      89.329 128.852  75.645  1.00                 O  
ATOM   4326  N   LEU   605      92.925 125.766  72.593  1.00                 N  
ATOM   4327  CA  LEU   605      93.287 125.133  71.328  1.00                 C  
ATOM   4328  C   LEU   605      94.464 124.176  71.507  1.00                 C  
ATOM   4329  O   LEU   605      94.832 123.447  70.583  1.00                 O  
ATOM   4330  CB  LEU   605      93.627 126.192  70.277  1.00                 C  
ATOM   4331  CG  LEU   605      92.505 127.165  69.907  1.00                 C  
ATOM   4332  CD1 LEU   605      93.004 128.212  68.924  1.00                 C  
ATOM   4333  CD2 LEU   605      91.315 126.417  69.326  1.00                 C  
ATOM   4334  N   GLU   606      95.047 124.181  72.699  1.00                 N  
ATOM   4335  CA  GLU   606      96.173 123.302  73.004  1.00                 C  
ATOM   4336  C   GLU   606      95.723 122.162  73.907  1.00                 C  
ATOM   4337  O   GLU   606      96.332 121.089  73.920  1.00                 O  
ATOM   4338  CB  GLU   606      97.307 124.092  73.661  1.00                 C  
ATOM   4339  CD  GLU   606      99.226 122.757  72.706  1.00                 C  
ATOM   4340  CG  GLU   606      98.546 123.265  73.962  1.00                 C  
ATOM   4341  OE1 GLU   606      98.970 123.321  71.622  1.00                 O  
ATOM   4342  OE2 GLU   606     100.016 121.794  72.806  1.00                 O  
ATOM   4343  N   SER   607      94.654 122.400  74.663  1.00                 N  
ATOM   4344  CA  SER   607      94.114 121.398  75.584  1.00                 C  
ATOM   4345  C   SER   607      93.690 120.110  74.883  1.00                 C  
ATOM   4346  O   SER   607      93.758 119.029  75.463  1.00                 O  
ATOM   4347  CB  SER   607      92.918 121.965  76.352  1.00                 C  
ATOM   4348  OG  SER   607      91.836 122.239  75.480  1.00                 O  
ATOM   4349  N   THR   608      92.616 120.148  74.094  1.00                 N  
ATOM   4350  CA  THR   608      92.242 118.985  73.262  1.00                 C  
ATOM   4351  C   THR   608      93.359 118.572  72.316  1.00                 C  
ATOM   4352  O   THR   608      93.145 117.911  71.297  1.00                 O  
ATOM   4353  CB  THR   608      90.972 119.266  72.437  1.00                 C  
ATOM   4354  OG1 THR   608      91.199 120.388  71.574  1.00                 O  
ATOM   4355  CG2 THR   608      89.802 119.586  73.353  1.00                 C  
ATOM   4356  N   PRO   609      94.567 118.966  72.654  1.00                 N  
ATOM   4357  CA  PRO   609      95.713 118.875  71.792  1.00                 C  
ATOM   4358  C   PRO   609      96.852 118.180  72.565  1.00                 C  
ATOM   4359  O   PRO   609      97.967 117.979  72.076  1.00                 O  
ATOM   4360  CB  PRO   609      96.036 120.331  71.451  1.00                 C  
ATOM   4361  CD  PRO   609      94.046 120.400  72.778  1.00                 C  
ATOM   4362  CG  PRO   609      94.738 121.049  71.613  1.00                 C  
ATOM   4363  N   ASP   610      96.535 117.817  73.797  1.00                 N  
ATOM   4364  CA  ASP   610      97.483 117.392  74.795  1.00                 C  
ATOM   4365  C   ASP   610      97.151 115.997  75.344  1.00                 C  
ATOM   4366  O   ASP   610      98.000 115.316  75.926  1.00                 O  
ATOM   4367  CB  ASP   610      97.536 118.398  75.946  1.00                 C  
ATOM   4368  CG  ASP   610      98.073 119.749  75.515  1.00                 C  
ATOM   4369  OD1 ASP   610      98.817 119.800  74.512  1.00                 O  
ATOM   4370  OD2 ASP   610      97.751 120.756  76.180  1.00                 O  
ATOM   4371  N   ASP   611      95.912 115.557  75.166  1.00                 N  
ATOM   4372  CA  ASP   611      95.445 114.314  75.767  1.00                 C  
ATOM   4373  C   ASP   611      96.214 113.123  75.217  1.00                 C  
ATOM   4374  O   ASP   611      96.649 113.109  74.062  1.00                 O  
ATOM   4375  CB  ASP   611      93.945 114.132  75.525  1.00                 C  
ATOM   4376  CG  ASP   611      93.103 115.100  76.332  1.00                 C  
ATOM   4377  OD1 ASP   611      93.657 115.755  77.240  1.00                 O  
ATOM   4378  OD2 ASP   611      91.889 115.203  76.057  1.00                 O  
ATOM   4379  N   LYS   612      96.396 112.091  76.052  1.00                 N  
ATOM   4380  CA  LYS   612      97.163 110.879  75.726  1.00                 C  
ATOM   4381  C   LYS   612      98.616 111.184  75.383  1.00                 C  
ATOM   4382  O   LYS   612      99.123 110.856  74.307  1.00                 O  
ATOM   4383  CB  LYS   612      96.513 110.131  74.560  1.00                 C  
ATOM   4384  CD  LYS   612      94.541 108.860  73.670  1.00                 C  
ATOM   4385  CE  LYS   612      93.123 108.386  73.949  1.00                 C  
ATOM   4386  CG  LYS   612      95.098 109.654  74.841  1.00                 C  
ATOM   4387  NZ  LYS   612      92.554 107.631  72.799  1.00                 N  
ATOM   4388  N   PRO   613      99.300 111.829  76.323  1.00                 N  
ATOM   4389  CA  PRO   613     100.709 112.177  76.215  1.00                 C  
ATOM   4390  C   PRO   613     100.975 113.323  75.219  1.00                 C  
ATOM   4391  O   PRO   613     102.041 113.432  74.608  1.00                 O  
ATOM   4392  CB  PRO   613     101.374 110.884  75.739  1.00                 C  
ATOM   4393  CD  PRO   613      99.015 110.481  75.708  1.00                 C  
ATOM   4394  CG  PRO   613     100.300 110.162  74.997  1.00                 C  
ATOM   4395  N   ASN   614      99.970 114.192  75.062  1.00                 N  
ATOM   4396  CA  ASN   614     100.029 115.381  74.206  1.00                 C  
ATOM   4397  C   ASN   614     100.099 115.017  72.709  1.00                 C  
ATOM   4398  O   ASN   614     101.071 115.323  72.013  1.00                 O  
ATOM   4399  CB  ASN   614     101.223 116.258  74.589  1.00                 C  
ATOM   4400  CG  ASN   614     101.114 116.806  75.998  1.00                 C  
ATOM   4401  OD1 ASN   614     100.015 116.972  76.528  1.00                 O  
ATOM   4402  ND2 ASN   614     102.258 117.089  76.611  1.00                 N  
ATOM   4403  N   ALA   615      98.994 114.424  72.160  1.00                 N  
ATOM   4404  CA  ALA   615      99.080 113.882  70.815  1.00                 C  
ATOM   4405  C   ALA   615      99.872 114.849  69.930  1.00                 C  
ATOM   4406  O   ALA   615     100.391 114.458  68.883  1.00                 O  
ATOM   4407  CB  ALA   615      97.688 113.638  70.252  1.00                 C  
ATOM   4408  N   ILE   616      99.965 116.102  70.375  1.00                 N  
ATOM   4409  CA  ILE   616     100.688 117.149  69.654  1.00                 C  
ATOM   4410  C   ILE   616     100.195 117.269  68.213  1.00                 C  
ATOM   4411  O   ILE   616     100.988 117.262  67.281  1.00                 O  
ATOM   4412  CB  ILE   616     102.207 116.897  69.666  1.00                 C  
ATOM   4413  CD1 ILE   616     104.013 115.370  68.715  1.00                 C  
ATOM   4414  CG1 ILE   616     102.535 115.581  68.958  1.00                 C  
ATOM   4415  CG2 ILE   616     102.740 116.922  71.090  1.00                 C  
ATOM   4416  N   LYS   617      98.879 117.377  68.048  1.00                 N  
ATOM   4417  CA  LYS   617      98.261 117.500  66.732  1.00                 C  
ATOM   4418  C   LYS   617      97.791 118.918  66.435  1.00                 C  
ATOM   4419  O   LYS   617      97.959 119.414  65.314  1.00                 O  
ATOM   4420  CB  LYS   617      97.077 116.539  66.604  1.00                 C  
ATOM   4421  CD  LYS   617      96.250 114.176  66.437  1.00                 C  
ATOM   4422  CE  LYS   617      96.643 112.708  66.405  1.00                 C  
ATOM   4423  CG  LYS   617      97.469 115.070  66.591  1.00                 C  
ATOM   4424  NZ  LYS   617      95.456 111.817  66.281  1.00                 N  
ATOM   4425  N   PHE   618      97.187 119.561  67.430  1.00                 N  
ATOM   4426  CA  PHE   618      96.706 120.928  67.260  1.00                 C  
ATOM   4427  C   PHE   618      97.799 121.906  67.687  1.00                 C  
ATOM   4428  O   PHE   618      97.750 122.481  68.772  1.00                 O  
ATOM   4429  CB  PHE   618      95.425 121.150  68.067  1.00                 C  
ATOM   4430  CG  PHE   618      94.253 120.348  67.576  1.00                 C  
ATOM   4431  CZ  PHE   618      92.082 118.871  66.666  1.00                 C  
ATOM   4432  CD1 PHE   618      94.202 118.979  67.773  1.00                 C  
ATOM   4433  CE1 PHE   618      93.123 118.242  67.321  1.00                 C  
ATOM   4434  CD2 PHE   618      93.203 120.963  66.919  1.00                 C  
ATOM   4435  CE2 PHE   618      92.125 120.226  66.467  1.00                 C  
ATOM   4436  N   LYS   619      98.790 122.073  66.817  1.00                 N  
ATOM   4437  CA  LYS   619      99.914 122.966  67.077  1.00                 C  
ATOM   4438  C   LYS   619      99.640 124.372  66.578  1.00                 C  
ATOM   4439  O   LYS   619      98.967 124.563  65.572  1.00                 O  
ATOM   4440  CB  LYS   619     101.189 122.426  66.427  1.00                 C  
ATOM   4441  CD  LYS   619     102.963 120.651  66.348  1.00                 C  
ATOM   4442  CE  LYS   619     103.449 119.336  66.935  1.00                 C  
ATOM   4443  CG  LYS   619     101.677 121.112  67.015  1.00                 C  
ATOM   4444  NZ  LYS   619     104.684 118.850  66.259  1.00                 N  
ATOM   4445  N   PHE   620     100.174 125.355  67.299  1.00                 N  
ATOM   4446  CA  PHE   620      99.978 126.752  66.936  1.00                 C  
ATOM   4447  C   PHE   620     101.303 127.471  66.706  1.00                 C  
ATOM   4448  O   PHE   620     102.217 127.395  67.525  1.00                 O  
ATOM   4449  CB  PHE   620      99.179 127.480  68.019  1.00                 C  
ATOM   4450  CG  PHE   620      97.778 126.964  68.188  1.00                 C  
ATOM   4451  CZ  PHE   620      95.186 126.009  68.493  1.00                 C  
ATOM   4452  CD1 PHE   620      97.157 126.998  69.424  1.00                 C  
ATOM   4453  CE1 PHE   620      95.868 126.524  69.579  1.00                 C  
ATOM   4454  CD2 PHE   620      97.081 126.446  67.110  1.00                 C  
ATOM   4455  CE2 PHE   620      95.793 125.971  67.266  1.00                 C  
ATOM   4456  N   CYS   621     101.398 128.179  65.580  1.00                 N  
ATOM   4457  CA  CYS   621     102.619 128.902  65.242  1.00                 C  
ATOM   4458  C   CYS   621     102.584 130.328  65.777  1.00                 C  
ATOM   4459  O   CYS   621     101.584 131.022  65.667  1.00                 O  
ATOM   4460  CB  CYS   621     102.831 128.917  63.727  1.00                 C  
ATOM   4461  SG  CYS   621     104.316 129.797  63.189  1.00                 S  
ATOM   4462  N   LEU   622     103.692 130.751  66.378  1.00                 N  
ATOM   4463  CA  LEU   622     103.791 132.095  66.929  1.00                 C  
ATOM   4464  C   LEU   622     104.951 132.853  66.278  1.00                 C  
ATOM   4465  O   LEU   622     105.616 132.338  65.380  1.00                 O  
ATOM   4466  CB  LEU   622     103.972 132.040  68.447  1.00                 C  
ATOM   4467  CG  LEU   622     102.862 131.344  69.237  1.00                 C  
ATOM   4468  CD1 LEU   622     103.230 131.246  70.710  1.00                 C  
ATOM   4469  CD2 LEU   622     101.541 132.080  69.070  1.00                 C  
ATOM   4470  N   HIS   623     105.190 134.066  66.765  1.00                 N  
ATOM   4471  CA  HIS   623     106.253 134.909  66.231  1.00                 C  
ATOM   4472  C   HIS   623     107.299 135.243  67.292  1.00                 C  
ATOM   4473  O   HIS   623     108.395 135.712  66.970  1.00                 O  
ATOM   4474  CB  HIS   623     105.673 136.202  65.654  1.00                 C  
ATOM   4475  CG  HIS   623     104.935 137.033  66.656  1.00                 C  
ATOM   4476  ND1 HIS   623     103.603 136.837  66.951  1.00                 N  
ATOM   4477  CE1 HIS   623     103.225 137.731  67.882  1.00                 C  
ATOM   4478  CD2 HIS   623     105.273 138.147  67.531  1.00                 C  
ATOM   4479  NE2 HIS   623     104.221 138.520  68.235  1.00                 N  
ATOM   4480  N   HIS   624     106.961 134.994  68.557  1.00                 N  
ATOM   4481  CA  HIS   624     107.893 135.252  69.649  1.00                 C  
ATOM   4482  C   HIS   624     108.359 133.971  70.315  1.00                 C  
ATOM   4483  O   HIS   624     109.477 133.907  70.836  1.00                 O  
ATOM   4484  CB  HIS   624     107.254 136.169  70.693  1.00                 C  
ATOM   4485  CG  HIS   624     108.182 136.564  71.800  1.00                 C  
ATOM   4486  ND1 HIS   624     109.233 137.435  71.615  1.00                 N  
ATOM   4487  CE1 HIS   624     109.881 137.593  72.783  1.00                 C  
ATOM   4488  CD2 HIS   624     108.306 136.243  73.215  1.00                 C  
ATOM   4489  NE2 HIS   624     109.330 136.881  73.747  1.00                 N  
ATOM   4490  N   ARG   625     107.515 132.944  70.282  1.00                 N  
ATOM   4491  CA  ARG   625     107.850 131.659  70.904  1.00                 C  
ATOM   4492  C   ARG   625     108.794 130.860  70.009  1.00                 C  
ATOM   4493  O   ARG   625     109.743 130.231  70.487  1.00                 O  
ATOM   4494  CB  ARG   625     106.580 130.855  71.191  1.00                 C  
ATOM   4495  CD  ARG   625     105.522 128.863  72.292  1.00                 C  
ATOM   4496  NE  ARG   625     105.743 127.573  72.940  1.00                 N  
ATOM   4497  CG  ARG   625     106.829 129.533  71.899  1.00                 C  
ATOM   4498  CZ  ARG   625     104.769 126.773  73.362  1.00                 C  
ATOM   4499  NH1 ARG   625     105.064 125.617  73.942  1.00                 N  
ATOM   4500  NH2 ARG   625     103.502 127.130  73.204  1.00                 N  
ATOM   4501  N   ASP   626     108.504 130.876  68.715  1.00                 N  
ATOM   4502  CA  ASP   626     109.296 130.139  67.764  1.00                 C  
ATOM   4503  C   ASP   626     109.625 131.092  66.646  1.00                 C  
ATOM   4504  O   ASP   626     108.754 131.370  65.811  1.00                 O  
ATOM   4505  CB  ASP   626     108.535 128.905  67.275  1.00                 C  
ATOM   4506  CG  ASP   626     109.351 128.059  66.318  1.00                 C  
ATOM   4507  OD1 ASP   626     110.465 128.487  65.948  1.00                 O  
ATOM   4508  OD2 ASP   626     108.877 126.968  65.937  1.00                 O  
ATOM   4509  N   PHE   627     110.866 131.580  66.661  1.00                 N  
ATOM   4510  CA  PHE   627     111.373 132.505  65.664  1.00                 C  
ATOM   4511  C   PHE   627     112.790 132.067  65.372  1.00                 C  
ATOM   4512  O   PHE   627     113.323 131.097  65.919  1.00                 O  
ATOM   4513  CB  PHE   627     111.291 133.944  66.177  1.00                 C  
ATOM   4514  CG  PHE   627     112.151 134.208  67.381  1.00                 C  
ATOM   4515  CZ  PHE   627     113.736 134.694  69.611  1.00                 C  
ATOM   4516  CD1 PHE   627     113.440 134.690  67.236  1.00                 C  
ATOM   4517  CE1 PHE   627     114.231 134.933  68.343  1.00                 C  
ATOM   4518  CD2 PHE   627     111.671 133.974  68.657  1.00                 C  
ATOM   4519  CE2 PHE   627     112.462 134.216  69.764  1.00                 C  
ATOM   4520  N   VAL   628     113.363 132.854  64.453  1.00                 N  
ATOM   4521  CA  VAL   628     114.776 132.757  64.028  1.00                 C  
ATOM   4522  C   VAL   628     115.483 134.058  64.348  1.00                 C  
ATOM   4523  O   VAL   628     114.981 135.138  63.989  1.00                 O  
ATOM   4524  CB  VAL   628     114.893 132.425  62.529  1.00                 C  
ATOM   4525  CG1 VAL   628     116.353 132.382  62.105  1.00                 C  
ATOM   4526  CG2 VAL   628     114.206 131.103  62.221  1.00                 C  
ATOM   4527  N   PRO   629     116.616 134.010  65.036  1.00                 N  
ATOM   4528  CA  PRO   629     117.214 135.331  65.254  1.00                 C  
ATOM   4529  C   PRO   629     117.831 135.602  63.781  1.00                 C  
ATOM   4530  O   PRO   629     117.807 136.678  63.305  1.00                 O  
ATOM   4531  CB  PRO   629     118.230 135.097  66.374  1.00                 C  
ATOM   4532  CD  PRO   629     117.282 132.963  65.849  1.00                 C  
ATOM   4533  CG  PRO   629     118.547 133.642  66.292  1.00                 C  
ATOM   4534  N   GLY   630     118.368 134.658  63.098  1.00                 N  
ATOM   4535  CA  GLY   630     118.942 134.718  61.816  1.00                 C  
ATOM   4536  C   GLY   630     118.117 135.382  60.795  1.00                 C  
ATOM   4537  O   GLY   630     118.640 135.762  59.833  1.00                 O  
ATOM   4538  N   LYS   631     116.811 135.374  61.106  1.00                 N  
ATOM   4539  CA  LYS   631     115.944 135.963  60.074  1.00                 C  
ATOM   4540  C   LYS   631     115.448 137.582  60.328  1.00                 C  
ATOM   4541  O   LYS   631     116.041 138.350  61.231  1.00                 O  
ATOM   4542  CB  LYS   631     114.676 135.125  59.898  1.00                 C  
ATOM   4543  CD  LYS   631     113.625 132.960  59.185  1.00                 C  
ATOM   4544  CE  LYS   631     113.876 131.561  58.648  1.00                 C  
ATOM   4545  CG  LYS   631     114.927 133.722  59.370  1.00                 C  
ATOM   4546  NZ  LYS   631     112.610 130.792  58.488  1.00                 N  
ATOM   4547  N   THR   632     114.613 137.971  59.357  1.00                 N  
ATOM   4548  CA  THR   632     114.147 139.388  59.446  1.00                 C  
ATOM   4549  C   THR   632     112.659 139.311  60.016  1.00                 C  
ATOM   4550  O   THR   632     112.018 138.269  60.121  1.00                 O  
ATOM   4551  CB  THR   632     114.217 140.092  58.078  1.00                 C  
ATOM   4552  OG1 THR   632     113.327 139.446  57.159  1.00                 O  
ATOM   4553  CG2 THR   632     115.628 140.026  57.516  1.00                 C  
ATOM   4554  N   ILE   633     112.213 140.445  60.638  1.00                 N  
ATOM   4555  CA  ILE   633     110.838 140.605  61.315  1.00                 C  
ATOM   4556  C   ILE   633     109.749 140.190  60.331  1.00                 C  
ATOM   4557  O   ILE   633     109.169 139.032  60.432  1.00                 O  
ATOM   4558  CB  ILE   633     110.616 142.047  61.808  1.00                 C  
ATOM   4559  CD1 ILE   633     111.623 143.840  63.315  1.00                 C  
ATOM   4560  CG1 ILE   633     111.573 142.370  62.958  1.00                 C  
ATOM   4561  CG2 ILE   633     109.163 142.257  62.205  1.00                 C  
ATOM   4562  N   PHE   634     109.574 140.985  59.286  1.00                 N  
ATOM   4563  CA  PHE   634     108.527 140.737  58.319  1.00                 C  
ATOM   4564  C   PHE   634     108.542 139.333  57.812  1.00                 C  
ATOM   4565  O   PHE   634     107.471 138.735  57.649  1.00                 O  
ATOM   4566  CB  PHE   634     108.647 141.704  57.140  1.00                 C  
ATOM   4567  CG  PHE   634     109.776 141.381  56.203  1.00                 C  
ATOM   4568  CZ  PHE   634     111.870 140.787  54.474  1.00                 C  
ATOM   4569  CD1 PHE   634     109.583 140.526  55.132  1.00                 C  
ATOM   4570  CE1 PHE   634     110.622 140.229  54.271  1.00                 C  
ATOM   4571  CD2 PHE   634     111.031 141.932  56.393  1.00                 C  
ATOM   4572  CE2 PHE   634     112.070 141.635  55.532  1.00                 C  
ATOM   4573  N   ASP   635     109.729 138.800  57.530  1.00                 N  
ATOM   4574  CA  ASP   635     109.841 137.493  56.967  1.00                 C  
ATOM   4575  C   ASP   635     109.537 136.370  57.941  1.00                 C  
ATOM   4576  O   ASP   635     109.227 135.266  57.547  1.00                 O  
ATOM   4577  CB  ASP   635     111.244 137.273  56.398  1.00                 C  
ATOM   4578  CG  ASP   635     111.325 136.052  55.503  1.00                 C  
ATOM   4579  OD1 ASP   635     110.573 135.995  54.507  1.00                 O  
ATOM   4580  OD2 ASP   635     112.140 135.153  55.797  1.00                 O  
ATOM   4581  N   ASN   636     109.657 136.658  59.223  1.00                 N  
ATOM   4582  CA  ASN   636     109.388 135.693  60.278  1.00                 C  
ATOM   4583  C   ASN   636     107.960 135.218  60.175  1.00                 C  
ATOM   4584  O   ASN   636     107.646 134.055  60.399  1.00                 O  
ATOM   4585  CB  ASN   636     109.678 136.305  61.650  1.00                 C  
ATOM   4586  CG  ASN   636     109.555 135.296  62.775  1.00                 C  
ATOM   4587  OD1 ASN   636     110.303 134.319  62.830  1.00                 O  
ATOM   4588  ND2 ASN   636     108.609 135.530  63.678  1.00                 N  
ATOM   4589  N   VAL   637     107.092 136.138  59.804  1.00                 N  
ATOM   4590  CA  VAL   637     105.674 135.844  59.640  1.00                 C  
ATOM   4591  C   VAL   637     105.471 135.095  58.326  1.00                 C  
ATOM   4592  O   VAL   637     104.671 134.176  58.242  1.00                 O  
ATOM   4593  CB  VAL   637     104.823 137.127  59.679  1.00                 C  
ATOM   4594  CG1 VAL   637     103.373 136.815  59.345  1.00                 C  
ATOM   4595  CG2 VAL   637     104.928 137.794  61.042  1.00                 C  
ATOM   4596  N   SER   638     106.260 135.486  57.329  1.00                 N  
ATOM   4597  CA  SER   638     106.219 134.895  55.991  1.00                 C  
ATOM   4598  C   SER   638     106.409 133.380  56.025  1.00                 C  
ATOM   4599  O   SER   638     105.653 132.641  55.393  1.00                 O  
ATOM   4600  CB  SER   638     107.287 135.524  55.094  1.00                 C  
ATOM   4601  OG  SER   638     107.011 136.893  54.856  1.00                 O  
ATOM   4602  N   LYS   639     107.406 132.934  56.778  1.00                 N  
ATOM   4603  CA  LYS   639     107.685 131.505  56.893  1.00                 C  
ATOM   4604  C   LYS   639     106.568 130.824  57.681  1.00                 C  
ATOM   4605  O   LYS   639     106.185 129.693  57.379  1.00                 O  
ATOM   4606  CB  LYS   639     109.041 131.276  57.563  1.00                 C  
ATOM   4607  CD  LYS   639     109.668 129.184  56.326  1.00                 C  
ATOM   4608  CE  LYS   639     110.164 127.753  56.456  1.00                 C  
ATOM   4609  CG  LYS   639     109.432 129.813  57.690  1.00                 C  
ATOM   4610  NZ  LYS   639     110.345 127.106  55.127  1.00                 N  
ATOM   4611  N   SER   640     106.052 131.529  58.683  1.00                 N  
ATOM   4612  CA  SER   640     104.987 130.994  59.526  1.00                 C  
ATOM   4613  C   SER   640     103.708 130.750  58.730  1.00                 C  
ATOM   4614  O   SER   640     102.850 129.977  59.144  1.00                 O  
ATOM   4615  CB  SER   640     104.699 131.942  60.692  1.00                 C  
ATOM   4616  OG  SER   640     105.809 132.024  61.569  1.00                 O  
ATOM   4617  N   VAL   641     103.593 131.422  57.587  1.00                 N  
ATOM   4618  CA  VAL   641     102.433 131.283  56.712  1.00                 C  
ATOM   4619  C   VAL   641     102.521 129.974  55.942  1.00                 C  
ATOM   4620  O   VAL   641     101.537 129.240  55.818  1.00                 O  
ATOM   4621  CB  VAL   641     102.313 132.472  55.741  1.00                 C  
ATOM   4622  CG1 VAL   641     101.198 132.228  54.735  1.00                 C  
ATOM   4623  CG2 VAL   641     102.071 133.763  56.507  1.00                 C  
ATOM   4624  N   GLU   642     103.707 129.700  55.419  1.00                 N  
ATOM   4625  CA  GLU   642     103.947 128.494  54.641  1.00                 C  
ATOM   4626  C   GLU   642     103.856 127.227  55.489  1.00                 C  
ATOM   4627  O   GLU   642     103.281 126.226  55.054  1.00                 O  
ATOM   4628  CB  GLU   642     105.319 128.556  53.966  1.00                 C  
ATOM   4629  CD  GLU   642     106.807 129.665  52.253  1.00                 C  
ATOM   4630  CG  GLU   642     105.419 129.591  52.857  1.00                 C  
ATOM   4631  OE1 GLU   642     107.736 129.053  52.821  1.00                 O  
ATOM   4632  OE2 GLU   642     106.967 130.336  51.212  1.00                 O  
ATOM   4633  N   THR   643     104.415 127.281  56.699  1.00                 N  
ATOM   4634  CA  THR   643     104.413 126.139  57.609  1.00                 C  
ATOM   4635  C   THR   643     103.036 125.848  58.194  1.00                 C  
ATOM   4636  O   THR   643     102.620 124.687  58.285  1.00                 O  
ATOM   4637  CB  THR   643     105.401 126.343  58.772  1.00                 C  
ATOM   4638  OG1 THR   643     105.042 127.519  59.508  1.00                 O  
ATOM   4639  CG2 THR   643     106.818 126.512  58.245  1.00                 C  
ATOM   4640  N   SER   644     102.316 126.903  58.590  1.00                 N  
ATOM   4641  CA  SER   644     100.982 126.739  59.159  1.00                 C  
ATOM   4642  C   SER   644      99.972 126.319  58.087  1.00                 C  
ATOM   4643  O   SER   644     100.094 126.702  56.924  1.00                 O  
ATOM   4644  CB  SER   644     100.524 128.034  59.833  1.00                 C  
ATOM   4645  OG  SER   644     100.333 129.065  58.880  1.00                 O  
ATOM   4646  N   ARG   645      98.974 125.535  58.496  1.00                 N  
ATOM   4647  CA  ARG   645      97.916 125.068  57.600  1.00                 C  
ATOM   4648  C   ARG   645      96.961 126.225  57.335  1.00                 C  
ATOM   4649  O   ARG   645      96.518 126.432  56.203  1.00                 O  
ATOM   4650  CB  ARG   645      97.187 123.869  58.210  1.00                 C  
ATOM   4651  CD  ARG   645      97.161 121.401  58.665  1.00                 C  
ATOM   4652  NE  ARG   645      96.885 121.438  60.099  1.00                 N  
ATOM   4653  CG  ARG   645      98.001 122.585  58.216  1.00                 C  
ATOM   4654  CZ  ARG   645      95.708 121.762  60.625  1.00                 C  
ATOM   4655  NH1 ARG   645      95.550 121.769  61.942  1.00                 N  
ATOM   4656  NH2 ARG   645      94.692 122.077  59.833  1.00                 N  
ATOM   4657  N   HIS   646      96.628 126.960  58.390  1.00                 N  
ATOM   4658  CA  HIS   646      95.752 128.127  58.291  1.00                 C  
ATOM   4659  C   HIS   646      96.379 129.317  59.008  1.00                 C  
ATOM   4660  O   HIS   646      97.446 129.210  59.596  1.00                 O  
ATOM   4661  CB  HIS   646      94.373 127.813  58.874  1.00                 C  
ATOM   4662  CG  HIS   646      93.635 126.739  58.137  1.00                 C  
ATOM   4663  ND1 HIS   646      92.674 127.013  57.188  1.00                 N  
ATOM   4664  CE1 HIS   646      92.193 125.854  56.704  1.00                 C  
ATOM   4665  CD2 HIS   646      93.646 125.283  58.137  1.00                 C  
ATOM   4666  NE2 HIS   646      92.772 124.812  57.269  1.00                 N  
ATOM   4667  N   THR   647      95.718 130.468  58.937  1.00                 N  
ATOM   4668  CA  THR   647      96.202 131.677  59.597  1.00                 C  
ATOM   4669  C   THR   647      95.031 132.318  60.339  1.00                 C  
ATOM   4670  O   THR   647      94.150 132.920  59.730  1.00                 O  
ATOM   4671  CB  THR   647      96.820 132.662  58.588  1.00                 C  
ATOM   4672  OG1 THR   647      97.910 132.031  57.904  1.00                 O  
ATOM   4673  CG2 THR   647      97.345 133.898  59.302  1.00                 C  
ATOM   4674  N   ILE   648      95.040 132.192  61.669  1.00                 N  
ATOM   4675  CA  ILE   648      93.970 132.739  62.502  1.00                 C  
ATOM   4676  C   ILE   648      94.454 133.954  63.290  1.00                 C  
ATOM   4677  O   ILE   648      95.048 133.832  64.378  1.00                 O  
ATOM   4678  CB  ILE   648      93.409 131.679  63.468  1.00                 C  
ATOM   4679  CD1 ILE   648      92.488 129.303  63.561  1.00                 C  
ATOM   4680  CG1 ILE   648      92.872 130.477  62.687  1.00                 C  
ATOM   4681  CG2 ILE   648      92.346 132.289  64.369  1.00                 C  
ATOM   4682  N   ILE   649      94.209 135.129  62.721  1.00                 N  
ATOM   4683  CA  ILE   649      94.613 136.391  63.347  1.00                 C  
ATOM   4684  C   ILE   649      93.498 136.868  64.270  1.00                 C  
ATOM   4685  O   ILE   649      92.339 136.447  64.137  1.00                 O  
ATOM   4686  CB  ILE   649      94.951 137.461  62.293  1.00                 C  
ATOM   4687  CD1 ILE   649      93.899 138.986  60.542  1.00                 C  
ATOM   4688  CG1 ILE   649      93.716 137.792  61.453  1.00                 C  
ATOM   4689  CG2 ILE   649      96.119 137.008  61.429  1.00                 C  
ATOM   4690  N   LEU   650      93.854 137.755  65.192  1.00                 N  
ATOM   4691  CA  LEU   650      92.888 138.294  66.135  1.00                 C  
ATOM   4692  C   LEU   650      92.857 139.805  66.011  1.00                 C  
ATOM   4693  O   LEU   650      93.510 140.513  66.781  1.00                 O  
ATOM   4694  CB  LEU   650      93.236 137.866  67.562  1.00                 C  
ATOM   4695  CG  LEU   650      93.262 136.360  67.831  1.00                 C  
ATOM   4696  CD1 LEU   650      93.760 136.074  69.240  1.00                 C  
ATOM   4697  CD2 LEU   650      91.883 135.753  67.625  1.00                 C  
ATOM   4698  N   LEU   651      92.075 140.276  65.051  1.00                 N  
ATOM   4699  CA  LEU   651      91.936 141.702  64.816  1.00                 C  
ATOM   4700  C   LEU   651      91.381 142.428  66.034  1.00                 C  
ATOM   4701  O   LEU   651      90.440 141.967  66.676  1.00                 O  
ATOM   4702  CB  LEU   651      91.033 141.960  63.608  1.00                 C  
ATOM   4703  CG  LEU   651      91.014 143.393  63.070  1.00                 C  
ATOM   4704  CD1 LEU   651      90.409 143.435  61.675  1.00                 C  
ATOM   4705  CD2 LEU   651      90.246 144.310  64.009  1.00                 C  
ATOM   4706  N   SER   652      92.007 143.555  66.360  1.00                 N  
ATOM   4707  CA  SER   652      91.590 144.356  67.504  1.00                 C  
ATOM   4708  C   SER   652      91.967 145.828  67.316  1.00                 C  
ATOM   4709  O   SER   652      92.592 146.205  66.328  1.00                 O  
ATOM   4710  CB  SER   652      92.214 143.816  68.792  1.00                 C  
ATOM   4711  OG  SER   652      93.617 144.011  68.801  1.00                 O  
ATOM   4712  N   ASN   653      91.581 146.652  68.283  1.00                 N  
ATOM   4713  CA  ASN   653      91.868 148.076  68.241  1.00                 C  
ATOM   4714  C   ASN   653      93.366 148.317  68.419  1.00                 C  
ATOM   4715  O   ASN   653      93.833 149.448  68.285  1.00                 O  
ATOM   4716  CB  ASN   653      91.059 148.817  69.308  1.00                 C  
ATOM   4717  CG  ASN   653      91.444 148.412  70.717  1.00                 C  
ATOM   4718  OD1 ASN   653      91.403 147.232  71.066  1.00                 O  
ATOM   4719  ND2 ASN   653      91.819 149.391  71.532  1.00                 N  
ATOM   4720  N   HIS   654      94.114 147.257  68.720  1.00                 N  
ATOM   4721  CA  HIS   654      95.551 147.358  68.901  1.00                 C  
ATOM   4722  C   HIS   654      96.280 146.602  67.790  1.00                 C  
ATOM   4723  O   HIS   654      97.389 146.967  67.414  1.00                 O  
ATOM   4724  CB  HIS   654      95.957 146.818  70.273  1.00                 C  
ATOM   4725  CG  HIS   654      95.386 147.591  71.421  1.00                 C  
ATOM   4726  ND1 HIS   654      95.836 148.845  71.771  1.00                 N  
ATOM   4727  CE1 HIS   654      95.135 149.282  72.833  1.00                 C  
ATOM   4728  CD2 HIS   654      94.343 147.362  72.411  1.00                 C  
ATOM   4729  NE2 HIS   654      94.238 148.396  73.222  1.00                 N  
ATOM   4730  N   PHE   655      95.657 145.539  67.284  1.00                 N  
ATOM   4731  CA  PHE   655      96.222 144.729  66.211  1.00                 C  
ATOM   4732  C   PHE   655      96.394 145.556  64.934  1.00                 C  
ATOM   4733  O   PHE   655      97.185 145.190  64.062  1.00                 O  
ATOM   4734  CB  PHE   655      95.337 143.511  65.936  1.00                 C  
ATOM   4735  CG  PHE   655      95.878 142.597  64.875  1.00                 C  
ATOM   4736  CZ  PHE   655      96.875 140.908  62.905  1.00                 C  
ATOM   4737  CD1 PHE   655      96.632 141.487  65.215  1.00                 C  
ATOM   4738  CE1 PHE   655      97.130 140.646  64.238  1.00                 C  
ATOM   4739  CD2 PHE   655      95.632 142.845  63.536  1.00                 C  
ATOM   4740  CE2 PHE   655      96.130 142.004  62.559  1.00                 C  
ATOM   4741  N   LEU   656      95.653 146.658  64.825  1.00                 N  
ATOM   4742  CA  LEU   656      95.734 147.524  63.658  1.00                 C  
ATOM   4743  C   LEU   656      96.847 148.542  63.819  1.00                 C  
ATOM   4744  O   LEU   656      97.431 148.989  62.836  1.00                 O  
ATOM   4745  CB  LEU   656      94.398 148.232  63.423  1.00                 C  
ATOM   4746  CG  LEU   656      94.326 149.154  62.204  1.00                 C  
ATOM   4747  CD1 LEU   656      94.594 148.377  60.925  1.00                 C  
ATOM   4748  CD2 LEU   656      92.971 149.842  62.130  1.00                 C  
ATOM   4749  N   LYS   657      97.147 148.887  65.069  1.00                 N  
ATOM   4750  CA  LYS   657      98.188 149.864  65.374  1.00                 C  
ATOM   4751  C   LYS   657      99.595 149.463  64.950  1.00                 C  
ATOM   4752  O   LYS   657     100.353 150.302  64.469  1.00                 O  
ATOM   4753  CB  LYS   657      98.217 150.165  66.874  1.00                 C  
ATOM   4754  CD  LYS   657      97.106 151.209  68.867  1.00                 C  
ATOM   4755  CE  LYS   657      95.904 151.995  69.366  1.00                 C  
ATOM   4756  CG  LYS   657      97.022 150.963  67.370  1.00                 C  
ATOM   4757  NZ  LYS   657      95.951 152.206  70.839  1.00                 N  
ATOM   4758  N   SER   658      99.947 148.193  65.141  1.00                 N  
ATOM   4759  CA  SER   658     101.280 147.734  64.777  1.00                 C  
ATOM   4760  C   SER   658     101.344 146.278  64.351  1.00                 C  
ATOM   4761  O   SER   658     102.431 145.765  64.072  1.00                 O  
ATOM   4762  CB  SER   658     102.253 147.939  65.940  1.00                 C  
ATOM   4763  OG  SER   658     101.857 147.189  67.075  1.00                 O  
ATOM   4764  N   GLN   659     100.194 145.616  64.296  1.00                 N  
ATOM   4765  CA  GLN   659     100.161 144.223  63.880  1.00                 C  
ATOM   4766  C   GLN   659      99.786 144.074  62.423  1.00                 C  
ATOM   4767  O   GLN   659     100.141 143.088  61.778  1.00                 O  
ATOM   4768  CB  GLN   659      99.181 143.429  64.745  1.00                 C  
ATOM   4769  CD  GLN   659     100.876 142.768  66.497  1.00                 C  
ATOM   4770  CG  GLN   659      99.531 143.411  66.224  1.00                 C  
ATOM   4771  OE1 GLN   659     101.269 141.818  65.820  1.00                 O  
ATOM   4772  NE2 GLN   659     101.587 143.285  67.492  1.00                 N  
ATOM   4773  N   TYR   660      99.077 145.065  61.895  1.00                 N  
ATOM   4774  CA  TYR   660      98.635 145.052  60.505  1.00                 C  
ATOM   4775  C   TYR   660      99.578 145.870  59.624  1.00                 C  
ATOM   4776  O   TYR   660      99.534 145.778  58.395  1.00                 O  
ATOM   4777  CB  TYR   660      97.207 145.591  60.392  1.00                 C  
ATOM   4778  CG  TYR   660      96.175 144.745  61.103  1.00                 C  
ATOM   4779  OH  TYR   660      93.333 142.431  63.067  1.00                 O  
ATOM   4780  CZ  TYR   660      94.274 143.195  62.416  1.00                 C  
ATOM   4781  CD1 TYR   660      95.397 145.279  62.122  1.00                 C  
ATOM   4782  CE1 TYR   660      94.452 144.513  62.777  1.00                 C  
ATOM   4783  CD2 TYR   660      95.982 143.414  60.752  1.00                 C  
ATOM   4784  CE2 TYR   660      95.041 142.634  61.396  1.00                 C  
ATOM   4785  N   CYS   661     100.429 146.656  60.264  1.00                 N  
ATOM   4786  CA  CYS   661     101.377 147.501  59.540  1.00                 C  
ATOM   4787  C   CYS   661     102.395 146.676  58.764  1.00                 C  
ATOM   4788  O   CYS   661     103.020 147.163  57.817  1.00                 O  
ATOM   4789  CB  CYS   661     102.104 148.440  60.505  1.00                 C  
ATOM   4790  SG  CYS   661     101.045 149.691  61.269  1.00                 S  
ATOM   4791  N   LEU   662     102.558 145.420  59.163  1.00                 N  
ATOM   4792  CA  LEU   662     103.506 144.524  58.518  1.00                 C  
ATOM   4793  C   LEU   662     102.831 143.571  57.535  1.00                 C  
ATOM   4794  O   LEU   662     103.454 143.107  56.579  1.00                 O  
ATOM   4795  CB  LEU   662     104.274 143.713  59.564  1.00                 C  
ATOM   4796  CG  LEU   662     105.144 144.513  60.536  1.00                 C  
ATOM   4797  CD1 LEU   662     105.775 143.595  61.572  1.00                 C  
ATOM   4798  CD2 LEU   662     106.221 145.282  59.786  1.00                 C  
ATOM   4799  N   TYR   663     101.552 143.292  57.774  1.00                 N  
ATOM   4800  CA  TYR   663     100.786 142.385  56.927  1.00                 C  
ATOM   4801  C   TYR   663     100.360 143.035  55.608  1.00                 C  
ATOM   4802  O   TYR   663     100.658 142.523  54.535  1.00                 O  
ATOM   4803  CB  TYR   663      99.546 141.880  57.667  1.00                 C  
ATOM   4804  CG  TYR   663      98.688 140.938  56.853  1.00                 C  
ATOM   4805  OH  TYR   663      96.339 138.335  54.616  1.00                 O  
ATOM   4806  CZ  TYR   663      97.115 139.198  55.356  1.00                 C  
ATOM   4807  CD1 TYR   663      99.048 139.606  56.694  1.00                 C  
ATOM   4808  CE1 TYR   663      98.270 138.738  55.951  1.00                 C  
ATOM   4809  CD2 TYR   663      97.521 141.384  56.246  1.00                 C  
ATOM   4810  CE2 TYR   663      96.730 140.530  55.500  1.00                 C  
ATOM   4811  N   GLU   664      99.656 144.160  55.709  1.00                 N  
ATOM   4812  CA  GLU   664      99.169 144.898  54.544  1.00                 C  
ATOM   4813  C   GLU   664     100.261 145.193  53.526  1.00                 C  
ATOM   4814  O   GLU   664     100.026 145.149  52.316  1.00                 O  
ATOM   4815  CB  GLU   664      98.521 146.215  54.976  1.00                 C  
ATOM   4816  CD  GLU   664      96.623 147.366  56.181  1.00                 C  
ATOM   4817  CG  GLU   664      97.198 146.046  55.705  1.00                 C  
ATOM   4818  OE1 GLU   664      97.337 148.387  56.104  1.00                 O  
ATOM   4819  OE2 GLU   664      95.458 147.378  56.632  1.00                 O  
ATOM   4820  N   PHE   665     101.459 145.496  54.019  1.00                 N  
ATOM   4821  CA  PHE   665     102.594 145.806  53.164  1.00                 C  
ATOM   4822  C   PHE   665     102.988 144.578  52.334  1.00                 C  
ATOM   4823  O   PHE   665     103.372 144.698  51.166  1.00                 O  
ATOM   4824  CB  PHE   665     103.780 146.289  54.002  1.00                 C  
ATOM   4825  CG  PHE   665     104.992 146.644  53.189  1.00                 C  
ATOM   4826  CZ  PHE   665     107.237 147.296  51.685  1.00                 C  
ATOM   4827  CD1 PHE   665     105.063 147.853  52.518  1.00                 C  
ATOM   4828  CE1 PHE   665     106.178 148.180  51.770  1.00                 C  
ATOM   4829  CD2 PHE   665     106.060 145.770  53.094  1.00                 C  
ATOM   4830  CE2 PHE   665     107.175 146.097  52.346  1.00                 C  
ATOM   4831  N   GLN   666     102.890 143.406  52.947  1.00                 N  
ATOM   4832  CA  GLN   666     103.246 142.157  52.283  1.00                 C  
ATOM   4833  C   GLN   666     102.253 141.794  51.173  1.00                 C  
ATOM   4834  O   GLN   666     102.653 141.351  50.095  1.00                 O  
ATOM   4835  CB  GLN   666     103.323 141.014  53.297  1.00                 C  
ATOM   4836  CD  GLN   666     104.487 140.017  55.305  1.00                 C  
ATOM   4837  CG  GLN   666     104.489 141.121  54.266  1.00                 C  
ATOM   4838  OE1 GLN   666     103.439 139.459  55.629  1.00                 O  
ATOM   4839  NE2 GLN   666     105.665 139.698  55.830  1.00                 N  
ATOM   4840  N   GLU   667     100.964 141.988  51.442  1.00                 N  
ATOM   4841  CA  GLU   667      99.925 141.686  50.464  1.00                 C  
ATOM   4842  C   GLU   667     100.068 142.527  49.192  1.00                 C  
ATOM   4843  O   GLU   667      99.679 142.090  48.109  1.00                 O  
ATOM   4844  CB  GLU   667      98.538 141.907  51.070  1.00                 C  
ATOM   4845  CD  GLU   667      98.061 139.486  51.608  1.00                 C  
ATOM   4846  CG  GLU   667      98.162 140.900  52.145  1.00                 C  
ATOM   4847  OE1 GLU   667      97.367 139.285  50.589  1.00                 O  
ATOM   4848  OE2 GLU   667      98.677 138.578  52.206  1.00                 O  
ATOM   4849  N   ALA   668     100.629 143.730  49.320  1.00                 N  
ATOM   4850  CA  ALA   668     100.817 144.642  48.193  1.00                 C  
ATOM   4851  C   ALA   668     101.756 144.079  47.139  1.00                 C  
ATOM   4852  O   ALA   668     101.406 143.987  45.953  1.00                 O  
ATOM   4853  CB  ALA   668     101.349 145.982  48.678  1.00                 C  
ATOM   4854  N   PHE   669     102.951 143.691  47.575  1.00                 N  
ATOM   4855  CA  PHE   669     103.951 143.123  46.661  1.00                 C  
ATOM   4856  C   PHE   669     103.595 141.714  46.222  1.00                 C  
ATOM   4857  O   PHE   669     103.357 141.462  45.032  1.00                 O  
ATOM   4858  CB  PHE   669     105.334 143.118  47.316  1.00                 C  
ATOM   4859  CG  PHE   669     106.412 142.531  46.450  1.00                 C  
ATOM   4860  CZ  PHE   669     108.407 141.439  44.853  1.00                 C  
ATOM   4861  CD1 PHE   669     106.978 143.271  45.427  1.00                 C  
ATOM   4862  CE1 PHE   669     107.970 142.731  44.631  1.00                 C  
ATOM   4863  CD2 PHE   669     106.860 141.239  46.660  1.00                 C  
ATOM   4864  CE2 PHE   669     107.852 140.699  45.863  1.00                 C  
ATOM   4865  N   ARG   670     103.584 140.798  47.185  1.00                 N  
ATOM   4866  CA  ARG   670     103.256 139.413  46.897  1.00                 C  
ATOM   4867  C   ARG   670     101.950 138.968  47.520  1.00                 C  
ATOM   4868  O   ARG   670     101.712 139.161  48.719  1.00                 O  
ATOM   4869  CB  ARG   670     104.376 138.487  47.375  1.00                 C  
ATOM   4870  CD  ARG   670     105.313 136.162  47.514  1.00                 C  
ATOM   4871  NE  ARG   670     105.083 134.741  47.264  1.00                 N  
ATOM   4872  CG  ARG   670     104.128 137.014  47.090  1.00                 C  
ATOM   4873  CZ  ARG   670     105.948 133.780  47.567  1.00                 C  
ATOM   4874  NH1 ARG   670     105.654 132.514  47.302  1.00                 N  
ATOM   4875  NH2 ARG   670     107.107 134.086  48.135  1.00                 N  
ATOM   4876  N   GLN   671     101.100 138.365  46.702  1.00                 N  
ATOM   4877  CA  GLN   671      99.797 137.884  47.152  1.00                 C  
ATOM   4878  C   GLN   671      99.860 136.422  47.599  1.00                 C  
ATOM   4879  O   GLN   671     100.636 135.619  47.076  1.00                 O  
ATOM   4880  CB  GLN   671      98.755 138.043  46.043  1.00                 C  
ATOM   4881  CD  GLN   671      97.445 139.604  44.550  1.00                 C  
ATOM   4882  CG  GLN   671      98.475 139.486  45.657  1.00                 C  
ATOM   4883  OE1 GLN   671      97.422 138.795  43.622  1.00                 O  
ATOM   4884  NE2 GLN   671      96.589 140.614  44.645  1.00                 N  
ATOM   4885  N   SER   672      99.043 136.102  48.596  1.00                 N  
ATOM   4886  CA  SER   672      98.965 134.760  49.143  1.00                 C  
ATOM   4887  C   SER   672      97.557 134.439  49.618  1.00                 C  
ATOM   4888  O   SER   672      97.061 133.376  49.288  1.00                 O  
ATOM   4889  CB  SER   672      99.957 134.593  50.296  1.00                 C  
ATOM   4890  OG  SER   672      99.890 133.287  50.841  1.00                 O  
ATOM   4891  N   ILE   673      96.938 135.335  50.360  1.00                 N  
ATOM   4892  CA  ILE   673      95.604 135.141  50.907  1.00                 C  
ATOM   4893  C   ILE   673      94.561 135.921  50.099  1.00                 C  
ATOM   4894  O   ILE   673      94.588 137.135  50.018  1.00                 O  
ATOM   4895  CB  ILE   673      95.536 135.554  52.389  1.00                 C  
ATOM   4896  CD1 ILE   673      96.677 135.205  54.642  1.00                 C  
ATOM   4897  CG1 ILE   673      96.502 134.710  53.223  1.00                 C  
ATOM   4898  CG2 ILE   673      94.108 135.457  52.904  1.00                 C  
ATOM   4899  N   MET   674      93.646 135.161  49.510  1.00                 N  
ATOM   4900  CA  MET   674      92.652 135.798  48.696  1.00                 C  
ATOM   4901  C   MET   674      91.514 136.379  49.551  1.00                 C  
ATOM   4902  O   MET   674      91.742 136.723  50.680  1.00                 O  
ATOM   4903  CB  MET   674      92.084 134.812  47.674  1.00                 C  
ATOM   4904  SD  MET   674      93.855 135.519  45.664  1.00                 S  
ATOM   4905  CE  MET   674      95.142 134.579  44.847  1.00                 C  
ATOM   4906  CG  MET   674      93.119 134.250  46.712  1.00                 C  
ATOM   4907  N   GLU   675      90.329 136.517  48.957  1.00                 N  
ATOM   4908  CA  GLU   675      89.165 137.018  49.678  1.00                 C  
ATOM   4909  C   GLU   675      88.268 136.015  50.333  1.00                 C  
ATOM   4910  O   GLU   675      88.121 136.005  51.550  1.00                 O  
ATOM   4911  CB  GLU   675      88.278 137.851  48.751  1.00                 C  
ATOM   4912  CD  GLU   675      88.017 139.941  47.357  1.00                 C  
ATOM   4913  CG  GLU   675      88.897 139.172  48.321  1.00                 C  
ATOM   4914  OE1 GLU   675      87.008 139.372  46.889  1.00                 O  
ATOM   4915  OE2 GLU   675      88.335 141.114  47.068  1.00                 O  
ATOM   4916  N   LYS   676      87.620 135.200  49.496  1.00                 N  
ATOM   4917  CA  LYS   676      86.691 134.205  49.930  1.00                 C  
ATOM   4918  C   LYS   676      87.303 132.813  50.165  1.00                 C  
ATOM   4919  O   LYS   676      86.663 131.788  49.905  1.00                 O  
ATOM   4920  CB  LYS   676      85.551 134.059  48.920  1.00                 C  
ATOM   4921  CD  LYS   676      83.539 135.064  47.806  1.00                 C  
ATOM   4922  CE  LYS   676      82.644 136.288  47.699  1.00                 C  
ATOM   4923  CG  LYS   676      84.662 135.287  48.806  1.00                 C  
ATOM   4924  NZ  LYS   676      81.551 136.092  46.708  1.00                 N  
ATOM   4925  N   LYS   677      88.522 132.775  50.699  1.00                 N  
ATOM   4926  CA  LYS   677      89.186 131.502  50.975  1.00                 C  
ATOM   4927  C   LYS   677      89.178 131.161  52.440  1.00                 C  
ATOM   4928  O   LYS   677      89.272 132.038  53.290  1.00                 O  
ATOM   4929  CB  LYS   677      90.629 131.529  50.466  1.00                 C  
ATOM   4930  CD  LYS   677      90.081 130.785  48.132  1.00                 C  
ATOM   4931  CE  LYS   677      90.284 131.055  46.650  1.00                 C  
ATOM   4932  CG  LYS   677      90.758 131.845  48.985  1.00                 C  
ATOM   4933  NZ  LYS   677      89.552 130.074  45.802  1.00                 N  
ATOM   4934  N   ARG   678      89.116 129.867  52.726  1.00                 N  
ATOM   4935  CA  ARG   678      89.097 129.381  54.101  1.00                 C  
ATOM   4936  C   ARG   678      90.510 129.366  54.670  1.00                 C  
ATOM   4937  O   ARG   678      90.711 129.039  55.842  1.00                 O
[truncated: 36,536 more chars]
