# Supplementary material for: Comparative Single-Cell Transcriptomics Reveals Novel Genes Involved in Bivalve Embryonic Shell Formation and Questions Ontogenetic Homology of Molluscan Shell Types
Source: Front Cell Dev Biol. 2022 Jun 9;10:883755. doi: 10.3389/fcell.2022.883755 (PMC9261976; doi:10.3389/fcell.2022.883755)
Supplement: Supplementary file 1 [file DataSheet1.ZIP › Supplementary_File1/s_f_3/066de7f813f57269.final.pdb]

ATOM      1  N   ILE   101      -8.637  13.091  -7.538  1.00                 N  
ATOM      2  CA  ILE   101      -7.723  13.971  -8.257  1.00                 C  
ATOM      3  C   ILE   101      -6.325  13.916  -7.657  1.00                 C  
ATOM      4  O   ILE   101      -5.327  13.872  -8.387  1.00                 O  
ATOM      5  CB  ILE   101      -8.231  15.425  -8.268  1.00                 C  
ATOM      6  CD1 ILE   101     -10.220  16.860  -8.963  1.00                 C  
ATOM      7  CG1 ILE   101      -9.496  15.541  -9.121  1.00                 C  
ATOM      8  CG2 ILE   101      -7.137  16.368  -8.745  1.00                 C  
ATOM      9  N   ARG   102      -6.232  13.915  -6.325  1.00                 N  
ATOM     10  CA  ARG   102      -4.943  13.707  -5.673  1.00                 C  
ATOM     11  C   ARG   102      -4.325  12.379  -6.097  1.00                 C  
ATOM     12  O   ARG   102      -3.125  12.306  -6.388  1.00                 O  
ATOM     13  CB  ARG   102      -5.098  13.754  -4.152  1.00                 C  
ATOM     14  CD  ARG   102      -5.224  15.178  -2.088  1.00                 C  
ATOM     15  NE  ARG   102      -6.186  14.307  -1.417  1.00                 N  
ATOM     16  CG  ARG   102      -5.382  15.142  -3.600  1.00                 C  
ATOM     17  CZ  ARG   102      -7.408  14.682  -1.055  1.00                 C  
ATOM     18  NH1 ARG   102      -8.214  13.821  -0.449  1.00                 N  
ATOM     19  NH2 ARG   102      -7.822  15.918  -1.299  1.00                 N  
ATOM     20  N   GLN   103      -5.135  11.319  -6.146  1.00                 N  
ATOM     21  CA  GLN   103      -4.622   9.998  -6.492  1.00                 C  
ATOM     22  C   GLN   103      -4.241   9.899  -7.964  1.00                 C  
ATOM     23  O   GLN   103      -3.379   9.088  -8.324  1.00                 O  
ATOM     24  CB  GLN   103      -5.652   8.918  -6.156  1.00                 C  
ATOM     25  CD  GLN   103      -6.939   7.675  -4.373  1.00                 C  
ATOM     26  CG  GLN   103      -5.881   8.720  -4.666  1.00                 C  
ATOM     27  OE1 GLN   103      -7.826   7.429  -5.190  1.00                 O  
ATOM     28  NE2 GLN   103      -6.847   7.054  -3.203  1.00                 N  
ATOM     29  N   HIS   104      -4.869  10.697  -8.825  1.00                 N  
ATOM     30  CA  HIS   104      -4.731  10.568 -10.275  1.00                 C  
ATOM     31  C   HIS   104      -4.316  11.909 -10.865  1.00                 C  
ATOM     32  O   HIS   104      -5.081  12.548 -11.597  1.00                 O  
ATOM     33  CB  HIS   104      -6.040  10.077 -10.896  1.00                 C  
ATOM     34  CG  HIS   104      -6.493   8.747 -10.380  1.00                 C  
ATOM     35  ND1 HIS   104      -5.897   7.562 -10.753  1.00                 N  
ATOM     36  CE1 HIS   104      -6.518   6.545 -10.129  1.00                 C  
ATOM     37  CD2 HIS   104      -7.529   8.286  -9.467  1.00                 C  
ATOM     38  NE2 HIS   104      -7.498   6.972  -9.356  1.00                 N  
ATOM     39  N   PRO   105      -3.093  12.362 -10.575  1.00                 N  
ATOM     40  CA  PRO   105      -2.651  13.666 -11.092  1.00                 C  
ATOM     41  C   PRO   105      -2.484  13.700 -12.600  1.00                 C  
ATOM     42  O   PRO   105      -2.332  14.793 -13.160  1.00                 O  
ATOM     43  CB  PRO   105      -1.306  13.901 -10.402  1.00                 C  
ATOM     44  CD  PRO   105      -1.995  11.693  -9.788  1.00                 C  
ATOM     45  CG  PRO   105      -0.791  12.532 -10.111  1.00                 C  
ATOM     46  N   GLN   106      -2.503  12.550 -13.275  1.00                 N  
ATOM     47  CA  GLN   106      -2.428  12.532 -14.731  1.00                 C  
ATOM     48  C   GLN   106      -3.695  13.061 -15.387  1.00                 C  
ATOM     49  O   GLN   106      -3.688  13.302 -16.599  1.00                 O  
ATOM     50  CB  GLN   106      -2.151  11.114 -15.236  1.00                 C  
ATOM     51  CD  GLN   106      -0.863  11.745 -17.315  1.00                 C  
ATOM     52  CG  GLN   106      -2.056  11.002 -16.749  1.00                 C  
ATOM     53  OE1 GLN   106       0.275  11.517 -16.903  1.00                 O  
ATOM     54  NE2 GLN   106      -1.119  12.639 -18.263  1.00                 N  
ATOM     55  N   PHE   107      -3.831  14.352 -15.663  1.00                 N  
ATOM     56  CA  PHE   107      -2.903  15.406 -15.306  1.00                 C  
ATOM     57  C   PHE   107      -3.064  15.863 -13.845  1.00                 C  
ATOM     58  O   PHE   107      -3.544  15.131 -12.974  1.00                 O  
ATOM     59  CB  PHE   107      -3.076  16.609 -16.235  1.00                 C  
ATOM     60  CG  PHE   107      -2.674  16.340 -17.657  1.00                 C  
ATOM     61  CZ  PHE   107      -1.924  15.845 -20.287  1.00                 C  
ATOM     62  CD1 PHE   107      -3.579  15.807 -18.558  1.00                 C  
ATOM     63  CE1 PHE   107      -3.209  15.560 -19.866  1.00                 C  
ATOM     64  CD2 PHE   107      -1.391  16.620 -18.093  1.00                 C  
ATOM     65  CE2 PHE   107      -1.021  16.373 -19.402  1.00                 C  
ATOM     66  N   PRO   108      -2.653  17.089 -13.586  1.00                 N  
ATOM     67  CA  PRO   108      -2.809  17.647 -12.238  1.00                 C  
ATOM     68  C   PRO   108      -3.872  18.727 -12.215  1.00                 C  
ATOM     69  O   PRO   108      -5.013  18.502 -11.800  1.00                 O  
ATOM     70  CB  PRO   108      -1.426  18.213 -11.909  1.00                 C  
ATOM     71  CD  PRO   108      -1.337  17.493 -14.190  1.00                 C  
ATOM     72  CG  PRO   108      -0.831  18.540 -13.238  1.00                 C  
ATOM     73  N   PRO   109      -3.519  19.922 -12.661  1.00                 N  
ATOM     74  CA  PRO   109      -4.455  21.061 -12.607  1.00                 C  
ATOM     75  C   PRO   109      -3.862  22.203 -13.437  1.00                 C  
ATOM     76  O   PRO   109      -2.680  22.222 -13.790  1.00                 O  
ATOM     77  CB  PRO   109      -4.545  21.396 -11.117  1.00                 C  
ATOM     78  CD  PRO   109      -3.135  19.468 -11.269  1.00                 C  
ATOM     79  CG  PRO   109      -4.193  20.121 -10.426  1.00                 C  
ATOM     80  N   LEU   110      -4.711  23.170 -13.747  1.00                 N  
ATOM     81  CA  LEU   110      -4.315  24.362 -14.477  1.00                 C  
ATOM     82  C   LEU   110      -5.418  25.422 -14.483  1.00                 C  
ATOM     83  O   LEU   110      -6.436  25.329 -13.791  1.00                 O  
ATOM     84  CB  LEU   110      -3.935  24.008 -15.916  1.00                 C  
ATOM     85  CG  LEU   110      -3.500  25.171 -16.809  1.00                 C  
ATOM     86  CD1 LEU   110      -2.222  25.805 -16.280  1.00                 C  
ATOM     87  CD2 LEU   110      -3.305  24.705 -18.243  1.00                 C  
ATOM     88  N   GLY   111      -5.191  26.444 -15.289  1.00                 N  
ATOM     89  CA  GLY   111      -6.275  27.394 -15.564  1.00                 C  
ATOM     90  C   GLY   111      -7.289  26.693 -16.449  1.00                 C  
ATOM     91  O   GLY   111      -7.353  25.461 -16.485  1.00                 O  
ATOM     92  N   ILE   112      -8.204  27.483 -17.186  1.00                 N  
ATOM     93  CA  ILE   112      -9.009  26.750 -18.162  1.00                 C  
ATOM     94  C   ILE   112      -9.444  25.420 -17.557  1.00                 C  
ATOM     95  O   ILE   112      -8.643  24.470 -17.504  1.00                 O  
ATOM     96  CB  ILE   112      -8.239  26.529 -19.477  1.00                 C  
ATOM     97  CD1 ILE   112      -8.932  28.805 -20.391  1.00                 C  
ATOM     98  CG1 ILE   112      -7.789  27.869 -20.064  1.00                 C  
ATOM     99  CG2 ILE   112      -9.082  25.733 -20.461  1.00                 C  
ATOM    100  N   PRO   113     -10.683  25.303 -17.088  1.00                 N  
ATOM    101  CA  PRO   113     -11.136  24.019 -16.546  1.00                 C  
ATOM    102  C   PRO   113     -11.318  22.992 -17.652  1.00                 C  
ATOM    103  O   PRO   113     -11.537  23.324 -18.819  1.00                 O  
ATOM    104  CB  PRO   113     -12.465  24.353 -15.865  1.00                 C  
ATOM    105  CD  PRO   113     -11.610  26.427 -16.700  1.00                 C  
ATOM    106  CG  PRO   113     -12.373  25.810 -15.561  1.00                 C  
ATOM    107  N   LYS   114     -10.378  22.952 -18.592  1.00                 N  
ATOM    108  CA  LYS   114     -10.478  22.023 -19.704  1.00                 C  
ATOM    109  C   LYS   114      -9.580  20.799 -19.654  1.00                 C  
ATOM    110  O   LYS   114      -9.095  20.380 -18.599  1.00                 O  
ATOM    111  CB  LYS   114     -10.188  22.736 -21.026  1.00                 C  
ATOM    112  CD  LYS   114     -10.867  24.459 -22.721  1.00                 C  
ATOM    113  CE  LYS   114     -11.904  25.503 -23.102  1.00                 C  
ATOM    114  CG  LYS   114     -11.198  23.815 -21.384  1.00                 C  
ATOM    115  NZ  LYS   114     -11.894  26.662 -22.168  1.00                 N  
ATOM    116  N   ASN   115      -9.350  20.208 -20.825  1.00                 N  
ATOM    117  CA  ASN   115      -8.524  19.009 -20.987  1.00                 C  
ATOM    118  C   ASN   115      -7.065  19.187 -20.569  1.00                 C  
ATOM    119  O   ASN   115      -6.297  18.227 -20.468  1.00                 O  
ATOM    120  CB  ASN   115      -8.566  18.521 -22.437  1.00                 C  
ATOM    121  CG  ASN   115      -9.896  17.892 -22.801  1.00                 C  
ATOM    122  OD1 ASN   115     -10.655  17.472 -21.927  1.00                 O  
ATOM    123  ND2 ASN   115     -10.183  17.825 -24.096  1.00                 N  
ATOM    124  N   THR   116      -6.667  20.429 -20.320  1.00                 N  
ATOM    125  CA  THR   116      -5.303  20.709 -19.897  1.00                 C  
ATOM    126  C   THR   116      -5.151  20.366 -18.418  1.00                 C  
ATOM    127  O   THR   116      -4.053  20.106 -17.919  1.00                 O  
ATOM    128  CB  THR   116      -4.926  22.181 -20.146  1.00                 C  
ATOM    129  OG1 THR   116      -5.789  23.034 -19.384  1.00                 O  
ATOM    130  CG2 THR   116      -5.077  22.528 -21.620  1.00                 C  
ATOM    131  N   VAL   117      -6.268  20.363 -17.696  1.00                 N  
ATOM    132  CA  VAL   117      -6.226  20.071 -16.276  1.00                 C  
ATOM    133  C   VAL   117      -7.016  18.861 -15.811  1.00                 C  
ATOM    134  O   VAL   117      -6.763  17.721 -16.207  1.00                 O  
ATOM    135  CB  VAL   117      -6.714  21.268 -15.439  1.00                 C  
ATOM    136  CG1 VAL   117      -5.816  22.475 -15.662  1.00                 C  
ATOM    137  CG2 VAL   117      -8.158  21.603 -15.780  1.00                 C  
ATOM    138  N   THR   118      -8.000  19.108 -14.949  1.00                 N  
ATOM    139  CA  THR   118      -8.834  18.054 -14.378  1.00                 C  
ATOM    140  C   THR   118      -9.804  17.402 -15.358  1.00                 C  
ATOM    141  O   THR   118     -10.674  16.614 -14.976  1.00                 O  
ATOM    142  CB  THR   118      -9.664  18.573 -13.190  1.00                 C  
ATOM    143  OG1 THR   118     -10.515  19.640 -13.627  1.00                 O  
ATOM    144  CG2 THR   118      -8.752  19.097 -12.091  1.00                 C  
ATOM    145  N   SER   119      -9.670  17.722 -16.641  1.00                 N  
ATOM    146  CA  SER   119     -10.549  17.147 -17.644  1.00                 C  
ATOM    147  C   SER   119     -12.018  17.170 -17.258  1.00                 C  
ATOM    148  O   SER   119     -12.764  16.213 -17.480  1.00                 O  
ATOM    149  CB  SER   119     -10.146  15.702 -17.945  1.00                 C  
ATOM    150  OG  SER   119      -8.830  15.638 -18.467  1.00                 O  
ATOM    151  N   PHE   120     -12.456  18.279 -16.670  1.00                 N  
ATOM    152  CA  PHE   120     -13.844  18.433 -16.253  1.00                 C  
ATOM    153  C   PHE   120     -14.625  19.200 -17.319  1.00                 C  
ATOM    154  O   PHE   120     -15.812  19.505 -17.170  1.00                 O  
ATOM    155  CB  PHE   120     -13.922  19.150 -14.904  1.00                 C  
ATOM    156  CG  PHE   120     -13.334  18.366 -13.766  1.00                 C  
ATOM    157  CZ  PHE   120     -12.245  16.920 -11.656  1.00                 C  
ATOM    158  CD1 PHE   120     -13.117  17.004 -13.884  1.00                 C  
ATOM    159  CE1 PHE   120     -12.576  16.282 -12.837  1.00                 C  
ATOM    160  CD2 PHE   120     -12.997  18.989 -12.577  1.00                 C  
ATOM    161  CE2 PHE   120     -12.456  18.268 -11.530  1.00                 C  
ATOM    162  N   PRO   121     -13.949  19.518 -18.417  1.00                 N  
ATOM    163  CA  PRO   121     -14.574  20.227 -19.524  1.00                 C  
ATOM    164  C   PRO   121     -15.045  19.170 -20.524  1.00                 C  
ATOM    165  O   PRO   121     -14.244  18.421 -21.089  1.00                 O  
ATOM    166  CB  PRO   121     -13.457  21.119 -20.070  1.00                 C  
ATOM    167  CD  PRO   121     -12.467  19.657 -18.454  1.00                 C  
ATOM    168  CG  PRO   121     -12.200  20.387 -19.740  1.00                 C  
ATOM    169  N   TYR   122     -16.335  19.048 -20.814  1.00                 N  
ATOM    170  CA  TYR   122     -16.913  18.052 -21.708  1.00                 C  
ATOM    171  C   TYR   122     -18.230  18.596 -22.235  1.00                 C  
ATOM    172  O   TYR   122     -19.170  18.808 -21.462  1.00                 O  
ATOM    173  CB  TYR   122     -17.104  16.722 -20.976  1.00                 C  
ATOM    174  CG  TYR   122     -15.814  16.094 -20.500  1.00                 C  
ATOM    175  OH  TYR   122     -12.266  14.377 -19.174  1.00                 O  
ATOM    176  CZ  TYR   122     -13.440  14.945 -19.614  1.00                 C  
ATOM    177  CD1 TYR   122     -15.281  16.419 -19.259  1.00                 C  
ATOM    178  CE1 TYR   122     -14.102  15.851 -18.815  1.00                 C  
ATOM    179  CD2 TYR   122     -15.132  15.179 -21.292  1.00                 C  
ATOM    180  CE2 TYR   122     -13.952  14.601 -20.864  1.00                 C  
ATOM    181  N   ILE   123     -18.295  18.830 -23.541  1.00                 N  
ATOM    182  CA  ILE   123     -19.551  19.201 -24.170  1.00                 C  
ATOM    183  C   ILE   123     -20.364  17.940 -24.437  1.00                 C  
ATOM    184  O   ILE   123     -19.861  16.983 -25.036  1.00                 O  
ATOM    185  CB  ILE   123     -19.319  19.994 -25.470  1.00                 C  
ATOM    186  CD1 ILE   123     -18.118  22.039 -26.405  1.00                 C  
ATOM    187  CG1 ILE   123     -18.605  21.313 -25.170  1.00                 C  
ATOM    188  CG2 ILE   123     -20.634  20.214 -26.201  1.00                 C  
ATOM    189  N   VAL   124     -21.613  17.933 -23.979  1.00                 N  
ATOM    190  CA  VAL   124     -22.492  16.776 -24.097  1.00                 C  
ATOM    191  C   VAL   124     -23.703  17.171 -24.930  1.00                 C  
ATOM    192  O   VAL   124     -24.311  18.222 -24.696  1.00                 O  
ATOM    193  CB  VAL   124     -22.916  16.246 -22.715  1.00                 C  
ATOM    194  CG1 VAL   124     -23.624  17.334 -21.921  1.00                 C  
ATOM    195  CG2 VAL   124     -23.810  15.024 -22.864  1.00                 C  
ATOM    196  N   THR   125     -24.050  16.323 -25.893  1.00                 N  
ATOM    197  CA  THR   125     -25.220  16.515 -26.734  1.00                 C  
ATOM    198  C   THR   125     -25.774  15.133 -27.055  1.00                 C  
ATOM    199  O   THR   125     -25.281  14.118 -26.554  1.00                 O  
ATOM    200  CB  THR   125     -24.872  17.296 -28.015  1.00                 C  
ATOM    201  OG1 THR   125     -26.079  17.691 -28.680  1.00                 O  
ATOM    202  CG2 THR   125     -24.056  16.430 -28.962  1.00                 C  
ATOM    203  N   SER   126     -26.807  15.088 -27.884  1.00                 N  
ATOM    204  CA  SER   126     -27.367  13.807 -28.259  1.00                 C  
ATOM    205  C   SER   126     -28.672  13.960 -29.007  1.00                 C  
ATOM    206  O   SER   126     -29.167  15.067 -29.243  1.00                 O  
ATOM    207  CB  SER   126     -27.582  12.933 -27.022  1.00                 C  
ATOM    208  OG  SER   126     -28.595  13.470 -26.188  1.00                 O  
ATOM    209  N   ALA   127     -29.217  12.803 -29.376  1.00                 N  
ATOM    210  CA  ALA   127     -30.466  12.710 -30.119  1.00                 C  
ATOM    211  C   ALA   127     -31.061  11.331 -29.866  1.00                 C  
ATOM    212  O   ALA   127     -30.409  10.445 -29.307  1.00                 O  
ATOM    213  CB  ALA   127     -30.222  12.957 -31.600  1.00                 C  
ATOM    214  N   SER   128     -32.310  11.157 -30.293  1.00                 N  
ATOM    215  CA  SER   128     -32.983   9.880 -30.116  1.00                 C  
ATOM    216  C   SER   128     -32.278   8.800 -30.939  1.00                 C  
ATOM    217  O   SER   128     -31.691   9.092 -31.985  1.00                 O  
ATOM    218  CB  SER   128     -34.456   9.990 -30.516  1.00                 C  
ATOM    219  OG  SER   128     -34.590  10.225 -31.907  1.00                 O  
ATOM    220  N   ALA   129     -32.324   7.536 -30.493  1.00                 N  
ATOM    221  CA  ALA   129     -31.599   6.474 -31.208  1.00                 C  
ATOM    222  C   ALA   129     -32.339   5.891 -32.402  1.00                 C  
ATOM    223  O   ALA   129     -32.016   4.781 -32.835  1.00                 O  
ATOM    224  CB  ALA   129     -31.257   5.335 -30.260  1.00                 C  
ATOM    225  N   GLY   130     -33.321   6.598 -32.939  1.00                 N  
ATOM    226  CA  GLY   130     -34.031   6.140 -34.121  1.00                 C  
ATOM    227  C   GLY   130     -34.004   7.224 -35.184  1.00                 C  
ATOM    228  O   GLY   130     -33.801   8.402 -34.875  1.00                 O  
ATOM    229  N   PHE   131     -34.187   6.857 -36.452  1.00                 N  
ATOM    230  CA  PHE   131     -34.184   7.871 -37.512  1.00                 C  
ATOM    231  C   PHE   131     -35.284   8.899 -37.291  1.00                 C  
ATOM    232  O   PHE   131     -36.326   8.610 -36.698  1.00                 O  
ATOM    233  CB  PHE   131     -34.348   7.213 -38.883  1.00                 C  
ATOM    234  CG  PHE   131     -33.131   6.464 -39.346  1.00                 C  
ATOM    235  CZ  PHE   131     -30.876   5.083 -40.202  1.00                 C  
ATOM    236  CD1 PHE   131     -33.177   5.094 -39.542  1.00                 C  
ATOM    237  CE1 PHE   131     -32.057   4.405 -39.967  1.00                 C  
ATOM    238  CD2 PHE   131     -31.941   7.128 -39.585  1.00                 C  
ATOM    239  CE2 PHE   131     -30.822   6.439 -40.011  1.00                 C  
ATOM    240  N   TYR   132     -35.038  10.114 -37.772  1.00                 N  
ATOM    241  CA  TYR   132     -36.026  11.173 -37.645  1.00                 C  
ATOM    242  C   TYR   132     -37.275  10.833 -38.449  1.00                 C  
ATOM    243  O   TYR   132     -37.215  10.158 -39.480  1.00                 O  
ATOM    244  CB  TYR   132     -35.441  12.510 -38.105  1.00                 C  
ATOM    245  CG  TYR   132     -34.423  13.093 -37.152  1.00                 C  
ATOM    246  OH  TYR   132     -31.611  14.691 -34.538  1.00                 O  
ATOM    247  CZ  TYR   132     -32.543  14.163 -35.402  1.00                 C  
ATOM    248  CD1 TYR   132     -33.072  12.799 -37.286  1.00                 C  
ATOM    249  CE1 TYR   132     -32.134  13.328 -36.419  1.00                 C  
ATOM    250  CD2 TYR   132     -34.816  13.937 -36.121  1.00                 C  
ATOM    251  CE2 TYR   132     -33.892  14.475 -35.245  1.00                 C  
ATOM    252  N   TYR   133     -37.143  10.685 -39.788  1.00                 N  
ATOM    253  CA  TYR   133     -35.957  10.800 -40.649  1.00                 C  
ATOM    254  C   TYR   133     -35.851  12.199 -41.250  1.00                 C  
ATOM    255  O   TYR   133     -34.953  12.504 -42.040  1.00                 O  
ATOM    256  CB  TYR   133     -35.999   9.750 -41.761  1.00                 C  
ATOM    257  CG  TYR   133     -37.198   9.873 -42.674  1.00                 C  
ATOM    258  OH  TYR   133     -40.487  10.221 -45.194  1.00                 O  
ATOM    259  CZ  TYR   133     -39.400  10.104 -44.359  1.00                 C  
ATOM    260  CD1 TYR   133     -37.192  10.763 -43.741  1.00                 C  
ATOM    261  CE1 TYR   133     -38.283  10.881 -44.580  1.00                 C  
ATOM    262  CD2 TYR   133     -38.332   9.098 -42.467  1.00                 C  
ATOM    263  CE2 TYR   133     -39.432   9.203 -43.296  1.00                 C  
ATOM    264  N   ASN   134     -36.778  13.066 -40.873  1.00                 N  
ATOM    265  CA  ASN   134     -36.778  14.428 -41.384  1.00                 C  
ATOM    266  C   ASN   134     -35.489  15.197 -41.083  1.00                 C  
ATOM    267  O   ASN   134     -35.122  16.136 -41.795  1.00                 O  
ATOM    268  CB  ASN   134     -37.971  15.208 -40.829  1.00                 C  
ATOM    269  CG  ASN   134     -39.285  14.791 -41.461  1.00                 C  
ATOM    270  OD1 ASN   134     -39.305  14.201 -42.541  1.00                 O  
ATOM    271  ND2 ASN   134     -40.388  15.098 -40.788  1.00                 N  
ATOM    272  N   SER   135     -34.780  14.816 -40.025  1.00                 N  
ATOM    273  CA  SER   135     -33.568  15.538 -39.614  1.00                 C  
ATOM    274  C   SER   135     -32.290  14.712 -39.774  1.00                 C  
ATOM    275  O   SER   135     -31.261  14.998 -39.157  1.00                 O  
ATOM    276  CB  SER   135     -33.684  15.995 -38.159  1.00                 C  
ATOM    277  OG  SER   135     -34.757  16.906 -37.994  1.00                 O  
ATOM    278  N   GLN   136     -32.331  13.674 -40.604  1.00                 N  
ATOM    279  CA  GLN   136     -31.128  12.842 -40.736  1.00                 C  
ATOM    280  C   GLN   136     -29.859  13.579 -41.205  1.00                 C  
ATOM    281  O   GLN   136     -28.744  13.070 -41.055  1.00                 O  
ATOM    282  CB  GLN   136     -31.379  11.687 -41.707  1.00                 C  
ATOM    283  CD  GLN   136     -31.915  10.961 -44.066  1.00                 C  
ATOM    284  CG  GLN   136     -31.591  12.123 -43.148  1.00                 C  
ATOM    285  OE1 GLN   136     -31.047  10.150 -44.388  1.00                 O  
ATOM    286  NE2 GLN   136     -33.171  10.877 -44.491  1.00                 N  
ATOM    287  N   GLY   137     -29.987  14.780 -41.779  1.00                 N  
ATOM    288  CA  GLY   137     -28.794  15.488 -42.202  1.00                 C  
ATOM    289  C   GLY   137     -28.628  16.845 -41.498  1.00                 C  
ATOM    290  O   GLY   137     -27.608  17.523 -41.648  1.00                 O  
ATOM    291  N   LEU   138     -29.735  17.239 -40.747  1.00                 N  
ATOM    292  CA  LEU   138     -29.488  18.436 -39.951  1.00                 C  
ATOM    293  C   LEU   138     -28.915  18.114 -38.578  1.00                 C  
ATOM    294  O   LEU   138     -28.247  18.969 -37.986  1.00                 O  
ATOM    295  CB  LEU   138     -30.776  19.245 -39.785  1.00                 C  
ATOM    296  CG  LEU   138     -31.390  19.812 -41.067  1.00                 C  
ATOM    297  CD1 LEU   138     -32.715  20.498 -40.771  1.00                 C  
ATOM    298  CD2 LEU   138     -30.430  20.781 -41.739  1.00                 C  
ATOM    299  N   LEU   139     -29.160  16.909 -38.060  1.00                 N  
ATOM    300  CA  LEU   139     -28.409  16.453 -36.896  1.00                 C  
ATOM    301  C   LEU   139     -26.943  16.239 -37.245  1.00                 C  
ATOM    302  O   LEU   139     -26.063  16.497 -36.416  1.00                 O  
ATOM    303  CB  LEU   139     -29.013  15.162 -36.340  1.00                 C  
ATOM    304  CG  LEU   139     -28.348  14.585 -35.089  1.00                 C  
ATOM    305  CD1 LEU   139     -28.395  15.587 -33.945  1.00                 C  
ATOM    306  CD2 LEU   139     -29.014  13.281 -34.678  1.00                 C  
ATOM    307  N   LYS   140     -26.670  15.778 -38.468  1.00                 N  
ATOM    308  CA  LYS   140     -25.296  15.568 -38.913  1.00                 C  
ATOM    309  C   LYS   140     -24.550  16.892 -39.022  1.00                 C  
ATOM    310  O   LYS   140     -23.435  17.033 -38.509  1.00                 O  
ATOM    311  CB  LYS   140     -25.274  14.838 -40.257  1.00                 C  
ATOM    312  CD  LYS   140     -23.930  13.747 -42.075  1.00                 C  
ATOM    313  CE  LYS   140     -22.533  13.462 -42.604  1.00                 C  
ATOM    314  CG  LYS   140     -23.878  14.542 -40.780  1.00                 C  
ATOM    315  NZ  LYS   140     -22.569  12.683 -43.872  1.00                 N  
ATOM    316  N   SER   141     -25.146  17.876 -39.701  1.00                 N  
ATOM    317  CA  SER   141     -24.536  19.200 -39.757  1.00                 C  
ATOM    318  C   SER   141     -24.389  19.796 -38.365  1.00                 C  
ATOM    319  O   SER   141     -23.420  20.516 -38.095  1.00                 O  
ATOM    320  CB  SER   141     -25.363  20.134 -40.643  1.00                 C  
ATOM    321  OG  SER   141     -26.631  20.393 -40.067  1.00                 O  
ATOM    322  N   VAL   142     -25.328  19.499 -37.466  1.00                 N  
ATOM    323  CA  VAL   142     -25.256  20.045 -36.116  1.00                 C  
ATOM    324  C   VAL   142     -24.040  19.510 -35.375  1.00                 C  
ATOM    325  O   VAL   142     -23.355  20.261 -34.670  1.00                 O  
ATOM    326  CB  VAL   142     -26.534  19.737 -35.314  1.00                 C  
ATOM    327  CG1 VAL   142     -26.366  20.158 -33.862  1.00                 C  
ATOM    328  CG2 VAL   142     -27.735  20.430 -35.938  1.00                 C  
ATOM    329  N   LEU   167     -23.743  18.216 -35.528  1.00                 N  
ATOM    330  CA  LEU   167     -22.617  17.648 -34.795  1.00                 C  
ATOM    331  C   LEU   167     -21.292  18.005 -35.465  1.00                 C  
ATOM    332  O   LEU   167     -20.274  18.164 -34.778  1.00                 O  
ATOM    333  CB  LEU   167     -22.760  16.129 -34.686  1.00                 C  
ATOM    334  CG  LEU   167     -23.925  15.616 -33.837  1.00                 C  
ATOM    335  CD1 LEU   167     -24.034  14.102 -33.931  1.00                 C  
ATOM    336  CD2 LEU   167     -23.763  16.046 -32.387  1.00                 C  
ATOM    337  N   ASN   168     -21.260  18.128 -36.796  1.00                 N  
ATOM    338  CA  ASN   168     -20.073  18.690 -37.435  1.00                 C  
ATOM    339  C   ASN   168     -19.762  20.063 -36.860  1.00                 C  
ATOM    340  O   ASN   168     -18.613  20.363 -36.518  1.00                 O  
ATOM    341  CB  ASN   168     -20.263  18.760 -38.952  1.00                 C  
ATOM    342  CG  ASN   168     -19.020  19.242 -39.673  1.00                 C  
ATOM    343  OD1 ASN   168     -17.972  18.598 -39.622  1.00                 O  
ATOM    344  ND2 ASN   168     -19.133  20.380 -40.348  1.00                 N  
ATOM    345  N   GLN   169     -20.787  20.910 -36.746  1.00                 N  
ATOM    346  CA  GLN   169     -20.590  22.262 -36.240  1.00                 C  
ATOM    347  C   GLN   169     -19.976  22.242 -34.845  1.00                 C  
ATOM    348  O   GLN   169     -19.047  23.006 -34.557  1.00                 O  
ATOM    349  CB  GLN   169     -21.916  23.025 -36.219  1.00                 C  
ATOM    350  CD  GLN   169     -20.982  25.299 -36.797  1.00                 C  
ATOM    351  CG  GLN   169     -21.787  24.482 -35.807  1.00                 C  
ATOM    352  OE1 GLN   169     -21.284  25.321 -37.990  1.00                 O  
ATOM    353  NE2 GLN   169     -19.950  25.975 -36.304  1.00                 N  
ATOM    354  N   LEU   170     -20.473  21.366 -33.967  1.00                 N  
ATOM    355  CA  LEU   170     -19.904  21.268 -32.627  1.00                 C  
ATOM    356  C   LEU   170     -18.511  20.652 -32.657  1.00                 C  
ATOM    357  O   LEU   170     -17.658  21.017 -31.841  1.00                 O  
ATOM    358  CB  LEU   170     -20.818  20.446 -31.716  1.00                 C  
ATOM    359  CG  LEU   170     -22.169  21.073 -31.366  1.00                 C  
ATOM    360  CD1 LEU   170     -23.031  20.092 -30.587  1.00                 C  
ATOM    361  CD2 LEU   170     -21.977  22.356 -30.572  1.00                 C  
ATOM    362  N   ARG   171     -18.258  19.722 -33.583  1.00                 N  
ATOM    363  CA  ARG   171     -16.918  19.158 -33.727  1.00                 C  
ATOM    364  C   ARG   171     -15.911  20.264 -34.019  1.00                 C  
ATOM    365  O   ARG   171     -14.842  20.338 -33.401  1.00                 O  
ATOM    366  CB  ARG   171     -16.897  18.104 -34.836  1.00                 C  
ATOM    367  CD  ARG   171     -15.565  16.488 -36.220  1.00                 C  
ATOM    368  NE  ARG   171     -15.812  17.186 -37.479  1.00                 N  
ATOM    369  CG  ARG   171     -15.544  17.440 -35.035  1.00                 C  
ATOM    370  CZ  ARG   171     -14.894  17.885 -38.138  1.00                 C  
ATOM    371  NH1 ARG   171     -15.210  18.487 -39.276  1.00                 N  
ATOM    372  NH2 ARG   171     -13.662  17.981 -37.657  1.00                 N  
ATOM    373  N   LYS   172     -16.239  21.141 -34.969  1.00                 N  
ATOM    374  CA  LYS   172     -15.322  22.210 -35.349  1.00                 C  
ATOM    375  C   LYS   172     -15.022  23.128 -34.170  1.00                 C  
ATOM    376  O   LYS   172     -13.856  23.383 -33.848  1.00                 O  
ATOM    377  CB  LYS   172     -15.898  23.022 -36.510  1.00                 C  
ATOM    378  CD  LYS   172     -16.545  23.128 -38.933  1.00                 C  
ATOM    379  CE  LYS   172     -16.595  22.375 -40.253  1.00                 C  
ATOM    380  CG  LYS   172     -15.960  22.265 -37.827  1.00                 C  
ATOM    381  NZ  LYS   172     -17.198  23.197 -41.338  1.00                 N  
ATOM    382  N   HIS   173     -15.703  22.919 -33.047  1.00                 N  
ATOM    383  CA  HIS   173     -15.513  23.796 -31.902  1.00                 C  
ATOM    384  C   HIS   173     -14.881  23.159 -30.675  1.00                 C  
ATOM    385  O   HIS   173     -14.492  23.840 -29.722  1.00                 O  
ATOM    386  CB  HIS   173     -16.847  24.405 -31.466  1.00                 C  
ATOM    387  CG  HIS   173     -16.717  25.442 -30.395  1.00                 C  
ATOM    388  ND1 HIS   173     -16.179  26.690 -30.627  1.00                 N  
ATOM    389  CE1 HIS   173     -16.195  27.394 -29.482  1.00                 C  
ATOM    390  CD2 HIS   173     -17.042  25.518 -28.978  1.00                 C  
ATOM    391  NE2 HIS   173     -16.711  26.697 -28.488  1.00                 N  
ATOM    392  N   CYS   174     -14.767  21.841 -30.675  1.00                 N  
ATOM    393  CA  CYS   174     -14.219  21.157 -29.520  1.00                 C  
ATOM    394  C   CYS   174     -12.715  20.905 -29.518  1.00                 C  
ATOM    395  O   CYS   174     -12.205  20.056 -28.782  1.00                 O  
ATOM    396  CB  CYS   174     -14.898  19.799 -29.329  1.00                 C  
ATOM    397  SG  CYS   174     -16.658  19.894 -28.928  1.00                 S  
ATOM    398  N   ASN   175     -11.978  21.640 -30.344  1.00                 N  
ATOM    399  CA  ASN   175     -10.523  21.473 -30.404  1.00                 C  
ATOM    400  C   ASN   175      -9.892  21.501 -29.004  1.00                 C  
ATOM    401  O   ASN   175      -8.897  20.826 -28.723  1.00                 O  
ATOM    402  CB  ASN   175      -9.896  22.550 -31.292  1.00                 C  
ATOM    403  CG  ASN   175     -10.162  22.317 -32.766  1.00                 C  
ATOM    404  OD1 ASN   175     -10.494  21.206 -33.179  1.00                 O  
ATOM    405  ND2 ASN   175     -10.017  23.368 -33.565  1.00                 N  
ATOM    406  N   ILE   176     -10.478  22.294 -28.110  1.00                 N  
ATOM    407  CA  ILE   176     -10.002  22.442 -26.735  1.00                 C  
ATOM    408  C   ILE   176     -11.043  21.903 -25.744  1.00                 C  
ATOM    409  O   ILE   176     -10.987  22.149 -24.537  1.00                 O  
ATOM    410  CB  ILE   176      -9.668  23.909 -26.408  1.00                 C  
ATOM    411  CD1 ILE   176     -10.742  26.182 -25.986  1.00                 C  
ATOM    412  CG1 ILE   176     -10.920  24.781 -26.527  1.00                 C  
ATOM    413  CG2 ILE   176      -8.542  24.411 -27.300  1.00                 C  
ATOM    414  N   CYS   177     -12.087  21.174 -26.327  1.00                 N  
ATOM    415  CA  CYS   177     -13.037  20.542 -25.421  1.00                 C  
ATOM    416  C   CYS   177     -13.521  19.262 -26.084  1.00                 C  
ATOM    417  O   CYS   177     -13.656  19.203 -27.310  1.00                 O  
ATOM    418  CB  CYS   177     -14.191  21.495 -25.105  1.00                 C  
ATOM    419  SG  CYS   177     -15.398  20.842 -23.927  1.00                 S  
ATOM    420  N   ILE   178     -13.755  18.234 -25.281  1.00                 N  
ATOM    421  CA  ILE   178     -14.136  16.938 -25.815  1.00                 C  
ATOM    422  C   ILE   178     -15.654  16.822 -25.898  1.00                 C  
ATOM    423  O   ILE   178     -16.397  17.503 -25.185  1.00                 O  
ATOM    424  CB  ILE   178     -13.560  15.787 -24.969  1.00                 C  
ATOM    425  CD1 ILE   178     -11.385  14.890 -23.987  1.00                 C  
ATOM    426  CG1 ILE   178     -12.030  15.832 -24.979  1.00                 C  
ATOM    427  CG2 ILE   178     -14.091  14.449 -25.458  1.00                 C  
ATOM    428  N   ILE   179     -16.106  15.949 -26.796  1.00                 N  
ATOM    429  CA  ILE   179     -17.520  15.784 -27.113  1.00                 C  
ATOM    430  C   ILE   179     -17.969  14.394 -26.695  1.00                 C  
ATOM    431  O   ILE   179     -17.253  13.408 -26.904  1.00                 O  
ATOM    432  CB  ILE   179     -17.794  16.022 -28.610  1.00                 C  
ATOM    433  CD1 ILE   179     -19.682  16.542 -30.242  1.00                 C  
ATOM    434  CG1 ILE   179     -19.298  15.987 -28.888  1.00                 C  
ATOM    435  CG2 ILE   179     -17.037  15.011 -29.457  1.00                 C  
ATOM    436  N   ARG   180     -19.168  14.320 -26.123  1.00                 N  
ATOM    437  CA  ARG   180     -19.883  13.065 -25.936  1.00                 C  
ATOM    438  C   ARG   180     -21.244  13.200 -26.602  1.00                 C  
ATOM    439  O   ARG   180     -21.998  14.132 -26.297  1.00                 O  
ATOM    440  CB  ARG   180     -20.009  12.737 -24.447  1.00                 C  
ATOM    441  CD  ARG   180     -18.878  12.177 -22.277  1.00                 C  
ATOM    442  NE  ARG   180     -19.537  10.888 -22.079  1.00                 N  
ATOM    443  CG  ARG   180     -18.679  12.494 -23.751  1.00                 C  
ATOM    444  CZ  ARG   180     -18.900   9.722 -22.037  1.00                 C  
ATOM    445  NH1 ARG   180     -19.583   8.600 -21.852  1.00                 N  
ATOM    446  NH2 ARG   180     -17.582   9.681 -22.179  1.00                 N  
ATOM    447  N   LYS   181     -21.549  12.283 -27.515  1.00                 N  
ATOM    448  CA  LYS   181     -22.817  12.269 -28.238  1.00                 C  
ATOM    449  C   LYS   181     -23.620  11.063 -27.767  1.00                 C  
ATOM    450  O   LYS   181     -23.305   9.923 -28.124  1.00                 O  
ATOM    451  CB  LYS   181     -22.573  12.229 -29.748  1.00                 C  
ATOM    452  CD  LYS   181     -21.666  13.358 -31.798  1.00                 C  
ATOM    453  CE  LYS   181     -20.936  14.575 -32.341  1.00                 C  
ATOM    454  CG  LYS   181     -21.875  13.463 -30.296  1.00                 C  
ATOM    455  NZ  LYS   181     -20.706  14.476 -33.809  1.00                 N  
ATOM    456  N   PHE   182     -24.664  11.310 -26.982  1.00                 N  
ATOM    457  CA  PHE   182     -25.475  10.230 -26.438  1.00                 C  
ATOM    458  C   PHE   182     -26.584   9.843 -27.409  1.00                 C  
ATOM    459  O   PHE   182     -27.244  10.705 -27.994  1.00                 O  
ATOM    460  CB  PHE   182     -26.071  10.635 -25.088  1.00                 C  
ATOM    461  CG  PHE   182     -25.054  10.765 -23.991  1.00                 C  
ATOM    462  CZ  PHE   182     -23.174  11.001 -21.957  1.00                 C  
ATOM    463  CD1 PHE   182     -24.108  11.776 -24.020  1.00                 C  
ATOM    464  CE1 PHE   182     -23.172  11.895 -23.010  1.00                 C  
ATOM    465  CD2 PHE   182     -25.042   9.877 -22.930  1.00                 C  
ATOM    466  CE2 PHE   182     -24.105   9.997 -21.920  1.00                 C  
ATOM    467  N   ASP   183     -26.778   8.535 -27.572  1.00                 N  
ATOM    468  CA  ASP   183     -27.829   7.963 -28.409  1.00                 C  
ATOM    469  C   ASP   183     -28.532   6.830 -27.674  1.00                 C  
ATOM    470  O   ASP   183     -28.875   5.803 -28.264  1.00                 O  
ATOM    471  CB  ASP   183     -27.247   7.464 -29.733  1.00                 C  
ATOM    472  CG  ASP   183     -26.243   6.344 -29.543  1.00                 C  
ATOM    473  OD1 ASP   183     -25.921   6.026 -28.378  1.00                 O  
ATOM    474  OD2 ASP   183     -25.778   5.784 -30.558  1.00                 O  
ATOM    475  N   PHE   184     -28.743   6.983 -26.371  1.00                 N  
ATOM    476  CA  PHE   184     -29.355   5.920 -25.589  1.00                 C  
ATOM    477  C   PHE   184     -30.164   6.526 -24.456  1.00                 C  
ATOM    478  O   PHE   184     -29.791   7.553 -23.884  1.00                 O  
ATOM    479  CB  PHE   184     -28.286   4.968 -25.049  1.00                 C  
ATOM    480  CG  PHE   184     -28.842   3.812 -24.268  1.00                 C  
ATOM    481  CZ  PHE   184     -29.869   1.676 -22.816  1.00                 C  
ATOM    482  CD1 PHE   184     -29.362   2.706 -24.917  1.00                 C  
ATOM    483  CE1 PHE   184     -29.874   1.642 -24.198  1.00                 C  
ATOM    484  CD2 PHE   184     -28.845   3.831 -22.885  1.00                 C  
ATOM    485  CE2 PHE   184     -29.356   2.767 -22.166  1.00                 C  
ATOM    486  N   GLN   185     -31.282   5.878 -24.141  1.00                 N  
ATOM    487  CA  GLN   185     -32.127   6.277 -23.022  1.00                 C  
ATOM    488  C   GLN   185     -31.779   5.398 -21.826  1.00                 C  
ATOM    489  O   GLN   185     -32.058   4.194 -21.827  1.00                 O  
ATOM    490  CB  GLN   185     -33.605   6.159 -23.398  1.00                 C  
ATOM    491  CD  GLN   185     -33.644   6.719 -25.861  1.00                 C  
ATOM    492  CG  GLN   185     -34.055   7.144 -24.465  1.00                 C  
ATOM    493  OE1 GLN   185     -33.822   5.563 -26.246  1.00                 O  
ATOM    494  NE2 GLN   185     -33.092   7.655 -26.624  1.00                 N  
ATOM    495  N   LYS   186     -31.162   6.002 -20.812  1.00                 N  
ATOM    496  CA  LYS   186     -30.744   5.283 -19.617  1.00                 C  
ATOM    497  C   LYS   186     -31.851   5.148 -18.583  1.00                 C  
ATOM    498  O   LYS   186     -31.693   4.382 -17.626  1.00                 O  
ATOM    499  CB  LYS   186     -29.541   5.972 -18.971  1.00                 C  
ATOM    500  CD  LYS   186     -27.120   6.622 -19.106  1.00                 C  
ATOM    501  CE  LYS   186     -25.854   6.578 -19.947  1.00                 C  
ATOM    502  CG  LYS   186     -28.273   5.922 -19.808  1.00                 C  
ATOM    503  NZ  LYS   186     -24.723   7.283 -19.284  1.00                 N  
ATOM    504  N   TYR   187     -32.961   5.862 -18.755  1.00                 N  
ATOM    505  CA  TYR   187     -34.030   5.887 -17.761  1.00                 C  
ATOM    506  C   TYR   187     -35.343   6.062 -18.510  1.00                 C  
ATOM    507  O   TYR   187     -35.619   7.145 -19.035  1.00                 O  
ATOM    508  CB  TYR   187     -33.793   7.008 -16.747  1.00                 C  
ATOM    509  CG  TYR   187     -34.825   7.064 -15.643  1.00                 C  
ATOM    510  OH  TYR   187     -37.656   7.206 -12.601  1.00                 O  
ATOM    511  CZ  TYR   187     -36.720   7.160 -13.609  1.00                 C  
ATOM    512  CD1 TYR   187     -34.815   6.133 -14.613  1.00                 C  
ATOM    513  CE1 TYR   187     -35.755   6.177 -13.600  1.00                 C  
ATOM    514  CD2 TYR   187     -35.805   8.048 -15.636  1.00                 C  
ATOM    515  CE2 TYR   187     -36.752   8.107 -14.631  1.00                 C  
ATOM    516  N   PRO   188     -36.151   4.999 -18.549  1.00                 N  
ATOM    517  CA  PRO   188     -37.355   5.005 -19.374  1.00                 C  
ATOM    518  C   PRO   188     -38.314   6.120 -18.981  1.00                 C  
ATOM    519  O   PRO   188     -39.097   6.584 -19.817  1.00                 O  
ATOM    520  CB  PRO   188     -37.979   3.630 -19.128  1.00                 C  
ATOM    521  CD  PRO   188     -35.910   3.638 -17.924  1.00                 C  
ATOM    522  CG  PRO   188     -36.831   2.764 -18.730  1.00                 C  
ATOM    523  N   ASN   189     -38.279   6.560 -17.722  1.00                 N  
ATOM    524  CA  ASN   189     -39.216   7.576 -17.258  1.00                 C  
ATOM    525  C   ASN   189     -38.771   8.995 -17.589  1.00                 C  
ATOM    526  O   ASN   189     -39.606   9.906 -17.587  1.00                 O  
ATOM    527  CB  ASN   189     -39.441   7.449 -15.750  1.00                 C  
ATOM    528  CG  ASN   189     -40.247   6.218 -15.383  1.00                 C  
ATOM    529  OD1 ASN   189     -41.002   5.693 -16.200  1.00                 O  
ATOM    530  ND2 ASN   189     -40.087   5.755 -14.148  1.00                 N  
ATOM    531  N   HIS   190     -37.491   9.206 -17.874  1.00                 N  
ATOM    532  CA  HIS   190     -36.962  10.527 -18.198  1.00                 C  
ATOM    533  C   HIS   190     -36.684  10.593 -19.697  1.00                 C  
ATOM    534  O   HIS   190     -35.537  10.621 -20.144  1.00                 O  
ATOM    535  CB  HIS   190     -35.697  10.812 -17.385  1.00                 C  
ATOM    536  CG  HIS   190     -35.924  10.845 -15.906  1.00                 C  
ATOM    537  ND1 HIS   190     -34.891  10.877 -14.995  1.00                 N  
ATOM    538  CE1 HIS   190     -35.404  10.901 -13.752  1.00                 C  
ATOM    539  CD2 HIS   190     -37.090  10.854 -15.035  1.00                 C  
ATOM    540  NE2 HIS   190     -36.723  10.888 -13.768  1.00                 N  
ATOM    541  N   LEU   191     -37.758  10.609 -20.479  1.00                 N  
ATOM    542  CA  LEU   191     -37.651  10.638 -21.929  1.00                 C  
ATOM    543  C   LEU   191     -37.718  12.071 -22.446  1.00                 C  
ATOM    544  O   LEU   191     -38.184  12.987 -21.763  1.00                 O  
ATOM    545  CB  LEU   191     -38.756   9.792 -22.565  1.00                 C  
ATOM    546  CG  LEU   191     -38.772   8.308 -22.193  1.00                 C  
ATOM    547  CD1 LEU   191     -39.968   7.609 -22.822  1.00                 C  
ATOM    548  CD2 LEU   191     -37.479   7.632 -22.623  1.00                 C  
ATOM    549  N   ALA   192     -37.238  12.254 -23.674  1.00                 N  
ATOM    550  CA  ALA   192     -37.273  13.571 -24.288  1.00                 C  
ATOM    551  C   ALA   192     -36.250  14.501 -23.667  1.00                 C  
ATOM    552  O   ALA   192     -35.140  14.095 -23.303  1.00                 O  
ATOM    553  CB  ALA   192     -38.664  14.175 -24.167  1.00                 C  
ATOM    554  N   SER   193     -35.996  15.602 -24.375  1.00                 N  
ATOM    555  CA  SER   193     -35.077  16.653 -23.952  1.00                 C  
ATOM    556  C   SER   193     -35.849  17.961 -24.123  1.00                 C  
ATOM    557  O   SER   193     -35.343  18.949 -24.661  1.00                 O  
ATOM    558  CB  SER   193     -33.790  16.604 -24.778  1.00                 C  
ATOM    559  OG  SER   193     -34.069  16.709 -26.163  1.00                 O  
ATOM    560  N   MET   194     -37.097  17.976 -23.659  1.00                 N  
ATOM    561  CA  MET   194     -37.938  19.165 -23.789  1.00                 C  
ATOM    562  C   MET   194     -38.439  19.648 -22.433  1.00                 C  
ATOM    563  O   MET   194     -39.070  18.912 -21.670  1.00                 O  
ATOM    564  CB  MET   194     -39.126  18.883 -24.711  1.00                 C  
ATOM    565  SD  MET   194     -41.355  19.738 -26.117  1.00                 S  
ATOM    566  CE  MET   194     -42.399  18.662 -25.138  1.00                 C  
ATOM    567  CG  MET   194     -40.028  20.083 -24.946  1.00                 C  
ATOM    568  N   ARG   195     -38.154  20.911 -22.120  1.00                 N  
ATOM    569  CA  ARG   195     -38.585  21.497 -20.861  1.00                 C  
ATOM    570  C   ARG   195     -38.232  20.690 -19.625  1.00                 C  
ATOM    571  O   ARG   195     -37.075  20.343 -19.375  1.00                 O  
ATOM    572  CB  ARG   195     -40.099  21.719 -20.864  1.00                 C  
ATOM    573  CD  ARG   195     -42.093  22.847 -21.888  1.00                 C  
ATOM    574  NE  ARG   195     -42.570  23.786 -22.901  1.00                 N  
ATOM    575  CG  ARG   195     -40.591  22.630 -21.976  1.00                 C  
ATOM    576  CZ  ARG   195     -43.810  24.262 -22.953  1.00                 C  
ATOM    577  NH1 ARG   195     -44.154  25.112 -23.911  1.00                 N  
ATOM    578  NH2 ARG   195     -44.703  23.886 -22.048  1.00                 N  
ATOM    579  N   THR   196     -39.253  20.380 -18.828  1.00                 N  
ATOM    580  CA  THR   196     -39.093  19.617 -17.589  1.00                 C  
ATOM    581  C   THR   196     -38.914  18.119 -17.837  1.00                 C  
ATOM    582  O   THR   196     -38.468  17.366 -16.967  1.00                 O  
ATOM    583  CB  THR   196     -40.293  19.816 -16.645  1.00                 C  
ATOM    584  OG1 THR   196     -41.488  19.345 -17.281  1.00                 O  
ATOM    585  CG2 THR   196     -40.469  21.289 -16.310  1.00                 C  
ATOM    586  N   TYR   197     -39.264  17.672 -19.039  1.00                 N  
ATOM    587  CA  TYR   197     -39.114  16.270 -19.405  1.00                 C  
ATOM    588  C   TYR   197     -37.865  16.135 -20.272  1.00                 C  
ATOM    589  O   TYR   197     -37.930  15.822 -21.463  1.00                 O  
ATOM    590  CB  TYR   197     -40.363  15.770 -20.133  1.00                 C  
ATOM    591  CG  TYR   197     -40.365  14.281 -20.395  1.00                 C  
ATOM    592  OH  TYR   197     -40.355  10.183 -21.104  1.00                 O  
ATOM    593  CZ  TYR   197     -40.360  11.539 -20.871  1.00                 C  
ATOM    594  CD1 TYR   197     -39.433  13.450 -19.785  1.00                 C  
ATOM    595  CE1 TYR   197     -39.426  12.088 -20.018  1.00                 C  
ATOM    596  CD2 TYR   197     -41.298  13.710 -21.251  1.00                 C  
ATOM    597  CE2 TYR   197     -41.306  12.350 -21.496  1.00                 C  
ATOM    598  N   ALA   198     -36.702  16.373 -19.672  1.00                 N  
ATOM    599  CA  ALA   198     -35.447  16.265 -20.399  1.00                 C  
ATOM    600  C   ALA   198     -34.619  15.131 -19.812  1.00                 C  
ATOM    601  O   ALA   198     -34.155  15.171 -18.670  1.00                 O  
ATOM    602  CB  ALA   198     -34.687  17.582 -20.344  1.00                 C  
ATOM    603  N   TRP   199     -34.432  14.094 -20.621  1.00                 N  
ATOM    604  CA  TRP   199     -33.683  12.909 -20.229  1.00                 C  
ATOM    605  C   TRP   199     -32.222  13.185 -19.875  1.00                 C  
ATOM    606  O   TRP   199     -31.559  12.411 -19.180  1.00                 O  
ATOM    607  CB  TRP   199     -33.723  11.858 -21.340  1.00                 C  
ATOM    608  CG  TRP   199     -33.050  12.297 -22.605  1.00                 C  
ATOM    609  CD1 TRP   199     -33.000  13.564 -23.110  1.00                 C  
ATOM    610  NE1 TRP   199     -32.294  13.578 -24.288  1.00                 N  
ATOM    611  CD2 TRP   199     -32.330  11.468 -23.526  1.00                 C  
ATOM    612  CE2 TRP   199     -31.873  12.301 -24.564  1.00                 C  
ATOM    613  CH2 TRP   199     -30.848  10.478 -25.660  1.00                 C  
ATOM    614  CZ2 TRP   199     -31.129  11.815 -25.638  1.00                 C  
ATOM    615  CE3 TRP   199     -32.028  10.104 -23.574  1.00                 C  
ATOM    616  CZ3 TRP   199     -31.290   9.627 -24.641  1.00                 C  
ATOM    617  N   LYS   200     -31.647  14.250 -20.395  1.00                 N  
ATOM    618  CA  LYS   200     -30.304  14.758 -20.152  1.00                 C  
ATOM    619  C   LYS   200     -29.933  14.789 -18.674  1.00                 C  
ATOM    620  O   LYS   200     -28.748  14.958 -18.359  1.00                 O  
ATOM    621  CB  LYS   200     -30.150  16.165 -20.733  1.00                 C  
ATOM    622  CD  LYS   200     -30.757  18.598 -20.633  1.00                 C  
ATOM    623  CE  LYS   200     -31.647  19.642 -19.978  1.00                 C  
ATOM    624  CG  LYS   200     -30.973  17.225 -20.018  1.00                 C  
ATOM    625  NZ  LYS   200     -31.344  19.800 -18.529  1.00                 N  
ATOM    626  N   PRO   201     -30.891  14.594 -17.761  1.00                 N  
ATOM    627  CA  PRO   201     -30.557  14.602 -16.341  1.00                 C  
ATOM    628  C   PRO   201     -29.892  13.287 -15.934  1.00                 C  
ATOM    629  O   PRO   201     -28.821  13.316 -15.316  1.00                 O  
ATOM    630  CB  PRO   201     -31.906  14.793 -15.645  1.00                 C  
ATOM    631  CD  PRO   201     -32.367  14.951 -17.988  1.00                 C  
ATOM    632  CG  PRO   201     -32.745  15.513 -16.646  1.00                 C  
ATOM    633  N   LEU   202     -30.473  12.122 -16.247  1.00                 N  
ATOM    634  CA  LEU   202     -29.733  10.874 -15.977  1.00                 C  
ATOM    635  C   LEU   202     -28.378  10.831 -16.661  1.00                 C  
ATOM    636  O   LEU   202     -27.394  10.369 -16.069  1.00                 O  
ATOM    637  CB  LEU   202     -30.554   9.659 -16.414  1.00                 C  
ATOM    638  CG  LEU   202     -29.915   8.289 -16.178  1.00                 C  
ATOM    639  CD1 LEU   202     -29.650   8.067 -14.697  1.00                 C  
ATOM    640  CD2 LEU   202     -30.800   7.181 -16.729  1.00                 C  
ATOM    641  N   ILE   203     -28.307  11.312 -17.904  1.00                 N  
ATOM    642  CA  ILE   203     -27.046  11.315 -18.638  1.00                 C  
ATOM    643  C   ILE   203     -25.997  12.160 -17.927  1.00                 C  
ATOM    644  O   ILE   203     -24.865  11.715 -17.709  1.00                 O  
ATOM    645  CB  ILE   203     -27.234  11.821 -20.080  1.00                 C  
ATOM    646  CD1 ILE   203     -28.544  11.367 -22.219  1.00                 C  
ATOM    647  CG1 ILE   203     -28.061  10.823 -20.892  1.00                 C  
ATOM    648  CG2 ILE   203     -25.885  12.099 -20.727  1.00                 C  
ATOM    649  N   ILE   204     -26.358  13.390 -17.557  1.00                 N  
ATOM    650  CA  ILE   204     -25.395  14.297 -16.939  1.00                 C  
ATOM    651  C   ILE   204     -24.865  13.704 -15.640  1.00                 C  
ATOM    652  O   ILE   204     -23.655  13.727 -15.381  1.00                 O  
ATOM    653  CB  ILE   204     -26.012  15.684 -16.679  1.00                 C  
ATOM    654  CD1 ILE   204     -27.153  17.636 -17.856  1.00                 C  
ATOM    655  CG1 ILE   204     -26.295  16.398 -18.002  1.00                 C  
ATOM    656  CG2 ILE   204     -25.111  16.506 -15.771  1.00                 C  
ATOM    657  N   LYS   205     -25.751  13.150 -14.812  1.00                 N  
ATOM    658  CA  LYS   205     -25.306  12.560 -13.554  1.00                 C  
ATOM    659  C   LYS   205     -24.318  11.426 -13.800  1.00                 C  
ATOM    660  O   LYS   205     -23.303  11.313 -13.101  1.00                 O  
ATOM    661  CB  LYS   205     -26.503  12.050 -12.749  1.00                 C  
ATOM    662  CD  LYS   205     -27.374  11.048 -10.619  1.00                 C  
ATOM    663  CE  LYS   205     -27.006  10.440  -9.275  1.00                 C  
ATOM    664  CG  LYS   205     -26.135  11.462 -11.396  1.00                 C  
ATOM    665  NZ  LYS   205     -28.210  10.027  -8.503  1.00                 N  
ATOM    666  N   ASP   206     -24.594  10.578 -14.791  1.00                 N  
ATOM    667  CA  ASP   206     -23.696   9.465 -15.081  1.00                 C  
ATOM    668  C   ASP   206     -22.322   9.961 -15.516  1.00                 C  
ATOM    669  O   ASP   206     -21.295   9.419 -15.089  1.00                 O  
ATOM    670  CB  ASP   206     -24.293   8.563 -16.163  1.00                 C  
ATOM    671  CG  ASP   206     -25.472   7.753 -15.661  1.00                 C  
ATOM    672  OD1 ASP   206     -25.658   7.676 -14.429  1.00                 O  
ATOM    673  OD2 ASP   206     -26.210   7.195 -16.501  1.00                 O  
ATOM    674  N   ALA   207     -22.279  10.986 -16.369  1.00                 N  
ATOM    675  CA  ALA   207     -20.997  11.470 -16.871  1.00                 C  
ATOM    676  C   ALA   207     -20.213  12.197 -15.784  1.00                 C  
ATOM    677  O   ALA   207     -18.988  12.053 -15.696  1.00                 O  
ATOM    678  CB  ALA   207     -21.208  12.390 -18.064  1.00                 C  
ATOM    679  N   LEU   208     -20.896  12.977 -14.944  1.00                 N  
ATOM    680  CA  LEU   208     -20.211  13.639 -13.839  1.00                 C  
ATOM    681  C   LEU   208     -19.540  12.618 -12.926  1.00                 C  
ATOM    682  O   LEU   208     -18.368  12.766 -12.562  1.00                 O  
ATOM    683  CB  LEU   208     -21.191  14.499 -13.039  1.00                 C  
ATOM    684  CG  LEU   208     -21.721  15.753 -13.740  1.00                 C  
ATOM    685  CD1 LEU   208     -22.829  16.398 -12.922  1.00                 C  
ATOM    686  CD2 LEU   208     -20.596  16.747 -13.984  1.00                 C  
ATOM    687  N   ARG   209     -20.274  11.568 -12.546  1.00                 N  
ATOM    688  CA  ARG   209     -19.722  10.569 -11.636  1.00                 C  
ATOM    689  C   ARG   209     -18.685   9.689 -12.321  1.00                 C  
ATOM    690  O   ARG   209     -17.720   9.258 -11.680  1.00                 O  
ATOM    691  CB  ARG   209     -20.838   9.696 -11.058  1.00                 C  
ATOM    692  CD  ARG   209     -22.837   9.498  -9.555  1.00                 C  
ATOM    693  NE  ARG   209     -23.803   9.125 -10.586  1.00                 N  
ATOM    694  CG  ARG   209     -21.758  10.424 -10.093  1.00                 C  
ATOM    695  CZ  ARG   209     -24.729   8.184 -10.437  1.00                 C  
ATOM    696  NH1 ARG   209     -25.564   7.912 -11.431  1.00                 N  
ATOM    697  NH2 ARG   209     -24.818   7.516  -9.295  1.00                 N  
ATOM    698  N   ASP   210     -18.860   9.411 -13.614  1.00                 N  
ATOM    699  CA  ASP   210     -17.907   8.561 -14.319  1.00                 C  
ATOM    700  C   ASP   210     -16.604   9.295 -14.601  1.00                 C  
ATOM    701  O   ASP   210     -15.545   8.663 -14.691  1.00                 O  
ATOM    702  CB  ASP   210     -18.510   8.052 -15.630  1.00                 C  
ATOM    703  CG  ASP   210     -19.631   7.056 -15.407  1.00                 C  
ATOM    704  OD1 ASP   210     -19.743   6.529 -14.281  1.00                 O  
ATOM    705  OD2 ASP   210     -20.398   6.803 -16.360  1.00                 O  
ATOM    706  N   TYR   211     -16.281  10.237 -13.703  1.00                 N  
ATOM    707  CA  TYR   211     -15.070  11.062 -13.707  1.00                 C  
ATOM    708  C   TYR   211     -15.015  12.220 -14.704  1.00                 C  
ATOM    709  O   TYR   211     -13.951  12.789 -14.965  1.00                 O  
ATOM    710  CB  TYR   211     -13.834  10.199 -13.968  1.00                 C  
ATOM    711  CG  TYR   211     -13.680   9.042 -13.006  1.00                 C  
ATOM    712  OH  TYR   211     -13.262   5.852 -10.372  1.00                 O  
ATOM    713  CZ  TYR   211     -13.400   6.909 -11.242  1.00                 C  
ATOM    714  CD1 TYR   211     -13.992   7.746 -13.396  1.00                 C  
ATOM    715  CE1 TYR   211     -13.854   6.683 -12.523  1.00                 C  
ATOM    716  CD2 TYR   211     -13.224   9.251 -11.711  1.00                 C  
ATOM    717  CE2 TYR   211     -13.080   8.200 -10.825  1.00                 C  
ATOM    718  N   ASN   212     -16.152  12.589 -15.278  1.00                 N  
ATOM    719  CA  ASN   212     -16.167  13.672 -16.249  1.00                 C  
ATOM    720  C   ASN   212     -17.215  14.727 -15.929  1.00                 C  
ATOM    721  O   ASN   212     -18.180  14.493 -15.196  1.00                 O  
ATOM    722  CB  ASN   212     -16.395  13.124 -17.659  1.00                 C  
ATOM    723  CG  ASN   212     -15.252  12.250 -18.137  1.00                 C  
ATOM    724  OD1 ASN   212     -14.091  12.659 -18.107  1.00                 O  
ATOM    725  ND2 ASN   212     -15.578  11.041 -18.579  1.00                 N  
ATOM    726  N   TRP   213     -17.024  15.916 -16.487  1.00                 N  
ATOM    727  CA  TRP   213     -17.962  17.015 -16.356  1.00                 C  
ATOM    728  C   TRP   213     -18.291  17.374 -17.815  1.00                 C  
ATOM    729  O   TRP   213     -17.510  17.100 -18.730  1.00                 O  
ATOM    730  CB  TRP   213     -17.338  18.159 -15.555  1.00                 C  
ATOM    731  CG  TRP   213     -18.280  19.295 -15.298  1.00                 C  
ATOM    732  CD1 TRP   213     -19.139  19.425 -14.245  1.00                 C  
ATOM    733  NE1 TRP   213     -19.843  20.601 -14.349  1.00                 N  
ATOM    734  CD2 TRP   213     -18.460  20.462 -16.109  1.00                 C  
ATOM    735  CE2 TRP   213     -19.442  21.255 -15.488  1.00                 C  
ATOM    736  CH2 TRP   213     -19.284  22.891 -17.182  1.00                 C  
ATOM    737  CZ2 TRP   213     -19.863  22.474 -16.016  1.00                 C  
ATOM    738  CE3 TRP   213     -17.885  20.914 -17.301  1.00                 C  
ATOM    739  CZ3 TRP   213     -18.305  22.123 -17.822  1.00                 C  
ATOM    740  N   VAL   214     -19.445  17.990 -18.060  1.00                 N  
ATOM    741  CA  VAL   214     -19.821  18.368 -19.412  1.00                 C  
ATOM    742  C   VAL   214     -20.739  19.585 -19.434  1.00                 C  
ATOM    743  O   VAL   214     -21.485  19.864 -18.492  1.00                 O  
ATOM    744  CB  VAL   214     -20.505  17.205 -20.154  1.00                 C  
ATOM    745  CG1 VAL   214     -19.550  16.030 -20.298  1.00                 C  
ATOM    746  CG2 VAL   214     -21.771  16.780 -19.426  1.00                 C  
ATOM    747  N   TRP   215     -20.680  20.325 -20.536  1.00                 N  
ATOM    748  CA  TRP   215     -21.502  21.512 -20.755  1.00                 C  
ATOM    749  C   TRP   215     -22.564  21.038 -21.766  1.00                 C  
ATOM    750  O   TRP   215     -22.257  20.738 -22.923  1.00                 O  
ATOM    751  CB  TRP   215     -20.642  22.674 -21.256  1.00                 C  
ATOM    752  CG  TRP   215     -21.416  23.935 -21.490  1.00                 C  
ATOM    753  CD1 TRP   215     -22.668  24.226 -21.030  1.00                 C  
ATOM    754  NE1 TRP   215     -23.048  25.478 -21.449  1.00                 N  
ATOM    755  CD2 TRP   215     -20.989  25.077 -22.243  1.00                 C  
ATOM    756  CE2 TRP   215     -22.032  26.020 -22.196  1.00                 C  
ATOM    757  CH2 TRP   215     -20.801  27.541 -23.517  1.00                 C  
ATOM    758  CZ2 TRP   215     -21.948  27.258 -22.831  1.00                 C  
ATOM    759  CE3 TRP   215     -19.826  25.393 -22.953  1.00                 C  
ATOM    760  CZ3 TRP   215     -19.748  26.622 -23.580  1.00                 C  
ATOM    761  N   TRP   216     -23.757  21.024 -21.412  1.00                 N  
ATOM    762  CA  TRP   216     -24.834  20.443 -22.198  1.00                 C  
ATOM    763  C   TRP   216     -25.217  21.386 -23.328  1.00                 C  
ATOM    764  O   TRP   216     -25.342  22.595 -23.127  1.00                 O  
ATOM    765  CB  TRP   216     -26.043  20.142 -21.310  1.00                 C  
ATOM    766  CG  TRP   216     -27.178  19.494 -22.042  1.00                 C  
ATOM    767  CD1 TRP   216     -28.255  20.118 -22.603  1.00                 C  
ATOM    768  NE1 TRP   216     -29.087  19.195 -23.188  1.00                 N  
ATOM    769  CD2 TRP   216     -27.349  18.094 -22.293  1.00                 C  
ATOM    770  CE2 TRP   216     -28.551  17.944 -23.010  1.00                 C  
ATOM    771  CH2 TRP   216     -28.276  15.600 -23.103  1.00                 C  
ATOM    772  CZ2 TRP   216     -29.024  16.699 -23.421  1.00                 C  
ATOM    773  CE3 TRP   216     -26.604  16.953 -21.982  1.00                 C  
ATOM    774  CZ3 TRP   216     -27.077  15.721 -22.392  1.00                 C  
ATOM    775  N   MET   217     -25.421  20.823 -24.518  1.00                 N  
ATOM    776  CA  MET   217     -25.853  21.604 -25.671  1.00                 C  
ATOM    777  C   MET   217     -26.839  20.781 -26.485  1.00                 C  
ATOM    778  O   MET   217     -26.516  19.673 -26.925  1.00                 O  
ATOM    779  CB  MET   217     -24.649  22.021 -26.517  1.00                 C  
ATOM    780  SD  MET   217     -22.251  23.376 -26.817  1.00                 S  
ATOM    781  CE  MET   217     -23.020  24.501 -27.979  1.00                 C  
ATOM    782  CG  MET   217     -23.664  22.924 -25.793  1.00                 C  
ATOM    783  N   ASP   218     -28.038  21.328 -26.682  1.00                 N  
ATOM    784  CA  ASP   218     -29.067  20.686 -27.490  1.00                 C  
ATOM    785  C   ASP   218     -28.575  20.376 -28.896  1.00                 C  
ATOM    786  O   ASP   218     -27.631  21.003 -29.388  1.00                 O  
ATOM    787  CB  ASP   218     -30.316  21.566 -27.565  1.00                 C  
ATOM    788  CG  ASP   218     -31.508  20.838 -28.154  1.00                 C  
ATOM    789  OD1 ASP   218     -32.173  20.087 -27.410  1.00                 O  
ATOM    790  OD2 ASP   218     -31.777  21.017 -29.361  1.00                 O  
ATOM    791  N   SER   219     -29.239  19.432 -29.567  1.00                 N  
ATOM    792  CA  SER   219     -28.940  19.158 -30.966  1.00                 C  
ATOM    793  C   SER   219     -29.492  20.225 -31.902  1.00                 C  
ATOM    794  O   SER   219     -29.017  20.334 -33.038  1.00                 O  
ATOM    795  CB  SER   219     -29.494  17.792 -31.375  1.00                 C  
ATOM    796  OG  SER   219     -30.911  17.794 -31.371  1.00                 O  
ATOM    797  N   SER   220     -30.487  20.998 -31.464  1.00                 N  
ATOM    798  CA  SER   220     -30.997  22.114 -32.250  1.00                 C  
ATOM    799  C   SER   220     -30.216  23.403 -32.011  1.00                 C  
ATOM    800  O   SER   220     -30.579  24.443 -32.572  1.00                 O  
ATOM    801  CB  SER   220     -32.476  22.354 -31.942  1.00                 C  
ATOM    802  OG  SER   220     -32.655  22.790 -30.606  1.00                 O  
ATOM    803  N   ALA   221     -29.156  23.358 -31.204  1.00                 N  
ATOM    804  CA  ALA   221     -28.292  24.508 -30.972  1.00                 C  
ATOM    805  C   ALA   221     -27.004  24.343 -31.766  1.00                 C  
ATOM    806  O   ALA   221     -26.482  23.233 -31.902  1.00                 O  
ATOM    807  CB  ALA   221     -28.002  24.662 -29.487  1.00                 C  
ATOM    808  N   ARG   222     -26.493  25.458 -32.277  1.00                 N  
ATOM    809  CA  ARG   222     -25.372  25.453 -33.203  1.00                 C  
ATOM    810  C   ARG   222     -24.440  26.606 -32.862  1.00                 C  
ATOM    811  O   ARG   222     -24.899  27.691 -32.495  1.00                 O  
ATOM    812  CB  ARG   222     -25.869  25.553 -34.647  1.00                 C  
ATOM    813  CD  ARG   222     -27.137  24.515 -36.548  1.00                 C  
ATOM    814  NE  ARG   222     -27.968  23.398 -36.989  1.00                 N  
ATOM    815  CG  ARG   222     -26.717  24.373 -35.094  1.00                 C  
ATOM    816  CZ  ARG   222     -28.489  23.289 -38.207  1.00                 C  
ATOM    817  NH1 ARG   222     -29.233  22.237 -38.518  1.00                 N  
ATOM    818  NH2 ARG   222     -28.263  24.232 -39.111  1.00                 N  
ATOM    819  N   ILE   223     -23.136  26.366 -32.984  1.00                 N  
ATOM    820  CA  ILE   223     -22.136  27.397 -32.722  1.00                 C  
ATOM    821  C   ILE   223     -22.030  28.318 -33.933  1.00                 C  
ATOM    822  O   ILE   223     -21.738  27.858 -35.042  1.00                 O  
ATOM    823  CB  ILE   223     -20.766  26.781 -32.381  1.00                 C  
ATOM    824  CD1 ILE   223     -21.371  26.545 -29.916  1.00                 C  
ATOM    825  CG1 ILE   223     -20.885  25.853 -31.171  1.00                 C  
ATOM    826  CG2 ILE   223     -19.732  27.874 -32.159  1.00                 C  
ATOM    827  N   THR   224     -22.261  29.614 -33.722  1.00                 N  
ATOM    828  CA  THR   224     -22.148  30.605 -34.785  1.00                 C  
ATOM    829  C   THR   224     -21.023  31.607 -34.555  1.00                 C  
ATOM    830  O   THR   224     -20.762  32.432 -35.435  1.00                 O  
ATOM    831  CB  THR   224     -23.461  31.389 -34.968  1.00                 C  
ATOM    832  OG1 THR   224     -23.791  32.065 -33.748  1.00                 O  
ATOM    833  CG2 THR   224     -24.599  30.446 -35.324  1.00                 C  
ATOM    834  N   SER   225     -20.344  31.553 -33.412  1.00                 N  
ATOM    835  CA  SER   225     -19.118  32.316 -33.184  1.00                 C  
ATOM    836  C   SER   225     -18.025  31.313 -32.829  1.00                 C  
ATOM    837  O   SER   225     -17.982  30.799 -31.707  1.00                 O  
ATOM    838  CB  SER   225     -19.331  33.355 -32.081  1.00                 C  
ATOM    839  OG  SER   225     -18.135  34.068 -31.814  1.00                 O  
ATOM    840  N   GLY   226     -17.147  31.031 -33.789  1.00                 N  
ATOM    841  CA  GLY   226     -16.082  30.060 -33.586  1.00                 C  
ATOM    842  C   GLY   226     -14.878  30.636 -32.850  1.00                 C  
ATOM    843  O   GLY   226     -14.020  29.863 -32.409  1.00                 O  
ATOM    844  N   ASP   227     -14.792  31.958 -32.708  1.00                 N  
ATOM    845  CA  ASP   227     -13.662  32.589 -32.028  1.00                 C  
ATOM    846  C   ASP   227     -13.918  32.717 -30.531  1.00                 C  
ATOM    847  O   ASP   227     -13.009  32.517 -29.722  1.00                 O  
ATOM    848  CB  ASP   227     -13.376  33.967 -32.629  1.00                 C  
ATOM    849  CG  ASP   227     -12.864  33.886 -34.054  1.00                 C  
ATOM    850  OD1 ASP   227     -12.466  32.782 -34.480  1.00                 O  
ATOM    851  OD2 ASP   227     -12.862  34.927 -34.744  1.00                 O  
ATOM    852  N   LEU   228     -15.152  33.034 -30.150  1.00                 N  
ATOM    853  CA  LEU   228     -15.471  33.355 -28.765  1.00                 C  
ATOM    854  C   LEU   228     -15.164  32.184 -27.838  1.00                 C  
ATOM    855  O   LEU   228     -15.579  31.047 -28.089  1.00                 O  
ATOM    856  CB  LEU   228     -16.942  33.753 -28.633  1.00                 C  
ATOM    857  CG  LEU   228     -17.401  34.201 -27.243  1.00                 C  
ATOM    858  CD1 LEU   228     -16.723  35.503 -26.847  1.00                 C  
ATOM    859  CD2 LEU   228     -18.913  34.358 -27.201  1.00                 C  
ATOM    860  N   ASP   229     -14.432  32.471 -26.764  1.00                 N  
ATOM    861  CA  ASP   229     -14.131  31.511 -25.709  1.00                 C  
ATOM    862  C   ASP   229     -14.903  31.905 -24.458  1.00                 C  
ATOM    863  O   ASP   229     -14.924  33.082 -24.085  1.00                 O  
ATOM    864  CB  ASP   229     -12.625  31.461 -25.443  1.00                 C  
ATOM    865  CG  ASP   229     -11.848  30.872 -26.604  1.00                 C  
ATOM    866  OD1 ASP   229     -12.460  30.164 -27.431  1.00                 O  
ATOM    867  OD2 ASP   229     -10.626  31.118 -26.687  1.00                 O  
ATOM    868  N   GLN   230     -15.535  30.927 -23.821  1.00                 N  
ATOM    869  CA  GLN   230     -16.311  31.208 -22.622  1.00                 C  
ATOM    870  C   GLN   230     -15.435  31.915 -21.588  1.00                 C  
ATOM    871  O   GLN   230     -14.245  31.607 -21.467  1.00                 O  
ATOM    872  CB  GLN   230     -16.893  29.916 -22.045  1.00                 C  
ATOM    873  CD  GLN   230     -19.176  30.070 -23.116  1.00                 C  
ATOM    874  CG  GLN   230     -17.917  29.242 -22.943  1.00                 C  
ATOM    875  OE1 GLN   230     -19.856  30.394 -22.142  1.00                 O  
ATOM    876  NE2 GLN   230     -19.489  30.415 -24.359  1.00                 N  
ATOM    877  N   ALA   231     -15.983  32.876 -20.833  1.00                 N  
ATOM    878  CA  ALA   231     -15.186  33.555 -19.787  1.00                 C  
ATOM    879  C   ALA   231     -15.164  32.761 -18.483  1.00                 C  
ATOM    880  O   ALA   231     -15.880  33.034 -17.520  1.00                 O  
ATOM    881  CB  ALA   231     -15.731  34.951 -19.528  1.00                 C  
ATOM    882  N   LEU   232     -14.292  31.748 -18.450  1.00                 N  
ATOM    883  CA  LEU   232     -14.320  30.765 -17.370  1.00                 C  
ATOM    884  C   LEU   232     -14.108  31.412 -16.005  1.00                 C  
ATOM    885  O   LEU   232     -14.740  31.013 -15.020  1.00                 O  
ATOM    886  CB  LEU   232     -13.258  29.687 -17.599  1.00                 C  
ATOM    887  CG  LEU   232     -13.501  28.735 -18.771  1.00                 C  
ATOM    888  CD1 LEU   232     -12.292  27.839 -18.995  1.00                 C  
ATOM    889  CD2 LEU   232     -14.745  27.893 -18.531  1.00                 C  
ATOM    890  N   ASP   233     -13.215  32.402 -15.918  1.00                 N  
ATOM    891  CA  ASP   233     -12.939  33.019 -14.623  1.00                 C  
ATOM    892  C   ASP   233     -14.176  33.699 -14.054  1.00                 C  
ATOM    893  O   ASP   233     -14.354  33.741 -12.831  1.00                 O  
ATOM    894  CB  ASP   233     -11.798  34.032 -14.744  1.00                 C  
ATOM    895  CG  ASP   233     -10.450  33.369 -14.945  1.00                 C  
ATOM    896  OD1 ASP   233     -10.351  32.144 -14.722  1.00                 O  
ATOM    897  OD2 ASP   233      -9.492  34.074 -15.325  1.00                 O  
ATOM    898  N   TYR   234     -15.039  34.235 -14.920  1.00                 N  
ATOM    899  CA  TYR   234     -16.273  34.862 -14.459  1.00                 C  
ATOM    900  C   TYR   234     -17.128  33.895 -13.648  1.00                 C  
ATOM    901  O   TYR   234     -17.925  34.326 -12.805  1.00                 O  
ATOM    902  CB  TYR   234     -17.079  35.395 -15.645  1.00                 C  
ATOM    903  CG  TYR   234     -18.359  36.096 -15.251  1.00                 C  
ATOM    904  OH  TYR   234     -21.871  38.038 -14.161  1.00                 O  
ATOM    905  CZ  TYR   234     -20.710  37.394 -14.522  1.00                 C  
ATOM    906  CD1 TYR   234     -18.337  37.397 -14.765  1.00                 C  
ATOM    907  CE1 TYR   234     -19.501  38.046 -14.402  1.00                 C  
ATOM    908  CD2 TYR   234     -19.586  35.455 -15.365  1.00                 C  
ATOM    909  CE2 TYR   234     -20.761  36.088 -15.007  1.00                 C  
ATOM    910  N   SER   235     -16.972  32.591 -13.876  1.00                 N  
ATOM    911  CA  SER   235     -17.809  31.575 -13.251  1.00                 C  
ATOM    912  C   SER   235     -17.084  30.807 -12.151  1.00                 C  
ATOM    913  O   SER   235     -17.621  29.812 -11.652  1.00                 O  
ATOM    914  CB  SER   235     -18.324  30.586 -14.299  1.00                 C  
ATOM    915  OG  SER   235     -17.252  29.896 -14.919  1.00                 O  
ATOM    916  N   ARG   236     -15.888  31.247 -11.750  1.00                 N  
ATOM    917  CA  ARG   236     -15.073  30.461 -10.826  1.00                 C  
ATOM    918  C   ARG   236     -15.752  30.246  -9.478  1.00                 C  
ATOM    919  O   ARG   236     -15.365  29.328  -8.747  1.00                 O  
ATOM    920  CB  ARG   236     -13.716  31.132 -10.604  1.00                 C  
ATOM    921  CD  ARG   236     -11.513  31.865 -11.557  1.00                 C  
ATOM    922  NE  ARG   236     -11.724  33.292 -11.326  1.00                 N  
ATOM    923  CG  ARG   236     -12.817  31.133 -11.830  1.00                 C  
ATOM    924  CZ  ARG   236     -10.772  34.136 -10.942  1.00                 C  
ATOM    925  NH1 ARG   236     -11.057  35.418 -10.757  1.00                 N  
ATOM    926  NH2 ARG   236      -9.536  33.696 -10.746  1.00                 N  
ATOM    927  N   LYS   237     -16.746  31.063  -9.129  1.00                 N  
ATOM    928  CA  LYS   237     -17.452  30.938  -7.859  1.00                 C  
ATOM    929  C   LYS   237     -18.862  30.388  -8.022  1.00                 C  
ATOM    930  O   LYS   237     -19.623  30.364  -7.048  1.00                 O  
ATOM    931  CB  LYS   237     -17.518  32.291  -7.148  1.00                 C  
ATOM    932  CD  LYS   237     -15.384  32.043  -5.850  1.00                 C  
ATOM    933  CE  LYS   237     -14.074  32.706  -5.457  1.00                 C  
ATOM    934  CG  LYS   237     -16.159  32.898  -6.840  1.00                 C  
ATOM    935  NZ  LYS   237     -13.257  31.836  -4.566  1.00                 N  
ATOM    936  N   HIS   238     -19.227  29.942  -9.218  1.00                 N  
ATOM    937  CA  HIS   238     -20.573  29.471  -9.497  1.00                 C  
ATOM    938  C   HIS   238     -20.528  28.024  -9.967  1.00                 C  
ATOM    939  O   HIS   238     -19.478  27.510 -10.365  1.00                 O  
ATOM    940  CB  HIS   238     -21.246  30.360 -10.545  1.00                 C  
ATOM    941  CG  HIS   238     -21.469  31.768 -10.088  1.00                 C  
ATOM    942  ND1 HIS   238     -20.468  32.715 -10.075  1.00                 N  
ATOM    943  CE1 HIS   238     -20.969  33.876  -9.618  1.00                 C  
ATOM    944  CD2 HIS   238     -22.604  32.528  -9.582  1.00                 C  
ATOM    945  NE2 HIS   238     -22.250  33.771  -9.320  1.00                 N  
ATOM    946  N   SER   239     -21.686  27.365  -9.903  1.00                 N  
ATOM    947  CA  SER   239     -21.797  25.952 -10.235  1.00                 C  
ATOM    948  C   SER   239     -22.781  25.659 -11.359  1.00                 C  
ATOM    949  O   SER   239     -22.779  24.536 -11.878  1.00                 O  
ATOM    950  CB  SER   239     -22.209  25.143  -9.003  1.00                 C  
ATOM    951  OG  SER   239     -23.494  25.528  -8.547  1.00                 O  
ATOM    952  N   VAL   240     -23.617  26.620 -11.749  1.00                 N  
ATOM    953  CA  VAL   240     -24.557  26.438 -12.849  1.00                 C  
ATOM    954  C   VAL   240     -24.654  27.748 -13.612  1.00                 C  
ATOM    955  O   VAL   240     -24.979  28.784 -13.024  1.00                 O  
ATOM    956  CB  VAL   240     -25.937  25.981 -12.342  1.00                 C  
ATOM    957  CG1 VAL   240     -26.903  25.812 -13.505  1.00                 C  
ATOM    958  CG2 VAL   240     -25.813  24.684 -11.556  1.00                 C  
ATOM    959  N   LEU   241     -24.370  27.705 -14.910  1.00                 N  
ATOM    960  CA  LEU   241     -24.405  28.887 -15.763  1.00                 C  
ATOM    961  C   LEU   241     -25.392  28.625 -16.890  1.00                 C  
ATOM    962  O   LEU   241     -25.214  27.685 -17.675  1.00                 O  
ATOM    963  CB  LEU   241     -23.007  29.204 -16.297  1.00                 C  
ATOM    964  CG  LEU   241     -22.901  30.388 -17.260  1.00                 C  
ATOM    965  CD1 LEU   241     -23.275  31.686 -16.560  1.00                 C  
ATOM    966  CD2 LEU   241     -21.499  30.485 -17.841  1.00                 C  
ATOM    967  N   HIS   242     -26.430  29.453 -16.965  1.00                 N  
ATOM    968  CA  HIS   242     -27.429  29.383 -18.019  1.00                 C  
ATOM    969  C   HIS   242     -27.675  30.785 -18.555  1.00                 C  
ATOM    970  O   HIS   242     -27.515  31.774 -17.837  1.00                 O  
ATOM    971  CB  HIS   242     -28.721  28.754 -17.492  1.00                 C  
ATOM    972  CG  HIS   242     -29.383  29.550 -16.411  1.00                 C  
ATOM    973  ND1 HIS   242     -30.334  30.513 -16.672  1.00                 N  
ATOM    974  CE1 HIS   242     -30.741  31.053 -15.509  1.00                 C  
ATOM    975  CD2 HIS   242     -29.295  29.604 -14.959  1.00                 C  
ATOM    976  NE2 HIS   242     -30.122  30.512 -14.477  1.00                 N  
ATOM    977  N   PHE   243     -28.068  30.866 -19.822  1.00                 N  
ATOM    978  CA  PHE   243     -28.472  32.148 -20.380  1.00                 C  
ATOM    979  C   PHE   243     -29.841  32.535 -19.830  1.00                 C  
ATOM    980  O   PHE   243     -30.756  31.709 -19.781  1.00                 O  
ATOM    981  CB  PHE   243     -28.495  32.084 -21.908  1.00                 C  
ATOM    982  CG  PHE   243     -28.853  33.386 -22.565  1.00                 C  
ATOM    983  CZ  PHE   243     -29.522  35.795 -23.780  1.00                 C  
ATOM    984  CD1 PHE   243     -27.917  34.399 -22.682  1.00                 C  
ATOM    985  CE1 PHE   243     -28.246  35.598 -23.286  1.00                 C  
ATOM    986  CD2 PHE   243     -30.126  33.600 -23.064  1.00                 C  
ATOM    987  CE2 PHE   243     -30.455  34.798 -23.668  1.00                 C  
ATOM    988  N   THR   244     -29.980  33.784 -19.411  1.00                 N  
ATOM    989  CA  THR   244     -31.234  34.248 -18.859  1.00                 C  
ATOM    990  C   THR   244     -31.039  35.546 -18.098  1.00                 C  
ATOM    991  O   THR   244     -29.966  36.149 -18.121  1.00                 O  
ATOM    992  CB  THR   244     -31.866  33.195 -17.930  1.00                 C  
ATOM    993  OG1 THR   244     -31.006  32.969 -16.805  1.00                 O  
ATOM    994  CG2 THR   244     -32.057  31.879 -18.668  1.00                 C  
ATOM    995  N   LEU   263     -32.110  35.955 -17.420  1.00                 N  
ATOM    996  CA  LEU   263     -32.138  37.202 -16.671  1.00                 C  
ATOM    997  C   LEU   263     -32.757  36.956 -15.303  1.00                 C  
ATOM    998  O   LEU   263     -33.768  36.257 -15.186  1.00                 O  
ATOM    999  CB  LEU   263     -32.916  38.272 -17.440  1.00                 C  
ATOM   1000  CG  LEU   263     -32.345  38.677 -18.801  1.00                 C  
ATOM   1001  CD1 LEU   263     -33.301  39.611 -19.528  1.00                 C  
ATOM   1002  CD2 LEU   263     -30.984  39.336 -18.638  1.00                 C  
ATOM   1003  N   GLY   264     -32.148  37.540 -14.267  1.00                 N  
ATOM   1004  CA  GLY   264     -32.624  37.308 -12.907  1.00                 C  
ATOM   1005  C   GLY   264     -34.036  37.845 -12.709  1.00                 C  
ATOM   1006  O   GLY   264     -34.874  37.188 -12.080  1.00                 O  
ATOM   1007  N   GLU   265     -34.317  39.042 -13.227  1.00                 N  
ATOM   1008  CA  GLU   265     -35.656  39.605 -13.083  1.00                 C  
ATOM   1009  C   GLU   265     -36.702  38.702 -13.723  1.00                 C  
ATOM   1010  O   GLU   265     -37.808  38.546 -13.192  1.00                 O  
ATOM   1011  CB  GLU   265     -35.719  41.003 -13.702  1.00                 C  
ATOM   1012  CD  GLU   265     -34.969  43.413 -13.610  1.00                 C  
ATOM   1013  CG  GLU   265     -34.948  42.060 -12.928  1.00                 C  
ATOM   1014  OE1 GLU   265     -34.900  43.450 -14.857  1.00                 O  
ATOM   1015  OE2 GLU   265     -35.054  44.436 -12.899  1.00                 O  
ATOM   1016  N   ASP   266     -36.371  38.099 -14.866  1.00                 N  
ATOM   1017  CA  ASP   266     -37.321  37.228 -15.547  1.00                 C  
ATOM   1018  C   ASP   266     -37.562  35.939 -14.771  1.00                 C  
ATOM   1019  O   ASP   266     -38.673  35.400 -14.801  1.00                 O  
ATOM   1020  CB  ASP   266     -36.829  36.898 -16.958  1.00                 C  
ATOM   1021  CG  ASP   266     -36.910  38.085 -17.896  1.00                 C  
ATOM   1022  OD1 ASP   266     -37.591  39.073 -17.547  1.00                 O  
ATOM   1023  OD2 ASP   266     -36.293  38.029 -18.980  1.00                 O  
ATOM   1024  N   VAL   267     -36.545  35.437 -14.074  1.00                 N  
ATOM   1025  CA  VAL   267     -36.684  34.184 -13.336  1.00                 C  
ATOM   1026  C   VAL   267     -37.279  34.434 -11.956  1.00                 C  
ATOM   1027  O   VAL   267     -38.325  33.881 -11.598  1.00                 O  
ATOM   1028  CB  VAL   267     -35.334  33.455 -13.203  1.00                 C  
ATOM   1029  CG1 VAL   267     -35.476  32.230 -12.312  1.00                 C  
ATOM   1030  CG2 VAL   267     -34.803  33.063 -14.573  1.00                 C  
ATOM   1031  N   CYS   268     -36.613  35.270 -11.158  1.00                 N  
ATOM   1032  CA  CYS   268     -36.954  35.393  -9.747  1.00                 C  
ATOM   1033  C   CYS   268     -38.148  36.310  -9.507  1.00                 C  
ATOM   1034  O   CYS   268     -38.895  36.099  -8.546  1.00                 O  
ATOM   1035  CB  CYS   268     -35.755  35.909  -8.949  1.00                 C  
ATOM   1036  SG  CYS   268     -34.375  34.746  -8.838  1.00                 S  
ATOM   1037  N   LYS   269     -38.347  37.320 -10.353  1.00                 N  
ATOM   1038  CA  LYS   269     -39.474  38.232 -10.186  1.00                 C  
ATOM   1039  C   LYS   269     -40.647  37.808 -11.060  1.00                 C  
ATOM   1040  O   LYS   269     -41.639  37.271 -10.557  1.00                 O  
ATOM   1041  CB  LYS   269     -39.057  39.666 -10.519  1.00                 C  
ATOM   1042  CD  LYS   269     -37.723  41.702  -9.907  1.00                 C  
ATOM   1043  CE  LYS   269     -36.762  42.318  -8.903  1.00                 C  
ATOM   1044  CG  LYS   269     -38.096  40.282  -9.515  1.00                 C  
ATOM   1045  NZ  LYS   269     -36.355  43.695  -9.296  1.00                 N  
ATOM   1046  N   PHE   270     -40.540  38.039 -12.371  1.00                 N  
ATOM   1047  CA  PHE   270     -41.623  37.700 -13.285  1.00                 C  
ATOM   1048  C   PHE   270     -41.976  36.219 -13.247  1.00                 C  
ATOM   1049  O   PHE   270     -43.091  35.852 -13.629  1.00                 O  
ATOM   1050  CB  PHE   270     -41.260  38.097 -14.717  1.00                 C  
ATOM   1051  CG  PHE   270     -41.288  39.579 -14.961  1.00                 C  
ATOM   1052  CZ  PHE   270     -41.348  42.321 -15.412  1.00                 C  
ATOM   1053  CD1 PHE   270     -40.112  40.294 -15.105  1.00                 C  
ATOM   1054  CE1 PHE   270     -40.138  41.658 -15.329  1.00                 C  
ATOM   1055  CD2 PHE   270     -42.491  40.258 -15.046  1.00                 C  
ATOM   1056  CE2 PHE   270     -42.517  41.621 -15.271  1.00                 C  
ATOM   1057  N   ARG   271     -41.058  35.364 -12.796  1.00                 N  
ATOM   1058  CA  ARG   271     -41.231  33.915 -12.900  1.00                 C  
ATOM   1059  C   ARG   271     -41.668  33.532 -14.311  1.00                 C  
ATOM   1060  O   ARG   271     -42.561  32.704 -14.511  1.00                 O  
ATOM   1061  CB  ARG   271     -42.251  33.422 -11.871  1.00                 C  
ATOM   1062  CD  ARG   271     -42.854  33.071  -9.461  1.00                 C  
ATOM   1063  NE  ARG   271     -42.486  33.311  -8.067  1.00                 N  
ATOM   1064  CG  ARG   271     -41.844  33.666 -10.428  1.00                 C  
ATOM   1065  CZ  ARG   271     -43.234  32.961  -7.026  1.00                 C  
ATOM   1066  NH1 ARG   271     -42.818  33.220  -5.794  1.00                 N  
ATOM   1067  NH2 ARG   271     -44.395  32.351  -7.219  1.00                 N  
ATOM   1068  N   TYR   272     -41.034  34.154 -15.301  1.00                 N  
ATOM   1069  CA  TYR   272     -41.334  33.876 -16.698  1.00                 C  
ATOM   1070  C   TYR   272     -40.681  32.561 -17.105  1.00                 C  
ATOM   1071  O   TYR   272     -39.504  32.328 -16.813  1.00                 O  
ATOM   1072  CB  TYR   272     -40.854  35.024 -17.588  1.00                 C  
ATOM   1073  CG  TYR   272     -41.154  34.828 -19.057  1.00                 C  
ATOM   1074  OH  TYR   272     -41.994  34.290 -23.094  1.00                 O  
ATOM   1075  CZ  TYR   272     -41.714  34.467 -21.758  1.00                 C  
ATOM   1076  CD1 TYR   272     -42.444  34.987 -19.547  1.00                 C  
ATOM   1077  CE1 TYR   272     -42.727  34.809 -20.888  1.00                 C  
ATOM   1078  CD2 TYR   272     -40.146  34.483 -19.948  1.00                 C  
ATOM   1079  CE2 TYR   272     -40.411  34.301 -21.292  1.00                 C  
ATOM   1080  N   PHE   273     -41.445  31.700 -17.781  1.00                 N  
ATOM   1081  CA  PHE   273     -40.948  30.365 -18.090  1.00                 C  
ATOM   1082  C   PHE   273     -39.790  30.387 -19.080  1.00                 C  
ATOM   1083  O   PHE   273     -39.068  29.389 -19.185  1.00                 O  
ATOM   1084  CB  PHE   273     -42.073  29.490 -18.647  1.00                 C  
ATOM   1085  CG  PHE   273     -42.562  29.921 -20.000  1.00                 C  
ATOM   1086  CZ  PHE   273     -43.472  30.721 -22.502  1.00                 C  
ATOM   1087  CD1 PHE   273     -41.940  29.472 -21.152  1.00                 C  
ATOM   1088  CE1 PHE   273     -42.389  29.868 -22.398  1.00                 C  
ATOM   1089  CD2 PHE   273     -43.644  30.774 -20.122  1.00                 C  
ATOM   1090  CE2 PHE   273     -44.094  31.170 -21.367  1.00                 C  
ATOM   1091  N   GLY   274     -39.597  31.487 -19.804  1.00                 N  
ATOM   1092  CA  GLY   274     -38.431  31.657 -20.664  1.00                 C  
ATOM   1093  C   GLY   274     -37.408  32.605 -20.034  1.00                 C  
ATOM   1094  O   GLY   274     -36.577  33.174 -20.741  1.00                 O  
ATOM   1095  N   GLU   275     -37.464  32.795 -18.715  1.00                 N  
ATOM   1096  CA  GLU   275     -36.456  33.595 -18.045  1.00                 C  
ATOM   1097  C   GLU   275     -35.057  33.033 -18.175  1.00                 C  
ATOM   1098  O   GLU   275     -34.082  33.751 -17.930  1.00                 O  
ATOM   1099  CB  GLU   275     -36.791  33.745 -16.560  1.00                 C  
ATOM   1100  CD  GLU   275     -38.056  31.676 -15.855  1.00                 C  
ATOM   1101  CG  GLU   275     -36.750  32.442 -15.779  1.00                 C  
ATOM   1102  OE1 GLU   275     -38.455  31.290 -16.974  1.00                 O  
ATOM   1103  OE2 GLU   275     -38.682  31.462 -14.795  1.00                 O  
ATOM   1104  N   ILE   276     -34.937  31.763 -18.554  1.00                 N  
ATOM   1105  CA  ILE   276     -33.645  31.128 -18.752  1.00                 C  
ATOM   1106  C   ILE   276     -33.814  30.018 -19.778  1.00                 C  
ATOM   1107  O   ILE   276     -34.933  29.656 -20.151  1.00                 O  
ATOM   1108  CB  ILE   276     -33.072  30.589 -17.428  1.00                 C  
ATOM   1109  CD1 ILE   276     -33.425  28.807 -15.640  1.00                 C  
ATOM   1110  CG1 ILE   276     -34.005  29.531 -16.835  1.00                 C  
ATOM   1111  CG2 ILE   276     -32.818  31.729 -16.454  1.00                 C  
ATOM   1112  N   GLU   277     -32.689  29.465 -20.221  1.00                 N  
ATOM   1113  CA  GLU   277     -32.690  28.407 -21.221  1.00                 C  
ATOM   1114  C   GLU   277     -31.821  27.251 -20.750  1.00                 C  
ATOM   1115  O   GLU   277     -30.745  27.462 -20.180  1.00                 O  
ATOM   1116  CB  GLU   277     -32.198  28.942 -22.567  1.00                 C  
ATOM   1117  CD  GLU   277     -32.571  30.521 -24.504  1.00                 C  
ATOM   1118  CG  GLU   277     -33.086  30.019 -23.169  1.00                 C  
ATOM   1119  OE1 GLU   277     -31.424  30.181 -24.863  1.00                 O  
ATOM   1120  OE2 GLU   277     -33.314  31.254 -25.190  1.00                 O  
ATOM   1121  N   ALA   278     -32.292  26.030 -21.000  1.00                 N  
ATOM   1122  CA  ALA   278     -31.593  24.818 -20.594  1.00                 C  
ATOM   1123  C   ALA   278     -31.063  24.025 -21.781  1.00                 C  
ATOM   1124  O   ALA   278     -30.651  22.873 -21.610  1.00                 O  
ATOM   1125  CB  ALA   278     -32.508  23.931 -19.763  1.00                 C  
ATOM   1126  N   GLY   279     -31.071  24.606 -22.978  1.00                 N  
ATOM   1127  CA  GLY   279     -30.479  23.982 -24.141  1.00                 C  
ATOM   1128  C   GLY   279     -28.996  24.226 -24.302  1.00                 C  
ATOM   1129  O   GLY   279     -28.385  23.679 -25.225  1.00                 O  
ATOM   1130  N   PHE   280     -28.395  25.040 -23.428  1.00                 N  
ATOM   1131  CA  PHE   280     -26.957  25.305 -23.483  1.00                 C  
ATOM   1132  C   PHE   280     -26.552  25.857 -22.116  1.00                 C  
ATOM   1133  O   PHE   280     -26.758  27.043 -21.846  1.00                 O  
ATOM   1134  CB  PHE   280     -26.634  26.277 -24.620  1.00                 C  
ATOM   1135  CG  PHE   280     -25.165  26.522 -24.809  1.00                 C  
ATOM   1136  CZ  PHE   280     -22.446  26.982 -25.162  1.00                 C  
ATOM   1137  CD1 PHE   280     -24.233  25.588 -24.390  1.00                 C  
ATOM   1138  CE1 PHE   280     -22.881  25.814 -24.564  1.00                 C  
ATOM   1139  CD2 PHE   280     -24.714  27.686 -25.406  1.00                 C  
ATOM   1140  CE2 PHE   280     -23.361  27.912 -25.580  1.00                 C  
ATOM   1141  N   VAL   281     -25.985  24.997 -21.268  1.00                 N  
ATOM   1142  CA  VAL   281     -25.649  25.404 -19.911  1.00                 C  
ATOM   1143  C   VAL   281     -24.433  24.635 -19.420  1.00                 C  
ATOM   1144  O   VAL   281     -24.136  23.531 -19.883  1.00                 O  
ATOM   1145  CB  VAL   281     -26.835  25.199 -18.950  1.00                 C  
ATOM   1146  CG1 VAL   281     -28.017  26.059 -19.372  1.00                 C  
ATOM   1147  CG2 VAL   281     -27.231  23.731 -18.899  1.00                 C  
ATOM   1148  N   LEU   282     -23.734  25.243 -18.464  1.00                 N  
ATOM   1149  CA  LEU   282     -22.603  24.628 -17.789  1.00                 C  
ATOM   1150  C   LEU   282     -23.032  24.155 -16.409  1.00                 C  
ATOM   1151  O   LEU   282     -23.746  24.864 -15.695  1.00                 O  
ATOM   1152  CB  LEU   282     -21.437  25.613 -17.692  1.00                 C  
ATOM   1153  CG  LEU   282     -20.585  25.783 -18.952  1.00                 C  
ATOM   1154  CD1 LEU   282     -21.414  26.365 -20.086  1.00                 C  
ATOM   1155  CD2 LEU   282     -19.379  26.666 -18.671  1.00                 C  
ATOM   1156  N   TYR   283     -22.577  22.964 -16.030  1.00                 N  
ATOM   1157  CA  TYR   283     -22.832  22.414 -14.704  1.00                 C  
ATOM   1158  C   TYR   283     -21.513  21.929 -14.128  1.00                 C  
ATOM   1159  O   TYR   283     -20.833  21.100 -14.742  1.00                 O  
ATOM   1160  CB  TYR   283     -23.862  21.285 -14.781  1.00                 C  
ATOM   1161  CG  TYR   283     -25.212  21.722 -15.303  1.00                 C  
ATOM   1162  OH  TYR   283     -28.926  22.911 -16.746  1.00                 O  
ATOM   1163  CZ  TYR   283     -27.697  22.519 -16.268  1.00                 C  
ATOM   1164  CD1 TYR   283     -25.946  20.903 -16.150  1.00                 C  
ATOM   1165  CE1 TYR   283     -27.181  21.294 -16.632  1.00                 C  
ATOM   1166  CD2 TYR   283     -25.748  22.953 -14.946  1.00                 C  
ATOM   1167  CE2 TYR   283     -26.981  23.361 -15.418  1.00                 C  
ATOM   1168  N   PHE   284     -21.148  22.451 -12.960  1.00                 N  
ATOM   1169  CA  PHE   284     -19.899  22.070 -12.319  1.00                 C  
ATOM   1170  C   PHE   284     -20.028  20.698 -11.673  1.00                 C  
ATOM   1171  O   PHE   284     -21.073  20.350 -11.117  1.00                 O  
ATOM   1172  CB  PHE   284     -19.491  23.114 -11.277  1.00                 C  
ATOM   1173  CG  PHE   284     -18.183  22.817 -10.602  1.00                 C  
ATOM   1174  CZ  PHE   284     -15.765  22.265  -9.346  1.00                 C  
ATOM   1175  CD1 PHE   284     -16.983  23.100 -11.230  1.00                 C  
ATOM   1176  CE1 PHE   284     -15.779  22.826 -10.609  1.00                 C  
ATOM   1177  CD2 PHE   284     -18.152  22.255  -9.338  1.00                 C  
ATOM   1178  CE2 PHE   284     -16.948  21.982  -8.716  1.00                 C  
ATOM   1179  N   PHE   285     -18.952  19.919 -11.749  1.00                 N  
ATOM   1180  CA  PHE   285     -18.909  18.595 -11.136  1.00                 C  
ATOM   1181  C   PHE   285     -18.692  18.788  -9.640  1.00                 C  
ATOM   1182  O   PHE   285     -17.570  19.025  -9.187  1.00                 O  
ATOM   1183  CB  PHE   285     -17.805  17.747 -11.770  1.00                 C  
ATOM   1184  CG  PHE   285     -17.752  16.337 -11.254  1.00                 C  
ATOM   1185  CZ  PHE   285     -17.647  13.729 -10.299  1.00                 C  
ATOM   1186  CD1 PHE   285     -18.903  15.574 -11.162  1.00                 C  
ATOM   1187  CE1 PHE   285     -18.855  14.277 -10.688  1.00                 C  
ATOM   1188  CD2 PHE   285     -16.551  15.773 -10.861  1.00                 C  
ATOM   1189  CE2 PHE   285     -16.502  14.476 -10.386  1.00                 C  
ATOM   1190  N   ASP   286     -19.771  18.699  -8.868  1.00                 N  
ATOM   1191  CA  ASP   286     -19.722  19.026  -7.450  1.00                 C  
ATOM   1192  C   ASP   286     -20.899  18.361  -6.752  1.00                 C  
ATOM   1193  O   ASP   286     -21.837  17.878  -7.390  1.00                 O  
ATOM   1194  CB  ASP   286     -19.741  20.543  -7.249  1.00                 C  
ATOM   1195  CG  ASP   286     -19.134  20.962  -5.925  1.00                 C  
ATOM   1196  OD1 ASP   286     -19.012  20.102  -5.028  1.00                 O  
ATOM   1197  OD2 ASP   286     -18.781  22.152  -5.783  1.00                 O  
ATOM   1198  N   ASP   287     -20.839  18.349  -5.418  1.00                 N  
ATOM   1199  CA  ASP   287     -21.979  17.883  -4.636  1.00                 C  
ATOM   1200  C   ASP   287     -23.192  18.773  -4.868  1.00                 C  
ATOM   1201  O   ASP   287     -24.330  18.290  -4.917  1.00                 O  
ATOM   1202  CB  ASP   287     -21.627  17.843  -3.147  1.00                 C  
ATOM   1203  CG  ASP   287     -20.668  16.720  -2.805  1.00                 C  
ATOM   1204  OD1 ASP   287     -20.490  15.814  -3.646  1.00                 O  
ATOM   1205  OD2 ASP   287     -20.094  16.746  -1.696  1.00                 O  
ATOM   1206  N   VAL   288     -22.963  20.081  -5.010  1.00                 N  
ATOM   1207  CA  VAL   288     -24.051  21.017  -5.273  1.00                 C  
ATOM   1208  C   VAL   288     -24.851  20.604  -6.501  1.00                 C  
ATOM   1209  O   VAL   288     -26.080  20.735  -6.526  1.00                 O  
ATOM   1210  CB  VAL   288     -23.528  22.454  -5.455  1.00                 C  
ATOM   1211  CG1 VAL   288     -24.642  23.369  -5.939  1.00                 C  
ATOM   1212  CG2 VAL   288     -22.934  22.973  -4.154  1.00                 C  
ATOM   1213  N   THR   289     -24.170  20.096  -7.529  1.00                 N  
ATOM   1214  CA  THR   289     -24.845  19.746  -8.774  1.00                 C  
ATOM   1215  C   THR   289     -25.601  18.428  -8.653  1.00                 C  
ATOM   1216  O   THR   289     -26.695  18.287  -9.212  1.00                 O  
ATOM   1217  CB  THR   289     -23.852  19.650  -9.947  1.00                 C  
ATOM   1218  OG1 THR   289     -23.213  20.919 -10.140  1.00                 O  
ATOM   1219  CG2 THR   289     -24.577  19.270 -11.229  1.00                 C  
ATOM   1220  N   LYS   290     -25.037  17.450  -7.936  1.00                 N  
ATOM   1221  CA  LYS   290     -25.766  16.211  -7.683  1.00                 C  
ATOM   1222  C   LYS   290     -27.074  16.492  -6.955  1.00                 C  
ATOM   1223  O   LYS   290     -28.112  15.899  -7.274  1.00                 O  
ATOM   1224  CB  LYS   290     -24.906  15.240  -6.871  1.00                 C  
ATOM   1225  CD  LYS   290     -22.919  13.710  -6.775  1.00                 C  
ATOM   1226  CE  LYS   290     -21.744  13.129  -7.545  1.00                 C  
ATOM   1227  CG  LYS   290     -23.740  14.648  -7.645  1.00                 C  
ATOM   1228  NZ  LYS   290     -20.906  12.241  -6.693  1.00                 N  
ATOM   1229  N   THR   291     -27.043  17.394  -5.971  1.00                 N  
ATOM   1230  CA  THR   291     -28.267  17.774  -5.272  1.00                 C  
ATOM   1231  C   THR   291     -29.184  18.582  -6.179  1.00                 C  
ATOM   1232  O   THR   291     -30.402  18.368  -6.192  1.00                 O  
ATOM   1233  CB  THR   291     -27.961  18.584  -3.999  1.00                 C  
ATOM   1234  OG1 THR   291     -27.241  19.773  -4.347  1.00                 O  
ATOM   1235  CG2 THR   291     -27.114  17.766  -3.037  1.00                 C  
ATOM   1236  N   VAL   292     -28.616  19.523  -6.936  1.00                 N  
ATOM   1237  CA  VAL   292     -29.397  20.282  -7.906  1.00                 C  
ATOM   1238  C   VAL   292     -30.151  19.344  -8.841  1.00                 C  
ATOM   1239  O   VAL   292     -31.344  19.532  -9.103  1.00                 O  
ATOM   1240  CB  VAL   292     -28.508  21.238  -8.723  1.00                 C  
ATOM   1241  CG1 VAL   292     -27.588  20.452  -9.645  1.00                 C  
ATOM   1242  CG2 VAL   292     -29.363  22.210  -9.520  1.00                 C  
ATOM   1243  N   VAL   293     -29.467  18.315  -9.347  1.00                 N  
ATOM   1244  CA  VAL   293     -30.118  17.348 -10.225  1.00                 C  
ATOM   1245  C   VAL   293     -31.273  16.650  -9.514  1.00                 C  
ATOM   1246  O   VAL   293     -32.367  16.509 -10.072  1.00                 O  
ATOM   1247  CB  VAL   293     -29.119  16.299 -10.749  1.00                 C  
ATOM   1248  CG1 VAL   293     -29.852  15.185 -11.480  1.00                 C  
ATOM   1249  CG2 VAL   293     -28.090  16.952 -11.659  1.00                 C  
ATOM   1250  N   ASP   294     -31.044  16.196  -8.278  1.00                 N  
ATOM   1251  CA  ASP   294     -32.116  15.572  -7.506  1.00                 C  
ATOM   1252  C   ASP   294     -33.311  16.505  -7.366  1.00                 C  
ATOM   1253  O   ASP   294     -34.464  16.069  -7.470  1.00                 O  
ATOM   1254  CB  ASP   294     -31.610  15.159  -6.122  1.00                 C  
ATOM   1255  CG  ASP   294     -30.673  13.969  -6.176  1.00                 C  
ATOM   1256  OD1 ASP   294     -30.627  13.295  -7.227  1.00                 O  
ATOM   1257  OD2 ASP   294     -29.983  13.709  -5.168  1.00                 O  
ATOM   1258  N   VAL   295     -33.058  17.791  -7.112  1.00                 N  
ATOM   1259  CA  VAL   295     -34.143  18.747  -6.931  1.00                 C  
ATOM   1260  C   VAL   295     -34.867  19.055  -8.235  1.00                 C  
ATOM   1261  O   VAL   295     -36.026  19.481  -8.204  1.00                 O  
ATOM   1262  CB  VAL   295     -33.638  20.064  -6.313  1.00                 C  
ATOM   1263  CG1 VAL   295     -34.744  21.107  -6.304  1.00                 C  
ATOM   1264  CG2 VAL   295     -33.115  19.825  -4.905  1.00                 C  
ATOM   1265  N   TRP   296     -34.098  19.364  -9.274  1.00                 N  
ATOM   1266  CA  TRP   296     -34.698  19.700 -10.555  1.00                 C  
ATOM   1267  C   TRP   296     -34.713  18.546 -11.541  1.00                 C  
ATOM   1268  O   TRP   296     -35.395  18.582 -12.570  1.00                 O  
ATOM   1269  CB  TRP   296     -33.968  20.883 -11.195  1.00                 C  
ATOM   1270  CG  TRP   296     -32.493  20.668 -11.343  1.00                 C  
ATOM   1271  CD1 TRP   296     -31.516  21.059 -10.474  1.00                 C  
ATOM   1272  NE1 TRP   296     -30.282  20.686 -10.948  1.00                 N  
ATOM   1273  CD2 TRP   296     -31.826  20.010 -12.428  1.00                 C  
ATOM   1274  CE2 TRP   296     -30.448  20.040 -12.148  1.00                 C  
ATOM   1275  CH2 TRP   296     -29.953  18.891 -14.151  1.00                 C  
ATOM   1276  CZ2 TRP   296     -29.500  19.482 -13.005  1.00                 C  
ATOM   1277  CE3 TRP   296     -32.261  19.399 -13.608  1.00                 C  
ATOM   1278  CZ3 TRP   296     -31.318  18.848 -14.454  1.00                 C  
ATOM   1279  N   SER   297     -33.954  17.493 -11.242  1.00                 N  
ATOM   1280  CA  SER   297     -33.932  16.317 -12.101  1.00                 C  
ATOM   1281  C   SER   297     -35.274  15.612 -11.926  1.00                 C  
ATOM   1282  O   SER   297     -35.630  14.683 -12.656  1.00                 O  
ATOM   1283  CB  SER   297     -32.751  15.413 -11.742  1.00                 C  
ATOM   1284  OG  SER   297     -32.914  14.849 -10.452  1.00                 O  
ATOM   1285  N   ALA   298     -36.036  16.067 -10.934  1.00                 N  
ATOM   1286  CA  ALA   298     -37.324  15.463 -10.646  1.00                 C  
ATOM   1287  C   ALA   298     -37.102  14.216  -9.815  1.00                 C  
ATOM   1288  O   ALA   298     -36.260  13.372 -10.135  1.00                 O  
ATOM   1289  CB  ALA   298     -38.061  15.145 -11.938  1.00                 C  
ATOM   1290  N   CYS   299     -37.849  14.070  -8.729  1.00                 N  
ATOM   1291  CA  CYS   299     -37.702  12.889  -7.889  1.00                 C  
ATOM   1292  C   CYS   299     -39.080  12.365  -7.502  1.00                 C  
ATOM   1293  O   CYS   299     -39.723  12.861  -6.573  1.00                 O  
ATOM   1294  CB  CYS   299     -36.872  13.216  -6.646  1.00                 C  
ATOM   1295  SG  CYS   299     -36.580  11.807  -5.551  1.00                 S  
ATOM   1296  N   ALA   300     -39.561  11.333  -8.222  1.00                 N  
ATOM   1297  CA  ALA   300     -40.866  10.707  -7.985  1.00                 C  
ATOM   1298  C   ALA   300     -41.031  10.228  -6.543  1.00                 C  
ATOM   1299  O   ALA   300     -42.135  10.188  -5.993  1.00                 O  
ATOM   1300  CB  ALA   300     -41.072   9.536  -8.933  1.00                 C  
ATOM   1301  N   LEU   301     -39.917   9.856  -5.913  1.00                 N  
ATOM   1302  CA  LEU   301     -39.928   9.390  -4.527  1.00                 C  
ATOM   1303  C   LEU   301     -40.446  10.493  -3.602  1.00                 C  
ATOM   1304  O   LEU   301     -41.171  10.243  -2.635  1.00                 O  
ATOM   1305  CB  LEU   301     -38.528   8.945  -4.100  1.00                 C  
ATOM   1306  CG  LEU   301     -37.992   7.671  -4.757  1.00                 C  
ATOM   1307  CD1 LEU   301     -36.535   7.446  -4.385  1.00                 C  
ATOM   1308  CD2 LEU   301     -38.831   6.467  -4.360  1.00                 C  
ATOM   1309  N   ASP   302     -40.073  11.735  -3.895  1.00                 N  
ATOM   1310  CA  ASP   302     -40.519  12.871  -3.096  1.00                 C  
ATOM   1311  C   ASP   302     -41.621  13.625  -3.847  1.00                 C  
ATOM   1312  O   ASP   302     -42.149  14.643  -3.392  1.00                 O  
ATOM   1313  CB  ASP   302     -39.343  13.797  -2.778  1.00                 C  
ATOM   1314  CG  ASP   302     -38.316  13.144  -1.874  1.00                 C  
ATOM   1315  OD1 ASP   302     -38.689  12.219  -1.121  1.00                 O  
ATOM   1316  OD2 ASP   302     -37.138  13.557  -1.917  1.00                 O  
ATOM   1317  N   SER   303     -41.971  13.109  -5.022  1.00                 N  
ATOM   1318  CA  SER   303     -42.993  13.707  -5.879  1.00                 C  
ATOM   1319  C   SER   303     -42.593  15.110  -6.337  1.00                 C  
ATOM   1320  O   SER   303     -43.417  15.922  -6.766  1.00                 O  
ATOM   1321  CB  SER   303     -44.337  13.763  -5.151  1.00                 C  
ATOM   1322  OG  SER   303     -44.781  12.464  -4.799  1.00                 O  
ATOM   1323  N   ASN   304     -41.296  15.396  -6.243  1.00                 N  
ATOM   1324  CA  ASN   304     -40.745  16.673  -6.671  1.00                 C  
ATOM   1325  C   ASN   304     -40.339  16.471  -8.127  1.00                 C  
ATOM   1326  O   ASN   304     -40.413  17.377  -8.961  1.00                 O  
ATOM   1327  CB  ASN   304     -39.586  17.088  -5.762  1.00                 C  
ATOM   1328  CG  ASN   304     -40.048  17.477  -4.371  1.00                 C  
ATOM   1329  OD1 ASN   304     -41.196  17.875  -4.176  1.00                 O  
ATOM   1330  ND2 ASN   304     -39.151  17.364  -3.399  1.00                 N  
ATOM   1331  N   CYS   305     -39.899  15.257  -8.440  1.00                 N  
ATOM   1332  CA  CYS   305     -39.459  14.928  -9.784  1.00                 C  
ATOM   1333  C   CYS   305     -40.523  15.300 -10.805  1.00                 C  
ATOM   1334  O   CYS   305     -41.540  14.617 -10.954  1.00                 O  
ATOM   1335  CB  CYS   305     -39.121  13.439  -9.888  1.00                 C  
ATOM   1336  SG  CYS   305     -40.543  12.337  -9.707  1.00                 S  
ATOM   1337  N   ILE   306     -40.246  16.484 -11.557  1.00                 N  
ATOM   1338  CA  ILE   306     -41.323  16.727 -12.511  1.00                 C  
ATOM   1339  C   ILE   306     -41.118  16.014 -13.842  1.00                 C  
ATOM   1340  O   ILE   306     -41.935  16.193 -14.753  1.00                 O  
ATOM   1341  CB  ILE   306     -41.509  18.232 -12.781  1.00                 C  
ATOM   1342  CD1 ILE   306     -43.184  18.465 -10.874  1.00                 C  
ATOM   1343  CG1 ILE   306     -41.896  18.961 -11.493  1.00                 C  
ATOM   1344  CG2 ILE   306     -42.530  18.452 -13.886  1.00                 C  
ATOM   1345  N   ALA   307     -40.069  15.207 -13.973  1.00                 N  
ATOM   1346  CA  ALA   307     -39.701  14.624 -15.243  1.00                 C  
ATOM   1347  C   ALA   307     -40.409  13.333 -15.610  1.00                 C  
ATOM   1348  O   ALA   307     -40.832  13.154 -16.756  1.00                 O  
ATOM   1349  CB  ALA   307     -38.205  14.354 -15.289  1.00                 C  
ATOM   1350  N   PRO   308     -40.540  12.394 -14.655  1.00                 N  
ATOM   1351  CA  PRO   308     -41.108  11.079 -14.988  1.00                 C  
ATOM   1352  C   PRO   308     -42.349  11.143 -15.868  1.00                 C  
ATOM   1353  O   PRO   308     -43.354  11.767 -15.514  1.00                 O  
ATOM   1354  CB  PRO   308     -41.455  10.471 -13.628  1.00                 C  
ATOM   1355  CD  PRO   308     -40.345  12.531 -13.128  1.00                 C  
ATOM   1356  CG  PRO   308     -40.494  11.104 -12.679  1.00                 C  
ATOM   1357  N   PRO   309     -42.268  10.491 -17.027  1.00                 N  
ATOM   1358  CA  PRO   309     -43.340  10.479 -18.015  1.00                 C  
ATOM   1359  C   PRO   309     -44.673  10.070 -17.401  1.00                 C  
ATOM   1360  O   PRO   309     -44.711   9.434 -16.343  1.00                 O  
ATOM   1361  CB  PRO   309     -42.874   9.458 -19.055  1.00                 C  
ATOM   1362  CD  PRO   309     -41.275   9.404 -17.275  1.00                 C  
ATOM   1363  CG  PRO   309     -41.961   8.549 -18.302  1.00                 C  
ATOM   1364  N   ARG   310     -45.770  10.431 -18.062  1.00                 N  
ATOM   1365  CA  ARG   310     -47.089  10.014 -17.631  1.00                 C  
ATOM   1366  C   ARG   310     -47.795  11.024 -16.751  1.00                 C  
ATOM   1367  O   ARG   310     -47.655  12.235 -16.940  1.00                 O  
ATOM   1368  CB  ARG   310     -47.011   8.684 -16.879  1.00                 C  
ATOM   1369  CD  ARG   310     -46.517   6.223 -16.932  1.00                 C  
ATOM   1370  NE  ARG   310     -46.053   5.093 -17.733  1.00                 N  
ATOM   1371  CG  ARG   310     -46.536   7.517 -17.730  1.00                 C  
ATOM   1372  CZ  ARG   310     -45.934   3.852 -17.274  1.00                 C  
ATOM   1373  NH1 ARG   310     -45.503   2.887 -18.075  1.00                 N  
ATOM   1374  NH2 ARG   310     -46.245   3.577 -16.014  1.00                 N  
ATOM   1375  N   ALA   311     -48.784  11.705 -17.344  1.00                 N  
ATOM   1376  CA  ALA   311     -49.748  12.514 -16.599  1.00                 C  
ATOM   1377  C   ALA   311     -51.133  11.878 -16.719  1.00                 C  
ATOM   1378  O   ALA   311     -51.937  12.210 -17.594  1.00                 O  
ATOM   1379  CB  ALA   311     -49.752  13.944 -17.117  1.00                 C  
ATOM   1380  N   LYS   312     -51.414  10.937 -15.810  1.00                 N  
ATOM   1381  CA  LYS   312     -52.650  10.175 -15.773  1.00                 C  
ATOM   1382  C   LYS   312     -52.740   8.959 -16.686  1.00                 C  
ATOM   1383  O   LYS   312     -53.799   8.672 -17.251  1.00                 O  
ATOM   1384  CB  LYS   312     -53.843  11.072 -16.111  1.00                 C  
ATOM   1385  CD  LYS   312     -55.272  13.044 -15.506  1.00                 C  
ATOM   1386  CE  LYS   312     -55.434  14.239 -14.580  1.00                 C  
ATOM   1387  CG  LYS   312     -54.026  12.244 -15.161  1.00                 C  
ATOM   1388  NZ  LYS   312     -56.617  15.067 -14.945  1.00                 N  
ATOM   1389  N   ILE   313     -51.645   8.209 -16.861  1.00                 N  
ATOM   1390  CA  ILE   313     -51.706   6.992 -17.699  1.00                 C  
ATOM   1391  C   ILE   313     -51.845   5.734 -16.829  1.00                 C  
ATOM   1392  O   ILE   313     -51.127   5.526 -15.848  1.00                 O  
ATOM   1393  CB  ILE   313     -50.468   6.869 -18.607  1.00                 C  
ATOM   1394  CD1 ILE   313     -49.078   8.156 -20.312  1.00                 C  
ATOM   1395  CG1 ILE   313     -50.391   8.058 -19.567  1.00                 C  
ATOM   1396  CG2 ILE   313     -50.481   5.541 -19.348  1.00                 C  
ATOM   1397  N   THR   314     -52.793   4.888 -17.209  1.00                 N  
ATOM   1398  CA  THR   314     -53.088   3.671 -16.475  1.00                 C  
ATOM   1399  C   THR   314     -52.548   2.433 -17.170  1.00                 C  
ATOM   1400  O   THR   314     -52.853   2.138 -18.329  1.00                 O  
ATOM   1401  CB  THR   314     -54.603   3.495 -16.259  1.00                 C  
ATOM   1402  OG1 THR   314     -55.109   4.592 -15.488  1.00                 O  
ATOM   1403  CG2 THR   314     -54.887   2.202 -15.510  1.00                 C  
ATOM   1404  N   CYS   315     -51.720   1.688 -16.438  1.00                 N  
ATOM   1405  CA  CYS   315     -51.203   0.396 -16.902  1.00                 C  
ATOM   1406  C   CYS   315     -52.357  -0.581 -17.128  1.00                 C  
ATOM   1407  O   CYS   315     -53.442  -0.435 -16.559  1.00                 O  
ATOM   1408  CB  CYS   315     -50.203  -0.174 -15.894  1.00                 C  
ATOM   1409  SG  CYS   315     -48.704   0.814 -15.688  1.00                 S  
ATOM   1410  N   ASN   316     -52.144  -1.594 -17.958  1.00                 N  
ATOM   1411  CA  ASN   316     -53.255  -2.422 -18.386  1.00                 C  
ATOM   1412  C   ASN   316     -54.268  -2.583 -17.264  1.00                 C  
ATOM   1413  O   ASN   316     -55.292  -1.896 -17.209  1.00                 O  
ATOM   1414  CB  ASN   316     -52.753  -3.785 -18.867  1.00                 C  
ATOM   1415  CG  ASN   316     -53.861  -4.643 -19.445  1.00                 C  
ATOM   1416  OD1 ASN   316     -54.475  -4.286 -20.452  1.00                 O  
ATOM   1417  ND2 ASN   316     -54.122  -5.779 -18.809  1.00                 N  
ATOM   1418  N   PRO   317     -53.991  -3.503 -16.346  1.00                 N  
ATOM   1419  CA  PRO   317     -55.020  -4.032 -15.451  1.00                 C  
ATOM   1420  C   PRO   317     -54.990  -3.325 -14.096  1.00                 C  
ATOM   1421  O   PRO   317     -55.112  -3.936 -13.031  1.00                 O  
ATOM   1422  CB  PRO   317     -54.668  -5.515 -15.317  1.00                 C  
ATOM   1423  CD  PRO   317     -52.758  -4.487 -16.330  1.00                 C  
ATOM   1424  CG  PRO   317     -53.176  -5.549 -15.352  1.00                 C  
ATOM   1425  N   LYS   318     -54.823  -2.006 -14.145  1.00                 N  
ATOM   1426  CA  LYS   318     -54.688  -1.189 -12.949  1.00                 C  
ATOM   1427  C   LYS   318     -55.582   0.049 -12.985  1.00                 C  
ATOM   1428  O   LYS   318     -55.816   0.666 -14.027  1.00                 O  
ATOM   1429  CB  LYS   318     -53.233  -0.758 -12.756  1.00                 C  
ATOM   1430  CD  LYS   318     -50.862  -1.406 -12.246  1.00                 C  
ATOM   1431  CE  LYS   318     -49.897  -2.559 -12.021  1.00                 C  
ATOM   1432  CG  LYS   318     -52.273  -1.910 -12.501  1.00                 C  
ATOM   1433  NZ  LYS   318     -48.513  -2.080 -11.750  1.00                 N  
ATOM   1434  N   VAL   319     -56.089   0.414 -11.815  1.00                 N  
ATOM   1435  CA  VAL   319     -56.873   1.616 -11.640  1.00                 C  
ATOM   1436  C   VAL   319     -55.993   2.843 -11.416  1.00                 C  
ATOM   1437  O   VAL   319     -56.373   3.975 -11.726  1.00                 O  
ATOM   1438  CB  VAL   319     -57.863   1.479 -10.468  1.00                 C  
ATOM   1439  CG1 VAL   319     -58.553   2.806 -10.196  1.00                 C  
ATOM   1440  CG2 VAL   319     -58.886   0.392 -10.760  1.00                 C  
ATOM   1441  N   HIS   320     -54.803   2.636 -10.875  1.00                 N  
ATOM   1442  CA  HIS   320     -53.954   3.748 -10.477  1.00                 C  
ATOM   1443  C   HIS   320     -53.124   4.299 -11.658  1.00                 C  
ATOM   1444  O   HIS   320     -52.112   3.715 -12.056  1.00                 O  
ATOM   1445  CB  HIS   320     -53.015   3.327  -9.345  1.00                 C  
ATOM   1446  CG  HIS   320     -52.216   4.455  -8.771  1.00                 C  
ATOM   1447  ND1 HIS   320     -51.230   4.265  -7.827  1.00                 N  
ATOM   1448  CE1 HIS   320     -50.695   5.457  -7.507  1.00                 C  
ATOM   1449  CD2 HIS   320     -52.180   5.899  -8.952  1.00                 C  
ATOM   1450  NE2 HIS   320     -51.260   6.442  -8.178  1.00                 N  
ATOM   1451  N   SER   321     -53.541   5.432 -12.233  1.00                 N  
ATOM   1452  CA  SER   321     -52.811   6.024 -13.361  1.00                 C  
ATOM   1453  C   SER   321     -51.613   6.803 -12.889  1.00                 C  
ATOM   1454  O   SER   321     -51.675   7.563 -11.919  1.00                 O  
ATOM   1455  CB  SER   321     -53.733   6.929 -14.180  1.00                 C  
ATOM   1456  OG  SER   321     -54.156   8.048 -13.421  1.00                 O  
ATOM   1457  N   ASP   322     -50.494   6.633 -13.565  1.00                 N  
ATOM   1458  CA  ASP   322     -49.314   7.408 -13.238  1.00                 C  
ATOM   1459  C   ASP   322     -49.290   8.694 -14.081  1.00                 C  
ATOM   1460  O   ASP   322     -49.008   8.690 -15.282  1.00                 O  
ATOM   1461  CB  ASP   322     -48.048   6.580 -13.470  1.00                 C  
ATOM   1462  CG  ASP   322     -46.787   7.322 -13.073  1.00                 C  
ATOM   1463  OD1 ASP   322     -46.877   8.531 -12.775  1.00                 O  
ATOM   1464  OD2 ASP   322     -45.707   6.693 -13.061  1.00                 O  
ATOM   1465  N   GLY   323     -49.595   9.818 -13.424  1.00                 N  
ATOM   1466  CA  GLY   323     -49.600  11.146 -14.055  1.00                 C  
ATOM   1467  C   GLY   323     -48.622  12.011 -13.303  1.00                 C  
ATOM   1468  O   GLY   323     -48.971  12.676 -12.324  1.00                 O  
ATOM   1469  N   GLN   324     -47.261  11.985 -13.789  1.00                 N  
ATOM   1470  CA  GLN   324     -46.376  12.863 -13.027  1.00                 C  
ATOM   1471  C   GLN   324     -46.042  14.110 -13.837  1.00                 C  
ATOM   1472  O   GLN   324     -46.192  15.242 -13.361  1.00                 O  
ATOM   1473  CB  GLN   324     -45.097  12.122 -12.631  1.00                 C  
ATOM   1474  CD  GLN   324     -44.035  10.252 -11.307  1.00                 C  
ATOM   1475  CG  GLN   324     -45.316  10.992 -11.639  1.00                 C  
ATOM   1476  OE1 GLN   324     -43.086  10.838 -10.785  1.00                 O  
ATOM   1477  NE2 GLN   324     -44.005   8.959 -11.607  1.00                 N  
ATOM   1478  N   CYS   325     -45.582  13.920 -15.075  1.00                 N  
ATOM   1479  CA  CYS   325     -45.186  15.058 -15.897  1.00                 C  
ATOM   1480  C   CYS   325     -46.394  15.892 -16.305  1.00                 C  
ATOM   1481  O   CYS   325     -46.309  17.124 -16.380  1.00                 O  
ATOM   1482  CB  CYS   325     -44.433  14.584 -17.142  1.00                 C  
ATOM   1483  SG  CYS   325     -43.758  15.917 -18.159  1.00                 S  
ATOM   1484  N   HIS   326     -47.529  15.242 -16.567  1.00                 N  
ATOM   1485  CA  HIS   326     -48.723  15.968 -16.988  1.00                 C  
ATOM   1486  C   HIS   326     -49.245  16.861 -15.870  1.00                 C  
ATOM   1487  O   HIS   326     -49.434  18.068 -16.062  1.00                 O  
ATOM   1488  CB  HIS   326     -49.814  14.992 -17.434  1.00                 C  
ATOM   1489  CG  HIS   326     -50.993  15.656 -18.075  1.00                 C  
ATOM   1490  ND1 HIS   326     -51.992  16.264 -17.347  1.00                 N  
ATOM   1491  CE1 HIS   326     -52.907  16.767 -18.195  1.00                 C  
ATOM   1492  CD2 HIS   326     -51.447  15.871 -19.442  1.00                 C  
ATOM   1493  NE2 HIS   326     -52.586  16.535 -19.453  1.00                 N  
ATOM   1494  N   ARG   327     -49.844  17.979 -16.257  1.00                 N  
ATOM   1495  CA  ARG   327     -50.419  18.926 -15.308  1.00                 C  
ATOM   1496  C   ARG   327     -49.424  19.948 -14.760  1.00                 C  
ATOM   1497  O   ARG   327     -49.790  20.873 -14.030  1.00                 O  
ATOM   1498  CB  ARG   327     -51.049  18.185 -14.127  1.00                 C  
ATOM   1499  CD  ARG   327     -52.839  16.640 -13.286  1.00                 C  
ATOM   1500  NE  ARG   327     -53.571  17.635 -12.506  1.00                 N  
ATOM   1501  CG  ARG   327     -52.182  17.249 -14.514  1.00                 C  
ATOM   1502  CZ  ARG   327     -53.884  17.495 -11.222  1.00                 C  
ATOM   1503  NH1 ARG   327     -54.552  18.453 -10.594  1.00                 N  
ATOM   1504  NH2 ARG   327     -53.529  16.397 -10.569  1.00                 N  
ATOM   1505  N   PHE   328     -48.145  19.799 -15.103  1.00                 N  
ATOM   1506  CA  PHE   328     -47.158  20.785 -14.677  1.00                 C  
ATOM   1507  C   PHE   328     -46.681  21.376 -15.993  1.00                 C  
ATOM   1508  O   PHE   328     -45.563  21.130 -16.455  1.00                 O  
ATOM   1509  CB  PHE   328     -46.058  20.119 -13.848  1.00                 C  
ATOM   1510  CG  PHE   328     -46.564  19.425 -12.616  1.00                 C  
ATOM   1511  CZ  PHE   328     -47.499  18.148 -10.331  1.00                 C  
ATOM   1512  CD1 PHE   328     -46.805  18.062 -12.620  1.00                 C  
ATOM   1513  CE1 PHE   328     -47.270  17.425 -11.486  1.00                 C  
ATOM   1514  CD2 PHE   328     -46.798  20.136 -11.452  1.00                 C  
ATOM   1515  CE2 PHE   328     -47.263  19.498 -10.317  1.00                 C  
ATOM   1516  N   ASP   329     -47.540  22.174 -16.613  1.00                 N  
ATOM   1517  CA  ASP   329     -47.237  22.770 -17.904  1.00                 C  
ATOM   1518  C   ASP   329     -46.434  24.064 -17.820  1.00                 C  
ATOM   1519  O   ASP   329     -46.782  25.089 -18.412  1.00                 O  
ATOM   1520  CB  ASP   329     -48.525  23.050 -18.681  1.00                 C  
ATOM   1521  CG  ASP   329     -48.263  23.455 -20.118  1.00                 C  
ATOM   1522  OD1 ASP   329     -47.147  23.193 -20.615  1.00                 O  
ATOM   1523  OD2 ASP   329     -49.172  24.036 -20.747  1.00                 O  
ATOM   1524  N   GLN   330     -45.339  24.020 -17.070  1.00                 N  
ATOM   1525  CA  GLN   330     -44.459  25.171 -16.901  1.00                 C  
ATOM   1526  C   GLN   330     -43.035  24.660 -16.694  1.00                 C  
ATOM   1527  O   GLN   330     -42.811  23.492 -16.362  1.00                 O  
ATOM   1528  CB  GLN   330     -44.924  26.033 -15.725  1.00                 C  
ATOM   1529  CD  GLN   330     -46.327  27.753 -16.930  1.00                 C  
ATOM   1530  CG  GLN   330     -46.308  26.635 -15.906  1.00                 C  
ATOM   1531  OE1 GLN   330     -45.325  28.437 -17.135  1.00                 O  
ATOM   1532  NE2 GLN   330     -47.472  27.942 -17.576  1.00                 N  
ATOM   1533  N   SER   331     -42.048  25.529 -16.887  1.00                 N  
ATOM   1534  CA  SER   331     -40.658  25.128 -16.695  1.00                 C  
ATOM   1535  C   SER   331     -40.430  24.529 -15.316  1.00                 C  
ATOM   1536  O   SER   331     -41.228  24.698 -14.390  1.00                 O  
ATOM   1537  CB  SER   331     -39.723  26.321 -16.901  1.00                 C  
ATOM   1538  OG  SER   331     -39.791  26.799 -18.234  1.00                 O  
ATOM   1539  N   VAL   332     -39.278  23.782 -15.234  1.00                 N  
ATOM   1540  CA  VAL   332     -39.017  23.284 -13.887  1.00                 C  
ATOM   1541  C   VAL   332     -37.848  24.019 -13.243  1.00                 C  
ATOM   1542  O   VAL   332     -37.872  24.303 -12.040  1.00                 O  
ATOM   1543  CB  VAL   332     -38.739  21.769 -13.889  1.00                 C  
ATOM   1544  CG1 VAL   332     -38.369  21.293 -12.493  1.00                 C  
ATOM   1545  CG2 VAL   332     -39.947  21.007 -14.413  1.00                 C  
ATOM   1546  N   LEU   333     -36.813  24.334 -14.025  1.00                 N  
ATOM   1547  CA  LEU   333     -35.673  25.060 -13.473  1.00                 C  
ATOM   1548  C   LEU   333     -36.082  26.455 -13.014  1.00                 C  
ATOM   1549  O   LEU   333     -35.649  26.918 -11.952  1.00                 O  
ATOM   1550  CB  LEU   333     -34.547  25.155 -14.505  1.00                 C  
ATOM   1551  CG  LEU   333     -33.831  23.847 -14.849  1.00                 C  
ATOM   1552  CD1 LEU   333     -32.869  24.050 -16.009  1.00                 C  
ATOM   1553  CD2 LEU   333     -33.091  23.305 -13.636  1.00                 C  
ATOM   1554  N   SER   334     -36.909  27.144 -13.805  1.00                 N  
ATOM   1555  CA  SER   334     -37.439  28.439 -13.380  1.00                 C  
ATOM   1556  C   SER   334     -38.225  28.280 -12.085  1.00                 C  
ATOM   1557  O   SER   334     -38.046  29.044 -11.128  1.00                 O  
ATOM   1558  CB  SER   334     -38.319  29.043 -14.476  1.00                 C  
ATOM   1559  OG  SER   334     -39.467  28.245 -14.707  1.00                 O  
ATOM   1560  N   ILE   335     -39.110  27.283 -12.040  1.00                 N  
ATOM   1561  CA  ILE   335     -39.899  27.036 -10.839  1.00                 C  
ATOM   1562  C   ILE   335     -38.998  26.772  -9.639  1.00                 C  
ATOM   1563  O   ILE   335     -39.175  27.367  -8.570  1.00                 O  
ATOM   1564  CB  ILE   335     -40.871  25.858 -11.035  1.00                 C  
ATOM   1565  CD1 ILE   335     -42.774  25.043 -12.522  1.00                 C  
ATOM   1566  CG1 ILE   335     -41.957  26.225 -12.048  1.00                 C  
ATOM   1567  CG2 ILE   335     -41.462  25.427  -9.701  1.00                 C  
ATOM   1568  N   ILE   336     -38.017  25.882  -9.803  1.00                 N  
ATOM   1569  CA  ILE   336     -37.115  25.554  -8.704  1.00                 C  
ATOM   1570  C   ILE   336     -36.380  26.793  -8.207  1.00                 C  
ATOM   1571  O   ILE   336     -36.291  27.034  -6.997  1.00                 O  
ATOM   1572  CB  ILE   336     -36.098  24.472  -9.112  1.00                 C  
ATOM   1573  CD1 ILE   336     -37.544  22.567  -8.231  1.00                 C  
ATOM   1574  CG1 ILE   336     -36.814  23.155  -9.418  1.00                 C  
ATOM   1575  CG2 ILE   336     -35.038  24.304  -8.035  1.00                 C  
ATOM   1576  N   LEU   337     -35.844  27.592  -9.129  1.00                 N  
ATOM   1577  CA  LEU   337     -35.032  28.736  -8.731  1.00                 C  
ATOM   1578  C   LEU   337     -35.884  29.875  -8.185  1.00                 C  
ATOM   1579  O   LEU   337     -35.426  30.624  -7.313  1.00                 O  
ATOM   1580  CB  LEU   337     -34.198  29.237  -9.911  1.00                 C  
ATOM   1581  CG  LEU   337     -33.089  28.305 -10.402  1.00                 C  
ATOM   1582  CD1 LEU   337     -32.444  28.855 -11.666  1.00                 C  
ATOM   1583  CD2 LEU   337     -32.040  28.100  -9.320  1.00                 C  
ATOM   1584  N   ARG   338     -37.116  30.023  -8.674  1.00                 N  
ATOM   1585  CA  ARG   338     -37.980  31.091  -8.181  1.00                 C  
ATOM   1586  C   ARG   338     -38.448  30.813  -6.758  1.00                 C  
ATOM   1587  O   ARG   338     -38.456  31.716  -5.913  1.00                 O  
ATOM   1588  CB  ARG   338     -39.188  31.271  -9.102  1.00                 C  
ATOM   1589  CD  ARG   338     -41.230  30.264 -10.158  1.00                 C  
ATOM   1590  NE  ARG   338     -42.196  29.167 -10.134  1.00                 N  
ATOM   1591  CG  ARG   338     -40.149  30.094  -9.103  1.00                 C  
ATOM   1592  CZ  ARG   338     -43.171  29.012 -11.023  1.00                 C  
ATOM   1593  NH1 ARG   338     -44.003  27.984 -10.922  1.00                 N  
ATOM   1594  NH2 ARG   338     -43.313  29.885 -12.011  1.00                 N  
ATOM   1595  N   ARG   339     -38.837  29.569  -6.471  1.00                 N  
ATOM   1596  CA  ARG   339     -39.336  29.226  -5.144  1.00                 C  
ATOM   1597  C   ARG   339     -38.193  29.040  -4.150  1.00                 C  
ATOM   1598  O   ARG   339     -38.238  29.572  -3.035  1.00                 O  
ATOM   1599  CB  ARG   339     -40.187  27.956  -5.203  1.00                 C  
ATOM   1600  CD  ARG   339     -41.732  26.367  -4.025  1.00                 C  
ATOM   1601  NE  ARG   339     -42.286  25.935  -2.744  1.00                 N  
ATOM   1602  CG  ARG   339     -40.790  27.550  -3.868  1.00                 C  
ATOM   1603  CZ  ARG   339     -43.128  24.917  -2.599  1.00                 C  
ATOM   1604  NH1 ARG   339     -43.580  24.597  -1.394  1.00                 N  
ATOM   1605  NH2 ARG   339     -43.515  24.222  -3.659  1.00                 N  
ATOM   1606  N   LEU   340     -37.160  28.293  -4.538  1.00                 N  
ATOM   1607  CA  LEU   340     -36.044  27.961  -3.653  1.00                 C  
ATOM   1608  C   LEU   340     -34.801  28.780  -3.972  1.00                 C  
ATOM   1609  O   LEU   340     -33.689  28.244  -4.021  1.00                 O  
ATOM   1610  CB  LEU   340     -35.714  26.470  -3.743  1.00                 C  
ATOM   1611  CG  LEU   340     -36.836  25.503  -3.361  1.00                 C  
ATOM   1612  CD1 LEU   340     -36.403  24.062  -3.585  1.00                 C  
ATOM   1613  CD2 LEU   340     -37.254  25.710  -1.913  1.00                 C  
TER
