# Supplementary material for: Comparative Single-Cell Transcriptomics Reveals Novel Genes Involved in Bivalve Embryonic Shell Formation and Questions Ontogenetic Homology of Molluscan Shell Types
Source: Front Cell Dev Biol. 2022 Jun 9;10:883755. doi: 10.3389/fcell.2022.883755 (PMC9261976; doi:10.3389/fcell.2022.883755)
Supplement: Supplementary file 1 [file DataSheet1.ZIP › Supplementary_File1/s_f_3/083fbd4941dd423b.final.pdb]

ATOM      1  N   MET    29     -13.620 -16.705   1.591  1.00                 N  
ATOM      2  CA  MET    29     -13.429 -17.263   2.919  1.00                 C  
ATOM      3  C   MET    29     -12.728 -16.261   3.839  1.00                 C  
ATOM      4  O   MET    29     -13.298 -15.827   4.839  1.00                 O  
ATOM      5  CB  MET    29     -12.624 -18.562   2.844  1.00                 C  
ATOM      6  SD  MET    29     -11.357 -20.700   4.069  1.00                 S  
ATOM      7  CE  MET    29      -9.759 -19.985   3.689  1.00                 C  
ATOM      8  CG  MET    29     -12.374 -19.216   4.193  1.00                 C  
ATOM      9  N   SER    30     -11.502 -15.923   3.469  1.00                 N  
ATOM     10  CA  SER    30     -10.717 -14.980   4.248  1.00                 C  
ATOM     11  C   SER    30      -9.992 -14.007   3.317  1.00                 C  
ATOM     12  O   SER    30      -9.056 -14.393   2.617  1.00                 O  
ATOM     13  CB  SER    30      -9.718 -15.721   5.138  1.00                 C  
ATOM     14  OG  SER    30      -8.925 -14.813   5.882  1.00                 O  
ATOM     15  N   LYS    31     -10.450 -12.765   3.338  1.00                 N  
ATOM     16  CA  LYS    31      -9.856 -11.734   2.504  1.00                 C  
ATOM     17  C   LYS    31      -9.402 -10.569   3.386  1.00                 C  
ATOM     18  O   LYS    31      -9.709 -10.531   4.577  1.00                 O  
ATOM     19  CB  LYS    31     -10.852 -11.264   1.442  1.00                 C  
ATOM     20  CD  LYS    31     -12.190 -11.788  -0.616  1.00                 C  
ATOM     21  CE  LYS    31     -12.583 -12.861  -1.617  1.00                 C  
ATOM     22  CG  LYS    31     -11.238 -12.335   0.436  1.00                 C  
ATOM     23  NZ  LYS    31     -13.512 -12.338  -2.656  1.00                 N  
ATOM     24  N   VAL    32      -8.679  -9.647   2.768  1.00                 N  
ATOM     25  CA  VAL    32      -8.179  -8.485   3.482  1.00                 C  
ATOM     26  C   VAL    32      -8.175  -7.277   2.542  1.00                 C  
ATOM     27  O   VAL    32      -7.517  -7.297   1.503  1.00                 O  
ATOM     28  CB  VAL    32      -6.771  -8.737   4.054  1.00                 C  
ATOM     29  CG1 VAL    32      -5.791  -9.053   2.935  1.00                 C  
ATOM     30  CG2 VAL    32      -6.300  -7.534   4.856  1.00                 C  
ATOM     31  N   THR    33      -8.916  -6.255   2.941  1.00                 N  
ATOM     32  CA  THR    33      -9.006  -5.041   2.148  1.00                 C  
ATOM     33  C   THR    33      -8.013  -4.000   2.669  1.00                 C  
ATOM     34  O   THR    33      -7.706  -3.971   3.860  1.00                 O  
ATOM     35  CB  THR    33     -10.433  -4.461   2.164  1.00                 C  
ATOM     36  OG1 THR    33     -10.799  -4.122   3.507  1.00                 O  
ATOM     37  CG2 THR    33     -11.428  -5.481   1.631  1.00                 C  
ATOM     38  N   PHE    34      -7.539  -3.170   1.752  1.00                 N  
ATOM     39  CA  PHE    34      -6.587  -2.130   2.104  1.00                 C  
ATOM     40  C   PHE    34      -7.086  -0.755   1.657  1.00                 C  
ATOM     41  O   PHE    34      -7.795  -0.643   0.657  1.00                 O  
ATOM     42  CB  PHE    34      -5.220  -2.422   1.482  1.00                 C  
ATOM     43  CG  PHE    34      -4.599  -3.704   1.957  1.00                 C  
ATOM     44  CZ  PHE    34      -3.447  -6.074   2.841  1.00                 C  
ATOM     45  CD1 PHE    34      -4.865  -4.900   1.312  1.00                 C  
ATOM     46  CE1 PHE    34      -4.294  -6.080   1.749  1.00                 C  
ATOM     47  CD2 PHE    34      -3.749  -3.716   3.048  1.00                 C  
ATOM     48  CE2 PHE    34      -3.178  -4.896   3.486  1.00                 C  
ATOM     49  N   LYS    35      -6.697   0.257   2.418  1.00                 N  
ATOM     50  CA  LYS    35      -7.097   1.620   2.112  1.00                 C  
ATOM     51  C   LYS    35      -5.848   2.490   1.954  1.00                 C  
ATOM     52  O   LYS    35      -5.295   2.974   2.940  1.00                 O  
ATOM     53  CB  LYS    35      -8.014   2.168   3.207  1.00                 C  
ATOM     54  CD  LYS    35     -10.207   2.043   4.422  1.00                 C  
ATOM     55  CE  LYS    35     -11.519   1.290   4.567  1.00                 C  
ATOM     56  CG  LYS    35      -9.340   1.435   3.331  1.00                 C  
ATOM     57  NZ  LYS    35     -12.382   1.879   5.628  1.00                 N  
ATOM     58  N   ILE    36      -5.440   2.661   0.705  1.00                 N  
ATOM     59  CA  ILE    36      -4.266   3.463   0.404  1.00                 C  
ATOM     60  C   ILE    36      -4.692   4.707  -0.379  1.00                 C  
ATOM     61  O   ILE    36      -5.512   4.621  -1.291  1.00                 O  
ATOM     62  CB  ILE    36      -3.216   2.654  -0.380  1.00                 C  
ATOM     63  CD1 ILE    36      -1.885   0.481  -0.326  1.00                 C  
ATOM     64  CG1 ILE    36      -2.725   1.468   0.453  1.00                 C  
ATOM     65  CG2 ILE    36      -2.069   3.553  -0.817  1.00                 C  
ATOM     66  N   THR    37      -4.114   5.836   0.007  1.00                 N  
ATOM     67  CA  THR    37      -4.423   7.096  -0.647  1.00                 C  
ATOM     68  C   THR    37      -3.179   7.657  -1.339  1.00                 C  
ATOM     69  O   THR    37      -2.085   7.626  -0.778  1.00                 O  
ATOM     70  CB  THR    37      -4.974   8.130   0.352  1.00                 C  
ATOM     71  OG1 THR    37      -3.999   8.380   1.372  1.00                 O  
ATOM     72  CG2 THR    37      -6.244   7.612   1.009  1.00                 C  
ATOM     73  N   LEU    38      -3.388   8.156  -2.548  1.00                 N  
ATOM     74  CA  LEU    38      -2.297   8.723  -3.323  1.00                 C  
ATOM     75  C   LEU    38      -1.892  10.068  -2.716  1.00                 C  
ATOM     76  O   LEU    38      -2.636  11.043  -2.805  1.00                 O  
ATOM     77  CB  LEU    38      -2.707   8.882  -4.788  1.00                 C  
ATOM     78  CG  LEU    38      -1.642   9.442  -5.733  1.00                 C  
ATOM     79  CD1 LEU    38      -0.464   8.486  -5.842  1.00                 C  
ATOM     80  CD2 LEU    38      -2.232   9.712  -7.109  1.00                 C  
ATOM     81  N   THR    39      -0.712  10.077  -2.113  1.00                 N  
ATOM     82  CA  THR    39      -0.199  11.287  -1.491  1.00                 C  
ATOM     83  C   THR    39       0.621  12.096  -2.498  1.00                 C  
ATOM     84  O   THR    39       1.640  12.687  -2.142  1.00                 O  
ATOM     85  CB  THR    39       0.662  10.965  -0.256  1.00                 C  
ATOM     86  OG1 THR    39       1.746  10.108  -0.635  1.00                 O  
ATOM     87  CG2 THR    39      -0.169  10.257   0.803  1.00                 C  
ATOM     88  N   SER    40       0.146  12.098  -3.735  1.00                 N  
ATOM     89  CA  SER    40       0.822  12.826  -4.795  1.00                 C  
ATOM     90  C   SER    40      -0.055  13.982  -5.279  1.00                 C  
ATOM     91  O   SER    40       0.452  15.044  -5.636  1.00                 O  
ATOM     92  CB  SER    40       1.167  11.888  -5.954  1.00                 C  
ATOM     93  OG  SER    40       2.098  10.900  -5.550  1.00                 O  
ATOM     94  N   ASP    41      -1.357  13.736  -5.275  1.00                 N  
ATOM     95  CA  ASP    41      -2.310  14.743  -5.709  1.00                 C  
ATOM     96  C   ASP    41      -2.876  15.465  -4.484  1.00                 C  
ATOM     97  O   ASP    41      -2.897  14.910  -3.386  1.00                 O  
ATOM     98  CB  ASP    41      -3.428  14.103  -6.535  1.00                 C  
ATOM     99  CG  ASP    41      -2.935  13.564  -7.863  1.00                 C  
ATOM    100  OD1 ASP    41      -1.842  13.977  -8.303  1.00                 O  
ATOM    101  OD2 ASP    41      -3.642  12.728  -8.464  1.00                 O  
ATOM    102  N   PRO    42      -3.334  16.724  -4.719  1.00                 N  
ATOM    103  CA  PRO    42      -3.898  17.527  -3.648  1.00                 C  
ATOM    104  C   PRO    42      -5.305  17.047  -3.285  1.00                 C  
ATOM    105  O   PRO    42      -5.943  17.601  -2.391  1.00                 O  
ATOM    106  CB  PRO    42      -3.918  18.946  -4.220  1.00                 C  
ATOM    107  CD  PRO    42      -3.371  17.514  -6.059  1.00                 C  
ATOM    108  CG  PRO    42      -4.132  18.755  -5.685  1.00                 C  
ATOM    109  N   LYS    43      -5.747  16.021  -3.998  1.00                 N  
ATOM    110  CA  LYS    43      -7.066  15.459  -3.762  1.00                 C  
ATOM    111  C   LYS    43      -6.970  14.251  -2.829  1.00                 C  
ATOM    112  O   LYS    43      -7.941  13.899  -2.161  1.00                 O  
ATOM    113  CB  LYS    43      -7.724  15.063  -5.085  1.00                 C  
ATOM    114  CD  LYS    43      -8.693  15.773  -7.289  1.00                 C  
ATOM    115  CE  LYS    43      -9.016  16.948  -8.197  1.00                 C  
ATOM    116  CG  LYS    43      -8.036  16.237  -5.999  1.00                 C  
ATOM    117  NZ  LYS    43      -9.650  16.508  -9.471  1.00                 N  
ATOM    118  N   LEU    44      -5.790  13.648  -2.814  1.00                 N  
ATOM    119  CA  LEU    44      -5.554  12.485  -1.974  1.00                 C  
ATOM    120  C   LEU    44      -6.684  11.475  -2.181  1.00                 C  
ATOM    121  O   LEU    44      -7.497  11.256  -1.284  1.00                 O  
ATOM    122  CB  LEU    44      -5.448  12.898  -0.505  1.00                 C  
ATOM    123  CG  LEU    44      -4.351  13.908  -0.162  1.00                 C  
ATOM    124  CD1 LEU    44      -4.407  14.283   1.311  1.00                 C  
ATOM    125  CD2 LEU    44      -2.980  13.353  -0.515  1.00                 C  
ATOM    126  N   PRO    45      -6.699  10.870  -3.399  1.00                 N  
ATOM    127  CA  PRO    45      -7.716   9.888  -3.734  1.00                 C  
ATOM    128  C   PRO    45      -7.441   8.554  -3.037  1.00                 C  
ATOM    129  O   PRO    45      -6.287   8.195  -2.810  1.00                 O  
ATOM    130  CB  PRO    45      -7.618   9.758  -5.255  1.00                 C  
ATOM    131  CD  PRO    45      -5.757  11.104  -4.584  1.00                 C  
ATOM    132  CG  PRO    45      -6.188  10.050  -5.564  1.00                 C  
ATOM    133  N   TYR    46      -8.521   7.856  -2.718  1.00                 N  
ATOM    134  CA  TYR    46      -8.410   6.570  -2.051  1.00                 C  
ATOM    135  C   TYR    46      -9.147   5.481  -2.834  1.00                 C  
ATOM    136  O   TYR    46      -9.996   5.781  -3.673  1.00                 O  
ATOM    137  CB  TYR    46      -8.958   6.657  -0.625  1.00                 C  
ATOM    138  CG  TYR    46     -10.446   6.917  -0.556  1.00                 C  
ATOM    139  OH  TYR    46     -14.541   7.616  -0.365  1.00                 O  
ATOM    140  CZ  TYR    46     -13.186   7.386  -0.429  1.00                 C  
ATOM    141  CD1 TYR    46     -11.350   5.864  -0.492  1.00                 C  
ATOM    142  CE1 TYR    46     -12.712   6.092  -0.428  1.00                 C  
ATOM    143  CD2 TYR    46     -10.942   8.214  -0.555  1.00                 C  
ATOM    144  CE2 TYR    46     -12.300   8.462  -0.492  1.00                 C  
ATOM    145  N   LYS    47      -8.796   4.240  -2.533  1.00                 N  
ATOM    146  CA  LYS    47      -9.413   3.105  -3.199  1.00                 C  
ATOM    147  C   LYS    47      -9.316   1.875  -2.294  1.00                 C  
ATOM    148  O   LYS    47      -8.238   1.545  -1.802  1.00                 O  
ATOM    149  CB  LYS    47      -8.743   2.848  -4.550  1.00                 C  
ATOM    150  CD  LYS    47     -10.704   1.996  -5.866  1.00                 C  
ATOM    151  CE  LYS    47     -11.272   0.831  -6.659  1.00                 C  
ATOM    152  CG  LYS    47      -9.325   1.671  -5.317  1.00                 C  
ATOM    153  NZ  LYS    47     -12.646   1.115  -7.157  1.00                 N  
ATOM    154  N   VAL    48     -10.458   1.229  -2.103  1.00                 N  
ATOM    155  CA  VAL    48     -10.515   0.042  -1.267  1.00                 C  
ATOM    156  C   VAL    48     -10.301  -1.199  -2.135  1.00                 C  
ATOM    157  O   VAL    48     -11.108  -1.491  -3.017  1.00                 O  
ATOM    158  CB  VAL    48     -11.850  -0.048  -0.505  1.00                 C  
ATOM    159  CG1 VAL    48     -11.909  -1.326   0.318  1.00                 C  
ATOM    160  CG2 VAL    48     -12.040   1.171   0.383  1.00                 C  
ATOM    161  N   LEU    49      -9.210  -1.897  -1.856  1.00                 N  
ATOM    162  CA  LEU    49      -8.880  -3.100  -2.600  1.00                 C  
ATOM    163  C   LEU    49      -9.348  -4.326  -1.814  1.00                 C  
ATOM    164  O   LEU    49      -9.548  -4.251  -0.602  1.00                 O  
ATOM    165  CB  LEU    49      -7.376  -3.165  -2.874  1.00                 C  
ATOM    166  CG  LEU    49      -6.780  -1.996  -3.661  1.00                 C  
ATOM    167  CD1 LEU    49      -5.272  -2.149  -3.790  1.00                 C  
ATOM    168  CD2 LEU    49      -7.421  -1.890  -5.036  1.00                 C  
ATOM    169  N   SER    50      -9.510  -5.426  -2.535  1.00                 N  
ATOM    170  CA  SER    50      -9.951  -6.666  -1.919  1.00                 C  
ATOM    171  C   SER    50      -9.212  -7.851  -2.543  1.00                 C  
ATOM    172  O   SER    50      -9.336  -8.104  -3.740  1.00                 O  
ATOM    173  CB  SER    50     -11.464  -6.831  -2.072  1.00                 C  
ATOM    174  OG  SER    50     -11.903  -8.056  -1.509  1.00                 O  
ATOM    175  N   VAL    51      -8.459  -8.546  -1.703  1.00                 N  
ATOM    176  CA  VAL    51      -7.700  -9.699  -2.157  1.00                 C  
ATOM    177  C   VAL    51      -7.544 -10.689  -1.001  1.00                 C  
ATOM    178  O   VAL    51      -7.704 -10.322   0.161  1.00                 O  
ATOM    179  CB  VAL    51      -6.324  -9.286  -2.712  1.00                 C  
ATOM    180  CG1 VAL    51      -6.488  -8.381  -3.923  1.00                 C  
ATOM    181  CG2 VAL    51      -5.501  -8.597  -1.635  1.00                 C  
ATOM    182  N   PRO    52      -7.226 -11.959  -1.371  1.00                 N  
ATOM    183  CA  PRO    52      -7.046 -13.004  -0.378  1.00                 C  
ATOM    184  C   PRO    52      -5.711 -12.845   0.351  1.00                 C  
ATOM    185  O   PRO    52      -4.652 -12.854  -0.275  1.00                 O  
ATOM    186  CB  PRO    52      -7.091 -14.299  -1.191  1.00                 C  
ATOM    187  CD  PRO    52      -7.451 -12.522  -2.754  1.00                 C  
ATOM    188  CG  PRO    52      -7.841 -13.937  -2.429  1.00                 C  
ATOM    189  N   GLU    53      -5.804 -12.702   1.665  1.00                 N  
ATOM    190  CA  GLU    53      -4.617 -12.541   2.487  1.00                 C  
ATOM    191  C   GLU    53      -3.478 -13.411   1.951  1.00                 C  
ATOM    192  O   GLU    53      -2.347 -12.947   1.817  1.00                 O  
ATOM    193  CB  GLU    53      -4.922 -12.895   3.944  1.00                 C  
ATOM    194  CD  GLU    53      -6.163 -12.316   6.066  1.00                 C  
ATOM    195  CG  GLU    53      -5.826 -11.897   4.649  1.00                 C  
ATOM    196  OE1 GLU    53      -5.843 -13.464   6.438  1.00                 O  
ATOM    197  OE2 GLU    53      -6.747 -11.496   6.805  1.00                 O  
ATOM    198  N   ALA    54      -3.817 -14.658   1.658  1.00                 N  
ATOM    199  CA  ALA    54      -2.837 -15.598   1.140  1.00                 C  
ATOM    200  C   ALA    54      -1.887 -14.884   0.176  1.00                 C  
ATOM    201  O   ALA    54      -0.689 -15.164   0.160  1.00                 O  
ATOM    202  CB  ALA    54      -3.532 -16.761   0.449  1.00                 C  
ATOM    203  N   THR    55      -2.456 -13.976  -0.603  1.00                 N  
ATOM    204  CA  THR    55      -1.674 -13.221  -1.566  1.00                 C  
ATOM    205  C   THR    55      -0.685 -12.301  -0.847  1.00                 C  
ATOM    206  O   THR    55      -0.977 -11.795   0.236  1.00                 O  
ATOM    207  CB  THR    55      -2.576 -12.390  -2.497  1.00                 C  
ATOM    208  OG1 THR    55      -3.355 -11.473  -1.719  1.00                 O  
ATOM    209  CG2 THR    55      -3.520 -13.295  -3.273  1.00                 C  
ATOM    210  N   PRO    56       0.495 -12.108  -1.494  1.00                 N  
ATOM    211  CA  PRO    56       1.529 -11.258  -0.928  1.00                 C  
ATOM    212  C   PRO    56       1.166  -9.780  -1.076  1.00                 C  
ATOM    213  O   PRO    56       0.738  -9.346  -2.145  1.00                 O  
ATOM    214  CB  PRO    56       2.781 -11.613  -1.733  1.00                 C  
ATOM    215  CD  PRO    56       0.955 -12.808  -2.715  1.00                 C  
ATOM    216  CG  PRO    56       2.257 -12.128  -3.031  1.00                 C  
ATOM    217  N   PHE    57       1.349  -9.046   0.012  1.00                 N  
ATOM    218  CA  PHE    57       1.046  -7.625   0.016  1.00                 C  
ATOM    219  C   PHE    57       1.863  -6.887  -1.047  1.00                 C  
ATOM    220  O   PHE    57       1.559  -5.744  -1.385  1.00                 O  
ATOM    221  CB  PHE    57       1.314  -7.024   1.397  1.00                 C  
ATOM    222  CG  PHE    57       0.990  -5.560   1.495  1.00                 C  
ATOM    223  CZ  PHE    57       0.397  -2.851   1.672  1.00                 C  
ATOM    224  CD1 PHE    57      -0.204  -5.136   2.052  1.00                 C  
ATOM    225  CE1 PHE    57      -0.501  -3.790   2.141  1.00                 C  
ATOM    226  CD2 PHE    57       1.879  -4.608   1.029  1.00                 C  
ATOM    227  CE2 PHE    57       1.581  -3.261   1.118  1.00                 C  
ATOM    228  N   THR    58       2.883  -7.570  -1.543  1.00                 N  
ATOM    229  CA  THR    58       3.746  -6.994  -2.561  1.00                 C  
ATOM    230  C   THR    58       2.961  -6.755  -3.852  1.00                 C  
ATOM    231  O   THR    58       3.261  -5.828  -4.603  1.00                 O  
ATOM    232  CB  THR    58       4.960  -7.897  -2.849  1.00                 C  
ATOM    233  OG1 THR    58       5.908  -7.185  -3.654  1.00                 O  
ATOM    234  CG2 THR    58       4.527  -9.148  -3.598  1.00                 C  
ATOM    235  N   ALA    59       1.970  -7.607  -4.071  1.00                 N  
ATOM    236  CA  ALA    59       1.140  -7.500  -5.259  1.00                 C  
ATOM    237  C   ALA    59       0.218  -6.287  -5.124  1.00                 C  
ATOM    238  O   ALA    59      -0.058  -5.600  -6.106  1.00                 O  
ATOM    239  CB  ALA    59       0.339  -8.777  -5.463  1.00                 C  
ATOM    240  N   VAL    60      -0.233  -6.060  -3.899  1.00                 N  
ATOM    241  CA  VAL    60      -1.118  -4.941  -3.622  1.00                 C  
ATOM    242  C   VAL    60      -0.502  -3.658  -4.183  1.00                 C  
ATOM    243  O   VAL    60      -1.219  -2.759  -4.619  1.00                 O  
ATOM    244  CB  VAL    60      -1.394  -4.800  -2.114  1.00                 C  
ATOM    245  CG1 VAL    60      -2.148  -3.510  -1.828  1.00                 C  
ATOM    246  CG2 VAL    60      -2.173  -6.001  -1.600  1.00                 C  
ATOM    247  N   LEU    61       0.822  -3.613  -4.153  1.00                 N  
ATOM    248  CA  LEU    61       1.543  -2.455  -4.652  1.00                 C  
ATOM    249  C   LEU    61       1.251  -2.282  -6.144  1.00                 C  
ATOM    250  O   LEU    61       0.615  -1.310  -6.547  1.00                 O  
ATOM    251  CB  LEU    61       3.044  -2.609  -4.400  1.00                 C  
ATOM    252  CG  LEU    61       3.934  -1.464  -4.886  1.00                 C  
ATOM    253  CD1 LEU    61       3.564  -0.162  -4.192  1.00                 C  
ATOM    254  CD2 LEU    61       5.402  -1.788  -4.654  1.00                 C  
ATOM    255  N   LYS    62       1.730  -3.241  -6.923  1.00                 N  
ATOM    256  CA  LYS    62       1.529  -3.207  -8.362  1.00                 C  
ATOM    257  C   LYS    62       0.091  -2.778  -8.661  1.00                 C  
ATOM    258  O   LYS    62      -0.138  -1.895  -9.486  1.00                 O  
ATOM    259  CB  LYS    62       1.835  -4.574  -8.978  1.00                 C  
ATOM    260  CD  LYS    62       2.059  -5.987 -11.040  1.00                 C  
ATOM    261  CE  LYS    62       1.877  -6.044 -12.548  1.00                 C  
ATOM    262  CG  LYS    62       1.685  -4.620 -10.490  1.00                 C  
ATOM    263  NZ  LYS    62       2.240  -7.378 -13.101  1.00                 N  
ATOM    264  N   PHE    63      -0.840  -3.422  -7.973  1.00                 N  
ATOM    265  CA  PHE    63      -2.250  -3.119  -8.155  1.00                 C  
ATOM    266  C   PHE    63      -2.555  -1.674  -7.753  1.00                 C  
ATOM    267  O   PHE    63      -3.103  -0.909  -8.545  1.00                 O  
ATOM    268  CB  PHE    63      -3.115  -4.086  -7.344  1.00                 C  
ATOM    269  CG  PHE    63      -3.186  -5.469  -7.926  1.00                 C  
ATOM    270  CZ  PHE    63      -3.321  -8.026  -9.007  1.00                 C  
ATOM    271  CD1 PHE    63      -2.517  -6.523  -7.327  1.00                 C  
ATOM    272  CE1 PHE    63      -2.582  -7.795  -7.862  1.00                 C  
ATOM    273  CD2 PHE    63      -3.921  -5.717  -9.071  1.00                 C  
ATOM    274  CE2 PHE    63      -3.986  -6.990  -9.606  1.00                 C  
ATOM    275  N   ALA    64      -2.188  -1.345  -6.523  1.00                 N  
ATOM    276  CA  ALA    64      -2.416  -0.006  -6.007  1.00                 C  
ATOM    277  C   ALA    64      -1.746   1.013  -6.931  1.00                 C  
ATOM    278  O   ALA    64      -2.129   2.181  -6.954  1.00                 O  
ATOM    279  CB  ALA    64      -1.886   0.112  -4.586  1.00                 C  
ATOM    280  N   ALA    65      -0.757   0.533  -7.670  1.00                 N  
ATOM    281  CA  ALA    65      -0.030   1.387  -8.593  1.00                 C  
ATOM    282  C   ALA    65      -0.871   1.603  -9.852  1.00                 C  
ATOM    283  O   ALA    65      -1.400   2.692 -10.071  1.00                 O  
ATOM    284  CB  ALA    65       1.318   0.772  -8.934  1.00                 C  
ATOM    285  N   GLU    66      -0.970   0.548 -10.648  1.00                 N  
ATOM    286  CA  GLU    66      -1.738   0.608 -11.879  1.00                 C  
ATOM    287  C   GLU    66      -3.096   1.267 -11.626  1.00                 C  
ATOM    288  O   GLU    66      -3.624   1.962 -12.493  1.00                 O  
ATOM    289  CB  GLU    66      -1.923  -0.794 -12.464  1.00                 C  
ATOM    290  CD  GLU    66      -1.897  -0.138 -14.903  1.00                 C  
ATOM    291  CG  GLU    66      -2.667  -0.820 -13.789  1.00                 C  
ATOM    292  OE1 GLU    66      -0.664   0.009 -14.770  1.00                 O  
ATOM    293  OE2 GLU    66      -2.527   0.250 -15.909  1.00                 O  
ATOM    294  N   GLU    67      -3.622   1.025 -10.435  1.00                 N  
ATOM    295  CA  GLU    67      -4.908   1.586 -10.057  1.00                 C  
ATOM    296  C   GLU    67      -4.881   3.111 -10.186  1.00                 C  
ATOM    297  O   GLU    67      -5.854   3.717 -10.633  1.00                 O  
ATOM    298  CB  GLU    67      -5.273   1.175  -8.629  1.00                 C  
ATOM    299  CD  GLU    67      -7.777   1.074  -8.942  1.00                 C  
ATOM    300  CG  GLU    67      -6.628   1.684  -8.164  1.00                 C  
ATOM    301  OE1 GLU    67      -7.574   0.014  -9.569  1.00                 O  
ATOM    302  OE2 GLU    67      -8.882   1.657  -8.924  1.00                 O  
ATOM    303  N   PHE    68      -3.756   3.687  -9.788  1.00                 N  
ATOM    304  CA  PHE    68      -3.589   5.128  -9.854  1.00                 C  
ATOM    305  C   PHE    68      -2.859   5.538 -11.135  1.00                 C  
ATOM    306  O   PHE    68      -2.480   6.697 -11.294  1.00                 O  
ATOM    307  CB  PHE    68      -2.827   5.636  -8.628  1.00                 C  
ATOM    308  CG  PHE    68      -3.566   5.446  -7.334  1.00                 C  
ATOM    309  CZ  PHE    68      -4.936   5.101  -4.941  1.00                 C  
ATOM    310  CD1 PHE    68      -3.212   4.433  -6.461  1.00                 C  
ATOM    311  CE1 PHE    68      -3.892   4.258  -5.270  1.00                 C  
ATOM    312  CD2 PHE    68      -4.614   6.282  -6.990  1.00                 C  
ATOM    313  CE2 PHE    68      -5.293   6.107  -5.799  1.00                 C  
ATOM    314  N   LYS    69      -2.685   4.564 -12.016  1.00                 N  
ATOM    315  CA  LYS    69      -2.007   4.808 -13.277  1.00                 C  
ATOM    316  C   LYS    69      -0.577   5.276 -13.001  1.00                 C  
ATOM    317  O   LYS    69      -0.080   6.188 -13.660  1.00                 O  
ATOM    318  CB  LYS    69      -2.773   5.841 -14.106  1.00                 C  
ATOM    319  CD  LYS    69      -4.862   6.457 -15.353  1.00                 C  
ATOM    320  CE  LYS    69      -6.286   6.050 -15.693  1.00                 C  
ATOM    321  CG  LYS    69      -4.189   5.422 -14.466  1.00                 C  
ATOM    322  NZ  LYS    69      -6.979   7.083 -16.512  1.00                 N  
ATOM    323  N   VAL    70       0.045   4.630 -12.025  1.00                 N  
ATOM    324  CA  VAL    70       1.408   4.969 -11.654  1.00                 C  
ATOM    325  C   VAL    70       2.325   3.784 -11.962  1.00                 C  
ATOM    326  O   VAL    70       1.867   2.646 -12.050  1.00                 O  
ATOM    327  CB  VAL    70       1.507   5.365 -10.169  1.00                 C  
ATOM    328  CG1 VAL    70       0.649   6.588  -9.885  1.00                 C  
ATOM    329  CG2 VAL    70       1.094   4.202  -9.279  1.00                 C  
ATOM    330  N   PRO    71       3.639   4.099 -12.122  1.00                 N  
ATOM    331  CA  PRO    71       4.624   3.074 -12.418  1.00                 C  
ATOM    332  C   PRO    71       4.940   2.241 -11.174  1.00                 C  
ATOM    333  O   PRO    71       5.208   2.791 -10.106  1.00                 O  
ATOM    334  CB  PRO    71       5.847   3.862 -12.893  1.00                 C  
ATOM    335  CD  PRO    71       4.216   5.462 -12.178  1.00                 C  
ATOM    336  CG  PRO    71       5.695   5.204 -12.260  1.00                 C  
ATOM    337  N   ALA    72       4.899   0.929 -11.353  1.00                 N  
ATOM    338  CA  ALA    72       5.178   0.015 -10.258  1.00                 C  
ATOM    339  C   ALA    72       6.683  -0.250 -10.191  1.00                 C  
ATOM    340  O   ALA    72       7.111  -1.397 -10.078  1.00                 O  
ATOM    341  CB  ALA    72       4.402  -1.280 -10.438  1.00                 C  
ATOM    342  N   ALA    73       7.446   0.831 -10.265  1.00                 N  
ATOM    343  CA  ALA    73       8.894   0.730 -10.214  1.00                 C  
ATOM    344  C   ALA    73       9.431   1.688  -9.149  1.00                 C  
ATOM    345  O   ALA    73      10.229   1.294  -8.300  1.00                 O  
ATOM    346  CB  ALA    73       9.495   1.035 -11.578  1.00                 C  
ATOM    347  N   THR    74       8.972   2.928  -9.229  1.00                 N  
ATOM    348  CA  THR    74       9.397   3.946  -8.282  1.00                 C  
ATOM    349  C   THR    74       8.289   4.222  -7.264  1.00                 C  
ATOM    350  O   THR    74       8.058   5.370  -6.889  1.00                 O  
ATOM    351  CB  THR    74       9.786   5.254  -8.996  1.00                 C  
ATOM    352  OG1 THR    74       8.678   5.726  -9.772  1.00                 O  
ATOM    353  CG2 THR    74      10.968   5.022  -9.926  1.00                 C  
ATOM    354  N   SER    75       7.632   3.150  -6.845  1.00                 N  
ATOM    355  CA  SER    75       6.554   3.262  -5.878  1.00                 C  
ATOM    356  C   SER    75       6.643   2.123  -4.860  1.00                 C  
ATOM    357  O   SER    75       7.115   1.034  -5.182  1.00                 O  
ATOM    358  CB  SER    75       5.197   3.250  -6.585  1.00                 C  
ATOM    359  OG  SER    75       4.970   2.010  -7.232  1.00                 O  
ATOM    360  N   ALA    76       6.182   2.414  -3.653  1.00                 N  
ATOM    361  CA  ALA    76       6.204   1.427  -2.586  1.00                 C  
ATOM    362  C   ALA    76       5.240   1.859  -1.479  1.00                 C  
ATOM    363  O   ALA    76       4.991   3.049  -1.297  1.00                 O  
ATOM    364  CB  ALA    76       7.617   1.259  -2.048  1.00                 C  
ATOM    365  N   ILE    77       4.724   0.867  -0.768  1.00                 N  
ATOM    366  CA  ILE    77       3.794   1.129   0.317  1.00                 C  
ATOM    367  C   ILE    77       4.551   1.124   1.646  1.00                 C  
ATOM    368  O   ILE    77       5.391   0.256   1.883  1.00                 O  
ATOM    369  CB  ILE    77       2.646   0.102   0.337  1.00                 C  
ATOM    370  CD1 ILE    77       0.849  -0.947  -1.135  1.00                 C  
ATOM    371  CG1 ILE    77       1.828   0.192  -0.952  1.00                 C  
ATOM    372  CG2 ILE    77       1.781   0.295   1.573  1.00                 C  
ATOM    373  N   ILE    78       4.228   2.102   2.479  1.00                 N  
ATOM    374  CA  ILE    78       4.868   2.222   3.778  1.00                 C  
ATOM    375  C   ILE    78       3.797   2.414   4.853  1.00                 C  
ATOM    376  O   ILE    78       2.631   2.648   4.538  1.00                 O  
ATOM    377  CB  ILE    78       5.883   3.380   3.802  1.00                 C  
ATOM    378  CD1 ILE    78       6.062   5.923   3.763  1.00                 C  
ATOM    379  CG1 ILE    78       5.176   4.714   3.555  1.00                 C  
ATOM    380  CG2 ILE    78       6.997   3.133   2.796  1.00                 C  
ATOM    381  N   THR    79       4.230   2.308   6.101  1.00                 N  
ATOM    382  CA  THR    79       3.323   2.467   7.225  1.00                 C  
ATOM    383  C   THR    79       3.185   3.946   7.593  1.00                 C  
ATOM    384  O   THR    79       3.651   4.818   6.861  1.00                 O  
ATOM    385  CB  THR    79       3.799   1.667   8.452  1.00                 C  
ATOM    386  OG1 THR    79       5.046   2.197   8.917  1.00                 O  
ATOM    387  CG2 THR    79       3.997   0.203   8.089  1.00                 C  
ATOM    388  N   ASN    80       2.543   4.183   8.728  1.00                 N  
ATOM    389  CA  ASN    80       2.338   5.541   9.202  1.00                 C  
ATOM    390  C   ASN    80       3.468   5.917  10.163  1.00                 C  
ATOM    391  O   ASN    80       3.281   6.746  11.052  1.00                 O  
ATOM    392  CB  ASN    80       0.966   5.676   9.865  1.00                 C  
ATOM    393  CG  ASN    80       0.848   4.852  11.133  1.00                 C  
ATOM    394  OD1 ASN    80       1.534   3.843  11.294  1.00                 O  
ATOM    395  ND2 ASN    80      -0.024   5.282  12.037  1.00                 N  
ATOM    396  N   ASP    81       4.615   5.289   9.951  1.00                 N  
ATOM    397  CA  ASP    81       5.775   5.547  10.787  1.00                 C  
ATOM    398  C   ASP    81       7.017   5.679   9.903  1.00                 C  
ATOM    399  O   ASP    81       8.142   5.547  10.383  1.00                 O  
ATOM    400  CB  ASP    81       5.951   4.431  11.818  1.00                 C  
ATOM    401  CG  ASP    81       6.885   4.822  12.947  1.00                 C  
ATOM    402  OD1 ASP    81       6.937   6.023  13.285  1.00                 O  
ATOM    403  OD2 ASP    81       7.565   3.928  13.493  1.00                 O  
ATOM    404  N   GLY    82       6.771   5.937   8.627  1.00                 N  
ATOM    405  CA  GLY    82       7.855   6.088   7.671  1.00                 C  
ATOM    406  C   GLY    82       8.674   4.800   7.563  1.00                 C  
ATOM    407  O   GLY    82       9.826   4.827   7.133  1.00                 O  
ATOM    408  N   ILE    83       8.047   3.703   7.961  1.00                 N  
ATOM    409  CA  ILE    83       8.703   2.407   7.914  1.00                 C  
ATOM    410  C   ILE    83       8.164   1.610   6.725  1.00                 C  
ATOM    411  O   ILE    83       6.961   1.611   6.466  1.00                 O  
ATOM    412  CB  ILE    83       8.509   1.628   9.228  1.00                 C  
ATOM    413  CD1 ILE    83       8.783   1.830  11.755  1.00                 C  
ATOM    414  CG1 ILE    83       9.149   2.384  10.395  1.00                 C  
ATOM    415  CG2 ILE    83       9.060   0.217   9.097  1.00                 C  
ATOM    416  N   GLY    84       9.080   0.949   6.032  1.00                 N  
ATOM    417  CA  GLY    84       8.712   0.150   4.876  1.00                 C  
ATOM    418  C   GLY    84       7.923  -1.092   5.297  1.00                 C  
ATOM    419  O   GLY    84       7.524  -1.216   6.454  1.00                 O  
ATOM    420  N   ILE    85       7.722  -1.981   4.335  1.00                 N  
ATOM    421  CA  ILE    85       6.989  -3.208   4.592  1.00                 C  
ATOM    422  C   ILE    85       7.690  -4.372   3.888  1.00                 C  
ATOM    423  O   ILE    85       8.241  -4.204   2.801  1.00                 O  
ATOM    424  CB  ILE    85       5.522  -3.095   4.137  1.00                 C  
ATOM    425  CD1 ILE    85       4.050  -2.881   2.067  1.00                 C  
ATOM    426  CG1 ILE    85       5.450  -2.808   2.636  1.00                 C  
ATOM    427  CG2 ILE    85       4.791  -2.039   4.951  1.00                 C  
ATOM    428  N   ASN    86       7.646  -5.527   4.537  1.00                 N  
ATOM    429  CA  ASN    86       8.269  -6.718   3.987  1.00                 C  
ATOM    430  C   ASN    86       7.193  -7.768   3.704  1.00                 C  
ATOM    431  O   ASN    86       6.650  -8.371   4.629  1.00                 O  
ATOM    432  CB  ASN    86       9.340  -7.252   4.941  1.00                 C  
ATOM    433  CG  ASN    86      10.080  -8.447   4.375  1.00                 C  
ATOM    434  OD1 ASN    86       9.837  -8.860   3.241  1.00                 O  
ATOM    435  ND2 ASN    86      10.988  -9.008   5.165  1.00                 N  
ATOM    436  N   PRO    87       6.909  -7.960   2.388  1.00                 N  
ATOM    437  CA  PRO    87       5.907  -8.927   1.973  1.00                 C  
ATOM    438  C   PRO    87       6.437 -10.357   2.102  1.00                 C  
ATOM    439  O   PRO    87       6.368 -11.136   1.154  1.00                 O  
ATOM    440  CB  PRO    87       5.622  -8.562   0.515  1.00                 C  
ATOM    441  CD  PRO    87       7.554  -7.286   1.121  1.00                 C  
ATOM    442  CG  PRO    87       6.927  -8.058  -0.006  1.00                 C  
ATOM    443  N   ALA    88       6.954 -10.657   3.285  1.00                 N  
ATOM    444  CA  ALA    88       7.495 -11.979   3.551  1.00                 C  
ATOM    445  C   ALA    88       6.406 -12.856   4.171  1.00                 C  
ATOM    446  O   ALA    88       6.705 -13.865   4.808  1.00                 O  
ATOM    447  CB  ALA    88       8.706 -11.882   4.466  1.00                 C  
ATOM    448  N   GLN    89       5.166 -12.439   3.964  1.00                 N  
ATOM    449  CA  GLN    89       4.030 -13.174   4.495  1.00                 C  
ATOM    450  C   GLN    89       2.745 -12.754   3.780  1.00                 C  
ATOM    451  O   GLN    89       2.744 -11.796   3.009  1.00                 O  
ATOM    452  CB  GLN    89       3.903 -12.948   6.003  1.00                 C  
ATOM    453  CD  GLN    89       5.162 -14.963   6.860  1.00                 C  
ATOM    454  CG  GLN    89       5.091 -13.449   6.808  1.00                 C  
ATOM    455  OE1 GLN    89       4.140 -15.645   6.787  1.00                 O  
ATOM    456  NE2 GLN    89       6.373 -15.493   6.987  1.00                 N  
ATOM    457  N   SER    90       1.681 -13.492   4.062  1.00                 N  
ATOM    458  CA  SER    90       0.391 -13.208   3.455  1.00                 C  
ATOM    459  C   SER    90      -0.031 -11.767   3.749  1.00                 C  
ATOM    460  O   SER    90       0.252 -11.241   4.825  1.00                 O  
ATOM    461  CB  SER    90      -0.667 -14.189   3.962  1.00                 C  
ATOM    462  OG  SER    90      -0.359 -15.517   3.576  1.00                 O  
ATOM    463  N   ALA    91      -0.702 -11.170   2.775  1.00                 N  
ATOM    464  CA  ALA    91      -1.166  -9.801   2.916  1.00                 C  
ATOM    465  C   ALA    91      -1.876  -9.643   4.263  1.00                 C  
ATOM    466  O   ALA    91      -1.701  -8.636   4.947  1.00                 O  
ATOM    467  CB  ALA    91      -2.089  -9.433   1.764  1.00                 C  
ATOM    468  N   GLY    92      -2.661 -10.655   4.603  1.00                 N  
ATOM    469  CA  GLY    92      -3.398 -10.642   5.855  1.00                 C  
ATOM    470  C   GLY    92      -2.447 -10.546   7.050  1.00                 C  
ATOM    471  O   GLY    92      -2.841 -10.102   8.128  1.00                 O  
ATOM    472  N   LYS    93      -1.213 -10.970   6.819  1.00                 N  
ATOM    473  CA  LYS    93      -0.203 -10.939   7.863  1.00                 C  
ATOM    474  C   LYS    93       0.611  -9.649   7.740  1.00                 C  
ATOM    475  O   LYS    93       1.292  -9.248   8.682  1.00                 O  
ATOM    476  CB  LYS    93       0.700 -12.170   7.771  1.00                 C  
ATOM    477  CD  LYS    93       0.951 -14.659   7.974  1.00                 C  
ATOM    478  CE  LYS    93       0.247 -15.970   8.287  1.00                 C  
ATOM    479  CG  LYS    93      -0.004 -13.482   8.079  1.00                 C  
ATOM    480  NZ  LYS    93       1.165 -17.136   8.162  1.00                 N  
ATOM    481  N   LEU    94       0.512  -9.034   6.570  1.00                 N  
ATOM    482  CA  LEU    94       1.230  -7.797   6.312  1.00                 C  
ATOM    483  C   LEU    94       0.342  -6.609   6.687  1.00                 C  
ATOM    484  O   LEU    94       0.794  -5.678   7.352  1.00                 O  
ATOM    485  CB  LEU    94       1.658  -7.722   4.845  1.00                 C  
ATOM    486  CG  LEU    94       2.706  -8.740   4.391  1.00                 C  
ATOM    487  CD1 LEU    94       2.923  -8.655   2.888  1.00                 C  
ATOM    488  CD2 LEU    94       4.019  -8.525   5.128  1.00                 C  
ATOM    489  N   ALA    95      -0.905  -6.680   6.245  1.00                 N  
ATOM    490  CA  ALA    95      -1.860  -5.622   6.526  1.00                 C  
ATOM    491  C   ALA    95      -2.266  -5.627   8.001  1.00                 C  
ATOM    492  O   ALA    95      -2.854  -4.663   8.490  1.00                 O  
ATOM    493  CB  ALA    95      -3.089  -5.769   5.643  1.00                 C  
ATOM    494  N   MET    96      -1.936  -6.723   8.669  1.00                 N  
ATOM    495  CA  MET    96      -2.259  -6.866  10.078  1.00                 C  
ATOM    496  C   MET    96      -1.090  -6.350  10.920  1.00                 C  
ATOM    497  O   MET    96      -1.282  -5.532  11.818  1.00                 O  
ATOM    498  CB  MET    96      -2.573  -8.326  10.410  1.00                 C  
ATOM    499  SD  MET    96      -4.590  -7.698  12.203  1.00                 S  
ATOM    500  CE  MET    96      -5.762  -8.732  11.329  1.00                 C  
ATOM    501  CG  MET    96      -3.044  -8.550  11.838  1.00                 C  
ATOM    502  N   TYR    97       0.094  -6.849  10.599  1.00                 N  
ATOM    503  CA  TYR    97       1.294  -6.449  11.314  1.00                 C  
ATOM    504  C   TYR    97       1.558  -4.963  11.066  1.00                 C  
ATOM    505  O   TYR    97       1.916  -4.230  11.987  1.00                 O  
ATOM    506  CB  TYR    97       2.488  -7.300  10.876  1.00                 C  
ATOM    507  CG  TYR    97       3.780  -6.950  11.578  1.00                 C  
ATOM    508  OH  TYR    97       7.330  -5.997  13.523  1.00                 O  
ATOM    509  CZ  TYR    97       6.156  -6.311  12.878  1.00                 C  
ATOM    510  CD1 TYR    97       4.029  -7.391  12.872  1.00                 C  
ATOM    511  CE1 TYR    97       5.207  -7.076  13.521  1.00                 C  
ATOM    512  CD2 TYR    97       4.747  -6.180  10.945  1.00                 C  
ATOM    513  CE2 TYR    97       5.932  -5.856  11.579  1.00                 C  
ATOM    514  N   PHE    98       1.372  -4.562   9.817  1.00                 N  
ATOM    515  CA  PHE    98       1.586  -3.176   9.436  1.00                 C  
ATOM    516  C   PHE    98       0.295  -2.381   9.643  1.00                 C  
ATOM    517  O   PHE    98       0.310  -1.312  10.252  1.00                 O  
ATOM    518  CB  PHE    98       2.055  -3.086   7.982  1.00                 C  
ATOM    519  CG  PHE    98       3.453  -3.590   7.764  1.00                 C  
ATOM    520  CZ  PHE    98       6.042  -4.518   7.365  1.00                 C  
ATOM    521  CD1 PHE    98       3.714  -4.559   6.811  1.00                 C  
ATOM    522  CE1 PHE    98       5.000  -5.023   6.610  1.00                 C  
ATOM    523  CD2 PHE    98       4.507  -3.095   8.511  1.00                 C  
ATOM    524  CE2 PHE    98       5.793  -3.558   8.310  1.00                 C  
ATOM    525  N   SER    99      -0.792  -2.935   9.126  1.00                 N  
ATOM    526  CA  SER    99      -2.089  -2.291   9.247  1.00                 C  
ATOM    527  C   SER    99      -2.758  -2.144   7.878  1.00                 C  
ATOM    528  O   SER    99      -2.182  -2.520   6.858  1.00                 O  
ATOM    529  CB  SER    99      -1.947  -0.921   9.914  1.00                 C  
ATOM    530  OG  SER    99      -1.222  -0.025   9.090  1.00                 O  
ATOM    531  N   SER   100      -3.964  -1.596   7.900  1.00                 N  
ATOM    532  CA  SER   100      -4.717  -1.394   6.674  1.00                 C  
ATOM    533  C   SER   100      -4.481   0.021   6.142  1.00                 C  
ATOM    534  O   SER   100      -4.227   0.207   4.953  1.00                 O  
ATOM    535  CB  SER   100      -6.208  -1.639   6.914  1.00                 C  
ATOM    536  OG  SER   100      -6.455  -2.994   7.247  1.00                 O  
TER
