# Supplementary material for: Comparative Single-Cell Transcriptomics Reveals Novel Genes Involved in Bivalve Embryonic Shell Formation and Questions Ontogenetic Homology of Molluscan Shell Types
Source: Front Cell Dev Biol. 2022 Jun 9;10:883755. doi: 10.3389/fcell.2022.883755 (PMC9261976; doi:10.3389/fcell.2022.883755)
Supplement: Supplementary file 1 [file DataSheet1.ZIP › Supplementary_File1/s_f_3/0ef5e1df3ca2355c.final.pdb]

ATOM      1  N   PRO    83      -7.680 104.077  38.643  1.00                 N  
ATOM      2  CA  PRO    83      -8.625 104.759  39.519  1.00                 C  
ATOM      3  C   PRO    83      -9.639 103.799  40.133  1.00                 C  
ATOM      4  O   PRO    83     -10.362 104.155  41.063  1.00                 O  
ATOM      5  CB  PRO    83      -9.313 105.773  38.603  1.00                 C  
ATOM      6  CD  PRO    83      -7.679 104.661  37.254  1.00                 C  
ATOM      7  CG  PRO    83      -8.345 105.988  37.489  1.00                 C  
ATOM      8  N   LEU    84      -9.687 102.580  39.605  1.00                 N  
ATOM      9  CA  LEU    84     -10.604 101.576  40.095  1.00                 C  
ATOM     10  C   LEU    84     -10.336 101.097  41.516  1.00                 C  
ATOM     11  O   LEU    84     -11.290 100.861  42.228  1.00                 O  
ATOM     12  CB  LEU    84     -10.599 100.352  39.177  1.00                 C  
ATOM     13  CG  LEU    84     -11.547  99.214  39.560  1.00                 C  
ATOM     14  CD1 LEU    84     -12.996  99.669  39.474  1.00                 C  
ATOM     15  CD2 LEU    84     -11.320  98.002  38.669  1.00                 C  
ATOM     16  N   ALA    85     -11.080 101.640  42.473  1.00                 N  
ATOM     17  CA  ALA    85     -10.910 101.252  43.865  1.00                 C  
ATOM     18  C   ALA    85     -11.831 100.087  44.198  1.00                 C  
ATOM     19  O   ALA    85     -11.607  99.327  45.145  1.00                 O  
ATOM     20  CB  ALA    85     -11.185 102.434  44.782  1.00                 C  
ATOM     21  N   SER    86     -12.891  99.936  43.409  1.00                 N  
ATOM     22  CA  SER    86     -13.841  98.848  43.608  1.00                 C  
ATOM     23  C   SER    86     -14.451  98.879  45.006  1.00                 C  
ATOM     24  O   SER    86     -14.823  97.858  45.590  1.00                 O  
ATOM     25  CB  SER    86     -13.165  97.496  43.369  1.00                 C  
ATOM     26  OG  SER    86     -12.689  97.392  42.038  1.00                 O  
ATOM     27  N   GLY    87     -14.552 100.085  45.547  1.00                 N  
ATOM     28  CA  GLY    87     -15.115 100.331  46.868  1.00                 C  
ATOM     29  C   GLY    87     -15.281 101.843  46.911  1.00                 C  
ATOM     30  O   GLY    87     -15.914 102.424  47.796  1.00                 O  
ATOM     31  N   SER    88     -14.683 102.481  45.908  1.00                 N  
ATOM     32  CA  SER    88     -14.699 103.928  45.718  1.00                 C  
ATOM     33  C   SER    88     -13.873 104.258  44.477  1.00                 C  
ATOM     34  O   SER    88     -12.981 105.110  44.498  1.00                 O  
ATOM     35  CB  SER    88     -14.156 104.638  46.960  1.00                 C  
ATOM     36  OG  SER    88     -12.816 104.259  47.219  1.00                 O  
ATOM     37  N   SER    89     -14.166 103.577  43.370  1.00                 N  
ATOM     38  CA  SER    89     -13.458 103.800  42.107  1.00                 C  
ATOM     39  C   SER    89     -13.322 105.304  41.857  1.00                 C  
ATOM     40  O   SER    89     -14.136 105.937  41.179  1.00                 O  
ATOM     41  CB  SER    89     -14.194 103.118  40.952  1.00                 C  
ATOM     42  OG  SER    89     -14.203 101.710  41.114  1.00                 O  
ATOM     43  N   ILE    90     -12.179 105.880  42.358  1.00                 N  
ATOM     44  CA  ILE    90     -12.055 107.333  42.378  1.00                 C  
ATOM     45  C   ILE    90     -12.699 107.947  41.142  1.00                 C  
ATOM     46  O   ILE    90     -12.210 107.795  40.029  1.00                 O  
ATOM     47  CB  ILE    90     -10.583 107.772  42.479  1.00                 C  
ATOM     48  CD1 ILE    90     -10.603 107.612  45.023  1.00                 C  
ATOM     49  CG1 ILE    90      -9.936 107.184  43.735  1.00                 C  
ATOM     50  CG2 ILE    90     -10.476 109.289  42.444  1.00                 C  
ATOM     51  N   HIS    91     -13.812 108.634  41.347  1.00                 N  
ATOM     52  CA  HIS    91     -14.525 109.251  40.244  1.00                 C  
ATOM     53  C   HIS    91     -14.466 110.765  40.379  1.00                 C  
ATOM     54  O   HIS    91     -14.039 111.454  39.463  1.00                 O  
ATOM     55  CB  HIS    91     -15.975 108.764  40.204  1.00                 C  
ATOM     56  CG  HIS    91     -16.763 109.309  39.054  1.00                 C  
ATOM     57  ND1 HIS    91     -16.437 109.052  37.740  1.00                 N  
ATOM     58  CE1 HIS    91     -17.323 109.673  36.940  1.00                 C  
ATOM     59  CD2 HIS    91     -17.943 110.150  38.909  1.00                 C  
ATOM     60  NE2 HIS    91     -18.229 110.333  37.635  1.00                 N  
ATOM     61  N   ASP    92     -14.871 111.272  41.539  1.00                 N  
ATOM     62  CA  ASP    92     -15.013 112.707  41.733  1.00                 C  
ATOM     63  C   ASP    92     -14.301 113.252  42.973  1.00                 C  
ATOM     64  O   ASP    92     -14.352 112.674  44.056  1.00                 O  
ATOM     65  CB  ASP    92     -16.491 113.092  41.821  1.00                 C  
ATOM     66  CG  ASP    92     -16.703 114.593  41.819  1.00                 C  
ATOM     67  OD1 ASP    92     -15.707 115.334  41.677  1.00                 O  
ATOM     68  OD2 ASP    92     -17.865 115.029  41.960  1.00                 O  
ATOM     69  N   MET    93     -13.637 114.387  42.786  1.00                 N  
ATOM     70  CA  MET    93     -12.870 115.050  43.826  1.00                 C  
ATOM     71  C   MET    93     -13.500 116.414  44.085  1.00                 C  
ATOM     72  O   MET    93     -13.670 117.219  43.152  1.00                 O  
ATOM     73  CB  MET    93     -11.402 115.175  43.412  1.00                 C  
ATOM     74  SD  MET    93      -8.804 115.993  43.917  1.00                 S  
ATOM     75  CE  MET    93      -8.259 114.297  44.099  1.00                 C  
ATOM     76  CG  MET    93     -10.522 115.858  44.446  1.00                 C  
ATOM     77  N   VAL    94     -13.848 116.671  45.342  1.00                 N  
ATOM     78  CA  VAL    94     -14.375 117.963  45.722  1.00                 C  
ATOM     79  C   VAL    94     -13.425 118.676  46.677  1.00                 C  
ATOM     80  O   VAL    94     -12.974 118.108  47.679  1.00                 O  
ATOM     81  CB  VAL    94     -15.769 117.837  46.365  1.00                 C  
ATOM     82  CG1 VAL    94     -16.277 119.201  46.807  1.00                 C  
ATOM     83  CG2 VAL    94     -16.746 117.189  45.396  1.00                 C  
ATOM     84  N   ILE    95     -13.131 119.935  46.364  1.00                 N  
ATOM     85  CA  ILE    95     -12.196 120.722  47.167  1.00                 C  
ATOM     86  C   ILE    95     -12.780 122.054  47.582  1.00                 C  
ATOM     87  O   ILE    95     -13.078 122.882  46.731  1.00                 O  
ATOM     88  CB  ILE    95     -10.871 120.960  46.419  1.00                 C  
ATOM     89  CD1 ILE    95      -9.008 119.761  45.159  1.00                 C  
ATOM     90  CG1 ILE    95     -10.211 119.625  46.066  1.00                 C  
ATOM     91  CG2 ILE    95      -9.949 121.849  47.239  1.00                 C  
ATOM     92  N   ASN    96     -12.928 122.249  48.891  1.00                 N  
ATOM     93  CA  ASN    96     -13.287 123.549  49.483  1.00                 C  
ATOM     94  C   ASN    96     -12.063 124.387  49.752  1.00                 C  
ATOM     95  O   ASN    96     -11.134 123.961  50.452  1.00                 O  
ATOM     96  CB  ASN    96     -14.092 123.348  50.769  1.00                 C  
ATOM     97  CG  ASN    96     -15.443 122.710  50.516  1.00                 C  
ATOM     98  OD1 ASN    96     -16.195 123.148  49.645  1.00                 O  
ATOM     99  ND2 ASN    96     -15.757 121.670  51.280  1.00                 N  
ATOM    100  N   ALA    97     -12.062 125.586  49.198  1.00                 N  
ATOM    101  CA  ALA    97     -10.896 126.438  49.306  1.00                 C  
ATOM    102  C   ALA    97     -11.365 127.826  49.600  1.00                 C  
ATOM    103  O   ALA    97     -12.389 128.253  49.087  1.00                 O  
ATOM    104  CB  ALA    97     -10.075 126.378  48.027  1.00                 C  
ATOM    105  N   ASP    98     -10.618 128.524  50.440  1.00                 N  
ATOM    106  CA  ASP    98     -10.934 129.896  50.770  1.00                 C  
ATOM    107  C   ASP    98     -10.454 130.868  49.685  1.00                 C  
ATOM    108  O   ASP    98      -9.286 130.891  49.351  1.00                 O  
ATOM    109  CB  ASP    98     -10.316 130.279  52.116  1.00                 C  
ATOM    110  CG  ASP    98     -10.694 131.681  52.553  1.00                 C  
ATOM    111  OD1 ASP    98     -11.187 132.455  51.705  1.00                 O  
ATOM    112  OD2 ASP    98     -10.498 132.006  53.743  1.00                 O  
ATOM    113  N   PRO    99     -11.341 131.683  49.157  1.00                 N  
ATOM    114  CA  PRO    99     -10.987 132.648  48.126  1.00                 C  
ATOM    115  C   PRO    99     -10.000 133.701  48.587  1.00                 C  
ATOM    116  O   PRO    99      -9.219 134.169  47.798  1.00                 O  
ATOM    117  CB  PRO    99     -12.321 133.297  47.753  1.00                 C  
ATOM    118  CD  PRO    99     -12.845 131.583  49.339  1.00                 C  
ATOM    119  CG  PRO    99     -13.346 132.270  48.099  1.00                 C  
ATOM    120  N   ASN   100     -10.054 134.079  49.846  1.00                 N  
ATOM    121  CA  ASN   100      -9.144 135.068  50.387  1.00                 C  
ATOM    122  C   ASN   100      -7.683 134.643  50.338  1.00                 C  
ATOM    123  O   ASN   100      -6.804 135.469  50.276  1.00                 O  
ATOM    124  CB  ASN   100      -9.522 135.411  51.829  1.00                 C  
ATOM    125  CG  ASN   100     -10.771 136.266  51.917  1.00                 C  
ATOM    126  OD1 ASN   100     -10.730 137.469  51.660  1.00                 O  
ATOM    127  ND2 ASN   100     -11.887 135.645  52.281  1.00                 N  
ATOM    128  N   ALA   101      -7.422 133.353  50.417  1.00                 N  
ATOM    129  CA  ALA   101      -6.069 132.838  50.358  1.00                 C  
ATOM    130  C   ALA   101      -6.072 131.715  49.354  1.00                 C  
ATOM    131  O   ALA   101      -6.006 130.560  49.719  1.00                 O  
ATOM    132  CB  ALA   101      -5.615 132.382  51.736  1.00                 C  
ATOM    133  N   PRO   102      -6.144 132.102  48.029  1.00                 N  
ATOM    134  CA  PRO   102      -6.233 130.992  47.073  1.00                 C  
ATOM    135  C   PRO   102      -5.078 130.029  47.074  1.00                 C  
ATOM    136  O   PRO   102      -3.949 130.453  47.166  1.00                 O  
ATOM    137  CB  PRO   102      -6.317 131.683  45.710  1.00                 C  
ATOM    138  CD  PRO   102      -6.286 133.441  47.335  1.00                 C  
ATOM    139  CG  PRO   102      -6.870 133.035  46.011  1.00                 C  
ATOM    140  N   PRO   103      -5.398 128.686  46.956  1.00                 N  
ATOM    141  CA  PRO   103      -4.243 127.787  47.002  1.00                 C  
ATOM    142  C   PRO   103      -3.678 127.443  45.651  1.00                 C  
ATOM    143  O   PRO   103      -4.208 126.638  44.946  1.00                 O  
ATOM    144  CB  PRO   103      -4.781 126.528  47.686  1.00                 C  
ATOM    145  CD  PRO   103      -6.661 127.936  47.227  1.00                 C  
ATOM    146  CG  PRO   103      -6.229 126.500  47.331  1.00                 C  
ATOM    147  N   LEU   104      -2.560 128.052  45.340  1.00                 N  
ATOM    148  CA  LEU   104      -1.888 127.905  44.073  1.00                 C  
ATOM    149  C   LEU   104      -1.385 126.534  43.738  1.00                 C  
ATOM    150  O   LEU   104      -1.470 126.114  42.624  1.00                 O  
ATOM    151  CB  LEU   104      -0.693 128.856  43.987  1.00                 C  
ATOM    152  CG  LEU   104      -1.019 130.348  43.892  1.00                 C  
ATOM    153  CD1 LEU   104       0.248 131.183  43.996  1.00                 C  
ATOM    154  CD2 LEU   104      -1.751 130.657  42.595  1.00                 C  
ATOM    155  N   SER   105      -0.850 125.838  44.709  1.00                 N  
ATOM    156  CA  SER   105      -0.339 124.498  44.443  1.00                 C  
ATOM    157  C   SER   105      -1.414 123.628  43.836  1.00                 C  
ATOM    158  O   SER   105      -1.150 122.862  42.913  1.00                 O  
ATOM    159  CB  SER   105       0.195 123.863  45.729  1.00                 C  
ATOM    160  OG  SER   105       1.335 124.557  46.205  1.00                 O  
ATOM    161  N   LEU   106      -2.647 123.787  44.310  1.00                 N  
ATOM    162  CA  LEU   106      -3.722 122.941  43.840  1.00                 C  
ATOM    163  C   LEU   106      -4.060 123.307  42.400  1.00                 C  
ATOM    164  O   LEU   106      -4.252 122.424  41.574  1.00                 O  
ATOM    165  CB  LEU   106      -4.948 123.081  44.744  1.00                 C  
ATOM    166  CG  LEU   106      -4.811 122.527  46.164  1.00                 C  
ATOM    167  CD1 LEU   106      -6.029 122.885  47.001  1.00                 C  
ATOM    168  CD2 LEU   106      -4.613 121.019  46.136  1.00                 C  
ATOM    169  N   PHE   107      -4.058 124.596  42.074  1.00                 N  
ATOM    170  CA  PHE   107      -4.243 125.006  40.695  1.00                 C  
ATOM    171  C   PHE   107      -3.180 124.425  39.751  1.00                 C  
ATOM    172  O   PHE   107      -3.525 123.936  38.671  1.00                 O  
ATOM    173  CB  PHE   107      -4.232 126.532  40.584  1.00                 C  
ATOM    174  CG  PHE   107      -4.361 127.038  39.175  1.00                 C  
ATOM    175  CZ  PHE   107      -4.593 127.975  36.569  1.00                 C  
ATOM    176  CD1 PHE   107      -5.595 127.083  38.551  1.00                 C  
ATOM    177  CE1 PHE   107      -5.714 127.548  37.255  1.00                 C  
ATOM    178  CD2 PHE   107      -3.248 127.469  38.474  1.00                 C  
ATOM    179  CE2 PHE   107      -3.367 127.934  37.179  1.00                 C  
ATOM    180  N   VAL   108      -1.901 124.483  40.157  1.00                 N  
ATOM    181  CA  VAL   108      -0.785 123.964  39.356  1.00                 C  
ATOM    182  C   VAL   108      -0.936 122.452  39.195  1.00                 C  
ATOM    183  O   VAL   108      -0.787 121.924  38.098  1.00                 O  
ATOM    184  CB  VAL   108       0.575 124.311  39.991  1.00                 C  
ATOM    185  CG1 VAL   108       1.700 123.585  39.269  1.00                 C  
ATOM    186  CG2 VAL   108       0.805 125.814  39.968  1.00                 C  
ATOM    187  N   LEU   109      -1.240 121.769  40.299  1.00                 N  
ATOM    188  CA  LEU   109      -1.572 120.347  40.292  1.00                 C  
ATOM    189  C   LEU   109      -2.810 120.041  39.465  1.00                 C  
ATOM    190  O   LEU   109      -2.916 118.976  38.861  1.00                 O  
ATOM    191  CB  LEU   109      -1.780 119.838  41.720  1.00                 C  
ATOM    192  CG  LEU   109      -0.535 119.783  42.608  1.00                 C  
ATOM    193  CD1 LEU   109      -0.909 119.422  44.037  1.00                 C  
ATOM    194  CD2 LEU   109       0.474 118.786  42.057  1.00                 C  
ATOM    195  N   PHE   110      -3.759 120.958  39.413  1.00                 N  
ATOM    196  CA  PHE   110      -4.879 120.696  38.535  1.00                 C  
ATOM    197  C   PHE   110      -4.392 120.610  37.079  1.00                 C  
ATOM    198  O   PHE   110      -4.847 119.748  36.333  1.00                 O  
ATOM    199  CB  PHE   110      -5.945 121.783  38.687  1.00                 C  
ATOM    200  CG  PHE   110      -6.743 121.676  39.955  1.00                 C  
ATOM    201  CZ  PHE   110      -8.224 121.484  42.299  1.00                 C  
ATOM    202  CD1 PHE   110      -6.622 120.568  40.775  1.00                 C  
ATOM    203  CE1 PHE   110      -7.356 120.469  41.941  1.00                 C  
ATOM    204  CD2 PHE   110      -7.616 122.683  40.327  1.00                 C  
ATOM    205  CE2 PHE   110      -8.351 122.584  41.493  1.00                 C  
ATOM    206  N   GLU   111      -3.447 121.463  36.677  1.00                 N  
ATOM    207  CA  GLU   111      -3.028 121.466  35.270  1.00                 C  
ATOM    208  C   GLU   111      -2.089 120.307  34.965  1.00                 C  
ATOM    209  O   GLU   111      -2.148 119.729  33.875  1.00                 O  
ATOM    210  CB  GLU   111      -2.351 122.791  34.915  1.00                 C  
ATOM    211  CD  GLU   111      -4.380 123.882  33.880  1.00                 C  
ATOM    212  CG  GLU   111      -3.287 123.989  34.925  1.00                 C  
ATOM    213  OE1 GLU   111      -4.055 123.602  32.707  1.00                 O  
ATOM    214  OE2 GLU   111      -5.561 124.078  34.234  1.00                 O  
ATOM    215  N   MET   112      -1.239 119.958  35.924  1.00                 N  
ATOM    216  CA  MET   112      -0.416 118.759  35.805  1.00                 C  
ATOM    217  C   MET   112      -1.306 117.540  35.561  1.00                 C  
ATOM    218  O   MET   112      -1.030 116.704  34.706  1.00                 O  
ATOM    219  CB  MET   112       0.435 118.566  37.062  1.00                 C  
ATOM    220  SD  MET   112       2.745 119.540  35.884  1.00                 S  
ATOM    221  CE  MET   112       3.515 117.951  36.183  1.00                 C  
ATOM    222  CG  MET   112       1.542 119.594  37.226  1.00                 C  
ATOM    223  N   LEU   113      -2.391 117.479  36.321  1.00                 N  
ATOM    224  CA  LEU   113      -3.335 116.375  36.308  1.00                 C  
ATOM    225  C   LEU   113      -4.187 116.339  35.023  1.00                 C  
ATOM    226  O   LEU   113      -4.780 115.315  34.682  1.00                 O  
ATOM    227  CB  LEU   113      -4.259 116.446  37.525  1.00                 C  
ATOM    228  CG  LEU   113      -5.275 115.311  37.672  1.00                 C  
ATOM    229  CD1 LEU   113      -4.568 113.969  37.788  1.00                 C  
ATOM    230  CD2 LEU   113      -6.169 115.543  38.880  1.00                 C  
ATOM    231  N   LYS   114      -4.208 117.424  34.281  1.00                 N  
ATOM    232  CA  LYS   114      -4.947 117.447  33.042  1.00                 C  
ATOM    233  C   LYS   114      -4.086 116.966  31.899  1.00                 C  
ATOM    234  O   LYS   114      -4.553 116.810  30.797  1.00                 O  
ATOM    235  CB  LYS   114      -5.471 118.856  32.756  1.00                 C  
ATOM    236  CD  LYS   114      -6.971 120.756  33.420  1.00                 C  
ATOM    237  CE  LYS   114      -7.997 121.252  34.426  1.00                 C  
ATOM    238  CG  LYS   114      -6.502 119.350  33.758  1.00                 C  
ATOM    239  NZ  LYS   114      -8.442 122.641  34.125  1.00                 N  
ATOM    240  N   GLN   115      -2.812 116.749  32.161  1.00                 N  
ATOM    241  CA  GLN   115      -1.904 116.274  31.144  1.00                 C  
ATOM    242  C   GLN   115      -1.866 114.780  31.149  1.00                 C  
ATOM    243  O   GLN   115      -1.254 114.190  30.302  1.00                 O  
ATOM    244  CB  GLN   115      -0.504 116.850  31.364  1.00                 C  
ATOM    245  CD  GLN   115      -0.875 118.911  29.952  1.00                 C  
ATOM    246  CG  GLN   115      -0.440 118.368  31.298  1.00                 C  
ATOM    247  OE1 GLN   115      -0.331 118.535  28.914  1.00                 O  
ATOM    248  NE2 GLN   115      -1.862 119.801  29.965  1.00                 N  
ATOM    249  N   ARG   116      -2.495 114.164  32.131  1.00                 N  
ATOM    250  CA  ARG   116      -2.502 112.718  32.225  1.00                 C  
ATOM    251  C   ARG   116      -3.887 112.120  32.307  1.00                 C  
ATOM    252  O   ARG   116      -4.041 110.922  32.226  1.00                 O  
ATOM    253  CB  ARG   116      -1.697 112.256  33.442  1.00                 C  
ATOM    254  CD  ARG   116       0.481 111.784  32.287  1.00                 C  
ATOM    255  NE  ARG   116       1.909 112.084  32.215  1.00                 N  
ATOM    256  CG  ARG   116      -0.216 112.591  33.370  1.00                 C  
ATOM    257  CZ  ARG   116       2.432 113.048  31.464  1.00                 C  
ATOM    258  NH1 ARG   116       3.743 113.248  31.461  1.00                 N  
ATOM    259  NH2 ARG   116       1.643 113.810  30.719  1.00                 N  
ATOM    260  N   TYR   117      -4.897 112.947  32.491  1.00                 N  
ATOM    261  CA  TYR   117      -6.242 112.446  32.607  1.00                 C  
ATOM    262  C   TYR   117      -7.213 113.346  31.933  1.00                 C  
ATOM    263  O   TYR   117      -6.945 114.498  31.755  1.00                 O  
ATOM    264  CB  TYR   117      -6.624 112.273  34.078  1.00                 C  
ATOM    265  CG  TYR   117      -5.739 111.305  34.831  1.00                 C  
ATOM    266  OH  TYR   117      -3.296 108.655  36.905  1.00                 O  
ATOM    267  CZ  TYR   117      -4.106 109.530  36.218  1.00                 C  
ATOM    268  CD1 TYR   117      -4.597 111.747  35.485  1.00                 C  
ATOM    269  CE1 TYR   117      -3.782 110.869  36.176  1.00                 C  
ATOM    270  CD2 TYR   117      -6.050 109.952  34.885  1.00                 C  
ATOM    271  CE2 TYR   117      -5.247 109.060  35.570  1.00                 C  
ATOM    272  N   SER   118      -8.363 112.813  31.579  1.00                 N  
ATOM    273  CA  SER   118      -9.382 113.628  30.975  1.00                 C  
ATOM    274  C   SER   118     -10.120 114.065  32.199  1.00                 C  
ATOM    275  O   SER   118     -10.606 113.272  32.947  1.00                 O  
ATOM    276  CB  SER   118     -10.191 112.813  29.964  1.00                 C  
ATOM    277  OG  SER   118     -11.268 113.571  29.442  1.00                 O  
ATOM    278  N   VAL   119     -10.178 115.357  32.409  1.00                 N  
ATOM    279  CA  VAL   119     -10.751 115.908  33.628  1.00                 C  
ATOM    280  C   VAL   119     -11.907 116.840  33.335  1.00                 C  
ATOM    281  O   VAL   119     -11.816 117.688  32.453  1.00                 O  
ATOM    282  CB  VAL   119      -9.693 116.653  34.462  1.00                 C  
ATOM    283  CG1 VAL   119     -10.326 117.263  35.704  1.00                 C  
ATOM    284  CG2 VAL   119      -8.558 115.715  34.845  1.00                 C  
ATOM    285  N   LEU   120     -12.993 116.661  34.082  1.00                 N  
ATOM    286  CA  LEU   120     -14.148 117.559  34.075  1.00                 C  
ATOM    287  C   LEU   120     -14.115 118.448  35.316  1.00                 C  
ATOM    288  O   LEU   120     -14.139 117.946  36.432  1.00                 O  
ATOM    289  CB  LEU   120     -15.450 116.757  34.014  1.00                 C  
ATOM    290  CG  LEU   120     -16.747 117.567  34.048  1.00                 C  
ATOM    291  CD1 LEU   120     -16.862 118.450  32.814  1.00                 C  
ATOM    292  CD2 LEU   120     -17.953 116.647  34.154  1.00                 C  
ATOM    293  N   ALA   121     -14.093 119.760  35.127  1.00                 N  
ATOM    294  CA  ALA   121     -13.829 120.671  36.235  1.00                 C  
ATOM    295  C   ALA   121     -14.864 121.759  36.337  1.00                 C  
ATOM    296  O   ALA   121     -15.104 122.478  35.375  1.00                 O  
ATOM    297  CB  ALA   121     -12.449 121.294  36.092  1.00                 C  
ATOM    298  N   THR   122     -15.457 121.907  37.509  1.00                 N  
ATOM    299  CA  THR   122     -16.398 122.980  37.708  1.00                 C  
ATOM    300  C   THR   122     -16.060 123.753  38.961  1.00                 C  
ATOM    301  O   THR   122     -15.440 123.225  39.886  1.00                 O  
ATOM    302  CB  THR   122     -17.843 122.455  37.795  1.00                 C  
ATOM    303  OG1 THR   122     -17.976 121.600  38.937  1.00                 O  
ATOM    304  CG2 THR   122     -18.196 121.658  36.548  1.00                 C  
ATOM    305  N   SER   123     -16.494 125.007  38.980  1.00                 N  
ATOM    306  CA  SER   123     -16.293 125.881  40.115  1.00                 C  
ATOM    307  C   SER   123     -17.648 126.295  40.678  1.00                 C  
ATOM    308  O   SER   123     -18.581 126.550  39.935  1.00                 O  
ATOM    309  CB  SER   123     -15.469 127.105  39.710  1.00                 C  
ATOM    310  OG  SER   123     -15.336 128.011  40.791  1.00                 O  
ATOM    311  N   TYR   124     -17.771 126.303  41.995  1.00                 N  
ATOM    312  CA  TYR   124     -18.970 126.807  42.650  1.00                 C  
ATOM    313  C   TYR   124     -18.518 127.813  43.683  1.00                 C  
ATOM    314  O   TYR   124     -17.331 127.914  43.974  1.00                 O  
ATOM    315  CB  TYR   124     -19.766 125.657  43.270  1.00                 C  
ATOM    316  CG  TYR   124     -20.264 124.644  42.263  1.00                 C  
ATOM    317  OH  TYR   124     -21.618 121.851  39.496  1.00                 O  
ATOM    318  CZ  TYR   124     -21.171 122.776  40.412  1.00                 C  
ATOM    319  CD1 TYR   124     -19.458 123.587  41.860  1.00                 C  
ATOM    320  CE1 TYR   124     -19.904 122.657  40.940  1.00                 C  
ATOM    321  CD2 TYR   124     -21.538 124.748  41.720  1.00                 C  
ATOM    322  CE2 TYR   124     -22.001 123.827  40.799  1.00                 C  
ATOM    323  N   VAL   125     -19.484 128.519  44.258  1.00                 N  
ATOM    324  CA  VAL   125     -19.280 129.333  45.452  1.00                 C  
ATOM    325  C   VAL   125     -20.361 129.051  46.482  1.00                 C  
ATOM    326  O   VAL   125     -21.555 129.083  46.194  1.00                 O  
ATOM    327  CB  VAL   125     -19.252 130.835  45.113  1.00                 C  
ATOM    328  CG1 VAL   125     -19.076 131.663  46.377  1.00                 C  
ATOM    329  CG2 VAL   125     -18.144 131.136  44.116  1.00                 C  
ATOM    330  N   HIS   126     -19.910 128.802  47.690  1.00                 N  
ATOM    331  CA  HIS   126     -20.753 128.405  48.786  1.00                 C  
ATOM    332  C   HIS   126     -21.263 129.671  49.445  1.00                 C  
ATOM    333  O   HIS   126     -20.602 130.706  49.370  1.00                 O  
ATOM    334  CB  HIS   126     -19.979 127.519  49.764  1.00                 C  
ATOM    335  CG  HIS   126     -20.826 126.937  50.852  1.00                 C  
ATOM    336  ND1 HIS   126     -21.188 127.649  51.975  1.00                 N  
ATOM    337  CE1 HIS   126     -21.944 126.866  52.766  1.00                 C  
ATOM    338  CD2 HIS   126     -21.465 125.652  51.096  1.00                 C  
ATOM    339  NE2 HIS   126     -22.114 125.667  52.244  1.00                 N  
ATOM    340  N   SER   127     -22.445 129.573  50.062  1.00                 N  
ATOM    341  CA  SER   127     -23.200 130.687  50.667  1.00                 C  
ATOM    342  C   SER   127     -22.338 131.635  51.497  1.00                 C  
ATOM    343  O   SER   127     -22.583 132.847  51.564  1.00                 O  
ATOM    344  CB  SER   127     -24.328 130.152  51.551  1.00                 C  
ATOM    345  OG  SER   127     -23.812 129.461  52.675  1.00                 O  
ATOM    346  N   SER   128     -21.334 131.067  52.127  1.00                 N  
ATOM    347  CA  SER   128     -20.445 131.774  53.027  1.00                 C  
ATOM    348  C   SER   128     -19.595 132.865  52.433  1.00                 C  
ATOM    349  O   SER   128     -19.110 133.700  53.151  1.00                 O  
ATOM    350  CB  SER   128     -19.491 130.796  53.716  1.00                 C  
ATOM    351  OG  SER   128     -18.585 130.227  52.786  1.00                 O  
ATOM    352  N   VAL   129     -19.388 132.840  51.138  1.00                 N  
ATOM    353  CA  VAL   129     -18.559 133.830  50.511  1.00                 C  
ATOM    354  C   VAL   129     -19.369 134.857  49.756  1.00                 C  
ATOM    355  O   VAL   129     -20.023 134.534  48.799  1.00                 O  
ATOM    356  CB  VAL   129     -17.539 133.187  49.553  1.00                 C  
ATOM    357  CG1 VAL   129     -16.699 134.258  48.872  1.00                 C  
ATOM    358  CG2 VAL   129     -16.651 132.205  50.302  1.00                 C  
ATOM    359  N   SER   130     -19.316 136.108  50.186  1.00                 N  
ATOM    360  CA  SER   130     -20.078 137.140  49.499  1.00                 C  
ATOM    361  C   SER   130     -19.643 137.447  48.076  1.00                 C  
ATOM    362  O   SER   130     -20.463 137.429  47.171  1.00                 O  
ATOM    363  CB  SER   130     -20.035 138.451  50.286  1.00                 C  
ATOM    364  OG  SER   130     -20.762 139.470  49.621  1.00                 O  
ATOM    365  N   ASN   131     -18.380 137.770  47.872  1.00                 N  
ATOM    366  CA  ASN   131     -17.932 138.051  46.529  1.00                 C  
ATOM    367  C   ASN   131     -16.617 137.359  46.249  1.00                 C  
ATOM    368  O   ASN   131     -15.762 137.303  47.107  1.00                 O  
ATOM    369  CB  ASN   131     -17.811 139.560  46.309  1.00                 C  
ATOM    370  CG  ASN   131     -19.148 140.271  46.397  1.00                 C  
ATOM    371  OD1 ASN   131     -19.909 140.302  45.431  1.00                 O  
ATOM    372  ND2 ASN   131     -19.436 140.844  47.560  1.00                 N  
ATOM    373  N   VAL   132     -16.458 136.855  45.038  1.00                 N  
ATOM    374  CA  VAL   132     -15.241 136.183  44.631  1.00                 C  
ATOM    375  C   VAL   132     -14.714 136.882  43.409  1.00                 C  
ATOM    376  O   VAL   132     -15.465 137.202  42.527  1.00                 O  
ATOM    377  CB  VAL   132     -15.485 134.686  44.365  1.00                 C  
ATOM    378  CG1 VAL   132     -14.211 134.019  43.869  1.00                 C  
ATOM    379  CG2 VAL   132     -15.996 133.998  45.621  1.00                 C  
ATOM    380  N   ASN   133     -13.352 137.113  43.385  1.00                 N  
ATOM    381  CA  ASN   133     -12.864 137.784  42.177  1.00                 C  
ATOM    382  C   ASN   133     -13.089 136.941  40.955  1.00                 C  
ATOM    383  O   ASN   133     -13.147 135.745  41.035  1.00                 O  
ATOM    384  CB  ASN   133     -11.382 138.135  42.321  1.00                 C  
ATOM    385  CG  ASN   133     -11.139 139.234  43.336  1.00                 C  
ATOM    386  OD1 ASN   133     -12.051 139.985  43.682  1.00                 O  
ATOM    387  ND2 ASN   133      -9.905 139.331  43.818  1.00                 N  
ATOM    388  N   PRO   134     -13.220 137.582  39.818  1.00                 N  
ATOM    389  CA  PRO   134     -13.484 136.897  38.584  1.00                 C  
ATOM    390  C   PRO   134     -12.450 135.895  38.132  1.00                 C  
ATOM    391  O   PRO   134     -12.799 134.907  37.546  1.00                 O  
ATOM    392  CB  PRO   134     -13.577 138.020  37.550  1.00                 C  
ATOM    393  CD  PRO   134     -13.326 139.120  39.661  1.00                 C  
ATOM    394  CG  PRO   134     -14.020 139.212  38.331  1.00                 C  
ATOM    395  N   ARG   135     -11.176 136.152  38.360  1.00                 N  
ATOM    396  CA  ARG   135     -10.147 135.211  37.933  1.00                 C  
ATOM    397  C   ARG   135     -10.318 133.891  38.637  1.00                 C  
ATOM    398  O   ARG   135     -10.064 132.855  38.073  1.00                 O  
ATOM    399  CB  ARG   135      -8.753 135.783  38.200  1.00                 C  
ATOM    400  CD  ARG   135      -6.886 137.251  37.391  1.00                 C  
ATOM    401  NE  ARG   135      -6.519 137.704  38.730  1.00                 N  
ATOM    402  CG  ARG   135      -8.368 136.933  37.284  1.00                 C  
ATOM    403  CZ  ARG   135      -6.571 138.970  39.131  1.00                 C  
ATOM    404  NH1 ARG   135      -6.217 139.289  40.369  1.00                 N  
ATOM    405  NH2 ARG   135      -6.977 139.915  38.293  1.00                 N  
ATOM    406  N   LEU   136     -10.730 133.948  39.892  1.00                 N  
ATOM    407  CA  LEU   136     -10.966 132.754  40.678  1.00                 C  
ATOM    408  C   LEU   136     -12.197 131.976  40.232  1.00                 C  
ATOM    409  O   LEU   136     -12.172 130.767  40.206  1.00                 O  
ATOM    410  CB  LEU   136     -11.112 133.108  42.159  1.00                 C  
ATOM    411  CG  LEU   136      -9.857 133.639  42.856  1.00                 C  
ATOM    412  CD1 LEU   136     -10.181 134.099  44.269  1.00                 C  
ATOM    413  CD2 LEU   136      -8.766 132.580  42.881  1.00                 C  
ATOM    414  N   THR   137     -13.335 132.277  40.845  1.00                 N  
ATOM    415  CA  THR   137     -14.576 131.596  40.524  1.00                 C  
ATOM    416  C   THR   137     -15.622 132.572  40.001  1.00                 C  
ATOM    417  O   THR   137     -15.859 133.641  40.571  1.00                 O  
ATOM    418  CB  THR   137     -15.142 130.849  41.746  1.00                 C  
ATOM    419  OG1 THR   137     -14.198 129.867  42.189  1.00                 O  
ATOM    420  CG2 THR   137     -16.442 130.147  41.385  1.00                 C  
ATOM    421  N   GLU   138     -16.267 132.208  38.897  1.00                 N  
ATOM    422  CA  GLU   138     -17.329 133.039  38.336  1.00                 C  
ATOM    423  C   GLU   138     -18.565 132.504  39.046  1.00                 C  
ATOM    424  O   GLU   138     -19.111 131.456  38.692  1.00                 O  
ATOM    425  CB  GLU   138     -17.361 132.910  36.812  1.00                 C  
ATOM    426  CD  GLU   138     -16.193 133.312  34.609  1.00                 C  
ATOM    427  CG  GLU   138     -16.121 133.448  36.117  1.00                 C  
ATOM    428  OE1 GLU   138     -17.131 132.651  34.116  1.00                 O  
ATOM    429  OE2 GLU   138     -15.311 133.867  33.920  1.00                 O  
ATOM    430  N   ILE   139     -19.025 133.219  40.063  1.00                 N  
ATOM    431  CA  ILE   139     -20.185 132.769  40.821  1.00                 C  
ATOM    432  C   ILE   139     -21.465 132.736  39.998  1.00                 C  
ATOM    433  O   ILE   139     -22.402 131.987  40.287  1.00                 O  
ATOM    434  CB  ILE   139     -20.422 133.646  42.064  1.00                 C  
ATOM    435  CD1 ILE   139     -21.467 133.610  44.389  1.00                 C  
ATOM    436  CG1 ILE   139     -21.393 132.958  43.025  1.00                 C  
ATOM    437  CG2 ILE   139     -20.911 135.028  41.656  1.00                 C  
ATOM    438  N   VAL   140     -21.521 133.554  38.952  1.00                 N  
ATOM    439  CA  VAL   140     -22.702 133.602  38.102  1.00                 C  
ATOM    440  C   VAL   140     -22.960 132.259  37.428  1.00                 C  
ATOM    441  O   VAL   140     -24.104 131.874  37.171  1.00                 O  
ATOM    442  CB  VAL   140     -22.582 134.702  37.031  1.00                 C  
ATOM    443  CG1 VAL   140     -21.537 134.322  35.992  1.00                 C  
ATOM    444  CG2 VAL   140     -23.929 134.951  36.370  1.00                 C  
ATOM    445  N   VAL   141     -21.894 131.523  37.132  1.00                 N  
ATOM    446  CA  VAL   141     -22.024 130.231  36.468  1.00                 C  
ATOM    447  C   VAL   141     -21.331 129.084  37.203  1.00                 C  
ATOM    448  O   VAL   141     -21.173 127.979  36.676  1.00                 O  
ATOM    449  CB  VAL   141     -21.479 130.279  35.029  1.00                 C  
ATOM    450  CG1 VAL   141     -22.290 131.249  34.184  1.00                 C  
ATOM    451  CG2 VAL   141     -20.008 130.667  35.029  1.00                 C  
ATOM    452  N   CYS   142     -20.906 129.336  38.439  1.00                 N  
ATOM    453  CA  CYS   142     -20.233 128.323  39.252  1.00                 C  
ATOM    454  C   CYS   142     -19.066 127.628  38.556  1.00                 C  
ATOM    455  O   CYS   142     -18.990 126.398  38.490  1.00                 O  
ATOM    456  CB  CYS   142     -21.227 127.252  39.705  1.00                 C  
ATOM    457  SG  CYS   142     -22.602 127.881  40.697  1.00                 S  
ATOM    458  N   GLY   143     -18.137 128.414  38.025  1.00                 N  
ATOM    459  CA  GLY   143     -16.966 127.867  37.350  1.00                 C  
ATOM    460  C   GLY   143     -15.708 128.475  37.953  1.00                 C  
ATOM    461  O   GLY   143     -15.659 129.659  38.297  1.00                 O  
ATOM    462  N   SER   144     -14.667 127.663  38.088  1.00                 N  
ATOM    463  CA  SER   144     -13.412 128.131  38.662  1.00                 C  
ATOM    464  C   SER   144     -12.520 128.685  37.563  1.00                 C  
ATOM    465  O   SER   144     -12.814 128.572  36.370  1.00                 O  
ATOM    466  CB  SER   144     -12.710 126.997  39.412  1.00                 C  
ATOM    467  OG  SER   144     -12.257 125.997  38.517  1.00                 O  
ATOM    468  N   GLN   145     -11.406 129.298  37.956  1.00                 N  
ATOM    469  CA  GLN   145     -10.469 129.873  36.996  1.00                 C  
ATOM    470  C   GLN   145      -9.868 128.776  36.126  1.00                 C  
ATOM    471  O   GLN   145      -9.032 129.018  35.252  1.00                 O  
ATOM    472  CB  GLN   145      -9.367 130.648  37.721  1.00                 C  
ATOM    473  CD  GLN   145      -8.908 129.461  39.902  1.00                 C  
ATOM    474  CG  GLN   145      -8.405 129.772  38.506  1.00                 C  
ATOM    475  OE1 GLN   145     -10.110 129.314  40.121  1.00                 O  
ATOM    476  NE2 GLN   145      -7.986 129.359  40.853  1.00                 N  
ATOM    477  N   THR   146     -10.219 127.577  36.399  1.00                 N  
ATOM    478  CA  THR   146      -9.922 126.417  35.593  1.00                 C  
ATOM    479  C   THR   146      -9.651 126.766  34.150  1.00                 C  
ATOM    480  O   THR   146      -8.800 126.170  33.508  1.00                 O  
ATOM    481  CB  THR   146     -11.067 125.388  35.641  1.00                 C  
ATOM    482  OG1 THR   146     -10.659 124.184  34.979  1.00                 O  
ATOM    483  CG2 THR   146     -12.302 125.933  34.941  1.00                 C  
ATOM    484  N   ALA   147     -10.398 127.735  33.647  1.00                 N  
ATOM    485  CA  ALA   147     -10.254 128.178  32.279  1.00                 C  
ATOM    486  C   ALA   147     -11.547 128.742  31.736  1.00                 C  
ATOM    487  O   ALA   147     -12.624 128.349  32.161  1.00                 O  
ATOM    488  CB  ALA   147      -9.780 127.032  31.398  1.00                 C  
ATOM    489  N   ARG   148     -18.724 114.178  23.614  1.00                 N  
ATOM    490  CA  ARG   148     -17.918 115.169  24.319  1.00                 C  
ATOM    491  C   ARG   148     -17.620 114.779  25.760  1.00                 C  
ATOM    492  O   ARG   148     -16.569 115.127  26.276  1.00                 O  
ATOM    493  CB  ARG   148     -18.612 116.532  24.305  1.00                 C  
ATOM    494  CD  ARG   148     -19.380 118.527  22.989  1.00                 C  
ATOM    495  NE  ARG   148     -19.389 119.197  21.690  1.00                 N  
ATOM    496  CG  ARG   148     -18.633 117.204  22.941  1.00                 C  
ATOM    497  CZ  ARG   148     -20.097 120.288  21.418  1.00                 C  
ATOM    498  NH1 ARG   148     -20.043 120.829  20.208  1.00                 N  
ATOM    499  NH2 ARG   148     -20.857 120.837  22.356  1.00                 N  
ATOM    500  N   GLY   149     -18.537 114.071  26.413  1.00                 N  
ATOM    501  CA  GLY   149     -18.307 113.688  27.800  1.00                 C  
ATOM    502  C   GLY   149     -18.094 112.198  28.120  1.00                 C  
ATOM    503  O   GLY   149     -19.021 111.398  28.093  1.00                 O  
ATOM    504  N   SER   150     -16.854 111.849  28.437  1.00                 N  
ATOM    505  CA  SER   150     -16.478 110.509  28.853  1.00                 C  
ATOM    506  C   SER   150     -15.218 110.726  29.667  1.00                 C  
ATOM    507  O   SER   150     -14.151 110.282  29.298  1.00                 O  
ATOM    508  CB  SER   150     -16.282 109.605  27.634  1.00                 C  
ATOM    509  OG  SER   150     -16.016 108.270  28.027  1.00                 O  
ATOM    510  N   HIS   151     -15.363 111.409  30.788  1.00                 N  
ATOM    511  CA  HIS   151     -14.255 111.765  31.642  1.00                 C  
ATOM    512  C   HIS   151     -13.806 110.740  32.651  1.00                 C  
ATOM    513  O   HIS   151     -14.563 109.902  33.055  1.00                 O  
ATOM    514  CB  HIS   151     -14.569 113.043  32.423  1.00                 C  
ATOM    515  CG  HIS   151     -14.694 114.261  31.562  1.00                 C  
ATOM    516  ND1 HIS   151     -13.639 114.771  30.837  1.00                 N  
ATOM    517  CE1 HIS   151     -14.055 115.861  30.167  1.00                 C  
ATOM    518  CD2 HIS   151     -15.763 115.191  31.228  1.00                 C  
ATOM    519  NE2 HIS   151     -15.328 116.119  30.397  1.00                 N  
ATOM    520  N   GLN   152     -12.559 110.848  33.069  1.00                 N  
ATOM    521  CA  GLN   152     -12.011 109.967  34.085  1.00                 C  
ATOM    522  C   GLN   152     -12.129 110.535  35.498  1.00                 C  
ATOM    523  O   GLN   152     -12.647 109.877  36.395  1.00                 O  
ATOM    524  CB  GLN   152     -10.541 109.661  33.793  1.00                 C  
ATOM    525  CD  GLN   152      -8.849 108.582  32.258  1.00                 C  
ATOM    526  CG  GLN   152     -10.319 108.810  32.553  1.00                 C  
ATOM    527  OE1 GLN   152      -8.070 109.531  32.165  1.00                 O  
ATOM    528  NE2 GLN   152      -8.465 107.320  32.111  1.00                 N  
ATOM    529  N   LEU   153     -11.607 111.746  35.692  1.00                 N  
ATOM    530  CA  LEU   153     -11.588 112.409  36.997  1.00                 C  
ATOM    531  C   LEU   153     -12.510 113.617  37.046  1.00                 C  
ATOM    532  O   LEU   153     -12.405 114.525  36.219  1.00                 O  
ATOM    533  CB  LEU   153     -10.165 112.841  37.358  1.00                 C  
ATOM    534  CG  LEU   153      -9.121 111.726  37.448  1.00                 C  
ATOM    535  CD1 LEU   153      -7.741 112.304  37.723  1.00                 C  
ATOM    536  CD2 LEU   153      -9.498 110.722  38.526  1.00                 C  
ATOM    537  N   ALA   154     -13.409 113.621  38.023  1.00                 N  
ATOM    538  CA  ALA   154     -14.203 114.790  38.320  1.00                 C  
ATOM    539  C   ALA   154     -13.490 115.637  39.359  1.00                 C  
ATOM    540  O   ALA   154     -13.008 115.118  40.363  1.00                 O  
ATOM    541  CB  ALA   154     -15.586 114.382  38.805  1.00                 C  
ATOM    542  N   LEU   155     -13.432 116.942  39.116  1.00                 N  
ATOM    543  CA  LEU   155     -12.707 117.878  39.978  1.00                 C  
ATOM    544  C   LEU   155     -13.563 119.125  40.192  1.00                 C  
ATOM    545  O   LEU   155     -13.742 119.923  39.276  1.00                 O  
ATOM    546  CB  LEU   155     -11.353 118.236  39.361  1.00                 C  
ATOM    547  CG  LEU   155     -10.499 119.240  40.138  1.00                 C  
ATOM    548  CD1 LEU   155     -10.101 118.673  41.492  1.00                 C  
ATOM    549  CD2 LEU   155      -9.261 119.622  39.340  1.00                 C  
ATOM    550  N   SER   156     -14.082 119.294  41.403  1.00                 N  
ATOM    551  CA  SER   156     -15.007 120.380  41.707  1.00                 C  
ATOM    552  C   SER   156     -14.416 121.273  42.778  1.00                 C  
ATOM    553  O   SER   156     -14.101 120.812  43.875  1.00                 O  
ATOM    554  CB  SER   156     -16.361 119.822  42.151  1.00                 C  
ATOM    555  OG  SER   156     -17.245 120.865  42.522  1.00                 O  
ATOM    556  N   LEU   157     -14.262 122.552  42.457  1.00                 N  
ATOM    557  CA  LEU   157     -13.706 123.507  43.402  1.00                 C  
ATOM    558  C   LEU   157     -14.794 124.407  43.982  1.00                 C  
ATOM    559  O   LEU   157     -15.494 125.107  43.260  1.00                 O  
ATOM    560  CB  LEU   157     -12.625 124.357  42.731  1.00                 C  
ATOM    561  CG  LEU   157     -11.982 125.442  43.597  1.00                 C  
ATOM    562  CD1 LEU   157     -11.220 124.822  44.758  1.00                 C  
ATOM    563  CD2 LEU   157     -11.057 126.317  42.764  1.00                 C  
ATOM    564  N   VAL   158     -14.916 124.397  45.295  1.00                 N  
ATOM    565  CA  VAL   158     -15.905 125.204  45.964  1.00                 C  
ATOM    566  C   VAL   158     -15.252 126.303  46.790  1.00                 C  
ATOM    567  O   VAL   158     -14.623 126.016  47.805  1.00                 O  
ATOM    568  CB  VAL   158     -16.816 124.349  46.865  1.00                 C  
ATOM    569  CG1 VAL   158     -17.840 125.224  47.570  1.00                 C  
ATOM    570  CG2 VAL   158     -17.506 123.266  46.049  1.00                 C  
ATOM    571  N   TRP   159     -15.389 127.553  46.342  1.00                 N  
ATOM    572  CA  TRP   159     -14.944 128.698  47.134  1.00                 C  
ATOM    573  C   TRP   159     -15.825 128.815  48.363  1.00                 C  
ATOM    574  O   TRP   159     -17.045 128.874  48.261  1.00                 O  
ATOM    575  CB  TRP   159     -14.986 129.978  46.296  1.00                 C  
ATOM    576  CG  TRP   159     -13.973 130.005  45.193  1.00                 C  
ATOM    577  CD1 TRP   159     -14.219 130.144  43.858  1.00                 C  
ATOM    578  NE1 TRP   159     -13.039 130.124  43.153  1.00                 N  
ATOM    579  CD2 TRP   159     -12.551 129.892  45.330  1.00                 C  
ATOM    580  CE2 TRP   159     -12.001 129.970  44.038  1.00                 C  
ATOM    581  CH2 TRP   159      -9.810 129.737  44.888  1.00                 C  
ATOM    582  CZ2 TRP   159     -10.628 129.893  43.805  1.00                 C  
ATOM    583  CE3 TRP   159     -11.690 129.732  46.420  1.00                 C  
ATOM    584  CZ3 TRP   159     -10.330 129.657  46.184  1.00                 C  
ATOM    585  N   LYS   160     -15.250 128.593  49.539  1.00                 N  
ATOM    586  CA  LYS   160     -16.018 128.571  50.773  1.00                 C  
ATOM    587  C   LYS   160     -15.538 129.599  51.813  1.00                 C  
ATOM    588  O   LYS   160     -14.470 129.445  52.412  1.00                 O  
ATOM    589  CB  LYS   160     -15.979 127.178  51.404  1.00                 C  
ATOM    590  CD  LYS   160     -16.740 125.635  53.232  1.00                 C  
ATOM    591  CE  LYS   160     -17.454 124.622  52.352  1.00                 C  
ATOM    592  CG  LYS   160     -16.836 127.036  52.651  1.00                 C  
ATOM    593  NZ  LYS   160     -17.454 123.262  52.959  1.00                 N  
ATOM    594  N   LYS   161     -16.314 130.665  52.050  1.00                 N  
ATOM    595  CA  LYS   161     -15.935 131.692  53.040  1.00                 C  
ATOM    596  C   LYS   161     -16.063 131.244  54.507  1.00                 C  
ATOM    597  O   LYS   161     -15.507 131.854  55.424  1.00                 O  
ATOM    598  CB  LYS   161     -16.777 132.955  52.851  1.00                 C  
ATOM    599  CD  LYS   161     -15.032 134.639  53.498  1.00                 C  
ATOM    600  CE  LYS   161     -14.719 135.847  54.365  1.00                 C  
ATOM    601  CG  LYS   161     -16.417 134.089  53.797  1.00                 C  
ATOM    602  NZ  LYS   161     -13.347 136.370  54.115  1.00                 N  
ATOM    603  N   VAL   162     -16.805 130.165  54.734  1.00                 N  
ATOM    604  CA  VAL   162     -16.981 129.657  56.081  1.00                 C  
ATOM    605  C   VAL   162     -15.847 128.742  56.484  1.00                 C  
ATOM    606  O   VAL   162     -15.712 128.367  57.652  1.00                 O  
ATOM    607  CB  VAL   162     -18.320 128.912  56.233  1.00                 C  
ATOM    608  CG1 VAL   162     -18.260 127.561  55.538  1.00                 C  
ATOM    609  CG2 VAL   162     -18.673 128.745  57.703  1.00                 C  
ATOM    610  N   GLN   163     -14.996 128.354  55.529  1.00                 N  
ATOM    611  CA  GLN   163     -13.862 127.483  55.840  1.00                 C  
ATOM    612  C   GLN   163     -12.550 128.251  56.031  1.00                 C  
ATOM    613  O   GLN   163     -12.071 128.946  55.131  1.00                 O  
ATOM    614  CB  GLN   163     -13.672 126.437  54.739  1.00                 C  
ATOM    615  CD  GLN   163     -12.696 124.594  56.165  1.00                 C  
ATOM    616  CG  GLN   163     -12.495 125.503  54.968  1.00                 C  
ATOM    617  OE1 GLN   163     -13.644 123.810  56.209  1.00                 O  
ATOM    618  NE2 GLN   163     -11.803 124.699  57.142  1.00                 N  
ATOM    619  N   ASN   164     -11.955 128.134  57.209  1.00                 N  
ATOM    620  CA  ASN   164     -10.687 128.809  57.465  1.00                 C  
ATOM    621  C   ASN   164      -9.640 128.245  56.519  1.00                 C  
ATOM    622  O   ASN   164      -8.844 128.953  55.897  1.00                 O  
ATOM    623  CB  ASN   164     -10.281 128.649  58.931  1.00                 C  
ATOM    624  CG  ASN   164     -11.122 129.497  59.865  1.00                 C  
ATOM    625  OD1 ASN   164     -11.759 130.461  59.439  1.00                 O  
ATOM    626  ND2 ASN   164     -11.127 129.140  61.144  1.00                 N  
ATOM    627  N   GLY   165      -9.660 126.919  56.424  1.00                 N  
ATOM    628  CA  GLY   165      -8.730 126.104  55.650  1.00                 C  
ATOM    629  C   GLY   165      -9.303 125.489  54.371  1.00                 C  
ATOM    630  O   GLY   165     -10.460 125.691  53.994  1.00                 O  
ATOM    631  N   PRO   166      -8.452 124.718  53.698  1.00                 N  
ATOM    632  CA  PRO   166      -8.777 123.999  52.465  1.00                 C  
ATOM    633  C   PRO   166      -9.090 122.532  52.818  1.00                 C  
ATOM    634  O   PRO   166      -8.489 121.959  53.730  1.00                 O  
ATOM    635  CB  PRO   166      -7.516 124.141  51.610  1.00                 C  
ATOM    636  CD  PRO   166      -6.936 124.948  53.788  1.00                 C  
ATOM    637  CG  PRO   166      -6.400 124.201  52.599  1.00                 C  
ATOM    638  N   GLU   167      -9.927 121.907  52.120  1.00                 N  
ATOM    639  CA  GLU   167     -10.428 120.547  52.381  1.00                 C  
ATOM    640  C   GLU   167     -10.645 119.712  51.127  1.00                 C  
ATOM    641  O   GLU   167     -10.945 120.224  50.058  1.00                 O  
ATOM    642  CB  GLU   167     -11.744 120.601  53.160  1.00                 C  
ATOM    643  CD  GLU   167     -12.938 121.228  55.295  1.00                 C  
ATOM    644  CG  GLU   167     -11.623 121.223  54.541  1.00                 C  
ATOM    645  OE1 GLU   167     -13.978 120.915  54.678  1.00                 O  
ATOM    646  OE2 GLU   167     -12.929 121.546  56.503  1.00                 O  
ATOM    647  N   ILE   168     -10.534 118.408  51.275  1.00                 N  
ATOM    648  CA  ILE   168     -10.815 117.535  50.161  1.00                 C  
ATOM    649  C   ILE   168     -11.721 116.407  50.606  1.00                 C  
ATOM    650  O   ILE   168     -11.590 115.903  51.721  1.00                 O  
ATOM    651  CB  ILE   168      -9.521 116.975  49.542  1.00                 C  
ATOM    652  CD1 ILE   168      -8.624 115.852  47.436  1.00                 C  
ATOM    653  CG1 ILE   168      -9.838 116.165  48.284  1.00                 C  
ATOM    654  CG2 ILE   168      -8.752 116.154  50.566  1.00                 C  
ATOM    655  N   MET   169     -12.652 116.041  49.730  1.00                 N  
ATOM    656  CA  MET   169     -13.543 114.899  49.940  1.00                 C  
ATOM    657  C   MET   169     -13.864 114.223  48.591  1.00                 C  
ATOM    658  O   MET   169     -13.677 114.809  47.523  1.00                 O  
ATOM    659  CB  MET   169     -14.829 115.344  50.640  1.00                 C  
ATOM    660  SD  MET   169     -17.103 116.923  50.741  1.00                 S  
ATOM    661  CE  MET   169     -16.299 117.940  51.977  1.00                 C  
ATOM    662  CG  MET   169     -15.677 116.308  49.826  1.00                 C  
ATOM    663  N   VAL   170     -14.299 112.979  48.627  1.00                 N  
ATOM    664  CA  VAL   170     -14.619 112.261  47.397  1.00                 C  
ATOM    665  C   VAL   170     -16.094 111.950  47.239  1.00                 C  
ATOM    666  O   VAL   170     -16.483 111.128  46.435  1.00                 O  
ATOM    667  CB  VAL   170     -13.832 110.941  47.293  1.00                 C  
ATOM    668  CG1 VAL   170     -12.337 111.214  47.251  1.00                 C  
ATOM    669  CG2 VAL   170     -14.178 110.022  48.455  1.00                 C  
ATOM    670  N   SER   171     -16.903 112.612  48.043  1.00                 N  
ATOM    671  CA  SER   171     -18.342 112.457  48.031  1.00                 C  
ATOM    672  C   SER   171     -18.846 113.805  48.479  1.00                 C  
ATOM    673  O   SER   171     -18.085 114.539  49.086  1.00                 O  
ATOM    674  CB  SER   171     -18.764 111.301  48.940  1.00                 C  
ATOM    675  OG  SER   171     -20.171 111.136  48.936  1.00                 O  
ATOM    676  N   PRO   172     -20.101 114.156  48.206  1.00                 N  
ATOM    677  CA  PRO   172     -20.583 115.467  48.647  1.00                 C  
ATOM    678  C   PRO   172     -20.519 115.530  50.160  1.00                 C  
ATOM    679  O   PRO   172     -20.264 116.574  50.735  1.00                 O  
ATOM    680  CB  PRO   172     -22.018 115.530  48.119  1.00                 C  
ATOM    681  CD  PRO   172     -21.107 113.473  47.302  1.00                 C  
ATOM    682  CG  PRO   172     -22.026 114.609  46.946  1.00                 C  
ATOM    683  N   ALA   173     -20.704 114.393  50.803  1.00                 N  
ATOM    684  CA  ALA   173     -20.638 114.365  52.244  1.00                 C  
ATOM    685  C   ALA   173     -19.688 113.304  52.746  1.00                 C  
ATOM    686  O   ALA   173     -19.597 112.232  52.174  1.00                 O  
ATOM    687  CB  ALA   173     -22.021 114.134  52.834  1.00                 C  
ATOM    688  N   LYS   174     -18.965 113.618  53.812  1.00                 N  
ATOM    689  CA  LYS   174     -18.055 112.672  54.430  1.00                 C  
ATOM    690  C   LYS   174     -17.892 112.991  55.898  1.00                 C  
ATOM    691  O   LYS   174     -18.052 114.128  56.314  1.00                 O  
ATOM    692  CB  LYS   174     -16.699 112.691  53.721  1.00                 C  
ATOM    693  CD  LYS   174     -14.479 111.575  53.370  1.00                 C  
ATOM    694  CE  LYS   174     -13.653 112.851  53.390  1.00                 C  
ATOM    695  CG  LYS   174     -15.697 111.691  54.272  1.00                 C  
ATOM    696  NZ  LYS   174     -12.388 112.707  52.618  1.00                 N  
ATOM    697  N   GLN   175     -17.585 111.978  56.689  1.00                 N  
ATOM    698  CA  GLN   175     -17.384 112.209  58.099  1.00                 C  
ATOM    699  C   GLN   175     -16.143 113.046  58.395  1.00                 C  
ATOM    700  O   GLN   175     -16.202 114.015  59.135  1.00                 O  
ATOM    701  CB  GLN   175     -17.281 110.880  58.850  1.00                 C  
ATOM    702  CD  GLN   175     -18.417 111.631  60.978  1.00                 C  
ATOM    703  CG  GLN   175     -17.171 111.027  60.359  1.00                 C  
ATOM    704  OE1 GLN   175     -19.522 111.121  60.794  1.00                 O  
ATOM    705  NE2 GLN   175     -18.241 112.721  61.716  1.00                 N  
ATOM    706  N   SER   176     -15.018 112.686  57.799  1.00                 N  
ATOM    707  CA  SER   176     -13.802 113.440  58.035  1.00                 C  
ATOM    708  C   SER   176     -13.070 113.730  56.757  1.00                 C  
ATOM    709  O   SER   176     -12.544 112.845  56.119  1.00                 O  
ATOM    710  CB  SER   176     -12.882 112.686  58.997  1.00                 C  
ATOM    711  OG  SER   176     -11.667 113.387  59.196  1.00                 O  
ATOM    712  N   VAL   177     -13.049 115.066  56.417  1.00                 N  
ATOM    713  CA  VAL   177     -12.344 115.369  55.182  1.00                 C  
ATOM    714  C   VAL   177     -10.865 115.624  55.384  1.00                 C  
ATOM    715  O   VAL   177     -10.463 115.951  56.466  1.00                 O  
ATOM    716  CB  VAL   177     -12.958 116.587  54.466  1.00                 C  
ATOM    717  CG1 VAL   177     -14.408 116.313  54.098  1.00                 C  
ATOM    718  CG2 VAL   177     -12.851 117.827  55.339  1.00                 C  
ATOM    719  N   ILE   178     -10.069 115.462  54.343  1.00                 N  
ATOM    720  CA  ILE   178      -8.651 115.712  54.437  1.00                 C  
ATOM    721  C   ILE   178      -8.439 117.197  54.421  1.00                 C  
ATOM    722  O   ILE   178      -8.926 117.873  53.578  1.00                 O  
ATOM    723  CB  ILE   178      -7.879 115.019  53.299  1.00                 C  
ATOM    724  CD1 ILE   178      -7.519 112.753  52.186  1.00                 C  
ATOM    725  CG1 ILE   178      -8.035 113.500  53.397  1.00                 C  
ATOM    726  CG2 ILE   178      -6.418 115.440  53.313  1.00                 C  
ATOM    727  N   THR   179      -7.680 117.687  55.367  1.00                 N  
ATOM    728  CA  THR   179      -7.450 119.092  55.472  1.00                 C  
ATOM    729  C   THR   179      -6.021 119.479  55.226  1.00                 C  
ATOM    730  O   THR   179      -5.123 118.777  55.600  1.00                 O  
ATOM    731  CB  THR   179      -7.862 119.630  56.855  1.00                 C  
ATOM    732  OG1 THR   179      -9.261 119.402  57.062  1.00                 O  
ATOM    733  CG2 THR   179      -7.594 121.124  56.947  1.00                 C  
ATOM    734  N   GLY   180      -5.820 120.614  54.575  1.00                 N  
ATOM    735  CA  GLY   180      -4.475 121.111  54.383  1.00                 C  
ATOM    736  C   GLY   180      -4.007 120.937  52.952  1.00                 C  
ATOM    737  O   GLY   180      -3.929 119.814  52.444  1.00                 O  
ATOM    738  N   GLU   181      -3.692 122.067  52.321  1.00                 N  
ATOM    739  CA  GLU   181      -3.148 122.151  50.965  1.00                 C  
ATOM    740  C   GLU   181      -2.022 121.135  50.729  1.00                 C  
ATOM    741  O   GLU   181      -1.978 120.461  49.700  1.00                 O  
ATOM    742  CB  GLU   181      -2.630 123.563  50.682  1.00                 C  
ATOM    743  CD  GLU   181      -1.650 125.182  49.009  1.00                 C  
ATOM    744  CG  GLU   181      -2.098 123.757  49.272  1.00                 C  
ATOM    745  OE1 GLU   181      -1.732 126.011  49.940  1.00                 O  
ATOM    746  OE2 GLU   181      -1.218 125.469  47.873  1.00                 O  
ATOM    747  N   VAL   182      -1.129 120.992  51.699  1.00                 N  
ATOM    748  CA  VAL   182      -0.020 120.068  51.535  1.00                 C  
ATOM    749  C   VAL   182      -0.417 118.600  51.432  1.00                 C  
ATOM    750  O   VAL   182       0.164 117.814  50.674  1.00                 O  
ATOM    751  CB  VAL   182       0.996 120.196  52.685  1.00                 C  
ATOM    752  CG1 VAL   182       2.051 119.104  52.588  1.00                 C  
ATOM    753  CG2 VAL   182       1.646 121.572  52.671  1.00                 C  
ATOM    754  N   ASN   183      -1.400 118.216  52.221  1.00                 N  
ATOM    755  CA  ASN   183      -1.895 116.862  52.176  1.00                 C  
ATOM    756  C   ASN   183      -2.693 116.584  50.904  1.00                 C  
ATOM    757  O   ASN   183      -2.601 115.498  50.336  1.00                 O  
ATOM    758  CB  ASN   183      -2.750 116.563  53.409  1.00                 C  
ATOM    759  CG  ASN   183      -1.922 116.407  54.669  1.00                 C  
ATOM    760  OD1 ASN   183      -0.721 116.144  54.605  1.00                 O  
ATOM    761  ND2 ASN   183      -2.563 116.568  55.821  1.00                 N  
ATOM    762  N   ILE   184      -3.443 117.556  50.435  1.00                 N  
ATOM    763  CA  ILE   184      -4.194 117.417  49.205  1.00                 C  
ATOM    764  C   ILE   184      -3.246 117.253  48.027  1.00                 C  
ATOM    765  O   ILE   184      -3.464 116.473  47.141  1.00                 O  
ATOM    766  CB  ILE   184      -5.130 118.618  48.976  1.00                 C  
ATOM    767  CD1 ILE   184      -7.048 119.912  50.046  1.00                 C  
ATOM    768  CG1 ILE   184      -6.252 118.626  50.016  1.00                 C  
ATOM    769  CG2 ILE   184      -5.674 118.607  47.556  1.00                 C  
ATOM    770  N   ALA   185      -2.172 118.004  48.048  1.00                 N  
ATOM    771  CA  ALA   185      -1.170 117.975  47.015  1.00                 C  
ATOM    772  C   ALA   185      -0.470 116.646  46.887  1.00                 C  
ATOM    773  O   ALA   185      -0.191 116.211  45.807  1.00                 O  
ATOM    774  CB  ALA   185      -0.127 119.055  47.258  1.00                 C  
ATOM    775  N   ARG   186      -0.173 116.010  48.000  1.00                 N  
ATOM    776  CA  ARG   186       0.471 114.722  47.996  1.00                 C  
ATOM    777  C   ARG   186      -0.396 113.668  47.361  1.00                 C  
ATOM    778  O   ARG   186       0.080 112.796  46.691  1.00                 O  
ATOM    779  CB  ARG   186       0.837 114.301  49.421  1.00                 C  
ATOM    780  CD  ARG   186       1.969 112.655  50.940  1.00                 C  
ATOM    781  NE  ARG   186       2.746 111.422  51.033  1.00                 N  
ATOM    782  CG  ARG   186       1.598 112.988  49.504  1.00                 C  
ATOM    783  CZ  ARG   186       2.213 110.206  51.096  1.00                 C  
ATOM    784  NH1 ARG   186       2.999 109.141  51.179  1.00                 N  
ATOM    785  NH2 ARG   186       0.895 110.058  51.077  1.00                 N  
ATOM    786  N   TYR   187      -1.681 113.727  47.629  1.00                 N  
ATOM    787  CA  TYR   187      -2.597 112.788  47.060  1.00                 C  
ATOM    788  C   TYR   187      -2.710 112.958  45.565  1.00                 C  
ATOM    789  O   TYR   187      -2.661 112.008  44.841  1.00                 O  
ATOM    790  CB  TYR   187      -3.978 112.929  47.704  1.00                 C  
ATOM    791  CG  TYR   187      -5.012 111.975  47.150  1.00                 C  
ATOM    792  OH  TYR   187      -7.850 109.340  45.636  1.00                 O  
ATOM    793  CZ  TYR   187      -6.912 110.213  46.136  1.00                 C  
ATOM    794  CD1 TYR   187      -5.034 110.643  47.544  1.00                 C  
ATOM    795  CE1 TYR   187      -5.976 109.764  47.043  1.00                 C  
ATOM    796  CD2 TYR   187      -5.963 112.410  46.235  1.00                 C  
ATOM    797  CE2 TYR   187      -6.912 111.545  45.724  1.00                 C  
ATOM    798  N   ILE   188      -2.844 114.185  45.106  1.00                 N  
ATOM    799  CA  ILE   188      -2.977 114.430  43.687  1.00                 C  
ATOM    800  C   ILE   188      -1.743 114.060  42.904  1.00                 C  
ATOM    801  O   ILE   188      -1.838 113.458  41.869  1.00                 O  
ATOM    802  CB  ILE   188      -3.322 115.903  43.398  1.00                 C  
ATOM    803  CD1 ILE   188      -5.041 117.713  43.916  1.00                 C  
ATOM    804  CG1 ILE   188      -4.723 116.234  43.917  1.00                 C  
ATOM    805  CG2 ILE   188      -3.182 116.202  41.914  1.00                 C  
ATOM    806  N   ASN   189      -0.580 114.410  43.411  1.00                 N  
ATOM    807  CA  ASN   189       0.644 114.062  42.761  1.00                 C  
ATOM    808  C   ASN   189       0.816 112.561  42.740  1.00                 C  
ATOM    809  O   ASN   189       1.412 112.019  41.848  1.00                 O  
ATOM    810  CB  ASN   189       1.829 114.743  43.449  1.00                 C  
ATOM    811  CG  ASN   189       3.129 114.552  42.694  1.00                 C  
ATOM    812  OD1 ASN   189       3.268 114.998  41.555  1.00                 O  
ATOM    813  ND2 ASN   189       4.088 113.888  43.329  1.00                 N  
ATOM    814  N   ARG   190       0.298 111.894  43.749  1.00                 N  
ATOM    815  CA  ARG   190       0.401 110.451  43.880  1.00                 C  
ATOM    816  C   ARG   190      -0.290 109.734  42.763  1.00                 C  
ATOM    817  O   ARG   190      -0.009 108.600  42.480  1.00                 O  
ATOM    818  CB  ARG   190      -0.179 109.992  45.219  1.00                 C  
ATOM    819  CD  ARG   190      -0.486 108.142  46.888  1.00                 C  
ATOM    820  NE  ARG   190      -0.391 106.707  47.143  1.00                 N  
ATOM    821  CG  ARG   190      -0.020 108.504  45.487  1.00                 C  
ATOM    822  CZ  ARG   190      -0.722 106.129  48.293  1.00                 C  
ATOM    823  NH1 ARG   190      -0.602 104.816  48.433  1.00                 N  
ATOM    824  NH2 ARG   190      -1.174 106.865  49.299  1.00                 N  
ATOM    825  N   LEU   191      -1.223 110.400  42.140  1.00                 N  
ATOM    826  CA  LEU   191      -1.841 109.873  40.963  1.00                 C  
ATOM    827  C   LEU   191      -0.940 109.672  39.738  1.00                 C  
ATOM    828  O   LEU   191      -1.115 108.708  39.044  1.00                 O  
ATOM    829  CB  LEU   191      -3.001 110.768  40.520  1.00                 C  
ATOM    830  CG  LEU   191      -4.199 110.844  41.469  1.00                 C  
ATOM    831  CD1 LEU   191      -5.205 111.876  40.983  1.00                 C  
ATOM    832  CD2 LEU   191      -4.862 109.482  41.607  1.00                 C  
ATOM    833  N   ILE   192      -1.200 110.601  38.773  1.00                 N  
ATOM    834  CA  ILE   192      -0.376 110.742  37.570  1.00                 C  
ATOM    835  C   ILE   192      -0.183 109.486  36.791  1.00                 C  
ATOM    836  O   ILE   192       0.656 109.426  35.888  1.00                 O  
ATOM    837  CB  ILE   192       1.018 111.305  37.904  1.00                 C  
ATOM    838  CD1 ILE   192       0.231 113.714  37.630  1.00                 C  
ATOM    839  CG1 ILE   192       0.895 112.696  38.530  1.00                 C  
ATOM    840  CG2 ILE   192       1.898 111.318  36.663  1.00                 C  
ATOM    841  N   SER   193      -0.918 108.456  37.085  1.00                 N  
ATOM    842  CA  SER   193      -0.726 107.217  36.388  1.00                 C  
ATOM    843  C   SER   193      -1.176 107.501  34.821  1.00                 C  
ATOM    844  O   SER   193      -2.116 108.250  34.540  1.00                 O  
ATOM    845  CB  SER   193      -1.540 106.101  37.045  1.00                 C  
ATOM    846  OG  SER   193      -1.416 104.887  36.325  1.00                 O  
ATOM    847  N   PRO   194      -0.455 106.864  33.859  1.00                 N  
ATOM    848  CA  PRO   194       0.673 105.939  33.970  1.00                 C  
ATOM    849  C   PRO   194       2.010 106.497  34.184  1.00                 C  
ATOM    850  O   PRO   194       3.003 105.963  33.684  1.00                 O  
ATOM    851  CB  PRO   194       0.672 105.193  32.634  1.00                 C  
ATOM    852  CD  PRO   194      -0.820 107.039  32.333  1.00                 C  
ATOM    853  CG  PRO   194       0.223 106.209  31.639  1.00                 C  
ATOM    854  N   GLY   195       2.131 107.597  34.933  1.00                 N  
ATOM    855  CA  GLY   195       3.402 108.266  35.206  1.00                 C  
ATOM    856  C   GLY   195       3.672 108.391  36.714  1.00                 C  
ATOM    857  O   GLY   195       4.651 108.977  37.182  1.00                 O  
ATOM    858  N   PHE   196       2.743 107.804  37.465  1.00                 N  
ATOM    859  CA  PHE   196       2.896 107.807  38.892  1.00                 C  
ATOM    860  C   PHE   196       4.333 107.545  39.331  1.00                 C  
ATOM    861  O   PHE   196       5.039 106.709  38.760  1.00                 O  
ATOM    862  CB  PHE   196       1.976 106.765  39.532  1.00                 C  
ATOM    863  CG  PHE   196       2.284 105.353  39.123  1.00                 C  
ATOM    864  CZ  PHE   196       2.850 102.740  38.363  1.00                 C  
ATOM    865  CD1 PHE   196       3.230 104.609  39.808  1.00                 C  
ATOM    866  CE1 PHE   196       3.513 103.310  39.432  1.00                 C  
ATOM    867  CD2 PHE   196       1.629 104.767  38.055  1.00                 C  
ATOM    868  CE2 PHE   196       1.912 103.468  37.679  1.00                 C  
ATOM    869  N   ASP   197       4.789 108.248  40.452  1.00                 N  
ATOM    870  CA  ASP   197       6.191 108.026  40.722  1.00                 C  
ATOM    871  C   ASP   197       6.300 107.448  42.108  1.00                 C  
ATOM    872  O   ASP   197       5.629 107.890  43.011  1.00                 O  
ATOM    873  CB  ASP   197       6.977 109.331  40.582  1.00                 C  
ATOM    874  CG  ASP   197       7.004 109.845  39.156  1.00                 C  
ATOM    875  OD1 ASP   197       7.333 109.055  38.246  1.00                 O  
ATOM    876  OD2 ASP   197       6.697 111.038  38.948  1.00                 O  
ATOM    877  N   THR   198       7.170 106.477  42.298  1.00                 N  
ATOM    878  CA  THR   198       7.340 105.892  43.609  1.00                 C  
ATOM    879  C   THR   198       8.728 106.184  44.079  1.00                 C  
ATOM    880  O   THR   198       9.594 106.454  43.289  1.00                 O  
ATOM    881  CB  THR   198       7.075 104.375  43.589  1.00                 C  
ATOM    882  OG1 THR   198       8.034 103.731  42.740  1.00                 O  
ATOM    883  CG2 THR   198       5.681 104.085  43.055  1.00                 C  
ATOM    884  N   THR   199       8.918 106.184  45.382  1.00                 N  
ATOM    885  CA  THR   199      10.198 106.486  45.944  1.00                 C  
ATOM    886  C   THR   199      10.533 105.548  47.065  1.00                 C  
ATOM    887  O   THR   199       9.671 104.930  47.636  1.00                 O  
ATOM    888  CB  THR   199      10.261 107.937  46.457  1.00                 C  
ATOM    889  OG1 THR   199       9.330 108.107  47.533  1.00                 O  
ATOM    890  CG2 THR   199       9.903 108.911  45.345  1.00                 C  
ATOM    891  N   ASP   200      11.813 105.419  47.350  1.00                 N  
ATOM    892  CA  ASP   200      12.250 104.656  48.505  1.00                 C  
ATOM    893  C   ASP   200      11.940 105.393  49.806  1.00                 C  
ATOM    894  O   ASP   200      11.582 106.564  49.793  1.00                 O  
ATOM    895  CB  ASP   200      13.748 104.360  48.416  1.00                 C  
ATOM    896  CG  ASP   200      14.598 105.609  48.546  1.00                 C  
ATOM    897  OD1 ASP   200      14.086 106.625  49.062  1.00                 O  
ATOM    898  OD2 ASP   200      15.775 105.573  48.131  1.00                 O  
ATOM    899  N   ILE   201      12.117 104.700  50.924  1.00                 N  
ATOM    900  CA  ILE   201      11.781 105.221  52.242  1.00                 C  
ATOM    901  C   ILE   201      12.421 106.569  52.528  1.00                 C  
ATOM    902  O   ILE   201      11.793 107.469  53.105  1.00                 O  
ATOM    903  CB  ILE   201      12.180 104.236  53.357  1.00                 C  
ATOM    904  CD1 ILE   201      11.812 101.845  54.159  1.00                 C  
ATOM    905  CG1 ILE   201      11.309 102.980  53.295  1.00                 C  
ATOM    906  CG2 ILE   201      12.104 104.912  54.717  1.00                 C  
ATOM    907  N   ILE   202      13.670 106.716  52.131  1.00                 N  
ATOM    908  CA  ILE   202      14.376 107.927  52.470  1.00                 C  
ATOM    909  C   ILE   202      13.863 109.063  51.589  1.00                 C  
ATOM    910  O   ILE   202      13.532 110.129  52.096  1.00                 O  
ATOM    911  CB  ILE   202      15.899 107.754  52.318  1.00                 C  
ATOM    912  CD1 ILE   202      17.854 106.321  53.105  1.00                 C  
ATOM    913  CG1 ILE   202      16.429 106.762  53.355  1.00                 C  
ATOM    914  CG2 ILE   202      16.600 109.100  52.412  1.00                 C  
ATOM    915  N   THR   203      13.756 108.849  50.283  1.00                 N  
ATOM    916  CA  THR   203      13.387 109.972  49.423  1.00                 C  
ATOM    917  C   THR   203      11.939 110.419  49.638  1.00                 C  
ATOM    918  O   THR   203      11.685 111.623  49.723  1.00                 O  
ATOM    919  CB  THR   203      13.582 109.630  47.934  1.00                 C  
ATOM    920  OG1 THR   203      14.961 109.333  47.686  1.00                 O  
ATOM    921  CG2 THR   203      13.173 110.806  47.060  1.00                 C  
ATOM    922  N   ALA   204      11.003 109.472  49.730  1.00                 N  
ATOM    923  CA  ALA   204       9.586 109.799  50.004  1.00                 C  
ATOM    924  C   ALA   204       9.473 110.683  51.236  1.00                 C  
ATOM    925  O   ALA   204       8.707 111.635  51.269  1.00                 O  
ATOM    926  CB  ALA   204       8.774 108.526  50.186  1.00                 C  
ATOM    927  N   THR   205      10.282 110.365  52.231  1.00                 N  
ATOM    928  CA  THR   205      10.267 111.080  53.484  1.00                 C  
ATOM    929  C   THR   205      10.855 112.461  53.323  1.00                 C  
ATOM    930  O   THR   205      10.409 113.418  53.967  1.00                 O  
ATOM    931  CB  THR   205      11.037 110.318  54.578  1.00                 C  
ATOM    932  OG1 THR   205      10.420 109.044  54.802  1.00                 O  
ATOM    933  CG2 THR   205      11.024 111.100  55.882  1.00                 C  
ATOM    934  N   THR   206      11.841 112.576  52.447  1.00                 N  
ATOM    935  CA  THR   206      12.454 113.883  52.215  1.00                 C  
ATOM    936  C   THR   206      11.472 114.784  51.491  1.00                 C  
ATOM    937  O   THR   206      11.321 115.941  51.856  1.00                 O  
ATOM    938  CB  THR   206      13.758 113.759  51.406  1.00                 C  
ATOM    939  OG1 THR   206      14.702 112.964  52.134  1.00                 O  
ATOM    940  CG2 THR   206      14.366 115.132  51.161  1.00                 C  
ATOM    941  N   ALA   207      10.819 114.225  50.472  1.00                 N  
ATOM    942  CA  ALA   207       9.813 114.914  49.689  1.00                 C  
ATOM    943  C   ALA   207       8.734 115.492  50.628  1.00                 C  
ATOM    944  O   ALA   207       8.414 116.689  50.547  1.00                 O  
ATOM    945  CB  ALA   207       9.197 113.970  48.668  1.00                 C  
ATOM    946  N   ASP   208       8.222 114.641  51.517  1.00                 N  
ATOM    947  CA  ASP   208       7.213 114.996  52.504  1.00                 C  
ATOM    948  C   ASP   208       7.710 116.085  53.449  1.00                 C  
ATOM    949  O   ASP   208       6.949 116.978  53.866  1.00                 O  
ATOM    950  CB  ASP   208       6.793 113.764  53.308  1.00                 C  
ATOM    951  CG  ASP   208       5.957 112.795  52.495  1.00                 C  
ATOM    952  OD1 ASP   208       5.472 113.191  51.414  1.00                 O  
ATOM    953  OD2 ASP   208       5.786 111.640  52.940  1.00                 O  
ATOM    954  N   GLU   209       8.990 116.016  53.794  1.00                 N  
ATOM    955  CA  GLU   209       9.587 117.022  54.646  1.00                 C  
ATOM    956  C   GLU   209       9.620 118.408  53.962  1.00                 C  
ATOM    957  O   GLU   209       9.475 119.440  54.610  1.00                 O  
ATOM    958  CB  GLU   209      11.005 116.611  55.048  1.00                 C  
ATOM    959  CD  GLU   209      12.483 115.022  56.340  1.00                 C  
ATOM    960  CG  GLU   209      11.063 115.413  55.982  1.00                 C  
ATOM    961  OE1 GLU   209      13.423 115.575  55.731  1.00                 O  
ATOM    962  OE2 GLU   209      12.656 114.163  57.230  1.00                 O  
ATOM    963  N   TRP   210       9.804 118.447  52.653  1.00                 N  
ATOM    964  CA  TRP   210       9.823 119.734  52.005  1.00                 C  
ATOM    965  C   TRP   210       8.404 120.316  51.981  1.00                 C  
ATOM    966  O   TRP   210       8.211 121.497  52.229  1.00                 O  
ATOM    967  CB  TRP   210      10.388 119.612  50.589  1.00                 C  
ATOM    968  CG  TRP   210      11.868 119.379  50.551  1.00                 C  
ATOM    969  CD1 TRP   210      12.508 118.242  50.151  1.00                 C  
ATOM    970  NE1 TRP   210      13.869 118.402  50.255  1.00                 N  
ATOM    971  CD2 TRP   210      12.893 120.306  50.930  1.00                 C  
ATOM    972  CE2 TRP   210      14.128 119.663  50.732  1.00                 C  
ATOM    973  CH2 TRP   210      15.310 121.566  51.478  1.00                 C  
ATOM    974  CZ2 TRP   210      15.346 120.285  51.004  1.00                 C  
ATOM    975  CE3 TRP   210      12.886 121.617  51.416  1.00                 C  
ATOM    976  CZ3 TRP   210      14.095 122.229  51.684  1.00                 C  
ATOM    977  N   LEU   211       7.412 119.474  51.706  1.00                 N  
ATOM    978  CA  LEU   211       6.029 119.913  51.737  1.00                 C  
ATOM    979  C   LEU   211       5.722 120.514  53.117  1.00                 C  
ATOM    980  O   LEU   211       5.183 121.610  53.212  1.00                 O  
ATOM    981  CB  LEU   211       5.090 118.747  51.422  1.00                 C  
ATOM    982  CG  LEU   211       5.122 118.220  49.986  1.00                 C  
ATOM    983  CD1 LEU   211       4.284 116.957  49.858  1.00                 C  
ATOM    984  CD2 LEU   211       4.632 119.281  49.012  1.00                 C  
ATOM    985  N   ASP   212       6.169 119.851  54.173  1.00                 N  
ATOM    986  CA  ASP   212       6.007 120.377  55.525  1.00                 C  
ATOM    987  C   ASP   212       6.680 121.726  55.753  1.00                 C  
ATOM    988  O   ASP   212       6.108 122.592  56.402  1.00                 O  
ATOM    989  CB  ASP   212       6.551 119.385  56.555  1.00                 C  
ATOM    990  CG  ASP   212       5.672 118.158  56.702  1.00                 C  
ATOM    991  OD1 ASP   212       4.518 118.193  56.226  1.00                 O  
ATOM    992  OD2 ASP   212       6.137 117.162  57.295  1.00                 O  
ATOM    993  N   MET   213       7.901 121.898  55.248  1.00                 N  
ATOM    994  CA  MET   213       8.605 123.151  55.419  1.00                 C  
ATOM    995  C   MET   213       7.859 124.289  54.712  1.00                 C  
ATOM    996  O   MET   213       7.765 125.400  55.225  1.00                 O  
ATOM    997  CB  MET   213      10.035 123.039  54.886  1.00                 C  
ATOM    998  SD  MET   213      12.562 121.906  54.967  1.00                 S  
ATOM    999  CE  MET   213      13.265 123.541  55.169  1.00                 C  
ATOM   1000  CG  MET   213      10.937 122.140  55.714  1.00                 C  
ATOM   1001  N   ALA   214       7.350 124.015  53.516  1.00                 N  
ATOM   1002  CA  ALA   214       6.649 125.026  52.740  1.00                 C  
ATOM   1003  C   ALA   214       5.379 125.478  53.477  1.00                 C  
ATOM   1004  O   ALA   214       5.058 126.665  53.503  1.00                 O  
ATOM   1005  CB  ALA   214       6.303 124.489  51.359  1.00                 C  
ATOM   1006  N   ASP   215       4.679 124.521  54.091  1.00                 N  
ATOM   1007  CA  ASP   215       3.388 124.774  54.721  1.00                 C  
ATOM   1008  C   ASP   215       3.533 125.388  56.124  1.00                 C  
ATOM   1009  O   ASP   215       3.014 126.463  56.395  1.00                 O  
ATOM   1010  CB  ASP   215       2.574 123.482  54.813  1.00                 C  
ATOM   1011  CG  ASP   215       1.163 123.716  55.316  1.00                 C  
ATOM   1012  OD1 ASP   215       0.401 124.434  54.634  1.00                 O  
ATOM   1013  OD2 ASP   215       0.820 123.182  56.391  1.00                 O  
ATOM   1014  N   LEU   216       4.256 124.699  56.997  1.00                 N  
ATOM   1015  CA  LEU   216       4.387 125.070  58.399  1.00                 C  
ATOM   1016  C   LEU   216       5.297 126.274  58.583  1.00                 C  
ATOM   1017  O   LEU   216       4.963 127.227  59.287  1.00                 O  
ATOM   1018  CB  LEU   216       4.919 123.892  59.218  1.00                 C  
ATOM   1019  CG  LEU   216       5.122 124.142  60.713  1.00                 C  
ATOM   1020  CD1 LEU   216       3.807 124.519  61.378  1.00                 C  
ATOM   1021  CD2 LEU   216       5.723 122.918  61.387  1.00                 C  
ATOM   1022  N   GLN   217       6.444 126.219  57.917  1.00                 N  
ATOM   1023  CA  GLN   217       7.545 127.164  58.121  1.00                 C  
ATOM   1024  C   GLN   217       7.491 128.412  57.226  1.00                 C  
ATOM   1025  O   GLN   217       7.564 129.542  57.716  1.00                 O  
ATOM   1026  CB  GLN   217       8.892 126.474  57.897  1.00                 C  
ATOM   1027  CD  GLN   217      10.546 124.723  58.656  1.00                 C  
ATOM   1028  CG  GLN   217       9.237 125.430  58.946  1.00                 C  
ATOM   1029  OE1 GLN   217      10.965 124.621  57.503  1.00                 O  
ATOM   1030  NE2 GLN   217      11.196 124.230  59.704  1.00                 N  
ATOM   1031  N   LEU   218       7.326 128.217  55.925  1.00                 N  
ATOM   1032  CA  LEU   218       7.432 129.327  54.982  1.00                 C  
ATOM   1033  C   LEU   218       6.140 130.109  54.758  1.00                 C  
ATOM   1034  O   LEU   218       6.180 131.318  54.577  1.00                 O  
ATOM   1035  CB  LEU   218       7.924 128.829  53.621  1.00                 C  
ATOM   1036  CG  LEU   218       8.106 129.892  52.536  1.00                 C  
ATOM   1037  CD1 LEU   218       9.126 130.933  52.969  1.00                 C  
ATOM   1038  CD2 LEU   218       8.527 129.252  51.222  1.00                 C  
ATOM   1039  N   ILE   219       4.999 129.429  54.752  1.00                 N  
ATOM   1040  CA  ILE   219       3.725 130.094  54.474  1.00                 C  
ATOM   1041  C   ILE   219       3.411 131.153  55.530  1.00                 C  
ATOM   1042  O   ILE   219       3.241 132.327  55.209  1.00                 O  
ATOM   1043  CB  ILE   219       2.567 129.082  54.390  1.00                 C  
ATOM   1044  CD1 ILE   219       1.806 126.987  53.153  1.00                 C  
ATOM   1045  CG1 ILE   219       2.729 128.186  53.161  1.00                 C  
ATOM   1046  CG2 ILE   219       1.228 129.804  54.393  1.00                 C  
ATOM   1047  N   ASN   220       3.348 130.745  56.789  1.00                 N  
ATOM   1048  CA  ASN   220       3.061 131.694  57.856  1.00                 C  
ATOM   1049  C   ASN   220       4.345 132.280  58.464  1.00                 C  
ATOM   1050  O   ASN   220       4.446 132.436  59.680  1.00                 O  
ATOM   1051  CB  ASN   220       2.214 131.034  58.946  1.00                 C  
ATOM   1052  CG  ASN   220       1.585 132.044  59.886  1.00                 C  
ATOM   1053  OD1 ASN   220       1.168 133.123  59.465  1.00                 O  
ATOM   1054  ND2 ASN   220       1.516 131.696  61.166  1.00                 N  
ATOM   1055  N   GLY   221       5.311 132.625  57.616  1.00                 N  
ATOM   1056  CA  GLY   221       6.659 132.915  58.083  1.00                 C  
ATOM   1057  C   GLY   221       7.225 134.330  57.968  1.00                 C  
ATOM   1058  O   GLY   221       6.915 135.107  57.038  1.00                 O  
ATOM   1059  N   ASN   222       8.086 134.655  58.930  1.00                 N  
ATOM   1060  CA  ASN   222       8.770 135.935  58.948  1.00                 C  
ATOM   1061  C   ASN   222       9.629 136.070  57.700  1.00                 C  
ATOM   1062  O   ASN   222       9.913 135.086  57.017  1.00                 O  
ATOM   1063  CB  ASN   222       9.606 136.078  60.222  1.00                 C  
ATOM   1064  CG  ASN   222      10.117 137.490  60.427  1.00                 C  
ATOM   1065  OD1 ASN   222      11.197 137.845  59.954  1.00                 O  
ATOM   1066  ND2 ASN   222       9.341 138.302  61.136  1.00                 N  
ATOM   1067  N   SER   223      10.035 137.293  57.393  1.00                 N  
ATOM   1068  CA  SER   223      10.885 137.522  56.237  1.00                 C  
ATOM   1069  C   SER   223      12.237 136.833  56.421  1.00                 C  
ATOM   1070  O   SER   223      12.858 136.395  55.453  1.00                 O  
ATOM   1071  CB  SER   223      11.078 139.022  56.003  1.00                 C  
ATOM   1072  OG  SER   223      11.814 139.612  57.059  1.00                 O  
ATOM   1073  N   LYS   224      12.679 136.727  57.670  1.00                 N  
ATOM   1074  CA  LYS   224      13.935 136.058  57.990  1.00                 C  
ATOM   1075  C   LYS   224      13.750 134.563  57.890  1.00                 C  
ATOM   1076  O   LYS   224      14.709 133.801  57.768  1.00                 O  
ATOM   1077  CB  LYS   224      14.414 136.457  59.387  1.00                 C  
ATOM   1078  CD  LYS   224      15.313 138.236  60.913  1.00                 C  
ATOM   1079  CE  LYS   224      15.746 139.688  61.029  1.00                 C  
ATOM   1080  CG  LYS   224      14.841 137.911  59.505  1.00                 C  
ATOM   1081  NZ  LYS   224      16.185 140.029  62.410  1.00                 N  
ATOM   1082  N   GLN   225      12.496 134.149  57.967  1.00                 N  
ATOM   1083  CA  GLN   225      12.183 132.741  57.888  1.00                 C  
ATOM   1084  C   GLN   225      12.214 132.247  56.450  1.00                 C  
ATOM   1085  O   GLN   225      12.687 131.134  56.195  1.00                 O  
ATOM   1086  CB  GLN   225      10.812 132.461  58.507  1.00                 C  
ATOM   1087  CD  GLN   225      11.675 131.808  60.789  1.00                 C  
ATOM   1088  CG  GLN   225      10.744 132.712  60.005  1.00                 C  
ATOM   1089  OE1 GLN   225      11.701 130.596  60.580  1.00                 O  
ATOM   1090  NE2 GLN   225      12.444 132.398  61.697  1.00                 N  
ATOM   1091  N   ARG   226      11.711 133.061  55.517  1.00                 N  
ATOM   1092  CA  ARG   226      11.936 132.820  54.097  1.00                 C  
ATOM   1093  C   ARG   226      13.444 132.838  53.760  1.00                 C  
ATOM   1094  O   ARG   226      13.902 132.183  52.818  1.00                 O  
ATOM   1095  CB  ARG   226      11.197 133.861  53.253  1.00                 C  
ATOM   1096  CD  ARG   226      10.779 132.408  51.250  1.00                 C  
ATOM   1097  NE  ARG   226      10.994 132.222  49.817  1.00                 N  
ATOM   1098  CG  ARG   226      11.398 133.701  51.755  1.00                 C  
ATOM   1099  CZ  ARG   226      12.081 131.669  49.290  1.00                 C  
ATOM   1100  NH1 ARG   226      12.189 131.541  47.974  1.00                 N  
ATOM   1101  NH2 ARG   226      13.058 131.244  50.080  1.00                 N  
ATOM   1102  N   ASN   227      14.213 133.608  54.520  1.00                 N  
ATOM   1103  CA  ASN   227      15.650 133.637  54.317  1.00                 C  
ATOM   1104  C   ASN   227      16.231 132.272  54.675  1.00                 C  
ATOM   1105  O   ASN   227      16.944 131.652  53.872  1.00                 O  
ATOM   1106  CB  ASN   227      16.285 134.758  55.142  1.00                 C  
ATOM   1107  CG  ASN   227      15.994 136.134  54.577  1.00                 C  
ATOM   1108  OD1 ASN   227      15.635 136.272  53.408  1.00                 O  
ATOM   1109  ND2 ASN   227      16.149 137.158  55.408  1.00                 N  
ATOM   1110  N   ALA   228      15.906 131.813  55.881  1.00                 N  
ATOM   1111  CA  ALA   228      16.331 130.501  56.359  1.00                 C  
ATOM   1112  C   ALA   228      16.005 129.412  55.331  1.00                 C  
ATOM   1113  O   ALA   228      16.854 128.579  54.991  1.00                 O  
ATOM   1114  CB  ALA   228      15.669 130.182  57.691  1.00                 C  
ATOM   1115  N   THR   229      14.784 129.446  54.814  1.00                 N  
ATOM   1116  CA  THR   229      14.337 128.451  53.845  1.00                 C  
ATOM   1117  C   THR   229      15.092 128.578  52.523  1.00                 C  
ATOM   1118  O   THR   229      15.442 127.576  51.898  1.00                 O  
ATOM   1119  CB  THR   229      12.825 128.564  53.576  1.00                 C  
ATOM   1120  OG1 THR   229      12.523 129.870  53.069  1.00                 O  
ATOM   1121  CG2 THR   229      12.038 128.348  54.860  1.00                 C  
ATOM   1122  N   THR   230      15.337 129.806  52.096  1.00                 N  
ATOM   1123  CA  THR   230      16.224 130.018  50.973  1.00                 C  
ATOM   1124  C   THR   230      17.611 129.381  51.197  1.00                 C  
ATOM   1125  O   THR   230      18.107 128.711  50.294  1.00                 O  
ATOM   1126  CB  THR   230      16.410 131.518  50.676  1.00                 C  
ATOM   1127  OG1 THR   230      15.147 132.098  50.326  1.00                 O  
ATOM   1128  CG2 THR   230      17.374 131.715  49.516  1.00                 C  
ATOM   1129  N   LYS   231      18.219 129.543  52.375  1.00                 N  
ATOM   1130  CA  LYS   231      19.532 128.911  52.608  1.00                 C  
ATOM   1131  C   LYS   231      19.470 127.383  52.519  1.00                 C  
ATOM   1132  O   LYS   231      20.354 126.769  51.956  1.00                 O  
ATOM   1133  CB  LYS   231      20.087 129.317  53.975  1.00                 C  
ATOM   1134  CD  LYS   231      21.051 131.108  55.445  1.00                 C  
ATOM   1135  CE  LYS   231      21.480 132.563  55.533  1.00                 C  
ATOM   1136  CG  LYS   231      20.530 130.769  54.058  1.00                 C  
ATOM   1137  NZ  LYS   231      21.953 132.922  56.899  1.00                 N  
ATOM   1138  N   SER   232      18.400 126.782  53.031  1.00                 N  
ATOM   1139  CA  SER   232      18.227 125.333  52.988  1.00                 C  
ATOM   1140  C   SER   232      17.956 124.791  51.583  1.00                 C  
ATOM   1141  O   SER   232      18.359 123.680  51.224  1.00                 O  
ATOM   1142  CB  SER   232      17.085 124.902  53.910  1.00                 C  
ATOM   1143  OG  SER   232      15.840 125.396  53.446  1.00                 O  
ATOM   1144  N   LEU   233      17.250 125.577  50.794  1.00                 N  
ATOM   1145  CA  LEU   233      16.926 125.165  49.443  1.00                 C  
ATOM   1146  C   LEU   233      18.189 125.223  48.624  1.00                 C  
ATOM   1147  O   LEU   233      18.448 124.343  47.812  1.00                 O  
ATOM   1148  CB  LEU   233      15.830 126.058  48.859  1.00                 C  
ATOM   1149  CG  LEU   233      14.441 125.927  49.489  1.00                 C  
ATOM   1150  CD1 LEU   233      13.499 126.986  48.937  1.00                 C  
ATOM   1151  CD2 LEU   233      13.872 124.537  49.251  1.00                 C  
ATOM   1152  N   ASN   234      18.985 126.262  48.863  1.00                 N  
ATOM   1153  CA  ASN   234      20.182 126.479  48.074  1.00                 C  
ATOM   1154  C   ASN   234      21.242 125.391  48.253  1.00                 C  
ATOM   1155  O   ASN   234      21.912 125.057  47.287  1.00                 O  
ATOM   1156  CB  ASN   234      20.799 127.841  48.400  1.00                 C  
ATOM   1157  CG  ASN   234      19.998 128.994  47.828  1.00                 C  
ATOM   1158  OD1 ASN   234      19.216 128.818  46.894  1.00                 O  
ATOM   1159  ND2 ASN   234      20.192 130.183  48.389  1.00                 N  
ATOM   1160  N   THR   235      21.386 124.829  49.451  1.00                 N  
ATOM   1161  CA  THR   235      22.201 123.608  49.607  1.00                 C  
ATOM   1162  C   THR   235      21.629 122.430  48.822  1.00                 C  
ATOM   1163  O   THR   235      22.336 121.780  48.048  1.00                 O  
ATOM   1164  CB  THR   235      22.332 123.202  51.087  1.00                 C  
ATOM   1165  OG1 THR   235      23.002 124.240  51.813  1.00                 O  
ATOM   1166  CG2 THR   235      23.137 121.918  51.218  1.00                 C  
ATOM   1167  N   LYS   236      20.353 122.139  49.061  1.00                 N  
ATOM   1168  CA  LYS   236      19.703 120.988  48.445  1.00                 C  
ATOM   1169  C   LYS   236      19.743 121.074  46.929  1.00                 C  
ATOM   1170  O   LYS   236      19.896 120.061  46.255  1.00                 O  
ATOM   1171  CB  LYS   236      18.254 120.872  48.922  1.00                 C  
ATOM   1172  CD  LYS   236      18.590 119.062  50.629  1.00                 C  
ATOM   1173  CE  LYS   236      18.344 118.635  52.066  1.00                 C  
ATOM   1174  CG  LYS   236      18.112 120.484  50.385  1.00                 C  
ATOM   1175  NZ  LYS   236      18.858 117.263  52.334  1.00                 N  
ATOM   1176  N   LEU   237      19.628 122.291  46.408  1.00                 N  
ATOM   1177  CA  LEU   237      19.597 122.520  44.968  1.00                 C  
ATOM   1178  C   LEU   237      20.995 122.614  44.380  1.00                 C  
ATOM   1179  O   LEU   237      21.165 122.580  43.168  1.00                 O  
ATOM   1180  CB  LEU   237      18.815 123.795  44.645  1.00                 C  
ATOM   1181  CG  LEU   237      17.326 123.784  44.995  1.00                 C  
ATOM   1182  CD1 LEU   237      16.704 125.148  44.739  1.00                 C  
ATOM   1183  CD2 LEU   237      16.595 122.712  44.202  1.00                 C  
ATOM   1184  N   LYS   238      21.996 122.733  45.244  1.00                 N  
ATOM   1185  CA  LYS   238      23.369 122.599  44.815  1.00                 C  
ATOM   1186  C   LYS   238      23.776 121.130  44.766  1.00                 C  
ATOM   1187  O   LYS   238      24.937 120.821  44.508  1.00                 O  
ATOM   1188  CB  LYS   238      24.300 123.378  45.747  1.00                 C  
ATOM   1189  CD  LYS   238      25.067 125.594  46.639  1.00                 C  
ATOM   1190  CE  LYS   238      24.874 127.101  46.592  1.00                 C  
ATOM   1191  CG  LYS   238      24.110 124.885  45.695  1.00                 C  
ATOM   1192  NZ  LYS   238      25.783 127.808  47.536  1.00                 N  
ATOM   1193  N   LYS   239      22.829 120.222  45.017  1.00                 N  
ATOM   1194  CA  LYS   239      23.113 118.787  45.037  1.00                 C  
ATOM   1195  C   LYS   239      22.231 117.991  44.079  1.00                 C  
ATOM   1196  O   LYS   239      22.607 116.910  43.631  1.00                 O  
ATOM   1197  CB  LYS   239      22.946 118.227  46.451  1.00                 C  
ATOM   1198  CD  LYS   239      23.728 118.173  48.836  1.00                 C  
ATOM   1199  CE  LYS   239      24.750 118.693  49.833  1.00                 C  
ATOM   1200  CG  LYS   239      23.937 118.784  47.460  1.00                 C  
ATOM   1201  NZ  LYS   239      24.548 118.113  51.189  1.00                 N  
ATOM   1202  N   SER   240      21.043 118.513  43.790  1.00                 N  
ATOM   1203  CA  SER   240      20.146 117.899  42.813  1.00                 C  
ATOM   1204  C   SER   240      19.596 118.987  41.913  1.00                 C  
ATOM   1205  O   SER   240      19.609 120.159  42.279  1.00                 O  
ATOM   1206  CB  SER   240      19.023 117.138  43.521  1.00                 C  
ATOM   1207  OG  SER   240      19.543 116.089  44.319  1.00                 O  
ATOM   1208  N   ASP   241      19.105 118.610  40.733  1.00                 N  
ATOM   1209  CA  ASP   241      18.349 119.591  39.935  1.00                 C  
ATOM   1210  C   ASP   241      17.018 120.022  40.596  1.00                 C  
ATOM   1211  O   ASP   241      16.562 121.132  40.340  1.00                 O  
ATOM   1212  CB  ASP   241      18.052 119.033  38.541  1.00                 C  
ATOM   1213  CG  ASP   241      19.291 118.952  37.671  1.00                 C  
ATOM   1214  OD1 ASP   241      20.313 119.570  38.033  1.00                 O  
ATOM   1215  OD2 ASP   241      19.238 118.269  36.626  1.00                 O  
ATOM   1216  N   TRP   242      16.403 119.170  41.413  1.00                 N  
ATOM   1217  CA  TRP   242      15.178 119.553  42.129  1.00                 C  
ATOM   1218  C   TRP   242      15.380 119.314  43.608  1.00                 C  
ATOM   1219  O   TRP   242      16.395 118.766  44.012  1.00                 O  
ATOM   1220  CB  TRP   242      13.979 118.765  41.598  1.00                 C  
ATOM   1221  CG  TRP   242      13.681 119.026  40.154  1.00                 C  
ATOM   1222  CD1 TRP   242      14.290 118.453  39.075  1.00                 C  
ATOM   1223  NE1 TRP   242      13.749 118.942  37.910  1.00                 N  
ATOM   1224  CD2 TRP   242      12.700 119.929  39.629  1.00                 C  
ATOM   1225  CE2 TRP   242      12.770 119.851  38.226  1.00                 C  
ATOM   1226  CH2 TRP   242      11.044 121.444  37.988  1.00                 C  
ATOM   1227  CZ2 TRP   242      11.945 120.606  37.394  1.00                 C  
ATOM   1228  CE3 TRP   242      11.769 120.796  40.209  1.00                 C  
ATOM   1229  CZ3 TRP   242      10.953 121.542  39.380  1.00                 C  
ATOM   1230  N   ALA   243      14.423 119.741  44.416  1.00                 N  
ATOM   1231  CA  ALA   243      14.566 119.668  45.861  1.00                 C  
ATOM   1232  C   ALA   243      14.929 118.281  46.381  1.00                 C  
ATOM   1233  O   ALA   243      15.757 118.149  47.281  1.00                 O  
ATOM   1234  CB  ALA   243      13.284 120.120  46.544  1.00                 C  
ATOM   1235  N   THR   244      14.327 117.249  45.801  1.00                 N  
ATOM   1236  CA  THR   244      14.454 115.909  46.357  1.00                 C  
ATOM   1237  C   THR   244      15.241 114.968  45.461  1.00                 C  
ATOM   1238  O   THR   244      15.368 113.784  45.762  1.00                 O  
ATOM   1239  CB  THR   244      13.076 115.279  46.631  1.00                 C  
ATOM   1240  OG1 THR   244      12.333 115.198  45.408  1.00                 O  
ATOM   1241  CG2 THR   244      12.291 116.124  47.622  1.00                 C  
ATOM   1242  N   GLU   245      15.790 115.491  44.373  1.00                 N  
ATOM   1243  CA  GLU   245      16.495 114.646  43.433  1.00                 C  
ATOM   1244  C   GLU   245      16.390 115.104  42.000  1.00                 C  
ATOM   1245  O   GLU   245      16.419 116.303  41.724  1.00                 O  
ATOM   1246  CB  GLU   245      15.987 113.206  43.522  1.00                 C  
ATOM   1247  CD  GLU   245      18.167 112.051  42.981  1.00                 C  
ATOM   1248  CG  GLU   245      16.710 112.234  42.603  1.00                 C  
ATOM   1249  OE1 GLU   245      18.529 112.381  44.130  1.00                 O  
ATOM   1250  OE2 GLU   245      18.947 111.579  42.127  1.00                 O  
ATOM   1251  N   VAL   246      16.240 114.149  41.085  1.00                 N  
ATOM   1252  CA  VAL   246      16.432 114.431  39.660  1.00                 C  
ATOM   1253  C   VAL   246      15.159 114.713  38.913  1.00                 C  
ATOM   1254  O   VAL   246      15.188 115.162  37.776  1.00                 O  
ATOM   1255  CB  VAL   246      17.157 113.274  38.948  1.00                 C  
ATOM   1256  CG1 VAL   246      17.192 113.510  37.446  1.00                 C  
ATOM   1257  CG2 VAL   246      18.566 113.110  39.498  1.00                 C  
ATOM   1258  N   PRO   247      14.032 114.455  39.545  1.00                 N  
ATOM   1259  CA  PRO   247      12.753 114.700  38.892  1.00                 C  
ATOM   1260  C   PRO   247      11.906 115.691  39.701  1.00                 C  
ATOM   1261  O   PRO   247      12.059 115.817  40.919  1.00                 O  
ATOM   1262  CB  PRO   247      12.098 113.319  38.830  1.00                 C  
ATOM   1263  CD  PRO   247      14.069 113.070  40.166  1.00                 C  
ATOM   1264  CG  PRO   247      12.654 112.589  40.007  1.00                 C  
ATOM   1265  N   GLU   248      11.055 116.426  39.002  1.00                 N  
ATOM   1266  CA  GLU   248      10.031 117.226  39.644  1.00                 C  
ATOM   1267  C   GLU   248       9.172 116.369  40.565  1.00                 C  
ATOM   1268  O   GLU   248       8.570 115.397  40.115  1.00                 O  
ATOM   1269  CB  GLU   248       9.156 117.918  38.597  1.00                 C  
ATOM   1270  CD  GLU   248       7.286 119.545  38.114  1.00                 C  
ATOM   1271  CG  GLU   248       8.105 118.847  39.181  1.00                 C  
ATOM   1272  OE1 GLU   248       7.508 119.266  36.917  1.00                 O  
ATOM   1273  OE2 GLU   248       6.421 120.371  38.474  1.00                 O  
ATOM   1274  N   LYS   249       9.098 116.718  41.847  1.00                 N  
ATOM   1275  CA  LYS   249       8.139 116.036  42.720  1.00                 C  
ATOM   1276  C   LYS   249       7.150 117.045  43.339  1.00                 C  
ATOM   1277  O   LYS   249       7.205 118.260  43.064  1.00                 O  
ATOM   1278  CB  LYS   249       8.870 115.266  43.822  1.00                 C  
ATOM   1279  CD  LYS   249       9.088 113.068  42.630  1.00                 C  
ATOM   1280  CE  LYS   249      10.041 111.963  42.204  1.00                 C  
ATOM   1281  CG  LYS   249       9.832 114.208  43.306  1.00                 C  
ATOM   1282  NZ  LYS   249       9.341 110.887  41.449  1.00                 N  
ATOM   1283  N   HIS   250       6.272 116.547  44.202  1.00                 N  
ATOM   1284  CA  HIS   250       5.276 117.408  44.807  1.00                 C  
ATOM   1285  C   HIS   250       5.925 118.488  45.688  1.00                 C  
ATOM   1286  O   HIS   250       5.395 119.595  45.819  1.00                 O  
ATOM   1287  CB  HIS   250       4.288 116.585  45.636  1.00                 C  
ATOM   1288  CG  HIS   250       4.892 115.974  46.863  1.00                 C  
ATOM   1289  ND1 HIS   250       5.642 114.819  46.828  1.00                 N  
ATOM   1290  CE1 HIS   250       6.045 114.521  48.076  1.00                 C  
ATOM   1291  CD2 HIS   250       4.913 116.301  48.282  1.00                 C  
ATOM   1292  NE2 HIS   250       5.611 115.405  48.953  1.00                 N  
ATOM   1293  N   GLU   251       7.098 118.186  46.236  1.00                 N  
ATOM   1294  CA  GLU   251       7.899 119.175  46.966  1.00                 C  
ATOM   1295  C   GLU   251       8.213 120.419  46.142  1.00                 C  
ATOM   1296  O   GLU   251       8.118 121.545  46.646  1.00                 O  
ATOM   1297  CB  GLU   251       9.212 118.552  47.446  1.00                 C  
ATOM   1298  CD  GLU   251      10.867 120.453  47.603  1.00                 C  
ATOM   1299  CG  GLU   251      10.025 119.450  48.365  1.00                 C  
ATOM   1300  OE1 GLU   251      11.205 120.178  46.432  1.00                 O  
ATOM   1301  OE2 GLU   251      11.190 121.515  48.176  1.00                 O  
ATOM   1302  N   SER   252       8.583 120.231  44.876  1.00                 N  
ATOM   1303  CA  SER   252       8.823 121.397  44.023  1.00                 C  
ATOM   1304  C   SER   252       7.544 122.191  43.790  1.00                 C  
ATOM   1305  O   SER   252       7.550 123.428  43.876  1.00                 O  
ATOM   1306  CB  SER   252       9.419 120.966  42.681  1.00                 C  
ATOM   1307  OG  SER   252       8.499 120.182  41.943  1.00                 O  
ATOM   1308  N   LEU   253       6.454 121.487  43.500  1.00                 N  
ATOM   1309  CA  LEU   253       5.190 122.156  43.237  1.00                 C  
ATOM   1310  C   LEU   253       4.754 122.990  44.426  1.00                 C  
ATOM   1311  O   LEU   253       4.476 124.165  44.291  1.00                 O  
ATOM   1312  CB  LEU   253       4.106 121.135  42.887  1.00                 C  
ATOM   1313  CG  LEU   253       4.253 120.425  41.539  1.00                 C  
ATOM   1314  CD1 LEU   253       3.235 119.302  41.409  1.00                 C  
ATOM   1315  CD2 LEU   253       4.101 121.412  40.392  1.00                 C  
ATOM   1316  N   VAL   254       4.725 122.397  45.602  1.00                 N  
ATOM   1317  CA  VAL   254       4.206 123.132  46.743  1.00                 C  
ATOM   1318  C   VAL   254       5.117 124.313  47.094  1.00                 C  
ATOM   1319  O   VAL   254       4.649 125.440  47.188  1.00                 O  
ATOM   1320  CB  VAL   254       4.035 122.220  47.972  1.00                 C  
ATOM   1321  CG1 VAL   254       3.669 123.041  49.198  1.00                 C  
ATOM   1322  CG2 VAL   254       2.981 121.157  47.704  1.00                 C  
ATOM   1323  N   GLY   255       6.423 124.058  47.238  1.00                 N  
ATOM   1324  CA  GLY   255       7.371 125.110  47.573  1.00                 C  
ATOM   1325  C   GLY   255       7.388 126.253  46.586  1.00                 C  
ATOM   1326  O   GLY   255       7.425 127.433  46.977  1.00                 O  
ATOM   1327  N   GLY   256       7.336 125.929  45.304  1.00                 N  
ATOM   1328  CA  GLY   256       7.271 126.989  44.324  1.00                 C  
ATOM   1329  C   GLY   256       5.989 127.792  44.523  1.00                 C  
ATOM   1330  O   GLY   256       6.030 129.022  44.587  1.00                 O  
ATOM   1331  N   HIS   257       4.856 127.134  44.607  1.00                 N  
ATOM   1332  CA  HIS   257       3.614 127.848  44.773  1.00                 C  
ATOM   1333  C   HIS   257       3.527 128.703  46.000  1.00                 C  
ATOM   1334  O   HIS   257       2.963 129.752  45.966  1.00                 O  
ATOM   1335  CB  HIS   257       2.435 126.873  44.798  1.00                 C  
ATOM   1336  CG  HIS   257       2.135 126.254  43.468  1.00                 C  
ATOM   1337  ND1 HIS   257       1.267 126.821  42.561  1.00                 N  
ATOM   1338  CE1 HIS   257       1.203 126.040  41.468  1.00                 C  
ATOM   1339  CD2 HIS   257       2.561 125.053  42.763  1.00                 C  
ATOM   1340  NE2 HIS   257       1.977 124.978  41.582  1.00                 N  
ATOM   1341  N   HIS   258       4.096 128.254  47.085  1.00                 N  
ATOM   1342  CA  HIS   258       4.021 129.013  48.291  1.00                 C  
ATOM   1343  C   HIS   258       4.856 130.272  48.204  1.00                 C  
ATOM   1344  O   HIS   258       4.500 131.279  48.742  1.00                 O  
ATOM   1345  CB  HIS   258       4.473 128.169  49.484  1.00                 C  
ATOM   1346  CG  HIS   258       3.519 127.073  49.846  1.00                 C  
ATOM   1347  ND1 HIS   258       3.849 126.054  50.712  1.00                 N  
ATOM   1348  CE1 HIS   258       2.795 125.228  50.839  1.00                 C  
ATOM   1349  CD2 HIS   258       2.149 126.731  49.491  1.00                 C  
ATOM   1350  NE2 HIS   258       1.772 125.628  50.109  1.00                 N  
ATOM   1351  N   THR   259       5.965 130.202  47.498  1.00                 N  
ATOM   1352  CA  THR   259       6.844 131.341  47.286  1.00                 C  
ATOM   1353  C   THR   259       6.182 132.436  46.493  1.00                 C  
ATOM   1354  O   THR   259       6.412 133.592  46.733  1.00                 O  
ATOM   1355  CB  THR   259       8.141 130.927  46.567  1.00                 C  
ATOM   1356  OG1 THR   259       8.861 129.989  47.377  1.00                 O  
ATOM   1357  CG2 THR   259       9.026 132.140  46.324  1.00                 C  
ATOM   1358  N   LEU   260       5.386 132.063  45.520  1.00                 N  
ATOM   1359  CA  LEU   260       4.692 133.034  44.725  1.00                 C  
ATOM   1360  C   LEU   260       3.701 133.820  45.529  1.00                 C  
ATOM   1361  O   LEU   260       3.489 134.978  45.290  1.00                 O  
ATOM   1362  CB  LEU   260       3.977 132.356  43.555  1.00                 C  
ATOM   1363  CG  LEU   260       3.209 133.277  42.604  1.00                 C  
ATOM   1364  CD1 LEU   260       4.160 134.221  41.885  1.00                 C  
ATOM   1365  CD2 LEU   260       2.409 132.464  41.598  1.00                 C  
ATOM   1366  N   GLN   261       4.120 134.950  46.113  1.00                 N  
ATOM   1367  CA  GLN   261       5.460 135.539  46.063  1.00                 C  
ATOM   1368  C   GLN   261       5.870 136.432  47.230  1.00                 C  
ATOM   1369  O   GLN   261       5.453 137.584  47.378  1.00                 O  
ATOM   1370  CB  GLN   261       5.633 136.369  44.789  1.00                 C  
ATOM   1371  CD  GLN   261       8.129 136.041  44.583  1.00                 C  
ATOM   1372  CG  GLN   261       6.992 137.040  44.666  1.00                 C  
ATOM   1373  OE1 GLN   261       8.195 135.236  43.653  1.00                 O  
ATOM   1374  NE2 GLN   261       9.030 136.090  45.557  1.00                 N  
ATOM   1375  N   VAL   262       6.718 135.854  48.073  1.00                 N  
ATOM   1376  CA  VAL   262       7.278 136.512  49.245  1.00                 C  
ATOM   1377  C   VAL   262       8.677 135.913  49.439  1.00                 C  
ATOM   1378  O   VAL   262       8.845 134.726  49.731  1.00                 O  
ATOM   1379  CB  VAL   262       6.379 136.324  50.481  1.00                 C  
ATOM   1380  CG1 VAL   262       6.994 137.003  51.695  1.00                 C  
ATOM   1381  CG2 VAL   262       4.984 136.867  50.213  1.00                 C  
ATOM   1382  N   GLY   263       9.695 136.749  49.274  1.00                 N  
ATOM   1383  CA  GLY   263      11.063 136.317  49.468  1.00                 C  
ATOM   1384  C   GLY   263      11.973 137.548  49.445  1.00                 C  
ATOM   1385  O   GLY   263      11.561 138.655  49.092  1.00                 O  
ATOM   1386  N   PHE   264      13.231 137.358  49.826  1.00                 N  
ATOM   1387  CA  PHE   264      14.227 138.432  49.800  1.00                 C  
ATOM   1388  C   PHE   264      15.348 138.006  48.850  1.00                 C  
ATOM   1389  O   PHE   264      15.123 137.267  47.887  1.00                 O  
ATOM   1390  CB  PHE   264      14.751 138.711  51.210  1.00                 C  
ATOM   1391  CG  PHE   264      13.701 139.219  52.157  1.00                 C  
ATOM   1392  CZ  PHE   264      11.760 140.166  53.907  1.00                 C  
ATOM   1393  CD1 PHE   264      12.926 138.339  52.891  1.00                 C  
ATOM   1394  CE1 PHE   264      11.960 138.806  53.762  1.00                 C  
ATOM   1395  CD2 PHE   264      13.488 140.578  52.313  1.00                 C  
ATOM   1396  CE2 PHE   264      12.522 141.045  53.184  1.00                 C  
ATOM   1397  N   PRO   265      16.679 138.488  49.142  1.00                 N  
ATOM   1398  CA  PRO   265      17.657 138.072  48.155  1.00                 C  
ATOM   1399  C   PRO   265      17.579 136.614  47.811  1.00                 C  
ATOM   1400  O   PRO   265      17.576 135.763  48.671  1.00                 O  
ATOM   1401  CB  PRO   265      19.002 138.396  48.808  1.00                 C  
ATOM   1402  CD  PRO   265      17.361 139.278  50.310  1.00                 C  
ATOM   1403  CG  PRO   265      18.712 139.548  49.710  1.00                 C  
ATOM   1404  N   PRO   266      17.562 136.354  46.518  1.00                 N  
ATOM   1405  CA  PRO   266      17.457 135.018  45.987  1.00                 C  
ATOM   1406  C   PRO   266      18.763 134.479  45.504  1.00                 C  
ATOM   1407  O   PRO   266      19.308 134.932  44.526  1.00                 O  
ATOM   1408  CB  PRO   266      16.467 135.157  44.829  1.00                 C  
ATOM   1409  CD  PRO   266      17.030 137.391  45.476  1.00                 C  
ATOM   1410  CG  PRO   266      16.714 136.526  44.289  1.00                 C  
TER
