# Supplementary material for: Comparative Single-Cell Transcriptomics Reveals Novel Genes Involved in Bivalve Embryonic Shell Formation and Questions Ontogenetic Homology of Molluscan Shell Types
Source: Front Cell Dev Biol. 2022 Jun 9;10:883755. doi: 10.3389/fcell.2022.883755 (PMC9261976; doi:10.3389/fcell.2022.883755)
Supplement: Supplementary file 1 [file DataSheet1.ZIP › Supplementary_File1/s_f_3/0efa2a1df66fa35c.final.pdb]

ATOM      1  N   THR    31    -137.701 -11.032 133.149  1.00                 N  
ATOM      2  CA  THR    31    -137.774 -11.021 131.690  1.00                 C  
ATOM      3  C   THR    31    -137.729 -12.432 131.105  1.00                 C  
ATOM      4  O   THR    31    -137.419 -13.395 131.806  1.00                 O  
ATOM      5  CB  THR    31    -136.634 -10.189 131.074  1.00                 C  
ATOM      6  OG1 THR    31    -135.371 -10.768 131.426  1.00                 O  
ATOM      7  CG2 THR    31    -136.676  -8.760 131.595  1.00                 C  
ATOM      8  N   ASP    32    -138.039 -12.541 129.817  1.00                 N  
ATOM      9  CA  ASP    32    -138.018 -13.822 129.119  1.00                 C  
ATOM     10  C   ASP    32    -136.709 -14.014 128.362  1.00                 C  
ATOM     11  O   ASP    32    -136.633 -14.803 127.420  1.00                 O  
ATOM     12  CB  ASP    32    -139.202 -13.927 128.156  1.00                 C  
ATOM     13  CG  ASP    32    -139.163 -12.872 127.068  1.00                 C  
ATOM     14  OD1 ASP    32    -138.234 -12.036 127.084  1.00                 O  
ATOM     15  OD2 ASP    32    -140.060 -12.880 126.199  1.00                 O  
ATOM     16  N   TRP    33    -135.675 -13.291 128.783  1.00                 N  
ATOM     17  CA  TRP    33    -134.377 -13.366 128.127  1.00                 C  
ATOM     18  C   TRP    33    -133.620 -14.621 128.543  1.00                 C  
ATOM     19  O   TRP    33    -133.176 -14.741 129.683  1.00                 O  
ATOM     20  CB  TRP    33    -133.544 -12.123 128.444  1.00                 C  
ATOM     21  CG  TRP    33    -134.087 -10.866 127.837  1.00                 C  
ATOM     22  CD1 TRP    33    -134.842  -9.914 128.461  1.00                 C  
ATOM     23  NE1 TRP    33    -135.154  -8.905 127.582  1.00                 N  
ATOM     24  CD2 TRP    33    -133.918 -10.422 126.485  1.00                 C  
ATOM     25  CE2 TRP    33    -134.597  -9.196 126.361  1.00                 C  
ATOM     26  CH2 TRP    33    -133.983  -9.014 124.089  1.00                 C  
ATOM     27  CZ2 TRP    33    -134.636  -8.482 125.165  1.00                 C  
ATOM     28  CE3 TRP    33    -133.259 -10.943 125.368  1.00                 C  
ATOM     29  CZ3 TRP    33    -133.301 -10.232 124.184  1.00                 C  
ATOM     30  N   PHE    34    -133.474 -15.547 127.604  1.00                 N  
ATOM     31  CA  PHE    34    -132.780 -16.801 127.861  1.00                 C  
ATOM     32  C   PHE    34    -132.125 -17.300 126.577  1.00                 C  
ATOM     33  O   PHE    34    -132.745 -17.304 125.512  1.00                 O  
ATOM     34  CB  PHE    34    -133.749 -17.845 128.418  1.00                 C  
ATOM     35  CG  PHE    34    -133.099 -19.157 128.755  1.00                 C  
ATOM     36  CZ  PHE    34    -131.898 -21.586 129.374  1.00                 C  
ATOM     37  CD1 PHE    34    -132.391 -19.312 129.934  1.00                 C  
ATOM     38  CE1 PHE    34    -131.793 -20.519 130.245  1.00                 C  
ATOM     39  CD2 PHE    34    -133.196 -20.235 127.894  1.00                 C  
ATOM     40  CE2 PHE    34    -132.598 -21.442 128.204  1.00                 C  
ATOM     41  N   HIS    35    -130.865 -17.702 126.684  1.00                 N  
ATOM     42  CA  HIS    35    -130.103 -18.154 125.526  1.00                 C  
ATOM     43  C   HIS    35    -129.873 -19.658 125.555  1.00                 C  
ATOM     44  O   HIS    35    -129.157 -20.164 126.419  1.00                 O  
ATOM     45  CB  HIS    35    -128.759 -17.427 125.452  1.00                 C  
ATOM     46  CG  HIS    35    -128.882 -15.945 125.282  1.00                 C  
ATOM     47  ND1 HIS    35    -129.228 -15.359 124.083  1.00                 N  
ATOM     48  CE1 HIS    35    -129.257 -14.024 124.240  1.00                 C  
ATOM     49  CD2 HIS    35    -128.718 -14.783 126.144  1.00                 C  
ATOM     50  NE2 HIS    35    -128.953 -13.671 125.474  1.00                 N  
ATOM     51  N   PRO    36    -130.481 -20.379 124.602  1.00                 N  
ATOM     52  CA  PRO    36    -130.311 -21.830 124.512  1.00                 C  
ATOM     53  C   PRO    36    -128.881 -22.212 124.142  1.00                 C  
ATOM     54  O   PRO    36    -128.249 -21.538 123.328  1.00                 O  
ATOM     55  CB  PRO    36    -131.296 -22.251 123.420  1.00                 C  
ATOM     56  CD  PRO    36    -131.345 -19.860 123.511  1.00                 C  
ATOM     57  CG  PRO    36    -131.464 -21.031 122.577  1.00                 C  
ATOM     58  N   GLU    37    -128.383 -23.286 124.743  1.00                 N  
ATOM     59  CA  GLU    37    -127.017 -23.730 124.505  1.00                 C  
ATOM     60  C   GLU    37    -126.832 -24.210 123.070  1.00                 C  
ATOM     61  O   GLU    37    -127.446 -25.189 122.646  1.00                 O  
ATOM     62  CB  GLU    37    -126.638 -24.845 125.482  1.00                 C  
ATOM     63  CD  GLU    37    -124.846 -26.385 126.374  1.00                 C  
ATOM     64  CG  GLU    37    -125.195 -25.308 125.366  1.00                 C  
ATOM     65  OE1 GLU    37    -125.686 -26.671 127.253  1.00                 O  
ATOM     66  OE2 GLU    37    -123.733 -26.944 126.284  1.00                 O  
ATOM     67  N   GLY    38    -125.975 -23.512 122.331  1.00                 N  
ATOM     68  CA  GLY    38    -125.708 -23.847 120.945  1.00                 C  
ATOM     69  C   GLY    38    -124.605 -22.987 120.358  1.00                 C  
ATOM     70  O   GLY    38    -124.017 -22.159 121.053  1.00                 O  
ATOM     71  N   CYS    39    -124.330 -23.179 119.072  1.00                 N  
ATOM     72  CA  CYS    39    -123.273 -22.436 118.395  1.00                 C  
ATOM     73  C   CYS    39    -123.836 -21.264 117.595  1.00                 C  
ATOM     74  O   CYS    39    -124.703 -21.443 116.739  1.00                 O  
ATOM     75  CB  CYS    39    -122.475 -23.360 117.472  1.00                 C  
ATOM     76  SG  CYS    39    -121.128 -22.545 116.584  1.00                 S  
ATOM     77  N   TYR    40    -123.338 -20.064 117.881  1.00                 N  
ATOM     78  CA  TYR    40    -123.812 -18.861 117.211  1.00                 C  
ATOM     79  C   TYR    40    -122.676 -18.102 116.541  1.00                 C  
ATOM     80  O   TYR    40    -121.510 -18.272 116.896  1.00                 O  
ATOM     81  CB  TYR    40    -124.531 -17.944 118.202  1.00                 C  
ATOM     82  CG  TYR    40    -125.787 -18.544 118.793  1.00                 C  
ATOM     83  OH  TYR    40    -129.231 -20.203 120.428  1.00                 O  
ATOM     84  CZ  TYR    40    -128.092 -19.654 119.886  1.00                 C  
ATOM     85  CD1 TYR    40    -125.728 -19.337 119.931  1.00                 C  
ATOM     86  CE1 TYR    40    -126.871 -19.891 120.478  1.00                 C  
ATOM     87  CD2 TYR    40    -127.027 -18.317 118.209  1.00                 C  
ATOM     88  CE2 TYR    40    -128.179 -18.861 118.742  1.00                 C  
ATOM     89  N   ASP    41    -123.025 -17.258 115.577  1.00                 N  
ATOM     90  CA  ASP    41    -122.046 -16.409 114.914  1.00                 C  
ATOM     91  C   ASP    41    -121.915 -15.094 115.671  1.00                 C  
ATOM     92  O   ASP    41    -122.917 -14.468 116.014  1.00                 O  
ATOM     93  CB  ASP    41    -122.448 -16.163 113.458  1.00                 C  
ATOM     94  CG  ASP    41    -122.339 -17.412 112.605  1.00                 C  
ATOM     95  OD1 ASP    41    -121.693 -18.382 113.053  1.00                 O  
ATOM     96  OD2 ASP    41    -122.899 -17.419 111.489  1.00                 O  
ATOM     97  N   LEU    42    -120.680 -14.686 115.948  1.00                 N  
ATOM     98  CA  LEU    42    -120.435 -13.438 116.662  1.00                 C  
ATOM     99  C   LEU    42    -120.887 -12.239 115.836  1.00                 C  
ATOM    100  O   LEU    42    -120.515 -12.100 114.671  1.00                 O  
ATOM    101  CB  LEU    42    -118.952 -13.305 117.016  1.00                 C  
ATOM    102  CG  LEU    42    -118.557 -12.070 117.827  1.00                 C  
ATOM    103  CD1 LEU    42    -119.180 -12.114 119.214  1.00                 C  
ATOM    104  CD2 LEU    42    -117.044 -11.956 117.930  1.00                 C  
ATOM    105  N   GLY    43    -121.688 -11.375 116.449  1.00                 N  
ATOM    106  CA  GLY    43    -122.209 -10.208 115.765  1.00                 C  
ATOM    107  C   GLY    43    -122.094  -8.940 116.587  1.00                 C  
ATOM    108  O   GLY    43    -121.543  -7.944 116.123  1.00                 O  
TER
