# Supplementary material for: Comparative Single-Cell Transcriptomics Reveals Novel Genes Involved in Bivalve Embryonic Shell Formation and Questions Ontogenetic Homology of Molluscan Shell Types
Source: Front Cell Dev Biol. 2022 Jun 9;10:883755. doi: 10.3389/fcell.2022.883755 (PMC9261976; doi:10.3389/fcell.2022.883755)
Supplement: Supplementary file 1 [file DataSheet1.ZIP › Supplementary_File1/s_f_3/0efdbe9ed8f69359.final.pdb]

ATOM      1  N   SER     2      -1.146  39.220  77.910  1.00                 N  
ATOM      2  CA  SER     2      -1.095  38.123  76.956  1.00                 C  
ATOM      3  C   SER     2      -0.709  38.548  75.546  1.00                 C  
ATOM      4  O   SER     2      -0.876  39.701  75.155  1.00                 O  
ATOM      5  CB  SER     2      -2.444  37.403  76.895  1.00                 C  
ATOM      6  OG  SER     2      -2.434  36.384  75.910  1.00                 O  
ATOM      7  N   THR     3      -0.174  37.588  74.800  1.00                 N  
ATOM      8  CA  THR     3       0.237  37.772  73.416  1.00                 C  
ATOM      9  C   THR     3      -0.511  36.685  72.658  1.00                 C  
ATOM     10  O   THR     3      -0.227  36.397  71.496  1.00                 O  
ATOM     11  CB  THR     3       1.766  37.672  73.263  1.00                 C  
ATOM     12  OG1 THR     3       2.211  36.385  73.709  1.00                 O  
ATOM     13  CG2 THR     3       2.456  38.741  74.098  1.00                 C  
ATOM     14  N   THR     4      -1.470  36.076  73.343  1.00                 N  
ATOM     15  CA  THR     4      -2.265  35.010  72.749  1.00                 C  
ATOM     16  C   THR     4      -3.717  35.437  72.592  1.00                 C  
ATOM     17  O   THR     4      -4.317  35.993  73.510  1.00                 O  
ATOM     18  CB  THR     4      -2.197  33.721  73.588  1.00                 C  
ATOM     19  OG1 THR     4      -0.841  33.262  73.657  1.00                 O  
ATOM     20  CG2 THR     4      -3.048  32.629  72.957  1.00                 C  
ATOM     21  N   LEU     5      -4.280  35.165  71.424  1.00                 N  
ATOM     22  CA  LEU     5      -5.665  35.512  71.151  1.00                 C  
ATOM     23  C   LEU     5      -6.509  34.294  70.793  1.00                 C  
ATOM     24  O   LEU     5      -6.028  33.334  70.183  1.00                 O  
ATOM     25  CB  LEU     5      -5.747  36.538  70.019  1.00                 C  
ATOM     26  CG  LEU     5      -5.023  37.865  70.252  1.00                 C  
ATOM     27  CD1 LEU     5      -5.076  38.733  69.005  1.00                 C  
ATOM     28  CD2 LEU     5      -5.626  38.605  71.437  1.00                 C  
ATOM     29  N   TYR     6      -7.772  34.344  71.195  1.00                 N  
ATOM     30  CA  TYR     6      -8.728  33.301  70.866  1.00                 C  
ATOM     31  C   TYR     6      -9.423  33.852  69.626  1.00                 C  
ATOM     32  O   TYR     6      -9.723  35.032  69.571  1.00                 O  
ATOM     33  CB  TYR     6      -9.663  33.039  72.048  1.00                 C  
ATOM     34  CG  TYR     6     -10.702  31.973  71.783  1.00                 C  
ATOM     35  OH  TYR     6     -13.548  29.030  71.055  1.00                 O  
ATOM     36  CZ  TYR     6     -12.607  30.005  71.296  1.00                 C  
ATOM     37  CD1 TYR     6     -10.357  30.628  71.782  1.00                 C  
ATOM     38  CE1 TYR     6     -11.300  29.647  71.541  1.00                 C  
ATOM     39  CD2 TYR     6     -12.025  32.316  71.534  1.00                 C  
ATOM     40  CE2 TYR     6     -12.981  31.348  71.290  1.00                 C  
ATOM     41  N   ILE     7      -9.668  33.008  68.636  1.00                 N  
ATOM     42  CA  ILE     7     -10.329  33.439  67.416  1.00                 C  
ATOM     43  C   ILE     7     -11.578  32.595  67.244  1.00                 C  
ATOM     44  O   ILE     7     -11.495  31.375  67.205  1.00                 O  
ATOM     45  CB  ILE     7      -9.394  33.327  66.198  1.00                 C  
ATOM     46  CD1 ILE     7      -6.993  33.365  67.053  1.00                 C  
ATOM     47  CG1 ILE     7      -8.123  34.149  66.423  1.00                 C  
ATOM     48  CG2 ILE     7     -10.121  33.743  64.928  1.00                 C  
ATOM     49  N   GLY     8     -12.732  33.246  67.131  1.00                 N  
ATOM     50  CA  GLY     8     -13.969  32.507  66.985  1.00                 C  
ATOM     51  C   GLY     8     -14.713  32.691  65.682  1.00                 C  
ATOM     52  O   GLY     8     -14.378  33.562  64.872  1.00                 O  
ATOM     53  N   ASN     9     -15.729  31.845  65.502  1.00                 N  
ATOM     54  CA  ASN     9     -16.612  31.839  64.339  1.00                 C  
ATOM     55  C   ASN     9     -15.943  31.431  63.035  1.00                 C  
ATOM     56  O   ASN     9     -16.363  31.827  61.948  1.00                 O  
ATOM     57  CB  ASN     9     -17.257  33.213  64.149  1.00                 C  
ATOM     58  CG  ASN     9     -18.539  33.149  63.342  1.00                 C  
ATOM     59  OD1 ASN     9     -19.308  32.194  63.456  1.00                 O  
ATOM     60  ND2 ASN     9     -18.773  34.167  62.523  1.00                 N  
ATOM     61  N   LEU    10     -14.907  30.613  63.153  1.00                 N  
ATOM     62  CA  LEU    10     -14.192  30.128  61.988  1.00                 C  
ATOM     63  C   LEU    10     -14.954  29.007  61.303  1.00                 C  
ATOM     64  O   LEU    10     -15.687  28.252  61.939  1.00                 O  
ATOM     65  CB  LEU    10     -12.793  29.648  62.379  1.00                 C  
ATOM     66  CG  LEU    10     -11.851  30.705  62.960  1.00                 C  
ATOM     67  CD1 LEU    10     -10.542  30.072  63.406  1.00                 C  
ATOM     68  CD2 LEU    10     -11.588  31.806  61.945  1.00                 C  
ATOM     69  N   SER    11     -14.767  28.912  59.995  1.00                 N  
ATOM     70  CA  SER    11     -15.380  27.862  59.200  1.00                 C  
ATOM     71  C   SER    11     -14.647  26.566  59.538  1.00                 C  
ATOM     72  O   SER    11     -13.467  26.590  59.903  1.00                 O  
ATOM     73  CB  SER    11     -15.302  28.203  57.711  1.00                 C  
ATOM     74  OG  SER    11     -15.818  27.148  56.918  1.00                 O  
ATOM     75  N   PHE    12     -15.336  25.438  59.418  1.00                 N  
ATOM     76  CA  PHE    12     -14.722  24.149  59.722  1.00                 C  
ATOM     77  C   PHE    12     -13.646  23.761  58.718  1.00                 C  
ATOM     78  O   PHE    12     -12.803  22.915  59.011  1.00                 O  
ATOM     79  CB  PHE    12     -15.784  23.049  59.774  1.00                 C  
ATOM     80  CG  PHE    12     -16.673  23.120  60.982  1.00                 C  
ATOM     81  CZ  PHE    12     -18.320  23.247  63.218  1.00                 C  
ATOM     82  CD1 PHE    12     -16.685  24.248  61.784  1.00                 C  
ATOM     83  CE1 PHE    12     -17.503  24.314  62.896  1.00                 C  
ATOM     84  CD2 PHE    12     -17.496  22.060  61.318  1.00                 C  
ATOM     85  CE2 PHE    12     -18.314  22.126  62.430  1.00                 C  
ATOM     86  N   TYR    13     -13.675  24.357  57.530  1.00                 N  
ATOM     87  CA  TYR    13     -12.667  24.031  56.532  1.00                 C  
ATOM     88  C   TYR    13     -11.581  25.101  56.456  1.00                 C  
ATOM     89  O   TYR    13     -10.776  25.128  55.524  1.00                 O  
ATOM     90  CB  TYR    13     -13.313  23.851  55.157  1.00                 C  
ATOM     91  CG  TYR    13     -14.256  22.672  55.072  1.00                 C  
ATOM     92  OH  TYR    13     -16.860  19.439  54.841  1.00                 O  
ATOM     93  CZ  TYR    13     -15.997  20.508  54.917  1.00                 C  
ATOM     94  CD1 TYR    13     -15.632  22.857  55.107  1.00                 C  
ATOM     95  CE1 TYR    13     -16.501  21.785  55.030  1.00                 C  
ATOM     96  CD2 TYR    13     -13.766  21.377  54.958  1.00                 C  
ATOM     97  CE2 TYR    13     -14.620  20.293  54.880  1.00                 C  
ATOM     98  N   THR    14     -11.566  25.976  57.457  1.00                 N  
ATOM     99  CA  THR    14     -10.565  27.032  57.551  1.00                 C  
ATOM    100  C   THR    14      -9.284  26.348  58.005  1.00                 C  
ATOM    101  O   THR    14      -9.280  25.637  59.005  1.00                 O  
ATOM    102  CB  THR    14     -11.007  28.144  58.520  1.00                 C  
ATOM    103  OG1 THR    14     -12.224  28.737  58.048  1.00                 O  
ATOM    104  CG2 THR    14      -9.943  29.227  58.610  1.00                 C  
ATOM    105  N   THR    15      -8.197  26.572  57.280  1.00                 N  
ATOM    106  CA  THR    15      -6.936  25.928  57.616  1.00                 C  
ATOM    107  C   THR    15      -5.938  26.786  58.381  1.00                 C  
ATOM    108  O   THR    15      -6.021  28.010  58.396  1.00                 O  
ATOM    109  CB  THR    15      -6.210  25.418  56.357  1.00                 C  
ATOM    110  OG1 THR    15      -5.870  26.526  55.516  1.00                 O  
ATOM    111  CG2 THR    15      -7.105  24.469  55.574  1.00                 C  
ATOM    112  N   GLU    16      -4.998  26.113  59.031  1.00                 N  
ATOM    113  CA  GLU    16      -3.950  26.777  59.790  1.00                 C  
ATOM    114  C   GLU    16      -3.165  27.719  58.872  1.00                 C  
ATOM    115  O   GLU    16      -2.723  28.787  59.300  1.00                 O  
ATOM    116  CB  GLU    16      -3.021  25.747  60.435  1.00                 C  
ATOM    117  CD  GLU    16      -2.728  23.910  62.145  1.00                 C  
ATOM    118  CG  GLU    16      -3.662  24.952  61.561  1.00                 C  
ATOM    119  OE1 GLU    16      -1.753  23.536  61.459  1.00                 O  
ATOM    120  OE2 GLU    16      -2.970  23.469  63.287  1.00                 O  
ATOM    121  N   GLU    17      -3.010  27.324  57.608  1.00                 N  
ATOM    122  CA  GLU    17      -2.291  28.125  56.620  1.00                 C  
ATOM    123  C   GLU    17      -3.010  29.443  56.341  1.00                 C  
ATOM    124  O   GLU    17      -2.374  30.485  56.195  1.00                 O  
ATOM    125  CB  GLU    17      -2.117  27.340  55.318  1.00                 C  
ATOM    126  CD  GLU    17      -1.052  25.380  54.134  1.00                 C  
ATOM    127  CG  GLU    17      -1.140  26.180  55.418  1.00                 C  
ATOM    128  OE1 GLU    17      -1.885  25.610  53.232  1.00                 O  
ATOM    129  OE2 GLU    17      -0.149  24.523  54.028  1.00                 O  
ATOM    130  N   GLN    18      -4.336  29.386  56.247  1.00                 N  
ATOM    131  CA  GLN    18      -5.135  30.578  55.994  1.00                 C  
ATOM    132  C   GLN    18      -5.079  31.502  57.212  1.00                 C  
ATOM    133  O   GLN    18      -5.023  32.720  57.075  1.00                 O  
ATOM    134  CB  GLN    18      -6.580  30.195  55.666  1.00                 C  
ATOM    135  CD  GLN    18      -8.177  29.060  54.072  1.00                 C  
ATOM    136  CG  GLN    18      -6.747  29.495  54.327  1.00                 C  
ATOM    137  OE1 GLN    18      -8.616  28.019  54.561  1.00                 O  
ATOM    138  NE2 GLN    18      -8.909  29.859  53.304  1.00                 N  
ATOM    139  N   ILE    19      -5.089  30.919  58.403  1.00                 N  
ATOM    140  CA  ILE    19      -5.034  31.713  59.618  1.00                 C  
ATOM    141  C   ILE    19      -3.673  32.391  59.723  1.00                 C  
ATOM    142  O   ILE    19      -3.564  33.516  60.220  1.00                 O  
ATOM    143  CB  ILE    19      -5.313  30.855  60.866  1.00                 C  
ATOM    144  CD1 ILE    19      -7.053  29.309  61.905  1.00                 C  
ATOM    145  CG1 ILE    19      -6.764  30.372  60.868  1.00                 C  
ATOM    146  CG2 ILE    19      -4.971  31.627  62.131  1.00                 C  
ATOM    147  N   HIS    20      -2.639  31.703  59.247  1.00                 N  
ATOM    148  CA  HIS    20      -1.293  32.249  59.267  1.00                 C  
ATOM    149  C   HIS    20      -1.206  33.467  58.360  1.00                 C  
ATOM    150  O   HIS    20      -0.664  34.498  58.743  1.00                 O  
ATOM    151  CB  HIS    20      -0.278  31.187  58.840  1.00                 C  
ATOM    152  CG  HIS    20       1.142  31.662  58.870  1.00                 C  
ATOM    153  ND1 HIS    20       1.824  31.893  60.045  1.00                 N  
ATOM    154  CE1 HIS    20       3.070  32.309  59.753  1.00                 C  
ATOM    155  CD2 HIS    20       2.147  31.995  57.872  1.00                 C  
ATOM    156  NE2 HIS    20       3.270  32.372  58.451  1.00                 N  
ATOM    157  N   GLU    21      -1.755  33.338  57.158  1.00                 N  
ATOM    158  CA  GLU    21      -1.721  34.404  56.182  1.00                 C  
ATOM    159  C   GLU    21      -2.456  35.644  56.648  1.00                 C  
ATOM    160  O   GLU    21      -1.988  36.768  56.441  1.00                 O  
ATOM    161  CB  GLU    21      -2.317  33.933  54.854  1.00                 C  
ATOM    162  CD  GLU    21      -2.113  32.423  52.840  1.00                 C  
ATOM    163  CG  GLU    21      -1.457  32.924  54.111  1.00                 C  
ATOM    164  OE1 GLU    21      -3.310  32.714  52.634  1.00                 O  
ATOM    165  OE2 GLU    21      -1.431  31.739  52.048  1.00                 O  
ATOM    166  N   LEU    22      -3.610  35.445  57.280  1.00                 N  
ATOM    167  CA  LEU    22      -4.389  36.580  57.750  1.00                 C  
ATOM    168  C   LEU    22      -3.781  37.247  58.968  1.00                 C  
ATOM    169  O   LEU    22      -3.517  38.447  58.961  1.00                 O  
ATOM    170  CB  LEU    22      -5.820  36.149  58.076  1.00                 C  
ATOM    171  CG  LEU    22      -6.755  37.242  58.598  1.00                 C  
ATOM    172  CD1 LEU    22      -6.913  38.351  57.569  1.00                 C  
ATOM    173  CD2 LEU    22      -8.113  36.661  58.961  1.00                 C  
ATOM    174  N   PHE    23      -3.566  36.476  60.020  1.00                 N  
ATOM    175  CA  PHE    23      -3.043  37.044  61.246  1.00                 C  
ATOM    176  C   PHE    23      -1.596  37.543  61.232  1.00                 C  
ATOM    177  O   PHE    23      -1.179  38.253  62.145  1.00                 O  
ATOM    178  CB  PHE    23      -3.145  36.034  62.391  1.00                 C  
ATOM    179  CG  PHE    23      -4.550  35.794  62.864  1.00                 C  
ATOM    180  CZ  PHE    23      -7.150  35.356  63.744  1.00                 C  
ATOM    181  CD1 PHE    23      -5.241  34.659  62.479  1.00                 C  
ATOM    182  CE1 PHE    23      -6.534  34.438  62.915  1.00                 C  
ATOM    183  CD2 PHE    23      -5.180  36.704  63.694  1.00                 C  
ATOM    184  CE2 PHE    23      -6.473  36.483  64.130  1.00                 C  
ATOM    185  N   GLY    24      -0.830  37.199  60.200  1.00                 N  
ATOM    186  CA  GLY    24       0.546  37.673  60.124  1.00                 C  
ATOM    187  C   GLY    24       0.580  39.145  59.705  1.00                 C  
ATOM    188  O   GLY    24       1.609  39.815  59.829  1.00                 O  
ATOM    189  N   ARG    25      -0.549  39.651  59.215  1.00                 N  
ATOM    190  CA  ARG    25      -0.613  41.047  58.798  1.00                 C  
ATOM    191  C   ARG    25      -0.426  42.028  59.946  1.00                 C  
ATOM    192  O   ARG    25      -0.214  43.219  59.722  1.00                 O  
ATOM    193  CB  ARG    25      -1.947  41.340  58.109  1.00                 C  
ATOM    194  CD  ARG    25      -3.464  40.977  56.142  1.00                 C  
ATOM    195  NE  ARG    25      -3.623  40.361  54.827  1.00                 N  
ATOM    196  CG  ARG    25      -2.103  40.676  56.751  1.00                 C  
ATOM    197  CZ  ARG    25      -4.754  40.373  54.129  1.00                 C  
ATOM    198  NH1 ARG    25      -4.805  39.787  52.940  1.00                 N  
ATOM    199  NH2 ARG    25      -5.830  40.970  54.621  1.00                 N  
ATOM    200  N   CYS    26      -0.495  41.547  61.179  1.00                 N  
ATOM    201  CA  CYS    26      -0.290  42.449  62.310  1.00                 C  
ATOM    202  C   CYS    26       1.040  42.152  63.019  1.00                 C  
ATOM    203  O   CYS    26       1.422  42.848  63.964  1.00                 O  
ATOM    204  CB  CYS    26      -1.450  42.338  63.301  1.00                 C  
ATOM    205  SG  CYS    26      -3.055  42.833  62.630  1.00                 S  
ATOM    206  N   GLY    27       1.746  41.122  62.560  1.00                 N  
ATOM    207  CA  GLY    27       3.019  40.777  63.178  1.00                 C  
ATOM    208  C   GLY    27       3.374  39.305  63.078  1.00                 C  
ATOM    209  O   GLY    27       2.597  38.504  62.555  1.00                 O  
ATOM    210  N   ASP    28       4.541  38.938  63.600  1.00                 N  
ATOM    211  CA  ASP    28       5.006  37.557  63.523  1.00                 C  
ATOM    212  C   ASP    28       4.343  36.633  64.514  1.00                 C  
ATOM    213  O   ASP    28       4.298  36.898  65.708  1.00                 O  
ATOM    214  CB  ASP    28       6.520  37.489  63.731  1.00                 C  
ATOM    215  CG  ASP    28       7.295  38.080  62.570  1.00                 C  
ATOM    216  OD1 ASP    28       6.688  38.301  61.501  1.00                 O  
ATOM    217  OD2 ASP    28       8.510  38.322  62.728  1.00                 O  
ATOM    218  N   ILE    29       3.844  35.531  63.979  1.00                 N  
ATOM    219  CA  ILE    29       3.152  34.517  64.751  1.00                 C  
ATOM    220  C   ILE    29       4.091  33.441  65.289  1.00                 C  
ATOM    221  O   ILE    29       4.867  32.852  64.542  1.00                 O  
ATOM    222  CB  ILE    29       2.039  33.842  63.928  1.00                 C  
ATOM    223  CD1 ILE    29      -0.014  34.351  62.505  1.00                 C  
ATOM    224  CG1 ILE    29       0.978  34.867  63.525  1.00                 C  
ATOM    225  CG2 ILE    29       1.438  32.677  64.698  1.00                 C  
ATOM    226  N   LYS    30       4.007  33.198  66.591  1.00                 N  
ATOM    227  CA  LYS    30       4.822  32.190  67.242  1.00                 C  
ATOM    228  C   LYS    30       4.192  30.804  67.084  1.00                 C  
ATOM    229  O   LYS    30       4.880  29.843  66.722  1.00                 O  
ATOM    230  CB  LYS    30       5.007  32.525  68.723  1.00                 C  
ATOM    231  CD  LYS    30       6.105  31.985  70.915  1.00                 C  
ATOM    232  CE  LYS    30       6.983  31.000  71.670  1.00                 C  
ATOM    233  CG  LYS    30       5.891  31.544  69.476  1.00                 C  
ATOM    234  NZ  LYS    30       7.201  31.420  73.081  1.00                 N  
ATOM    235  N   ARG    31       2.888  30.705  67.349  1.00                 N  
ATOM    236  CA  ARG    31       2.175  29.433  67.221  1.00                 C  
ATOM    237  C   ARG    31       0.649  29.570  67.061  1.00                 C  
ATOM    238  O   ARG    31       0.028  30.454  67.648  1.00                 O  
ATOM    239  CB  ARG    31       2.451  28.540  68.432  1.00                 C  
ATOM    240  CD  ARG    31       2.226  26.290  69.523  1.00                 C  
ATOM    241  NE  ARG    31       1.598  24.972  69.472  1.00                 N  
ATOM    242  CG  ARG    31       1.836  27.153  68.334  1.00                 C  
ATOM    243  CZ  ARG    31       1.748  24.037  70.405  1.00                 C  
ATOM    244  NH1 ARG    31       1.138  22.867  70.274  1.00                 N  
ATOM    245  NH2 ARG    31       2.507  24.274  71.465  1.00                 N  
ATOM    246  N   ILE    32       0.067  28.669  66.269  1.00                 N  
ATOM    247  CA  ILE    32      -1.375  28.623  66.014  1.00                 C  
ATOM    248  C   ILE    32      -1.900  27.226  66.355  1.00                 C  
ATOM    249  O   ILE    32      -1.483  26.237  65.750  1.00                 O  
ATOM    250  CB  ILE    32      -1.702  28.993  64.555  1.00                 C  
ATOM    251  CD1 ILE    32      -1.295  30.768  62.771  1.00                 C  
ATOM    252  CG1 ILE    32      -1.193  30.400  64.235  1.00                 C  
ATOM    253  CG2 ILE    32      -3.194  28.857  64.293  1.00                 C  
ATOM    254  N   ILE    33      -2.821  27.158  67.313  1.00                 N  
ATOM    255  CA  ILE    33      -3.403  25.892  67.743  1.00                 C  
ATOM    256  C   ILE    33      -4.873  25.781  67.339  1.00                 C  
ATOM    257  O   ILE    33      -5.731  26.430  67.933  1.00                 O  
ATOM    258  CB  ILE    33      -3.271  25.698  69.265  1.00                 C  
ATOM    259  CD1 ILE    33      -1.586  25.749  71.177  1.00                 C  
ATOM    260  CG1 ILE    33      -1.798  25.719  69.680  1.00                 C  
ATOM    261  CG2 ILE    33      -3.964  24.416  69.701  1.00                 C  
ATOM    262  N   MET    34      -5.160  24.953  66.336  1.00                 N  
ATOM    263  CA  MET    34      -6.532  24.771  65.860  1.00                 C  
ATOM    264  C   MET    34      -7.443  24.098  66.880  1.00                 C  
ATOM    265  O   MET    34      -7.035  23.164  67.573  1.00                 O  
ATOM    266  CB  MET    34      -6.547  23.951  64.568  1.00                 C  
ATOM    267  SD  MET    34      -7.882  22.914  62.373  1.00                 S  
ATOM    268  CE  MET    34      -7.039  24.085  61.312  1.00                 C  
ATOM    269  CG  MET    34      -7.919  23.828  63.927  1.00                 C  
ATOM    270  N   GLY    35      -8.677  24.595  66.969  1.00                 N  
ATOM    271  CA  GLY    35      -9.658  24.033  67.883  1.00                 C  
ATOM    272  C   GLY    35     -10.207  22.758  67.275  1.00                 C  
ATOM    273  O   GLY    35     -10.613  22.741  66.107  1.00                 O  
ATOM    274  N   LEU    36     -10.236  21.688  68.062  1.00                 N  
ATOM    275  CA  LEU    36     -10.700  20.399  67.565  1.00                 C  
ATOM    276  C   LEU    36     -11.837  19.793  68.378  1.00                 C  
ATOM    277  O   LEU    36     -11.982  20.055  69.576  1.00                 O  
ATOM    278  CB  LEU    36      -9.546  19.395  67.521  1.00                 C  
ATOM    279  CG  LEU    36      -8.351  19.774  66.645  1.00                 C  
ATOM    280  CD1 LEU    36      -7.230  18.756  66.795  1.00                 C  
ATOM    281  CD2 LEU    36      -8.769  19.889  65.187  1.00                 C  
ATOM    282  N   ASP    37     -12.639  18.970  67.709  1.00                 N  
ATOM    283  CA  ASP    37     -13.759  18.290  68.352  1.00                 C  
ATOM    284  C   ASP    37     -13.172  17.249  69.300  1.00                 C  
ATOM    285  O   ASP    37     -12.455  16.345  68.871  1.00                 O  
ATOM    286  CB  ASP    37     -14.678  17.661  67.303  1.00                 C  
ATOM    287  CG  ASP    37     -15.917  17.037  67.913  1.00                 C  
ATOM    288  OD1 ASP    37     -15.817  16.486  69.029  1.00                 O  
ATOM    289  OD2 ASP    37     -16.989  17.099  67.274  1.00                 O  
ATOM    290  N   LYS    38     -13.478  17.383  70.587  1.00                 N  
ATOM    291  CA  LYS    38     -12.954  16.475  71.602  1.00                 C  
ATOM    292  C   LYS    38     -13.153  14.989  71.315  1.00                 C  
ATOM    293  O   LYS    38     -12.549  14.142  71.972  1.00                 O  
ATOM    294  CB  LYS    38     -13.582  16.775  72.965  1.00                 C  
ATOM    295  CD  LYS    38     -15.616  16.752  74.434  1.00                 C  
ATOM    296  CE  LYS    38     -17.116  16.512  74.494  1.00                 C  
ATOM    297  CG  LYS    38     -15.064  16.449  73.051  1.00                 C  
ATOM    298  NZ  LYS    38     -17.462  15.088  74.228  1.00                 N  
ATOM    299  N   VAL    39     -13.994  14.669  70.337  1.00                 N  
ATOM    300  CA  VAL    39     -14.241  13.276  69.996  1.00                 C  
ATOM    301  C   VAL    39     -13.776  12.954  68.583  1.00                 C  
ATOM    302  O   VAL    39     -12.910  12.103  68.389  1.00                 O  
ATOM    303  CB  VAL    39     -15.731  12.915  70.141  1.00                 C  
ATOM    304  CG1 VAL    39     -15.976  11.479  69.705  1.00                 C  
ATOM    305  CG2 VAL    39     -16.193  13.126  71.575  1.00                 C  
ATOM    306  N   ARG    40     -14.349  13.635  67.596  1.00                 N  
ATOM    307  CA  ARG    40     -13.979  13.404  66.204  1.00                 C  
ATOM    308  C   ARG    40     -12.571  13.932  65.937  1.00                 C  
ATOM    309  O   ARG    40     -11.928  13.557  64.952  1.00                 O  
ATOM    310  CB  ARG    40     -14.988  14.067  65.264  1.00                 C  
ATOM    311  CD  ARG    40     -17.350  14.213  64.426  1.00                 C  
ATOM    312  NE  ARG    40     -17.571  15.573  64.909  1.00                 N  
ATOM    313  CG  ARG    40     -16.376  13.447  65.307  1.00                 C  
ATOM    314  CZ  ARG    40     -18.271  16.494  64.254  1.00                 C  
ATOM    315  NH1 ARG    40     -18.420  17.706  64.772  1.00                 N  
ATOM    316  NH2 ARG    40     -18.821  16.200  63.084  1.00                 N  
ATOM    317  N   LYS    41     -12.101  14.801  66.828  1.00                 N  
ATOM    318  CA  LYS    41     -10.781  15.414  66.713  1.00                 C  
ATOM    319  C   LYS    41     -10.584  16.096  65.365  1.00                 C  
ATOM    320  O   LYS    41      -9.571  15.906  64.693  1.00                 O  
ATOM    321  CB  LYS    41      -9.684  14.368  66.924  1.00                 C  
ATOM    322  CD  LYS    41      -8.589  12.695  68.440  1.00                 C  
ATOM    323  CE  LYS    41      -8.580  12.081  69.831  1.00                 C  
ATOM    324  CG  LYS    41      -9.730  13.687  68.282  1.00                 C  
ATOM    325  NZ  LYS    41      -9.769  11.216  70.065  1.00                 N  
ATOM    326  N   THR    42     -11.575  16.894  64.981  1.00                 N  
ATOM    327  CA  THR    42     -11.543  17.638  63.731  1.00                 C  
ATOM    328  C   THR    42     -11.803  19.113  64.036  1.00                 C  
ATOM    329  O   THR    42     -12.341  19.445  65.096  1.00                 O  
ATOM    330  CB  THR    42     -12.577  17.098  62.726  1.00                 C  
ATOM    331  OG1 THR    42     -13.898  17.274  63.253  1.00                 O  
ATOM    332  CG2 THR    42     -12.349  15.615  62.472  1.00                 C  
ATOM    333  N   PRO    43     -11.412  19.990  63.115  1.00                 N  
ATOM    334  CA  PRO    43     -11.606  21.426  63.293  1.00                 C  
ATOM    335  C   PRO    43     -13.069  21.716  63.617  1.00                 C  
ATOM    336  O   PRO    43     -13.959  21.434  62.805  1.00                 O  
ATOM    337  CB  PRO    43     -11.186  22.026  61.950  1.00                 C  
ATOM    338  CD  PRO    43     -11.053  19.646  61.729  1.00                 C  
ATOM    339  CG  PRO    43     -11.354  20.910  60.973  1.00                 C  
ATOM    340  N   CYS    44     -13.318  22.271  64.803  1.00                 N  
ATOM    341  CA  CYS    44     -14.683  22.578  65.211  1.00                 C  
ATOM    342  C   CYS    44     -15.090  24.052  65.178  1.00                 C  
ATOM    343  O   CYS    44     -16.163  24.406  65.677  1.00                 O  
ATOM    344  CB  CYS    44     -14.945  22.070  66.630  1.00                 C  
ATOM    345  SG  CYS    44     -13.910  22.835  67.900  1.00                 S  
ATOM    346  N   GLY    45     -14.254  24.909  64.593  1.00                 N  
ATOM    347  CA  GLY    45     -14.624  26.313  64.472  1.00                 C  
ATOM    348  C   GLY    45     -13.935  27.391  65.289  1.00                 C  
ATOM    349  O   GLY    45     -14.506  28.467  65.498  1.00                 O  
ATOM    350  N   PHE    46     -12.715  27.133  65.747  1.00                 N  
ATOM    351  CA  PHE    46     -11.997  28.135  66.527  1.00                 C  
ATOM    352  C   PHE    46     -10.515  27.795  66.627  1.00                 C  
ATOM    353  O   PHE    46     -10.105  26.693  66.269  1.00                 O  
ATOM    354  CB  PHE    46     -12.603  28.260  67.926  1.00                 C  
ATOM    355  CG  PHE    46     -12.522  26.997  68.737  1.00                 C  
ATOM    356  CZ  PHE    46     -12.378  24.660  70.233  1.00                 C  
ATOM    357  CD1 PHE    46     -11.449  26.767  69.581  1.00                 C  
ATOM    358  CE1 PHE    46     -11.375  25.606  70.326  1.00                 C  
ATOM    359  CD2 PHE    46     -13.518  26.040  68.655  1.00                 C  
ATOM    360  CE2 PHE    46     -13.443  24.879  69.400  1.00                 C  
ATOM    361  N   CYS    47      -9.713  28.744  67.104  1.00                 N  
ATOM    362  CA  CYS    47      -8.281  28.511  67.250  1.00                 C  
ATOM    363  C   CYS    47      -7.615  29.523  68.176  1.00                 C  
ATOM    364  O   CYS    47      -8.248  30.469  68.663  1.00                 O  
ATOM    365  CB  CYS    47      -7.591  28.544  65.885  1.00                 C  
ATOM    366  SG  CYS    47      -7.670  30.144  65.047  1.00                 S  
ATOM    367  N   PHE    48      -6.332  29.295  68.429  1.00                 N  
ATOM    368  CA  PHE    48      -5.542  30.191  69.246  1.00                 C  
ATOM    369  C   PHE    48      -4.382  30.659  68.381  1.00                 C  
ATOM    370  O   PHE    48      -3.837  29.900  67.580  1.00                 O  
ATOM    371  CB  PHE    48      -5.074  29.483  70.519  1.00                 C  
ATOM    372  CG  PHE    48      -6.193  29.082  71.436  1.00                 C  
ATOM    373  CZ  PHE    48      -8.265  28.345  73.137  1.00                 C  
ATOM    374  CD1 PHE    48      -6.854  27.878  71.261  1.00                 C  
ATOM    375  CE1 PHE    48      -7.884  27.509  72.105  1.00                 C  
ATOM    376  CD2 PHE    48      -6.587  29.908  72.474  1.00                 C  
ATOM    377  CE2 PHE    48      -7.617  29.538  73.318  1.00                 C  
ATOM    378  N   VAL    49      -4.039  31.928  68.524  1.00                 N  
ATOM    379  CA  VAL    49      -2.947  32.527  67.777  1.00                 C  
ATOM    380  C   VAL    49      -2.053  33.235  68.784  1.00                 C  
ATOM    381  O   VAL    49      -2.503  34.137  69.499  1.00                 O  
ATOM    382  CB  VAL    49      -3.466  33.488  66.691  1.00                 C  
ATOM    383  CG1 VAL    49      -2.305  34.115  65.935  1.00                 C  
ATOM    384  CG2 VAL    49      -4.397  32.758  65.735  1.00                 C  
ATOM    385  N   GLU    50      -0.797  32.809  68.850  1.00                 N  
ATOM    386  CA  GLU    50       0.151  33.414  69.769  1.00                 C  
ATOM    387  C   GLU    50       1.190  34.232  69.004  1.00                 C  
ATOM    388  O   GLU    50       1.792  33.763  68.032  1.00                 O  
ATOM    389  CB  GLU    50       0.836  32.340  70.616  1.00                 C  
ATOM    390  CD  GLU    50       2.433  31.801  72.497  1.00                 C  
ATOM    391  CG  GLU    50       1.813  32.889  71.643  1.00                 C  
ATOM    392  OE1 GLU    50       2.198  30.609  72.205  1.00                 O  
ATOM    393  OE2 GLU    50       3.155  32.139  73.459  1.00                 O  
ATOM    394  N   TYR    51       1.369  35.472  69.440  1.00                 N  
ATOM    395  CA  TYR    51       2.332  36.375  68.828  1.00                 C  
ATOM    396  C   TYR    51       3.566  36.433  69.723  1.00                 C  
ATOM    397  O   TYR    51       3.532  35.982  70.870  1.00                 O  
ATOM    398  CB  TYR    51       1.715  37.761  68.627  1.00                 C  
ATOM    399  CG  TYR    51       0.598  37.792  67.609  1.00                 C  
ATOM    400  OH  TYR    51      -2.485  37.876  64.820  1.00                 O  
ATOM    401  CZ  TYR    51      -1.464  37.849  65.742  1.00                 C  
ATOM    402  CD1 TYR    51      -0.728  37.667  68.003  1.00                 C  
ATOM    403  CE1 TYR    51      -1.756  37.695  67.079  1.00                 C  
ATOM    404  CD2 TYR    51       0.873  37.946  66.256  1.00                 C  
ATOM    405  CE2 TYR    51      -0.142  37.976  65.318  1.00                 C  
ATOM    406  N   PRO    52       3.759  37.648  70.331  1.00                 N  
ATOM    407  CA  PRO    52       4.905  37.888  71.206  1.00                 C  
ATOM    408  C   PRO    52       4.973  39.318  71.747  1.00                 C  
ATOM    409  O   PRO    52       5.002  39.544  72.960  1.00                 O  
ATOM    410  CB  PRO    52       6.116  37.594  70.319  1.00                 C  
ATOM    411  CD  PRO    52       4.193  37.469  68.900  1.00                 C  
ATOM    412  CG  PRO    52       5.640  37.873  68.932  1.00                 C  
ATOM    413  N   PHE    53       4.999  40.308  70.856  1.00                 N  
ATOM    414  CA  PHE    53       5.061  41.702  71.288  1.00                 C  
ATOM    415  C   PHE    53       3.865  42.544  70.854  1.00                 C  
ATOM    416  O   PHE    53       2.731  42.067  70.755  1.00                 O  
ATOM    417  CB  PHE    53       6.336  42.368  70.767  1.00                 C  
ATOM    418  CG  PHE    53       7.600  41.768  71.312  1.00                 C  
ATOM    419  CZ  PHE    53       9.940  40.661  72.326  1.00                 C  
ATOM    420  CD1 PHE    53       8.203  40.695  70.679  1.00                 C  
ATOM    421  CE1 PHE    53       9.366  40.143  71.180  1.00                 C  
ATOM    422  CD2 PHE    53       8.186  42.276  72.458  1.00                 C  
ATOM    423  CE2 PHE    53       9.350  41.723  72.959  1.00                 C  
ATOM    424  N   THR    54       4.118  43.823  70.588  1.00                 N  
ATOM    425  CA  THR    54       3.072  44.749  70.162  1.00                 C  
ATOM    426  C   THR    54       2.584  44.370  68.769  1.00                 C  
ATOM    427  O   THR    54       2.838  45.058  67.776  1.00                 O  
ATOM    428  CB  THR    54       3.570  46.206  70.170  1.00                 C  
ATOM    429  OG1 THR    54       4.757  46.313  69.374  1.00                 O  
ATOM    430  CG2 THR    54       3.895  46.650  71.588  1.00                 C  
ATOM    431  N   ASN    55       1.863  43.336  68.659  1.00                 N  
ATOM    432  CA  ASN    55       1.357  42.690  67.455  1.00                 C  
ATOM    433  C   ASN    55      -0.020  42.072  67.694  1.00                 C  
ATOM    434  O   ASN    55      -0.876  42.091  66.818  1.00                 O  
ATOM    435  CB  ASN    55       2.343  41.629  66.961  1.00                 C  
ATOM    436  CG  ASN    55       3.624  42.232  66.419  1.00                 C  
ATOM    437  OD1 ASN    55       3.648  43.390  66.001  1.00                 O  
ATOM    438  ND2 ASN    55       4.694  41.446  66.423  1.00                 N  
ATOM    439  N   ALA    56      -0.224  41.510  68.877  1.00                 N  
ATOM    440  CA  ALA    56      -1.513  40.916  69.204  1.00                 C  
ATOM    441  C   ALA    56      -2.550  42.041  69.249  1.00                 C  
ATOM    442  O   ALA    56      -3.686  41.879  68.783  1.00                 O  
ATOM    443  CB  ALA    56      -1.432  40.167  70.525  1.00                 C  
ATOM    444  N   GLU    57      -2.157  43.179  69.814  1.00                 N  
ATOM    445  CA  GLU    57      -3.076  44.305  69.906  1.00                 C  
ATOM    446  C   GLU    57      -3.529  44.775  68.518  1.00                 C  
ATOM    447  O   GLU    57      -4.710  45.063  68.317  1.00                 O  
ATOM    448  CB  GLU    57      -2.427  45.466  70.662  1.00                 C  
ATOM    449  CD  GLU    57      -1.524  46.349  72.850  1.00                 C  
ATOM    450  CG  GLU    57      -2.238  45.210  72.149  1.00                 C  
ATOM    451  OE1 GLU    57      -1.009  47.247  72.151  1.00                 O  
ATOM    452  OE2 GLU    57      -1.478  46.343  74.098  1.00                 O  
ATOM    453  N   MET    58      -2.611  44.846  67.556  1.00                 N  
ATOM    454  CA  MET    58      -3.026  45.298  66.235  1.00                 C  
ATOM    455  C   MET    58      -3.939  44.292  65.546  1.00                 C  
ATOM    456  O   MET    58      -4.691  44.652  64.652  1.00                 O  
ATOM    457  CB  MET    58      -1.805  45.569  65.353  1.00                 C  
ATOM    458  SD  MET    58       0.498  46.998  64.780  1.00                 S  
ATOM    459  CE  MET    58      -0.241  47.593  63.261  1.00                 C  
ATOM    460  CG  MET    58      -0.968  46.756  65.801  1.00                 C  
ATOM    461  N   ALA    59      -3.879  43.028  65.953  1.00                 N  
ATOM    462  CA  ALA    59      -4.791  42.040  65.381  1.00                 C  
ATOM    463  C   ALA    59      -6.178  42.328  66.003  1.00                 C  
ATOM    464  O   ALA    59      -7.213  42.212  65.341  1.00                 O  
ATOM    465  CB  ALA    59      -4.296  40.631  65.671  1.00                 C  
ATOM    466  N   MET    60      -6.182  42.711  67.277  1.00                 N  
ATOM    467  CA  MET    60      -7.428  43.029  67.967  1.00                 C  
ATOM    468  C   MET    60      -8.082  44.280  67.373  1.00                 C  
ATOM    469  O   MET    60      -9.300  44.341  67.255  1.00                 O  
ATOM    470  CB  MET    60      -7.177  43.227  69.463  1.00                 C  
ATOM    471  SD  MET    60      -9.556  42.018  70.207  1.00                 S  
ATOM    472  CE  MET    60      -8.687  40.844  71.244  1.00                 C  
ATOM    473  CG  MET    60      -8.440  43.432  70.283  1.00                 C  
ATOM    474  N   ARG    61      -7.268  45.269  66.999  1.00                 N  
ATOM    475  CA  ARG    61      -7.764  46.514  66.413  1.00                 C  
ATOM    476  C   ARG    61      -8.203  46.421  64.951  1.00                 C  
ATOM    477  O   ARG    61      -9.189  47.051  64.549  1.00                 O  
ATOM    478  CB  ARG    61      -6.704  47.613  66.512  1.00                 C  
ATOM    479  CD  ARG    61      -6.095  50.029  66.212  1.00                 C  
ATOM    480  NE  ARG    61      -6.501  51.327  65.679  1.00                 N  
ATOM    481  CG  ARG    61      -7.173  48.974  66.026  1.00                 C  
ATOM    482  CZ  ARG    61      -7.214  52.222  66.356  1.00                 C  
ATOM    483  NH1 ARG    61      -7.537  53.377  65.790  1.00                 N  
ATOM    484  NH2 ARG    61      -7.601  51.960  67.597  1.00                 N  
ATOM    485  N   TYR    62      -7.481  45.638  64.156  1.00                 N  
ATOM    486  CA  TYR    62      -7.761  45.590  62.724  1.00                 C  
ATOM    487  C   TYR    62      -8.117  44.295  62.032  1.00                 C  
ATOM    488  O   TYR    62      -8.552  44.327  60.875  1.00                 O  
ATOM    489  CB  TYR    62      -6.571  46.128  61.927  1.00                 C  
ATOM    490  CG  TYR    62      -6.225  47.566  62.238  1.00                 C  
ATOM    491  OH  TYR    62      -5.260  51.518  63.103  1.00                 O  
ATOM    492  CZ  TYR    62      -5.581  50.211  62.816  1.00                 C  
ATOM    493  CD1 TYR    62      -5.099  47.881  62.988  1.00                 C  
ATOM    494  CE1 TYR    62      -4.775  49.193  63.278  1.00                 C  
ATOM    495  CD2 TYR    62      -7.026  48.605  61.782  1.00                 C  
ATOM    496  CE2 TYR    62      -6.717  49.923  62.062  1.00                 C  
ATOM    497  N   VAL    63      -7.931  43.158  62.691  1.00                 N  
ATOM    498  CA  VAL    63      -8.269  41.903  62.042  1.00                 C  
ATOM    499  C   VAL    63      -9.601  41.427  62.585  1.00                 C  
ATOM    500  O   VAL    63     -10.438  40.891  61.859  1.00                 O  
ATOM    501  CB  VAL    63      -7.170  40.845  62.253  1.00                 C  
ATOM    502  CG1 VAL    63      -7.599  39.508  61.667  1.00                 C  
ATOM    503  CG2 VAL    63      -5.860  41.307  61.633  1.00                 C  
ATOM    504  N   ASN    64      -9.779  41.657  63.875  1.00                 N  
ATOM    505  CA  ASN    64     -10.986  41.319  64.596  1.00                 C  
ATOM    506  C   ASN    64     -12.174  41.965  63.873  1.00                 C  
ATOM    507  O   ASN    64     -12.090  43.103  63.428  1.00                 O  
ATOM    508  CB  ASN    64     -10.883  41.770  66.054  1.00                 C  
ATOM    509  CG  ASN    64     -12.049  41.291  66.896  1.00                 C  
ATOM    510  OD1 ASN    64     -12.956  40.624  66.396  1.00                 O  
ATOM    511  ND2 ASN    64     -12.030  41.630  68.180  1.00                 N  
ATOM    512  N   GLY    65     -13.275  41.235  63.743  1.00                 N  
ATOM    513  CA  GLY    65     -14.425  41.801  63.061  1.00                 C  
ATOM    514  C   GLY    65     -14.303  41.876  61.542  1.00                 C  
ATOM    515  O   GLY    65     -15.081  42.576  60.915  1.00                 O  
ATOM    516  N   THR    66     -13.324  41.189  60.944  1.00                 N  
ATOM    517  CA  THR    66     -13.202  41.195  59.485  1.00                 C  
ATOM    518  C   THR    66     -13.352  39.759  58.984  1.00                 C  
ATOM    519  O   THR    66     -13.492  38.831  59.783  1.00                 O  
ATOM    520  CB  THR    66     -11.858  41.797  59.033  1.00                 C  
ATOM    521  OG1 THR    66     -10.785  40.946  59.456  1.00                 O  
ATOM    522  CG2 THR    66     -11.658  43.174  59.647  1.00                 C  
ATOM    523  N   ARG    67     -13.306  39.565  57.669  1.00                 N  
ATOM    524  CA  ARG    67     -13.527  38.231  57.108  1.00                 C  
ATOM    525  C   ARG    67     -12.357  37.275  56.870  1.00                 C  
ATOM    526  O   ARG    67     -11.227  37.674  56.559  1.00                 O  
ATOM    527  CB  ARG    67     -14.226  38.330  55.751  1.00                 C  
ATOM    528  CD  ARG    67     -16.271  38.962  54.439  1.00                 C  
ATOM    529  NE  ARG    67     -15.599  39.902  53.545  1.00                 N  
ATOM    530  CG  ARG    67     -15.624  38.923  55.814  1.00                 C  
ATOM    531  CZ  ARG    67     -15.915  40.072  52.266  1.00                 C  
ATOM    532  NH1 ARG    67     -15.249  40.950  51.529  1.00                 N  
ATOM    533  NH2 ARG    67     -16.897  39.363  51.726  1.00                 N  
ATOM    534  N   LEU    68     -12.681  35.994  57.016  1.00                 N  
ATOM    535  CA  LEU    68     -11.764  34.886  56.806  1.00                 C  
ATOM    536  C   LEU    68     -12.692  33.792  56.274  1.00                 C  
ATOM    537  O   LEU    68     -13.516  33.253  57.020  1.00                 O  
ATOM    538  CB  LEU    68     -11.042  34.534  58.108  1.00                 C  
ATOM    539  CG  LEU    68     -10.062  33.361  58.044  1.00                 C  
ATOM    540  CD1 LEU    68      -8.901  33.681  57.115  1.00                 C  
ATOM    541  CD2 LEU    68      -9.548  33.013  59.433  1.00                 C  
ATOM    542  N   ASP    69     -12.573  33.487  54.983  1.00                 N  
ATOM    543  CA  ASP    69     -13.425  32.489  54.329  1.00                 C  
ATOM    544  C   ASP    69     -14.860  33.016  54.246  1.00                 C  
ATOM    545  O   ASP    69     -15.836  32.270  54.386  1.00                 O  
ATOM    546  CB  ASP    69     -13.374  31.161  55.087  1.00                 C  
ATOM    547  CG  ASP    69     -11.997  30.526  55.057  1.00                 C  
ATOM    548  OD1 ASP    69     -11.257  30.758  54.078  1.00                 O  
ATOM    549  OD2 ASP    69     -11.659  29.797  56.013  1.00                 O  
ATOM    550  N   ASP    70     -14.961  34.321  54.017  1.00                 N  
ATOM    551  CA  ASP    70     -16.228  35.027  53.898  1.00                 C  
ATOM    552  C   ASP    70     -17.051  35.021  55.179  1.00                 C  
ATOM    553  O   ASP    70     -18.255  35.269  55.153  1.00                 O  
ATOM    554  CB  ASP    70     -17.071  34.429  52.770  1.00                 C  
ATOM    555  CG  ASP    70     -16.433  34.613  51.406  1.00                 C  
ATOM    556  OD1 ASP    70     -15.691  35.601  51.226  1.00                 O  
ATOM    557  OD2 ASP    70     -16.677  33.769  50.518  1.00                 O  
ATOM    558  N   ARG    71     -16.392  34.748  56.301  1.00                 N  
ATOM    559  CA  ARG    71     -17.048  34.745  57.603  1.00                 C  
ATOM    560  C   ARG    71     -16.433  35.840  58.478  1.00                 C  
ATOM    561  O   ARG    71     -15.219  36.022  58.470  1.00                 O  
ATOM    562  CB  ARG    71     -16.918  33.372  58.265  1.00                 C  
ATOM    563  CD  ARG    71     -17.467  30.923  58.237  1.00                 C  
ATOM    564  NE  ARG    71     -18.156  30.913  59.525  1.00                 N  
ATOM    565  CG  ARG    71     -17.624  32.253  57.517  1.00                 C  
ATOM    566  CZ  ARG    71     -19.438  30.602  59.683  1.00                 C  
ATOM    567  NH1 ARG    71     -19.980  30.620  60.893  1.00                 N  
ATOM    568  NH2 ARG    71     -20.176  30.275  58.631  1.00                 N  
ATOM    569  N   ILE    72     -17.272  36.569  59.215  1.00                 N  
ATOM    570  CA  ILE    72     -16.798  37.608  60.125  1.00                 C  
ATOM    571  C   ILE    72     -16.261  36.872  61.358  1.00                 C  
ATOM    572  O   ILE    72     -17.003  36.172  62.050  1.00                 O  
ATOM    573  CB  ILE    72     -17.916  38.609  60.470  1.00                 C  
ATOM    574  CD1 ILE    72     -19.646  40.156  59.415  1.00                 C  
ATOM    575  CG1 ILE    72     -18.395  39.330  59.209  1.00                 C  
ATOM    576  CG2 ILE    72     -17.446  39.586  61.537  1.00                 C  
ATOM    577  N   ILE    73     -14.970  37.003  61.630  1.00                 N  
ATOM    578  CA  ILE    73     -14.405  36.324  62.787  1.00                 C  
ATOM    579  C   ILE    73     -14.282  37.276  63.965  1.00                 C  
ATOM    580  O   ILE    73     -14.278  38.487  63.803  1.00                 O  
ATOM    581  CB  ILE    73     -13.032  35.706  62.464  1.00                 C  
ATOM    582  CD1 ILE    73     -10.606  36.305  61.960  1.00                 C  
ATOM    583  CG1 ILE    73     -12.032  36.798  62.082  1.00                 C  
ATOM    584  CG2 ILE    73     -13.165  34.653  61.374  1.00                 C  
ATOM    585  N   ARG    74     -14.187  36.712  65.157  1.00                 N  
ATOM    586  CA  ARG    74     -14.062  37.499  66.373  1.00                 C  
ATOM    587  C   ARG    74     -12.804  37.098  67.137  1.00                 C  
ATOM    588  O   ARG    74     -12.504  35.916  67.276  1.00                 O  
ATOM    589  CB  ARG    74     -15.301  37.326  67.253  1.00                 C  
ATOM    590  CD  ARG    74     -17.781  37.598  67.533  1.00                 C  
ATOM    591  NE  ARG    74     -17.700  38.418  68.740  1.00                 N  
ATOM    592  CG  ARG    74     -16.590  37.818  66.614  1.00                 C  
ATOM    593  CZ  ARG    74     -18.511  38.291  69.785  1.00                 C  
ATOM    594  NH1 ARG    74     -18.362  39.081  70.839  1.00                 N  
ATOM    595  NH2 ARG    74     -19.470  37.375  69.773  1.00                 N  
ATOM    596  N   THR    75     -12.065  38.086  67.625  1.00                 N  
ATOM    597  CA  THR    75     -10.864  37.793  68.389  1.00                 C  
ATOM    598  C   THR    75     -11.086  38.256  69.822  1.00                 C  
ATOM    599  O   THR    75     -11.856  39.175  70.064  1.00                 O  
ATOM    600  CB  THR    75      -9.625  38.473  67.776  1.00                 C  
ATOM    601  OG1 THR    75      -9.801  39.895  67.792  1.00                 O  
ATOM    602  CG2 THR    75      -9.428  38.023  66.337  1.00                 C  
ATOM    603  N   ASP    76     -10.426  37.598  70.767  1.00                 N  
ATOM    604  CA  ASP    76     -10.535  37.950  72.177  1.00                 C  
ATOM    605  C   ASP    76      -9.217  37.608  72.857  1.00                 C  
ATOM    606  O   ASP    76      -8.533  36.658  72.455  1.00                 O  
ATOM    607  CB  ASP    76     -11.710  37.214  72.824  1.00                 C  
ATOM    608  CG  ASP    76     -12.095  37.799  74.168  1.00                 C  
ATOM    609  OD1 ASP    76     -11.442  38.772  74.602  1.00                 O  
ATOM    610  OD2 ASP    76     -13.050  37.286  74.788  1.00                 O  
ATOM    611  N   TRP    77      -8.847  38.387  73.866  1.00                 N  
ATOM    612  CA  TRP    77      -7.621  38.116  74.596  1.00                 C  
ATOM    613  C   TRP    77      -7.778  36.757  75.266  1.00                 C  
ATOM    614  O   TRP    77      -8.894  36.366  75.636  1.00                 O  
ATOM    615  CB  TRP    77      -7.345  39.227  75.611  1.00                 C  
ATOM    616  CG  TRP    77      -7.025  40.548  74.981  1.00                 C  
ATOM    617  CD1 TRP    77      -7.815  41.661  74.964  1.00                 C  
ATOM    618  NE1 TRP    77      -7.184  42.680  74.293  1.00                 N  
ATOM    619  CD2 TRP    77      -5.826  40.895  74.277  1.00                 C  
ATOM    620  CE2 TRP    77      -5.960  42.233  73.862  1.00                 C  
ATOM    621  CH2 TRP    77      -3.829  42.196  72.845  1.00                 C  
ATOM    622  CZ2 TRP    77      -4.966  42.895  73.143  1.00                 C  
ATOM    623  CE3 TRP    77      -4.653  40.205  73.958  1.00                 C  
ATOM    624  CZ3 TRP    77      -3.669  40.866  73.246  1.00                 C  
ATOM    625  N   ASP    78      -6.674  36.027  75.400  1.00                 N  
ATOM    626  CA  ASP    78      -6.705  34.724  76.048  1.00                 C  
ATOM    627  C   ASP    78      -5.653  34.700  77.154  1.00                 C  
ATOM    628  O   ASP    78      -4.588  35.307  77.020  1.00                 O  
ATOM    629  CB  ASP    78      -6.463  33.611  75.026  1.00                 C  
ATOM    630  CG  ASP    78      -6.760  32.233  75.584  1.00                 C  
ATOM    631  OD1 ASP    78      -5.854  31.634  76.199  1.00                 O  
ATOM    632  OD2 ASP    78      -7.900  31.753  75.405  1.00                 O  
ATOM    633  N   ALA    79      -5.950  34.004  78.247  1.00                 N  
ATOM    634  CA  ALA    79      -5.026  33.934  79.375  1.00                 C  
ATOM    635  C   ALA    79      -3.753  33.136  79.081  1.00                 C  
ATOM    636  O   ALA    79      -2.748  33.306  79.762  1.00                 O  
ATOM    637  CB  ALA    79      -5.714  33.325  80.587  1.00                 C  
ATOM    638  N   GLY    80      -3.800  32.275  78.066  1.00                 N  
ATOM    639  CA  GLY    80      -2.653  31.450  77.706  1.00                 C  
ATOM    640  C   GLY    80      -3.071  30.009  77.437  1.00                 C  
ATOM    641  O   GLY    80      -3.905  29.465  78.158  1.00                 O  
ATOM    642  N   PHE    81      -2.499  29.387  76.406  1.00                 N  
ATOM    643  CA  PHE    81      -2.842  28.009  76.052  1.00                 C  
ATOM    644  C   PHE    81      -2.412  26.948  77.064  1.00                 C  
ATOM    645  O   PHE    81      -1.393  27.086  77.743  1.00                 O  
ATOM    646  CB  PHE    81      -2.234  27.636  74.698  1.00                 C  
ATOM    647  CG  PHE    81      -2.594  26.255  74.232  1.00                 C  
ATOM    648  CZ  PHE    81      -3.255  23.696  73.371  1.00                 C  
ATOM    649  CD1 PHE    81      -3.830  26.001  73.662  1.00                 C  
ATOM    650  CE1 PHE    81      -4.161  24.730  73.232  1.00                 C  
ATOM    651  CD2 PHE    81      -1.698  25.209  74.363  1.00                 C  
ATOM    652  CE2 PHE    81      -2.029  23.938  73.934  1.00                 C  
ATOM    653  N   ILE    82      -3.199  25.880  77.141  1.00                 N  
ATOM    654  CA  ILE    82      -2.922  24.756  78.030  1.00                 C  
ATOM    655  C   ILE    82      -3.463  23.506  77.341  1.00                 C  
ATOM    656  O   ILE    82      -4.335  23.599  76.473  1.00                 O  
ATOM    657  CB  ILE    82      -3.546  24.970  79.422  1.00                 C  
ATOM    658  CD1 ILE    82      -5.777  25.110  80.647  1.00                 C  
ATOM    659  CG1 ILE    82      -5.066  25.096  79.311  1.00                 C  
ATOM    660  CG2 ILE    82      -2.925  26.180  80.103  1.00                 C  
ATOM    661  N   GLU    83      -2.945  22.339  77.711  1.00                 N  
ATOM    662  CA  GLU    83      -3.412  21.100  77.097  1.00                 C  
ATOM    663  C   GLU    83      -4.892  20.873  77.367  1.00                 C  
ATOM    664  O   GLU    83      -5.354  21.005  78.499  1.00                 O  
ATOM    665  CB  GLU    83      -2.599  19.909  77.608  1.00                 C  
ATOM    666  CD  GLU    83      -2.112  17.435  77.461  1.00                 C  
ATOM    667  CG  GLU    83      -2.960  18.585  76.955  1.00                 C  
ATOM    668  OE1 GLU    83      -1.275  17.665  78.360  1.00                 O  
ATOM    669  OE2 GLU    83      -2.283  16.304  76.959  1.00                 O  
ATOM    670  N   GLY    84      -5.629  20.530  76.316  1.00                 N  
ATOM    671  CA  GLY    84      -7.056  20.292  76.460  1.00                 C  
ATOM    672  C   GLY    84      -7.910  21.478  76.041  1.00                 C  
ATOM    673  O   GLY    84      -9.052  21.307  75.604  1.00                 O  
ATOM    674  N   ARG    85      -7.358  22.682  76.164  1.00                 N  
ATOM    675  CA  ARG    85      -8.094  23.885  75.803  1.00                 C  
ATOM    676  C   ARG    85      -8.332  24.017  74.311  1.00                 C  
ATOM    677  O   ARG    85      -9.016  24.938  73.870  1.00                 O  
ATOM    678  CB  ARG    85      -7.360  25.132  76.300  1.00                 C  
ATOM    679  CD  ARG    85      -7.353  27.620  76.632  1.00                 C  
ATOM    680  NE  ARG    85      -8.038  28.883  76.367  1.00                 N  
ATOM    681  CG  ARG    85      -8.121  26.429  76.081  1.00                 C  
ATOM    682  CZ  ARG    85      -8.974  29.404  77.153  1.00                 C  
ATOM    683  NH1 ARG    85      -9.543  30.558  76.831  1.00                 N  
ATOM    684  NH2 ARG    85      -9.341  28.769  78.258  1.00                 N  
ATOM    685  N   GLN    86      -7.777  23.097  73.531  1.00                 N  
ATOM    686  CA  GLN    86      -7.953  23.140  72.086  1.00                 C  
ATOM    687  C   GLN    86      -9.144  22.300  71.635  1.00                 C  
ATOM    688  O   GLN    86      -9.407  22.182  70.438  1.00                 O  
ATOM    689  CB  GLN    86      -6.685  22.660  71.377  1.00                 C  
ATOM    690  CD  GLN    86      -5.135  20.739  70.841  1.00                 C  
ATOM    691  CG  GLN    86      -6.392  21.180  71.565  1.00                 C  
ATOM    692  OE1 GLN    86      -4.412  21.560  70.276  1.00                 O  
ATOM    693  NE2 GLN    86      -4.870  19.438  70.857  1.00                 N  
ATOM    694  N   TYR    87      -9.862  21.712  72.585  1.00                 N  
ATOM    695  CA  TYR    87     -11.003  20.872  72.239  1.00                 C  
ATOM    696  C   TYR    87     -12.347  21.523  72.531  1.00                 C  
ATOM    697  O   TYR    87     -12.461  22.359  73.423  1.00                 O  
ATOM    698  CB  TYR    87     -10.931  19.537  72.983  1.00                 C  
ATOM    699  CG  TYR    87      -9.779  18.657  72.552  1.00                 C  
ATOM    700  OH  TYR    87      -6.604  16.244  71.376  1.00                 O  
ATOM    701  CZ  TYR    87      -7.655  17.042  71.764  1.00                 C  
ATOM    702  CD1 TYR    87      -8.528  18.782  73.142  1.00                 C  
ATOM    703  CE1 TYR    87      -7.470  17.982  72.754  1.00                 C  
ATOM    704  CD2 TYR    87      -9.947  17.704  71.555  1.00                 C  
ATOM    705  CE2 TYR    87      -8.901  16.895  71.155  1.00                 C  
ATOM    706  N   GLY    88     -13.363  21.139  71.765  1.00                 N  
ATOM    707  CA  GLY    88     -14.691  21.684  71.983  1.00                 C  
ATOM    708  C   GLY    88     -15.274  21.168  73.289  1.00                 C  
ATOM    709  O   GLY    88     -15.335  19.955  73.515  1.00                 O  
ATOM    710  N   ARG    89     -15.687  22.086  74.157  1.00                 N  
ATOM    711  CA  ARG    89     -16.269  21.713  75.440  1.00                 C  
ATOM    712  C   ARG    89     -17.756  21.384  75.297  1.00                 C  
ATOM    713  O   ARG    89     -18.468  21.233  76.292  1.00                 O  
ATOM    714  CB  ARG    89     -16.076  22.835  76.462  1.00                 C  
ATOM    715  CD  ARG    89     -14.508  24.205  77.864  1.00                 C  
ATOM    716  NE  ARG    89     -13.117  24.479  78.216  1.00                 N  
ATOM    717  CG  ARG    89     -14.626  23.081  76.847  1.00                 C  
ATOM    718  CZ  ARG    89     -12.737  25.398  79.099  1.00                 C  
ATOM    719  NH1 ARG    89     -11.449  25.577  79.357  1.00                 N  
ATOM    720  NH2 ARG    89     -13.647  26.134  79.722  1.00                 N  
ATOM    721  N   GLY    90     -18.214  21.270  74.053  1.00                 N  
ATOM    722  CA  GLY    90     -19.609  20.957  73.803  1.00                 C  
ATOM    723  C   GLY    90     -19.933  19.491  74.037  1.00                 C  
ATOM    724  O   GLY    90     -19.130  18.611  73.719  1.00                 O  
ATOM    725  N   LYS    91     -21.116  19.232  74.590  1.00                 N  
ATOM    726  CA  LYS    91     -21.566  17.873  74.876  1.00                 C  
ATOM    727  C   LYS    91     -21.365  16.950  73.670  1.00                 C  
ATOM    728  O   LYS    91     -20.951  15.803  73.820  1.00                 O  
ATOM    729  CB  LYS    91     -23.038  17.872  75.292  1.00                 C  
ATOM    730  CD  LYS    91     -25.027  16.580  76.113  1.00                 C  
ATOM    731  CE  LYS    91     -25.584  15.202  76.430  1.00                 C  
ATOM    732  CG  LYS    91     -23.583  16.498  75.647  1.00                 C  
ATOM    733  NZ  LYS    91     -26.999  15.266  76.888  1.00                 N  
ATOM    734  N   SER    92     -21.654  17.457  72.477  1.00                 N  
ATOM    735  CA  SER    92     -21.499  16.674  71.253  1.00                 C  
ATOM    736  C   SER    92     -20.046  16.615  70.781  1.00                 C  
ATOM    737  O   SER    92     -19.730  15.944  69.793  1.00                 O  
ATOM    738  CB  SER    92     -22.374  17.247  70.136  1.00                 C  
ATOM    739  OG  SER    92     -23.749  17.143  70.461  1.00                 O  
ATOM    740  N   GLY    93     -19.165  17.327  71.480  1.00                 N  
ATOM    741  CA  GLY    93     -17.763  17.327  71.103  1.00                 C  
ATOM    742  C   GLY    93     -17.249  18.665  70.600  1.00                 C  
ATOM    743  O   GLY    93     -16.157  19.089  70.979  1.00                 O  
ATOM    744  N   GLY    94     -18.026  19.326  69.744  1.00                 N  
ATOM    745  CA  GLY    94     -17.620  20.619  69.214  1.00                 C  
ATOM    746  C   GLY    94     -17.758  21.734  70.235  1.00                 C  
ATOM    747  O   GLY    94     -17.814  21.480  71.440  1.00                 O  
ATOM    748  N   GLN    95     -17.816  22.974  69.758  1.00                 N  
ATOM    749  CA  GLN    95     -17.945  24.125  70.648  1.00                 C  
ATOM    750  C   GLN    95     -19.337  24.240  71.271  1.00                 C  
ATOM    751  O   GLN    95     -20.336  23.867  70.658  1.00                 O  
ATOM    752  CB  GLN    95     -17.621  25.420  69.900  1.00                 C  
ATOM    753  CD  GLN    95     -18.346  27.141  68.199  1.00                 C  
ATOM    754  CG  GLN    95     -18.671  25.825  68.878  1.00                 C  
ATOM    755  OE1 GLN    95     -17.889  28.086  68.842  1.00                 O  
ATOM    756  NE2 GLN    95     -18.581  27.206  66.894  1.00                 N  
ATOM    757  N   VAL    96     -19.385  24.762  72.491  1.00                 N  
ATOM    758  CA  VAL    96     -20.631  24.947  73.221  1.00                 C  
ATOM    759  C   VAL    96     -21.700  25.661  72.384  1.00                 C  
ATOM    760  O   VAL    96     -22.818  25.159  72.229  1.00                 O  
ATOM    761  CB  VAL    96     -20.409  25.732  74.527  1.00                 C  
ATOM    762  CG1 VAL    96     -21.742  26.103  75.159  1.00                 C  
ATOM    763  CG2 VAL    96     -19.561  24.924  75.497  1.00                 C  
ATOM    764  N   ARG    97     -21.340  26.827  71.851  1.00                 N  
ATOM    765  CA  ARG    97     -22.244  27.634  71.044  1.00                 C  
ATOM    766  C   ARG    97     -23.009  26.837  69.988  1.00                 C  
ATOM    767  O   ARG    97     -24.188  27.098  69.744  1.00                 O  
ATOM    768  CB  ARG    97     -21.478  28.759  70.345  1.00                 C  
ATOM    769  CD  ARG    97     -21.525  30.747  68.813  1.00                 C  
ATOM    770  NE  ARG    97     -20.591  30.178  67.845  1.00                 N  
ATOM    771  CG  ARG    97     -22.353  29.676  69.504  1.00                 C  
ATOM    772  CZ  ARG    97     -19.567  30.840  67.315  1.00                 C  
ATOM    773  NH1 ARG    97     -18.770  30.240  66.442  1.00                 N  
ATOM    774  NH2 ARG    97     -19.343  32.100  67.661  1.00                 N  
ATOM    775  N   ASP    98     -22.346  25.875  69.356  1.00                 N  
ATOM    776  CA  ASP    98     -22.997  25.084  68.319  1.00                 C  
ATOM    777  C   ASP    98     -24.117  24.197  68.850  1.00                 C  
ATOM    778  O   ASP    98     -24.950  23.707  68.084  1.00                 O  
ATOM    779  CB  ASP    98     -21.975  24.208  67.592  1.00                 C  
ATOM    780  CG  ASP    98     -21.035  25.014  66.716  1.00                 C  
ATOM    781  OD1 ASP    98     -21.342  26.193  66.444  1.00                 O  
ATOM    782  OD2 ASP    98     -19.992  24.465  66.302  1.00                 O  
ATOM    783  N   GLU    99     -24.131  24.004  70.163  1.00                 N  
ATOM    784  CA  GLU    99     -25.141  23.181  70.812  1.00                 C  
ATOM    785  C   GLU    99     -26.493  23.889  70.832  1.00                 C  
ATOM    786  O   GLU    99     -27.537  23.244  70.944  1.00                 O  
ATOM    787  CB  GLU    99     -24.710  22.828  72.237  1.00                 C  
ATOM    788  CD  GLU    99     -23.774  20.542  71.708  1.00                 C  
ATOM    789  CG  GLU    99     -23.503  21.907  72.310  1.00                 C  
ATOM    790  OE1 GLU    99     -24.814  19.939  72.048  1.00                 O  
ATOM    791  OE2 GLU    99     -22.947  20.076  70.897  1.00                 O  
ATOM    792  N   TYR   100     -26.472  25.214  70.708  1.00                 N  
ATOM    793  CA  TYR   100     -27.700  25.996  70.760  1.00                 C  
ATOM    794  C   TYR   100     -28.156  26.655  69.460  1.00                 C  
ATOM    795  O   TYR   100     -29.331  26.977  69.318  1.00                 O  
ATOM    796  CB  TYR   100     -27.583  27.108  71.804  1.00                 C  
ATOM    797  CG  TYR   100     -27.368  26.605  73.214  1.00                 C  
ATOM    798  OH  TYR   100     -26.760  25.226  77.089  1.00                 O  
ATOM    799  CZ  TYR   100     -26.963  25.682  75.807  1.00                 C  
ATOM    800  CD1 TYR   100     -26.120  26.694  73.818  1.00                 C  
ATOM    801  CE1 TYR   100     -25.914  26.237  75.106  1.00                 C  
ATOM    802  CD2 TYR   100     -28.413  26.043  73.935  1.00                 C  
ATOM    803  CE2 TYR   100     -28.225  25.580  75.224  1.00                 C  
ATOM    804  N   ARG   101     -27.252  26.864  68.511  1.00                 N  
ATOM    805  CA  ARG   101     -27.657  27.518  67.270  1.00                 C  
ATOM    806  C   ARG   101     -28.765  26.759  66.536  1.00                 C  
ATOM    807  O   ARG   101     -28.718  25.534  66.400  1.00                 O  
ATOM    808  CB  ARG   101     -26.457  27.684  66.336  1.00                 C  
ATOM    809  CD  ARG   101     -24.304  28.862  65.808  1.00                 C  
ATOM    810  NE  ARG   101     -24.737  29.288  64.479  1.00                 N  
ATOM    811  CG  ARG   101     -25.470  28.752  66.778  1.00                 C  
ATOM    812  CZ  ARG   101     -23.932  29.380  63.425  1.00                 C  
ATOM    813  NH1 ARG   101     -24.414  29.776  62.255  1.00                 N  
ATOM    814  NH2 ARG   101     -22.647  29.075  63.544  1.00                 N  
ATOM    815  N   THR   102     -29.763  27.510  66.073  1.00                 N  
ATOM    816  CA  THR   102     -30.925  26.953  65.380  1.00                 C  
ATOM    817  C   THR   102     -30.744  26.894  63.866  1.00                 C  
ATOM    818  O   THR   102     -31.170  25.943  63.209  1.00                 O  
ATOM    819  CB  THR   102     -32.203  27.757  65.684  1.00                 C  
ATOM    820  OG1 THR   102     -32.471  27.719  67.091  1.00                 O  
ATOM    821  CG2 THR   102     -33.393  27.165  64.946  1.00                 C  
ATOM    822  N   ASP   103     -30.117  27.932  63.328  1.00                 N  
ATOM    823  CA  ASP   103     -29.878  28.069  61.897  1.00                 C  
ATOM    824  C   ASP   103     -29.059  26.947  61.281  1.00                 C  
ATOM    825  O   ASP   103     -28.536  26.078  61.979  1.00                 O  
ATOM    826  CB  ASP   103     -29.174  29.394  61.596  1.00                 C  
ATOM    827  CG  ASP   103     -27.762  29.441  62.146  1.00                 C  
ATOM    828  OD1 ASP   103     -27.198  28.363  62.427  1.00                 O  
ATOM    829  OD2 ASP   103     -27.220  30.556  62.295  1.00                 O  
ATOM    830  N   PHE   104     -28.952  26.988  59.957  1.00                 N  
ATOM    831  CA  PHE   104     -28.175  26.010  59.205  1.00                 C  
ATOM    832  C   PHE   104     -26.905  26.712  58.730  1.00                 C  
ATOM    833  O   PHE   104     -26.950  27.563  57.840  1.00                 O  
ATOM    834  CB  PHE   104     -28.997  25.453  58.041  1.00                 C  
ATOM    835  CG  PHE   104     -28.284  24.398  57.245  1.00                 C  
ATOM    836  CZ  PHE   104     -26.963  22.449  55.768  1.00                 C  
ATOM    837  CD1 PHE   104     -28.114  23.122  57.755  1.00                 C  
ATOM    838  CE1 PHE   104     -27.458  22.151  57.023  1.00                 C  
ATOM    839  CD2 PHE   104     -27.782  24.680  55.987  1.00                 C  
ATOM    840  CE2 PHE   104     -27.125  23.709  55.255  1.00                 C  
ATOM    841  N   ASP   105     -25.776  26.358  59.335  1.00                 N  
ATOM    842  CA  ASP   105     -24.494  26.960  58.982  1.00                 C  
ATOM    843  C   ASP   105     -23.676  25.996  58.126  1.00                 C  
ATOM    844  O   ASP   105     -23.064  25.064  58.640  1.00                 O  
ATOM    845  CB  ASP   105     -23.719  27.349  60.243  1.00                 C  
ATOM    846  CG  ASP   105     -22.398  28.024  59.930  1.00                 C  
ATOM    847  OD1 ASP   105     -21.801  27.703  58.882  1.00                 O  
ATOM    848  OD2 ASP   105     -21.961  28.874  60.733  1.00                 O  
ATOM    849  N   GLU   106     -23.677  26.224  56.817  1.00                 N  
ATOM    850  CA  GLU   106     -22.935  25.375  55.892  1.00                 C  
ATOM    851  C   GLU   106     -21.475  25.214  56.326  1.00                 C  
ATOM    852  O   GLU   106     -20.869  24.165  56.108  1.00                 O  
ATOM    853  CB  GLU   106     -22.996  25.946  54.474  1.00                 C  
ATOM    854  CD  GLU   106     -25.244  27.083  54.290  1.00                 C  
ATOM    855  CG  GLU   106     -24.382  25.915  53.852  1.00                 C  
ATOM    856  OE1 GLU   106     -24.750  27.928  55.066  1.00                 O  
ATOM    857  OE2 GLU   106     -26.413  27.154  53.857  1.00                 O  
ATOM    858  N   GLY   107     -20.922  26.254  56.945  1.00                 N  
ATOM    859  CA  GLY   107     -19.537  26.206  57.382  1.00                 C  
ATOM    860  C   GLY   107     -19.345  25.696  58.796  1.00                 C  
ATOM    861  O   GLY   107     -18.235  25.730  59.329  1.00                 O  
ATOM    862  N   ARG   108     -20.424  25.217  59.407  1.00                 N  
ATOM    863  CA  ARG   108     -20.363  24.705  60.768  1.00                 C  
ATOM    864  C   ARG   108     -21.009  23.334  60.891  1.00                 C  
ATOM    865  O   ARG   108     -21.403  22.918  61.982  1.00                 O  
ATOM    866  CB  ARG   108     -21.037  25.678  61.737  1.00                 C  
ATOM    867  CD  ARG   108     -21.064  27.942  62.822  1.00                 C  
ATOM    868  NE  ARG   108     -21.006  27.445  64.195  1.00                 N  
ATOM    869  CG  ARG   108     -20.338  27.023  61.853  1.00                 C  
ATOM    870  CZ  ARG   108     -21.711  27.948  65.202  1.00                 C  
ATOM    871  NH1 ARG   108     -21.593  27.432  66.418  1.00                 N  
ATOM    872  NH2 ARG   108     -22.533  28.968  64.992  1.00                 N  
ATOM    873  N   MET   109     -21.114  22.639  59.762  1.00                 N  
ATOM    874  CA  MET   109     -21.702  21.312  59.760  1.00                 C  
ATOM    875  C   MET   109     -23.191  21.281  59.470  1.00                 C  
ATOM    876  O   MET   109     -23.736  20.233  59.130  1.00                 O  
ATOM    877  CB  MET   109     -21.463  20.618  61.102  1.00                 C  
ATOM    878  SD  MET   109     -22.608  19.285  63.245  1.00                 S  
ATOM    879  CE  MET   109     -23.255  17.910  62.297  1.00                 C  
ATOM    880  CG  MET   109     -22.675  20.606  62.019  1.00                 C  
ATOM    881  N   GLY   110     -23.851  22.425  59.611  1.00                 N  
ATOM    882  CA  GLY   110     -25.276  22.487  59.352  1.00                 C  
ATOM    883  C   GLY   110     -26.062  23.009  60.535  1.00                 C  
ATOM    884  O   GLY   110     -25.948  24.179  60.894  1.00                 O  
ATOM    885  N   TYR   111     -26.852  22.133  61.149  1.00                 N  
ATOM    886  CA  TYR   111     -27.686  22.496  62.290  1.00                 C  
ATOM    887  C   TYR   111     -26.943  22.342  63.616  1.00                 C  
ATOM    888  O   TYR   111     -25.755  22.034  63.633  1.00                 O  
ATOM    889  CB  TYR   111     -28.959  21.648  62.315  1.00                 C  
ATOM    890  CG  TYR   111     -29.884  21.897  61.144  1.00                 C  
ATOM    891  OH  TYR   111     -32.424  22.566  57.921  1.00                 O  
ATOM    892  CZ  TYR   111     -31.584  22.346  58.989  1.00                 C  
ATOM    893  CD1 TYR   111     -30.148  20.894  60.221  1.00                 C  
ATOM    894  CE1 TYR   111     -30.992  21.112  59.148  1.00                 C  
ATOM    895  CD2 TYR   111     -30.489  23.134  60.967  1.00                 C  
ATOM    896  CE2 TYR   111     -31.336  23.371  59.901  1.00                 C  
TER
