# Supplementary material for: Comparative Single-Cell Transcriptomics Reveals Novel Genes Involved in Bivalve Embryonic Shell Formation and Questions Ontogenetic Homology of Molluscan Shell Types
Source: Front Cell Dev Biol. 2022 Jun 9;10:883755. doi: 10.3389/fcell.2022.883755 (PMC9261976; doi:10.3389/fcell.2022.883755)
Supplement: Supplementary file 1 [file DataSheet1.ZIP › Supplementary_File1/s_f_3/11d7e1ba1d13c8ad.final.pdb]

SSBOND   1 CYS    217    CYS    243
ATOM      1  N   VAL    59      -2.952  84.624  78.690  1.00                 N  
ATOM      2  CA  VAL    59      -3.276  83.232  78.401  1.00                 C  
ATOM      3  C   VAL    59      -2.172  82.603  77.493  1.00                 C  
ATOM      4  O   VAL    59      -1.829  81.425  77.623  1.00                 O  
ATOM      5  CB  VAL    59      -4.658  83.101  77.733  1.00                 C  
ATOM      6  CG1 VAL    59      -4.883  81.676  77.251  1.00                 C  
ATOM      7  CG2 VAL    59      -5.757  83.521  78.697  1.00                 C  
ATOM      8  N   ASN    60      -1.645  83.398  76.577  1.00                 N  
ATOM      9  CA  ASN    60      -0.608  82.898  75.644  1.00                 C  
ATOM     10  C   ASN    60       0.693  82.599  76.400  1.00                 C  
ATOM     11  O   ASN    60       1.604  81.980  75.857  1.00                 O  
ATOM     12  CB  ASN    60      -0.369  83.906  74.518  1.00                 C  
ATOM     13  CG  ASN    60       0.199  85.218  75.023  1.00                 C  
ATOM     14  OD1 ASN    60      -0.031  85.606  76.168  1.00                 O  
ATOM     15  ND2 ASN    60       0.946  85.906  74.166  1.00                 N  
ATOM     16  N   PHE    61       0.767  83.035  77.656  1.00                 N  
ATOM     17  CA  PHE    61       1.929  82.850  78.487  1.00                 C  
ATOM     18  C   PHE    61       1.713  81.667  79.405  1.00                 C  
ATOM     19  O   PHE    61       2.551  81.351  80.242  1.00                 O  
ATOM     20  CB  PHE    61       2.220  84.119  79.291  1.00                 C  
ATOM     21  CG  PHE    61       1.090  84.543  80.185  1.00                 C  
ATOM     22  CZ  PHE    61      -1.004  85.332  81.834  1.00                 C  
ATOM     23  CD1 PHE    61       0.917  83.962  81.429  1.00                 C  
ATOM     24  CE1 PHE    61      -0.123  84.352  82.251  1.00                 C  
ATOM     25  CD2 PHE    61       0.200  85.522  79.781  1.00                 C  
ATOM     26  CE2 PHE    61      -0.840  85.913  80.604  1.00                 C  
ATOM     27  N   ASN    62       0.598  80.991  79.222  1.00                 N  
ATOM     28  CA  ASN    62       0.274  79.849  80.065  1.00                 C  
ATOM     29  C   ASN    62       1.043  78.603  79.618  1.00                 C  
ATOM     30  O   ASN    62       0.940  78.224  78.463  1.00                 O  
ATOM     31  CB  ASN    62      -1.233  79.587  80.056  1.00                 C  
ATOM     32  CG  ASN    62      -1.638  78.478  81.008  1.00                 C  
ATOM     33  OD1 ASN    62      -0.895  77.517  81.208  1.00                 O  
ATOM     34  ND2 ASN    62      -2.819  78.610  81.599  1.00                 N  
ATOM     35  N   HIS    63       1.837  78.019  80.516  1.00                 N  
ATOM     36  CA  HIS    63       2.572  76.768  80.241  1.00                 C  
ATOM     37  C   HIS    63       2.599  75.967  81.567  1.00                 C  
ATOM     38  O   HIS    63       2.382  76.538  82.658  1.00                 O  
ATOM     39  CB  HIS    63       3.976  77.076  79.716  1.00                 C  
ATOM     40  CG  HIS    63       4.731  75.864  79.266  1.00                 C  
ATOM     41  ND1 HIS    63       5.319  74.983  80.147  1.00                 N  
ATOM     42  CE1 HIS    63       5.920  74.002  79.450  1.00                 C  
ATOM     43  CD2 HIS    63       5.069  75.270  77.980  1.00                 C  
ATOM     44  NE2 HIS    63       5.774  74.168  78.149  1.00                 N  
ATOM     45  N   THR    64       2.872  74.671  81.486  1.00                 N  
ATOM     46  CA  THR    64       2.927  73.842  82.694  1.00                 C  
ATOM     47  C   THR    64       4.040  74.373  83.608  1.00                 C  
ATOM     48  O   THR    64       5.057  74.870  83.117  1.00                 O  
ATOM     49  CB  THR    64       3.167  72.360  82.351  1.00                 C  
ATOM     50  OG1 THR    64       2.099  71.879  81.526  1.00                 O  
ATOM     51  CG2 THR    64       3.217  71.521  83.619  1.00                 C  
ATOM     52  N   ILE    65       3.852  74.322  84.924  1.00                 N  
ATOM     53  CA  ILE    65       4.901  74.804  85.825  1.00                 C  
ATOM     54  C   ILE    65       5.911  73.654  85.909  1.00                 C  
ATOM     55  O   ILE    65       5.536  72.482  86.096  1.00                 O  
ATOM     56  CB  ILE    65       4.326  75.207  87.196  1.00                 C  
ATOM     57  CD1 ILE    65       2.554  76.674  88.294  1.00                 C  
ATOM     58  CG1 ILE    65       3.349  76.374  87.042  1.00                 C  
ATOM     59  CG2 ILE    65       5.449  75.532  88.169  1.00                 C  
ATOM     60  N   LYS    66       7.188  73.978  85.731  1.00                 N  
ATOM     61  CA  LYS    66       8.215  72.941  85.742  1.00                 C  
ATOM     62  C   LYS    66       8.345  72.401  87.161  1.00                 C  
ATOM     63  O   LYS    66       8.211  73.159  88.130  1.00                 O  
ATOM     64  CB  LYS    66       9.545  73.499  85.232  1.00                 C  
ATOM     65  CD  LYS    66       9.283  72.841  82.824  1.00                 C  
ATOM     66  CE  LYS    66       9.325  73.321  81.382  1.00                 C  
ATOM     67  CG  LYS    66       9.502  73.991  83.795  1.00                 C  
ATOM     68  NZ  LYS    66       9.065  72.213  80.421  1.00                 N  
ATOM     69  N   ARG    67       8.610  71.108  87.308  1.00                 N  
ATOM     70  CA  ARG    67       8.716  70.571  88.661  1.00                 C  
ATOM     71  C   ARG    67      10.074  70.637  89.420  1.00                 C  
ATOM     72  O   ARG    67      11.087  70.186  88.899  1.00                 O  
ATOM     73  CB  ARG    67       8.317  69.094  88.684  1.00                 C  
ATOM     74  CD  ARG    67       6.519  67.361  88.433  1.00                 C  
ATOM     75  NE  ARG    67       5.099  67.106  88.205  1.00                 N  
ATOM     76  CG  ARG    67       6.836  68.848  88.448  1.00                 C  
ATOM     77  CZ  ARG    67       4.577  65.899  88.013  1.00                 C  
ATOM     78  NH1 ARG    67       3.274  65.764  87.813  1.00                 N  
ATOM     79  NH2 ARG    67       5.361  64.830  88.022  1.00                 N  
ATOM     80  N   PHE    68      10.885  69.598  89.260  1.00                 N  
ATOM     81  CA  PHE    68      12.183  69.536  89.929  1.00                 C  
ATOM     82  C   PHE    68      13.220  70.304  89.117  1.00                 C  
ATOM     83  O   PHE    68      13.691  69.841  88.074  1.00                 O  
ATOM     84  CB  PHE    68      12.616  68.082  90.125  1.00                 C  
ATOM     85  CG  PHE    68      11.788  67.334  91.131  1.00                 C  
ATOM     86  CZ  PHE    68      10.261  65.951  92.997  1.00                 C  
ATOM     87  CD1 PHE    68      10.631  66.679  90.747  1.00                 C  
ATOM     88  CE1 PHE    68       9.869  65.991  91.673  1.00                 C  
ATOM     89  CD2 PHE    68      12.167  67.284  92.461  1.00                 C  
ATOM     90  CE2 PHE    68      11.406  66.596  93.386  1.00                 C  
ATOM     91  N   LYS    69      13.600  71.504  89.581  1.00                 N  
ATOM     92  CA  LYS    69      14.587  72.318  88.872  1.00                 C  
ATOM     93  C   LYS    69      15.933  71.642  88.596  1.00                 C  
ATOM     94  O   LYS    69      16.639  71.984  87.643  1.00                 O  
ATOM     95  CB  LYS    69      14.870  73.609  89.643  1.00                 C  
ATOM     96  CD  LYS    69      15.776  74.711  91.707  1.00                 C  
ATOM     97  CE  LYS    69      16.520  74.504  93.016  1.00                 C  
ATOM     98  CG  LYS    69      15.584  73.398  90.967  1.00                 C  
ATOM     99  NZ  LYS    69      16.676  75.777  93.774  1.00                 N  
ATOM    100  N   PRO    70      16.313  70.669  89.422  1.00                 N  
ATOM    101  CA  PRO    70      17.585  70.006  89.195  1.00                 C  
ATOM    102  C   PRO    70      17.496  69.008  88.047  1.00                 C  
ATOM    103  O   PRO    70      18.455  68.307  87.714  1.00                 O  
ATOM    104  CB  PRO    70      17.879  69.304  90.522  1.00                 C  
ATOM    105  CD  PRO    70      15.623  70.088  90.690  1.00                 C  
ATOM    106  CG  PRO    70      16.534  68.953  91.065  1.00                 C  
ATOM    107  N   ASP    71      16.322  68.937  87.425  1.00                 N  
ATOM    108  CA  ASP    71      16.107  68.049  86.290  1.00                 C  
ATOM    109  C   ASP    71      16.160  68.816  84.966  1.00                 C  
ATOM    110  O   ASP    71      16.246  68.236  83.880  1.00                 O  
ATOM    111  CB  ASP    71      14.765  67.326  86.422  1.00                 C  
ATOM    112  CG  ASP    71      14.731  66.371  87.599  1.00                 C  
ATOM    113  OD1 ASP    71      15.812  65.905  88.017  1.00                 O  
ATOM    114  OD2 ASP    71      13.624  66.088  88.102  1.00                 O  
ATOM    115  N   ASP    72      16.108  70.141  85.048  1.00                 N  
ATOM    116  CA  ASP    72      16.142  70.991  83.860  1.00                 C  
ATOM    117  C   ASP    72      17.572  71.200  83.384  1.00                 C  
ATOM    118  O   ASP    72      18.487  71.430  84.180  1.00                 O  
ATOM    119  CB  ASP    72      15.478  72.339  84.147  1.00                 C  
ATOM    120  CG  ASP    72      13.977  72.222  84.329  1.00                 C  
ATOM    121  OD1 ASP    72      13.330  71.541  83.506  1.00                 O  
ATOM    122  OD2 ASP    72      13.448  72.812  85.294  1.00                 O  
ATOM    123  N   PRO    73      17.800  71.125  82.061  1.00                 N  
ATOM    124  CA  PRO    73      19.144  71.313  81.505  1.00                 C  
ATOM    125  C   PRO    73      19.609  72.760  81.663  1.00                 C  
ATOM    126  O   PRO    73      18.823  73.671  81.940  1.00                 O  
ATOM    127  CB  PRO    73      18.992  70.931  80.031  1.00                 C  
ATOM    128  CD  PRO    73      16.787  70.888  80.963  1.00                 C  
ATOM    129  CG  PRO    73      17.561  71.216  79.717  1.00                 C  
ATOM    130  N   LYS    74      20.906  72.984  81.485  1.00                 N  
ATOM    131  CA  LYS    74      21.477  74.320  81.580  1.00                 C  
ATOM    132  C   LYS    74      21.499  74.882  80.166  1.00                 C  
ATOM    133  O   LYS    74      21.423  74.149  79.176  1.00                 O  
ATOM    134  CB  LYS    74      22.870  74.264  82.210  1.00                 C  
ATOM    135  CD  LYS    74      24.287  73.794  84.228  1.00                 C  
ATOM    136  CE  LYS    74      24.293  73.349  85.681  1.00                 C  
ATOM    137  CG  LYS    74      22.878  73.798  83.657  1.00                 C  
ATOM    138  NZ  LYS    74      25.672  73.297  86.240  1.00                 N  
ATOM    139  N   LYS    75      21.677  76.278  80.088  1.00                 N  
ATOM    140  CA  LYS    75      21.605  76.753  78.717  1.00                 C  
ATOM    141  C   LYS    75      22.606  77.918  78.686  1.00                 C  
ATOM    142  O   LYS    75      22.439  78.922  79.400  1.00                 O  
ATOM    143  CB  LYS    75      20.171  77.154  78.363  1.00                 C  
ATOM    144  CD  LYS    75      18.527  77.880  76.612  1.00                 C  
ATOM    145  CE  LYS    75      18.342  78.319  75.169  1.00                 C  
ATOM    146  CG  LYS    75      19.986  77.583  76.917  1.00                 C  
ATOM    147  NZ  LYS    75      16.917  78.613  74.855  1.00                 N  
ATOM    148  N   ILE    76      23.655  77.763  77.877  1.00                 N  
ATOM    149  CA  ILE    76      24.704  78.778  77.743  1.00                 C  
ATOM    150  C   ILE    76      24.523  79.549  76.482  1.00                 C  
ATOM    151  O   ILE    76      24.644  78.995  75.391  1.00                 O  
ATOM    152  CB  ILE    76      26.108  78.147  77.784  1.00                 C  
ATOM    153  CD1 ILE    76      26.108  78.135  80.334  1.00                 C  
ATOM    154  CG1 ILE    76      26.288  77.330  79.065  1.00                 C  
ATOM    155  CG2 ILE    76      27.178  79.219  77.641  1.00                 C  
ATOM    156  N   VAL    77      24.307  80.835  76.600  1.00                 N  
ATOM    157  CA  VAL    77      24.058  81.690  75.456  1.00                 C  
ATOM    158  C   VAL    77      25.129  82.756  75.297  1.00                 C  
ATOM    159  O   VAL    77      25.395  83.557  76.226  1.00                 O  
ATOM    160  CB  VAL    77      22.678  82.367  75.547  1.00                 C  
ATOM    161  CG1 VAL    77      22.451  83.278  74.351  1.00                 C  
ATOM    162  CG2 VAL    77      21.577  81.321  75.641  1.00                 C  
ATOM    163  N   LEU    78      25.737  82.795  74.127  1.00                 N  
ATOM    164  CA  LEU    78      26.748  83.830  73.829  1.00                 C  
ATOM    165  C   LEU    78      25.979  85.031  73.298  1.00                 C  
ATOM    166  O   LEU    78      25.073  84.852  72.458  1.00                 O  
ATOM    167  CB  LEU    78      27.779  83.300  72.831  1.00                 C  
ATOM    168  CG  LEU    78      28.894  84.268  72.429  1.00                 C  
ATOM    169  CD1 LEU    78      29.784  84.587  73.621  1.00                 C  
ATOM    170  CD2 LEU    78      29.722  83.692  71.291  1.00                 C  
ATOM    171  N   ASN    79      26.327  86.238  73.766  1.00                 N  
ATOM    172  CA  ASN    79      25.678  87.495  73.338  1.00                 C  
ATOM    173  C   ASN    79      26.731  88.555  72.992  1.00                 C  
ATOM    174  O   ASN    79      27.924  88.281  73.108  1.00                 O  
ATOM    175  CB  ASN    79      24.727  88.004  74.423  1.00                 C  
ATOM    176  CG  ASN    79      25.444  88.335  75.717  1.00                 C  
ATOM    177  OD1 ASN    79      26.665  88.493  75.739  1.00                 O  
ATOM    178  ND2 ASN    79      24.686  88.442  76.802  1.00                 N  
ATOM    179  N   PHE    80      26.297  89.751  72.575  1.00                 N  
ATOM    180  CA  PHE    80      27.239  90.806  72.092  1.00                 C  
ATOM    181  C   PHE    80      28.382  91.087  73.051  1.00                 C  
ATOM    182  O   PHE    80      28.191  91.292  74.248  1.00                 O  
ATOM    183  CB  PHE    80      26.489  92.113  71.826  1.00                 C  
ATOM    184  CG  PHE    80      25.865  92.714  73.053  1.00                 C  
ATOM    185  CZ  PHE    80      24.703  93.822  75.322  1.00                 C  
ATOM    186  CD1 PHE    80      26.560  93.630  73.823  1.00                 C  
ATOM    187  CE1 PHE    80      25.985  94.182  74.952  1.00                 C  
ATOM    188  CD2 PHE    80      24.582  92.363  73.437  1.00                 C  
ATOM    189  CE2 PHE    80      24.008  92.916  74.566  1.00                 C  
ATOM    190  N   ASN    81      28.630  92.361  73.307  1.00                 N  
ATOM    191  CA  ASN    81      29.806  92.728  74.063  1.00                 C  
ATOM    192  C   ASN    81      29.753  92.992  75.531  1.00                 C  
ATOM    193  O   ASN    81      30.786  93.003  76.205  1.00                 O  
ATOM    194  CB  ASN    81      30.452  93.983  73.473  1.00                 C  
ATOM    195  CG  ASN    81      31.034  93.746  72.094  1.00                 C  
ATOM    196  OD1 ASN    81      31.673  92.723  71.847  1.00                 O  
ATOM    197  ND2 ASN    81      30.814  94.693  71.189  1.00                 N  
ATOM    198  N   GLU    82      28.576  93.215  76.096  1.00                 N  
ATOM    199  CA  GLU    82      28.522  93.528  77.514  1.00                 C  
ATOM    200  C   GLU    82      27.155  93.199  78.054  1.00                 C  
ATOM    201  O   GLU    82      26.342  92.525  77.414  1.00                 O  
ATOM    202  CB  GLU    82      28.861  95.001  77.751  1.00                 C  
ATOM    203  CD  GLU    82      28.297  97.421  77.297  1.00                 C  
ATOM    204  CG  GLU    82      27.887  95.974  77.107  1.00                 C  
ATOM    205  OE1 GLU    82      29.293  97.667  78.009  1.00                 O  
ATOM    206  OE2 GLU    82      27.622  98.308  76.734  1.00                 O  
ATOM    207  N   GLU    83      26.879  93.679  79.262  1.00                 N  
ATOM    208  CA  GLU    83      25.602  93.424  79.889  1.00                 C  
ATOM    209  C   GLU    83      24.955  94.711  80.376  1.00                 C  
ATOM    210  O   GLU    83      25.502  95.457  81.193  1.00                 O  
ATOM    211  CB  GLU    83      25.764  92.448  81.056  1.00                 C  
ATOM    212  CD  GLU    83      25.197  90.279  79.893  1.00                 C  
ATOM    213  CG  GLU    83      26.249  91.067  80.648  1.00                 C  
ATOM    214  OE1 GLU    83      23.999  90.609  80.025  1.00                 O  
ATOM    215  OE2 GLU    83      25.569  89.331  79.170  1.00                 O  
ATOM    216  N   PRO    84      23.759  94.978  79.860  1.00                 N  
ATOM    217  CA  PRO    84      23.018  96.161  80.267  1.00                 C  
ATOM    218  C   PRO    84      21.709  95.753  80.950  1.00                 C  
ATOM    219  O   PRO    84      20.840  96.578  81.244  1.00                 O  
ATOM    220  CB  PRO    84      22.770  96.911  78.957  1.00                 C  
ATOM    221  CD  PRO    84      23.555  94.741  78.323  1.00                 C  
ATOM    222  CG  PRO    84      22.601  95.836  77.937  1.00                 C  
ATOM    223  N   TRP    85      21.564  94.455  81.208  1.00                 N  
ATOM    224  CA  TRP    85      20.392  93.934  81.881  1.00                 C  
ATOM    225  C   TRP    85      19.137  93.843  81.048  1.00                 C  
ATOM    226  O   TRP    85      18.393  92.860  81.122  1.00                 O  
ATOM    227  CB  TRP    85      20.063  94.778  83.114  1.00                 C  
ATOM    228  CG  TRP    85      21.160  94.804  84.134  1.00                 C  
ATOM    229  CD1 TRP    85      22.069  95.802  84.333  1.00                 C  
ATOM    230  NE1 TRP    85      22.921  95.469  85.359  1.00                 N  
ATOM    231  CD2 TRP    85      21.463  93.785  85.094  1.00                 C  
ATOM    232  CE2 TRP    85      22.567  94.233  85.842  1.00                 C  
ATOM    233  CH2 TRP    85      22.566  92.263  87.143  1.00                 C  
ATOM    234  CZ2 TRP    85      23.128  93.479  86.871  1.00                 C  
ATOM    235  CE3 TRP    85      20.907  92.537  85.395  1.00                 C  
ATOM    236  CZ3 TRP    85      21.467  91.793  86.416  1.00                 C  
ATOM    237  N   THR    86      18.780  94.820  80.300  1.00                 N  
ATOM    238  CA  THR    86      17.648  94.886  79.369  1.00                 C  
ATOM    239  C   THR    86      17.386  93.510  78.772  1.00                 C  
ATOM    240  O   THR    86      16.242  93.099  78.613  1.00                 O  
ATOM    241  CB  THR    86      17.900  95.909  78.246  1.00                 C  
ATOM    242  OG1 THR    86      18.061  97.215  78.812  1.00                 O  
ATOM    243  CG2 THR    86      16.725  95.939  77.280  1.00                 C  
ATOM    244  N   SER    87      18.451  92.764  78.471  1.00                 N  
ATOM    245  CA  SER    87      18.218  91.458  77.878  1.00                 C  
ATOM    246  C   SER    87      17.607  90.467  78.890  1.00                 C  
ATOM    247  O   SER    87      16.724  89.690  78.536  1.00                 O  
ATOM    248  CB  SER    87      19.521  90.884  77.318  1.00                 C  
ATOM    249  OG  SER    87      19.992  91.656  76.228  1.00                 O  
ATOM    250  N   VAL    88      18.095  90.474  80.126  1.00                 N  
ATOM    251  CA  VAL    88      17.547  89.554  81.125  1.00                 C  
ATOM    252  C   VAL    88      16.100  89.934  81.405  1.00                 C  
ATOM    253  O   VAL    88      15.370  89.175  82.018  1.00                 O  
ATOM    254  CB  VAL    88      18.380  89.565  82.420  1.00                 C  
ATOM    255  CG1 VAL    88      19.812  89.136  82.136  1.00                 C  
ATOM    256  CG2 VAL    88      18.351  90.945  83.060  1.00                 C  
ATOM    257  N   GLY    89      15.673  91.099  80.929  1.00                 N  
ATOM    258  CA  GLY    89      14.288  91.530  81.138  1.00                 C  
ATOM    259  C   GLY    89      13.377  91.343  79.933  1.00                 C  
ATOM    260  O   GLY    89      12.198  91.664  80.021  1.00                 O  
ATOM    261  N   GLU    90      13.928  90.848  78.815  1.00                 N  
ATOM    262  CA  GLU    90      13.177  90.677  77.578  1.00                 C  
ATOM    263  C   GLU    90      12.320  89.444  77.627  1.00                 C  
ATOM    264  O   GLU    90      12.622  88.492  78.341  1.00                 O  
ATOM    265  CB  GLU    90      14.126  90.607  76.380  1.00                 C  
ATOM    266  CD  GLU    90      15.810  91.792  74.917  1.00                 C  
ATOM    267  CG  GLU    90      14.897  91.892  76.123  1.00                 C  
ATOM    268  OE1 GLU    90      16.423  90.722  74.723  1.00                 O  
ATOM    269  OE2 GLU    90      15.912  92.785  74.166  1.00                 O  
ATOM    270  N   ALA    91      11.266  89.417  76.818  1.00                 N  
ATOM    271  CA  ALA    91      10.379  88.283  76.876  1.00                 C  
ATOM    272  C   ALA    91      11.135  87.003  76.466  1.00                 C  
ATOM    273  O   ALA    91      10.952  85.951  77.051  1.00                 O  
ATOM    274  CB  ALA    91       9.172  88.508  75.978  1.00                 C  
ATOM    275  N   ASN    92      12.036  87.084  75.491  1.00                 N  
ATOM    276  CA  ASN    92      12.705  85.816  75.111  1.00                 C  
ATOM    277  C   ASN    92      13.471  85.210  76.276  1.00                 C  
ATOM    278  O   ASN    92      13.387  84.027  76.495  1.00                 O  
ATOM    279  CB  ASN    92      13.641  86.039  73.921  1.00                 C  
ATOM    280  CG  ASN    92      14.237  84.748  73.399  1.00                 C  
ATOM    281  OD1 ASN    92      13.519  83.868  72.925  1.00                 O  
ATOM    282  ND2 ASN    92      15.557  84.630  73.484  1.00                 N  
ATOM    283  N   ARG    93      14.210  86.032  77.010  1.00                 N  
ATOM    284  CA  ARG    93      14.949  85.535  78.164  1.00                 C  
ATOM    285  C   ARG    93      13.958  85.035  79.204  1.00                 C  
ATOM    286  O   ARG    93      14.153  84.010  79.817  1.00                 O  
ATOM    287  CB  ARG    93      15.849  86.632  78.737  1.00                 C  
ATOM    288  CD  ARG    93      17.667  85.141  79.617  1.00                 C  
ATOM    289  NE  ARG    93      18.417  84.702  80.791  1.00                 N  
ATOM    290  CG  ARG    93      16.640  86.208  79.963  1.00                 C  
ATOM    291  CZ  ARG    93      19.531  85.282  81.226  1.00                 C  
ATOM    292  NH1 ARG    93      20.146  84.813  82.303  1.00                 N  
ATOM    293  NH2 ARG    93      20.028  86.329  80.582  1.00                 N  
ATOM    294  N   PHE    94      12.901  85.812  79.412  1.00                 N  
ATOM    295  CA  PHE    94      11.912  85.459  80.428  1.00                 C  
ATOM    296  C   PHE    94      11.363  84.099  80.134  1.00                 C  
ATOM    297  O   PHE    94      11.294  83.217  81.022  1.00                 O  
ATOM    298  CB  PHE    94      10.795  86.504  80.474  1.00                 C  
ATOM    299  CG  PHE    94       9.706  86.183  81.457  1.00                 C  
ATOM    300  CZ  PHE    94       7.685  85.587  83.271  1.00                 C  
ATOM    301  CD1 PHE    94       9.879  86.427  82.808  1.00                 C  
ATOM    302  CE1 PHE    94       8.876  86.132  83.713  1.00                 C  
ATOM    303  CD2 PHE    94       8.508  85.637  81.031  1.00                 C  
ATOM    304  CE2 PHE    94       7.505  85.342  81.935  1.00                 C  
ATOM    305  N   PHE    95      10.961  83.901  78.871  1.00                 N  
ATOM    306  CA  PHE    95      10.366  82.607  78.494  1.00                 C  
ATOM    307  C   PHE    95      11.366  81.476  78.708  1.00                 C  
ATOM    308  O   PHE    95      11.047  80.472  79.321  1.00                 O  
ATOM    309  CB  PHE    95       9.898  82.636  77.038  1.00                 C  
ATOM    310  CG  PHE    95       8.640  83.428  76.821  1.00                 C  
ATOM    311  CZ  PHE    95       6.313  84.893  76.414  1.00                 C  
ATOM    312  CD1 PHE    95       7.851  83.807  77.893  1.00                 C  
ATOM    313  CE1 PHE    95       6.693  84.536  77.694  1.00                 C  
ATOM    314  CD2 PHE    95       8.246  83.793  75.546  1.00                 C  
ATOM    315  CE2 PHE    95       7.088  84.521  75.347  1.00                 C  
ATOM    316  N   SER    96      12.566  81.631  78.186  1.00                 N  
ATOM    317  CA  SER    96      13.569  80.569  78.331  1.00                 C  
ATOM    318  C   SER    96      13.932  80.260  79.801  1.00                 C  
ATOM    319  O   SER    96      14.242  79.119  80.156  1.00                 O  
ATOM    320  CB  SER    96      14.848  80.933  77.574  1.00                 C  
ATOM    321  OG  SER    96      15.486  82.054  78.161  1.00                 O  
ATOM    322  N   SER    97      13.914  81.281  80.651  1.00                 N  
ATOM    323  CA  SER    97      14.254  81.060  82.033  1.00                 C  
ATOM    324  C   SER    97      13.215  80.158  82.673  1.00                 C  
ATOM    325  O   SER    97      13.510  79.589  83.738  1.00                 O  
ATOM    326  CB  SER    97      14.356  82.392  82.779  1.00                 C  
ATOM    327  OG  SER    97      13.097  83.038  82.844  1.00                 O  
ATOM    328  N   CYS    98      12.101  80.750  83.129  1.00                 N  
ATOM    329  CA  CYS    98      11.027  79.980  83.761  1.00                 C  
ATOM    330  C   CYS    98      10.320  79.112  82.724  1.00                 C  
ATOM    331  O   CYS    98      10.281  77.882  82.819  1.00                 O  
ATOM    332  CB  CYS    98      10.030  80.915  84.449  1.00                 C  
ATOM    333  SG  CYS    98       8.694  80.069  85.324  1.00                 S  
ATOM    334  N   GLU    99       9.749  79.756  81.711  1.00                 N  
ATOM    335  CA  GLU    99       9.035  79.038  80.658  1.00                 C  
ATOM    336  C   GLU    99       9.874  78.004  79.907  1.00                 C  
ATOM    337  O   GLU    99       9.344  77.165  79.173  1.00                 O  
ATOM    338  CB  GLU    99       8.462  80.020  79.634  1.00                 C  
ATOM    339  CD  GLU    99       7.973  82.140  80.916  1.00                 C  
ATOM    340  CG  GLU    99       7.391  80.943  80.191  1.00                 C  
ATOM    341  OE1 GLU    99       9.210  82.191  81.081  1.00                 O  
ATOM    342  OE2 GLU    99       7.193  83.028  81.320  1.00                 O  
ATOM    343  N   PHE   100      11.194  78.037  80.071  1.00                 N  
ATOM    344  CA  PHE   100      12.024  77.057  79.381  1.00                 C  
ATOM    345  C   PHE   100      12.792  76.149  80.339  1.00                 C  
ATOM    346  O   PHE   100      13.970  76.357  80.640  1.00                 O  
ATOM    347  CB  PHE   100      13.016  77.756  78.450  1.00                 C  
ATOM    348  CG  PHE   100      13.815  76.813  77.596  1.00                 C  
ATOM    349  CZ  PHE   100      15.297  75.067  76.021  1.00                 C  
ATOM    350  CD1 PHE   100      13.240  76.193  76.500  1.00                 C  
ATOM    351  CE1 PHE   100      13.974  75.324  75.715  1.00                 C  
ATOM    352  CD2 PHE   100      15.140  76.545  77.889  1.00                 C  
ATOM    353  CE2 PHE   100      15.875  75.677  77.103  1.00                 C  
ATOM    354  N   ASN   101      12.106  75.118  80.829  1.00                 N  
ATOM    355  CA  ASN   101      12.724  74.158  81.725  1.00                 C  
ATOM    356  C   ASN   101      13.215  74.724  83.040  1.00                 C  
ATOM    357  O   ASN   101      14.037  74.121  83.735  1.00                 O  
ATOM    358  CB  ASN   101      13.897  73.459  81.035  1.00                 C  
ATOM    359  CG  ASN   101      13.458  72.608  79.859  1.00                 C  
ATOM    360  OD1 ASN   101      12.467  71.882  79.942  1.00                 O  
ATOM    361  ND2 ASN   101      14.196  72.696  78.759  1.00                 N  
ATOM    362  N   ASN   102      12.720  75.903  83.416  1.00                 N  
ATOM    363  CA  ASN   102      13.148  76.519  84.661  1.00                 C  
ATOM    364  C   ASN   102      14.663  76.619  84.734  1.00                 C  
ATOM    365  O   ASN   102      15.288  76.354  85.764  1.00                 O  
ATOM    366  CB  ASN   102      12.603  75.740  85.860  1.00                 C  
ATOM    367  CG  ASN   102      12.645  76.543  87.145  1.00                 C  
ATOM    368  OD1 ASN   102      12.597  77.773  87.121  1.00                 O  
ATOM    369  ND2 ASN   102      12.736  75.848  88.273  1.00                 N  
ATOM    370  N   CYS   103      15.271  77.009  83.618  1.00                 N  
ATOM    371  CA  CYS   103      16.716  77.133  83.545  1.00                 C  
ATOM    372  C   CYS   103      17.248  78.352  84.292  1.00                 C  
ATOM    373  O   CYS   103      16.513  79.266  84.675  1.00                 O  
ATOM    374  CB  CYS   103      17.175  77.201  82.087  1.00                 C  
ATOM    375  SG  CYS   103      16.796  78.762  81.257  1.00                 S  
ATOM    376  N   LYS   104      18.560  78.358  84.499  1.00                 N  
ATOM    377  CA  LYS   104      19.243  79.453  85.168  1.00                 C  
ATOM    378  C   LYS   104      20.079  80.127  84.079  1.00                 C  
ATOM    379  O   LYS   104      20.996  80.902  84.360  1.00                 O  
ATOM    380  CB  LYS   104      20.082  78.928  86.335  1.00                 C  
ATOM    381  CD  LYS   104      18.329  79.185  88.112  1.00                 C  
ATOM    382  CE  LYS   104      17.611  78.510  89.270  1.00                 C  
ATOM    383  CG  LYS   104      19.275  78.223  87.412  1.00                 C  
ATOM    384  NZ  LYS   104      16.601  79.408  89.896  1.00                 N  
ATOM    385  N   MET   105      19.743  79.788  82.731  1.00                 N  
ATOM    386  CA  MET   105      20.551  80.501  81.776  1.00                 C  
ATOM    387  C   MET   105      21.857  81.137  82.240  1.00                 C  
ATOM    388  O   MET   105      21.904  81.809  83.268  1.00                 O  
ATOM    389  CB  MET   105      19.747  81.632  81.132  1.00                 C  
ATOM    390  SD  MET   105      20.856  81.304  78.614  1.00                 S  
ATOM    391  CE  MET   105      19.228  81.120  77.891  1.00                 C  
ATOM    392  CG  MET   105      20.485  82.365  80.024  1.00                 C  
ATOM    393  N   THR   106      22.921  80.908  81.464  1.00                 N  
ATOM    394  CA  THR   106      24.206  81.568  81.694  1.00                 C  
ATOM    395  C   THR   106      24.508  82.375  80.408  1.00                 C  
ATOM    396  O   THR   106      24.310  81.870  79.290  1.00                 O  
ATOM    397  CB  THR   106      25.315  80.548  82.013  1.00                 C  
ATOM    398  OG1 THR   106      24.972  79.819  83.198  1.00                 O  
ATOM    399  CG2 THR   106      26.640  81.258  82.245  1.00                 C  
ATOM    400  N   THR   107      24.939  83.614  80.541  1.00                 N  
ATOM    401  CA  THR   107      25.269  84.420  79.382  1.00                 C  
ATOM    402  C   THR   107      26.785  84.452  79.184  1.00                 C  
ATOM    403  O   THR   107      27.533  84.542  80.163  1.00                 O  
ATOM    404  CB  THR   107      24.724  85.854  79.518  1.00                 C  
ATOM    405  OG1 THR   107      25.285  86.473  80.683  1.00                 O  
ATOM    406  CG2 THR   107      23.210  85.838  79.658  1.00                 C  
ATOM    407  N   ASP   108      27.258  84.399  77.947  1.00                 N  
ATOM    408  CA  ASP   108      28.705  84.440  77.747  1.00                 C  
ATOM    409  C   ASP   108      29.064  85.610  76.905  1.00                 C  
ATOM    410  O   ASP   108      28.428  85.833  75.867  1.00                 O  
ATOM    411  CB  ASP   108      29.194  83.140  77.106  1.00                 C  
ATOM    412  CG  ASP   108      29.049  81.945  78.028  1.00                 C  
ATOM    413  OD1 ASP   108      28.503  82.115  79.139  1.00                 O  
ATOM    414  OD2 ASP   108      29.480  80.839  77.641  1.00                 O  
ATOM    415  N   ARG   109      30.094  86.352  77.305  1.00                 N  
ATOM    416  CA  ARG   109      30.584  87.448  76.466  1.00                 C  
ATOM    417  C   ARG   109      32.061  87.221  76.108  1.00                 C  
ATOM    418  O   ARG   109      32.648  88.026  75.397  1.00                 O  
ATOM    419  CB  ARG   109      30.403  88.790  77.178  1.00                 C  
ATOM    420  CD  ARG   109      31.027  90.303  79.081  1.00                 C  
ATOM    421  NE  ARG   109      31.845  90.475  80.279  1.00                 N  
ATOM    422  CG  ARG   109      31.225  88.935  78.448  1.00                 C  
ATOM    423  CZ  ARG   109      31.800  91.544  81.067  1.00                 C  
ATOM    424  NH1 ARG   109      32.582  91.613  82.136  1.00                 N  
ATOM    425  NH2 ARG   109      30.975  92.542  80.784  1.00                 N  
ATOM    426  N   SER   110      32.649  86.121  76.577  1.00                 N  
ATOM    427  CA  SER   110      34.075  85.837  76.283  1.00                 C  
ATOM    428  C   SER   110      34.158  85.084  74.909  1.00                 C  
ATOM    429  O   SER   110      33.556  84.013  74.757  1.00                 O  
ATOM    430  CB  SER   110      34.702  85.016  77.412  1.00                 C  
ATOM    431  OG  SER   110      36.031  84.644  77.094  1.00                 O  
ATOM    432  N   TYR   111      34.886  85.626  73.914  1.00                 N  
ATOM    433  CA  TYR   111      34.974  84.922  72.614  1.00                 C  
ATOM    434  C   TYR   111      35.708  83.552  72.665  1.00                 C  
ATOM    435  O   TYR   111      35.513  82.699  71.785  1.00                 O  
ATOM    436  CB  TYR   111      35.676  85.799  71.576  1.00                 C  
ATOM    437  CG  TYR   111      35.757  85.176  70.201  1.00                 C  
ATOM    438  OH  TYR   111      35.963  83.460  66.419  1.00                 O  
ATOM    439  CZ  TYR   111      35.896  84.028  67.670  1.00                 C  
ATOM    440  CD1 TYR   111      34.613  84.719  69.559  1.00                 C  
ATOM    441  CE1 TYR   111      34.678  84.148  68.302  1.00                 C  
ATOM    442  CD2 TYR   111      36.977  85.046  69.549  1.00                 C  
ATOM    443  CE2 TYR   111      37.060  84.478  68.292  1.00                 C  
ATOM    444  N   LEU   112      36.485  83.312  73.723  1.00                 N  
ATOM    445  CA  LEU   112      37.172  82.041  73.855  1.00                 C  
ATOM    446  C   LEU   112      36.418  81.074  74.776  1.00                 C  
ATOM    447  O   LEU   112      36.989  80.336  75.569  1.00                 O  
ATOM    448  CB  LEU   112      38.592  82.252  74.384  1.00                 C  
ATOM    449  CG  LEU   112      39.526  83.087  73.505  1.00                 C  
ATOM    450  CD1 LEU   112      40.871  83.286  74.187  1.00                 C  
ATOM    451  CD2 LEU   112      39.713  82.432  72.146  1.00                 C  
ATOM    452  N   LYS   113      35.255  81.521  75.234  1.00                 N  
ATOM    453  CA  LYS   113      34.388  80.714  76.075  1.00                 C  
ATOM    454  C   LYS   113      33.405  80.084  75.089  1.00                 C  
ATOM    455  O   LYS   113      32.557  80.762  74.502  1.00                 O  
ATOM    456  CB  LYS   113      33.722  81.581  77.145  1.00                 C  
ATOM    457  CD  LYS   113      32.238  81.722  79.165  1.00                 C  
ATOM    458  CE  LYS   113      31.351  80.948  80.126  1.00                 C  
ATOM    459  CG  LYS   113      32.850  80.804  78.119  1.00                 C  
ATOM    460  NZ  LYS   113      30.735  81.836  81.151  1.00                 N  
ATOM    461  N   THR   114      33.504  78.775  74.894  1.00                 N  
ATOM    462  CA  THR   114      32.623  78.085  73.954  1.00                 C  
ATOM    463  C   THR   114      31.510  77.293  74.640  1.00                 C  
ATOM    464  O   THR   114      30.894  76.402  74.047  1.00                 O  
ATOM    465  CB  THR   114      33.410  77.121  73.047  1.00                 C  
ATOM    466  OG1 THR   114      34.095  76.154  73.852  1.00                 O  
ATOM    467  CG2 THR   114      34.437  77.883  72.223  1.00                 C  
ATOM    468  N   ALA   115      31.233  77.604  75.901  1.00                 N  
ATOM    469  CA  ALA   115      30.216  76.877  76.658  1.00                 C  
ATOM    470  C   ALA   115      28.754  77.153  76.305  1.00                 C  
ATOM    471  O   ALA   115      27.863  76.357  76.615  1.00                 O  
ATOM    472  CB  ALA   115      30.368  77.149  78.147  1.00                 C  
ATOM    473  N   SER   116      28.472  78.276  75.653  1.00                 N  
ATOM    474  CA  SER   116      27.087  78.592  75.308  1.00                 C  
ATOM    475  C   SER   116      26.581  77.706  74.174  1.00                 C  
ATOM    476  O   SER   116      27.218  77.558  73.128  1.00                 O  
ATOM    477  CB  SER   116      26.955  80.066  74.918  1.00                 C  
ATOM    478  OG  SER   116      27.687  80.349  73.738  1.00                 O  
ATOM    479  N   GLY   117      25.413  77.103  74.379  1.00                 N  
ATOM    480  CA  GLY   117      24.814  76.227  73.379  1.00                 C  
ATOM    481  C   GLY   117      24.438  77.003  72.121  1.00                 C  
ATOM    482  O   GLY   117      24.417  76.470  71.008  1.00                 O  
ATOM    483  N   ILE   118      24.244  78.308  72.268  1.00                 N  
ATOM    484  CA  ILE   118      23.685  79.146  71.201  1.00                 C  
ATOM    485  C   ILE   118      24.484  80.453  71.179  1.00                 C  
ATOM    486  O   ILE   118      24.986  80.897  72.229  1.00                 O  
ATOM    487  CB  ILE   118      22.180  79.397  71.410  1.00                 C  
ATOM    488  CD1 ILE   118      19.966  78.206  71.832  1.00                 C  
ATOM    489  CG1 ILE   118      21.414  78.072  71.414  1.00                 C  
ATOM    490  CG2 ILE   118      21.648  80.356  70.356  1.00                 C  
ATOM    491  N   LEU   119      24.620  81.037  69.993  1.00                 N  
ATOM    492  CA  LEU   119      25.256  82.330  69.794  1.00                 C  
ATOM    493  C   LEU   119      24.051  83.130  69.276  1.00                 C  
ATOM    494  O   LEU   119      23.397  82.771  68.241  1.00                 O  
ATOM    495  CB  LEU   119      26.439  82.203  68.833  1.00                 C  
ATOM    496  CG  LEU   119      27.339  83.433  68.698  1.00                 C  
ATOM    497  CD1 LEU   119      28.672  83.058  68.070  1.00                 C  
ATOM    498  CD2 LEU   119      26.653  84.514  67.877  1.00                 C  
ATOM    499  N   PHE   120      23.792  84.217  69.996  1.00                 N  
ATOM    500  CA  PHE   120      22.571  85.009  69.845  1.00                 C  
ATOM    501  C   PHE   120      22.635  86.415  69.480  1.00                 C  
ATOM    502  O   PHE   120      23.308  87.195  70.151  1.00                 O  
ATOM    503  CB  PHE   120      21.752  84.982  71.137  1.00                 C  
ATOM    504  CG  PHE   120      20.476  85.771  71.062  1.00                 C  
ATOM    505  CZ  PHE   120      18.118  87.236  70.923  1.00                 C  
ATOM    506  CD1 PHE   120      19.255  85.130  70.933  1.00                 C  
ATOM    507  CE1 PHE   120      18.081  85.856  70.864  1.00                 C  
ATOM    508  CD2 PHE   120      20.495  87.153  71.120  1.00                 C  
ATOM    509  CE2 PHE   120      19.321  87.878  71.051  1.00                 C  
ATOM    510  N   ASN   121      21.891  86.791  68.464  1.00                 N  
ATOM    511  CA  ASN   121      21.857  88.206  68.111  1.00                 C  
ATOM    512  C   ASN   121      22.028  88.542  66.645  1.00                 C  
ATOM    513  O   ASN   121      21.434  87.927  65.761  1.00                 O  
ATOM    514  CB  ASN   121      22.924  88.978  68.890  1.00                 C  
ATOM    515  CG  ASN   121      22.790  90.480  68.729  1.00                 C  
ATOM    516  OD1 ASN   121      21.683  91.003  68.596  1.00                 O  
ATOM    517  ND2 ASN   121      23.919  91.178  68.741  1.00                 N  
ATOM    518  N   TYR   122      22.756  89.614  66.387  1.00                 N  
ATOM    519  CA  TYR   122      23.045  89.967  65.018  1.00                 C  
ATOM    520  C   TYR   122      24.349  90.785  64.934  1.00                 C  
ATOM    521  O   TYR   122      24.359  91.831  64.356  1.00                 O  
ATOM    522  CB  TYR   122      21.882  90.754  64.411  1.00                 C  
ATOM    523  CG  TYR   122      22.037  91.034  62.933  1.00                 C  
ATOM    524  OH  TYR   122      22.477  91.794  58.868  1.00                 O  
ATOM    525  CZ  TYR   122      22.330  91.544  60.214  1.00                 C  
ATOM    526  CD1 TYR   122      23.038  90.417  62.194  1.00                 C  
ATOM    527  CE1 TYR   122      23.188  90.667  60.843  1.00                 C  
ATOM    528  CD2 TYR   122      21.182  91.914  62.282  1.00                 C  
ATOM    529  CE2 TYR   122      21.317  92.176  60.932  1.00                 C  
ATOM    530  N   CYS   123      25.488  90.318  65.463  1.00                 N  
ATOM    531  CA  CYS   123      26.691  91.180  65.358  1.00                 C  
ATOM    532  C   CYS   123      27.064  91.807  64.012  1.00                 C  
ATOM    533  O   CYS   123      26.769  91.267  62.946  1.00                 O  
ATOM    534  CB  CYS   123      27.939  90.415  65.804  1.00                 C  
ATOM    535  SG  CYS   123      27.944  89.948  67.551  1.00                 S  
ATOM    536  N   HIS   124      27.712  92.966  64.103  1.00                 N  
ATOM    537  CA  HIS   124      28.162  93.697  62.931  1.00                 C  
ATOM    538  C   HIS   124      29.683  93.856  62.996  1.00                 C  
ATOM    539  O   HIS   124      30.298  93.639  64.045  1.00                 O  
ATOM    540  CB  HIS   124      27.466  95.057  62.848  1.00                 C  
ATOM    541  CG  HIS   124      25.987  94.967  62.641  1.00                 C  
ATOM    542  ND1 HIS   124      25.107  94.694  63.666  1.00                 N  
ATOM    543  CE1 HIS   124      23.854  94.678  63.176  1.00                 C  
ATOM    544  CD2 HIS   124      25.087  95.106  61.505  1.00                 C  
ATOM    545  NE2 HIS   124      23.835  94.925  61.880  1.00                 N  
ATOM    546  N   SER   125      30.287  94.208  61.867  1.00                 N  
ATOM    547  CA  SER   125      31.732  94.391  61.814  1.00                 C  
ATOM    548  C   SER   125      32.619  93.255  62.322  1.00                 C  
ATOM    549  O   SER   125      32.456  92.083  61.973  1.00                 O  
ATOM    550  CB  SER   125      32.143  95.638  62.599  1.00                 C  
ATOM    551  OG  SER   125      33.505  95.958  62.372  1.00                 O  
ATOM    552  N   ASN   126      33.582  93.634  63.156  1.00                 N  
ATOM    553  CA  ASN   126      34.541  92.714  63.752  1.00                 C  
ATOM    554  C   ASN   126      33.843  91.523  64.444  1.00                 C  
ATOM    555  O   ASN   126      34.229  90.359  64.229  1.00                 O  
ATOM    556  CB  ASN   126      35.442  93.449  64.747  1.00                 C  
ATOM    557  CG  ASN   126      36.453  94.348  64.063  1.00                 C  
ATOM    558  OD1 ASN   126      36.728  94.196  62.872  1.00                 O  
ATOM    559  ND2 ASN   126      37.012  95.288  64.816  1.00                 N  
ATOM    560  N   MET   127      32.824  91.809  65.263  1.00                 N  
ATOM    561  CA  MET   127      32.082  90.760  65.960  1.00                 C  
ATOM    562  C   MET   127      31.316  89.767  65.012  1.00                 C  
ATOM    563  O   MET   127      31.037  88.624  65.411  1.00                 O  
ATOM    564  CB  MET   127      31.071  91.373  66.930  1.00                 C  
ATOM    565  SD  MET   127      32.700  90.935  69.128  1.00                 S  
ATOM    566  CE  MET   127      31.438  89.842  69.776  1.00                 C  
ATOM    567  CG  MET   127      31.700  92.058  68.133  1.00                 C  
ATOM    568  N   GLY   128      30.997  90.188  63.780  1.00                 N  
ATOM    569  CA  GLY   128      30.305  89.300  62.805  1.00                 C  
ATOM    570  C   GLY   128      31.303  88.258  62.234  1.00                 C  
ATOM    571  O   GLY   128      30.938  87.123  61.908  1.00                 O  
ATOM    572  N   ASP   129      32.559  88.668  62.109  1.00                 N  
ATOM    573  CA  ASP   129      33.610  87.798  61.595  1.00                 C  
ATOM    574  C   ASP   129      33.813  86.659  62.603  1.00                 C  
ATOM    575  O   ASP   129      33.758  85.480  62.233  1.00                 O  
ATOM    576  CB  ASP   129      34.898  88.591  61.366  1.00                 C  
ATOM    577  CG  ASP   129      34.799  89.536  60.185  1.00                 C  
ATOM    578  OD1 ASP   129      33.853  89.387  59.383  1.00                 O  
ATOM    579  OD2 ASP   129      35.667  90.425  60.060  1.00                 O  
ATOM    580  N   ARG   130      34.020  87.017  63.875  1.00                 N  
ATOM    581  CA  ARG   130      34.234  86.015  64.921  1.00                 C  
ATOM    582  C   ARG   130      33.073  85.010  64.963  1.00                 C  
ATOM    583  O   ARG   130      33.287  83.817  65.201  1.00                 O  
ATOM    584  CB  ARG   130      34.398  86.690  66.284  1.00                 C  
ATOM    585  CD  ARG   130      35.762  88.167  67.787  1.00                 C  
ATOM    586  NE  ARG   130      37.015  88.898  67.962  1.00                 N  
ATOM    587  CG  ARG   130      35.705  87.448  66.449  1.00                 C  
ATOM    588  CZ  ARG   130      37.247  89.756  68.950  1.00                 C  
ATOM    589  NH1 ARG   130      38.416  90.376  69.029  1.00                 N  
ATOM    590  NH2 ARG   130      36.309  89.991  69.858  1.00                 N  
ATOM    591  N   PRO   131      31.850  85.511  64.989  1.00                 N  
ATOM    592  CA  PRO   131      30.662  84.690  65.004  1.00                 C  
ATOM    593  C   PRO   131      30.632  83.796  63.751  1.00                 C  
ATOM    594  O   PRO   131      30.570  82.566  63.816  1.00                 O  
ATOM    595  CB  PRO   131      29.514  85.701  65.018  1.00                 C  
ATOM    596  CD  PRO   131      31.502  87.018  65.217  1.00                 C  
ATOM    597  CG  PRO   131      30.082  86.903  65.695  1.00                 C  
ATOM    598  N   PRO   132      30.679  84.447  62.597  1.00                 N  
ATOM    599  CA  PRO   132      30.700  83.766  61.308  1.00                 C  
ATOM    600  C   PRO   132      31.811  82.736  61.238  1.00                 C  
ATOM    601  O   PRO   132      31.601  81.636  60.718  1.00                 O  
ATOM    602  CB  PRO   132      30.923  84.893  60.298  1.00                 C  
ATOM    603  CD  PRO   132      30.621  86.004  62.396  1.00                 C  
ATOM    604  CG  PRO   132      30.298  86.091  60.931  1.00                 C  
ATOM    605  N   VAL   133      33.010  83.017  61.737  1.00                 N  
ATOM    606  CA  VAL   133      34.111  82.086  61.774  1.00                 C  
ATOM    607  C   VAL   133      33.809  80.819  62.570  1.00                 C  
ATOM    608  O   VAL   133      34.256  79.731  62.196  1.00                 O  
ATOM    609  CB  VAL   133      35.380  82.736  62.355  1.00                 C  
ATOM    610  CG1 VAL   133      36.459  81.688  62.581  1.00                 C  
ATOM    611  CG2 VAL   133      35.885  83.836  61.434  1.00                 C  
ATOM    612  N   SER   134      33.076  80.892  63.650  1.00                 N  
ATOM    613  CA  SER   134      32.738  79.726  64.466  1.00                 C  
ATOM    614  C   SER   134      31.674  78.918  63.705  1.00                 C  
ATOM    615  O   SER   134      31.716  77.686  63.664  1.00                 O  
ATOM    616  CB  SER   134      32.245  80.163  65.847  1.00                 C  
ATOM    617  OG  SER   134      31.027  80.881  65.750  1.00                 O  
ATOM    618  N   ARG   135      30.708  79.596  63.093  1.00                 N  
ATOM    619  CA  ARG   135      29.662  78.964  62.314  1.00                 C  
ATOM    620  C   ARG   135      30.176  78.298  61.041  1.00                 C  
ATOM    621  O   ARG   135      29.665  77.262  60.606  1.00                 O  
ATOM    622  CB  ARG   135      28.583  79.982  61.939  1.00                 C  
ATOM    623  CD  ARG   135      26.659  78.374  61.859  1.00                 C  
ATOM    624  NE  ARG   135      25.591  77.795  61.047  1.00                 N  
ATOM    625  CG  ARG   135      27.459  79.412  61.090  1.00                 C  
ATOM    626  CZ  ARG   135      25.754  76.764  60.224  1.00                 C  
ATOM    627  NH1 ARG   135      24.725  76.305  59.525  1.00                 N  
ATOM    628  NH2 ARG   135      26.945  76.195  60.101  1.00                 N  
ATOM    629  N   LYS   136      31.193  78.877  60.424  1.00                 N  
ATOM    630  CA  LYS   136      31.806  78.351  59.215  1.00                 C  
ATOM    631  C   LYS   136      32.172  76.885  59.405  1.00                 C  
ATOM    632  O   LYS   136      31.959  76.055  58.518  1.00                 O  
ATOM    633  CB  LYS   136      33.044  79.170  58.842  1.00                 C  
ATOM    634  CD  LYS   136      34.907  79.607  57.219  1.00                 C  
ATOM    635  CE  LYS   136      35.616  79.127  55.963  1.00                 C  
ATOM    636  CG  LYS   136      33.728  78.712  57.564  1.00                 C  
ATOM    637  NZ  LYS   136      36.774  79.995  55.612  1.00                 N  
ATOM    638  N   ASP   137      32.727  76.530  60.556  1.00                 N  
ATOM    639  CA  ASP   137      33.048  75.175  60.927  1.00                 C  
ATOM    640  C   ASP   137      31.847  74.290  61.229  1.00                 C  
ATOM    641  O   ASP   137      31.998  73.071  61.347  1.00                 O  
ATOM    642  CB  ASP   137      33.967  75.158  62.150  1.00                 C  
ATOM    643  CG  ASP   137      35.363  75.658  61.838  1.00                 C  
ATOM    644  OD1 ASP   137      35.717  75.723  60.642  1.00                 O  
ATOM    645  OD2 ASP   137      36.103  75.986  62.789  1.00                 O  
ATOM    646  N   ARG   138      30.647  74.818  61.365  1.00                 N  
ATOM    647  CA  ARG   138      29.462  74.020  61.660  1.00                 C  
ATOM    648  C   ARG   138      29.127  74.070  63.147  1.00                 C  
ATOM    649  O   ARG   138      28.140  73.501  63.621  1.00                 O  
ATOM    650  CB  ARG   138      29.667  72.571  61.214  1.00                 C  
ATOM    651  CD  ARG   138      30.037  70.944  59.339  1.00                 C  
ATOM    652  NE  ARG   138      30.310  70.773  57.914  1.00                 N  
ATOM    653  CG  ARG   138      29.920  72.410  59.724  1.00                 C  
ATOM    654  CZ  ARG   138      30.546  69.600  57.334  1.00                 C  
ATOM    655  NH1 ARG   138      30.785  69.541  56.031  1.00                 N  
ATOM    656  NH2 ARG   138      30.543  68.490  58.059  1.00                 N  
ATOM    657  N   ASN   139      29.978  74.776  63.900  1.00                 N  
ATOM    658  CA  ASN   139      29.786  74.926  65.334  1.00                 C  
ATOM    659  C   ASN   139      29.009  76.186  65.648  1.00                 C  
ATOM    660  O   ASN   139      28.554  76.903  64.753  1.00                 O  
ATOM    661  CB  ASN   139      31.134  74.927  66.058  1.00                 C  
ATOM    662  CG  ASN   139      31.832  73.583  65.992  1.00                 C  
ATOM    663  OD1 ASN   139      31.227  72.545  66.258  1.00                 O  
ATOM    664  ND2 ASN   139      33.111  73.599  65.636  1.00                 N  
ATOM    665  N   PRO   140      28.840  76.486  66.926  1.00                 N  
ATOM    666  CA  PRO   140      28.106  77.648  67.389  1.00                 C  
ATOM    667  C   PRO   140      26.681  77.772  66.877  1.00                 C  
ATOM    668  O   PRO   140      26.380  78.632  66.044  1.00                 O  
ATOM    669  CB  PRO   140      28.934  78.833  66.888  1.00                 C  
ATOM    670  CD  PRO   140      30.159  76.872  66.269  1.00                 C  
ATOM    671  CG  PRO   140      30.316  78.289  66.745  1.00                 C  
ATOM    672  N   ASP   141      25.706  76.951  67.390  1.00                 N  
ATOM    673  CA  ASP   141      24.360  76.954  66.904  1.00                 C  
ATOM    674  C   ASP   141      23.945  78.448  66.914  1.00                 C  
ATOM    675  O   ASP   141      23.614  78.983  67.975  1.00                 O  
ATOM    676  CB  ASP   141      23.472  76.068  67.780  1.00                 C  
ATOM    677  CG  ASP   141      22.058  75.951  67.246  1.00                 C  
ATOM    678  OD1 ASP   141      21.687  76.756  66.365  1.00                 O  
ATOM    679  OD2 ASP   141      21.320  75.056  67.709  1.00                 O  
ATOM    680  N   GLN   142      23.956  79.090  65.749  1.00                 N  
ATOM    681  CA  GLN   142      23.682  80.543  65.668  1.00                 C  
ATOM    682  C   GLN   142      22.224  80.941  65.450  1.00                 C  
ATOM    683  O   GLN   142      21.562  80.402  64.553  1.00                 O  
ATOM    684  CB  GLN   142      24.501  81.181  64.544  1.00                 C  
ATOM    685  CD  GLN   142      25.235  83.297  63.376  1.00                 C  
ATOM    686  CG  GLN   142      24.335  82.688  64.433  1.00                 C  
ATOM    687  OE1 GLN   142      25.862  82.582  62.595  1.00                 O  
ATOM    688  NE2 GLN   142      25.300  84.623  63.349  1.00                 N  
ATOM    689  N   ALA   143      21.762  81.920  66.236  1.00                 N  
ATOM    690  CA  ALA   143      20.348  82.362  66.176  1.00                 C  
ATOM    691  C   ALA   143      20.322  83.880  65.906  1.00                 C  
ATOM    692  O   ALA   143      20.830  84.671  66.729  1.00                 O  
ATOM    693  CB  ALA   143      19.628  82.012  67.469  1.00                 C  
ATOM    694  N   TRP   144      19.790  84.271  64.747  1.00                 N  
ATOM    695  CA  TRP   144      19.682  85.681  64.326  1.00                 C  
ATOM    696  C   TRP   144      18.533  86.320  65.069  1.00                 C  
ATOM    697  O   TRP   144      17.430  85.735  65.126  1.00                 O  
ATOM    698  CB  TRP   144      19.488  85.775  62.811  1.00                 C  
ATOM    699  CG  TRP   144      19.422  87.181  62.301  1.00                 C  
ATOM    700  CD1 TRP   144      20.462  87.934  61.835  1.00                 C  
ATOM    701  NE1 TRP   144      20.015  89.176  61.454  1.00                 N  
ATOM    702  CD2 TRP   144      18.254  88.006  62.204  1.00                 C  
ATOM    703  CE2 TRP   144      18.661  89.243  61.672  1.00                 C  
ATOM    704  CH2 TRP   144      16.454  90.077  61.758  1.00                 C  
ATOM    705  CZ2 TRP   144      17.767  90.288  61.444  1.00                 C  
ATOM    706  CE3 TRP   144      16.904  87.817  62.516  1.00                 C  
ATOM    707  CZ3 TRP   144      16.022  88.856  62.288  1.00                 C  
ATOM    708  N   ILE   145      18.754  87.514  65.606  1.00                 N  
ATOM    709  CA  ILE   145      17.657  88.181  66.322  1.00                 C  
ATOM    710  C   ILE   145      17.979  89.649  66.416  1.00                 C  
ATOM    711  O   ILE   145      19.055  89.998  66.911  1.00                 O  
ATOM    712  CB  ILE   145      17.435  87.564  67.715  1.00                 C  
ATOM    713  CD1 ILE   145      17.063  85.345  68.915  1.00                 C  
ATOM    714  CG1 ILE   145      17.088  86.079  67.591  1.00                 C  
ATOM    715  CG2 ILE   145      16.365  88.334  68.475  1.00                 C  
ATOM    716  N   PHE   146      17.100  90.506  65.876  1.00                 N  
ATOM    717  CA  PHE   146      17.347  91.952  65.956  1.00                 C  
ATOM    718  C   PHE   146      16.042  92.758  66.076  1.00                 C  
ATOM    719  O   PHE   146      15.004  92.296  65.689  1.00                 O  
ATOM    720  CB  PHE   146      18.132  92.430  64.733  1.00                 C  
ATOM    721  CG  PHE   146      18.492  93.888  64.775  1.00                 C  
ATOM    722  CZ  PHE   146      19.153  96.586  64.850  1.00                 C  
ATOM    723  CD1 PHE   146      19.572  94.327  65.520  1.00                 C  
ATOM    724  CE1 PHE   146      19.903  95.668  65.559  1.00                 C  
ATOM    725  CD2 PHE   146      17.751  94.819  64.070  1.00                 C  
ATOM    726  CE2 PHE   146      18.082  96.160  64.109  1.00                 C  
ATOM    727  N   ARG   147      16.120  93.969  66.618  1.00                 N  
ATOM    728  CA  ARG   147      14.930  94.815  66.681  1.00                 C  
ATOM    729  C   ARG   147      14.817  95.609  65.388  1.00                 C  
ATOM    730  O   ARG   147      13.783  96.248  65.140  1.00                 O  
ATOM    731  CB  ARG   147      14.996  95.743  67.896  1.00                 C  
ATOM    732  CD  ARG   147      14.995  96.000  70.393  1.00                 C  
ATOM    733  NE  ARG   147      14.952  95.321  71.685  1.00                 N  
ATOM    734  CG  ARG   147      14.938  95.020  69.232  1.00                 C  
ATOM    735  CZ  ARG   147      14.980  95.945  72.858  1.00                 C  
ATOM    736  NH1 ARG   147      14.937  95.244  73.983  1.00                 N  
ATOM    737  NH2 ARG   147      15.052  97.268  72.904  1.00                 N  
ATOM    738  N   CYS   148      15.820  95.523  64.529  1.00                 N  
ATOM    739  CA  CYS   148      15.785  96.296  63.299  1.00                 C  
ATOM    740  C   CYS   148      14.907  95.725  62.185  1.00                 C  
ATOM    741  O   CYS   148      14.506  94.561  62.229  1.00                 O  
ATOM    742  CB  CYS   148      17.196  96.468  62.734  1.00                 C  
ATOM    743  SG  CYS   148      17.285  97.487  61.243  1.00                 S  
ATOM    744  N   LEU   149      14.600  96.548  61.191  1.00                 N  
ATOM    745  CA  LEU   149      13.786  96.086  60.058  1.00                 C  
ATOM    746  C   LEU   149      14.758  95.471  59.060  1.00                 C  
ATOM    747  O   LEU   149      15.089  96.029  58.025  1.00                 O  
ATOM    748  CB  LEU   149      12.986  97.247  59.464  1.00                 C  
ATOM    749  CG  LEU   149      12.074  96.908  58.283  1.00                 C  
ATOM    750  CD1 LEU   149      10.986  95.934  58.706  1.00                 C  
ATOM    751  CD2 LEU   149      11.457  98.171  57.701  1.00                 C  
ATOM    752  N   GLU   150      15.204  94.293  59.423  1.00                 N  
ATOM    753  CA  GLU   150      16.210  93.570  58.671  1.00                 C  
ATOM    754  C   GLU   150      15.919  92.099  58.614  1.00                 C  
ATOM    755  O   GLU   150      15.742  91.502  59.658  1.00                 O  
ATOM    756  CB  GLU   150      17.597  93.796  59.276  1.00                 C  
ATOM    757  CD  GLU   150      18.933  93.626  57.140  1.00                 C  
ATOM    758  CG  GLU   150      18.719  93.084  58.539  1.00                 C  
ATOM    759  OE1 GLU   150      19.086  94.857  56.996  1.00                 O  
ATOM    760  OE2 GLU   150      18.948  92.819  56.186  1.00                 O  
ATOM    761  N   THR   151      15.914  91.512  57.413  1.00                 N  
ATOM    762  CA  THR   151      15.633  90.082  57.275  1.00                 C  
ATOM    763  C   THR   151      16.919  89.295  57.596  1.00                 C  
ATOM    764  O   THR   151      18.033  89.805  57.439  1.00                 O  
ATOM    765  CB  THR   151      15.123  89.741  55.863  1.00                 C  
ATOM    766  OG1 THR   151      16.123  90.081  54.895  1.00                 O  
ATOM    767  CG2 THR   151      13.857  90.525  55.550  1.00                 C  
ATOM    768  N   PRO   152      16.778  88.045  58.051  1.00                 N  
ATOM    769  CA  PRO   152      17.971  87.240  58.410  1.00                 C  
ATOM    770  C   PRO   152      18.869  86.766  57.274  1.00                 C  
ATOM    771  O   PRO   152      18.417  86.626  56.159  1.00                 O  
ATOM    772  CB  PRO   152      17.391  86.014  59.119  1.00                 C  
ATOM    773  CD  PRO   152      15.528  87.276  58.302  1.00                 C  
ATOM    774  CG  PRO   152      16.014  85.877  58.561  1.00                 C  
ATOM    775  N   VAL   153      20.153  86.553  57.568  1.00                 N  
ATOM    776  CA  VAL   153      21.097  85.975  56.583  1.00                 C  
ATOM    777  C   VAL   153      21.139  84.454  56.926  1.00                 C  
ATOM    778  O   VAL   153      21.732  84.070  57.945  1.00                 O  
ATOM    779  CB  VAL   153      22.477  86.655  56.657  1.00                 C  
ATOM    780  CG1 VAL   153      23.460  85.968  55.723  1.00                 C  
ATOM    781  CG2 VAL   153      22.361  88.134  56.321  1.00                 C  
ATOM    782  N   HIS   154      21.144  84.192  58.248  1.00                 N  
ATOM    783  CA  HIS   154      20.943  82.877  58.846  1.00                 C  
ATOM    784  C   HIS   154      19.494  82.886  59.361  1.00                 C  
ATOM    785  O   HIS   154      18.861  83.941  59.456  1.00                 O  
ATOM    786  CB  HIS   154      21.973  82.627  59.949  1.00                 C  
ATOM    787  CG  HIS   154      23.383  82.543  59.452  1.00                 C  
ATOM    788  ND1 HIS   154      23.838  81.498  58.677  1.00                 N  
ATOM    789  CE1 HIS   154      25.135  81.700  58.387  1.00                 C  
ATOM    790  CD2 HIS   154      24.577  83.367  59.571  1.00                 C  
ATOM    791  NE2 HIS   154      25.585  82.820  58.920  1.00                 N  
ATOM    792  N   PHE   155      18.949  81.735  59.700  1.00                 N  
ATOM    793  CA  PHE   155      17.536  81.668  60.059  1.00                 C  
ATOM    794  C   PHE   155      17.364  81.583  61.569  1.00                 C  
ATOM    795  O   PHE   155      17.996  80.780  62.261  1.00                 O  
ATOM    796  CB  PHE   155      16.867  80.470  59.382  1.00                 C  
ATOM    797  CG  PHE   155      16.778  80.590  57.888  1.00                 C  
ATOM    798  CZ  PHE   155      16.606  80.814  55.123  1.00                 C  
ATOM    799  CD1 PHE   155      17.834  80.198  57.083  1.00                 C  
ATOM    800  CE1 PHE   155      17.751  80.308  55.708  1.00                 C  
ATOM    801  CD2 PHE   155      15.639  81.094  57.287  1.00                 C  
ATOM    802  CE2 PHE   155      15.556  81.204  55.911  1.00                 C  
ATOM    803  N   SER   156      16.482  82.439  62.095  1.00                 N  
ATOM    804  CA  SER   156      16.317  82.521  63.572  1.00                 C  
ATOM    805  C   SER   156      14.973  83.105  63.971  1.00                 C  
ATOM    806  O   SER   156      13.950  82.423  63.862  1.00                 O  
ATOM    807  CB  SER   156      17.439  83.357  64.191  1.00                 C  
ATOM    808  OG  SER   156      17.325  83.398  65.603  1.00                 O  
ATOM    809  N   PHE   157      14.857  84.410  64.436  1.00                 N  
ATOM    810  CA  PHE   157      13.583  84.789  65.009  1.00                 C  
ATOM    811  C   PHE   157      13.385  86.204  64.422  1.00                 C  
ATOM    812  O   PHE   157      14.276  87.059  64.509  1.00                 O  
ATOM    813  CB  PHE   157      13.643  84.726  66.537  1.00                 C  
ATOM    814  CG  PHE   157      13.946  83.357  67.075  1.00                 C  
ATOM    815  CZ  PHE   157      14.500  80.823  68.073  1.00                 C  
ATOM    816  CD1 PHE   157      15.254  82.943  67.257  1.00                 C  
ATOM    817  CE1 PHE   157      15.532  81.683  67.753  1.00                 C  
ATOM    818  CD2 PHE   157      12.923  82.484  67.401  1.00                 C  
ATOM    819  CE2 PHE   157      13.202  81.225  67.897  1.00                 C  
ATOM    820  N   GLY   158      12.243  86.467  63.793  1.00                 N  
ATOM    821  CA  GLY   158      12.068  87.791  63.212  1.00                 C  
ATOM    822  C   GLY   158      10.634  88.258  63.028  1.00                 C  
ATOM    823  O   GLY   158       9.745  87.800  63.764  1.00                 O  
ATOM    824  N   GLU   159      10.412  89.153  62.057  1.00                 N  
ATOM    825  CA  GLU   159       9.045  89.698  61.817  1.00                 C  
ATOM    826  C   GLU   159       8.513  89.280  60.453  1.00                 C  
ATOM    827  O   GLU   159       7.302  89.414  60.179  1.00                 O  
ATOM    828  CB  GLU   159       9.049  91.224  61.931  1.00                 C  
ATOM    829  CD  GLU   159      10.849  91.734  63.627  1.00                 C  
ATOM    830  CG  GLU   159       9.364  91.742  63.325  1.00                 C  
ATOM    831  OE1 GLU   159      11.635  91.348  62.737  1.00                 O  
ATOM    832  OE2 GLU   159      11.227  92.113  64.756  1.00                 O  
ATOM    833  N   TYR   160       9.420  88.834  59.573  1.00                 N  
ATOM    834  CA  TYR   160       9.032  88.480  58.216  1.00                 C  
ATOM    835  C   TYR   160       7.949  87.381  58.206  1.00                 C  
ATOM    836  O   TYR   160       7.918  86.489  59.036  1.00                 O  
ATOM    837  CB  TYR   160      10.250  88.017  57.414  1.00                 C  
ATOM    838  CG  TYR   160       9.939  87.666  55.977  1.00                 C  
ATOM    839  OH  TYR   160       9.084  86.715  52.020  1.00                 O  
ATOM    840  CZ  TYR   160       9.367  87.028  53.330  1.00                 C  
ATOM    841  CD1 TYR   160       9.752  88.661  55.026  1.00                 C  
ATOM    842  CE1 TYR   160       9.468  88.349  53.710  1.00                 C  
ATOM    843  CD2 TYR   160       9.835  86.340  55.575  1.00                 C  
ATOM    844  CE2 TYR   160       9.551  86.009  54.264  1.00                 C  
ATOM    845  N   GLN   161       7.119  87.418  57.181  1.00                 N  
ATOM    846  CA  GLN   161       6.026  86.438  57.039  1.00                 C  
ATOM    847  C   GLN   161       6.621  85.367  56.119  1.00                 C  
ATOM    848  O   GLN   161       6.427  85.381  54.909  1.00                 O  
ATOM    849  CB  GLN   161       4.771  87.112  56.480  1.00                 C  
ATOM    850  CD  GLN   161       3.075  85.633  57.627  1.00                 C  
ATOM    851  CG  GLN   161       3.588  86.174  56.307  1.00                 C  
ATOM    852  OE1 GLN   161       2.723  86.396  58.527  1.00                 O  
ATOM    853  NE2 GLN   161       3.031  84.311  57.747  1.00                 N  
ATOM    854  N   ASN   162       7.350  84.451  56.718  1.00                 N  
ATOM    855  CA  ASN   162       8.120  83.474  55.981  1.00                 C  
ATOM    856  C   ASN   162       8.063  82.162  56.718  1.00                 C  
ATOM    857  O   ASN   162       7.888  82.130  57.964  1.00                 O  
ATOM    858  CB  ASN   162       9.558  83.960  55.787  1.00                 C  
ATOM    859  CG  ASN   162      10.351  83.073  54.848  1.00                 C  
ATOM    860  OD1 ASN   162      10.773  81.978  55.221  1.00                 O  
ATOM    861  ND2 ASN   162      10.557  83.544  53.624  1.00                 N  
ATOM    862  N   GLU   163       8.167  81.075  55.954  1.00                 N  
ATOM    863  CA  GLU   163       8.168  79.736  56.522  1.00                 C  
ATOM    864  C   GLU   163       9.446  79.051  56.021  1.00                 C  
ATOM    865  O   GLU   163       9.630  78.852  54.811  1.00                 O  
ATOM    866  CB  GLU   163       6.901  78.981  56.116  1.00                 C  
ATOM    867  CD  GLU   163       5.503  76.888  56.326  1.00                 C  
ATOM    868  CG  GLU   163       6.793  77.585  56.709  1.00                 C  
ATOM    869  OE1 GLU   163       4.627  77.546  55.725  1.00                 O  
ATOM    870  OE2 GLU   163       5.367  75.683  56.628  1.00                 O  
ATOM    871  N   ALA   164      10.325  78.693  56.946  1.00                 N  
ATOM    872  CA  ALA   164      11.572  78.008  56.619  1.00                 C  
ATOM    873  C   ALA   164      11.602  76.804  57.577  1.00                 C  
ATOM    874  O   ALA   164      12.632  76.449  58.145  1.00                 O  
ATOM    875  CB  ALA   164      12.754  78.951  56.783  1.00                 C  
ATOM    876  N   TRP   165      10.436  76.179  57.761  1.00                 N  
ATOM    877  CA  TRP   165      10.359  74.984  58.585  1.00                 C  
ATOM    878  C   TRP   165      10.955  75.182  59.985  1.00                 C  
ATOM    879  O   TRP   165      10.550  76.124  60.680  1.00                 O  
ATOM    880  CB  TRP   165      11.069  73.814  57.900  1.00                 C  
ATOM    881  CG  TRP   165      10.592  73.557  56.504  1.00                 C  
ATOM    882  CD1 TRP   165      11.317  73.680  55.354  1.00                 C  
ATOM    883  NE1 TRP   165      10.541  73.359  54.267  1.00                 N  
ATOM    884  CD2 TRP   165       9.281  73.133  56.110  1.00                 C  
ATOM    885  CE2 TRP   165       9.285  73.019  54.707  1.00                 C  
ATOM    886  CH2 TRP   165       7.024  72.341  54.693  1.00                 C  
ATOM    887  CZ2 TRP   165       8.160  72.623  53.987  1.00                 C  
ATOM    888  CE3 TRP   165       8.105  72.838  56.806  1.00                 C  
ATOM    889  CZ3 TRP   165       6.992  72.446  56.087  1.00                 C  
ATOM    890  N   GLN   166      11.906  74.357  60.410  1.00                 N  
ATOM    891  CA  GLN   166      12.452  74.532  61.741  1.00                 C  
ATOM    892  C   GLN   166      13.410  75.694  61.885  1.00                 C  
ATOM    893  O   GLN   166      13.800  76.027  63.004  1.00                 O  
ATOM    894  CB  GLN   166      13.174  73.262  62.195  1.00                 C  
ATOM    895  CD  GLN   166      11.157  72.227  63.307  1.00                 C  
ATOM    896  CG  GLN   166      12.275  72.041  62.301  1.00                 C  
ATOM    897  OE1 GLN   166      11.403  72.532  64.474  1.00                 O  
ATOM    898  NE2 GLN   166       9.921  72.042  62.857  1.00                 N  
ATOM    899  N   GLY   167      13.772  76.354  60.806  1.00                 N  
ATOM    900  CA  GLY   167      14.806  77.377  60.933  1.00                 C  
ATOM    901  C   GLY   167      14.375  78.766  61.287  1.00                 C  
ATOM    902  O   GLY   167      15.187  79.613  61.622  1.00                 O  
ATOM    903  N   MET   168      13.058  79.020  61.226  1.00                 N  
ATOM    904  CA  MET   168      12.582  80.373  61.470  1.00                 C  
ATOM    905  C   MET   168      11.283  80.456  62.310  1.00                 C  
ATOM    906  O   MET   168      10.392  79.608  62.213  1.00                 O  
ATOM    907  CB  MET   168      12.343  81.104  60.147  1.00                 C  
ATOM    908  SD  MET   168      11.646  83.378  58.727  1.00                 S  
ATOM    909  CE  MET   168      13.334  83.547  58.152  1.00                 C  
ATOM    910  CG  MET   168      11.905  82.550  60.308  1.00                 C  
ATOM    911  N   LEU   169      11.229  81.486  63.134  1.00                 N  
ATOM    912  CA  LEU   169      10.021  81.718  63.996  1.00                 C  
ATOM    913  C   LEU   169       9.676  83.210  63.948  1.00                 C  
ATOM    914  O   LEU   169      10.547  84.076  64.059  1.00                 O  
ATOM    915  CB  LEU   169      10.286  81.247  65.427  1.00                 C  
ATOM    916  CG  LEU   169       9.155  81.468  66.434  1.00                 C  
ATOM    917  CD1 LEU   169       7.941  80.625  66.072  1.00                 C  
ATOM    918  CD2 LEU   169       9.621  81.146  67.845  1.00                 C  
ATOM    919  N   ASN   170       8.409  83.540  63.698  1.00                 N  
ATOM    920  CA  ASN   170       8.092  84.951  63.676  1.00                 C  
ATOM    921  C   ASN   170       7.693  85.307  65.123  1.00                 C  
ATOM    922  O   ASN   170       6.803  84.696  65.651  1.00                 O  
ATOM    923  CB  ASN   170       6.994  85.238  62.650  1.00                 C  
ATOM    924  CG  ASN   170       6.697  86.718  62.512  1.00                 C  
ATOM    925  OD1 ASN   170       6.631  87.442  63.505  1.00                 O  
ATOM    926  ND2 ASN   170       6.517  87.172  61.277  1.00                 N  
ATOM    927  N   TRP   171       8.360  86.276  65.731  1.00                 N  
ATOM    928  CA  TRP   171       8.021  86.792  67.092  1.00                 C  
ATOM    929  C   TRP   171       8.171  88.310  66.985  1.00                 C  
ATOM    930  O   TRP   171       9.233  88.878  67.240  1.00                 O  
ATOM    931  CB  TRP   171       8.936  86.165  68.146  1.00                 C  
ATOM    932  CG  TRP   171       8.552  86.507  69.553  1.00                 C  
ATOM    933  CD1 TRP   171       7.300  86.462  70.095  1.00                 C  
ATOM    934  NE1 TRP   171       7.340  86.846  71.414  1.00                 N  
ATOM    935  CD2 TRP   171       9.428  86.947  70.599  1.00                 C  
ATOM    936  CE2 TRP   171       8.638  87.149  71.745  1.00                 C  
ATOM    937  CH2 TRP   171      10.522  87.811  73.004  1.00                 C  
ATOM    938  CZ2 TRP   171       9.175  87.582  72.956  1.00                 C  
ATOM    939  CE3 TRP   171      10.802  87.189  70.677  1.00                 C  
ATOM    940  CZ3 TRP   171      11.331  87.618  71.879  1.00                 C  
ATOM    941  N   SER   172       7.092  89.002  66.578  1.00                 N  
ATOM    942  CA  SER   172       7.162  90.450  66.444  1.00                 C  
ATOM    943  C   SER   172       7.523  91.205  67.740  1.00                 C  
ATOM    944  O   SER   172       7.324  90.715  68.864  1.00                 O  
ATOM    945  CB  SER   172       5.833  91.005  65.928  1.00                 C  
ATOM    946  OG  SER   172       4.809  90.860  66.896  1.00                 O  
ATOM    947  N   ILE   173       8.046  92.408  67.554  1.00                 N  
ATOM    948  CA  ILE   173       8.453  93.222  68.678  1.00                 C  
ATOM    949  C   ILE   173       7.279  93.551  69.627  1.00                 C  
ATOM    950  O   ILE   173       7.499  93.843  70.825  1.00                 O  
ATOM    951  CB  ILE   173       9.108  94.536  68.215  1.00                 C  
ATOM    952  CD1 ILE   173      11.030  95.446  66.809  1.00                 C  
ATOM    953  CG1 ILE   173      10.450  94.253  67.537  1.00                 C  
ATOM    954  CG2 ILE   173       9.256  95.499  69.384  1.00                 C  
ATOM    955  N   SER   174       6.051  93.545  69.083  1.00                 N  
ATOM    956  CA  SER   174       4.881  93.865  69.917  1.00                 C  
ATOM    957  C   SER   174       4.676  92.835  70.997  1.00                 C  
ATOM    958  O   SER   174       4.152  93.191  72.058  1.00                 O  
ATOM    959  CB  SER   174       3.622  93.973  69.055  1.00                 C  
ATOM    960  OG  SER   174       3.266  92.714  68.511  1.00                 O  
ATOM    961  N   TYR   175       5.159  91.595  70.795  1.00                 N  
ATOM    962  CA  TYR   175       4.964  90.561  71.798  1.00                 C  
ATOM    963  C   TYR   175       5.823  90.903  73.010  1.00                 C  
ATOM    964  O   TYR   175       5.359  90.814  74.146  1.00                 O  
ATOM    965  CB  TYR   175       5.318  89.187  71.226  1.00                 C  
ATOM    966  CG  TYR   175       5.101  88.046  72.195  1.00                 C  
ATOM    967  OH  TYR   175       4.491  84.906  74.852  1.00                 O  
ATOM    968  CZ  TYR   175       4.694  85.946  73.974  1.00                 C  
ATOM    969  CD1 TYR   175       3.951  87.270  72.135  1.00                 C  
ATOM    970  CE1 TYR   175       3.744  86.226  73.016  1.00                 C  
ATOM    971  CD2 TYR   175       6.048  87.749  73.167  1.00                 C  
ATOM    972  CE2 TYR   175       5.858  86.708  74.057  1.00                 C  
ATOM    973  N   ARG   176       7.073  91.320  72.759  1.00                 N  
ATOM    974  CA  ARG   176       7.980  91.739  73.818  1.00                 C  
ATOM    975  C   ARG   176       7.397  93.011  74.590  1.00                 C  
ATOM    976  O   ARG   176       7.517  93.094  75.827  1.00                 O  
ATOM    977  CB  ARG   176       9.364  92.053  73.245  1.00                 C  
ATOM    978  CD  ARG   176      11.731  92.780  73.651  1.00                 C  
ATOM    979  NE  ARG   176      11.646  93.947  72.775  1.00                 N  
ATOM    980  CG  ARG   176      10.393  92.450  74.291  1.00                 C  
ATOM    981  CZ  ARG   176      11.647  95.205  73.204  1.00                 C  
ATOM    982  NH1 ARG   176      11.566  96.202  72.334  1.00                 N  
ATOM    983  NH2 ARG   176      11.729  95.462  74.502  1.00                 N  
ATOM    984  N   LEU   177       6.794  93.976  73.875  1.00                 N  
ATOM    985  CA  LEU   177       6.232  95.164  74.558  1.00                 C  
ATOM    986  C   LEU   177       5.089  94.695  75.484  1.00                 C  
ATOM    987  O   LEU   177       4.975  95.180  76.616  1.00                 O  
ATOM    988  CB  LEU   177       5.742  96.189  73.533  1.00                 C  
ATOM    989  CG  LEU   177       5.148  97.481  74.098  1.00                 C  
ATOM    990  CD1 LEU   177       6.179  98.226  74.933  1.00                 C  
ATOM    991  CD2 LEU   177       4.632  98.371  72.977  1.00                 C  
ATOM    992  N   ASP   178       4.282  93.720  75.057  1.00                 N  
ATOM    993  CA  ASP   178       3.234  93.183  75.919  1.00                 C  
ATOM    994  C   ASP   178       3.809  92.599  77.198  1.00                 C  
ATOM    995  O   ASP   178       3.252  92.795  78.304  1.00                 O  
ATOM    996  CB  ASP   178       2.425  92.116  75.178  1.00                 C  
ATOM    997  CG  ASP   178       1.228  91.636  75.974  1.00                 C  
ATOM    998  OD1 ASP   178       0.318  92.453  76.230  1.00                 O  
ATOM    999  OD2 ASP   178       1.198  90.443  76.342  1.00                 O  
ATOM   1000  N   SER   179       4.921  91.864  77.079  1.00                 N  
ATOM   1001  CA  SER   179       5.570  91.322  78.238  1.00                 C  
ATOM   1002  C   SER   179       5.942  92.489  79.220  1.00                 C  
ATOM   1003  O   SER   179       5.762  92.371  80.416  1.00                 O  
ATOM   1004  CB  SER   179       6.814  90.528  77.833  1.00                 C  
ATOM   1005  OG  SER   179       6.463  89.375  77.089  1.00                 O  
ATOM   1006  N   ASP   180       6.468  93.599  78.716  1.00                 N  
ATOM   1007  CA  ASP   180       6.846  94.668  79.634  1.00                 C  
ATOM   1008  C   ASP   180       5.560  95.340  80.245  1.00                 C  
ATOM   1009  O   ASP   180       5.545  95.657  81.434  1.00                 O  
ATOM   1010  CB  ASP   180       7.708  95.709  78.918  1.00                 C  
ATOM   1011  CG  ASP   180       9.098  95.195  78.598  1.00                 C  
ATOM   1012  OD1 ASP   180       9.488  94.150  79.159  1.00                 O  
ATOM   1013  OD2 ASP   180       9.796  95.836  77.785  1.00                 O  
ATOM   1014  N   ILE   181       4.520  95.519  79.426  1.00                 N  
ATOM   1015  CA  ILE   181       3.254  96.100  79.938  1.00                 C  
ATOM   1016  C   ILE   181       2.702  95.151  81.007  1.00                 C  
ATOM   1017  O   ILE   181       2.240  95.616  82.067  1.00                 O  
ATOM   1018  CB  ILE   181       2.239  96.330  78.803  1.00                 C  
ATOM   1019  CD1 ILE   181       1.940  97.542  76.580  1.00                 C  
ATOM   1020  CG1 ILE   181       2.725  97.440  77.869  1.00                 C  
ATOM   1021  CG2 ILE   181       0.862  96.632  79.373  1.00                 C  
ATOM   1022  N   PRO   182       2.758  93.828  80.764  1.00                 N  
ATOM   1023  CA  PRO   182       2.290  92.875  81.749  1.00                 C  
ATOM   1024  C   PRO   182       3.048  93.010  83.079  1.00                 C  
ATOM   1025  O   PRO   182       2.431  92.922  84.174  1.00                 O  
ATOM   1026  CB  PRO   182       2.549  91.514  81.100  1.00                 C  
ATOM   1027  CD  PRO   182       3.130  93.133  79.435  1.00                 C  
ATOM   1028  CG  PRO   182       2.498  91.784  79.633  1.00                 C  
ATOM   1029  N   GLN   183       4.371  93.170  83.018  1.00                 N  
ATOM   1030  CA  GLN   183       5.081  93.303  84.260  1.00                 C  
ATOM   1031  C   GLN   183       4.734  94.624  84.939  1.00                 C  
ATOM   1032  O   GLN   183       4.549  94.635  86.128  1.00                 O  
ATOM   1033  CB  GLN   183       6.590  93.205  84.028  1.00                 C  
ATOM   1034  CD  GLN   183       8.552  91.781  83.318  1.00                 C  
ATOM   1035  CG  GLN   183       7.066  91.821  83.616  1.00                 C  
ATOM   1036  OE1 GLN   183       9.149  92.794  82.954  1.00                 O  
ATOM   1037  NE2 GLN   183       9.153  90.607  83.471  1.00                 N  
ATOM   1038  N   THR   184       4.631  95.722  84.196  1.00                 N  
ATOM   1039  CA  THR   184       4.391  96.999  84.842  1.00                 C  
ATOM   1040  C   THR   184       3.006  97.108  85.529  1.00                 C  
ATOM   1041  O   THR   184       2.767  98.032  86.328  1.00                 O  
ATOM   1042  CB  THR   184       4.515  98.167  83.846  1.00                 C  
ATOM   1043  OG1 THR   184       3.558  98.003  82.792  1.00                 O  
ATOM   1044  CG2 THR   184       5.908  98.203  83.238  1.00                 C  
ATOM   1045  N   TYR   185       2.110  96.171  85.238  1.00                 N  
ATOM   1046  CA  TYR   185       0.821  96.231  85.860  1.00                 C  
ATOM   1047  C   TYR   185       0.591  95.194  86.903  1.00                 C  
ATOM   1048  O   TYR   185      -0.563  94.938  87.305  1.00                 O  
ATOM   1049  CB  TYR   185      -0.286  96.109  84.811  1.00                 C  
ATOM   1050  CG  TYR   185      -0.306  97.240  83.807  1.00                 C  
ATOM   1051  OH  TYR   185      -0.352 100.338  81.034  1.00                 O  
ATOM   1052  CZ  TYR   185      -0.337  99.313  81.953  1.00                 C  
ATOM   1053  CD1 TYR   185       0.174  97.053  82.517  1.00                 C  
ATOM   1054  CE1 TYR   185       0.160  98.080  81.592  1.00                 C  
ATOM   1055  CD2 TYR   185      -0.804  98.489  84.152  1.00                 C  
ATOM   1056  CE2 TYR   185      -0.825  99.528  83.241  1.00                 C  
ATOM   1057  N   GLY   186       1.680  94.581  87.331  1.00                 N  
ATOM   1058  CA  GLY   186       1.603  93.650  88.450  1.00                 C  
ATOM   1059  C   GLY   186       1.948  94.661  89.570  1.00                 C  
ATOM   1060  O   GLY   186       3.027  94.629  90.173  1.00                 O  
ATOM   1061  N   THR   187       3.224  94.990  89.814  1.00                 N  
ATOM   1062  CA  THR   187       3.556  95.791  90.991  1.00                 C  
ATOM   1063  C   THR   187       3.268  97.289  90.847  1.00                 C  
ATOM   1064  O   THR   187       2.967  97.968  91.832  1.00                 O  
ATOM   1065  CB  THR   187       5.040  95.642  91.375  1.00                 C  
ATOM   1066  OG1 THR   187       5.864  96.081  90.287  1.00                 O  
ATOM   1067  CG2 THR   187       5.369  94.189  91.678  1.00                 C  
ATOM   1068  N   VAL   188       3.350  97.842  89.641  1.00                 N  
ATOM   1069  CA  VAL   188       3.261  99.290  89.484  1.00                 C  
ATOM   1070  C   VAL   188       1.802  99.733  89.387  1.00                 C  
ATOM   1071  O   VAL   188       0.895  98.943  89.112  1.00                 O  
ATOM   1072  CB  VAL   188       4.042  99.773  88.247  1.00                 C  
ATOM   1073  CG1 VAL   188       3.869 101.272  88.061  1.00                 C  
ATOM   1074  CG2 VAL   188       5.514  99.414  88.374  1.00                 C  
ATOM   1075  N   VAL   189       1.570 101.011  89.615  1.00                 N  
ATOM   1076  CA  VAL   189       0.277 101.676  89.568  1.00                 C  
ATOM   1077  C   VAL   189       0.116 102.565  88.341  1.00                 C  
ATOM   1078  O   VAL   189       1.022 103.303  87.946  1.00                 O  
ATOM   1079  CB  VAL   189       0.031 102.522  90.831  1.00                 C  
ATOM   1080  CG1 VAL   189      -1.292 103.265  90.726  1.00                 C  
ATOM   1081  CG2 VAL   189       0.056 101.644  92.073  1.00                 C  
ATOM   1082  N   THR   190      -1.044 102.500  87.730  1.00                 N  
ATOM   1083  CA  THR   190      -1.465 103.402  86.684  1.00                 C  
ATOM   1084  C   THR   190      -1.314 104.861  87.102  1.00                 C  
ATOM   1085  O   THR   190      -1.463 105.246  88.264  1.00                 O  
ATOM   1086  CB  THR   190      -2.927 103.146  86.272  1.00                 C  
ATOM   1087  OG1 THR   190      -3.783 103.317  87.409  1.00                 O  
ATOM   1088  CG2 THR   190      -3.092 101.728  85.748  1.00                 C  
ATOM   1089  N   ARG   191      -1.010 105.674  86.108  1.00                 N  
ATOM   1090  CA  ARG   191      -0.805 107.110  86.327  1.00                 C  
ATOM   1091  C   ARG   191      -2.158 107.804  86.259  1.00                 C  
ATOM   1092  O   ARG   191      -3.062 107.387  85.530  1.00                 O  
ATOM   1093  CB  ARG   191       0.169 107.676  85.292  1.00                 C  
ATOM   1094  CD  ARG   191       2.293 107.417  86.605  1.00                 C  
ATOM   1095  NE  ARG   191       2.527 108.855  86.702  1.00                 N  
ATOM   1096  CG  ARG   191       1.552 107.045  85.331  1.00                 C  
ATOM   1097  CZ  ARG   191       2.999 109.464  87.785  1.00                 C  
ATOM   1098  NH1 ARG   191       3.179 110.778  87.782  1.00                 N  
ATOM   1099  NH2 ARG   191       3.289 108.757  88.869  1.00                 N  
ATOM   1100  N   GLN   192      -2.320 108.882  87.023  1.00                 N  
ATOM   1101  CA  GLN   192      -3.649 109.459  87.158  1.00                 C  
ATOM   1102  C   GLN   192      -4.309 109.713  85.822  1.00                 C  
ATOM   1103  O   GLN   192      -5.499 109.409  85.697  1.00                 O  
ATOM   1104  CB  GLN   192      -3.587 110.768  87.948  1.00                 C  
ATOM   1105  CD  GLN   192      -3.114 111.907  90.152  1.00                 C  
ATOM   1106  CG  GLN   192      -3.269 110.587  89.424  1.00                 C  
ATOM   1107  OE1 GLN   192      -2.937 112.954  89.529  1.00                 O  
ATOM   1108  NE2 GLN   192      -3.180 111.862  91.478  1.00                 N  
ATOM   1109  N   GLN   193      -3.747 110.338  84.811  1.00                 N  
ATOM   1110  CA  GLN   193      -4.691 110.573  83.723  1.00                 C  
ATOM   1111  C   GLN   193      -5.126 109.255  83.098  1.00                 C  
ATOM   1112  O   GLN   193      -6.323 109.002  82.870  1.00                 O  
ATOM   1113  CB  GLN   193      -4.071 111.486  82.663  1.00                 C  
ATOM   1114  CD  GLN   193      -6.185 112.711  82.024  1.00                 C  
ATOM   1115  CG  GLN   193      -5.021 111.869  81.541  1.00                 C  
ATOM   1116  OE1 GLN   193      -5.991 113.759  82.640  1.00                 O  
ATOM   1117  NE2 GLN   193      -7.401 112.255  81.746  1.00                 N  
ATOM   1118  N   PRO   194      -4.132 108.394  82.850  1.00                 N  
ATOM   1119  CA  PRO   194      -4.365 107.080  82.263  1.00                 C  
ATOM   1120  C   PRO   194      -5.302 106.281  83.155  1.00                 C  
ATOM   1121  O   PRO   194      -6.249 105.702  82.688  1.00                 O  
ATOM   1122  CB  PRO   194      -2.970 106.456  82.186  1.00                 C  
ATOM   1123  CD  PRO   194      -2.607 108.698  82.942  1.00                 C  
ATOM   1124  CG  PRO   194      -2.047 107.621  82.056  1.00                 C  
ATOM   1125  N   LEU   195      -4.980 106.214  84.430  1.00                 N  
ATOM   1126  CA  LEU   195      -5.833 105.520  85.388  1.00                 C  
ATOM   1127  C   LEU   195      -7.267 106.090  85.397  1.00                 C  
ATOM   1128  O   LEU   195      -8.265 105.347  85.330  1.00                 O  
ATOM   1129  CB  LEU   195      -5.236 105.602  86.794  1.00                 C  
ATOM   1130  CG  LEU   195      -6.051 104.953  87.915  1.00                 C  
ATOM   1131  CD1 LEU   195      -6.212 103.461  87.668  1.00                 C  
ATOM   1132  CD2 LEU   195      -5.396 105.198  89.266  1.00                 C  
ATOM   1133  N   HIS   196      -7.343 107.406  85.492  1.00                 N  
ATOM   1134  CA  HIS   196      -8.660 108.077  85.508  1.00                 C  
ATOM   1135  C   HIS   196      -9.506 107.656  84.326  1.00                 C  
ATOM   1136  O   HIS   196     -10.636 107.237  84.510  1.00                 O  
ATOM   1137  CB  HIS   196      -8.487 109.597  85.512  1.00                 C  
ATOM   1138  CG  HIS   196      -7.973 110.143  86.808  1.00                 C  
ATOM   1139  ND1 HIS   196      -6.634 110.157  87.131  1.00                 N  
ATOM   1140  CE1 HIS   196      -6.483 110.705  88.350  1.00                 C  
ATOM   1141  CD2 HIS   196      -8.571 110.750  87.988  1.00                 C  
ATOM   1142  NE2 HIS   196      -7.641 111.063  88.870  1.00                 N  
ATOM   1143  N   LYS   197      -8.978 107.738  83.106  1.00                 N  
ATOM   1144  CA  LYS   197      -9.832 107.377  81.983  1.00                 C  
ATOM   1145  C   LYS   197     -10.114 105.870  81.900  1.00                 C  
ATOM   1146  O   LYS   197     -11.232 105.464  81.547  1.00                 O  
ATOM   1147  CB  LYS   197      -9.208 107.840  80.665  1.00                 C  
ATOM   1148  CD  LYS   197     -10.067 106.448  78.761  1.00                 C  
ATOM   1149  CE  LYS   197     -10.929 106.433  77.509  1.00                 C  
ATOM   1150  CG  LYS   197     -10.155 107.786  79.477  1.00                 C  
ATOM   1151  NZ  LYS   197     -10.910 105.105  76.838  1.00                 N  
ATOM   1152  N   ASP   198      -9.127 105.032  82.225  1.00                 N  
ATOM   1153  CA  ASP   198      -9.390 103.596  82.186  1.00                 C  
ATOM   1154  C   ASP   198     -10.431 103.291  83.258  1.00                 C  
ATOM   1155  O   ASP   198     -11.333 102.480  83.055  1.00                 O  
ATOM   1156  CB  ASP   198      -8.096 102.808  82.403  1.00                 C  
ATOM   1157  CG  ASP   198      -8.272 101.322  82.161  1.00                 C  
ATOM   1158  OD1 ASP   198      -8.599 100.940  81.018  1.00                 O  
ATOM   1159  OD2 ASP   198      -8.083 100.539  83.116  1.00                 O  
ATOM   1160  N   TYR   199     -10.283 103.940  84.405  1.00                 N  
ATOM   1161  CA  TYR   199     -11.240 103.771  85.519  1.00                 C  
ATOM   1162  C   TYR   199     -12.621 104.501  85.345  1.00                 C  
ATOM   1163  O   TYR   199     -13.317 104.763  86.322  1.00                 O  
ATOM   1164  CB  TYR   199     -10.623 104.254  86.833  1.00                 C  
ATOM   1165  CG  TYR   199     -11.524 104.076  88.034  1.00                 C  
ATOM   1166  OH  TYR   199     -13.997 103.570  91.339  1.00                 O  
ATOM   1167  CZ  TYR   199     -13.179 103.739  90.245  1.00                 C  
ATOM   1168  CD1 TYR   199     -11.668 102.833  88.637  1.00                 C  
ATOM   1169  CE1 TYR   199     -12.489 102.661  89.736  1.00                 C  
ATOM   1170  CD2 TYR   199     -12.227 105.152  88.562  1.00                 C  
ATOM   1171  CE2 TYR   199     -13.053 104.998  89.660  1.00                 C  
ATOM   1172  N   ARG   200     -13.015 104.812  84.114  1.00                 N  
ATOM   1173  CA  ARG   200     -14.286 105.511  83.853  1.00                 C  
ATOM   1174  C   ARG   200     -14.580 106.772  84.701  1.00                 C  
ATOM   1175  O   ARG   200     -15.748 107.169  84.874  1.00                 O  
ATOM   1176  CB  ARG   200     -15.470 104.561  84.046  1.00                 C  
ATOM   1177  CD  ARG   200     -16.751 102.559  83.239  1.00                 C  
ATOM   1178  NE  ARG   200     -16.776 101.418  82.327  1.00                 N  
ATOM   1179  CG  ARG   200     -15.482 103.382  83.087  1.00                 C  
ATOM   1180  CZ  ARG   200     -17.206 101.476  81.071  1.00                 C  
ATOM   1181  NH1 ARG   200     -17.193 100.387  80.314  1.00                 N  
ATOM   1182  NH2 ARG   200     -17.649 102.623  80.573  1.00                 N  
ATOM   1183  N   ALA   201     -13.524 107.408  85.194  1.00                 N  
ATOM   1184  CA  ALA   201     -13.638 108.611  85.989  1.00                 C  
ATOM   1185  C   ALA   201     -13.411 109.869  85.152  1.00                 C  
ATOM   1186  O   ALA   201     -13.537 110.967  85.670  1.00                 O  
ATOM   1187  CB  ALA   201     -12.650 108.578  87.145  1.00                 C  
ATOM   1188  N   ILE   202     -13.073 109.703  83.871  1.00                 N  
ATOM   1189  CA  ILE   202     -12.843 110.816  82.947  1.00                 C  
ATOM   1190  C   ILE   202     -13.638 110.445  81.721  1.00                 C  
ATOM   1191  O   ILE   202     -14.123 109.339  81.621  1.00                 O  
ATOM   1192  CB  ILE   202     -11.342 111.020  82.671  1.00                 C  
ATOM   1193  CD1 ILE   202      -9.332 109.970  81.506  1.00                 C  
ATOM   1194  CG1 ILE   202     -10.751 109.781  81.996  1.00                 C  
ATOM   1195  CG2 ILE   202     -10.607 111.370  83.956  1.00                 C  
ATOM   1196  N   PHE   203     -13.802 111.353  80.786  1.00                 N  
ATOM   1197  CA  PHE   203     -14.555 111.018  79.599  1.00                 C  
ATOM   1198  C   PHE   203     -13.529 111.074  78.490  1.00                 C  
ATOM   1199  O   PHE   203     -12.887 112.112  78.269  1.00                 O  
ATOM   1200  CB  PHE   203     -15.722 111.990  79.412  1.00                 C  
ATOM   1201  CG  PHE   203     -16.763 111.902  80.491  1.00                 C  
ATOM   1202  CZ  PHE   203     -18.693 111.735  82.485  1.00                 C  
ATOM   1203  CD1 PHE   203     -16.607 112.593  81.681  1.00                 C  
ATOM   1204  CE1 PHE   203     -17.565 112.512  82.674  1.00                 C  
ATOM   1205  CD2 PHE   203     -17.897 111.130  80.317  1.00                 C  
ATOM   1206  CE2 PHE   203     -18.855 111.049  81.310  1.00                 C  
ATOM   1207  N   ARG   204     -13.322 109.937  77.799  1.00                 N  
ATOM   1208  CA  ARG   204     -12.343 109.844  76.696  1.00                 C  
ATOM   1209  C   ARG   204     -12.516 110.890  75.602  1.00                 C  
ATOM   1210  O   ARG   204     -11.537 111.291  74.948  1.00                 O  
ATOM   1211  CB  ARG   204     -12.399 108.461  76.045  1.00                 C  
ATOM   1212  CD  ARG   204     -13.696 106.778  74.708  1.00                 C  
ATOM   1213  NE  ARG   204     -13.871 105.765  75.746  1.00                 N  
ATOM   1214  CG  ARG   204     -13.685 108.185  75.282  1.00                 C  
ATOM   1215  CZ  ARG   204     -13.817 104.455  75.529  1.00                 C  
ATOM   1216  NH1 ARG   204     -13.988 103.608  76.534  1.00                 N  
ATOM   1217  NH2 ARG   204     -13.592 103.995  74.305  1.00                 N  
ATOM   1218  N   SER   205     -13.757 111.366  75.434  1.00                 N  
ATOM   1219  CA  SER   205     -14.060 112.379  74.429  1.00                 C  
ATOM   1220  C   SER   205     -13.537 113.725  74.895  1.00                 C  
ATOM   1221  O   SER   205     -13.303 114.630  74.085  1.00                 O  
ATOM   1222  CB  SER   205     -15.566 112.438  74.165  1.00                 C  
ATOM   1223  OG  SER   205     -16.262 112.938  75.293  1.00                 O  
ATOM   1224  N   LYS   206     -13.345 113.865  76.201  1.00                 N  
ATOM   1225  CA  LYS   206     -12.829 115.109  76.714  1.00                 C  
ATOM   1226  C   LYS   206     -11.302 115.044  76.852  1.00                 C  
ATOM   1227  O   LYS   206     -10.744 114.988  77.958  1.00                 O  
ATOM   1228  CB  LYS   206     -13.472 115.440  78.062  1.00                 C  
ATOM   1229  CD  LYS   206     -15.532 116.059  79.354  1.00                 C  
ATOM   1230  CE  LYS   206     -17.016 116.380  79.271  1.00                 C  
ATOM   1231  CG  LYS   206     -14.967 115.704  77.989  1.00                 C  
ATOM   1232  NZ  LYS   206     -17.584 116.730  80.602  1.00                 N  
ATOM   1233  N   ASN   207     -10.647 115.066  75.694  1.00                 N  
ATOM   1234  CA  ASN   207      -9.197 115.019  75.603  1.00                 C  
ATOM   1235  C   ASN   207      -8.713 115.821  74.397  1.00                 C  
ATOM   1236  O   ASN   207      -9.494 116.223  73.533  1.00                 O  
ATOM   1237  CB  ASN   207      -8.711 113.570  75.529  1.00                 C  
ATOM   1238  CG  ASN   207      -8.949 112.809  76.819  1.00                 C  
ATOM   1239  OD1 ASN   207      -8.210 112.968  77.790  1.00                 O  
ATOM   1240  ND2 ASN   207      -9.986 111.979  76.832  1.00                 N  
ATOM   1241  N   ARG   208      -7.406 116.051  74.344  1.00                 N  
ATOM   1242  CA  ARG   208      -6.851 116.717  73.201  1.00                 C  
ATOM   1243  C   ARG   208      -7.053 115.809  71.978  1.00                 C  
ATOM   1244  O   ARG   208      -7.537 114.673  72.061  1.00                 O  
ATOM   1245  CB  ARG   208      -5.373 117.036  73.432  1.00                 C  
ATOM   1246  CD  ARG   208      -5.656 119.318  74.438  1.00                 C  
ATOM   1247  NE  ARG   208      -5.038 119.983  73.294  1.00                 N  
ATOM   1248  CG  ARG   208      -5.109 117.915  74.644  1.00                 C  
ATOM   1249  CZ  ARG   208      -5.476 121.122  72.766  1.00                 C  
ATOM   1250  NH1 ARG   208      -4.850 121.654  71.725  1.00                 N  
ATOM   1251  NH2 ARG   208      -6.539 121.725  73.280  1.00                 N  
ATOM   1252  N   THR   209      -6.710 116.337  70.814  1.00                 N  
ATOM   1253  CA  THR   209      -6.886 115.586  69.588  1.00                 C  
ATOM   1254  C   THR   209      -5.882 114.407  69.428  1.00                 C  
ATOM   1255  O   THR   209      -6.262 113.205  69.490  1.00                 O  
ATOM   1256  CB  THR   209      -6.757 116.491  68.348  1.00                 C  
ATOM   1257  OG1 THR   209      -5.471 117.123  68.346  1.00                 O  
ATOM   1258  CG2 THR   209      -7.829 117.570  68.363  1.00                 C  
ATOM   1259  N   ALA   210      -4.605 114.747  69.273  1.00                 N  
ATOM   1260  CA  ALA   210      -3.645 113.685  69.024  1.00                 C  
ATOM   1261  C   ALA   210      -2.223 113.897  69.489  1.00                 C  
ATOM   1262  O   ALA   210      -1.662 114.978  69.303  1.00                 O  
ATOM   1263  CB  ALA   210      -3.570 113.376  67.537  1.00                 C  
ATOM   1264  N   LEU   211      -1.630 112.837  70.036  1.00                 N  
ATOM   1265  CA  LEU   211      -0.244 112.847  70.505  1.00                 C  
ATOM   1266  C   LEU   211       0.683 112.326  69.402  1.00                 C  
ATOM   1267  O   LEU   211       0.256 111.551  68.547  1.00                 O  
ATOM   1268  CB  LEU   211      -0.102 112.005  71.775  1.00                 C  
ATOM   1269  CG  LEU   211       1.300 111.925  72.381  1.00                 C  
ATOM   1270  CD1 LEU   211       1.751 113.290  72.878  1.00                 C  
ATOM   1271  CD2 LEU   211       1.339 110.910  73.514  1.00                 C  
ATOM   1272  N   TRP   212       1.948 112.705  69.468  1.00                 N  
ATOM   1273  CA  TRP   212       2.916 112.304  68.495  1.00                 C  
ATOM   1274  C   TRP   212       4.261 112.256  69.191  1.00                 C  
ATOM   1275  O   TRP   212       4.756 113.290  69.636  1.00                 O  
ATOM   1276  CB  TRP   212       2.916 113.270  67.309  1.00                 C  
ATOM   1277  CG  TRP   212       3.834 112.858  66.199  1.00                 C  
ATOM   1278  CD1 TRP   212       4.251 111.592  65.908  1.00                 C  
ATOM   1279  NE1 TRP   212       5.088 111.606  64.819  1.00                 N  
ATOM   1280  CD2 TRP   212       4.449 113.717  65.231  1.00                 C  
ATOM   1281  CE2 TRP   212       5.225 112.902  64.386  1.00                 C  
ATOM   1282  CH2 TRP   212       5.918 114.769  63.118  1.00                 C  
ATOM   1283  CZ2 TRP   212       5.965 113.419  63.324  1.00                 C  
ATOM   1284  CE3 TRP   212       4.420 115.095  64.997  1.00                 C  
ATOM   1285  CZ3 TRP   212       5.155 115.603  63.943  1.00                 C  
ATOM   1286  N   VAL   213       4.861 111.079  69.305  1.00                 N  
ATOM   1287  CA  VAL   213       6.161 110.993  69.955  1.00                 C  
ATOM   1288  C   VAL   213       7.144 110.293  69.014  1.00                 C  
ATOM   1289  O   VAL   213       6.977 109.110  68.701  1.00                 O  
ATOM   1290  CB  VAL   213       6.070 110.255  71.303  1.00                 C  
ATOM   1291  CG1 VAL   213       7.441 110.169  71.957  1.00                 C  
ATOM   1292  CG2 VAL   213       5.078 110.948  72.225  1.00                 C  
ATOM   1293  N   VAL   214       8.148 111.030  68.550  1.00                 N  
ATOM   1294  CA  VAL   214       9.137 110.488  67.636  1.00                 C  
ATOM   1295  C   VAL   214      10.494 111.184  67.745  1.00                 C  
ATOM   1296  O   VAL   214      10.562 112.388  67.972  1.00                 O  
ATOM   1297  CB  VAL   214       8.657 110.565  66.175  1.00                 C  
ATOM   1298  CG1 VAL   214       9.726 110.031  65.234  1.00                 C  
ATOM   1299  CG2 VAL   214       7.356 109.797  66.000  1.00                 C  
ATOM   1300  N   SER   215      11.564 110.411  67.541  1.00                 N  
ATOM   1301  CA  SER   215      12.952 110.894  67.609  1.00                 C  
ATOM   1302  C   SER   215      13.687 111.169  66.282  1.00                 C  
ATOM   1303  O   SER   215      14.683 111.881  66.288  1.00                 O  
ATOM   1304  CB  SER   215      13.825 109.907  68.387  1.00                 C  
ATOM   1305  OG  SER   215      13.924 108.668  67.707  1.00                 O  
ATOM   1306  N   ASN   216      13.393 110.375  65.259  1.00                 N  
ATOM   1307  CA  ASN   216      14.031 110.536  63.959  1.00                 C  
ATOM   1308  C   ASN   216      12.958 110.727  62.897  1.00                 C  
ATOM   1309  O   ASN   216      13.005 110.170  61.797  1.00                 O  
ATOM   1310  CB  ASN   216      14.926 109.335  63.649  1.00                 C  
ATOM   1311  CG  ASN   216      16.126 109.248  64.572  1.00                 C  
ATOM   1312  OD1 ASN   216      17.092 109.995  64.422  1.00                 O  
ATOM   1313  ND2 ASN   216      16.066 108.333  65.533  1.00                 N  
ATOM   1314  N   CYS   217      11.968 111.537  63.246  1.00                 N  
ATOM   1315  CA  CYS   217      10.825 111.801  62.390  1.00                 C  
ATOM   1316  C   CYS   217      11.148 112.317  60.983  1.00                 C  
ATOM   1317  O   CYS   217      10.337 112.196  60.061  1.00                 O  
ATOM   1318  CB  CYS   217       9.887 112.815  63.047  1.00                 C  
ATOM   1319  SG  CYS   217      10.600 114.463  63.261  1.00                 S  
ATOM   1320  N   LYS   218      12.326 112.899  60.787  1.00                 N  
ATOM   1321  CA  LYS   218      12.680 113.384  59.454  1.00                 C  
ATOM   1322  C   LYS   218      13.562 112.404  58.669  1.00                 C  
ATOM   1323  O   LYS   218      13.988 112.684  57.545  1.00                 O  
ATOM   1324  CB  LYS   218      13.397 114.732  59.547  1.00                 C  
ATOM   1325  CD  LYS   218      11.329 116.132  59.295  1.00                 C  
ATOM   1326  CE  LYS   218      11.715 116.794  57.983  1.00                 C  
ATOM   1327  CG  LYS   218      12.553 115.844  60.150  1.00                 C  
ATOM   1328  NZ  LYS   218      10.523 117.270  57.229  1.00                 N  
ATOM   1329  N   ALA   219      13.850 111.241  59.246  1.00                 N  
ATOM   1330  CA  ALA   219      14.680 110.247  58.564  1.00                 C  
ATOM   1331  C   ALA   219      13.858 109.151  57.908  1.00                 C  
ATOM   1332  O   ALA   219      14.383 108.251  57.247  1.00                 O  
ATOM   1333  CB  ALA   219      15.666 109.622  59.538  1.00                 C  
ATOM   1334  N   GLN   220      12.546 109.215  58.084  1.00                 N  
ATOM   1335  CA  GLN   220      11.651 108.230  57.496  1.00                 C  
ATOM   1336  C   GLN   220      10.652 108.982  56.635  1.00                 C  
ATOM   1337  O   GLN   220       9.899 109.838  57.108  1.00                 O  
ATOM   1338  CB  GLN   220      10.964 107.410  58.590  1.00                 C  
ATOM   1339  CD  GLN   220      12.592 107.411  60.521  1.00                 C  
ATOM   1340  CG  GLN   220      11.919 106.588  59.441  1.00                 C  
ATOM   1341  OE1 GLN   220      11.940 108.185  61.222  1.00                 O  
ATOM   1342  NE2 GLN   220      13.902 107.245  60.660  1.00                 N  
ATOM   1343  N   SER   221      10.634 108.667  55.346  1.00                 N  
ATOM   1344  CA  SER   221       9.742 109.330  54.406  1.00                 C  
ATOM   1345  C   SER   221       8.319 108.809  54.515  1.00                 C  
ATOM   1346  O   SER   221       8.082 107.611  54.695  1.00                 O  
ATOM   1347  CB  SER   221      10.247 109.154  52.973  1.00                 C  
ATOM   1348  OG  SER   221       9.339 109.712  52.039  1.00                 O  
ATOM   1349  N   GLN   222       7.347 109.770  54.490  1.00                 N  
ATOM   1350  CA  GLN   222       5.950 109.344  54.479  1.00                 C  
ATOM   1351  C   GLN   222       5.224 109.823  55.740  1.00                 C  
ATOM   1352  O   GLN   222       4.072 110.285  55.675  1.00                 O  
ATOM   1353  CB  GLN   222       5.855 107.822  54.360  1.00                 C  
ATOM   1354  CD  GLN   222       5.608 107.727  51.848  1.00                 C  
ATOM   1355  CG  GLN   222       6.401 107.266  53.055  1.00                 C  
ATOM   1356  OE1 GLN   222       4.390 107.556  51.791  1.00                 O  
ATOM   1357  NE2 GLN   222       6.298 108.315  50.878  1.00                 N  
ATOM   1358  N   ARG   223       5.905 109.725  56.880  1.00                 N  
ATOM   1359  CA  ARG   223       5.338 110.165  58.160  1.00                 C  
ATOM   1360  C   ARG   223       5.026 111.688  58.198  1.00                 C  
ATOM   1361  O   ARG   223       3.988 112.108  58.709  1.00                 O  
ATOM   1362  CB  ARG   223       6.285 109.822  59.312  1.00                 C  
ATOM   1363  CD  ARG   223       6.682 109.694  61.787  1.00                 C  
ATOM   1364  NE  ARG   223       6.948 108.257  61.764  1.00                 N  
ATOM   1365  CG  ARG   223       5.715 110.111  60.691  1.00                 C  
ATOM   1366  CZ  ARG   223       8.086 107.714  61.346  1.00                 C  
ATOM   1367  NH1 ARG   223       8.238 106.397  61.361  1.00                 N  
ATOM   1368  NH2 ARG   223       9.071 108.490  60.914  1.00                 N  
ATOM   1369  N   THR   224       5.918 112.497  57.635  1.00                 N  
ATOM   1370  CA  THR   224       5.759 113.947  57.623  1.00                 C  
ATOM   1371  C   THR   224       4.628 114.421  56.737  1.00                 C  
ATOM   1372  O   THR   224       3.863 115.310  57.106  1.00                 O  
ATOM   1373  CB  THR   224       7.050 114.653  57.169  1.00                 C  
ATOM   1374  OG1 THR   224       8.113 114.343  58.079  1.00                 O  
ATOM   1375  CG2 THR   224       6.853 116.161  57.145  1.00                 C  
ATOM   1376  N   ASP   225       4.523 113.847  55.550  1.00                 N  
ATOM   1377  CA  ASP   225       3.439 114.239  54.669  1.00                 C  
ATOM   1378  C   ASP   225       2.157 113.996  55.464  1.00                 C  
ATOM   1379  O   ASP   225       1.169 114.732  55.328  1.00                 O  
ATOM   1380  CB  ASP   225       3.494 113.442  53.364  1.00                 C  
ATOM   1381  CG  ASP   225       4.644 113.864  52.472  1.00                 C  
ATOM   1382  OD1 ASP   225       5.230 114.938  52.725  1.00                 O  
ATOM   1383  OD2 ASP   225       4.960 113.121  51.518  1.00                 O  
ATOM   1384  N   TYR   226       2.201 112.973  56.324  1.00                 N  
ATOM   1385  CA  TYR   226       1.043 112.607  57.134  1.00                 C  
ATOM   1386  C   TYR   226       0.866 113.450  58.381  1.00                 C  
ATOM   1387  O   TYR   226      -0.261 113.725  58.787  1.00                 O  
ATOM   1388  CB  TYR   226       1.124 111.137  57.552  1.00                 C  
ATOM   1389  CG  TYR   226       0.930 110.164  56.411  1.00                 C  
ATOM   1390  OH  TYR   226       0.399 107.500  53.263  1.00                 O  
ATOM   1391  CZ  TYR   226       0.574 108.380  54.306  1.00                 C  
ATOM   1392  CD1 TYR   226       1.143 110.558  55.096  1.00                 C  
ATOM   1393  CE1 TYR   226       0.968 109.675  54.048  1.00                 C  
ATOM   1394  CD2 TYR   226       0.534 108.855  56.653  1.00                 C  
ATOM   1395  CE2 TYR   226       0.353 107.959  55.617  1.00                 C  
ATOM   1396  N   VAL   227       1.960 113.848  59.011  1.00                 N  
ATOM   1397  CA  VAL   227       1.841 114.674  60.201  1.00                 C  
ATOM   1398  C   VAL   227       1.325 116.055  59.792  1.00                 C  
ATOM   1399  O   VAL   227       0.478 116.649  60.476  1.00                 O  
ATOM   1400  CB  VAL   227       3.183 114.784  60.948  1.00                 C  
ATOM   1401  CG1 VAL   227       3.079 115.790  62.084  1.00                 C  
ATOM   1402  CG2 VAL   227       3.612 113.423  61.475  1.00                 C  
ATOM   1403  N   ASN   228       1.849 116.559  58.675  1.00                 N  
ATOM   1404  CA  ASN   228       1.448 117.859  58.148  1.00                 C  
ATOM   1405  C   ASN   228      -0.044 117.798  57.816  1.00                 C  
ATOM   1406  O   ASN   228      -0.805 118.737  58.092  1.00                 O  
ATOM   1407  CB  ASN   228       2.298 118.229  56.931  1.00                 C  
ATOM   1408  CG  ASN   228       3.713 118.621  57.305  1.00                 C  
ATOM   1409  OD1 ASN   228       3.988 118.967  58.454  1.00                 O  
ATOM   1410  ND2 ASN   228       4.617 118.568  56.334  1.00                 N  
ATOM   1411  N   GLU   229      -0.474 116.675  57.248  1.00                 N  
ATOM   1412  CA  GLU   229      -1.877 116.521  56.894  1.00                 C  
ATOM   1413  C   GLU   229      -2.777 116.224  58.088  1.00                 C  
ATOM   1414  O   GLU   229      -3.983 116.438  58.037  1.00                 O  
ATOM   1415  CB  GLU   229      -2.049 115.408  55.859  1.00                 C  
ATOM   1416  CD  GLU   229      -1.614 114.589  53.510  1.00                 C  
ATOM   1417  CG  GLU   229      -1.436 115.720  54.504  1.00                 C  
ATOM   1418  OE1 GLU   229      -2.154 113.533  53.901  1.00                 O  
ATOM   1419  OE2 GLU   229      -1.212 114.758  52.339  1.00                 O  
ATOM   1420  N   LEU   230      -2.213 115.700  59.161  1.00                 N  
ATOM   1421  CA  LEU   230      -3.047 115.422  60.316  1.00                 C  
ATOM   1422  C   LEU   230      -3.048 116.708  61.111  1.00                 C  
ATOM   1423  O   LEU   230      -4.075 117.103  61.677  1.00                 O  
ATOM   1424  CB  LEU   230      -2.499 114.226  61.097  1.00                 C  
ATOM   1425  CG  LEU   230      -2.411 112.902  60.335  1.00                 C  
ATOM   1426  CD1 LEU   230      -1.766 111.827  61.197  1.00                 C  
ATOM   1427  CD2 LEU   230      -3.790 112.454  59.875  1.00                 C  
ATOM   1428  N   ARG   231      -4.165 117.433  61.043  1.00                 N  
ATOM   1429  CA  ARG   231      -4.298 118.701  61.751  1.00                 C  
ATOM   1430  C   ARG   231      -5.546 118.681  62.617  1.00                 C  
ATOM   1431  O   ARG   231      -5.854 119.646  63.322  1.00                 O  
ATOM   1432  CB  ARG   231      -4.345 119.866  60.760  1.00                 C  
ATOM   1433  CD  ARG   231      -3.165 121.246  59.027  1.00                 C  
ATOM   1434  NE  ARG   231      -1.959 121.414  58.220  1.00                 N  
ATOM   1435  CG  ARG   231      -3.080 120.029  59.934  1.00                 C  
ATOM   1436  CZ  ARG   231      -1.768 122.407  57.359  1.00                 C  
ATOM   1437  NH1 ARG   231      -0.639 122.479  56.668  1.00                 N  
ATOM   1438  NH2 ARG   231      -2.708 123.327  57.190  1.00                 N  
ATOM   1439  N   SER   232      -6.294 117.582  62.585  1.00                 N  
ATOM   1440  CA  SER   232      -7.534 117.453  63.354  1.00                 C  
ATOM   1441  C   SER   232      -8.450 118.649  63.139  1.00                 C  
ATOM   1442  O   SER   232      -8.934 119.285  64.080  1.00                 O  
ATOM   1443  CB  SER   232      -7.226 117.295  64.844  1.00                 C  
ATOM   1444  OG  SER   232      -6.467 116.123  65.087  1.00                 O  
ATOM   1445  N   ASN   233      -8.695 118.963  61.876  1.00                 N  
ATOM   1446  CA  ASN   233      -9.538 120.082  61.505  1.00                 C  
ATOM   1447  C   ASN   233      -8.979 121.446  61.896  1.00                 C  
ATOM   1448  O   ASN   233      -9.711 122.431  62.027  1.00                 O  
ATOM   1449  CB  ASN   233     -10.933 119.927  62.113  1.00                 C  
ATOM   1450  CG  ASN   233     -11.999 120.660  61.322  1.00                 C  
ATOM   1451  OD1 ASN   233     -11.962 120.690  60.092  1.00                 O  
ATOM   1452  ND2 ASN   233     -12.954 121.254  62.028  1.00                 N  
ATOM   1453  N   GLY   234      -7.672 121.524  62.087  1.00                 N  
ATOM   1454  CA  GLY   234      -7.062 122.788  62.455  1.00                 C  
ATOM   1455  C   GLY   234      -6.779 122.959  63.940  1.00                 C  
ATOM   1456  O   GLY   234      -6.563 124.070  64.432  1.00                 O  
ATOM   1457  N   LEU   235      -6.775 121.856  64.685  1.00                 N  
ATOM   1458  CA  LEU   235      -6.504 121.911  66.114  1.00                 C  
ATOM   1459  C   LEU   235      -5.004 121.845  66.377  1.00                 C  
ATOM   1460  O   LEU   235      -4.457 122.586  67.198  1.00                 O  
ATOM   1461  CB  LEU   235      -7.223 120.772  66.840  1.00                 C  
ATOM   1462  CG  LEU   235      -8.752 120.821  66.831  1.00                 C  
ATOM   1463  CD1 LEU   235      -9.334 119.567  67.464  1.00                 C  
ATOM   1464  CD2 LEU   235      -9.254 122.061  67.556  1.00                 C  
ATOM   1465  N   GLU   236      -4.260 121.007  65.613  1.00                 N  
ATOM   1466  CA  GLU   236      -2.842 120.848  65.909  1.00                 C  
ATOM   1467  C   GLU   236      -2.582 119.490  66.543  1.00                 C  
ATOM   1468  O   GLU   236      -3.451 118.946  67.229  1.00                 O  
ATOM   1469  CB  GLU   236      -2.358 121.970  66.830  1.00                 C  
ATOM   1470  CD  GLU   236      -0.415 123.085  67.997  1.00                 C  
ATOM   1471  CG  GLU   236      -0.869 121.926  67.132  1.00                 C  
ATOM   1472  OE1 GLU   236      -1.271 123.907  68.385  1.00                 O  
ATOM   1473  OE2 GLU   236       0.797 123.172  68.286  1.00                 O  
ATOM   1474  N   VAL   237      -1.402 118.935  66.274  1.00                 N  
ATOM   1475  CA  VAL   237      -1.005 117.650  66.838  1.00                 C  
ATOM   1476  C   VAL   237       0.003 117.958  67.934  1.00                 C  
ATOM   1477  O   VAL   237       0.931 118.763  67.759  1.00                 O  
ATOM   1478  CB  VAL   237      -0.430 116.713  65.759  1.00                 C  
ATOM   1479  CG1 VAL   237       0.037 115.407  66.382  1.00                 C  
ATOM   1480  CG2 VAL   237      -1.465 116.451  64.675  1.00                 C  
ATOM   1481  N   ASP   238      -0.175 117.317  69.071  1.00                 N  
ATOM   1482  CA  ASP   238       0.693 117.562  70.201  1.00                 C  
ATOM   1483  C   ASP   238       1.918 116.668  70.173  1.00                 C  
ATOM   1484  O   ASP   238       1.808 115.444  70.272  1.00                 O  
ATOM   1485  CB  ASP   238      -0.066 117.358  71.514  1.00                 C  
ATOM   1486  CG  ASP   238      -1.116 118.425  71.752  1.00                 C  
ATOM   1487  OD1 ASP   238      -0.736 119.595  71.965  1.00                 O  
ATOM   1488  OD2 ASP   238      -2.319 118.091  71.725  1.00                 O  
ATOM   1489  N   VAL   239       3.087 117.278  70.068  1.00                 N  
ATOM   1490  CA  VAL   239       4.307 116.498  70.028  1.00                 C  
ATOM   1491  C   VAL   239       5.017 116.418  71.358  1.00                 C  
ATOM   1492  O   VAL   239       5.278 117.448  71.990  1.00                 O  
ATOM   1493  CB  VAL   239       5.295 117.049  68.983  1.00                 C  
ATOM   1494  CG1 VAL   239       6.592 116.255  69.006  1.00                 C  
ATOM   1495  CG2 VAL   239       4.673 117.019  67.595  1.00                 C  
ATOM   1496  N   TYR   240       5.348 115.195  71.772  1.00                 N  
ATOM   1497  CA  TYR   240       6.052 114.964  73.030  1.00                 C  
ATOM   1498  C   TYR   240       7.502 114.488  72.890  1.00                 C  
ATOM   1499  O   TYR   240       8.193 114.230  73.880  1.00                 O  
ATOM   1500  CB  TYR   240       5.303 113.938  73.883  1.00                 C  
ATOM   1501  CG  TYR   240       3.918 114.380  74.296  1.00                 C  
ATOM   1502  OH  TYR   240       0.101 115.581  75.429  1.00                 O  
ATOM   1503  CZ  TYR   240       1.364 115.185  75.055  1.00                 C  
ATOM   1504  CD1 TYR   240       2.810 113.581  74.041  1.00                 C  
ATOM   1505  CE1 TYR   240       1.540 113.976  74.416  1.00                 C  
ATOM   1506  CD2 TYR   240       3.721 115.594  74.941  1.00                 C  
ATOM   1507  CE2 TYR   240       2.459 116.006  75.323  1.00                 C  
ATOM   1508  N   GLY   241       7.958 114.343  71.652  1.00                 N  
ATOM   1509  CA  GLY   241       9.326 113.930  71.404  1.00                 C  
ATOM   1510  C   GLY   241      10.096 115.009  70.645  1.00                 C  
ATOM   1511  O   GLY   241       9.618 116.141  70.507  1.00                 O  
ATOM   1512  N   LYS   242      11.262 114.675  70.108  1.00                 N  
ATOM   1513  CA  LYS   242      12.034 115.682  69.412  1.00                 C  
ATOM   1514  C   LYS   242      11.406 116.150  68.126  1.00                 C  
ATOM   1515  O   LYS   242      11.346 117.346  67.857  1.00                 O  
ATOM   1516  CB  LYS   242      13.441 115.163  69.107  1.00                 C  
ATOM   1517  CD  LYS   242      15.739 115.621  68.209  1.00                 C  
ATOM   1518  CE  LYS   242      16.632 116.626  67.499  1.00                 C  
ATOM   1519  CG  LYS   242      14.337 116.172  68.408  1.00                 C  
ATOM   1520  NZ  LYS   242      18.010 116.099  67.297  1.00                 N  
ATOM   1521  N   CYS   243      10.927 115.233  67.315  1.00                 N  
ATOM   1522  CA  CYS   243      10.337 115.680  66.080  1.00                 C  
ATOM   1523  C   CYS   243       9.070 116.458  66.379  1.00                 C  
ATOM   1524  O   CYS   243       8.302 116.068  67.248  1.00                 O  
ATOM   1525  CB  CYS   243      10.046 114.490  65.164  1.00                 C  
ATOM   1526  SG  CYS   243      11.518 113.609  64.593  1.00                 S  
ATOM   1527  N   GLY   244       8.868 117.557  65.654  1.00                 N  
ATOM   1528  CA  GLY   244       7.711 118.434  65.815  1.00                 C  
ATOM   1529  C   GLY   244       7.261 118.632  67.272  1.00                 C  
ATOM   1530  O   GLY   244       6.071 118.590  67.593  1.00                 O  
ATOM   1531  N   ASN   245       8.211 118.872  68.162  1.00                 N  
ATOM   1532  CA  ASN   245       7.836 119.089  69.555  1.00                 C  
ATOM   1533  C   ASN   245       6.937 120.314  69.769  1.00                 C  
ATOM   1534  O   ASN   245       7.115 121.343  69.132  1.00                 O  
ATOM   1535  CB  ASN   245       9.083 119.222  70.431  1.00                 C  
ATOM   1536  CG  ASN   245       8.754 119.262  71.911  1.00                 C  
ATOM   1537  OD1 ASN   245       8.506 120.329  72.472  1.00                 O  
ATOM   1538  ND2 ASN   245       8.752 118.097  72.547  1.00                 N  
ATOM   1539  N   LYS   246       5.980 120.202  70.685  1.00                 N  
ATOM   1540  CA  LYS   246       5.093 121.324  70.965  1.00                 C  
ATOM   1541  C   LYS   246       5.118 121.744  72.429  1.00                 C  
ATOM   1542  O   LYS   246       4.956 122.906  72.735  1.00                 O  
ATOM   1543  CB  LYS   246       3.656 120.984  70.564  1.00                 C  
ATOM   1544  CD  LYS   246       3.752 121.784  68.187  1.00                 C  
ATOM   1545  CE  LYS   246       3.559 121.407  66.727  1.00                 C  
ATOM   1546  CG  LYS   246       3.494 120.599  69.103  1.00                 C  
ATOM   1547  NZ  LYS   246       2.144 121.052  66.428  1.00                 N  
ATOM   1548  N   PHE   247       4.564 122.914  72.736  1.00                 N  
ATOM   1549  CA  PHE   247       4.549 123.432  74.108  1.00                 C  
ATOM   1550  C   PHE   247       4.027 122.437  75.146  1.00                 C  
ATOM   1551  O   PHE   247       3.965 122.719  76.346  1.00                 O  
ATOM   1552  CB  PHE   247       3.705 124.705  74.191  1.00                 C  
ATOM   1553  CG  PHE   247       2.240 124.478  73.948  1.00                 C  
ATOM   1554  CZ  PHE   247      -0.470 124.060  73.491  1.00                 C  
ATOM   1555  CD1 PHE   247       1.399 124.116  74.985  1.00                 C  
ATOM   1556  CE1 PHE   247       0.052 123.907  74.762  1.00                 C  
ATOM   1557  CD2 PHE   247       1.703 124.627  72.681  1.00                 C  
ATOM   1558  CE2 PHE   247       0.355 124.418  72.457  1.00                 C  
ATOM   1559  N   LEU   248       3.645 121.252  74.682  1.00                 N  
ATOM   1560  CA  LEU   248       3.119 120.197  75.536  1.00                 C  
ATOM   1561  C   LEU   248       4.118 119.771  76.607  1.00                 C  
ATOM   1562  O   LEU   248       5.294 120.144  76.583  1.00                 O  
ATOM   1563  CB  LEU   248       2.718 118.981  74.699  1.00                 C  
ATOM   1564  CG  LEU   248       1.382 119.077  73.960  1.00                 C  
ATOM   1565  CD1 LEU   248       0.241 119.307  74.939  1.00                 C  
ATOM   1566  CD2 LEU   248       1.420 120.189  72.923  1.00                 C  
ATOM   1567  N   SER   249       3.656 118.977  77.568  1.00                 N  
ATOM   1568  CA  SER   249       4.506 118.485  78.644  1.00                 C  
ATOM   1569  C   SER   249       5.081 117.117  78.255  1.00                 C  
ATOM   1570  O   SER   249       4.354 116.193  77.882  1.00                 O  
ATOM   1571  CB  SER   249       3.717 118.396  79.952  1.00                 C  
ATOM   1572  OG  SER   249       4.501 117.820  80.982  1.00                 O  
ATOM   1573  N   ASP   250       6.403 116.974  78.341  1.00                 N  
ATOM   1574  CA  ASP   250       7.061 115.721  77.982  1.00                 C  
ATOM   1575  C   ASP   250       7.313 114.914  79.245  1.00                 C  
ATOM   1576  O   ASP   250       8.011 115.354  80.162  1.00                 O  
ATOM   1577  CB  ASP   250       8.366 115.997  77.232  1.00                 C  
ATOM   1578  CG  ASP   250       8.133 116.586  75.855  1.00                 C  
ATOM   1579  OD1 ASP   250       6.990 116.503  75.359  1.00                 O  
ATOM   1580  OD2 ASP   250       9.094 117.131  75.272  1.00                 O  
ATOM   1581  N   LYS   251       6.747 113.709  79.319  1.00                 N  
ATOM   1582  CA  LYS   251       6.875 112.860  80.498  1.00                 C  
ATOM   1583  C   LYS   251       6.193 111.491  80.330  1.00                 C  
ATOM   1584  O   LYS   251       5.079 111.391  79.809  1.00                 O  
ATOM   1585  CB  LYS   251       6.294 113.560  81.728  1.00                 C  
ATOM   1586  CD  LYS   251       5.957 113.580  84.215  1.00                 C  
ATOM   1587  CE  LYS   251       6.155 112.816  85.514  1.00                 C  
ATOM   1588  CG  LYS   251       6.479 112.790  83.026  1.00                 C  
ATOM   1589  NZ  LYS   251       5.643 113.576  86.688  1.00                 N  
ATOM   1590  N   LYS   252       6.865 110.332  80.773  1.00                 N  
ATOM   1591  CA  LYS   252       6.276 109.023  80.670  1.00                 C  
ATOM   1592  C   LYS   252       5.426 108.993  79.417  1.00                 C  
ATOM   1593  O   LYS   252       4.416 109.691  79.325  1.00                 O  
ATOM   1594  CB  LYS   252       5.455 108.705  81.921  1.00                 C  
ATOM   1595  CD  LYS   252       5.927 106.246  82.100  1.00                 C  
ATOM   1596  CE  LYS   252       5.330 104.849  82.070  1.00                 C  
ATOM   1597  CG  LYS   252       4.854 107.309  81.931  1.00                 C  
ATOM   1598  NZ  LYS   252       4.420 104.609  83.224  1.00                 N  
ATOM   1599  N   PHE   253       5.823 108.171  78.462  1.00                 N  
ATOM   1600  CA  PHE   253       5.101 108.121  77.218  1.00                 C  
ATOM   1601  C   PHE   253       3.656 107.720  77.386  1.00                 C  
ATOM   1602  O   PHE   253       2.735 108.331  76.797  1.00                 O  
ATOM   1603  CB  PHE   253       5.776 107.152  76.245  1.00                 C  
ATOM   1604  CG  PHE   253       7.043 107.685  75.641  1.00                 C  
ATOM   1605  CZ  PHE   253       9.391 108.664  74.520  1.00                 C  
ATOM   1606  CD1 PHE   253       7.362 109.028  75.736  1.00                 C  
ATOM   1607  CE1 PHE   253       8.528 109.519  75.180  1.00                 C  
ATOM   1608  CD2 PHE   253       7.918 106.843  74.977  1.00                 C  
ATOM   1609  CE2 PHE   253       9.084 107.333  74.420  1.00                 C  
ATOM   1610  N   LEU   254       3.443 106.691  78.178  1.00                 N  
ATOM   1611  CA  LEU   254       2.081 106.203  78.311  1.00                 C  
ATOM   1612  C   LEU   254       1.123 107.187  78.997  1.00                 C  
ATOM   1613  O   LEU   254      -0.046 107.266  78.646  1.00                 O  
ATOM   1614  CB  LEU   254       2.057 104.886  79.089  1.00                 C  
ATOM   1615  CG  LEU   254       2.687 103.677  78.394  1.00                 C  
ATOM   1616  CD1 LEU   254       2.732 102.481  79.332  1.00                 C  
ATOM   1617  CD2 LEU   254       1.923 103.327  77.127  1.00                 C  
ATOM   1618  N   GLU   255       1.614 107.960  79.935  1.00                 N  
ATOM   1619  CA  GLU   255       0.709 108.913  80.582  1.00                 C  
ATOM   1620  C   GLU   255       0.339 109.993  79.538  1.00                 C  
ATOM   1621  O   GLU   255      -0.838 110.356  79.388  1.00                 O  
ATOM   1622  CB  GLU   255       1.368 109.520  81.822  1.00                 C  
ATOM   1623  CD  GLU   255       1.119 110.970  83.876  1.00                 C  
ATOM   1624  CG  GLU   255       0.469 110.466  82.602  1.00                 C  
ATOM   1625  OE1 GLU   255       2.182 111.620  83.783  1.00                 O  
ATOM   1626  OE2 GLU   255       0.566 110.715  84.966  1.00                 O  
ATOM   1627  N   ILE   256       1.344 110.469  78.789  1.00                 N  
ATOM   1628  CA  ILE   256       1.127 111.485  77.776  1.00                 C  
ATOM   1629  C   ILE   256       0.152 111.057  76.675  1.00                 C  
ATOM   1630  O   ILE   256      -0.775 111.803  76.352  1.00                 O  
ATOM   1631  CB  ILE   256       2.450 111.914  77.114  1.00                 C  
ATOM   1632  CD1 ILE   256       2.791 113.867  78.716  1.00                 C  
ATOM   1633  CG1 ILE   256       3.363 112.591  78.138  1.00                 C  
ATOM   1634  CG2 ILE   256       2.180 112.810  75.915  1.00                 C  
ATOM   1635  N   LEU   257       0.315 109.865  76.099  1.00                 N  
ATOM   1636  CA  LEU   257      -0.624 109.478  75.039  1.00                 C  
ATOM   1637  C   LEU   257      -2.057 109.336  75.568  1.00                 C  
ATOM   1638  O   LEU   257      -2.990 109.501  74.785  1.00                 O  
ATOM   1639  CB  LEU   257      -0.184 108.166  74.386  1.00                 C  
ATOM   1640  CG  LEU   257       1.099 108.220  73.554  1.00                 C  
ATOM   1641  CD1 LEU   257       1.508 106.825  73.106  1.00                 C  
ATOM   1642  CD2 LEU   257       0.920 109.131  72.349  1.00                 C  
ATOM   1643  N   PRO   258      -2.235 109.002  76.862  1.00                 N  
ATOM   1644  CA  PRO   258      -3.604 108.834  77.397  1.00                 C  
ATOM   1645  C   PRO   258      -4.367 110.143  77.461  1.00                 C  
ATOM   1646  O   PRO   258      -5.575 110.146  77.673  1.00                 O  
ATOM   1647  CB  PRO   258      -3.386 108.260  78.798  1.00                 C  
ATOM   1648  CD  PRO   258      -1.213 108.539  77.834  1.00                 C  
ATOM   1649  CG  PRO   258      -2.020 107.661  78.748  1.00                 C  
ATOM   1650  N   GLN   259      -3.682 111.248  77.251  1.00                 N  
ATOM   1651  CA  GLN   259      -4.380 112.537  77.306  1.00                 C  
ATOM   1652  C   GLN   259      -4.964 112.956  75.948  1.00                 C  
ATOM   1653  O   GLN   259      -5.553 114.030  75.826  1.00                 O  
ATOM   1654  CB  GLN   259      -3.440 113.634  77.809  1.00                 C  
ATOM   1655  CD  GLN   259      -2.016 114.529  79.694  1.00                 C  
ATOM   1656  CG  GLN   259      -2.979 113.447  79.245  1.00                 C  
ATOM   1657  OE1 GLN   259      -2.386 115.698  79.799  1.00                 O  
ATOM   1658  NE2 GLN   259      -0.774 114.140  79.959  1.00                 N  
ATOM   1659  N   TYR   260      -4.802 112.128  74.923  1.00                 N  
ATOM   1660  CA  TYR   260      -5.346 112.486  73.632  1.00                 C  
ATOM   1661  C   TYR   260      -6.239 111.413  73.065  1.00                 C  
ATOM   1662  O   TYR   260      -6.181 110.227  73.460  1.00                 O  
ATOM   1663  CB  TYR   260      -4.220 112.784  72.640  1.00                 C  
ATOM   1664  CG  TYR   260      -3.347 113.953  73.037  1.00                 C  
ATOM   1665  OH  TYR   260      -0.937 117.158  74.137  1.00                 O  
ATOM   1666  CZ  TYR   260      -1.736 116.099  73.772  1.00                 C  
ATOM   1667  CD1 TYR   260      -2.208 113.761  73.808  1.00                 C  
ATOM   1668  CE1 TYR   260      -1.404 114.824  74.175  1.00                 C  
ATOM   1669  CD2 TYR   260      -3.666 115.246  72.640  1.00                 C  
ATOM   1670  CE2 TYR   260      -2.874 116.320  72.998  1.00                 C  
ATOM   1671  N   ARG   261      -7.102 111.831  72.146  1.00                 N  
ATOM   1672  CA  ARG   261      -8.046 110.919  71.578  1.00                 C  
ATOM   1673  C   ARG   261      -7.372 109.911  70.639  1.00                 C  
ATOM   1674  O   ARG   261      -7.792 108.756  70.561  1.00                 O  
ATOM   1675  CB  ARG   261      -9.137 111.679  70.821  1.00                 C  
ATOM   1676  CD  ARG   261     -11.077 113.269  70.898  1.00                 C  
ATOM   1677  NE  ARG   261     -11.924 112.424  70.059  1.00                 N  
ATOM   1678  CG  ARG   261     -10.091 112.452  71.717  1.00                 C  
ATOM   1679  CZ  ARG   261     -13.046 111.845  70.475  1.00                 C  
ATOM   1680  NH1 ARG   261     -13.752 111.094  69.641  1.00                 N  
ATOM   1681  NH2 ARG   261     -13.459 112.018  71.723  1.00                 N  
ATOM   1682  N   TYR   262      -6.303 110.351  69.977  1.00                 N  
ATOM   1683  CA  TYR   262      -5.619 109.514  68.994  1.00                 C  
ATOM   1684  C   TYR   262      -4.134 109.569  69.208  1.00                 C  
ATOM   1685  O   TYR   262      -3.597 110.522  69.812  1.00                 O  
ATOM   1686  CB  TYR   262      -5.974 109.958  67.573  1.00                 C  
ATOM   1687  CG  TYR   262      -7.443 109.833  67.241  1.00                 C  
ATOM   1688  OH  TYR   262     -11.488 109.505  66.334  1.00                 O  
ATOM   1689  CZ  TYR   262     -10.149 109.612  66.634  1.00                 C  
ATOM   1690  CD1 TYR   262      -8.315 110.891  67.465  1.00                 C  
ATOM   1691  CE1 TYR   262      -9.660 110.786  67.164  1.00                 C  
ATOM   1692  CD2 TYR   262      -7.954 108.657  66.706  1.00                 C  
ATOM   1693  CE2 TYR   262      -9.296 108.534  66.400  1.00                 C  
ATOM   1694  N   PHE   263      -3.446 108.551  68.694  1.00                 N  
ATOM   1695  CA  PHE   263      -2.000 108.574  68.755  1.00                 C  
ATOM   1696  C   PHE   263      -1.409 108.293  67.347  1.00                 C  
ATOM   1697  O   PHE   263      -1.743 107.294  66.698  1.00                 O  
ATOM   1698  CB  PHE   263      -1.490 107.550  69.772  1.00                 C  
ATOM   1699  CG  PHE   263       0.003 107.548  69.933  1.00                 C  
ATOM   1700  CZ  PHE   263       2.767 107.538  70.232  1.00                 C  
ATOM   1701  CD1 PHE   263       0.709 108.737  69.991  1.00                 C  
ATOM   1702  CE1 PHE   263       2.083 108.735  70.139  1.00                 C  
ATOM   1703  CD2 PHE   263       0.702 106.358  70.027  1.00                 C  
ATOM   1704  CE2 PHE   263       2.076 106.356  70.175  1.00                 C  
ATOM   1705  N   LEU   264      -0.574 109.204  66.876  1.00                 N  
ATOM   1706  CA  LEU   264       0.085 109.053  65.595  1.00                 C  
ATOM   1707  C   LEU   264       1.154 107.959  65.785  1.00                 C  
ATOM   1708  O   LEU   264       2.213 108.178  66.377  1.00                 O  
ATOM   1709  CB  LEU   264       0.681 110.386  65.139  1.00                 C  
ATOM   1710  CG  LEU   264      -0.290 111.379  64.496  1.00                 C  
ATOM   1711  CD1 LEU   264      -1.345 111.823  65.497  1.00                 C  
ATOM   1712  CD2 LEU   264       0.459 112.583  63.947  1.00                 C  
ATOM   1713  N   SER   265       0.821 106.797  65.243  1.00                 N  
ATOM   1714  CA  SER   265       1.586 105.565  65.352  1.00                 C  
ATOM   1715  C   SER   265       2.206 105.059  64.037  1.00                 C  
ATOM   1716  O   SER   265       1.780 104.015  63.546  1.00                 O  
ATOM   1717  CB  SER   265       0.716 104.443  65.922  1.00                 C  
ATOM   1718  OG  SER   265       0.306 104.737  67.246  1.00                 O  
ATOM   1719  N   PHE   266       3.159 105.804  63.469  1.00                 N  
ATOM   1720  CA  PHE   266       3.808 105.433  62.231  1.00                 C  
ATOM   1721  C   PHE   266       5.151 104.762  62.558  1.00                 C  
ATOM   1722  O   PHE   266       5.928 105.308  63.353  1.00                 O  
ATOM   1723  CB  PHE   266       4.002 106.661  61.339  1.00                 C  
ATOM   1724  CG  PHE   266       2.718 107.246  60.825  1.00                 C  
ATOM   1725  CZ  PHE   266       0.338 108.322  59.874  1.00                 C  
ATOM   1726  CD1 PHE   266       2.584 108.612  60.648  1.00                 C  
ATOM   1727  CE1 PHE   266       1.403 109.150  60.175  1.00                 C  
ATOM   1728  CD2 PHE   266       1.643 106.430  60.518  1.00                 C  
ATOM   1729  CE2 PHE   266       0.461 106.968  60.046  1.00                 C  
ATOM   1730  N   GLU   267       5.416 103.600  61.954  1.00                 N  
ATOM   1731  CA  GLU   267       6.700 102.944  62.191  1.00                 C  
ATOM   1732  C   GLU   267       7.738 103.766  61.457  1.00                 C  
ATOM   1733  O   GLU   267       7.431 104.511  60.510  1.00                 O  
ATOM   1734  CB  GLU   267       6.655 101.491  61.715  1.00                 C  
ATOM   1735  CD  GLU   267       6.073 100.411  63.923  1.00                 C  
ATOM   1736  CG  GLU   267       5.670 100.618  62.476  1.00                 C  
ATOM   1737  OE1 GLU   267       7.028 101.078  64.375  1.00                 O  
ATOM   1738  OE2 GLU   267       5.433  99.583  64.605  1.00                 O  
ATOM   1739  N   ASN   268       8.984 103.610  61.887  1.00                 N  
ATOM   1740  CA  ASN   268      10.102 104.331  61.300  1.00                 C  
ATOM   1741  C   ASN   268      10.395 103.904  59.850  1.00                 C  
ATOM   1742  O   ASN   268      10.923 104.687  59.059  1.00                 O  
ATOM   1743  CB  ASN   268      11.360 104.155  62.152  1.00                 C  
ATOM   1744  CG  ASN   268      11.303 104.944  63.446  1.00                 C  
ATOM   1745  OD1 ASN   268      10.557 105.916  63.558  1.00                 O  
ATOM   1746  ND2 ASN   268      12.093 104.526  64.428  1.00                 N  
ATOM   1747  N   SER   269      10.069 102.663  59.507  1.00                 N  
ATOM   1748  CA  SER   269      10.268 102.148  58.140  1.00                 C  
ATOM   1749  C   SER   269       9.226 101.082  57.912  1.00                 C  
ATOM   1750  O   SER   269       8.643 100.563  58.874  1.00                 O  
ATOM   1751  CB  SER   269      11.691 101.612  57.971  1.00                 C  
ATOM   1752  OG  SER   269      11.897 101.115  56.660  1.00                 O  
ATOM   1753  N   LEU   270       9.008 100.751  56.643  1.00                 N  
ATOM   1754  CA  LEU   270       8.028  99.740  56.247  1.00                 C  
ATOM   1755  C   LEU   270       8.611  98.334  56.025  1.00                 C  
ATOM   1756  O   LEU   270       9.686  98.180  55.406  1.00                 O  
ATOM   1757  CB  LEU   270       7.308 100.165  54.966  1.00                 C  
ATOM   1758  CG  LEU   270       6.535 101.484  55.028  1.00                 C  
ATOM   1759  CD1 LEU   270       5.939 101.823  53.670  1.00                 C  
ATOM   1760  CD2 LEU   270       5.442 101.417  56.084  1.00                 C  
ATOM   1761  N   CYS   271       7.879  97.338  56.516  1.00                 N  
ATOM   1762  CA  CYS   271       8.229  95.946  56.319  1.00                 C  
ATOM   1763  C   CYS   271       7.001  95.113  56.531  1.00                 C  
ATOM   1764  O   CYS   271       6.240  95.334  57.483  1.00                 O  
ATOM   1765  CB  CYS   271       9.355  95.537  57.270  1.00                 C  
ATOM   1766  SG  CYS   271       9.954  93.847  57.036  1.00                 S  
ATOM   1767  N   ASN   272       6.786  94.141  55.659  1.00                 N  
ATOM   1768  CA  ASN   272       5.662  93.285  55.836  1.00                 C  
ATOM   1769  C   ASN   272       5.879  92.415  57.065  1.00                 C  
ATOM   1770  O   ASN   272       6.809  91.591  57.103  1.00                 O  
ATOM   1771  CB  ASN   272       5.430  92.440  54.582  1.00                 C  
ATOM   1772  CG  ASN   272       4.163  91.610  54.665  1.00                 C  
ATOM   1773  OD1 ASN   272       4.166  90.509  55.215  1.00                 O  
ATOM   1774  ND2 ASN   272       3.075  92.138  54.117  1.00                 N  
ATOM   1775  N   ASP   273       4.998  92.579  58.049  1.00                 N  
ATOM   1776  CA  ASP   273       5.104  91.860  59.306  1.00                 C  
ATOM   1777  C   ASP   273       5.850  92.699  60.325  1.00                 C  
ATOM   1778  O   ASP   273       5.913  92.308  61.500  1.00                 O  
ATOM   1779  CB  ASP   273       5.805  90.516  59.097  1.00                 C  
ATOM   1780  CG  ASP   273       5.020  89.583  58.197  1.00                 C  
ATOM   1781  OD1 ASP   273       3.874  89.238  58.553  1.00                 O  
ATOM   1782  OD2 ASP   273       5.551  89.197  57.134  1.00                 O  
ATOM   1783  N   TYR   274       6.427  93.841  59.930  1.00                 N  
ATOM   1784  CA  TYR   274       7.229  94.634  60.916  1.00                 C  
ATOM   1785  C   TYR   274       6.361  95.574  61.797  1.00                 C  
ATOM   1786  O   TYR   274       6.250  96.790  61.572  1.00                 O  
ATOM   1787  CB  TYR   274       8.290  95.469  60.196  1.00                 C  
ATOM   1788  CG  TYR   274       9.250  96.175  61.127  1.00                 C  
ATOM   1789  OH  TYR   274      11.896  98.102  63.691  1.00                 O  
ATOM   1790  CZ  TYR   274      11.020  97.466  62.842  1.00                 C  
ATOM   1791  CD1 TYR   274      10.197  95.459  61.848  1.00                 C  
ATOM   1792  CE1 TYR   274      11.078  96.096  62.701  1.00                 C  
ATOM   1793  CD2 TYR   274       9.205  97.554  61.282  1.00                 C  
ATOM   1794  CE2 TYR   274      10.078  98.208  62.130  1.00                 C  
ATOM   1795  N   ILE   275       5.746  94.975  62.817  1.00                 N  
ATOM   1796  CA  ILE   275       4.871  95.698  63.725  1.00                 C  
ATOM   1797  C   ILE   275       5.618  95.824  65.029  1.00                 C  
ATOM   1798  O   ILE   275       5.857  94.824  65.708  1.00                 O  
ATOM   1799  CB  ILE   275       3.517  94.984  63.892  1.00                 C  
ATOM   1800  CD1 ILE   275       2.593  96.038  61.762  1.00                 C  
ATOM   1801  CG1 ILE   275       2.860  94.761  62.528  1.00                 C  
ATOM   1802  CG2 ILE   275       2.614  95.767  64.834  1.00                 C  
ATOM   1803  N   THR   276       5.964  97.045  65.388  1.00                 N  
ATOM   1804  CA  THR   276       6.736  97.271  66.605  1.00                 C  
ATOM   1805  C   THR   276       5.905  97.485  67.884  1.00                 C  
ATOM   1806  O   THR   276       4.678  97.210  67.932  1.00                 O  
ATOM   1807  CB  THR   276       7.667  98.490  66.465  1.00                 C  
ATOM   1808  OG1 THR   276       6.883  99.679  66.309  1.00                 O  
ATOM   1809  CG2 THR   276       8.565  98.336  65.246  1.00                 C  
ATOM   1810  N   GLU   277       6.593  97.886  68.942  1.00                 N  
ATOM   1811  CA  GLU   277       5.918  98.176  70.197  1.00                 C  
ATOM   1812  C   GLU   277       4.988  99.421  70.102  1.00                 C  
ATOM   1813  O   GLU   277       4.126  99.589  70.950  1.00                 O  
ATOM   1814  CB  GLU   277       6.938  98.392  71.317  1.00                 C  
ATOM   1815  CD  GLU   277       9.008  99.380  70.259  1.00                 C  
ATOM   1816  CG  GLU   277       7.800  99.631  71.141  1.00                 C  
ATOM   1817  OE1 GLU   277       9.025  98.349  69.555  1.00                 O  
ATOM   1818  OE2 GLU   277       9.936 100.216  70.272  1.00                 O  
ATOM   1819  N   LYS   278       5.149 100.265  69.083  1.00                 N  
ATOM   1820  CA  LYS   278       4.319 101.471  69.009  1.00                 C  
ATOM   1821  C   LYS   278       2.797 101.284  69.152  1.00                 C  
ATOM   1822  O   LYS   278       2.145 102.009  69.934  1.00                 O  
ATOM   1823  CB  LYS   278       4.552 102.201  67.685  1.00                 C  
ATOM   1824  CD  LYS   278       6.080 103.567  66.236  1.00                 C  
ATOM   1825  CE  LYS   278       7.447 104.221  66.120  1.00                 C  
ATOM   1826  CG  LYS   278       5.910 102.877  67.579  1.00                 C  
ATOM   1827  NZ  LYS   278       7.644 104.867  64.793  1.00                 N  
ATOM   1828  N   PHE   279       2.227 100.362  68.389  1.00                 N  
ATOM   1829  CA  PHE   279       0.797 100.199  68.437  1.00                 C  
ATOM   1830  C   PHE   279       0.377  99.712  69.815  1.00                 C  
ATOM   1831  O   PHE   279      -0.715 100.065  70.298  1.00                 O  
ATOM   1832  CB  PHE   279       0.332  99.224  67.353  1.00                 C  
ATOM   1833  CG  PHE   279       0.395  99.788  65.963  1.00                 C  
ATOM   1834  CZ  PHE   279       0.509 100.839  63.392  1.00                 C  
ATOM   1835  CD1 PHE   279       0.781  98.996  64.896  1.00                 C  
ATOM   1836  CE1 PHE   279       0.839  99.516  63.616  1.00                 C  
ATOM   1837  CD2 PHE   279       0.068 101.111  65.722  1.00                 C  
ATOM   1838  CE2 PHE   279       0.126 101.630  64.442  1.00                 C  
ATOM   1839  N   PHE   280       1.243  98.956  70.479  1.00                 N  
ATOM   1840  CA  PHE   280       0.922  98.462  71.795  1.00                 C  
ATOM   1841  C   PHE   280       0.812  99.608  72.799  1.00                 C  
ATOM   1842  O   PHE   280      -0.018  99.554  73.724  1.00                 O  
ATOM   1843  CB  PHE   280       1.974  97.454  72.260  1.00                 C  
ATOM   1844  CG  PHE   280       1.888  96.124  71.567  1.00                 C  
ATOM   1845  CZ  PHE   280       1.728  93.660  70.291  1.00                 C  
ATOM   1846  CD1 PHE   280       1.781  96.051  70.189  1.00                 C  
ATOM   1847  CE1 PHE   280       1.701  94.827  69.552  1.00                 C  
ATOM   1848  CD2 PHE   280       1.914  94.946  72.293  1.00                 C  
ATOM   1849  CE2 PHE   280       1.835  93.723  71.655  1.00                 C  
ATOM   1850  N   SER   281       1.687 100.598  72.652  1.00                 N  
ATOM   1851  CA  SER   281       1.678 101.766  73.530  1.00                 C  
ATOM   1852  C   SER   281       0.348 102.529  73.358  1.00                 C  
ATOM   1853  O   SER   281      -0.210 102.997  74.330  1.00                 O  
ATOM   1854  CB  SER   281       2.872 102.673  73.227  1.00                 C  
ATOM   1855  OG  SER   281       4.094 102.033  73.551  1.00                 O  
ATOM   1856  N   ARG   282      -0.134 102.651  72.117  1.00                 N  
ATOM   1857  CA  ARG   282      -1.404 103.309  71.896  1.00                 C  
ATOM   1858  C   ARG   282      -2.528 102.570  72.603  1.00                 C  
ATOM   1859  O   ARG   282      -3.293 103.208  73.310  1.00                 O  
ATOM   1860  CB  ARG   282      -1.700 103.413  70.399  1.00                 C  
ATOM   1861  CD  ARG   282      -4.181 103.290  70.037  1.00                 C  
ATOM   1862  NE  ARG   282      -4.113 102.318  68.949  1.00                 N  
ATOM   1863  CG  ARG   282      -2.960 104.196  70.068  1.00                 C  
ATOM   1864  CZ  ARG   282      -4.861 101.221  68.880  1.00                 C  
ATOM   1865  NH1 ARG   282      -4.730 100.394  67.852  1.00                 N  
ATOM   1866  NH2 ARG   282      -5.737 100.954  69.839  1.00                 N  
ATOM   1867  N   TYR   283      -2.610 101.243  72.440  1.00                 N  
ATOM   1868  CA  TYR   283      -3.635 100.436  73.053  1.00                 C  
ATOM   1869  C   TYR   283      -3.577 100.532  74.548  1.00                 C  
ATOM   1870  O   TYR   283      -4.599 100.663  75.229  1.00                 O  
ATOM   1871  CB  TYR   283      -3.501  98.976  72.615  1.00                 C  
ATOM   1872  CG  TYR   283      -4.545  98.059  73.212  1.00                 C  
ATOM   1873  OH  TYR   283      -7.427  95.544  74.841  1.00                 O  
ATOM   1874  CZ  TYR   283      -6.472  96.376  74.303  1.00                 C  
ATOM   1875  CD1 TYR   283      -5.835  98.022  72.699  1.00                 C  
ATOM   1876  CE1 TYR   283      -6.796  97.188  73.238  1.00                 C  
ATOM   1877  CD2 TYR   283      -4.237  97.234  74.285  1.00                 C  
ATOM   1878  CE2 TYR   283      -5.184  96.393  74.837  1.00                 C  
ATOM   1879  N   ASN   284      -2.364 100.478  75.054  1.00                 N  
ATOM   1880  CA  ASN   284      -2.149 100.522  76.476  1.00                 C  
ATOM   1881  C   ASN   284      -2.619 101.874  77.126  1.00                 C  
ATOM   1882  O   ASN   284      -3.068 101.908  78.282  1.00                 O  
ATOM   1883  CB  ASN   284      -0.674 100.281  76.803  1.00                 C  
ATOM   1884  CG  ASN   284      -0.418 100.170  78.293  1.00                 C  
ATOM   1885  OD1 ASN   284      -0.157 101.169  78.963  1.00                 O  
ATOM   1886  ND2 ASN   284      -0.491  98.952  78.816  1.00                 N  
ATOM   1887  N   HIS   285      -2.440 102.952  76.386  1.00                 N  
ATOM   1888  CA  HIS   285      -2.806 104.273  76.835  1.00                 C  
ATOM   1889  C   HIS   285      -4.286 104.626  76.502  1.00                 C  
ATOM   1890  O   HIS   285      -4.650 105.813  76.509  1.00                 O  
ATOM   1891  CB  HIS   285      -1.883 105.324  76.216  1.00                 C  
ATOM   1892  CG  HIS   285      -1.955 105.387  74.722  1.00                 C  
ATOM   1893  ND1 HIS   285      -3.134 105.601  74.042  1.00                 N  
ATOM   1894  CE1 HIS   285      -2.883 105.606  72.721  1.00                 C  
ATOM   1895  CD2 HIS   285      -0.999 105.271  73.630  1.00                 C  
ATOM   1896  NE2 HIS   285      -1.604 105.409  72.467  1.00                 N  
ATOM   1897  N   ASP   286      -5.087 103.628  76.137  1.00                 N  
ATOM   1898  CA  ASP   286      -6.499 103.870  75.886  1.00                 C  
ATOM   1899  C   ASP   286      -6.742 104.954  74.854  1.00                 C  
ATOM   1900  O   ASP   286      -7.605 105.805  75.066  1.00                 O  
ATOM   1901  CB  ASP   286      -7.217 104.247  77.183  1.00                 C  
ATOM   1902  CG  ASP   286      -7.228 103.117  78.193  1.00                 C  
ATOM   1903  OD1 ASP   286      -7.196 101.942  77.770  1.00                 O  
ATOM   1904  OD2 ASP   286      -7.267 103.405  79.408  1.00                 O  
ATOM   1905  N   TRP   287      -5.961 104.969  73.779  1.00                 N  
ATOM   1906  CA  TRP   287      -6.104 105.975  72.723  1.00                 C  
ATOM   1907  C   TRP   287      -6.139 105.228  71.390  1.00                 C  
ATOM   1908  O   TRP   287      -5.664 104.096  71.298  1.00                 O  
ATOM   1909  CB  TRP   287      -4.958 106.987  72.788  1.00                 C  
ATOM   1910  CG  TRP   287      -4.927 107.777  74.061  1.00                 C  
ATOM   1911  CD1 TRP   287      -3.830 108.064  74.820  1.00                 C  
ATOM   1912  NE1 TRP   287      -4.194 108.810  75.915  1.00                 N  
ATOM   1913  CD2 TRP   287      -6.045 108.381  74.723  1.00                 C  
ATOM   1914  CE2 TRP   287      -5.550 109.018  75.876  1.00                 C  
ATOM   1915  CH2 TRP   287      -7.712 109.758  76.471  1.00                 C  
ATOM   1916  CZ2 TRP   287      -6.377 109.711  76.759  1.00                 C  
ATOM   1917  CE3 TRP   287      -7.415 108.447  74.453  1.00                 C  
ATOM   1918  CZ3 TRP   287      -8.230 109.135  75.331  1.00                 C  
ATOM   1919  N   ILE   288      -6.753 105.831  70.379  1.00                 N  
ATOM   1920  CA  ILE   288      -6.873 105.177  69.071  1.00                 C  
ATOM   1921  C   ILE   288      -5.626 105.298  68.233  1.00                 C  
ATOM   1922  O   ILE   288      -5.163 106.388  67.900  1.00                 O  
ATOM   1923  CB  ILE   288      -8.064 105.734  68.269  1.00                 C  
ATOM   1924  CD1 ILE   288      -9.697 104.122  69.380  1.00                 C  
ATOM   1925  CG1 ILE   288      -9.364 105.562  69.057  1.00                 C  
ATOM   1926  CG2 ILE   288      -8.139 105.074  66.900  1.00                 C  
ATOM   1927  N   THR   289      -5.014 104.145  67.885  1.00                 N  
ATOM   1928  CA  THR   289      -3.801 104.292  67.068  1.00                 C  
ATOM   1929  C   THR   289      -4.106 104.694  65.623  1.00                 C  
ATOM   1930  O   THR   289      -5.056 104.202  65.017  1.00                 O  
ATOM   1931  CB  THR   289      -2.973 102.994  67.049  1.00                 C  
ATOM   1932  OG1 THR   289      -1.743 103.219  66.349  1.00                 O  
ATOM   1933  CG2 THR   289      -3.738 101.884  66.344  1.00                 C  
ATOM   1934  N   VAL   290      -3.310 105.582  65.062  1.00                 N  
ATOM   1935  CA  VAL   290      -3.444 105.917  63.637  1.00                 C  
ATOM   1936  C   VAL   290      -2.149 105.237  63.117  1.00                 C  
ATOM   1937  O   VAL   290      -1.063 105.778  63.242  1.00                 O  
ATOM   1938  CB  VAL   290      -3.551 107.438  63.422  1.00                 C  
ATOM   1939  CG1 VAL   290      -3.683 107.759  61.942  1.00                 C  
ATOM   1940  CG2 VAL   290      -4.728 108.005  64.202  1.00                 C  
ATOM   1941  N   VAL   291      -2.311 104.054  62.541  1.00                 N  
ATOM   1942  CA  VAL   291      -1.193 103.187  62.112  1.00                 C  
ATOM   1943  C   VAL   291      -0.699 103.173  60.682  1.00                 C  
ATOM   1944  O   VAL   291      -1.489 103.167  59.727  1.00                 O  
ATOM   1945  CB  VAL   291      -1.482 101.704  62.410  1.00                 C  
ATOM   1946  CG1 VAL   291      -1.624 101.480  63.908  1.00                 C  
ATOM   1947  CG2 VAL   291      -2.735 101.248  61.678  1.00                 C  
ATOM   1948  N   ARG   292       0.618 103.092  60.531  1.00                 N  
ATOM   1949  CA  ARG   292       1.224 102.941  59.208  1.00                 C  
ATOM   1950  C   ARG   292       2.562 102.250  59.429  1.00                 C  
ATOM   1951  O   ARG   292       3.354 102.698  60.252  1.00                 O  
ATOM   1952  CB  ARG   292       1.370 104.303  58.527  1.00                 C  
ATOM   1953  CD  ARG   292       0.734 103.727  56.168  1.00                 C  
ATOM   1954  NE  ARG   292       1.037 103.971  54.760  1.00                 N  
ATOM   1955  CG  ARG   292       1.840 104.228  57.083  1.00                 C  
ATOM   1956  CZ  ARG   292       1.613 103.084  53.955  1.00                 C  
ATOM   1957  NH1 ARG   292       1.850 103.394  52.688  1.00                 N  
ATOM   1958  NH2 ARG   292       1.951 101.889  54.419  1.00                 N  
ATOM   1959  N   GLY   293       2.844 101.197  58.672  1.00                 N  
ATOM   1960  CA  GLY   293       4.121 100.492  58.853  1.00                 C  
ATOM   1961  C   GLY   293       4.023  99.197  58.076  1.00                 C  
ATOM   1962  O   GLY   293       4.311  99.160  56.872  1.00                 O  
ATOM   1963  N   GLY   294       3.604  98.141  58.743  1.00                 N  
ATOM   1964  CA  GLY   294       3.416  96.875  58.071  1.00                 C  
ATOM   1965  C   GLY   294       2.055  96.832  57.332  1.00                 C  
ATOM   1966  O   GLY   294       1.003  96.930  57.941  1.00                 O  
ATOM   1967  N   ALA   295       2.065  96.718  56.010  1.00                 N  
ATOM   1968  CA  ALA   295       0.778  96.667  55.315  1.00                 C  
ATOM   1969  C   ALA   295      -0.091  95.478  55.712  1.00                 C  
ATOM   1970  O   ALA   295      -1.266  95.426  55.351  1.00                 O  
ATOM   1971  CB  ALA   295       0.990  96.633  53.809  1.00                 C  
ATOM   1972  N   ASP   296       0.458  94.520  56.458  1.00                 N  
ATOM   1973  CA  ASP   296      -0.350  93.362  56.846  1.00                 C  
ATOM   1974  C   ASP   296      -0.705  93.363  58.324  1.00                 C  
ATOM   1975  O   ASP   296      -1.058  92.311  58.885  1.00                 O  
ATOM   1976  CB  ASP   296       0.379  92.061  56.504  1.00                 C  
ATOM   1977  CG  ASP   296       1.690  91.914  57.251  1.00                 C  
ATOM   1978  OD1 ASP   296       2.097  92.879  57.932  1.00                 O  
ATOM   1979  OD2 ASP   296       2.310  90.834  57.156  1.00                 O  
ATOM   1980  N   TYR   297      -0.600  94.535  58.957  1.00                 N  
ATOM   1981  CA  TYR   297      -0.924  94.709  60.395  1.00                 C  
ATOM   1982  C   TYR   297      -2.300  94.147  60.747  1.00                 C  
ATOM   1983  O   TYR   297      -2.515  93.570  61.856  1.00                 O  
ATOM   1984  CB  TYR   297      -0.861  96.188  60.783  1.00                 C  
ATOM   1985  CG  TYR   297      -1.174  96.453  62.239  1.00                 C  
ATOM   1986  OH  TYR   297      -2.025  97.171  66.245  1.00                 O  
ATOM   1987  CZ  TYR   297      -1.745  96.934  64.919  1.00                 C  
ATOM   1988  CD1 TYR   297      -0.475  95.802  63.247  1.00                 C  
ATOM   1989  CE1 TYR   297      -0.754  96.038  64.579  1.00                 C  
ATOM   1990  CD2 TYR   297      -2.169  97.352  62.599  1.00                 C  
ATOM   1991  CE2 TYR   297      -2.463  97.601  63.927  1.00                 C  
ATOM   1992  N   LYS   298      -3.230  94.262  59.800  1.00                 N  
ATOM   1993  CA  LYS   298      -4.558  93.730  60.029  1.00                 C  
ATOM   1994  C   LYS   298      -4.494  92.231  60.367  1.00                 C  
ATOM   1995  O   LYS   298      -5.449  91.701  60.924  1.00                 O  
ATOM   1996  CB  LYS   298      -5.446  93.960  58.804  1.00                 C  
ATOM   1997  CD  LYS   298      -5.904  93.499  56.380  1.00                 C  
ATOM   1998  CE  LYS   298      -5.492  92.699  55.155  1.00                 C  
ATOM   1999  CG  LYS   298      -5.023  93.172  57.575  1.00                 C  
ATOM   2000  NZ  LYS   298      -6.329  93.030  53.968  1.00                 N  
ATOM   2001  N   ARG   299      -3.393  91.534  60.060  1.00                 N  
ATOM   2002  CA  ARG   299      -3.357  90.112  60.434  1.00                 C  
ATOM   2003  C   ARG   299      -3.123  89.902  61.889  1.00                 C  
ATOM   2004  O   ARG   299      -3.606  88.923  62.456  1.00                 O  
ATOM   2005  CB  ARG   299      -2.275  89.377  59.641  1.00                 C  
ATOM   2006  CD  ARG   299      -1.447  88.533  57.427  1.00                 C  
ATOM   2007  NE  ARG   299      -1.727  88.383  56.001  1.00                 N  
ATOM   2008  CG  ARG   299      -2.579  89.236  58.159  1.00                 C  
ATOM   2009  CZ  ARG   299      -0.864  87.893  55.117  1.00                 C  
ATOM   2010  NH1 ARG   299      -1.206  87.794  53.840  1.00                 N  
ATOM   2011  NH2 ARG   299       0.341  87.504  55.513  1.00                 N  
ATOM   2012  N   LEU   300      -2.340  90.822  62.467  1.00                 N  
ATOM   2013  CA  LEU   300      -1.916  90.829  63.854  1.00                 C  
ATOM   2014  C   LEU   300      -2.940  91.483  64.781  1.00                 C  
ATOM   2015  O   LEU   300      -3.073  91.066  65.928  1.00                 O  
ATOM   2016  CB  LEU   300      -0.573  91.548  64.000  1.00                 C  
ATOM   2017  CG  LEU   300       0.011  91.612  65.413  1.00                 C  
ATOM   2018  CD1 LEU   300       0.250  90.213  65.960  1.00                 C  
ATOM   2019  CD2 LEU   300       1.305  92.412  65.424  1.00                 C  
ATOM   2020  N   ILE   301      -3.588  92.535  64.292  1.00                 N  
ATOM   2021  CA  ILE   301      -4.589  93.255  65.128  1.00                 C  
ATOM   2022  C   ILE   301      -5.928  93.527  64.398  1.00                 C  
ATOM   2023  O   ILE   301      -5.971  93.681  63.193  1.00                 O  
ATOM   2024  CB  ILE   301      -4.034  94.596  65.643  1.00                 C  
ATOM   2025  CD1 ILE   301      -2.972  93.561  67.716  1.00                 C  
ATOM   2026  CG1 ILE   301      -2.758  94.369  66.455  1.00                 C  
ATOM   2027  CG2 ILE   301      -5.093  95.338  66.445  1.00                 C  
ATOM   2028  N   PRO   302      -7.014  93.516  65.163  1.00                 N  
ATOM   2029  CA  PRO   302      -8.378  93.818  64.659  1.00                 C  
ATOM   2030  C   PRO   302      -8.434  95.248  64.035  1.00                 C  
ATOM   2031  O   PRO   302      -8.333  96.247  64.730  1.00                 O  
ATOM   2032  CB  PRO   302      -9.264  93.709  65.901  1.00                 C  
ATOM   2033  CD  PRO   302      -7.064  93.104  66.624  1.00                 C  
ATOM   2034  CG  PRO   302      -8.522  92.788  66.810  1.00                 C  
ATOM   2035  N   THR   303      -8.580  95.361  62.710  1.00                 N  
ATOM   2036  CA  THR   303      -8.628  96.672  62.042  1.00                 C  
ATOM   2037  C   THR   303      -9.810  97.594  62.371  1.00                 C  
ATOM   2038  O   THR   303      -9.836  98.747  61.916  1.00                 O  
ATOM   2039  CB  THR   303      -8.627  96.525  60.509  1.00                 C  
ATOM   2040  OG1 THR   303      -8.379  97.800  59.904  1.00                 O  
ATOM   2041  CG2 THR   303      -9.973  96.009  60.023  1.00                 C  
ATOM   2042  N   ASN   304     -10.784  97.067  63.116  1.00                 N  
ATOM   2043  CA  ASN   304     -11.927  97.856  63.571  1.00                 C  
ATOM   2044  C   ASN   304     -11.476  98.554  64.870  1.00                 C  
ATOM   2045  O   ASN   304     -12.204  99.406  65.450  1.00                 O  
ATOM   2046  CB  ASN   304     -13.154  96.962  63.759  1.00                 C  
ATOM   2047  CG  ASN   304     -13.707  96.447  62.445  1.00                 C  
ATOM   2048  OD1 ASN   304     -13.551  97.083  61.403  1.00                 O  
ATOM   2049  ND2 ASN   304     -14.356  95.289  62.491  1.00                 N  
ATOM   2050  N   THR   305     -10.241  98.242  65.306  1.00                 N  
ATOM   2051  CA  THR   305      -9.737  98.865  66.532  1.00                 C  
ATOM   2052  C   THR   305      -8.706  99.959  66.270  1.00                 C  
ATOM   2053  O   THR   305      -8.143 100.536  67.188  1.00                 O  
ATOM   2054  CB  THR   305      -9.106  97.824  67.476  1.00                 C  
ATOM   2055  OG1 THR   305      -8.016  97.173  66.812  1.00                 O  
ATOM   2056  CG2 THR   305     -10.132  96.774  67.873  1.00                 C  
ATOM   2057  N   TYR   306      -8.476 100.321  65.011  1.00                 N  
ATOM   2058  CA  TYR   306      -7.514 101.384  64.798  1.00                 C  
ATOM   2059  C   TYR   306      -7.642 101.876  63.395  1.00                 C  
ATOM   2060  O   TYR   306      -8.295 101.238  62.555  1.00                 O  
ATOM   2061  CB  TYR   306      -6.095 100.888  65.086  1.00                 C  
ATOM   2062  CG  TYR   306      -5.656  99.742  64.203  1.00                 C  
ATOM   2063  OH  TYR   306      -4.441  96.601  61.764  1.00                 O  
ATOM   2064  CZ  TYR   306      -4.844  97.640  62.572  1.00                 C  
ATOM   2065  CD1 TYR   306      -4.967  99.979  63.020  1.00                 C  
ATOM   2066  CE1 TYR   306      -4.562  98.938  62.207  1.00                 C  
ATOM   2067  CD2 TYR   306      -5.931  98.427  64.555  1.00                 C  
ATOM   2068  CE2 TYR   306      -5.534  97.373  63.754  1.00                 C  
ATOM   2069  N   VAL   307      -7.067 103.038  63.144  1.00                 N  
ATOM   2070  CA  VAL   307      -7.109 103.570  61.823  1.00                 C  
ATOM   2071  C   VAL   307      -5.917 102.948  61.110  1.00                 C  
ATOM   2072  O   VAL   307      -4.759 103.336  61.320  1.00                 O  
ATOM   2073  CB  VAL   307      -7.071 105.109  61.833  1.00                 C  
ATOM   2074  CG1 VAL   307      -7.096 105.652  60.412  1.00                 C  
ATOM   2075  CG2 VAL   307      -8.233 105.666  62.641  1.00                 C  
ATOM   2076  N   ASP   308      -6.216 101.941  60.297  1.00                 N  
ATOM   2077  CA  ASP   308      -5.188 101.280  59.512  1.00                 C  
ATOM   2078  C   ASP   308      -4.992 102.105  58.254  1.00                 C  
ATOM   2079  O   ASP   308      -5.704 101.929  57.252  1.00                 O  
ATOM   2080  CB  ASP   308      -5.595  99.838  59.202  1.00                 C  
ATOM   2081  CG  ASP   308      -4.514  99.074  58.462  1.00                 C  
ATOM   2082  OD1 ASP   308      -3.565  99.717  57.967  1.00                 O  
ATOM   2083  OD2 ASP   308      -4.617  97.832  58.377  1.00                 O  
ATOM   2084  N   ALA   309      -4.033 103.005  58.295  1.00                 N  
ATOM   2085  CA  ALA   309      -3.779 103.849  57.157  1.00                 C  
ATOM   2086  C   ALA   309      -3.580 103.073  55.860  1.00                 C  
ATOM   2087  O   ALA   309      -3.655 103.667  54.774  1.00                 O  
ATOM   2088  CB  ALA   309      -2.555 104.718  57.404  1.00                 C  
ATOM   2089  N   ALA   310      -3.318 101.769  55.952  1.00                 N  
ATOM   2090  CA  ALA   310      -3.112 100.963  54.746  1.00                 C  
ATOM   2091  C   ALA   310      -4.465 100.565  54.108  1.00                 C  
ATOM   2092  O   ALA   310      -4.516 100.217  52.931  1.00                 O  
ATOM   2093  CB  ALA   310      -2.299  99.720  55.072  1.00                 C  
ATOM   2094  N   ASP   311      -5.556 100.629  54.870  1.00                 N  
ATOM   2095  CA  ASP   311      -6.861 100.274  54.314  1.00                 C  
ATOM   2096  C   ASP   311      -7.501 101.408  53.483  1.00                 C  
ATOM   2097  O   ASP   311      -8.703 101.369  53.236  1.00                 O  
ATOM   2098  CB  ASP   311      -7.828  99.872  55.430  1.00                 C  
ATOM   2099  CG  ASP   311      -7.439  98.567  56.095  1.00                 C  
ATOM   2100  OD1 ASP   311      -6.646  97.809  55.498  1.00                 O  
ATOM   2101  OD2 ASP   311      -7.928  98.301  57.214  1.00                 O  
ATOM   2102  N   PHE   312      -6.691 102.379  53.044  1.00                 N  
ATOM   2103  CA  PHE   312      -7.145 103.544  52.255  1.00                 C  
ATOM   2104  C   PHE   312      -6.298 103.715  51.002  1.00                 C  
ATOM   2105  O   PHE   312      -5.102 103.419  51.022  1.00                 O  
ATOM   2106  CB  PHE   312      -7.097 104.817  53.103  1.00                 C  
ATOM   2107  CG  PHE   312      -7.996 104.778  54.305  1.00                 C  
ATOM   2108  CZ  PHE   312      -9.664 104.710  56.527  1.00                 C  
ATOM   2109  CD1 PHE   312      -7.545 104.264  55.508  1.00                 C  
ATOM   2110  CE1 PHE   312      -8.372 104.229  56.615  1.00                 C  
ATOM   2111  CD2 PHE   312      -9.292 105.257  54.234  1.00                 C  
ATOM   2112  CE2 PHE   312     -10.119 105.221  55.340  1.00                 C  
ATOM   2113  N   SER   313      -6.881 104.220  49.913  1.00                 N  
ATOM   2114  CA  SER   313      -6.064 104.338  48.715  1.00                 C  
ATOM   2115  C   SER   313      -5.087 105.508  48.781  1.00                 C  
ATOM   2116  O   SER   313      -4.076 105.533  48.066  1.00                 O  
ATOM   2117  CB  SER   313      -6.949 104.490  47.476  1.00                 C  
ATOM   2118  OG  SER   313      -7.635 105.730  47.488  1.00                 O  
ATOM   2119  N   GLN   314      -5.355 106.464  49.653  1.00                 N  
ATOM   2120  CA  GLN   314      -4.434 107.579  49.805  1.00                 C  
ATOM   2121  C   GLN   314      -4.552 108.125  51.208  1.00                 C  
ATOM   2122  O   GLN   314      -5.448 107.738  51.947  1.00                 O  
ATOM   2123  CB  GLN   314      -4.726 108.661  48.763  1.00                 C  
ATOM   2124  CD  GLN   314      -6.383 110.307  47.802  1.00                 C  
ATOM   2125  CG  GLN   314      -6.101 109.295  48.895  1.00                 C  
ATOM   2126  OE1 GLN   314      -5.474 110.981  47.318  1.00                 O  
ATOM   2127  NE2 GLN   314      -7.647 110.417  47.410  1.00                 N  
ATOM   2128  N   ALA   315      -3.625 109.003  51.575  1.00                 N  
ATOM   2129  CA  ALA   315      -3.625 109.602  52.902  1.00                 C  
ATOM   2130  C   ALA   315      -4.833 110.504  52.979  1.00                 C  
ATOM   2131  O   ALA   315      -5.627 110.442  53.924  1.00                 O  
ATOM   2132  CB  ALA   315      -2.326 110.355  53.144  1.00                 C  
ATOM   2133  N   LYS   316      -4.939 111.344  51.956  1.00                 N  
ATOM   2134  CA  LYS   316      -6.035 112.279  51.757  1.00                 C  
ATOM   2135  C   LYS   316      -7.320 111.684  52.369  1.00                 C  
ATOM   2136  O   LYS   316      -7.935 112.244  53.276  1.00                 O  
ATOM   2137  CB  LYS   316      -6.219 112.580  50.268  1.00                 C  
ATOM   2138  CD  LYS   316      -7.401 113.889  48.483  1.00                 C  
ATOM   2139  CE  LYS   316      -8.520 114.872  48.180  1.00                 C  
ATOM   2140  CG  LYS   316      -7.321 113.584  49.969  1.00                 C  
ATOM   2141  NZ  LYS   316      -8.611 115.181  46.727  1.00                 N  
ATOM   2142  N   ARG   317      -7.682 110.516  51.858  1.00                 N  
ATOM   2143  CA  ARG   317      -8.868 109.776  52.264  1.00                 C  
ATOM   2144  C   ARG   317      -8.862 109.274  53.704  1.00                 C  
ATOM   2145  O   ARG   317      -9.906 109.230  54.351  1.00                 O  
ATOM   2146  CB  ARG   317      -9.086 108.569  51.349  1.00                 C  
ATOM   2147  CD  ARG   317      -9.628 107.690  49.062  1.00                 C  
ATOM   2148  NE  ARG   317     -10.752 106.860  49.489  1.00                 N  
ATOM   2149  CG  ARG   317      -9.476 108.931  49.926  1.00                 C  
ATOM   2150  CZ  ARG   317     -10.973 105.622  49.059  1.00                 C  
ATOM   2151  NH1 ARG   317     -12.022 104.943  49.503  1.00                 N  
ATOM   2152  NH2 ARG   317     -10.143 105.065  48.187  1.00                 N  
ATOM   2153  N   LEU   318      -7.683 108.879  54.195  1.00                 N  
ATOM   2154  CA  LEU   318      -7.529 108.386  55.569  1.00                 C  
ATOM   2155  C   LEU   318      -7.681 109.549  56.534  1.00                 C  
ATOM   2156  O   LEU   318      -8.273 109.383  57.590  1.00                 O  
ATOM   2157  CB  LEU   318      -6.174 107.698  55.743  1.00                 C  
ATOM   2158  CG  LEU   318      -5.889 107.098  57.121  1.00                 C  
ATOM   2159  CD1 LEU   318      -6.932 106.049  57.477  1.00                 C  
ATOM   2160  CD2 LEU   318      -4.494 106.495  57.168  1.00                 C  
ATOM   2161  N   ALA   319      -7.132 110.707  56.166  1.00                 N  
ATOM   2162  CA  ALA   319      -7.250 111.925  56.979  1.00                 C  
ATOM   2163  C   ALA   319      -8.747 112.199  57.176  1.00                 C  
ATOM   2164  O   ALA   319      -9.184 112.579  58.258  1.00                 O  
ATOM   2165  CB  ALA   319      -6.539 113.086  56.301  1.00                 C  
ATOM   2166  N   GLU   320      -9.521 111.983  56.114  1.00                 N  
ATOM   2167  CA  GLU   320     -10.973 112.163  56.154  1.00                 C  
ATOM   2168  C   GLU   320     -11.669 111.197  57.119  1.00                 C  
ATOM   2169  O   GLU   320     -12.635 111.567  57.788  1.00                 O  
ATOM   2170  CB  GLU   320     -11.573 111.992  54.757  1.00                 C  
ATOM   2171  CD  GLU   320     -11.780 112.879  52.401  1.00                 C  
ATOM   2172  CG  GLU   320     -11.235 113.120  53.795  1.00                 C  
ATOM   2173  OE1 GLU   320     -12.255 111.755  52.135  1.00                 O  
ATOM   2174  OE2 GLU   320     -11.733 113.814  51.575  1.00                 O  
ATOM   2175  N   HIS   321     -11.222 109.945  57.182  1.00                 N  
ATOM   2176  CA  HIS   321     -11.876 109.034  58.113  1.00                 C  
ATOM   2177  C   HIS   321     -11.473 109.397  59.545  1.00                 C  
ATOM   2178  O   HIS   321     -12.211 109.126  60.482  1.00                 O  
ATOM   2179  CB  HIS   321     -11.510 107.584  57.790  1.00                 C  
ATOM   2180  CG  HIS   321     -12.237 106.577  58.626  1.00                 C  
ATOM   2181  ND1 HIS   321     -13.586 106.332  58.491  1.00                 N  
ATOM   2182  CE1 HIS   321     -13.949 105.383  59.372  1.00                 C  
ATOM   2183  CD2 HIS   321     -11.871 105.653  59.690  1.00                 C  
ATOM   2184  NE2 HIS   321     -12.925 104.971  60.095  1.00                 N  
ATOM   2185  N   LEU   322     -10.304 110.008  59.716  1.00                 N  
ATOM   2186  CA  LEU   322      -9.882 110.393  61.052  1.00                 C  
ATOM   2187  C   LEU   322     -10.699 111.620  61.451  1.00                 C  
ATOM   2188  O   LEU   322     -11.192 111.725  62.592  1.00                 O  
ATOM   2189  CB  LEU   322      -8.377 110.669  61.080  1.00                 C  
ATOM   2190  CG  LEU   322      -7.783 111.050  62.437  1.00                 C  
ATOM   2191  CD1 LEU   322      -8.017 109.945  63.456  1.00                 C  
ATOM   2192  CD2 LEU   322      -6.297 111.346  62.310  1.00                 C  
ATOM   2193  N   LYS   323     -10.820 112.545  60.501  1.00                 N  
ATOM   2194  CA  LYS   323     -11.615 113.752  60.708  1.00                 C  
ATOM   2195  C   LYS   323     -13.026 113.270  61.137  1.00                 C  
ATOM   2196  O   LYS   323     -13.590 113.768  62.112  1.00                 O  
ATOM   2197  CB  LYS   323     -11.642 114.601  59.435  1.00                 C  
ATOM   2198  CD  LYS   323     -12.379 116.706  58.284  1.00                 C  
ATOM   2199  CE  LYS   323     -13.200 117.979  58.403  1.00                 C  
ATOM   2200  CG  LYS   323     -12.428 115.895  59.569  1.00                 C  
ATOM   2201  NZ  LYS   323     -13.160 118.785  57.151  1.00                 N  
ATOM   2202  N   VAL   324     -13.572 112.273  60.428  1.00                 N  
ATOM   2203  CA  VAL   324     -14.888 111.723  60.760  1.00                 C  
ATOM   2204  C   VAL   324     -14.918 111.177  62.183  1.00                 C  
ATOM   2205  O   VAL   324     -15.742 111.594  62.982  1.00                 O  
ATOM   2206  CB  VAL   324     -15.303 110.617  59.772  1.00                 C  
ATOM   2207  CG1 VAL   324     -16.569 109.923  60.251  1.00                 C  
ATOM   2208  CG2 VAL   324     -15.501 111.194  58.379  1.00                 C  
ATOM   2209  N   LEU   325     -14.010 110.257  62.521  1.00                 N  
ATOM   2210  CA  LEU   325     -13.989 109.665  63.883  1.00                 C  
ATOM   2211  C   LEU   325     -13.881 110.704  64.998  1.00                 C  
ATOM   2212  O   LEU   325     -14.411 110.525  66.091  1.00                 O  
ATOM   2213  CB  LEU   325     -12.831 108.675  64.019  1.00                 C  
ATOM   2214  CG  LEU   325     -12.943 107.384  63.205  1.00                 C  
ATOM   2215  CD1 LEU   325     -11.659 106.574  63.302  1.00                 C  
ATOM   2216  CD2 LEU   325     -14.128 106.554  63.674  1.00                 C  
ATOM   2217  N   ALA   326     -13.163 111.778  64.718  1.00                 N  
ATOM   2218  CA  ALA   326     -12.988 112.828  65.699  1.00                 C  
ATOM   2219  C   ALA   326     -14.262 113.669  65.973  1.00                 C  
ATOM   2220  O   ALA   326     -14.366 114.340  67.012  1.00                 O  
ATOM   2221  CB  ALA   326     -11.875 113.772  65.272  1.00                 C  
ATOM   2222  N   ILE   327     -15.214 113.635  65.040  1.00                 N  
ATOM   2223  CA  ILE   327     -16.434 114.438  65.171  1.00                 C  
ATOM   2224  C   ILE   327     -17.711 113.627  65.201  1.00                 C  
ATOM   2225  O   ILE   327     -18.796 114.187  65.036  1.00                 O  
ATOM   2226  CB  ILE   327     -16.552 115.474  64.038  1.00                 C  
ATOM   2227  CD1 ILE   327     -16.990 115.694  61.536  1.00                 C  
ATOM   2228  CG1 ILE   327     -16.624 114.773  62.680  1.00                 C  
ATOM   2229  CG2 ILE   327     -15.402 116.468  64.103  1.00                 C  
ATOM   2230  N   ASP   328     -17.595 112.310  65.381  1.00                 N  
ATOM   2231  CA  ASP   328     -18.762 111.441  65.469  1.00                 C  
ATOM   2232  C   ASP   328     -18.485 110.501  66.614  1.00                 C  
ATOM   2233  O   ASP   328     -18.142 109.336  66.410  1.00                 O  
ATOM   2234  CB  ASP   328     -18.990 110.714  64.142  1.00                 C  
ATOM   2235  CG  ASP   328     -20.274 109.908  64.132  1.00                 C  
ATOM   2236  OD1 ASP   328     -20.987 109.915  65.158  1.00                 O  
ATOM   2237  OD2 ASP   328     -20.567 109.270  63.100  1.00                 O  
ATOM   2238  N   GLU   329     -18.630 111.020  67.826  1.00                 N  
ATOM   2239  CA  GLU   329     -18.352 110.286  69.065  1.00                 C  
ATOM   2240  C   GLU   329     -18.764 108.828  69.139  1.00                 C  
ATOM   2241  O   GLU   329     -18.189 108.050  69.912  1.00                 O  
ATOM   2242  CB  GLU   329     -19.014 110.978  70.258  1.00                 C  
ATOM   2243  CD  GLU   329     -16.962 112.202  71.076  1.00                 C  
ATOM   2244  CG  GLU   329     -18.401 112.322  70.615  1.00                 C  
ATOM   2245  OE1 GLU   329     -16.570 111.101  71.519  1.00                 O  
ATOM   2246  OE2 GLU   329     -16.226 113.207  70.995  1.00                 O  
ATOM   2247  N   GLU   330     -19.774 108.453  68.372  1.00                 N  
ATOM   2248  CA  GLU   330     -20.228 107.081  68.417  1.00                 C  
ATOM   2249  C   GLU   330     -19.280 106.140  67.720  1.00                 C  
ATOM   2250  O   GLU   330     -18.987 105.051  68.219  1.00                 O  
ATOM   2251  CB  GLU   330     -21.619 106.956  67.792  1.00                 C  
ATOM   2252  CD  GLU   330     -23.602 105.480  67.275  1.00                 C  
ATOM   2253  CG  GLU   330     -22.200 105.553  67.846  1.00                 C  
ATOM   2254  OE1 GLU   330     -24.117 106.527  66.830  1.00                 O  
ATOM   2255  OE2 GLU   330     -24.187 104.376  67.273  1.00                 O  
ATOM   2256  N   ARG   331     -18.844 106.562  66.542  1.00                 N  
ATOM   2257  CA  ARG   331     -17.919 105.780  65.755  1.00                 C  
ATOM   2258  C   ARG   331     -16.585 105.795  66.504  1.00                 C  
ATOM   2259  O   ARG   331     -15.862 104.792  66.534  1.00                 O  
ATOM   2260  CB  ARG   331     -17.802 106.352  64.341  1.00                 C  
ATOM   2261  CD  ARG   331     -18.881 106.801  62.120  1.00                 C  
ATOM   2262  NE  ARG   331     -20.061 106.608  61.280  1.00                 N  
ATOM   2263  CG  ARG   331     -19.046 106.161  63.489  1.00                 C  
ATOM   2264  CZ  ARG   331     -20.230 107.173  60.089  1.00                 C  
ATOM   2265  NH1 ARG   331     -21.337 106.940  59.396  1.00                 N  
ATOM   2266  NH2 ARG   331     -19.293 107.969  59.593  1.00                 N  
ATOM   2267  N   TYR   332     -16.266 106.924  67.126  1.00                 N  
ATOM   2268  CA  TYR   332     -15.025 106.992  67.870  1.00                 C  
ATOM   2269  C   TYR   332     -15.006 106.042  69.092  1.00                 C  
ATOM   2270  O   TYR   332     -14.009 105.320  69.327  1.00                 O  
ATOM   2271  CB  TYR   332     -14.761 108.423  68.342  1.00                 C  
ATOM   2272  CG  TYR   332     -13.485 108.580  69.138  1.00                 C  
ATOM   2273  OH  TYR   332      -9.967 109.012  71.312  1.00                 O  
ATOM   2274  CZ  TYR   332     -11.132 108.869  70.594  1.00                 C  
ATOM   2275  CD1 TYR   332     -12.251 108.630  68.501  1.00                 C  
ATOM   2276  CE1 TYR   332     -11.080 108.774  69.220  1.00                 C  
ATOM   2277  CD2 TYR   332     -13.518 108.678  70.523  1.00                 C  
ATOM   2278  CE2 TYR   332     -12.357 108.822  71.258  1.00                 C  
ATOM   2279  N   VAL   333     -16.086 106.016  69.867  1.00                 N  
ATOM   2280  CA  VAL   333     -16.109 105.132  71.023  1.00                 C  
ATOM   2281  C   VAL   333     -16.215 103.671  70.580  1.00                 C  
ATOM   2282  O   VAL   333     -15.848 102.765  71.322  1.00                 O  
ATOM   2283  CB  VAL   333     -17.267 105.480  71.977  1.00                 C  
ATOM   2284  CG1 VAL   333     -17.116 106.901  72.500  1.00                 C  
ATOM   2285  CG2 VAL   333     -18.605 105.306  71.276  1.00                 C  
ATOM   2286  N   GLY   334     -16.759 103.450  69.387  1.00                 N  
ATOM   2287  CA  GLY   334     -16.900 102.101  68.846  1.00                 C  
ATOM   2288  C   GLY   334     -15.483 101.463  68.729  1.00                 C  
ATOM   2289  O   GLY   334     -15.216 100.369  69.277  1.00                 O  
ATOM   2290  N   MET   335     -14.605 102.174  68.015  1.00                 N  
ATOM   2291  CA  MET   335     -13.217 101.771  67.761  1.00                 C  
ATOM   2292  C   MET   335     -12.424 101.618  69.069  1.00                 C  
ATOM   2293  O   MET   335     -11.792 100.576  69.292  1.00                 O  
ATOM   2294  CB  MET   335     -12.523 102.785  66.849  1.00                 C  
ATOM   2295  SD  MET   335     -10.343 103.595  65.344  1.00                 S  
ATOM   2296  CE  MET   335     -11.345 103.449  63.867  1.00                 C  
ATOM   2297  CG  MET   335     -11.127 102.372  66.411  1.00                 C  
ATOM   2298  N   LEU   336     -12.504 102.626  69.949  1.00                 N  
ATOM   2299  CA  LEU   336     -11.782 102.607  71.211  1.00                 C  
ATOM   2300  C   LEU   336     -12.124 101.384  72.011  1.00                 C  
ATOM   2301  O   LEU   336     -11.312 100.871  72.780  1.00                 O  
ATOM   2302  CB  LEU   336     -12.088 103.868  72.022  1.00                 C  
ATOM   2303  CG  LEU   336     -11.357 104.007  73.359  1.00                 C  
ATOM   2304  CD1 LEU   336      -9.851 104.030  73.149  1.00                 C  
ATOM   2305  CD2 LEU   336     -11.808 105.263  74.090  1.00                 C  
ATOM   2306  N   LYS   337     -13.337 100.901  71.809  1.00                 N  
ATOM   2307  CA  LYS   337     -13.810  99.744  72.569  1.00                 C  
ATOM   2308  C   LYS   337     -13.667  98.362  71.895  1.00                 C  
ATOM   2309  O   LYS   337     -13.922  97.329  72.517  1.00                 O  
ATOM   2310  CB  LYS   337     -15.286  99.910  72.935  1.00                 C  
ATOM   2311  CD  LYS   337     -17.047 101.177  74.198  1.00                 C  
ATOM   2312  CE  LYS   337     -17.325 102.333  75.145  1.00                 C  
ATOM   2313  CG  LYS   337     -15.565 101.071  73.877  1.00                 C  
ATOM   2314  NZ  LYS   337     -18.776 102.463  75.452  1.00                 N  
ATOM   2315  N   GLU   338     -13.275  98.352  70.624  1.00                 N  
ATOM   2316  CA  GLU   338     -13.049  97.085  69.922  1.00                 C  
ATOM   2317  C   GLU   338     -11.881  96.355  70.621  1.00                 C  
ATOM   2318  O   GLU   338     -11.010  96.995  71.248  1.00                 O  
ATOM   2319  CB  GLU   338     -12.756  97.338  68.442  1.00                 C  
ATOM   2320  CD  GLU   338     -15.071  96.934  67.517  1.00                 C  
ATOM   2321  CG  GLU   338     -13.927  97.918  67.667  1.00                 C  
ATOM   2322  OE1 GLU   338     -14.828  95.716  67.648  1.00                 O  
ATOM   2323  OE2 GLU   338     -16.210  97.381  67.268  1.00                 O  
ATOM   2324  N   LYS   339     -11.886  95.033  70.530  1.00                 N  
ATOM   2325  CA  LYS   339     -10.828  94.195  71.112  1.00                 C  
ATOM   2326  C   LYS   339      -9.635  94.476  70.213  1.00                 C  
ATOM   2327  O   LYS   339      -9.771  94.504  68.993  1.00                 O  
ATOM   2328  CB  LYS   339     -11.262  92.728  71.142  1.00                 C  
ATOM   2329  CD  LYS   339     -12.767  90.962  72.099  1.00                 C  
ATOM   2330  CE  LYS   339     -13.897  90.669  73.072  1.00                 C  
ATOM   2331  CG  LYS   339     -12.391  92.435  72.117  1.00                 C  
ATOM   2332  NZ  LYS   339     -14.299  89.235  73.040  1.00                 N  
ATOM   2333  N   ASP   340      -9.189  93.448  69.502  1.00                 N  
ATOM   2334  CA  ASP   340      -8.080  93.577  68.566  1.00                 C  
ATOM   2335  C   ASP   340      -8.360  92.619  67.419  1.00                 C  
ATOM   2336  O   ASP   340      -7.546  92.414  66.515  1.00                 O  
ATOM   2337  CB  ASP   340      -6.752  93.277  69.264  1.00                 C  
ATOM   2338  CG  ASP   340      -6.673  91.854  69.780  1.00                 C  
ATOM   2339  OD1 ASP   340      -7.635  91.088  69.560  1.00                 O  
ATOM   2340  OD2 ASP   340      -5.649  91.504  70.404  1.00                 O  
ATOM   2341  N   LYS   341      -9.545  92.018  67.460  1.00                 N  
ATOM   2342  CA  LYS   341      -9.997  91.084  66.442  1.00                 C  
ATOM   2343  C   LYS   341     -11.512  91.136  66.434  1.00                 C  
ATOM   2344  O   LYS   341     -12.138  91.776  67.283  1.00                 O  
ATOM   2345  CB  LYS   341      -9.467  89.678  66.731  1.00                 C  
ATOM   2346  CD  LYS   341      -9.117  87.334  65.906  1.00                 C  
ATOM   2347  CE  LYS   341      -9.568  86.633  67.177  1.00                 C  
ATOM   2348  CG  LYS   341      -9.868  88.639  65.698  1.00                 C  
ATOM   2349  NZ  LYS   341      -8.945  85.289  67.322  1.00                 N  
ATOM   2350  N   TYR   342     -12.136  90.467  65.477  1.00                 N  
ATOM   2351  CA  TYR   342     -13.583  90.483  65.458  1.00                 C  
ATOM   2352  C   TYR   342     -14.196  89.167  65.046  1.00                 C  
ATOM   2353  O   TYR   342     -14.863  89.035  64.016  1.00                 O  
ATOM   2354  CB  TYR   342     -14.094  91.578  64.520  1.00                 C  
ATOM   2355  CG  TYR   342     -15.590  91.793  64.587  1.00                 C  
ATOM   2356  OH  TYR   342     -19.700  92.391  64.787  1.00                 O  
ATOM   2357  CZ  TYR   342     -18.340  92.192  64.719  1.00                 C  
ATOM   2358  CD1 TYR   342     -16.177  92.362  65.710  1.00                 C  
ATOM   2359  CE1 TYR   342     -17.542  92.562  65.780  1.00                 C  
ATOM   2360  CD2 TYR   342     -16.409  91.427  63.527  1.00                 C  
ATOM   2361  CE2 TYR   342     -17.777  91.619  63.580  1.00                 C  
ATOM   2362  N   GLU   343     -13.960  88.164  65.883  1.00                 N  
ATOM   2363  CA  GLU   343     -14.555  86.859  65.692  1.00                 C  
ATOM   2364  C   GLU   343     -14.555  86.399  67.141  1.00                 C  
ATOM   2365  O   GLU   343     -14.227  87.165  68.051  1.00                 O  
ATOM   2366  CB  GLU   343     -13.723  86.029  64.712  1.00                 C  
ATOM   2367  CD  GLU   343     -11.487  84.996  64.153  1.00                 C  
ATOM   2368  CG  GLU   343     -12.304  85.753  65.181  1.00                 C  
ATOM   2369  OE1 GLU   343     -11.809  85.093  62.950  1.00                 O  
ATOM   2370  OE2 GLU   343     -10.525  84.305  64.550  1.00                 O  
ATOM   2371  N   GLY   344     -14.920  85.149  67.398  1.00                 N  
ATOM   2372  CA  GLY   344     -14.949  84.659  68.770  1.00                 C  
ATOM   2373  C   GLY   344     -13.572  84.674  69.427  1.00                 C  
ATOM   2374  O   GLY   344     -12.751  85.568  69.207  1.00                 O  
ATOM   2375  N   VAL   345     -13.283  83.646  70.282  1.00                 N  
ATOM   2376  CA  VAL   345     -12.001  83.521  70.983  1.00                 C  
ATOM   2377  C   VAL   345     -10.988  84.470  70.337  1.00                 C  
ATOM   2378  O   VAL   345     -10.778  84.445  69.109  1.00                 O  
ATOM   2379  CB  VAL   345     -11.487  82.070  70.964  1.00                 C  
ATOM   2380  CG1 VAL   345     -10.115  81.982  71.617  1.00                 C  
ATOM   2381  CG2 VAL   345     -12.473  81.146  71.663  1.00                 C  
ATOM   2382  N   PHE   346     -10.398  85.337  71.164  1.00                 N  
ATOM   2383  CA  PHE   346      -9.391  86.302  70.683  1.00                 C  
ATOM   2384  C   PHE   346      -8.090  85.531  70.381  1.00                 C  
ATOM   2385  O   PHE   346      -7.809  84.554  71.045  1.00                 O  
ATOM   2386  CB  PHE   346      -9.166  87.403  71.721  1.00                 C  
ATOM   2387  CG  PHE   346      -8.628  86.902  73.030  1.00                 C  
ATOM   2388  CZ  PHE   346      -7.639  85.972  75.456  1.00                 C  
ATOM   2389  CD1 PHE   346      -7.267  86.735  73.218  1.00                 C  
ATOM   2390  CE1 PHE   346      -6.772  86.273  74.423  1.00                 C  
ATOM   2391  CD2 PHE   346      -9.483  86.596  74.075  1.00                 C  
ATOM   2392  CE2 PHE   346      -8.988  86.135  75.280  1.00                 C  
ATOM   2393  N   GLY   347      -7.329  85.924  69.368  1.00                 N  
ATOM   2394  CA  GLY   347      -6.077  85.188  69.108  1.00                 C  
ATOM   2395  C   GLY   347      -4.965  86.065  68.595  1.00                 C  
ATOM   2396  O   GLY   347      -5.201  87.149  68.033  1.00                 O  
ATOM   2397  N   ILE   348      -3.742  85.594  68.839  1.00                 N  
ATOM   2398  CA  ILE   348      -2.566  86.246  68.291  1.00                 C  
ATOM   2399  C   ILE   348      -2.352  85.568  66.905  1.00                 C  
ATOM   2400  O   ILE   348      -2.579  84.352  66.749  1.00                 O  
ATOM   2401  CB  ILE   348      -1.355  86.109  69.232  1.00                 C  
ATOM   2402  CD1 ILE   348      -0.611  86.505  71.638  1.00                 C  
ATOM   2403  CG1 ILE   348      -1.632  86.810  70.564  1.00                 C  
ATOM   2404  CG2 ILE   348      -0.097  86.641  68.562  1.00                 C  
ATOM   2405  N   THR   349      -1.977  86.354  65.902  1.00                 N  
ATOM   2406  CA  THR   349      -1.770  85.814  64.569  1.00                 C  
ATOM   2407  C   THR   349      -0.783  84.628  64.648  1.00                 C  
ATOM   2408  O   THR   349       0.234  84.732  65.315  1.00                 O  
ATOM   2409  CB  THR   349      -1.242  86.889  63.600  1.00                 C  
ATOM   2410  OG1 THR   349      -1.146  86.340  62.280  1.00                 O  
ATOM   2411  CG2 THR   349       0.137  87.363  64.032  1.00                 C  
ATOM   2412  N   VAL   350      -1.125  83.533  63.971  1.00                 N  
ATOM   2413  CA  VAL   350      -0.355  82.273  63.952  1.00                 C  
ATOM   2414  C   VAL   350      -0.144  81.656  65.357  1.00                 C  
ATOM   2415  O   VAL   350       0.798  80.903  65.602  1.00                 O  
ATOM   2416  CB  VAL   350       1.024  82.464  63.293  1.00                 C  
ATOM   2417  CG1 VAL   350       1.841  81.184  63.386  1.00                 C  
ATOM   2418  CG2 VAL   350       0.865  82.894  61.842  1.00                 C  
ATOM   2419  N   GLY   351      -1.042  81.989  66.274  1.00                 N  
ATOM   2420  CA  GLY   351      -0.991  81.464  67.619  1.00                 C  
ATOM   2421  C   GLY   351       0.324  81.633  68.401  1.00                 C  
ATOM   2422  O   GLY   351       0.742  80.762  69.172  1.00                 O  
ATOM   2423  N   HIS   352       0.963  82.779  68.217  1.00                 N  
ATOM   2424  CA  HIS   352       2.184  83.088  68.974  1.00                 C  
ATOM   2425  C   HIS   352       1.921  82.856  70.491  1.00                 C  
ATOM   2426  O   HIS   352       0.907  83.326  71.023  1.00                 O  
ATOM   2427  CB  HIS   352       2.630  84.527  68.707  1.00                 C  
ATOM   2428  CG  HIS   352       3.132  84.756  67.315  1.00                 C  
ATOM   2429  ND1 HIS   352       3.374  86.014  66.809  1.00                 N  
ATOM   2430  CE1 HIS   352       3.814  85.899  65.543  1.00                 C  
ATOM   2431  CD2 HIS   352       3.485  83.907  66.186  1.00                 C  
ATOM   2432  NE2 HIS   352       3.883  84.638  65.163  1.00                 N  
ATOM   2433  N   ALA   353       2.837  82.195  71.193  1.00                 N  
ATOM   2434  CA  ALA   353       2.653  81.919  72.586  1.00                 C  
ATOM   2435  C   ALA   353       3.956  81.425  73.217  1.00                 C  
ATOM   2436  O   ALA   353       4.901  81.063  72.500  1.00                 O  
ATOM   2437  CB  ALA   353       1.548  80.892  72.782  1.00                 C  
ATOM   2438  N   PHE   354       3.978  81.367  74.546  1.00                 N  
ATOM   2439  CA  PHE   354       5.131  80.846  75.227  1.00                 C  
ATOM   2440  C   PHE   354       5.375  79.411  74.753  1.00                 C  
ATOM   2441  O   PHE   354       6.526  79.029  74.514  1.00                 O  
ATOM   2442  CB  PHE   354       4.931  80.906  76.743  1.00                 C  
ATOM   2443  CG  PHE   354       5.052  82.289  77.316  1.00                 C  
ATOM   2444  CZ  PHE   354       5.279  84.845  78.384  1.00                 C  
ATOM   2445  CD1 PHE   354       4.878  83.404  76.515  1.00                 C  
ATOM   2446  CE1 PHE   354       4.991  84.676  77.043  1.00                 C  
ATOM   2447  CD2 PHE   354       5.341  82.474  78.656  1.00                 C  
ATOM   2448  CE2 PHE   354       5.453  83.747  79.184  1.00                 C  
ATOM   2449  N   CYS   355       4.319  78.611  74.607  1.00                 N  
ATOM   2450  CA  CYS   355       4.478  77.219  74.163  1.00                 C  
ATOM   2451  C   CYS   355       5.143  77.107  72.772  1.00                 C  
ATOM   2452  O   CYS   355       6.059  76.280  72.586  1.00                 O  
ATOM   2453  CB  CYS   355       3.123  76.509  74.131  1.00                 C  
ATOM   2454  SG  CYS   355       2.411  76.185  75.761  1.00                 S  
ATOM   2455  N   ASN   356       4.717  77.958  71.840  1.00                 N  
ATOM   2456  CA  ASN   356       5.236  77.949  70.485  1.00                 C  
ATOM   2457  C   ASN   356       6.721  78.342  70.509  1.00                 C  
ATOM   2458  O   ASN   356       7.527  77.742  69.828  1.00                 O  
ATOM   2459  CB  ASN   356       4.419  78.885  69.592  1.00                 C  
ATOM   2460  CG  ASN   356       4.809  78.784  68.131  1.00                 C  
ATOM   2461  OD1 ASN   356       4.652  77.734  67.508  1.00                 O  
ATOM   2462  ND2 ASN   356       5.320  79.878  67.579  1.00                 N  
ATOM   2463  N   MET   357       7.058  79.327  71.328  1.00                 N  
ATOM   2464  CA  MET   357       8.428  79.785  71.411  1.00                 C  
ATOM   2465  C   MET   357       9.344  78.745  72.087  1.00                 C  
ATOM   2466  O   MET   357      10.492  78.516  71.653  1.00                 O  
ATOM   2467  CB  MET   357       8.505  81.110  72.173  1.00                 C  
ATOM   2468  SD  MET   357       7.896  83.802  72.413  1.00                 S  
ATOM   2469  CE  MET   357       9.641  84.204  72.396  1.00                 C  
ATOM   2470  CG  MET   357       7.885  82.286  71.437  1.00                 C  
ATOM   2471  N   CYS   358       8.864  78.099  73.136  1.00                 N  
ATOM   2472  CA  CYS   358       9.641  77.059  73.795  1.00                 C  
ATOM   2473  C   CYS   358       9.793  75.830  72.902  1.00                 C  
ATOM   2474  O   CYS   358      10.842  75.148  72.920  1.00                 O  
ATOM   2475  CB  CYS   358       8.990  76.664  75.122  1.00                 C  
ATOM   2476  SG  CYS   358       9.085  77.932  76.407  1.00                 S  
ATOM   2477  N   ARG   359       8.761  75.502  72.129  1.00                 N  
ATOM   2478  CA  ARG   359       8.879  74.342  71.213  1.00                 C  
ATOM   2479  C   ARG   359       9.980  74.645  70.178  1.00                 C  
ATOM   2480  O   ARG   359      10.791  73.772  69.793  1.00                 O  
ATOM   2481  CB  ARG   359       7.537  74.056  70.535  1.00                 C  
ATOM   2482  CD  ARG   359       5.297  72.934  70.684  1.00                 C  
ATOM   2483  NE  ARG   359       4.602  73.988  69.949  1.00                 N  
ATOM   2484  CG  ARG   359       6.485  73.473  71.464  1.00                 C  
ATOM   2485  CZ  ARG   359       3.623  74.730  70.454  1.00                 C  
ATOM   2486  NH1 ARG   359       3.048  75.666  69.711  1.00                 N  
ATOM   2487  NH2 ARG   359       3.220  74.535  71.702  1.00                 N  
ATOM   2488  N   ARG   360       9.960  75.875  69.676  1.00                 N  
ATOM   2489  CA  ARG   360      10.952  76.276  68.673  1.00                 C  
ATOM   2490  C   ARG   360      12.366  76.080  69.235  1.00                 C  
ATOM   2491  O   ARG   360      13.228  75.507  68.552  1.00                 O  
ATOM   2492  CB  ARG   360      10.731  77.730  68.252  1.00                 C  
ATOM   2493  CD  ARG   360      11.700  77.472  65.952  1.00                 C  
ATOM   2494  NE  ARG   360      10.451  77.700  65.230  1.00                 N  
ATOM   2495  CG  ARG   360      11.754  78.251  67.256  1.00                 C  
ATOM   2496  CZ  ARG   360      10.065  77.003  64.166  1.00                 C  
ATOM   2497  NH1 ARG   360       8.911  77.281  63.574  1.00                 N  
ATOM   2498  NH2 ARG   360      10.833  76.029  63.697  1.00                 N  
ATOM   2499  N   LEU   361      12.614  76.554  70.458  1.00                 N  
ATOM   2500  CA  LEU   361      13.918  76.338  71.072  1.00                 C  
ATOM   2501  C   LEU   361      14.283  74.911  71.458  1.00                 C  
ATOM   2502  O   LEU   361      15.460  74.514  71.381  1.00                 O  
ATOM   2503  CB  LEU   361      14.060  77.184  72.339  1.00                 C  
ATOM   2504  CG  LEU   361      14.128  78.699  72.139  1.00                 C  
ATOM   2505  CD1 LEU   361      14.115  79.419  73.478  1.00                 C  
ATOM   2506  CD2 LEU   361      15.368  79.081  71.345  1.00                 C  
ATOM   2507  N   ASN   362      13.311  74.112  71.865  1.00                 N  
ATOM   2508  CA  ASN   362      13.593  72.714  72.202  1.00                 C  
ATOM   2509  C   ASN   362      14.017  71.998  70.895  1.00                 C  
ATOM   2510  O   ASN   362      14.930  71.139  70.877  1.00                 O  
ATOM   2511  CB  ASN   362      12.373  72.065  72.859  1.00                 C  
ATOM   2512  CG  ASN   362      12.685  70.703  73.447  1.00                 C  
ATOM   2513  OD1 ASN   362      13.801  70.452  73.900  1.00                 O  
ATOM   2514  ND2 ASN   362      11.695  69.817  73.442  1.00                 N  
TER
