# Supplementary material for: Comparative Single-Cell Transcriptomics Reveals Novel Genes Involved in Bivalve Embryonic Shell Formation and Questions Ontogenetic Homology of Molluscan Shell Types
Source: Front Cell Dev Biol. 2022 Jun 9;10:883755. doi: 10.3389/fcell.2022.883755 (PMC9261976; doi:10.3389/fcell.2022.883755)
Supplement: Supplementary file 1 [file DataSheet1.ZIP › Supplementary_File1/s_f_3/17e47540e57626b9.final.pdb]

REMARK   Template : c3j65q_.pdb
REMARK   Start    : q   32  
REMARK   End      : q  514  
ATOM      1  N   ILE    20    -108.800 -29.726 -31.202  1.00  0.00           N  
ATOM      2  CA  ILE    20    -108.137 -28.634 -31.848  1.00  0.00           C  
ATOM      3  C   ILE    20    -109.020 -28.287 -33.029  1.00  0.00           C  
ATOM      4  CB  ILE    20    -106.703 -28.996 -32.293  1.00  0.00           C  
ATOM      5  N   LEU    21    -109.076 -26.983 -33.383  1.00  0.00           N  
ATOM      6  CA  LEU    21    -109.437 -26.534 -34.702  1.00  0.00           C  
ATOM      7  C   LEU    21    -108.170 -26.453 -35.478  1.00  0.00           C  
ATOM      8  CB  LEU    21    -110.146 -25.177 -34.659  1.00  0.00           C  
ATOM      9  N   ALA    22    -108.204 -26.767 -36.754  1.00  0.00           N  
ATOM     10  CA  ALA    22    -107.039 -26.733 -37.591  1.00  0.00           C  
ATOM     11  C   ALA    22    -107.443 -25.750 -38.625  1.00  0.00           C  
ATOM     12  CB  ALA    22    -106.698 -28.098 -38.180  1.00  0.00           C  
ATOM     13  N   GLN    23    -106.488 -24.886 -39.070  1.00  0.00           N  
ATOM     14  CA  GLN    23    -106.635 -24.106 -40.259  1.00  0.00           C  
ATOM     15  C   GLN    23    -105.443 -24.473 -41.087  1.00  0.00           C  
ATOM     16  CB  GLN    23    -106.683 -22.603 -39.965  1.00  0.00           C  
ATOM     17  N   PHE    24    -105.665 -25.052 -42.321  1.00  0.00           N  
ATOM     18  CA  PHE    24    -104.560 -25.283 -43.235  1.00  0.00           C  
ATOM     19  C   PHE    24    -104.767 -24.395 -44.424  1.00  0.00           C  
ATOM     20  CB  PHE    24    -104.485 -26.756 -43.658  1.00  0.00           C  
ATOM     21  N   LYS    25    -103.678 -23.673 -44.839  1.00  0.00           N  
ATOM     22  CA  LYS    25    -103.620 -22.894 -46.049  1.00  0.00           C  
ATOM     23  C   LYS    25    -102.419 -23.413 -46.808  1.00  0.00           C  
ATOM     24  CB  LYS    25    -103.495 -21.395 -45.757  1.00  0.00           C  
ATOM     25  N   SER    26    -102.632 -23.535 -48.132  1.00  0.00           N  
ATOM     26  CA  SER    26    -101.573 -24.029 -48.979  1.00  0.00           C  
ATOM     27  C   SER    26    -100.415 -23.044 -49.078  1.00  0.00           C  
ATOM     28  CB  SER    26    -102.114 -24.329 -50.380  1.00  0.00           C  
ATOM     29  N   GLU    27     -96.835 -22.586 -51.545  1.00  0.00           N  
ATOM     30  CA  GLU    27     -96.411 -22.881 -52.895  1.00  0.00           C  
ATOM     31  C   GLU    27     -97.521 -23.267 -53.816  1.00  0.00           C  
ATOM     32  CB  GLU    27     -95.365 -24.000 -52.870  1.00  0.00           C  
ATOM     33  N   SER    28     -97.291 -23.125 -55.169  1.00  0.00           N  
ATOM     34  CA  SER    28     -98.223 -23.664 -56.175  1.00  0.00           C  
ATOM     35  C   SER    28     -98.183 -25.161 -55.999  1.00  0.00           C  
ATOM     36  CB  SER    28     -97.825 -23.259 -57.597  1.00  0.00           C  
ATOM     37  N   GLY    29     -99.336 -25.846 -56.173  1.00  0.00           N  
ATOM     38  CA  GLY    29     -99.346 -27.270 -55.930  1.00  0.00           C  
ATOM     39  C   GLY    29    -100.788 -27.516 -55.607  1.00  0.00           C  
ATOM     40  N   GLU    30    -101.017 -28.417 -54.612  1.00  0.00           N  
ATOM     41  CA  GLU    30    -102.323 -28.795 -54.176  1.00  0.00           C  
ATOM     42  C   GLU    30    -102.988 -27.645 -53.515  1.00  0.00           C  
ATOM     43  CB  GLU    30    -102.249 -29.990 -53.221  1.00  0.00           C  
ATOM     44  N   VAL    31    -104.335 -27.629 -53.653  1.00  0.00           N  
ATOM     45  CA  VAL    31    -105.138 -26.650 -52.952  1.00  0.00           C  
ATOM     46  C   VAL    31    -106.225 -27.373 -52.261  1.00  0.00           C  
ATOM     47  CB  VAL    31    -105.710 -25.583 -53.910  1.00  0.00           C  
ATOM     48  N   THR    32    -106.614 -26.890 -51.063  1.00  0.00           N  
ATOM     49  CA  THR    32    -107.789 -27.332 -50.400  1.00  0.00           C  
ATOM     50  C   THR    32    -108.070 -26.269 -49.396  1.00  0.00           C  
ATOM     51  CB  THR    32    -107.609 -28.705 -49.725  1.00  0.00           C  
ATOM     52  N   GLY    33    -109.282 -26.247 -48.810  1.00  0.00           N  
ATOM     53  CA  GLY    33    -109.643 -25.299 -47.797  1.00  0.00           C  
ATOM     54  C   GLY    33    -110.589 -26.049 -46.938  1.00  0.00           C  
ATOM     55  N   SER    34    -111.026 -25.364 -45.832  1.00  0.00           N  
ATOM     56  CA  SER    34    -111.962 -25.903 -44.870  1.00  0.00           C  
ATOM     57  C   SER    34    -111.184 -26.220 -43.671  1.00  0.00           C  
ATOM     58  CB  SER    34    -112.674 -27.146 -45.410  1.00  0.00           C  
ATOM     59  N   ALA    35    -111.660 -25.769 -42.477  1.00  0.00           N  
ATOM     60  CA  ALA    35    -110.838 -25.848 -41.284  1.00  0.00           C  
ATOM     61  C   ALA    35    -110.567 -27.281 -40.852  1.00  0.00           C  
ATOM     62  CB  ALA    35    -111.506 -25.085 -40.145  1.00  0.00           C  
ATOM     63  N   PHE    36    -111.622 -28.105 -40.641  1.00  0.00           N  
ATOM     64  CA  PHE    36    -111.541 -29.470 -40.043  1.00  0.00           C  
ATOM     65  C   PHE    36    -111.151 -29.420 -38.586  1.00  0.00           C  
ATOM     66  CB  PHE    36    -110.536 -30.329 -40.820  1.00  0.00           C  
ATOM     67  N   ASP    37    -111.881 -30.185 -37.745  1.00  0.00           N  
ATOM     68  CA  ASP    37    -111.618 -30.326 -36.326  1.00  0.00           C  
ATOM     69  C   ASP    37    -111.274 -31.789 -36.175  1.00  0.00           C  
ATOM     70  CB  ASP    37    -112.821 -29.924 -35.468  1.00  0.00           C  
ATOM     71  N   LEU    38    -110.299 -32.079 -35.260  1.00  0.00           N  
ATOM     72  CA  LEU    38    -109.824 -33.382 -34.964  1.00  0.00           C  
ATOM     73  C   LEU    38    -109.671 -33.318 -33.474  1.00  0.00           C  
ATOM     74  CB  LEU    38    -108.504 -33.705 -35.672  1.00  0.00           C  
ATOM     75  N   PRO    39    -109.649 -34.424 -32.722  1.00  0.00           N  
ATOM     76  CA  PRO    39    -109.399 -34.387 -31.315  1.00  0.00           C  
ATOM     77  C   PRO    39    -107.963 -34.074 -30.995  1.00  0.00           C  
ATOM     78  CB  PRO    39    -109.782 -35.793 -30.846  1.00  0.00           C  
ATOM     79  N   VAL    40    -107.796 -33.502 -29.805  1.00  0.00           N  
ATOM     80  CA  VAL    40    -106.544 -33.035 -29.241  1.00  0.00           C  
ATOM     81  C   VAL    40    -105.477 -34.046 -28.967  1.00  0.00           C  
ATOM     82  CB  VAL    40    -106.834 -32.279 -27.926  1.00  0.00           C  
ATOM     83  N   ASP    41    -105.891 -35.269 -28.573  1.00  0.00           N  
ATOM     84  CA  ASP    41    -105.012 -36.334 -28.159  1.00  0.00           C  
ATOM     85  C   ASP    41    -104.084 -36.756 -29.269  1.00  0.00           C  
ATOM     86  CB  ASP    41    -105.829 -37.535 -27.676  1.00  0.00           C  
ATOM     87  N   ILE    42    -104.604 -36.728 -30.493  1.00  0.00           N  
ATOM     88  CA  ILE    42    -103.961 -37.114 -31.750  1.00  0.00           C  
ATOM     89  C   ILE    42    -102.563 -36.638 -31.988  1.00  0.00           C  
ATOM     90  CB  ILE    42    -104.840 -36.642 -32.929  1.00  0.00           C  
ATOM     91  N   THR    43    -101.740 -37.553 -32.567  1.00  0.00           N  
ATOM     92  CA  THR    43    -100.367 -37.331 -32.987  1.00  0.00           C  
ATOM     93  C   THR    43    -100.292 -36.788 -34.387  1.00  0.00           C  
ATOM     94  CB  THR    43     -99.552 -38.636 -32.903  1.00  0.00           C  
ATOM     95  N   VAL    44     -99.093 -36.400 -34.818  1.00  0.00           N  
ATOM     96  CA  VAL    44     -98.795 -35.808 -36.090  1.00  0.00           C  
ATOM     97  C   VAL    44     -99.114 -36.695 -37.253  1.00  0.00           C  
ATOM     98  CB  VAL    44     -97.307 -35.400 -36.155  1.00  0.00           C  
ATOM     99  N   GLU    45     -98.838 -38.004 -37.090  1.00  0.00           N  
ATOM    100  CA  GLU    45     -99.123 -39.082 -38.027  1.00  0.00           C  
ATOM    101  C   GLU    45    -100.615 -39.244 -38.330  1.00  0.00           C  
ATOM    102  CB  GLU    45     -98.566 -40.402 -37.483  1.00  0.00           C  
ATOM    103  N   LYS    46    -101.483 -39.134 -37.284  1.00  0.00           N  
ATOM    104  CA  LYS    46    -102.901 -38.981 -37.348  1.00  0.00           C  
ATOM    105  C   LYS    46    -103.367 -37.687 -37.929  1.00  0.00           C  
ATOM    106  CB  LYS    46    -103.493 -39.140 -35.944  1.00  0.00           C  
ATOM    107  N   LEU    47    -102.697 -36.525 -37.652  1.00  0.00           N  
ATOM    108  CA  LEU    47    -103.084 -35.224 -38.209  1.00  0.00           C  
ATOM    109  C   LEU    47    -102.943 -35.205 -39.721  1.00  0.00           C  
ATOM    110  CB  LEU    47    -102.230 -34.110 -37.594  1.00  0.00           C  
ATOM    111  N   GLN    48    -101.868 -35.785 -40.256  1.00  0.00           N  
ATOM    112  CA  GLN    48    -101.655 -35.840 -41.669  1.00  0.00           C  
ATOM    113  C   GLN    48    -102.662 -36.690 -42.355  1.00  0.00           C  
ATOM    114  CB  GLN    48    -100.247 -36.363 -41.970  1.00  0.00           C  
ATOM    115  N   LEU    49    -103.076 -37.844 -41.719  1.00  0.00           N  
ATOM    116  CA  LEU    49    -104.099 -38.763 -42.187  1.00  0.00           C  
ATOM    117  C   LEU    49    -105.507 -38.146 -42.372  1.00  0.00           C  
ATOM    118  CB  LEU    49    -104.201 -39.940 -41.212  1.00  0.00           C  
ATOM    119  N   ILE    50    -105.895 -37.293 -41.438  1.00  0.00           N  
ATOM    120  CA  ILE    50    -107.071 -36.456 -41.513  1.00  0.00           C  
ATOM    121  C   ILE    50    -106.981 -35.402 -42.623  1.00  0.00           C  
ATOM    122  CB  ILE    50    -107.320 -35.759 -40.157  1.00  0.00           C  
ATOM    123  N   CYS    51    -105.840 -34.736 -42.725  1.00  0.00           N  
ATOM    124  CA  CYS    51    -105.590 -33.675 -43.719  1.00  0.00           C  
ATOM    125  C   CYS    51    -105.479 -34.147 -45.091  1.00  0.00           C  
ATOM    126  CB  CYS    51    -104.309 -32.923 -43.349  1.00  0.00           C  
ATOM    127  N   ASN    52    -104.798 -35.302 -45.282  1.00  0.00           N  
ATOM    128  CA  ASN    52    -104.658 -35.840 -46.577  1.00  0.00           C  
ATOM    129  C   ASN    52    -105.943 -36.352 -47.184  1.00  0.00           C  
ATOM    130  CB  ASN    52    -103.620 -36.967 -46.555  1.00  0.00           C  
ATOM    131  N   ALA    53    -106.885 -36.832 -46.297  1.00  0.00           N  
ATOM    132  CA  ALA    53    -108.165 -37.348 -46.669  1.00  0.00           C  
ATOM    133  C   ALA    53    -108.915 -36.211 -47.347  1.00  0.00           C  
ATOM    134  CB  ALA    53    -108.928 -37.869 -45.456  1.00  0.00           C  
ATOM    135  N   LEU    54    -108.861 -35.002 -46.712  1.00  0.00           N  
ATOM    136  CA  LEU    54    -109.441 -33.775 -47.200  1.00  0.00           C  
ATOM    137  C   LEU    54    -108.852 -33.264 -48.493  1.00  0.00           C  
ATOM    138  CB  LEU    54    -109.301 -32.689 -46.129  1.00  0.00           C  
ATOM    139  N   LEU    55    -107.511 -33.348 -48.570  1.00  0.00           N  
ATOM    140  CA  LEU    55    -106.702 -32.925 -49.719  1.00  0.00           C  
ATOM    141  C   LEU    55    -107.092 -33.733 -50.942  1.00  0.00           C  
ATOM    142  CB  LEU    55    -105.209 -33.099 -49.422  1.00  0.00           C  
ATOM    143  N   GLN    56    -107.425 -35.022 -50.714  1.00  0.00           N  
ATOM    144  CA  GLN    56    -107.859 -36.033 -51.662  1.00  0.00           C  
ATOM    145  C   GLN    56    -106.636 -36.822 -52.161  1.00  0.00           C  
ATOM    146  CB  GLN    56    -108.601 -35.394 -52.840  1.00  0.00           C  
ATOM    147  N   THR    57    -105.417 -36.538 -51.674  1.00  0.00           N  
ATOM    148  CA  THR    57    -104.278 -37.497 -51.822  1.00  0.00           C  
ATOM    149  C   THR    57    -104.421 -38.633 -50.816  1.00  0.00           C  
ATOM    150  CB  THR    57    -102.923 -36.790 -51.622  1.00  0.00           C  
ATOM    151  N   GLU    58    -104.018 -39.845 -51.198  1.00  0.00           N  
ATOM    152  CA  GLU    58    -104.253 -41.018 -50.391  1.00  0.00           C  
ATOM    153  C   GLU    58    -103.294 -41.115 -49.253  1.00  0.00           C  
ATOM    154  CB  GLU    58    -104.162 -42.279 -51.256  1.00  0.00           C  
ATOM    155  N   GLU    59    -103.536 -42.077 -48.322  1.00  0.00           N  
ATOM    156  CA  GLU    59    -102.724 -42.324 -47.183  1.00  0.00           C  
ATOM    157  C   GLU    59    -101.648 -43.374 -47.469  1.00  0.00           C  
ATOM    158  CB  GLU    59    -103.591 -42.775 -46.003  1.00  0.00           C  
ATOM    159  N   GLN    60     -97.491 -44.244 -49.217  1.00  0.00           N  
ATOM    160  CA  GLN    60     -96.185 -43.828 -48.771  1.00  0.00           C  
ATOM    161  C   GLN    60     -95.845 -42.382 -48.927  1.00  0.00           C  
ATOM    162  CB  GLN    60     -95.125 -44.656 -49.505  1.00  0.00           C  
ATOM    163  N   VAL    61     -96.732 -41.562 -49.531  1.00  0.00           N  
ATOM    164  CA  VAL    61     -96.646 -40.127 -49.628  1.00  0.00           C  
ATOM    165  C   VAL    61     -96.543 -39.464 -48.281  1.00  0.00           C  
ATOM    166  CB  VAL    61     -97.863 -39.561 -50.390  1.00  0.00           C  
ATOM    167  N   PRO    62     -95.405 -38.901 -47.841  1.00  0.00           N  
ATOM    168  CA  PRO    62     -95.168 -38.425 -46.497  1.00  0.00           C  
ATOM    169  C   PRO    62     -96.155 -37.350 -46.074  1.00  0.00           C  
ATOM    170  CB  PRO    62     -93.740 -37.877 -46.560  1.00  0.00           C  
ATOM    171  N   TYR    63     -96.484 -36.423 -47.004  1.00  0.00           N  
ATOM    172  CA  TYR    63     -97.111 -35.112 -46.751  1.00  0.00           C  
ATOM    173  C   TYR    63     -96.521 -34.393 -45.581  1.00  0.00           C  
ATOM    174  CB  TYR    63     -98.619 -35.291 -46.529  1.00  0.00           C  
ATOM    175  N   SER    64     -95.778 -33.290 -45.857  1.00  0.00           N  
ATOM    176  CA  SER    64     -94.790 -32.796 -44.926  1.00  0.00           C  
ATOM    177  C   SER    64     -95.263 -31.428 -44.534  1.00  0.00           C  
ATOM    178  CB  SER    64     -93.392 -32.746 -45.549  1.00  0.00           C  
ATOM    179  N   PHE    65     -94.920 -31.041 -43.282  1.00  0.00           N  
ATOM    180  CA  PHE    65     -95.405 -29.811 -42.670  1.00  0.00           C  
ATOM    181  C   PHE    65     -94.351 -28.849 -42.308  1.00  0.00           C  
ATOM    182  CB  PHE    65     -96.221 -30.153 -41.417  1.00  0.00           C  
ATOM    183  N   PHE    66     -94.688 -27.552 -42.443  1.00  0.00           N  
ATOM    184  CA  PHE    66     -93.966 -26.479 -41.863  1.00  0.00           C  
ATOM    185  C   PHE    66     -95.091 -25.686 -41.264  1.00  0.00           C  
ATOM    186  CB  PHE    66     -93.154 -25.676 -42.887  1.00  0.00           C  
ATOM    187  N   VAL    67     -94.842 -24.680 -40.375  1.00  0.00           N  
ATOM    188  CA  VAL    67     -95.806 -24.372 -39.365  1.00  0.00           C  
ATOM    189  C   VAL    67     -96.258 -22.923 -39.349  1.00  0.00           C  
ATOM    190  CB  VAL    67     -95.250 -24.740 -37.973  1.00  0.00           C  
ATOM    191  N   ASP    68     -95.512 -22.028 -38.651  1.00  0.00           N  
ATOM    192  CA  ASP    68     -96.137 -20.887 -38.024  1.00  0.00           C  
ATOM    193  C   ASP    68     -95.148 -19.764 -37.804  1.00  0.00           C  
ATOM    194  CB  ASP    68     -96.771 -21.296 -36.692  1.00  0.00           C  
ATOM    195  N   ASP    69     -94.386 -19.459 -38.881  1.00  0.00           N  
ATOM    196  CA  ASP    69     -93.609 -18.274 -39.192  1.00  0.00           C  
ATOM    197  C   ASP    69     -93.268 -17.352 -38.030  1.00  0.00           C  
ATOM    198  CB  ASP    69     -94.352 -17.462 -40.257  1.00  0.00           C  
ATOM    199  N   LYS    70     -91.957 -17.406 -37.632  1.00  0.00           N  
ATOM    200  CA  LYS    70     -91.330 -16.744 -36.491  1.00  0.00           C  
ATOM    201  C   LYS    70     -90.367 -17.725 -36.044  1.00  0.00           C  
ATOM    202  CB  LYS    70     -92.337 -16.379 -35.396  1.00  0.00           C  
ATOM    203  N   GLU    71     -94.458 -33.126 -32.470  1.00  0.00           N  
ATOM    204  CA  GLU    71     -95.098 -32.790 -31.222  1.00  0.00           C  
ATOM    205  C   GLU    71     -96.593 -32.992 -31.352  1.00  0.00           C  
ATOM    206  CB  GLU    71     -94.784 -31.345 -30.821  1.00  0.00           C  
ATOM    207  N   ILE    72     -97.163 -33.607 -30.271  1.00  0.00           N  
ATOM    208  CA  ILE    72     -98.575 -33.971 -30.234  1.00  0.00           C  
ATOM    209  C   ILE    72     -99.389 -32.749 -30.094  1.00  0.00           C  
ATOM    210  CB  ILE    72     -98.869 -34.954 -29.079  1.00  0.00           C  
ATOM    211  N   THR    73    -100.539 -32.758 -30.766  1.00  0.00           N  
ATOM    212  CA  THR    73    -101.318 -31.538 -31.103  1.00  0.00           C  
ATOM    213  C   THR    73    -101.889 -30.830 -29.978  1.00  0.00           C  
ATOM    214  CB  THR    73    -102.458 -31.901 -32.074  1.00  0.00           C  
ATOM    215  N   GLU    74    -102.288 -31.553 -28.888  1.00  0.00           N  
ATOM    216  CA  GLU    74    -102.685 -30.956 -27.636  1.00  0.00           C  
ATOM    217  C   GLU    74    -101.608 -30.146 -26.989  1.00  0.00           C  
ATOM    218  CB  GLU    74    -103.150 -32.049 -26.668  1.00  0.00           C  
ATOM    219  N   SER    75    -100.335 -30.627 -26.970  1.00  0.00           N  
ATOM    220  CA  SER    75     -99.129 -29.920 -26.477  1.00  0.00           C  
ATOM    221  C   SER    75     -98.885 -28.678 -27.280  1.00  0.00           C  
ATOM    222  CB  SER    75     -97.904 -30.836 -26.543  1.00  0.00           C  
ATOM    223  N   LEU    76     -99.006 -28.717 -28.663  1.00  0.00           N  
ATOM    224  CA  LEU    76     -98.840 -27.571 -29.487  1.00  0.00           C  
ATOM    225  C   LEU    76     -99.859 -26.514 -29.224  1.00  0.00           C  
ATOM    226  CB  LEU    76     -98.900 -27.980 -30.962  1.00  0.00           C  
ATOM    227  N   ASN    77    -101.102 -26.937 -28.939  1.00  0.00           N  
ATOM    228  CA  ASN    77    -102.238 -26.020 -28.809  1.00  0.00           C  
ATOM    229  C   ASN    77    -102.115 -25.036 -27.630  1.00  0.00           C  
ATOM    230  CB  ASN    77    -103.536 -26.822 -28.675  1.00  0.00           C  
ATOM    231  N   GLN    78    -101.684 -25.583 -26.462  1.00  0.00           N  
ATOM    232  CA  GLN    78    -101.251 -24.813 -25.296  1.00  0.00           C  
ATOM    233  C   GLN    78    -100.122 -23.816 -25.585  1.00  0.00           C  
ATOM    234  CB  GLN    78    -100.805 -25.770 -24.186  1.00  0.00           C  
ATOM    235  N   THR    79     -98.994 -24.363 -26.109  1.00  0.00           N  
ATOM    236  CA  THR    79     -97.778 -23.653 -26.302  1.00  0.00           C  
ATOM    237  C   THR    79     -97.215 -24.068 -27.624  1.00  0.00           C  
ATOM    238  CB  THR    79     -96.765 -23.933 -25.175  1.00  0.00           C  
ATOM    239  N   LEU    80     -97.460 -23.228 -28.657  1.00  0.00           N  
ATOM    240  CA  LEU    80     -96.786 -23.317 -29.911  1.00  0.00           C  
ATOM    241  C   LEU    80     -95.337 -23.004 -29.781  1.00  0.00           C  
ATOM    242  CB  LEU    80     -97.431 -22.366 -30.924  1.00  0.00           C  
ATOM    243  N   ASP    81     -95.038 -21.777 -29.228  1.00  0.00           N  
ATOM    244  CA  ASP    81     -93.694 -21.197 -29.124  1.00  0.00           C  
ATOM    245  C   ASP    81     -93.847 -20.257 -27.968  1.00  0.00           C  
ATOM    246  CB  ASP    81     -93.257 -20.483 -30.406  1.00  0.00           C  
ATOM    247  N   GLU    82     -94.600 -19.173 -28.158  1.00  0.00           N  
ATOM    248  CA  GLU    82     -95.335 -18.435 -27.181  1.00  0.00           C  
ATOM    249  C   GLU    82     -96.532 -19.244 -26.713  1.00  0.00           C  
ATOM    250  CB  GLU    82     -95.791 -17.088 -27.751  1.00  0.00           C  
ATOM    251  N   LYS    83     -97.668 -18.806 -26.120  1.00  0.00           N  
ATOM    252  CA  LYS    83     -98.832 -19.657 -26.103  1.00  0.00           C  
ATOM    253  C   LYS    83     -99.464 -19.700 -27.497  1.00  0.00           C  
ATOM    254  CB  LYS    83     -99.850 -19.163 -25.071  1.00  0.00           C  
ATOM    255  N   ARG    84     -99.128 -18.672 -28.330  1.00  0.00           N  
ATOM    256  CA  ARG    84     -99.379 -18.677 -29.736  1.00  0.00           C  
ATOM    257  C   ARG    84     -99.491 -17.251 -30.095  1.00  0.00           C  
ATOM    258  CB  ARG    84    -100.649 -19.453 -30.093  1.00  0.00           C  
ATOM    259  N   LEU    85    -100.652 -16.857 -30.699  1.00  0.00           N  
ATOM    260  CA  LEU    85    -101.035 -15.519 -30.939  1.00  0.00           C  
ATOM    261  C   LEU    85    -102.406 -15.428 -30.314  1.00  0.00           C  
ATOM    262  CB  LEU    85    -101.065 -15.183 -32.433  1.00  0.00           C  
ATOM    263  N   GLU    86    -103.038 -14.261 -30.399  1.00  0.00           N  
ATOM    264  CA  GLU    86    -104.454 -14.118 -30.175  1.00  0.00           C  
ATOM    265  C   GLU    86    -105.205 -14.946 -31.183  1.00  0.00           C  
ATOM    266  CB  GLU    86    -104.874 -12.648 -30.267  1.00  0.00           C  
ATOM    267  N   GLY    87    -104.836 -14.878 -32.494  1.00  0.00           N  
ATOM    268  CA  GLY    87    -105.565 -15.618 -33.535  1.00  0.00           C  
ATOM    269  C   GLY    87    -105.350 -17.125 -33.511  1.00  0.00           C  
ATOM    270  N   SER    88    -104.177 -17.679 -33.068  1.00  0.00           N  
ATOM    271  CA  SER    88    -104.029 -19.057 -32.723  1.00  0.00           C  
ATOM    272  C   SER    88    -104.549 -19.381 -31.337  1.00  0.00           C  
ATOM    273  CB  SER    88    -102.556 -19.462 -32.819  1.00  0.00           C  
ATOM    274  N   GLU    89    -104.032 -20.453 -30.666  1.00  0.00           N  
ATOM    275  CA  GLU    89    -104.481 -20.983 -29.399  1.00  0.00           C  
ATOM    276  C   GLU    89    -105.847 -21.612 -29.564  1.00  0.00           C  
ATOM    277  CB  GLU    89    -104.524 -19.882 -28.335  1.00  0.00           C  
ATOM    278  N   GLN    90    -106.215 -21.837 -30.851  1.00  0.00           N  
ATOM    279  CA  GLN    90    -107.548 -22.108 -31.272  1.00  0.00           C  
ATOM    280  C   GLN    90    -107.366 -22.814 -32.569  1.00  0.00           C  
ATOM    281  CB  GLN    90    -108.383 -20.833 -31.425  1.00  0.00           C  
ATOM    282  N   VAL    91    -106.326 -22.485 -33.346  1.00  0.00           N  
ATOM    283  CA  VAL    91    -106.036 -23.218 -34.546  1.00  0.00           C  
ATOM    284  C   VAL    91    -104.561 -23.519 -34.480  1.00  0.00           C  
ATOM    285  CB  VAL    91    -106.396 -22.428 -35.823  1.00  0.00           C  
ATOM    286  N   LEU    92    -104.153 -24.500 -35.319  1.00  0.00           N  
ATOM    287  CA  LEU    92    -102.779 -24.768 -35.621  1.00  0.00           C  
ATOM    288  C   LEU    92    -102.680 -24.536 -37.093  1.00  0.00           C  
ATOM    289  CB  LEU    92    -102.373 -26.196 -35.243  1.00  0.00           C  
ATOM    290  N   ASP    93    -101.614 -23.815 -37.590  1.00  0.00           N  
ATOM    291  CA  ASP    93    -101.396 -23.503 -38.984  1.00  0.00           C  
ATOM    292  C   ASP    93    -100.412 -24.469 -39.567  1.00  0.00           C  
ATOM    293  CB  ASP    93    -100.897 -22.065 -39.146  1.00  0.00           C  
ATOM    294  N   ILE    94    -100.791 -25.184 -40.716  1.00  0.00           N  
ATOM    295  CA  ILE    94     -99.971 -26.165 -41.398  1.00  0.00           C  
ATOM    296  C   ILE    94     -99.787 -25.694 -42.831  1.00  0.00           C  
ATOM    297  CB  ILE    94    -100.609 -27.571 -41.355  1.00  0.00           C  
ATOM    298  N   LEU    95     -98.548 -25.804 -43.366  1.00  0.00           N  
ATOM    299  CA  LEU    95     -98.211 -25.599 -44.724  1.00  0.00           C  
ATOM    300  C   LEU    95     -97.879 -26.987 -45.216  1.00  0.00           C  
ATOM    301  CB  LEU    95     -97.031 -24.636 -44.890  1.00  0.00           C  
ATOM    302  N   TYR    96     -98.464 -27.415 -46.326  1.00  0.00           N  
ATOM    303  CA  TYR    96     -98.257 -28.806 -46.758  1.00  0.00           C  
ATOM    304  C   TYR    96     -97.588 -28.847 -48.048  1.00  0.00           C  
ATOM    305  CB  TYR    96     -99.598 -29.549 -46.838  1.00  0.00           C  
ATOM    306  N   GLN    97     -96.512 -29.669 -48.155  1.00  0.00           N  
ATOM    307  CA  GLN    97     -95.858 -29.915 -49.444  1.00  0.00           C  
ATOM    308  C   GLN    97     -95.341 -31.392 -49.532  1.00  0.00           C  
ATOM    309  CB  GLN    97     -94.696 -28.938 -49.651  1.00  0.00           C  
ATOM    310  N   PRO    98     -95.463 -32.140 -50.636  1.00  0.00           N  
ATOM    311  CA  PRO    98     -94.672 -33.318 -50.986  1.00  0.00           C  
ATOM    312  C   PRO    98     -93.339 -32.840 -51.507  1.00  0.00           C  
ATOM    313  CB  PRO    98     -95.496 -34.034 -52.060  1.00  0.00           C  
ATOM    314  N   GLN    99     -92.326 -33.638 -52.051  1.00  0.00           N  
ATOM    315  CA  GLN    99     -91.646 -34.924 -52.059  1.00  0.00           C  
ATOM    316  C   GLN    99     -92.341 -36.109 -51.410  1.00  0.00           C  
ATOM    317  CB  GLN    99     -90.277 -34.754 -51.392  1.00  0.00           C  
ATOM    318  N   ALA   100     -91.682 -36.957 -50.548  1.00  0.00           N  
ATOM    319  CA  ALA   100     -90.273 -37.319 -50.560  1.00  0.00           C  
ATOM    320  C   ALA   100     -90.223 -38.860 -50.453  1.00  0.00           C  
ATOM    321  CB  ALA   100     -89.516 -36.656 -49.415  1.00  0.00           C  
ATOM    322  N   VAL   101     -89.136 -39.551 -50.929  1.00  0.00           N  
ATOM    323  CA  VAL   101     -89.078 -41.020 -50.901  1.00  0.00           C  
ATOM    324  C   VAL   101     -87.993 -41.518 -49.990  1.00  0.00           C  
ATOM    325  CB  VAL   101     -88.867 -41.587 -52.322  1.00  0.00           C  
ATOM    326  N   PHE   102     -88.147 -42.742 -49.425  1.00  0.00           N  
ATOM    327  CA  PHE   102     -87.264 -43.350 -48.421  1.00  0.00           C  
ATOM    328  C   PHE   102     -86.284 -44.283 -49.065  1.00  0.00           C  
ATOM    329  CB  PHE   102     -88.089 -44.101 -47.368  1.00  0.00           C  
ATOM    330  N   LYS   103     -85.029 -44.340 -48.534  1.00  0.00           N  
ATOM    331  CA  LYS   103     -84.152 -45.430 -48.785  1.00  0.00           C  
ATOM    332  C   LYS   103     -83.860 -46.052 -47.440  1.00  0.00           C  
ATOM    333  CB  LYS   103     -82.865 -44.974 -49.479  1.00  0.00           C  
ATOM    334  N   VAL   104     -83.797 -47.436 -47.382  1.00  0.00           N  
ATOM    335  CA  VAL   104     -83.789 -48.232 -46.166  1.00  0.00           C  
ATOM    336  C   VAL   104     -82.438 -48.418 -45.526  1.00  0.00           C  
ATOM    337  CB  VAL   104     -84.401 -49.622 -46.446  1.00  0.00           C  
ATOM    338  N   ARG   105     -81.908 -49.655 -45.589  1.00  0.00           N  
ATOM    339  CA  ARG   105     -80.659 -50.185 -45.058  1.00  0.00           C  
ATOM    340  C   ARG   105     -79.360 -49.489 -45.489  1.00  0.00           C  
ATOM    341  CB  ARG   105     -80.557 -51.667 -45.429  1.00  0.00           C  
ATOM    342  N   ALA   106     -78.679 -48.562 -44.747  1.00  0.00           N  
ATOM    343  CA  ALA   106     -77.457 -47.861 -45.223  1.00  0.00           C  
ATOM    344  C   ALA   106     -76.205 -48.622 -45.649  1.00  0.00           C  
ATOM    345  CB  ALA   106     -77.040 -46.885 -44.128  1.00  0.00           C  
ATOM    346  N   VAL   107     -75.729 -49.766 -45.021  1.00  0.00           N  
ATOM    347  CA  VAL   107     -74.504 -50.517 -45.409  1.00  0.00           C  
ATOM    348  C   VAL   107     -73.255 -49.632 -45.129  1.00  0.00           C  
ATOM    349  CB  VAL   107     -74.545 -50.938 -46.894  1.00  0.00           C  
ATOM    350  N   THR   108     -72.000 -50.113 -45.354  1.00  0.00           N  
ATOM    351  CA  THR   108     -70.856 -49.230 -45.459  1.00  0.00           C  
ATOM    352  C   THR   108     -69.575 -50.062 -45.402  1.00  0.00           C  
ATOM    353  CB  THR   108     -70.851 -48.177 -44.334  1.00  0.00           C  
ATOM    354  N   ARG   109     -68.979 -50.323 -46.584  1.00  0.00           N  
ATOM    355  CA  ARG   109     -67.535 -50.481 -46.843  1.00  0.00           C  
ATOM    356  C   ARG   109     -66.985 -49.218 -47.547  1.00  0.00           C  
ATOM    357  CB  ARG   109     -67.271 -51.723 -47.698  1.00  0.00           C  
ATOM    358  N   CYS   110     -65.617 -48.989 -47.573  1.00  0.00           N  
ATOM    359  CA  CYS   110     -65.025 -47.811 -48.183  1.00  0.00           C  
ATOM    360  C   CYS   110     -65.329 -47.720 -49.653  1.00  0.00           C  
ATOM    361  CB  CYS   110     -63.508 -47.818 -47.974  1.00  0.00           C  
ATOM    362  N   THR   111     -65.422 -46.492 -50.208  1.00  0.00           N  
ATOM    363  CA  THR   111     -65.901 -46.265 -51.533  1.00  0.00           C  
ATOM    364  C   THR   111     -64.877 -46.747 -52.492  1.00  0.00           C  
ATOM    365  CB  THR   111     -66.202 -44.774 -51.781  1.00  0.00           C  
ATOM    366  N   SER   112     -65.326 -47.157 -53.691  1.00  0.00           N  
ATOM    367  CA  SER   112     -64.345 -47.533 -54.655  1.00  0.00           C  
ATOM    368  C   SER   112     -63.787 -46.254 -55.161  1.00  0.00           C  
ATOM    369  CB  SER   112     -64.947 -48.368 -55.789  1.00  0.00           C  
ATOM    370  N   SER   113     -62.505 -46.268 -55.553  1.00  0.00           N  
ATOM    371  CA  SER   113     -61.937 -45.046 -56.021  1.00  0.00           C  
ATOM    372  C   SER   113     -61.644 -45.239 -57.462  1.00  0.00           C  
ATOM    373  CB  SER   113     -60.668 -44.682 -55.246  1.00  0.00           C  
ATOM    374  N   ILE   114     -61.874 -44.205 -58.294  1.00  0.00           N  
ATOM    375  CA  ILE   114     -61.401 -44.458 -59.610  1.00  0.00           C  
ATOM    376  C   ILE   114     -60.431 -43.379 -59.929  1.00  0.00           C  
ATOM    377  CB  ILE   114     -62.553 -44.498 -60.639  1.00  0.00           C  
ATOM    378  N   PRO   115     -59.169 -43.798 -60.114  1.00  0.00           N  
ATOM    379  CA  PRO   115     -58.112 -42.877 -60.367  1.00  0.00           C  
ATOM    380  C   PRO   115     -58.265 -42.377 -61.754  1.00  0.00           C  
ATOM    381  CB  PRO   115     -56.832 -43.696 -60.181  1.00  0.00           C  
ATOM    382  N   GLY   116     -57.895 -41.106 -61.978  1.00  0.00           N  
ATOM    383  CA  GLY   116     -57.976 -40.603 -63.311  1.00  0.00           C  
ATOM    384  C   GLY   116     -57.599 -39.162 -63.286  1.00  0.00           C  
ATOM    385  N   HIS   117     -57.227 -38.657 -64.473  1.00  0.00           N  
ATOM    386  CA  HIS   117     -56.893 -37.287 -64.710  1.00  0.00           C  
ATOM    387  C   HIS   117     -55.756 -36.803 -63.876  1.00  0.00           C  
ATOM    388  CB  HIS   117     -58.120 -36.404 -64.457  1.00  0.00           C  
ATOM    389  N   ALA   118     -54.751 -37.669 -63.580  1.00  0.00           N  
ATOM    390  CA  ALA   118     -53.508 -37.318 -62.922  1.00  0.00           C  
ATOM    391  C   ALA   118     -53.785 -36.311 -61.856  1.00  0.00           C  
ATOM    392  CB  ALA   118     -52.500 -36.773 -63.928  1.00  0.00           C  
ATOM    393  N   GLU   119     -53.018 -35.204 -61.847  1.00  0.00           N  
ATOM    394  CA  GLU   119     -53.355 -34.144 -60.947  1.00  0.00           C  
ATOM    395  C   GLU   119     -54.047 -33.123 -61.795  1.00  0.00           C  
ATOM    396  CB  GLU   119     -52.117 -33.562 -60.257  1.00  0.00           C  
ATOM    397  N   ALA   120     -55.395 -33.044 -61.707  1.00  0.00           N  
ATOM    398  CA  ALA   120     -56.127 -32.129 -62.542  1.00  0.00           C  
ATOM    399  C   ALA   120     -57.307 -31.562 -61.804  1.00  0.00           C  
ATOM    400  CB  ALA   120     -56.588 -32.829 -63.816  1.00  0.00           C  
ATOM    401  N   VAL   121     -58.381 -31.151 -62.540  1.00  0.00           N  
ATOM    402  CA  VAL   121     -59.420 -30.369 -61.914  1.00  0.00           C  
ATOM    403  C   VAL   121     -60.891 -30.634 -62.346  1.00  0.00           C  
ATOM    404  CB  VAL   121     -59.122 -28.869 -62.128  1.00  0.00           C  
ATOM    405  N   ILE   122     -61.620 -29.533 -62.704  1.00  0.00           N  
ATOM    406  CA  ILE   122     -62.976 -28.955 -62.639  1.00  0.00           C  
ATOM    407  C   ILE   122     -64.357 -29.583 -62.785  1.00  0.00           C  
ATOM    408  CB  ILE   122     -62.970 -27.808 -63.675  1.00  0.00           C  
ATOM    409  N   THR   123     -64.785 -30.492 -63.683  1.00  0.00           N  
ATOM    410  CA  THR   123     -66.240 -30.606 -63.628  1.00  0.00           C  
ATOM    411  C   THR   123     -66.738 -31.999 -63.341  1.00  0.00           C  
ATOM    412  CB  THR   123     -66.860 -30.124 -64.954  1.00  0.00           C  
ATOM    413  N   ALA   124     -68.003 -32.108 -62.841  1.00  0.00           N  
ATOM    414  CA  ALA   124     -68.579 -33.394 -62.523  1.00  0.00           C  
ATOM    415  C   ALA   124     -70.030 -33.453 -62.910  1.00  0.00           C  
ATOM    416  CB  ALA   124     -68.422 -33.687 -61.035  1.00  0.00           C  
ATOM    417  N   GLN   125     -70.468 -34.634 -63.410  1.00  0.00           N  
ATOM    418  CA  GLN   125     -71.847 -34.852 -63.751  1.00  0.00           C  
ATOM    419  C   GLN   125     -72.180 -36.270 -63.402  1.00  0.00           C  
ATOM    420  CB  GLN   125     -72.104 -34.579 -65.236  1.00  0.00           C  
ATOM    421  N   PHE   126     -73.378 -36.492 -62.827  1.00  0.00           N  
ATOM    422  CA  PHE   126     -73.807 -37.830 -62.538  1.00  0.00           C  
ATOM    423  C   PHE   126     -75.223 -37.885 -62.987  1.00  0.00           C  
ATOM    424  CB  PHE   126     -73.675 -38.165 -61.047  1.00  0.00           C  
ATOM    425  N   SER   127     -75.568 -38.824 -63.884  1.00  0.00           N  
ATOM    426  CA  SER   127     -76.948 -38.797 -64.242  1.00  0.00           C  
ATOM    427  C   SER   127     -77.631 -39.614 -63.216  1.00  0.00           C  
ATOM    428  CB  SER   127     -77.185 -39.353 -65.648  1.00  0.00           C  
ATOM    429  N   PRO   128     -78.452 -38.909 -62.486  1.00  0.00           N  
ATOM    430  CA  PRO   128     -79.199 -39.402 -61.362  1.00  0.00           C  
ATOM    431  C   PRO   128     -80.199 -40.403 -61.825  1.00  0.00           C  
ATOM    432  CB  PRO   128     -79.865 -38.154 -60.777  1.00  0.00           C  
ATOM    433  N   ASP   129     -81.545 -43.970 -62.846  1.00  0.00           N  
ATOM    434  CA  ASP   129     -81.075 -45.163 -63.470  1.00  0.00           C  
ATOM    435  C   ASP   129     -79.663 -44.964 -63.904  1.00  0.00           C  
ATOM    436  CB  ASP   129     -81.958 -45.540 -64.662  1.00  0.00           C  
ATOM    437  N   GLY   130     -79.320 -43.753 -64.372  1.00  0.00           N  
ATOM    438  CA  GLY   130     -78.024 -43.631 -64.950  1.00  0.00           C  
ATOM    439  C   GLY   130     -76.955 -43.893 -63.953  1.00  0.00           C  
ATOM    440  N   ARG   131     -76.153 -44.917 -64.267  1.00  0.00           N  
ATOM    441  CA  ARG   131     -75.007 -45.259 -63.495  1.00  0.00           C  
ATOM    442  C   ARG   131     -73.868 -44.396 -63.946  1.00  0.00           C  
ATOM    443  CB  ARG   131     -74.659 -46.742 -63.648  1.00  0.00           C  
ATOM    444  N   PHE   132     -74.036 -43.718 -65.098  1.00  0.00           N  
ATOM    445  CA  PHE   132     -72.948 -43.010 -65.715  1.00  0.00           C  
ATOM    446  C   PHE   132     -72.573 -41.766 -64.979  1.00  0.00           C  
ATOM    447  CB  PHE   132     -73.310 -42.658 -67.163  1.00  0.00           C  
ATOM    448  N   LEU   133     -71.246 -41.580 -64.805  1.00  0.00           N  
ATOM    449  CA  LEU   133     -70.703 -40.413 -64.173  1.00  0.00           C  
ATOM    450  C   LEU   133     -69.722 -39.832 -65.148  1.00  0.00           C  
ATOM    451  CB  LEU   133     -70.025 -40.756 -62.843  1.00  0.00           C  
ATOM    452  N   ALA   134     -69.672 -38.487 -65.269  1.00  0.00           N  
ATOM    453  CA  ALA   134     -68.764 -37.902 -66.214  1.00  0.00           C  
ATOM    454  C   ALA   134     -67.904 -36.899 -65.510  1.00  0.00           C  
ATOM    455  CB  ALA   134     -69.526 -37.247 -67.361  1.00  0.00           C  
ATOM    456  N   SER   135     -66.571 -37.043 -65.648  1.00  0.00           N  
ATOM    457  CA  SER   135     -65.664 -36.129 -65.017  1.00  0.00           C  
ATOM    458  C   SER   135     -64.959 -35.345 -66.079  1.00  0.00           C  
ATOM    459  CB  SER   135     -64.654 -36.874 -64.140  1.00  0.00           C  
ATOM    460  N   GLY   136     -64.761 -34.035 -65.830  1.00  0.00           N  
ATOM    461  CA  GLY   136     -64.095 -33.186 -66.781  1.00  0.00           C  
ATOM    462  C   GLY   136     -62.851 -32.656 -66.138  1.00  0.00           C  
ATOM    463  N   SER   137     -61.809 -32.376 -66.955  1.00  0.00           N  
ATOM    464  CA  SER   137     -60.585 -31.935 -66.353  1.00  0.00           C  
ATOM    465  C   SER   137     -59.833 -30.986 -67.238  1.00  0.00           C  
ATOM    466  CB  SER   137     -59.698 -33.137 -66.019  1.00  0.00           C  
ATOM    467  N   GLY   138     -58.881 -30.285 -66.591  1.00  0.00           N  
ATOM    468  CA  GLY   138     -57.941 -29.351 -67.145  1.00  0.00           C  
ATOM    469  C   GLY   138     -57.004 -30.107 -68.033  1.00  0.00           C  
ATOM    470  N   ASP   139     -56.948 -31.439 -67.841  1.00  0.00           N  
ATOM    471  CA  ASP   139     -56.063 -32.291 -68.589  1.00  0.00           C  
ATOM    472  C   ASP   139     -56.496 -32.313 -70.030  1.00  0.00           C  
ATOM    473  CB  ASP   139     -56.050 -33.707 -68.008  1.00  0.00           C  
ATOM    474  N   THR   140     -57.631 -31.649 -70.338  1.00  0.00           N  
ATOM    475  CA  THR   140     -58.177 -31.529 -71.667  1.00  0.00           C  
ATOM    476  C   THR   140     -59.029 -32.706 -72.019  1.00  0.00           C  
ATOM    477  CB  THR   140     -57.052 -31.382 -72.710  1.00  0.00           C  
ATOM    478  N   THR   141     -59.355 -33.590 -71.056  1.00  0.00           N  
ATOM    479  CA  THR   141     -60.189 -34.692 -71.437  1.00  0.00           C  
ATOM    480  C   THR   141     -61.339 -34.797 -70.486  1.00  0.00           C  
ATOM    481  CB  THR   141     -59.399 -36.015 -71.454  1.00  0.00           C  
ATOM    482  N   VAL   142     -62.244 -35.758 -70.774  1.00  0.00           N  
ATOM    483  CA  VAL   142     -63.376 -36.053 -69.946  1.00  0.00           C  
ATOM    484  C   VAL   142     -63.414 -37.542 -69.878  1.00  0.00           C  
ATOM    485  CB  VAL   142     -64.692 -35.474 -70.509  1.00  0.00           C  
ATOM    486  N   ARG   143     -63.979 -38.108 -68.795  1.00  0.00           N  
ATOM    487  CA  ARG   143     -64.023 -39.537 -68.742  1.00  0.00           C  
ATOM    488  C   ARG   143     -65.387 -39.952 -68.305  1.00  0.00           C  
ATOM    489  CB  ARG   143     -62.959 -40.086 -67.788  1.00  0.00           C  
ATOM    490  N   PHE   144     -65.936 -40.990 -68.966  1.00  0.00           N  
ATOM    491  CA  PHE   144     -67.232 -41.481 -68.607  1.00  0.00           C  
ATOM    492  C   PHE   144     -66.984 -42.676 -67.753  1.00  0.00           C  
ATOM    493  CB  PHE   144     -68.068 -41.839 -69.842  1.00  0.00           C  
ATOM    494  N   TRP   145     -67.661 -42.758 -66.586  1.00  0.00           N  
ATOM    495  CA  TRP   145     -67.356 -43.842 -65.702  1.00  0.00           C  
ATOM    496  C   TRP   145     -68.638 -44.528 -65.352  1.00  0.00           C  
ATOM    497  CB  TRP   145     -66.641 -43.344 -64.439  1.00  0.00           C  
ATOM    498  N   ASP   146     -68.507 -45.744 -64.783  1.00  0.00           N  
ATOM    499  CA  ASP   146     -69.639 -46.515 -64.370  1.00  0.00           C  
ATOM    500  C   ASP   146     -69.728 -46.335 -62.897  1.00  0.00           C  
ATOM    501  CB  ASP   146     -69.492 -47.991 -64.750  1.00  0.00           C  
ATOM    502  N   VAL   147     -70.871 -45.828 -62.415  1.00  0.00           N  
ATOM    503  CA  VAL   147     -71.008 -45.667 -61.005  1.00  0.00           C  
ATOM    504  C   VAL   147     -70.978 -47.043 -60.404  1.00  0.00           C  
ATOM    505  CB  VAL   147     -72.309 -44.926 -60.629  1.00  0.00           C  
ATOM    506  N   ASN   148     -71.593 -48.031 -61.090  1.00  0.00           N  
ATOM    507  CA  ASN   148     -71.653 -49.373 -60.575  1.00  0.00           C  
ATOM    508  C   ASN   148     -70.315 -50.064 -60.528  1.00  0.00           C  
ATOM    509  CB  ASN   148     -72.633 -50.205 -61.409  1.00  0.00           C  
ATOM    510  N   THR   149     -69.638 -50.200 -61.693  1.00  0.00           N  
ATOM    511  CA  THR   149     -68.379 -50.899 -61.797  1.00  0.00           C  
ATOM    512  C   THR   149     -67.256 -50.066 -61.269  1.00  0.00           C  
ATOM    513  CB  THR   149     -68.085 -51.291 -63.258  1.00  0.00           C  
ATOM    514  N   GLU   150     -67.347 -48.739 -61.474  1.00  0.00           N  
ATOM    515  CA  GLU   150     -66.312 -47.831 -61.080  1.00  0.00           C  
ATOM    516  C   GLU   150     -65.109 -48.006 -61.957  1.00  0.00           C  
ATOM    517  CB  GLU   150     -65.935 -48.047 -59.611  1.00  0.00           C  
ATOM    518  N   THR   151     -65.351 -48.430 -63.216  1.00  0.00           N  
ATOM    519  CA  THR   151     -64.300 -48.554 -64.189  1.00  0.00           C  
ATOM    520  C   THR   151     -64.558 -47.506 -65.229  1.00  0.00           C  
ATOM    521  CB  THR   151     -64.260 -49.957 -64.826  1.00  0.00           C  
ATOM    522  N   PRO   152     -63.521 -46.978 -65.840  1.00  0.00           N  
ATOM    523  CA  PRO   152     -63.727 -45.993 -66.871  1.00  0.00           C  
ATOM    524  C   PRO   152     -64.220 -46.573 -68.161  1.00  0.00           C  
ATOM    525  CB  PRO   152     -62.340 -45.367 -67.040  1.00  0.00           C  
ATOM    526  N   GLN   153     -65.400 -46.119 -68.645  1.00  0.00           N  
ATOM    527  CA  GLN   153     -65.940 -46.561 -69.906  1.00  0.00           C  
ATOM    528  C   GLN   153     -65.133 -46.018 -71.040  1.00  0.00           C  
ATOM    529  CB  GLN   153     -67.403 -46.130 -70.046  1.00  0.00           C  
ATOM    530  N   TYR   154     -64.850 -44.701 -71.011  1.00  0.00           N  
ATOM    531  CA  TYR   154     -64.166 -44.114 -72.127  1.00  0.00           C  
ATOM    532  C   TYR   154     -63.630 -42.787 -71.724  1.00  0.00           C  
ATOM    533  CB  TYR   154     -65.106 -43.969 -73.331  1.00  0.00           C  
ATOM    534  N   THR   155     -62.725 -42.244 -72.561  1.00  0.00           N  
ATOM    535  CA  THR   155     -62.228 -40.932 -72.310  1.00  0.00           C  
ATOM    536  C   THR   155     -62.428 -40.161 -73.577  1.00  0.00           C  
ATOM    537  CB  THR   155     -60.742 -40.939 -71.903  1.00  0.00           C  
ATOM    538  N   CYS   156     -63.033 -38.963 -73.475  1.00  0.00           N  
ATOM    539  CA  CYS   156     -63.308 -38.225 -74.671  1.00  0.00           C  
ATOM    540  C   CYS   156     -62.145 -37.322 -74.928  1.00  0.00           C  
ATOM    541  CB  CYS   156     -64.601 -37.416 -74.537  1.00  0.00           C  
ATOM    542  N   THR   157     -61.385 -37.602 -76.007  1.00  0.00           N  
ATOM    543  CA  THR   157     -60.178 -36.861 -76.251  1.00  0.00           C  
ATOM    544  C   THR   157     -60.322 -36.026 -77.496  1.00  0.00           C  
ATOM    545  CB  THR   157     -58.966 -37.802 -76.394  1.00  0.00           C  
ATOM    546  N   ALA   158     -61.261 -35.062 -77.536  1.00  0.00           N  
ATOM    547  CA  ALA   158     -61.338 -34.133 -78.641  1.00  0.00           C  
ATOM    548  C   ALA   158     -60.596 -32.831 -78.474  1.00  0.00           C  
ATOM    549  CB  ALA   158     -62.805 -33.827 -78.924  1.00  0.00           C  
ATOM    550  N   HIS   159     -60.718 -32.232 -77.270  1.00  0.00           N  
ATOM    551  CA  HIS   159     -60.384 -30.848 -77.032  1.00  0.00           C  
ATOM    552  C   HIS   159     -58.936 -30.501 -77.053  1.00  0.00           C  
ATOM    553  CB  HIS   159     -60.966 -30.423 -75.679  1.00  0.00           C  
ATOM    554  N   LYS   160     -58.695 -29.270 -77.553  1.00  0.00           N  
ATOM    555  CA  LYS   160     -57.423 -28.619 -77.653  1.00  0.00           C  
ATOM    556  C   LYS   160     -56.941 -28.275 -76.283  1.00  0.00           C  
ATOM    557  CB  LYS   160     -57.519 -27.360 -78.521  1.00  0.00           C  
ATOM    558  N   HIS   161     -57.826 -27.812 -75.373  1.00  0.00           N  
ATOM    559  CA  HIS   161     -57.269 -27.532 -74.084  1.00  0.00           C  
ATOM    560  C   HIS   161     -58.156 -27.986 -72.959  1.00  0.00           C  
ATOM    561  CB  HIS   161     -56.997 -26.029 -73.948  1.00  0.00           C  
ATOM    562  N   TRP   162     -58.105 -27.250 -71.830  1.00  0.00           N  
ATOM    563  CA  TRP   162     -58.725 -27.564 -70.567  1.00  0.00           C  
ATOM    564  C   TRP   162     -60.222 -27.540 -70.659  1.00  0.00           C  
ATOM    565  CB  TRP   162     -58.255 -26.581 -69.487  1.00  0.00           C  
ATOM    566  N   VAL   163     -60.890 -28.527 -70.013  1.00  0.00           N  
ATOM    567  CA  VAL   163     -62.326 -28.570 -70.019  1.00  0.00           C  
ATOM    568  C   VAL   163     -62.814 -27.964 -68.740  1.00  0.00           C  
ATOM    569  CB  VAL   163     -62.855 -30.012 -70.178  1.00  0.00           C  
ATOM    570  N   LEU   164     -63.442 -26.777 -68.845  1.00  0.00           N  
ATOM    571  CA  LEU   164     -64.000 -26.049 -67.741  1.00  0.00           C  
ATOM    572  C   LEU   164     -65.391 -26.472 -67.331  1.00  0.00           C  
ATOM    573  CB  LEU   164     -64.018 -24.555 -68.081  1.00  0.00           C  
ATOM    574  N   ALA   165     -66.247 -26.957 -68.261  1.00  0.00           N  
ATOM    575  CA  ALA   165     -67.594 -27.250 -67.835  1.00  0.00           C  
ATOM    576  C   ALA   165     -68.174 -28.343 -68.680  1.00  0.00           C  
ATOM    577  CB  ALA   165     -68.463 -25.999 -67.914  1.00  0.00           C  
ATOM    578  N   ILE   166     -69.306 -28.929 -68.225  1.00  0.00           N  
ATOM    579  CA  ILE   166     -69.934 -30.000 -68.950  1.00  0.00           C  
ATOM    580  C   ILE   166     -71.392 -30.019 -68.591  1.00  0.00           C  
ATOM    581  CB  ILE   166     -69.273 -31.361 -68.636  1.00  0.00           C  
ATOM    582  N   ALA   167     -72.212 -30.679 -69.439  1.00  0.00           N  
ATOM    583  CA  ALA   167     -73.609 -30.878 -69.199  1.00  0.00           C  
ATOM    584  C   ALA   167     -73.886 -32.280 -69.633  1.00  0.00           C  
ATOM    585  CB  ALA   167     -74.463 -29.872 -69.964  1.00  0.00           C  
ATOM    586  N   TRP   168     -74.878 -32.928 -68.999  1.00  0.00           N  
ATOM    587  CA  TRP   168     -75.177 -34.295 -69.304  1.00  0.00           C  
ATOM    588  C   TRP   168     -76.661 -34.392 -69.476  1.00  0.00           C  
ATOM    589  CB  TRP   168     -74.687 -35.237 -68.197  1.00  0.00           C  
ATOM    590  N   SER   169     -77.117 -35.199 -70.455  1.00  0.00           N  
ATOM    591  CA  SER   169     -78.529 -35.337 -70.678  1.00  0.00           C  
ATOM    592  C   SER   169     -78.985 -36.471 -69.839  1.00  0.00           C  
ATOM    593  CB  SER   169     -78.843 -35.586 -72.155  1.00  0.00           C  
ATOM    594  N   PRO   170     -80.209 -36.462 -69.392  1.00  0.00           N  
ATOM    595  CA  PRO   170     -80.719 -37.527 -68.577  1.00  0.00           C  
ATOM    596  C   PRO   170     -80.737 -38.804 -69.342  1.00  0.00           C  
ATOM    597  CB  PRO   170     -82.131 -37.066 -68.205  1.00  0.00           C  
ATOM    598  N   ASP   171     -80.832 -38.740 -70.682  1.00  0.00           N  
ATOM    599  CA  ASP   171     -80.778 -39.959 -71.426  1.00  0.00           C  
ATOM    600  C   ASP   171     -79.428 -40.493 -71.107  1.00  0.00           C  
ATOM    601  CB  ASP   171     -80.972 -39.735 -72.928  1.00  0.00           C  
ATOM    602  N   GLY   172     -78.463 -39.564 -71.022  1.00  0.00           N  
ATOM    603  CA  GLY   172     -77.126 -39.873 -70.626  1.00  0.00           C  
ATOM    604  C   GLY   172     -76.343 -40.154 -71.855  1.00  0.00           C  
ATOM    605  N   ARG   173     -77.047 -40.231 -72.988  1.00  0.00           N  
ATOM    606  CA  ARG   173     -76.487 -40.505 -74.272  1.00  0.00           C  
ATOM    607  C   ARG   173     -75.719 -39.335 -74.795  1.00  0.00           C  
ATOM    608  CB  ARG   173     -77.591 -40.888 -75.262  1.00  0.00           C  
ATOM    609  N   LYS   174     -76.029 -38.094 -74.362  1.00  0.00           N  
ATOM    610  CA  LYS   174     -75.279 -37.000 -74.918  1.00  0.00           C  
ATOM    611  C   LYS   174     -74.564 -36.258 -73.833  1.00  0.00           C  
ATOM    612  CB  LYS   174     -76.201 -36.051 -75.691  1.00  0.00           C  
ATOM    613  N   LEU   175     -73.306 -35.862 -74.121  1.00  0.00           N  
ATOM    614  CA  LEU   175     -72.487 -35.122 -73.202  1.00  0.00           C  
ATOM    615  C   LEU   175     -72.053 -33.880 -73.909  1.00  0.00           C  
ATOM    616  CB  LEU   175     -71.278 -35.944 -72.745  1.00  0.00           C  
ATOM    617  N   ALA   176     -71.926 -32.770 -73.157  1.00  0.00           N  
ATOM    618  CA  ALA   176     -71.488 -31.541 -73.748  1.00  0.00           C  
ATOM    619  C   ALA   176     -70.341 -31.036 -72.934  1.00  0.00           C  
ATOM    620  CB  ALA   176     -72.619 -30.519 -73.797  1.00  0.00           C  
ATOM    621  N   SER   177     -69.351 -30.401 -73.593  1.00  0.00           N  
ATOM    622  CA  SER   177     -68.228 -29.922 -72.846  1.00  0.00           C  
ATOM    623  C   SER   177     -67.852 -28.548 -73.303  1.00  0.00           C  
ATOM    624  CB  SER   177     -67.036 -30.871 -72.996  1.00  0.00           C  
ATOM    625  N   GLY   178     -67.186 -27.794 -72.403  1.00  0.00           N  
ATOM    626  CA  GLY   178     -66.749 -26.465 -72.702  1.00  0.00           C  
ATOM    627  C   GLY   178     -65.288 -26.427 -72.395  1.00  0.00           C  
ATOM    628  N   CYS   179     -64.485 -25.871 -73.323  1.00  0.00           N  
ATOM    629  CA  CYS   179     -63.066 -25.914 -73.149  1.00  0.00           C  
ATOM    630  C   CYS   179     -62.490 -24.539 -73.317  1.00  0.00           C  
ATOM    631  CB  CYS   179     -62.428 -26.878 -74.152  1.00  0.00           C  
ATOM    632  N   LYS   180     -61.225 -24.379 -72.879  1.00  0.00           N  
ATOM    633  CA  LYS   180     -60.491 -23.148 -73.001  1.00  0.00           C  
ATOM    634  C   LYS   180     -60.220 -22.921 -74.455  1.00  0.00           C  
ATOM    635  CB  LYS   180     -59.185 -23.198 -72.202  1.00  0.00           C  
ATOM    636  N   LYS   181     -60.259 -24.005 -75.262  1.00  0.00           N  
ATOM    637  CA  LYS   181     -60.006 -23.983 -76.674  1.00  0.00           C  
ATOM    638  C   LYS   181     -61.055 -23.128 -77.326  1.00  0.00           C  
ATOM    639  CB  LYS   181     -60.017 -25.398 -77.260  1.00  0.00           C  
ATOM    640  N   SER   182     -62.089 -22.744 -76.547  1.00  0.00           N  
ATOM    641  CA  SER   182     -63.133 -21.843 -76.948  1.00  0.00           C  
ATOM    642  C   SER   182     -64.217 -22.547 -77.688  1.00  0.00           C  
ATOM    643  CB  SER   182     -62.559 -20.722 -77.819  1.00  0.00           C  
ATOM    644  N   GLN   183     -64.265 -23.890 -77.635  1.00  0.00           N  
ATOM    645  CA  GLN   183     -65.349 -24.516 -78.324  1.00  0.00           C  
ATOM    646  C   GLN   183     -66.046 -25.432 -77.376  1.00  0.00           C  
ATOM    647  CB  GLN   183     -64.852 -25.285 -79.552  1.00  0.00           C  
ATOM    648  N   VAL   184     -67.301 -25.769 -77.704  1.00  0.00           N  
ATOM    649  CA  VAL   184     -68.022 -26.736 -76.946  1.00  0.00           C  
ATOM    650  C   VAL   184     -68.166 -27.891 -77.868  1.00  0.00           C  
ATOM    651  CB  VAL   184     -69.393 -26.215 -76.463  1.00  0.00           C  
ATOM    652  N   CYS   185     -68.195 -29.117 -77.318  1.00  0.00           N  
ATOM    653  CA  CYS   185     -68.328 -30.248 -78.178  1.00  0.00           C  
ATOM    654  C   CYS   185     -69.444 -31.085 -77.655  1.00  0.00           C  
ATOM    655  CB  CYS   185     -67.028 -31.055 -78.238  1.00  0.00           C  
ATOM    656  N   VAL   186     -70.134 -31.796 -78.565  1.00  0.00           N  
ATOM    657  CA  VAL   186     -71.188 -32.669 -78.152  1.00  0.00           C  
ATOM    658  C   VAL   186     -70.701 -34.048 -78.419  1.00  0.00           C  
ATOM    659  CB  VAL   186     -72.511 -32.386 -78.897  1.00  0.00           C  
ATOM    660  N   TRP   187     -70.842 -34.936 -77.415  1.00  0.00           N  
ATOM    661  CA  TRP   187     -70.261 -36.235 -77.534  1.00  0.00           C  
ATOM    662  C   TRP   187     -71.313 -37.265 -77.296  1.00  0.00           C  
ATOM    663  CB  TRP   187     -69.103 -36.410 -76.543  1.00  0.00           C  
ATOM    664  N   ASP   188     -71.005 -38.510 -77.700  1.00  0.00           N  
ATOM    665  CA  ASP   188     -71.873 -39.624 -77.467  1.00  0.00           C  
ATOM    666  C   ASP   188     -71.239 -40.341 -76.319  1.00  0.00           C  
ATOM    667  CB  ASP   188     -72.008 -40.521 -78.700  1.00  0.00           C  
ATOM    668  N   PRO   189     -71.826 -40.344 -75.160  1.00  0.00           N  
ATOM    669  CA  PRO   189     -71.177 -41.045 -74.095  1.00  0.00           C  
ATOM    670  C   PRO   189     -70.955 -42.511 -74.283  1.00  0.00           C  
ATOM    671  CB  PRO   189     -72.121 -40.795 -72.915  1.00  0.00           C  
ATOM    672  N   GLU   190     -71.862 -43.237 -74.959  1.00  0.00           N  
ATOM    673  CA  GLU   190     -71.614 -44.640 -75.117  1.00  0.00           C  
ATOM    674  C   GLU   190     -70.460 -44.872 -76.049  1.00  0.00           C  
ATOM    675  CB  GLU   190     -72.867 -45.350 -75.639  1.00  0.00           C  
ATOM    676  N   THR   191     -70.498 -44.242 -77.242  1.00  0.00           N  
ATOM    677  CA  THR   191     -69.499 -44.410 -78.265  1.00  0.00           C  
ATOM    678  C   THR   191     -68.222 -43.765 -77.841  1.00  0.00           C  
ATOM    679  CB  THR   191     -69.966 -43.810 -79.605  1.00  0.00           C  
ATOM    680  N   GLY   192     -68.338 -42.582 -77.220  1.00  0.00           N  
ATOM    681  CA  GLY   192     -67.201 -41.800 -76.855  1.00  0.00           C  
ATOM    682  C   GLY   192     -66.751 -41.124 -78.105  1.00  0.00           C  
ATOM    683  N   LYS   193     -67.716 -40.860 -79.004  1.00  0.00           N  
ATOM    684  CA  LYS   193     -67.453 -40.317 -80.300  1.00  0.00           C  
ATOM    685  C   LYS   193     -67.922 -38.900 -80.341  1.00  0.00           C  
ATOM    686  CB  LYS   193     -68.143 -41.144 -81.390  1.00  0.00           C  
ATOM    687  N   GLN   194     -67.096 -38.012 -80.932  1.00  0.00           N  
ATOM    688  CA  GLN   194     -67.505 -36.649 -81.055  1.00  0.00           C  
ATOM    689  C   GLN   194     -68.672 -36.678 -81.980  1.00  0.00           C  
ATOM    690  CB  GLN   194     -66.381 -35.758 -81.593  1.00  0.00           C  
ATOM    691  N   ILE   195     -69.684 -35.863 -81.657  1.00  0.00           N  
ATOM    692  CA  ILE   195     -70.923 -35.757 -82.367  1.00  0.00           C  
ATOM    693  C   ILE   195     -70.559 -35.234 -83.708  1.00  0.00           C  
ATOM    694  CB  ILE   195     -71.933 -34.833 -81.650  1.00  0.00           C  
ATOM    695  N   GLY   196     -69.369 -34.618 -83.779  1.00  0.00           N  
ATOM    696  CA  GLY   196     -68.957 -33.944 -84.962  1.00  0.00           C  
ATOM    697  C   GLY   196     -69.414 -32.585 -84.632  1.00  0.00           C  
ATOM    698  N   LYS   197     -69.951 -32.503 -83.402  1.00  0.00           N  
ATOM    699  CA  LYS   197     -70.466 -31.298 -82.881  1.00  0.00           C  
ATOM    700  C   LYS   197     -69.326 -30.584 -82.265  1.00  0.00           C  
ATOM    701  CB  LYS   197     -71.578 -31.555 -81.859  1.00  0.00           C  
ATOM    702  N   THR   198     -68.738 -29.649 -83.024  1.00  0.00           N  
ATOM    703  CA  THR   198     -67.756 -28.788 -82.451  1.00  0.00           C  
ATOM    704  C   THR   198     -68.387 -27.454 -82.623  1.00  0.00           C  
ATOM    705  CB  THR   198     -66.386 -28.872 -83.151  1.00  0.00           C  
ATOM    706  N   LEU   199     -68.590 -26.703 -81.529  1.00  0.00           N  
ATOM    707  CA  LEU   199     -69.305 -25.484 -81.732  1.00  0.00           C  
ATOM    708  C   LEU   199     -68.375 -24.331 -81.569  1.00  0.00           C  
ATOM    709  CB  LEU   199     -70.472 -25.370 -80.746  1.00  0.00           C  
ATOM    710  N   SER   200     -68.247 -23.532 -82.646  1.00  0.00           N  
ATOM    711  CA  SER   200     -67.383 -22.390 -82.670  1.00  0.00           C  
ATOM    712  C   SER   200     -68.225 -21.179 -82.435  1.00  0.00           C  
ATOM    713  CB  SER   200     -66.639 -22.283 -84.004  1.00  0.00           C  
ATOM    714  N   GLN   201     -67.579 -20.021 -82.214  1.00  0.00           N  
ATOM    715  CA  GLN   201     -68.310 -18.808 -81.991  1.00  0.00           C  
ATOM    716  C   GLN   201     -67.794 -18.136 -80.760  1.00  0.00           C  
ATOM    717  CB  GLN   201     -69.810 -19.092 -81.857  1.00  0.00           C  
ATOM    718  N   HIS   202     -67.443 -18.894 -79.707  1.00  0.00           N  
ATOM    719  CA  HIS   202     -66.904 -18.206 -78.572  1.00  0.00           C  
ATOM    720  C   HIS   202     -65.457 -17.934 -78.805  1.00  0.00           C  
ATOM    721  CB  HIS   202     -67.095 -19.031 -77.294  1.00  0.00           C  
ATOM    722  N   SER   203     -65.046 -16.693 -78.489  1.00  0.00           N  
ATOM    723  CA  SER   203     -63.686 -16.264 -78.600  1.00  0.00           C  
ATOM    724  C   SER   203     -62.882 -16.762 -77.434  1.00  0.00           C  
ATOM    725  CB  SER   203     -63.608 -14.737 -78.676  1.00  0.00           C  
ATOM    726  N   GLN   204     -63.444 -16.653 -76.212  1.00  0.00           N  
ATOM    727  CA  GLN   204     -62.707 -16.958 -75.016  1.00  0.00           C  
ATOM    728  C   GLN   204     -63.276 -18.187 -74.372  1.00  0.00           C  
ATOM    729  CB  GLN   204     -62.743 -15.778 -74.039  1.00  0.00           C  
ATOM    730  N   TRP   205     -62.674 -18.617 -73.243  1.00  0.00           N  
ATOM    731  CA  TRP   205     -63.000 -19.882 -72.644  1.00  0.00           C  
ATOM    732  C   TRP   205     -64.442 -20.015 -72.277  1.00  0.00           C  
ATOM    733  CB  TRP   205     -62.136 -20.102 -71.396  1.00  0.00           C  
ATOM    734  N   ILE   206     -64.982 -21.235 -72.503  1.00  0.00           N  
ATOM    735  CA  ILE   206     -66.358 -21.479 -72.208  1.00  0.00           C  
ATOM    736  C   ILE   206     -66.419 -22.031 -70.818  1.00  0.00           C  
ATOM    737  CB  ILE   206     -66.999 -22.452 -73.222  1.00  0.00           C  
ATOM    738  N   THR   207     -66.692 -21.099 -69.880  1.00  0.00           N  
ATOM    739  CA  THR   207     -66.747 -21.281 -68.460  1.00  0.00           C  
ATOM    740  C   THR   207     -67.933 -22.055 -67.963  1.00  0.00           C  
ATOM    741  CB  THR   207     -66.731 -19.911 -67.755  1.00  0.00           C  
ATOM    742  N   TRP   208     -69.156 -21.787 -68.469  1.00  0.00           N  
ATOM    743  CA  TRP   208     -70.286 -22.470 -67.884  1.00  0.00           C  
ATOM    744  C   TRP   208     -71.334 -22.735 -68.924  1.00  0.00           C  
ATOM    745  CB  TRP   208     -70.878 -21.645 -66.734  1.00  0.00           C  
ATOM    746  N   LEU   209     -72.198 -23.750 -68.681  1.00  0.00           N  
ATOM    747  CA  LEU   209     -73.259 -24.038 -69.609  1.00  0.00           C  
ATOM    748  C   LEU   209     -74.373 -24.750 -68.895  1.00  0.00           C  
ATOM    749  CB  LEU   209     -72.743 -24.891 -70.772  1.00  0.00           C  
ATOM    750  N   ALA   210     -75.629 -24.556 -69.363  1.00  0.00           N  
ATOM    751  CA  ALA   210     -76.765 -25.236 -68.797  1.00  0.00           C  
ATOM    752  C   ALA   210     -77.526 -25.819 -69.946  1.00  0.00           C  
ATOM    753  CB  ALA   210     -77.634 -24.285 -67.980  1.00  0.00           C  
ATOM    754  N   TRP   211     -77.999 -27.075 -69.824  1.00  0.00           N  
ATOM    755  CA  TRP   211     -78.601 -27.641 -70.993  1.00  0.00           C  
ATOM    756  C   TRP   211     -80.002 -28.082 -70.712  1.00  0.00           C  
ATOM    757  CB  TRP   211     -77.770 -28.825 -71.504  1.00  0.00           C  
ATOM    758  N   LYS   212     -80.908 -27.803 -71.670  1.00  0.00           N  
ATOM    759  CA  LYS   212     -82.263 -28.261 -71.590  1.00  0.00           C  
ATOM    760  C   LYS   212     -82.232 -29.520 -72.384  1.00  0.00           C  
ATOM    761  CB  LYS   212     -83.262 -27.245 -72.153  1.00  0.00           C  
ATOM    762  N   PRO   213     -82.024 -30.616 -71.723  1.00  0.00           N  
ATOM    763  CA  PRO   213     -81.866 -31.874 -72.394  1.00  0.00           C  
ATOM    764  C   PRO   213     -82.980 -32.150 -73.342  1.00  0.00           C  
ATOM    765  CB  PRO   213     -81.840 -32.891 -71.250  1.00  0.00           C  
ATOM    766  N   LEU   214     -84.236 -31.988 -72.886  1.00  0.00           N  
ATOM    767  CA  LEU   214     -85.359 -32.285 -73.722  1.00  0.00           C  
ATOM    768  C   LEU   214     -86.224 -31.077 -73.741  1.00  0.00           C  
ATOM    769  CB  LEU   214     -86.131 -33.503 -73.204  1.00  0.00           C  
ATOM    770  N   HIS   215     -86.852 -30.801 -74.902  1.00  0.00           N  
ATOM    771  CA  HIS   215     -87.686 -29.646 -74.993  1.00  0.00           C  
ATOM    772  C   HIS   215     -89.098 -30.138 -75.036  1.00  0.00           C  
ATOM    773  CB  HIS   215     -87.354 -28.810 -76.235  1.00  0.00           C  
ATOM    774  N   LEU   216     -89.919 -29.668 -74.081  1.00  0.00           N  
ATOM    775  CA  LEU   216     -91.290 -30.070 -73.983  1.00  0.00           C  
ATOM    776  C   LEU   216     -92.027 -29.551 -75.177  1.00  0.00           C  
ATOM    777  CB  LEU   216     -91.923 -29.545 -72.691  1.00  0.00           C  
ATOM    778  N   ASP   217     -91.704 -28.308 -75.581  1.00  0.00           N  
ATOM    779  CA  ASP   217     -92.391 -27.638 -76.647  1.00  0.00           C  
ATOM    780  C   ASP   217     -92.159 -28.387 -77.923  1.00  0.00           C  
ATOM    781  CB  ASP   217     -91.917 -26.188 -76.777  1.00  0.00           C  
ATOM    782  N   PRO   218     -90.491 -28.003 -83.186  1.00  0.00           N  
ATOM    783  CA  PRO   218     -89.914 -26.870 -83.841  1.00  0.00           C  
ATOM    784  C   PRO   218     -88.830 -26.396 -82.934  1.00  0.00           C  
ATOM    785  CB  PRO   218     -91.056 -25.861 -83.982  1.00  0.00           C  
ATOM    786  N   GLU   219     -89.101 -26.404 -81.616  1.00  0.00           N  
ATOM    787  CA  GLU   219     -88.064 -26.072 -80.690  1.00  0.00           C  
ATOM    788  C   GLU   219     -87.466 -27.377 -80.283  1.00  0.00           C  
ATOM    789  CB  GLU   219     -88.603 -25.297 -79.483  1.00  0.00           C  
ATOM    790  N   CYS   220     -86.127 -27.426 -80.174  1.00  0.00           N  
ATOM    791  CA  CYS   220     -85.468 -28.656 -79.852  1.00  0.00           C  
ATOM    792  C   CYS   220     -84.698 -28.427 -78.595  1.00  0.00           C  
ATOM    793  CB  CYS   220     -84.541 -29.105 -80.984  1.00  0.00           C  
ATOM    794  N   ARG   221     -83.939 -29.423 -78.213  1.00  0.00           N  
ATOM    795  CA  ARG   221     -83.115 -29.263 -77.048  1.00  0.00           C  
ATOM    796  C   ARG   221     -81.984 -28.324 -77.295  1.00  0.00           C  
ATOM    797  CB  ARG   221     -82.572 -30.621 -76.594  1.00  0.00           C  
ATOM    798  N   TYR   222     -81.683 -27.455 -76.309  1.00  0.00           N  
ATOM    799  CA  TYR   222     -80.614 -26.524 -76.496  1.00  0.00           C  
ATOM    800  C   TYR   222     -79.804 -26.438 -75.251  1.00  0.00           C  
ATOM    801  CB  TYR   222     -81.158 -25.139 -76.874  1.00  0.00           C  
ATOM    802  N   LEU   223     -78.541 -25.998 -75.434  1.00  0.00           N  
ATOM    803  CA  LEU   223     -77.572 -25.760 -74.398  1.00  0.00           C  
ATOM    804  C   LEU   223     -77.218 -24.328 -74.483  1.00  0.00           C  
ATOM    805  CB  LEU   223     -76.335 -26.647 -74.571  1.00  0.00           C  
ATOM    806  N   ALA   224     -77.047 -23.667 -73.321  1.00  0.00           N  
ATOM    807  CA  ALA   224     -76.635 -22.292 -73.321  1.00  0.00           C  
ATOM    808  C   ALA   224     -75.264 -22.278 -72.726  1.00  0.00           C  
ATOM    809  CB  ALA   224     -77.599 -21.417 -72.527  1.00  0.00           C  
ATOM    810  N   SER   225     -74.360 -21.446 -73.282  1.00  0.00           N  
ATOM    811  CA  SER   225     -73.019 -21.430 -72.772  1.00  0.00           C  
ATOM    812  C   SER   225     -72.647 -20.029 -72.402  1.00  0.00           C  
ATOM    813  CB  SER   225     -72.036 -21.986 -73.805  1.00  0.00           C  
ATOM    814  N   SER   226     -71.801 -19.896 -71.361  1.00  0.00           N  
ATOM    815  CA  SER   226     -71.323 -18.622 -70.914  1.00  0.00           C  
ATOM    816  C   SER   226     -69.846 -18.658 -71.139  1.00  0.00           C  
ATOM    817  CB  SER   226     -71.658 -18.369 -69.442  1.00  0.00           C  
ATOM    818  N   SER   227     -69.227 -17.497 -71.436  1.00  0.00           N  
ATOM    819  CA  SER   227     -67.825 -17.506 -71.741  1.00  0.00           C  
ATOM    820  C   SER   227     -67.156 -16.308 -71.135  1.00  0.00           C  
ATOM    821  CB  SER   227     -67.602 -17.523 -73.256  1.00  0.00           C  
ATOM    822  N   LYS   228     -65.809 -16.332 -71.146  1.00  0.00           N  
ATOM    823  CA  LYS   228     -64.970 -15.272 -70.667  1.00  0.00           C  
ATOM    824  C   LYS   228     -65.143 -14.100 -71.586  1.00  0.00           C  
ATOM    825  CB  LYS   228     -63.503 -15.708 -70.608  1.00  0.00           C  
ATOM    826  N   ASP   229     -65.529 -14.384 -72.844  1.00  0.00           N  
ATOM    827  CA  ASP   229     -65.706 -13.388 -73.863  1.00  0.00           C  
ATOM    828  C   ASP   229     -66.822 -12.463 -73.479  1.00  0.00           C  
ATOM    829  CB  ASP   229     -65.995 -14.043 -75.216  1.00  0.00           C  
ATOM    830  N   GLY   230     -67.656 -12.841 -72.491  1.00  0.00           N  
ATOM    831  CA  GLY   230     -68.663 -11.922 -72.033  1.00  0.00           C  
ATOM    832  C   GLY   230     -69.956 -12.178 -72.739  1.00  0.00           C  
ATOM    833  N   THR   231     -70.048 -13.276 -73.511  1.00  0.00           N  
ATOM    834  CA  THR   231     -71.272 -13.512 -74.220  1.00  0.00           C  
ATOM    835  C   THR   231     -71.767 -14.893 -73.919  1.00  0.00           C  
ATOM    836  CB  THR   231     -71.082 -13.343 -75.740  1.00  0.00           C  
ATOM    837  N   VAL   232     -73.030 -15.163 -74.313  1.00  0.00           N  
ATOM    838  CA  VAL   232     -73.630 -16.452 -74.127  1.00  0.00           C  
ATOM    839  C   VAL   232     -74.172 -16.856 -75.458  1.00  0.00           C  
ATOM    840  CB  VAL   232     -74.740 -16.431 -73.054  1.00  0.00           C  
ATOM    841  N   ARG   233     -74.197 -18.175 -75.735  1.00  0.00           N  
ATOM    842  CA  ARG   233     -74.745 -18.619 -76.980  1.00  0.00           C  
ATOM    843  C   ARG   233     -75.639 -19.786 -76.706  1.00  0.00           C  
ATOM    844  CB  ARG   233     -73.638 -19.002 -77.966  1.00  0.00           C  
ATOM    845  N   ILE   234     -76.695 -19.934 -77.531  1.00  0.00           N  
ATOM    846  CA  ILE   234     -77.625 -21.012 -77.371  1.00  0.00           C  
ATOM    847  C   ILE   234     -77.405 -21.926 -78.531  1.00  0.00           C  
ATOM    848  CB  ILE   234     -79.087 -20.514 -77.315  1.00  0.00           C  
ATOM    849  N   TRP   235     -77.253 -23.239 -78.254  1.00  0.00           N  
ATOM    850  CA  TRP   235     -76.879 -24.135 -79.307  1.00  0.00           C  
ATOM    851  C   TRP   235     -77.874 -25.255 -79.385  1.00  0.00           C  
ATOM    852  CB  TRP   235     -75.467 -24.688 -79.078  1.00  0.00           C  
ATOM    853  N   ASP   236     -78.017 -25.817 -80.600  1.00  0.00           N  
ATOM    854  CA  ASP   236     -78.883 -26.924 -80.892  1.00  0.00           C  
ATOM    855  C   ASP   236     -78.034 -28.156 -80.769  1.00  0.00           C  
ATOM    856  CB  ASP   236     -79.502 -26.806 -82.287  1.00  0.00           C  
ATOM    857  N   THR   237     -78.383 -29.043 -79.816  1.00  0.00           N  
ATOM    858  CA  THR   237     -77.596 -30.219 -79.580  1.00  0.00           C  
ATOM    859  C   THR   237     -77.628 -31.139 -80.764  1.00  0.00           C  
ATOM    860  CB  THR   237     -78.093 -30.972 -78.331  1.00  0.00           C  
ATOM    861  N   VAL   238     -78.821 -31.361 -81.356  1.00  0.00           N  
ATOM    862  CA  VAL   238     -78.922 -32.290 -82.447  1.00  0.00           C  
ATOM    863  C   VAL   238     -78.182 -31.787 -83.648  1.00  0.00           C  
ATOM    864  CB  VAL   238     -80.398 -32.557 -82.811  1.00  0.00           C  
ATOM    865  N   LEU   239     -78.469 -30.543 -84.071  1.00  0.00           N  
ATOM    866  CA  LEU   239     -77.769 -29.973 -85.178  1.00  0.00           C  
ATOM    867  C   LEU   239     -76.918 -28.956 -84.527  1.00  0.00           C  
ATOM    868  CB  LEU   239     -78.714 -29.358 -86.215  1.00  0.00           C  
ATOM    869  N   SER   240     -75.585 -29.120 -84.591  1.00  0.00           N  
ATOM    870  CA  SER   240     -74.682 -28.299 -83.834  1.00  0.00           C  
ATOM    871  C   SER   240     -74.632 -26.915 -84.425  1.00  0.00           C  
ATOM    872  CB  SER   240     -73.280 -28.914 -83.810  1.00  0.00           C  
ATOM    873  N   GLN   241     -75.693 -26.104 -84.253  1.00  0.00           N  
ATOM    874  CA  GLN   241     -75.707 -24.790 -84.825  1.00  0.00           C  
ATOM    875  C   GLN   241     -75.927 -23.816 -83.705  1.00  0.00           C  
ATOM    876  CB  GLN   241     -76.799 -24.656 -85.891  1.00  0.00           C  
ATOM    877  N   CYS   242     -75.534 -22.537 -83.910  1.00  0.00           N  
ATOM    878  CA  CYS   242     -75.677 -21.530 -82.894  1.00  0.00           C  
ATOM    879  C   CYS   242     -76.911 -20.735 -83.188  1.00  0.00           C  
ATOM    880  CB  CYS   242     -74.449 -20.617 -82.848  1.00  0.00           C  
ATOM    881  N   SER   243     -77.993 -21.012 -82.438  1.00  0.00           N  
ATOM    882  CA  SER   243     -79.259 -20.378 -82.659  1.00  0.00           C  
ATOM    883  C   SER   243     -79.225 -18.918 -82.296  1.00  0.00           C  
ATOM    884  CB  SER   243     -80.352 -21.084 -81.852  1.00  0.00           C  
ATOM    885  N   VAL   244     -78.697 -18.544 -81.106  1.00  0.00           N  
ATOM    886  CA  VAL   244     -78.714 -17.136 -80.796  1.00  0.00           C  
ATOM    887  C   VAL   244     -77.528 -16.743 -79.970  1.00  0.00           C  
ATOM    888  CB  VAL   244     -80.015 -16.751 -80.060  1.00  0.00           C  
ATOM    889  N   CYS   245     -77.175 -15.443 -80.027  1.00  0.00           N  
ATOM    890  CA  CYS   245     -76.072 -14.934 -79.263  1.00  0.00           C  
ATOM    891  C   CYS   245     -76.597 -13.853 -78.373  1.00  0.00           C  
ATOM    892  CB  CYS   245     -74.967 -14.395 -80.176  1.00  0.00           C  
ATOM    893  N   ILE   246     -76.235 -13.902 -77.076  1.00  0.00           N  
ATOM    894  CA  ILE   246     -76.727 -12.913 -76.163  1.00  0.00           C  
ATOM    895  C   ILE   246     -75.579 -12.035 -75.783  1.00  0.00           C  
ATOM    896  CB  ILE   246     -77.367 -13.558 -74.914  1.00  0.00           C  
ATOM    897  N   SER   247     -75.605 -10.765 -76.227  1.00  0.00           N  
ATOM    898  CA  SER   247     -74.527  -9.873 -75.913  1.00  0.00           C  
ATOM    899  C   SER   247     -75.061  -8.852 -74.963  1.00  0.00           C  
ATOM    900  CB  SER   247     -73.967  -9.206 -77.173  1.00  0.00           C  
ATOM    901  N   GLY   248     -74.164  -8.092 -74.299  1.00  0.00           N  
ATOM    902  CA  GLY   248     -74.634  -7.127 -73.346  1.00  0.00           C  
ATOM    903  C   GLY   248     -73.871  -7.224 -72.055  1.00  0.00           C  
ATOM    904  N   HIS   249     -73.151  -8.334 -71.799  1.00  0.00           N  
ATOM    905  CA  HIS   249     -72.379  -8.392 -70.585  1.00  0.00           C  
ATOM    906  C   HIS   249     -71.015  -7.836 -70.860  1.00  0.00           C  
ATOM    907  CB  HIS   249     -72.281  -9.831 -70.065  1.00  0.00           C  
ATOM    908  N   LEU   250     -70.585  -6.869 -70.022  1.00  0.00           N  
ATOM    909  CA  LEU   250     -69.286  -6.263 -70.127  1.00  0.00           C  
ATOM    910  C   LEU   250     -68.209  -7.213 -69.687  1.00  0.00           C  
ATOM    911  CB  LEU   250     -69.228  -4.984 -69.286  1.00  0.00           C  
ATOM    912  N   GLN   251     -68.454  -7.991 -68.611  1.00  0.00           N  
ATOM    913  CA  GLN   251     -67.427  -8.845 -68.076  1.00  0.00           C  
ATOM    914  C   GLN   251     -67.780 -10.280 -68.306  1.00  0.00           C  
ATOM    915  CB  GLN   251     -67.229  -8.581 -66.580  1.00  0.00           C  
ATOM    916  N   CYS   252     -66.869 -11.184 -67.889  1.00  0.00           N  
ATOM    917  CA  CYS   252     -67.006 -12.589 -68.147  1.00  0.00           C  
ATOM    918  C   CYS   252     -68.248 -13.123 -67.502  1.00  0.00           C  
ATOM    919  CB  CYS   252     -65.782 -13.350 -67.632  1.00  0.00           C  
ATOM    920  N   VAL   253     -68.853 -14.145 -68.151  1.00  0.00           N  
ATOM    921  CA  VAL   253     -70.054 -14.753 -67.653  1.00  0.00           C  
ATOM    922  C   VAL   253     -69.651 -15.998 -66.927  1.00  0.00           C  
ATOM    923  CB  VAL   253     -71.053 -15.073 -68.786  1.00  0.00           C  
ATOM    924  N   THR   254     -69.772 -15.971 -65.586  1.00  0.00           N  
ATOM    925  CA  THR   254     -69.398 -17.071 -64.741  1.00  0.00           C  
ATOM    926  C   THR   254     -70.449 -18.138 -64.638  1.00  0.00           C  
ATOM    927  CB  THR   254     -69.064 -16.565 -63.324  1.00  0.00           C  
ATOM    928  N   CYS   255     -71.740 -17.758 -64.568  1.00  0.00           N  
ATOM    929  CA  CYS   255     -72.733 -18.759 -64.301  1.00  0.00           C  
ATOM    930  C   CYS   255     -73.930 -18.518 -65.160  1.00  0.00           C  
ATOM    931  CB  CYS   255     -73.132 -18.746 -62.823  1.00  0.00           C  
ATOM    932  N   VAL   256     -74.656 -19.601 -65.510  1.00  0.00           N  
ATOM    933  CA  VAL   256     -75.829 -19.422 -66.309  1.00  0.00           C  
ATOM    934  C   VAL   256     -76.798 -20.493 -65.954  1.00  0.00           C  
ATOM    935  CB  VAL   256     -75.504 -19.457 -67.818  1.00  0.00           C  
ATOM    936  N   LYS   257     -78.103 -20.204 -66.108  1.00  0.00           N  
ATOM    937  CA  LYS   257     -79.051 -21.244 -65.884  1.00  0.00           C  
ATOM    938  C   LYS   257     -79.975 -21.238 -67.042  1.00  0.00           C  
ATOM    939  CB  LYS   257     -79.810 -21.039 -64.569  1.00  0.00           C  
ATOM    940  N   TRP   258     -80.339 -22.445 -67.495  1.00  0.00           N  
ATOM    941  CA  TRP   258     -81.260 -22.546 -68.571  1.00  0.00           C  
ATOM    942  C   TRP   258     -82.033 -23.780 -68.278  1.00  0.00           C  
ATOM    943  CB  TRP   258     -80.555 -22.625 -69.931  1.00  0.00           C  
ATOM    944  N   GLY   259     -82.745 -24.311 -69.281  1.00  0.00           N  
ATOM    945  CA  GLY   259     -83.593 -25.423 -68.993  1.00  0.00           C  
ATOM    946  C   GLY   259     -84.876 -24.773 -68.626  1.00  0.00           C  
ATOM    947  N   GLY   260     -84.809 -23.431 -68.548  1.00  0.00           N  
ATOM    948  CA  GLY   260     -85.935 -22.602 -68.296  1.00  0.00           C  
ATOM    949  C   GLY   260     -86.802 -22.819 -69.473  1.00  0.00           C  
ATOM    950  N   ALA   261     -86.157 -23.110 -70.625  1.00  0.00           N  
ATOM    951  CA  ALA   261     -86.902 -23.278 -71.830  1.00  0.00           C  
ATOM    952  C   ALA   261     -87.723 -22.049 -72.004  1.00  0.00           C  
ATOM    953  CB  ALA   261     -87.778 -24.525 -71.772  1.00  0.00           C  
ATOM    954  N   ASP   262     -87.054 -20.911 -72.261  1.00  0.00           N  
ATOM    955  CA  ASP   262     -87.780 -19.687 -72.419  1.00  0.00           C  
ATOM    956  C   ASP   262     -87.117 -18.594 -71.642  1.00  0.00           C  
ATOM    957  CB  ASP   262     -89.232 -19.859 -71.966  1.00  0.00           C  
ATOM    958  N   LEU   263     -86.392 -18.910 -70.553  1.00  0.00           N  
ATOM    959  CA  LEU   263     -85.732 -17.838 -69.854  1.00  0.00           C  
ATOM    960  C   LEU   263     -84.283 -18.189 -69.752  1.00  0.00           C  
ATOM    961  CB  LEU   263     -86.340 -17.627 -68.464  1.00  0.00           C  
ATOM    962  N   LEU   264     -83.394 -17.243 -70.118  1.00  0.00           N  
ATOM    963  CA  LEU   264     -81.984 -17.468 -69.964  1.00  0.00           C  
ATOM    964  C   LEU   264     -81.587 -16.542 -68.858  1.00  0.00           C  
ATOM    965  CB  LEU   264     -81.210 -17.177 -71.253  1.00  0.00           C  
ATOM    966  N   TYR   265     -80.812 -17.057 -67.881  1.00  0.00           N  
ATOM    967  CA  TYR   265     -80.432 -16.324 -66.707  1.00  0.00           C  
ATOM    968  C   TYR   265     -78.932 -16.349 -66.668  1.00  0.00           C  
ATOM    969  CB  TYR   265     -81.031 -16.940 -65.435  1.00  0.00           C  
ATOM    970  N   THR   266     -78.277 -15.178 -66.514  1.00  0.00           N  
ATOM    971  CA  THR   266     -76.837 -15.164 -66.564  1.00  0.00           C  
ATOM    972  C   THR   266     -76.283 -14.318 -65.453  1.00  0.00           C  
ATOM    973  CB  THR   266     -76.333 -14.634 -67.920  1.00  0.00           C  
ATOM    974  N   ALA   267     -75.090 -14.696 -64.938  1.00  0.00           N  
ATOM    975  CA  ALA   267     -74.439 -13.946 -63.894  1.00  0.00           C  
ATOM    976  C   ALA   267     -73.037 -13.693 -64.363  1.00  0.00           C  
ATOM    977  CB  ALA   267     -74.454 -14.704 -62.571  1.00  0.00           C  
ATOM    978  N   SER   268     -72.562 -12.429 -64.272  1.00  0.00           N  
ATOM    979  CA  SER   268     -71.264 -12.145 -64.820  1.00  0.00           C  
ATOM    980  C   SER   268     -70.422 -11.376 -63.850  1.00  0.00           C  
ATOM    981  CB  SER   268     -71.398 -11.359 -66.127  1.00  0.00           C  
ATOM    982  N   GLN   269     -69.140 -11.220 -64.221  1.00  0.00           N  
ATOM    983  CA  GLN   269     -68.131 -10.548 -63.460  1.00  0.00           C  
ATOM    984  C   GLN   269     -68.438  -9.086 -63.396  1.00  0.00           C  
ATOM    985  CB  GLN   269     -66.746 -10.776 -64.073  1.00  0.00           C  
ATOM    986  N   ASP   270     -69.360  -8.597 -64.246  1.00  0.00           N  
ATOM    987  CA  ASP   270     -69.668  -7.196 -64.214  1.00  0.00           C  
ATOM    988  C   ASP   270     -70.730  -6.922 -63.189  1.00  0.00           C  
ATOM    989  CB  ASP   270     -70.122  -6.713 -65.594  1.00  0.00           C  
ATOM    990  N   ARG   271     -70.815  -7.790 -62.161  1.00  0.00           N  
ATOM    991  CA  ARG   271     -71.713  -7.672 -61.042  1.00  0.00           C  
ATOM    992  C   ARG   271     -73.132  -7.548 -61.499  1.00  0.00           C  
ATOM    993  CB  ARG   271     -71.334  -6.465 -60.179  1.00  0.00           C  
ATOM    994  N   THR   272     -73.491  -8.135 -62.662  1.00  0.00           N  
ATOM    995  CA  THR   272     -74.851  -7.990 -63.089  1.00  0.00           C  
ATOM    996  C   THR   272     -75.440  -9.342 -63.349  1.00  0.00           C  
ATOM    997  CB  THR   272     -74.952  -7.121 -64.358  1.00  0.00           C  
ATOM    998  N   ILE   273     -76.784  -9.432 -63.254  1.00  0.00           N  
ATOM    999  CA  ILE   273     -77.489 -10.647 -63.560  1.00  0.00           C  
ATOM   1000  C   ILE   273     -78.467 -10.292 -64.639  1.00  0.00           C  
ATOM   1001  CB  ILE   273     -78.202 -11.234 -62.322  1.00  0.00           C  
ATOM   1002  N   LYS   274     -78.454 -11.018 -65.772  1.00  0.00           N  
ATOM   1003  CA  LYS   274     -79.302 -10.637 -66.868  1.00  0.00           C  
ATOM   1004  C   LYS   274     -80.303 -11.713 -67.138  1.00  0.00           C  
ATOM   1005  CB  LYS   274     -78.470 -10.357 -68.124  1.00  0.00           C  
ATOM   1006  N   VAL   275     -81.557 -11.315 -67.434  1.00  0.00           N  
ATOM   1007  CA  VAL   275     -82.528 -12.302 -67.792  1.00  0.00           C  
ATOM   1008  C   VAL   275     -82.750 -12.123 -69.264  1.00  0.00           C  
ATOM   1009  CB  VAL   275     -83.844 -12.151 -66.999  1.00  0.00           C  
ATOM   1010  N   TRP   276     -82.932 -13.229 -70.019  1.00  0.00           N  
ATOM   1011  CA  TRP   276     -82.921 -13.061 -71.445  1.00  0.00           C  
ATOM   1012  C   TRP   276     -84.060 -13.807 -72.075  1.00  0.00           C  
ATOM   1013  CB  TRP   276     -81.587 -13.540 -72.032  1.00  0.00           C  
ATOM   1014  N   ARG   277     -84.433 -13.375 -73.300  1.00  0.00           N  
ATOM   1015  CA  ARG   277     -85.379 -14.079 -74.116  1.00  0.00           C  
ATOM   1016  C   ARG   277     -84.551 -14.612 -75.249  1.00  0.00           C  
ATOM   1017  CB  ARG   277     -86.508 -13.171 -74.611  1.00  0.00           C  
ATOM   1018  N   SER   278     -84.264 -15.926 -75.199  1.00  0.00           N  
ATOM   1019  CA  SER   278     -83.381 -16.622 -76.092  1.00  0.00           C  
ATOM   1020  C   SER   278     -83.876 -16.626 -77.503  1.00  0.00           C  
ATOM   1021  CB  SER   278     -83.185 -18.064 -75.617  1.00  0.00           C  
ATOM   1022  N   ASP   279     -85.186 -16.872 -77.710  1.00  0.00           N  
ATOM   1023  CA  ASP   279     -85.733 -17.075 -79.019  1.00  0.00           C  
ATOM   1024  C   ASP   279     -85.391 -15.904 -79.869  1.00  0.00           C  
ATOM   1025  CB  ASP   279     -87.250 -17.273 -78.954  1.00  0.00           C  
ATOM   1026  N   GLY   280     -85.618 -16.050 -81.198  1.00  0.00           N  
ATOM   1027  CA  GLY   280     -85.267 -15.084 -82.201  1.00  0.00           C  
ATOM   1028  C   GLY   280     -85.636 -13.732 -81.709  1.00  0.00           C  
ATOM   1029  N   SER   281     -84.601 -13.055 -81.188  1.00  0.00           N  
ATOM   1030  CA  SER   281     -84.670 -11.759 -80.606  1.00  0.00           C  
ATOM   1031  C   SER   281     -83.274 -11.497 -80.170  1.00  0.00           C  
ATOM   1032  CB  SER   281     -85.653 -11.698 -79.434  1.00  0.00           C  
ATOM   1033  N   LEU   282     -82.836 -12.258 -79.147  1.00  0.00           N  
ATOM   1034  CA  LEU   282     -81.510 -12.100 -78.640  1.00  0.00           C  
ATOM   1035  C   LEU   282     -81.481 -10.824 -77.871  1.00  0.00           C  
ATOM   1036  CB  LEU   282     -80.480 -12.079 -79.774  1.00  0.00           C  
ATOM   1037  N   CYS   283     -82.557 -10.538 -77.112  1.00  0.00           N  
ATOM   1038  CA  CYS   283     -82.543  -9.310 -76.381  1.00  0.00           C  
ATOM   1039  C   CYS   283     -82.678  -9.609 -74.921  1.00  0.00           C  
ATOM   1040  CB  CYS   283     -83.675  -8.388 -76.842  1.00  0.00           C  
ATOM   1041  N   ARG   284     -82.022  -8.782 -74.084  1.00  0.00           N  
ATOM   1042  CA  ARG   284     -82.042  -8.998 -72.667  1.00  0.00           C  
ATOM   1043  C   ARG   284     -83.152  -8.190 -72.104  1.00  0.00           C  
ATOM   1044  CB  ARG   284     -80.706  -8.612 -72.027  1.00  0.00           C  
ATOM   1045  N   THR   285     -84.194  -8.869 -71.591  1.00  0.00           N  
ATOM   1046  CA  THR   285     -85.284  -8.113 -71.074  1.00  0.00           C  
ATOM   1047  C   THR   285     -84.912  -7.420 -69.797  1.00  0.00           C  
ATOM   1048  CB  THR   285     -86.510  -9.014 -70.829  1.00  0.00           C  
ATOM   1049  N   LEU   286     -84.251  -8.114 -68.844  1.00  0.00           N  
ATOM   1050  CA  LEU   286     -83.992  -7.433 -67.607  1.00  0.00           C  
ATOM   1051  C   LEU   286     -82.564  -7.568 -67.193  1.00  0.00           C  
ATOM   1052  CB  LEU   286     -84.904  -7.979 -66.504  1.00  0.00           C  
ATOM   1053  N   GLN   287     -82.068  -6.524 -66.500  1.00  0.00           N  
ATOM   1054  CA  GLN   287     -80.756  -6.542 -65.932  1.00  0.00           C  
ATOM   1055  C   GLN   287     -80.956  -6.302 -64.466  1.00  0.00           C  
ATOM   1056  CB  GLN   287     -79.847  -5.479 -66.557  1.00  0.00           C  
ATOM   1057  N   GLY   288     -80.477  -7.233 -63.624  1.00  0.00           N  
ATOM   1058  CA  GLY   288     -80.646  -7.110 -62.208  1.00  0.00           C  
ATOM   1059  C   GLY   288     -79.429  -6.409 -61.686  1.00  0.00           C  
ATOM   1060  N   HIS   289     -79.613  -5.233 -61.050  1.00  0.00           N  
ATOM   1061  CA  HIS   289     -78.492  -4.496 -60.534  1.00  0.00           C  
ATOM   1062  C   HIS   289     -78.565  -4.543 -59.045  1.00  0.00           C  
ATOM   1063  CB  HIS   289     -78.502  -3.047 -61.035  1.00  0.00           C  
ATOM   1064  N   GLY   290     -77.408  -4.721 -58.378  1.00  0.00           N  
ATOM   1065  CA  GLY   290     -77.438  -4.791 -56.950  1.00  0.00           C  
ATOM   1066  C   GLY   290     -76.073  -5.164 -56.467  1.00  0.00           C  
ATOM   1067  N   HIS   291     -75.573  -6.325 -56.922  1.00  0.00           N  
ATOM   1068  CA  HIS   291     -74.329  -6.841 -56.433  1.00  0.00           C  
ATOM   1069  C   HIS   291     -73.198  -5.902 -56.671  1.00  0.00           C  
ATOM   1070  CB  HIS   291     -74.026  -8.191 -57.092  1.00  0.00           C  
ATOM   1071  N   TRP   292     -72.493  -5.605 -55.565  1.00  0.00           N  
ATOM   1072  CA  TRP   292     -71.341  -4.757 -55.504  1.00  0.00           C  
ATOM   1073  C   TRP   292     -70.225  -5.399 -56.261  1.00  0.00           C  
ATOM   1074  CB  TRP   292     -70.927  -4.498 -54.050  1.00  0.00           C  
ATOM   1075  N   VAL   293     -70.153  -6.746 -56.256  1.00  0.00           N  
ATOM   1076  CA  VAL   293     -69.056  -7.394 -56.919  1.00  0.00           C  
ATOM   1077  C   VAL   293     -69.547  -8.490 -57.819  1.00  0.00           C  
ATOM   1078  CB  VAL   293     -68.049  -7.963 -55.896  1.00  0.00           C  
ATOM   1079  N   ASN   294     -68.593  -9.316 -58.295  1.00  0.00           N  
ATOM   1080  CA  ASN   294     -68.794 -10.334 -59.292  1.00  0.00           C  
ATOM   1081  C   ASN   294     -69.812 -11.332 -58.827  1.00  0.00           C  
ATOM   1082  CB  ASN   294     -67.471 -11.032 -59.625  1.00  0.00           C  
ATOM   1083  N   ILE   295     -70.714 -11.748 -59.748  1.00  0.00           N  
ATOM   1084  CA  ILE   295     -71.732 -12.720 -59.446  1.00  0.00           C  
ATOM   1085  C   ILE   295     -71.201 -14.064 -59.834  1.00  0.00           C  
ATOM   1086  CB  ILE   295     -73.053 -12.412 -60.185  1.00  0.00           C  
ATOM   1087  N   LEU   296     -70.930 -14.920 -58.824  1.00  0.00           N  
ATOM   1088  CA  LEU   296     -70.435 -16.260 -59.001  1.00  0.00           C  
ATOM   1089  C   LEU   296     -71.485 -17.309 -59.270  1.00  0.00           C  
ATOM   1090  CB  LEU   296     -69.639 -16.669 -57.757  1.00  0.00           C  
ATOM   1091  N   ALA   297     -72.628 -17.314 -58.540  1.00  0.00           N  
ATOM   1092  CA  ALA   297     -73.483 -18.465 -58.712  1.00  0.00           C  
ATOM   1093  C   ALA   297     -74.907 -18.062 -58.947  1.00  0.00           C  
ATOM   1094  CB  ALA   297     -73.392 -19.373 -57.490  1.00  0.00           C  
ATOM   1095  N   LEU   298     -75.684 -18.946 -59.623  1.00  0.00           N  
ATOM   1096  CA  LEU   298     -77.047 -18.628 -59.960  1.00  0.00           C  
ATOM   1097  C   LEU   298     -77.937 -19.808 -59.733  1.00  0.00           C  
ATOM   1098  CB  LEU   298     -77.143 -18.173 -61.420  1.00  0.00           C  
ATOM   1099  N   SER   299     -79.212 -19.509 -59.406  1.00  0.00           N  
ATOM   1100  CA  SER   299     -80.256 -20.484 -59.271  1.00  0.00           C  
ATOM   1101  C   SER   299     -81.454 -19.844 -59.903  1.00  0.00           C  
ATOM   1102  CB  SER   299     -80.519 -20.848 -57.807  1.00  0.00           C  
ATOM   1103  N   THR   300     -82.278 -20.629 -60.630  1.00  0.00           N  
ATOM   1104  CA  THR   300     -83.411 -20.049 -61.297  1.00  0.00           C  
ATOM   1105  C   THR   300     -84.609 -20.866 -60.982  1.00  0.00           C  
ATOM   1106  CB  THR   300     -83.199 -19.981 -62.822  1.00  0.00           C  
ATOM   1107  N   ASP   301     -85.479 -20.373 -60.087  1.00  0.00           N  
ATOM   1108  CA  ASP   301     -86.695 -21.092 -59.891  1.00  0.00           C  
ATOM   1109  C   ASP   301     -87.543 -20.850 -61.081  1.00  0.00           C  
ATOM   1110  CB  ASP   301     -87.404 -20.651 -58.608  1.00  0.00           C  
ATOM   1111  N   TYR   302     -88.588 -16.823 -58.786  1.00  0.00           N  
ATOM   1112  CA  TYR   302     -87.338 -16.674 -58.092  1.00  0.00           C  
ATOM   1113  C   TYR   302     -86.169 -16.740 -59.018  1.00  0.00           C  
ATOM   1114  CB  TYR   302     -87.201 -17.757 -57.013  1.00  0.00           C  
ATOM   1115  N   VAL   303     -85.171 -15.879 -58.736  1.00  0.00           N  
ATOM   1116  CA  VAL   303     -83.872 -15.911 -59.338  1.00  0.00           C  
ATOM   1117  C   VAL   303     -82.962 -15.618 -58.205  1.00  0.00           C  
ATOM   1118  CB  VAL   303     -83.714 -14.890 -60.486  1.00  0.00           C  
ATOM   1119  N   MET   304     -81.901 -16.425 -58.039  1.00  0.00           N  
ATOM   1120  CA  MET   304     -81.065 -16.189 -56.905  1.00  0.00           C  
ATOM   1121  C   MET   304     -79.660 -16.061 -57.384  1.00  0.00           C  
ATOM   1122  CB  MET   304     -81.188 -17.320 -55.880  1.00  0.00           C  
ATOM   1123  N   ARG   305     -78.939 -15.055 -56.853  1.00  0.00           N  
ATOM   1124  CA  ARG   305     -77.576 -14.835 -57.238  1.00  0.00           C  
ATOM   1125  C   ARG   305     -76.713 -14.762 -56.020  1.00  0.00           C  
ATOM   1126  CB  ARG   305     -77.445 -13.551 -58.061  1.00  0.00           C  
ATOM   1127  N   THR   306     -75.506 -15.357 -56.113  1.00  0.00           N  
ATOM   1128  CA  THR   306     -74.551 -15.320 -55.045  1.00  0.00           C  
ATOM   1129  C   THR   306     -73.377 -14.556 -55.571  1.00  0.00           C  
ATOM   1130  CB  THR   306     -74.129 -16.730 -54.589  1.00  0.00           C  
ATOM   1131  N   SER   351     -72.843 -13.613 -54.770  1.00  0.00           N  
ATOM   1132  CA  SER   351     -71.793 -12.778 -55.272  1.00  0.00           C  
ATOM   1133  C   SER   351     -70.584 -12.853 -54.394  1.00  0.00           C  
ATOM   1134  CB  SER   351     -72.269 -11.327 -55.380  1.00  0.00           C  
ATOM   1135  N   ASP   352     -69.467 -12.335 -54.940  1.00  0.00           N  
ATOM   1136  CA  ASP   352     -68.200 -12.253 -54.283  1.00  0.00           C  
ATOM   1137  C   ASP   352     -68.366 -11.284 -53.158  1.00  0.00           C  
ATOM   1138  CB  ASP   352     -67.095 -11.807 -55.245  1.00  0.00           C  
ATOM   1139  N   ASP   353     -69.355 -10.373 -53.275  1.00  0.00           N  
ATOM   1140  CA  ASP   353     -69.530  -9.392 -52.242  1.00  0.00           C  
ATOM   1141  C   ASP   353     -70.218 -10.023 -51.061  1.00  0.00           C  
ATOM   1142  CB  ASP   353     -70.336  -8.197 -52.758  1.00  0.00           C  
ATOM   1143  N   PHE   354     -70.226 -11.366 -51.025  1.00  0.00           N  
ATOM   1144  CA  PHE   354     -70.979 -12.177 -50.107  1.00  0.00           C  
ATOM   1145  C   PHE   354     -72.290 -11.594 -49.755  1.00  0.00           C  
ATOM   1146  CB  PHE   354     -70.164 -12.406 -48.828  1.00  0.00           C  
ATOM   1147  N   THR   355     -73.195 -11.598 -50.725  1.00  0.00           N  
ATOM   1148  CA  THR   355     -74.553 -11.305 -50.443  1.00  0.00           C  
ATOM   1149  C   THR   355     -75.258 -12.232 -51.366  1.00  0.00           C  
ATOM   1150  CB  THR   355     -74.929  -9.834 -50.705  1.00  0.00           C  
ATOM   1151  N   LEU   356     -76.527 -12.553 -51.079  1.00  0.00           N  
ATOM   1152  CA  LEU   356     -77.262 -13.357 -52.003  1.00  0.00           C  
ATOM   1153  C   LEU   356     -78.521 -12.595 -52.231  1.00  0.00           C  
ATOM   1154  CB  LEU   356     -77.541 -14.759 -51.451  1.00  0.00           C  
ATOM   1155  N   TYR   357     -78.905 -12.393 -53.505  1.00  0.00           N  
ATOM   1156  CA  TYR   357     -80.102 -11.652 -53.768  1.00  0.00           C  
ATOM   1157  C   TYR   357     -81.119 -12.576 -54.347  1.00  0.00           C  
ATOM   1158  CB  TYR   357     -79.828 -10.485 -54.727  1.00  0.00           C  
ATOM   1159  N   MET   358     -82.394 -12.358 -53.972  1.00  0.00           N  
ATOM   1160  CA  MET   358     -83.474 -13.147 -54.486  1.00  0.00           C  
ATOM   1161  C   MET   358     -84.268 -12.223 -55.343  1.00  0.00           C  
ATOM   1162  CB  MET   358     -84.329 -13.745 -53.366  1.00  0.00           C  
ATOM   1163  N   TRP   359     -84.654 -12.669 -56.553  1.00  0.00           N  
ATOM   1164  CA  TRP   359     -85.305 -11.742 -57.422  1.00  0.00           C  
ATOM   1165  C   TRP   359     -86.709 -12.218 -57.662  1.00  0.00           C  
ATOM   1166  CB  TRP   359     -84.546 -11.602 -58.748  1.00  0.00           C  
ATOM   1167  N   THR   360     -87.654 -11.271 -57.532  1.00  0.00           N  
ATOM   1168  CA  THR   360     -89.079 -11.394 -57.660  1.00  0.00           C  
ATOM   1169  C   THR   360     -89.481 -11.862 -59.019  1.00  0.00           C  
ATOM   1170  CB  THR   360     -89.771 -10.050 -57.361  1.00  0.00           C  
ATOM   1171  N   PRO   361     -90.786 -11.915 -59.207  1.00  0.00           N  
ATOM   1172  CA  PRO   361     -91.348 -12.412 -60.418  1.00  0.00           C  
ATOM   1173  C   PRO   361     -90.745 -11.769 -61.599  1.00  0.00           C  
ATOM   1174  CB  PRO   361     -92.837 -12.077 -60.293  1.00  0.00           C  
ATOM   1175  N   ILE   362     -90.888 -12.440 -62.748  1.00  0.00           N  
ATOM   1176  CA  ILE   362     -90.201 -12.328 -63.996  1.00  0.00           C  
ATOM   1177  C   ILE   362     -90.177 -10.959 -64.581  1.00  0.00           C  
ATOM   1178  CB  ILE   362     -90.823 -13.302 -65.022  1.00  0.00           C  
ATOM   1179  N   SER   363     -91.215 -10.125 -64.431  1.00  0.00           N  
ATOM   1180  CA  SER   363     -91.019  -8.850 -65.050  1.00  0.00           C  
ATOM   1181  C   SER   363     -91.157  -7.767 -64.028  1.00  0.00           C  
ATOM   1182  CB  SER   363     -92.024  -8.637 -66.185  1.00  0.00           C  
ATOM   1183  N   ASP   364     -90.065  -7.006 -63.785  1.00  0.00           N  
ATOM   1184  CA  ASP   364     -90.041  -5.871 -62.898  1.00  0.00           C  
ATOM   1185  C   ASP   364     -88.609  -5.548 -62.632  1.00  0.00           C  
ATOM   1186  CB  ASP   364     -90.792  -6.164 -61.597  1.00  0.00           C  
ATOM   1187  N   LYS   365     -87.825  -6.623 -62.443  1.00  0.00           N  
ATOM   1188  CA  LYS   365     -86.413  -6.736 -62.202  1.00  0.00           C  
ATOM   1189  C   LYS   365     -86.016  -6.183 -60.865  1.00  0.00           C  
ATOM   1190  CB  LYS   365     -85.632  -6.020 -63.309  1.00  0.00           C  
ATOM   1191  N   LYS   366     -86.914  -6.163 -59.860  1.00  0.00           N  
ATOM   1192  CA  LYS   366     -86.461  -5.635 -58.598  1.00  0.00           C  
ATOM   1193  C   LYS   366     -86.291  -6.766 -57.622  1.00  0.00           C  
ATOM   1194  CB  LYS   366     -87.449  -4.598 -58.053  1.00  0.00           C  
ATOM   1195  N   PRO   367     -85.336  -6.596 -56.744  1.00  0.00           N  
ATOM   1196  CA  PRO   367     -84.961  -7.594 -55.774  1.00  0.00           C  
ATOM   1197  C   PRO   367     -85.946  -7.832 -54.675  1.00  0.00           C  
ATOM   1198  CB  PRO   367     -83.648  -7.042 -55.213  1.00  0.00           C  
ATOM   1199  N   LEU   368     -86.185  -9.121 -54.361  1.00  0.00           N  
ATOM   1200  CA  LEU   368     -87.050  -9.554 -53.301  1.00  0.00           C  
ATOM   1201  C   LEU   368     -86.408  -9.315 -51.967  1.00  0.00           C  
ATOM   1202  CB  LEU   368     -87.389 -11.039 -53.461  1.00  0.00           C  
ATOM   1203  N   GLU   369     -85.149  -9.774 -51.806  1.00  0.00           N  
ATOM   1204  CA  GLU   369     -84.507  -9.658 -50.529  1.00  0.00           C  
ATOM   1205  C   GLU   369     -83.033  -9.777 -50.722  1.00  0.00           C  
ATOM   1206  CB  GLU   369     -85.015 -10.730 -49.560  1.00  0.00           C  
ATOM   1207  N   ARG   370     -82.275  -9.263 -49.737  1.00  0.00           N  
ATOM   1208  CA  ARG   370     -80.846  -9.329 -49.748  1.00  0.00           C  
ATOM   1209  C   ARG   370     -80.489 -10.214 -48.598  1.00  0.00           C  
ATOM   1210  CB  ARG   370     -80.207  -7.944 -49.613  1.00  0.00           C  
ATOM   1211  N   LEU   371     -79.903 -11.395 -48.877  1.00  0.00           N  
ATOM   1212  CA  LEU   371     -79.556 -12.284 -47.807  1.00  0.00           C  
ATOM   1213  C   LEU   371     -78.125 -12.075 -47.453  1.00  0.00           C  
ATOM   1214  CB  LEU   371     -79.802 -13.742 -48.208  1.00  0.00           C  
ATOM   1215  N   THR   372     -77.881 -11.791 -46.161  1.00  0.00           N  
ATOM   1216  CA  THR   372     -76.557 -11.504 -45.704  1.00  0.00           C  
ATOM   1217  C   THR   372     -76.197 -12.506 -44.659  1.00  0.00           C  
ATOM   1218  CB  THR   372     -76.448 -10.076 -45.134  1.00  0.00           C  
ATOM   1219  N   GLY   373     -74.929 -12.465 -44.208  1.00  0.00           N  
ATOM   1220  CA  GLY   373     -74.495 -13.368 -43.188  1.00  0.00           C  
ATOM   1221  C   GLY   373     -73.262 -14.106 -43.613  1.00  0.00           C  
ATOM   1222  N   HIS   374     -73.118 -14.510 -44.892  1.00  0.00           N  
ATOM   1223  CA  HIS   374     -71.876 -15.190 -45.128  1.00  0.00           C  
ATOM   1224  C   HIS   374     -70.794 -14.165 -45.217  1.00  0.00           C  
ATOM   1225  CB  HIS   374     -71.940 -16.025 -46.412  1.00  0.00           C  
ATOM   1226  N   GLN   375     -69.593 -14.587 -44.802  1.00  0.00           N  
ATOM   1227  CA  GLN   375     -68.413 -13.785 -44.802  1.00  0.00           C  
ATOM   1228  C   GLN   375     -67.766 -13.678 -46.152  1.00  0.00           C  
ATOM   1229  CB  GLN   375     -67.403 -14.348 -43.797  1.00  0.00           C  
ATOM   1230  N   GLN   376     -67.789 -14.763 -46.959  1.00  0.00           N  
ATOM   1231  CA  GLN   376     -66.989 -14.776 -48.155  1.00  0.00           C  
ATOM   1232  C   GLN   376     -67.812 -15.197 -49.342  1.00  0.00           C  
ATOM   1233  CB  GLN   376     -65.789 -15.713 -47.988  1.00  0.00           C  
ATOM   1234  N   LEU   377     -67.138 -15.644 -50.417  1.00  0.00           N  
ATOM   1235  CA  LEU   377     -67.781 -15.972 -51.652  1.00  0.00           C  
ATOM   1236  C   LEU   377     -68.590 -17.226 -51.534  1.00  0.00           C  
ATOM   1237  CB  LEU   377     -66.739 -16.130 -52.764  1.00  0.00           C  
ATOM   1238  N   ILE   378     -69.856 -17.176 -52.013  1.00  0.00           N  
ATOM   1239  CA  ILE   378     -70.631 -18.380 -52.020  1.00  0.00           C  
ATOM   1240  C   ILE   378     -70.419 -19.064 -53.323  1.00  0.00           C  
ATOM   1241  CB  ILE   378     -72.131 -18.089 -51.790  1.00  0.00           C  
ATOM   1242  N   ASN   379     -69.807 -20.258 -53.230  1.00  0.00           N  
ATOM   1243  CA  ASN   379     -69.442 -21.051 -54.365  1.00  0.00           C  
ATOM   1244  C   ASN   379     -70.663 -21.558 -55.056  1.00  0.00           C  
ATOM   1245  CB  ASN   379     -68.539 -22.215 -53.944  1.00  0.00           C  
ATOM   1246  N   ASP   380     -71.573 -22.207 -54.304  1.00  0.00           N  
ATOM   1247  CA  ASP   380     -72.678 -22.780 -55.003  1.00  0.00           C  
ATOM   1248  C   ASP   380     -73.885 -22.735 -54.132  1.00  0.00           C  
ATOM   1249  CB  ASP   380     -72.370 -24.219 -55.424  1.00  0.00           C  
ATOM   1250  N   VAL   381     -75.069 -22.758 -54.769  1.00  0.00           N  
ATOM   1251  CA  VAL   381     -76.287 -22.762 -54.022  1.00  0.00           C  
ATOM   1252  C   VAL   381     -77.227 -23.691 -54.701  1.00  0.00           C  
ATOM   1253  CB  VAL   381     -76.897 -21.348 -53.908  1.00  0.00           C  
ATOM   1254  N   ARG   382     -78.105 -24.331 -53.910  1.00  0.00           N  
ATOM   1255  CA  ARG   382     -79.098 -25.168 -54.499  1.00  0.00           C  
ATOM   1256  C   ARG   382     -80.398 -24.522 -54.187  1.00  0.00           C  
ATOM   1257  CB  ARG   382     -79.037 -26.597 -53.952  1.00  0.00           C  
ATOM   1258  N   PHE   383     -81.085 -24.066 -55.242  1.00  0.00           N  
ATOM   1259  CA  PHE   383     -82.352 -23.435 -55.085  1.00  0.00           C  
ATOM   1260  C   PHE   383     -83.190 -24.073 -56.120  1.00  0.00           C  
ATOM   1261  CB  PHE   383     -82.272 -21.914 -55.270  1.00  0.00           C  
ATOM   1262  N   SER   384     -84.504 -24.096 -55.895  1.00  0.00           N  
ATOM   1263  CA  SER   384     -85.349 -24.737 -56.842  1.00  0.00           C  
ATOM   1264  C   SER   384     -86.715 -24.335 -56.442  1.00  0.00           C  
ATOM   1265  CB  SER   384     -85.182 -26.259 -56.830  1.00  0.00           C  
ATOM   1266  N   PRO   385     -87.659 -25.020 -57.015  1.00  0.00           N  
ATOM   1267  CA  PRO   385     -89.008 -24.848 -56.576  1.00  0.00           C  
ATOM   1268  C   PRO   385     -89.143 -25.501 -55.232  1.00  0.00           C  
ATOM   1269  CB  PRO   385     -89.855 -25.540 -57.647  1.00  0.00           C  
ATOM   1270  N   ASP   386     -88.033 -26.033 -54.653  1.00  0.00           N  
ATOM   1271  CA  ASP   386     -88.070 -26.801 -53.445  1.00  0.00           C  
ATOM   1272  C   ASP   386     -88.470 -25.949 -52.290  1.00  0.00           C  
ATOM   1273  CB  ASP   386     -86.707 -27.447 -53.180  1.00  0.00           C  
ATOM   1274  N   ALA   387     -89.786 -25.704 -52.184  1.00  0.00           N  
ATOM   1275  CA  ALA   387     -90.375 -25.011 -51.087  1.00  0.00           C  
ATOM   1276  C   ALA   387     -89.752 -23.668 -50.973  1.00  0.00           C  
ATOM   1277  CB  ALA   387     -90.199 -25.798 -49.793  1.00  0.00           C  
ATOM   1278  N   ARG   388     -89.168 -23.144 -52.069  1.00  0.00           N  
ATOM   1279  CA  ARG   388     -88.526 -21.869 -51.970  1.00  0.00           C  
ATOM   1280  C   ARG   388     -87.491 -21.955 -50.891  1.00  0.00           C  
ATOM   1281  CB  ARG   388     -89.538 -20.761 -51.666  1.00  0.00           C  
ATOM   1282  N   LEU   389     -86.755 -23.082 -50.829  1.00  0.00           N  
ATOM   1283  CA  LEU   389     -85.714 -23.199 -49.849  1.00  0.00           C  
ATOM   1284  C   LEU   389     -84.402 -23.222 -50.555  1.00  0.00           C  
ATOM   1285  CB  LEU   389     -85.894 -24.466 -49.006  1.00  0.00           C  
ATOM   1286  N   LEU   390     -83.448 -22.424 -50.040  1.00  0.00           N  
ATOM   1287  CA  LEU   390     -82.168 -22.313 -50.670  1.00  0.00           C  
ATOM   1288  C   LEU   390     -81.101 -22.723 -49.708  1.00  0.00           C  
ATOM   1289  CB  LEU   390     -81.925 -20.880 -51.154  1.00  0.00           C  
ATOM   1290  N   ALA   391     -80.067 -23.411 -50.231  1.00  0.00           N  
ATOM   1291  CA  ALA   391     -78.950 -23.802 -49.423  1.00  0.00           C  
ATOM   1292  C   ALA   391     -77.739 -23.215 -50.080  1.00  0.00           C  
ATOM   1293  CB  ALA   391     -78.844 -25.319 -49.310  1.00  0.00           C  
ATOM   1294  N   SER   392     -76.874 -22.533 -49.302  1.00  0.00           N  
ATOM   1295  CA  SER   392     -75.731 -21.901 -49.895  1.00  0.00           C  
ATOM   1296  C   SER   392     -74.479 -22.388 -49.233  1.00  0.00           C  
ATOM   1297  CB  SER   392     -75.832 -20.378 -49.777  1.00  0.00           C  
ATOM   1298  N   ALA   393     -73.436 -22.659 -50.048  1.00  0.00           N  
ATOM   1299  CA  ALA   393     -72.171 -23.111 -49.540  1.00  0.00           C  
ATOM   1300  C   ALA   393     -71.224 -21.965 -49.703  1.00  0.00           C  
ATOM   1301  CB  ALA   393     -71.681 -24.350 -50.282  1.00  0.00           C  
ATOM   1302  N   SER   394     -70.380 -21.696 -48.685  1.00  0.00           N  
ATOM   1303  CA  SER   394     -69.540 -20.541 -48.815  1.00  0.00           C  
ATOM   1304  C   SER   394     -68.117 -20.847 -48.448  1.00  0.00           C  
ATOM   1305  CB  SER   394     -70.066 -19.402 -47.938  1.00  0.00           C  
ATOM   1306  N   PHE   395     -67.209 -19.945 -48.886  1.00  0.00           N  
ATOM   1307  CA  PHE   395     -65.795 -20.005 -48.626  1.00  0.00           C  
ATOM   1308  C   PHE   395     -65.604 -19.856 -47.157  1.00  0.00           C  
ATOM   1309  CB  PHE   395     -65.041 -18.910 -49.390  1.00  0.00           C  
ATOM   1310  N   ASP   396     -66.543 -19.152 -46.502  1.00  0.00           N  
ATOM   1311  CA  ASP   396     -66.475 -18.881 -45.097  1.00  0.00           C  
ATOM   1312  C   ASP   396     -66.521 -20.166 -44.336  1.00  0.00           C  
ATOM   1313  CB  ASP   396     -67.620 -17.960 -44.666  1.00  0.00           C  
ATOM   1314  N   LYS   397     -66.768 -21.301 -45.039  1.00  0.00           N  
ATOM   1315  CA  LYS   397     -66.736 -22.601 -44.436  1.00  0.00           C  
ATOM   1316  C   LYS   397     -68.036 -22.851 -43.722  1.00  0.00           C  
ATOM   1317  CB  LYS   397     -65.558 -22.723 -43.464  1.00  0.00           C  
ATOM   1318  N   SER   398     -69.065 -22.039 -44.026  1.00  0.00           N  
ATOM   1319  CA  SER   398     -70.350 -22.276 -43.432  1.00  0.00           C  
ATOM   1320  C   SER   398     -71.335 -22.559 -44.528  1.00  0.00           C  
ATOM   1321  CB  SER   398     -70.803 -21.073 -42.600  1.00  0.00           C  
ATOM   1322  N   VAL   399     -72.489 -23.162 -44.166  1.00  0.00           N  
ATOM   1323  CA  VAL   399     -73.533 -23.423 -45.120  1.00  0.00           C  
ATOM   1324  C   VAL   399     -74.811 -22.940 -44.511  1.00  0.00           C  
ATOM   1325  CB  VAL   399     -73.624 -24.920 -45.485  1.00  0.00           C  
ATOM   1326  N   LYS   400     -75.662 -22.258 -45.305  1.00  0.00           N  
ATOM   1327  CA  LYS   400     -76.870 -21.750 -44.723  1.00  0.00           C  
ATOM   1328  C   LYS   400     -78.063 -22.218 -45.496  1.00  0.00           C  
ATOM   1329  CB  LYS   400     -76.840 -20.219 -44.673  1.00  0.00           C  
ATOM   1330  N   LEU   401     -79.190 -22.399 -44.772  1.00  0.00           N  
ATOM   1331  CA  LEU   401     -80.437 -22.796 -45.362  1.00  0.00           C  
ATOM   1332  C   LEU   401     -81.330 -21.606 -45.235  1.00  0.00           C  
ATOM   1333  CB  LEU   401     -81.034 -24.020 -44.660  1.00  0.00           C  
ATOM   1334  N   TRP   402     -82.024 -21.228 -46.329  1.00  0.00           N  
ATOM   1335  CA  TRP   402     -82.766 -20.005 -46.269  1.00  0.00           C  
ATOM   1336  C   TRP   402     -84.159 -20.233 -46.777  1.00  0.00           C  
ATOM   1337  CB  TRP   402     -82.072 -18.908 -47.086  1.00  0.00           C  
ATOM   1338  N   ASP   403     -85.099 -19.405 -46.282  1.00  0.00           N  
ATOM   1339  CA  ASP   403     -86.459 -19.408 -46.732  1.00  0.00           C  
ATOM   1340  C   ASP   403     -86.528 -18.228 -47.649  1.00  0.00           C  
ATOM   1341  CB  ASP   403     -87.455 -19.298 -45.575  1.00  0.00           C  
ATOM   1342  N   GLY   404     -86.593 -18.471 -48.970  1.00  0.00           N  
ATOM   1343  CA  GLY   404     -86.549 -17.421 -49.948  1.00  0.00           C  
ATOM   1344  C   GLY   404     -87.719 -16.498 -49.812  1.00  0.00           C  
ATOM   1345  N   LYS   405     -88.897 -17.019 -49.426  1.00  0.00           N  
ATOM   1346  CA  LYS   405     -90.020 -16.135 -49.297  1.00  0.00           C  
ATOM   1347  C   LYS   405     -89.855 -15.198 -48.125  1.00  0.00           C  
ATOM   1348  CB  LYS   405     -91.315 -16.940 -49.143  1.00  0.00           C  
ATOM   1349  N   ASN   406     -89.569 -15.748 -46.924  1.00  0.00           N  
ATOM   1350  CA  ASN   406     -89.452 -14.992 -45.700  1.00  0.00           C  
ATOM   1351  C   ASN   406     -88.198 -14.174 -45.682  1.00  0.00           C  
ATOM   1352  CB  ASN   406     -89.493 -15.928 -44.488  1.00  0.00           C  
ATOM   1353  N   GLY   407     -87.084 -14.782 -46.115  1.00  0.00           N  
ATOM   1354  CA  GLY   407     -85.795 -14.160 -46.075  1.00  0.00           C  
ATOM   1355  C   GLY   407     -85.093 -14.648 -44.839  1.00  0.00           C  
ATOM   1356  N   LYS   408     -85.783 -15.450 -44.005  1.00  0.00           N  
ATOM   1357  CA  LYS   408     -85.202 -15.921 -42.778  1.00  0.00           C  
ATOM   1358  C   LYS   408     -84.174 -16.972 -43.044  1.00  0.00           C  
ATOM   1359  CB  LYS   408     -86.288 -16.471 -41.848  1.00  0.00           C  
ATOM   1360  N   PHE   409     -83.146 -17.024 -42.173  1.00  0.00           N  
ATOM   1361  CA  PHE   409     -82.154 -18.044 -42.310  1.00  0.00           C  
ATOM   1362  C   PHE   409     -82.622 -19.186 -41.458  1.00  0.00           C  
ATOM   1363  CB  PHE   409     -80.769 -17.552 -41.872  1.00  0.00           C  
ATOM   1364  N   LEU   410     -82.910 -20.336 -42.094  1.00  0.00           N  
ATOM   1365  CA  LEU   410     -83.409 -21.458 -41.355  1.00  0.00           C  
ATOM   1366  C   LEU   410     -82.345 -21.929 -40.420  1.00  0.00           C  
ATOM   1367  CB  LEU   410     -83.833 -22.588 -42.298  1.00  0.00           C  
ATOM   1368  N   ALA   411     -81.109 -22.112 -40.921  1.00  0.00           N  
ATOM   1369  CA  ALA   411     -80.100 -22.525 -39.995  1.00  0.00           C  
ATOM   1370  C   ALA   411     -78.784 -22.482 -40.688  1.00  0.00           C  
ATOM   1371  CB  ALA   411     -80.388 -23.925 -39.462  1.00  0.00           C  
ATOM   1372  N   THR   412     -77.692 -22.609 -39.908  1.00  0.00           N  
ATOM   1373  CA  THR   412     -76.392 -22.627 -40.506  1.00  0.00           C  
ATOM   1374  C   THR   412     -75.737 -23.902 -40.069  1.00  0.00           C  
ATOM   1375  CB  THR   412     -75.545 -21.409 -40.089  1.00  0.00           C  
ATOM   1376  N   LEU   413     -75.045 -24.608 -40.991  1.00  0.00           N  
ATOM   1377  CA  LEU   413     -74.405 -25.817 -40.552  1.00  0.00           C  
ATOM   1378  C   LEU   413     -72.992 -25.495 -40.205  1.00  0.00           C  
ATOM   1379  CB  LEU   413     -74.462 -26.896 -41.639  1.00  0.00           C  
ATOM   1380  N   ARG   414     -72.537 -25.886 -38.999  1.00  0.00           N  
ATOM   1381  CA  ARG   414     -71.169 -25.593 -38.687  1.00  0.00           C  
ATOM   1382  C   ARG   414     -70.454 -26.880 -38.392  1.00  0.00           C  
ATOM   1383  CB  ARG   414     -71.071 -24.636 -37.496  1.00  0.00           C  
ATOM   1384  N   GLY   415     -69.107 -26.817 -38.293  1.00  0.00           N  
ATOM   1385  CA  GLY   415     -68.297 -27.971 -38.042  1.00  0.00           C  
ATOM   1386  C   GLY   415     -67.266 -28.166 -39.134  1.00  0.00           C  
ATOM   1387  N   HIS   416     -67.474 -27.689 -40.390  1.00  0.00           N  
ATOM   1388  CA  HIS   416     -66.418 -27.898 -41.357  1.00  0.00           C  
ATOM   1389  C   HIS   416     -65.289 -26.971 -41.037  1.00  0.00           C  
ATOM   1390  CB  HIS   416     -66.925 -27.659 -42.784  1.00  0.00           C  
ATOM   1391  N   VAL   417     -64.036 -27.412 -41.283  1.00  0.00           N  
ATOM   1392  CA  VAL   417     -62.869 -26.601 -41.044  1.00  0.00           C  
ATOM   1393  C   VAL   417     -62.652 -25.555 -42.105  1.00  0.00           C  
ATOM   1394  CB  VAL   417     -61.610 -27.488 -40.933  1.00  0.00           C  
ATOM   1395  N   SER   418     -62.913 -25.873 -43.397  1.00  0.00           N  
ATOM   1396  CA  SER   418     -62.521 -24.972 -44.451  1.00  0.00           C  
ATOM   1397  C   SER   418     -63.632 -24.780 -45.442  1.00  0.00           C  
ATOM   1398  CB  SER   418     -61.273 -25.498 -45.165  1.00  0.00           C  
ATOM   1399  N   ARG   419     -63.382 -23.914 -46.448  1.00  0.00           N  
ATOM   1400  CA  ARG   419     -64.360 -23.496 -47.422  1.00  0.00           C  
ATOM   1401  C   ARG   419     -65.140 -24.663 -47.934  1.00  0.00           C  
ATOM   1402  CB  ARG   419     -63.679 -22.770 -48.585  1.00  0.00           C  
ATOM   1403  N   VAL   420     -66.449 -24.425 -48.172  1.00  0.00           N  
ATOM   1404  CA  VAL   420     -67.341 -25.440 -48.650  1.00  0.00           C  
ATOM   1405  C   VAL   420     -67.387 -25.340 -50.142  1.00  0.00           C  
ATOM   1406  CB  VAL   420     -68.754 -25.294 -48.046  1.00  0.00           C  
ATOM   1407  N   TYR   421     -66.940 -26.414 -50.815  1.00  0.00           N  
ATOM   1408  CA  TYR   421     -66.899 -26.502 -52.246  1.00  0.00           C  
ATOM   1409  C   TYR   421     -68.192 -26.828 -52.944  1.00  0.00           C  
ATOM   1410  CB  TYR   421     -65.855 -27.553 -52.648  1.00  0.00           C  
ATOM   1411  N   GLN   422     -69.073 -27.669 -52.365  1.00  0.00           N  
ATOM   1412  CA  GLN   422     -70.249 -28.021 -53.117  1.00  0.00           C  
ATOM   1413  C   GLN   422     -71.296 -28.500 -52.160  1.00  0.00           C  
ATOM   1414  CB  GLN   422     -69.935 -29.098 -54.161  1.00  0.00           C  
ATOM   1415  N   VAL   423     -72.563 -28.615 -52.624  1.00  0.00           N  
ATOM   1416  CA  VAL   423     -73.597 -29.089 -51.750  1.00  0.00           C  
ATOM   1417  C   VAL   423     -74.718 -29.663 -52.563  1.00  0.00           C  
ATOM   1418  CB  VAL   423     -74.121 -27.961 -50.835  1.00  0.00           C  
ATOM   1419  N   SER   424     -75.530 -30.537 -51.931  1.00  0.00           N  
ATOM   1420  CA  SER   424     -76.694 -31.093 -52.563  1.00  0.00           C  
ATOM   1421  C   SER   424     -77.678 -31.372 -51.470  1.00  0.00           C  
ATOM   1422  CB  SER   424     -76.359 -32.368 -53.341  1.00  0.00           C  
ATOM   1423  N   TRP   425     -78.992 -31.343 -51.775  1.00  0.00           N  
ATOM   1424  CA  TRP   425     -79.913 -31.733 -50.751  1.00  0.00           C  
ATOM   1425  C   TRP   425     -80.085 -33.195 -51.032  1.00  0.00           C  
ATOM   1426  CB  TRP   425     -81.239 -30.964 -50.819  1.00  0.00           C  
ATOM   1427  N   SER   426     -79.193 -34.001 -50.424  1.00  0.00           N  
ATOM   1428  CA  SER   426     -79.061 -35.392 -50.751  1.00  0.00           C  
ATOM   1429  C   SER   426     -80.320 -36.154 -50.553  1.00  0.00           C  
ATOM   1430  CB  SER   426     -77.948 -36.023 -49.909  1.00  0.00           C  
ATOM   1431  N   ALA   427     -80.753 -36.324 -49.291  1.00  0.00           N  
ATOM   1432  CA  ALA   427     -81.915 -37.122 -49.074  1.00  0.00           C  
ATOM   1433  C   ALA   427     -83.030 -36.443 -49.770  1.00  0.00           C  
ATOM   1434  CB  ALA   427     -82.207 -37.286 -47.586  1.00  0.00           C  
ATOM   1435  N   ASP   428     -83.182 -35.140 -49.489  1.00  0.00           N  
ATOM   1436  CA  ASP   428     -84.278 -34.450 -50.075  1.00  0.00           C  
ATOM   1437  C   ASP   428     -84.349 -33.191 -49.313  1.00  0.00           C  
ATOM   1438  CB  ASP   428     -85.581 -35.249 -49.987  1.00  0.00           C  
ATOM   1439  N   SER   429     -85.573 -32.815 -48.950  1.00  0.00           N  
ATOM   1440  CA  SER   429     -85.740 -31.653 -48.165  1.00  0.00           C  
ATOM   1441  C   SER   429     -84.983 -31.938 -46.921  1.00  0.00           C  
ATOM   1442  CB  SER   429     -87.214 -31.359 -47.874  1.00  0.00           C  
ATOM   1443  N   ARG   430     -85.022 -33.224 -46.519  1.00  0.00           N  
ATOM   1444  CA  ARG   430     -84.509 -33.786 -45.302  1.00  0.00           C  
ATOM   1445  C   ARG   430     -83.019 -33.688 -45.129  1.00  0.00           C  
ATOM   1446  CB  ARG   430     -84.922 -35.257 -45.211  1.00  0.00           C  
ATOM   1447  N   LEU   431     -82.200 -33.957 -46.165  1.00  0.00           N  
ATOM   1448  CA  LEU   431     -80.797 -34.057 -45.862  1.00  0.00           C  
ATOM   1449  C   LEU   431     -80.048 -33.079 -46.718  1.00  0.00           C  
ATOM   1450  CB  LEU   431     -80.287 -35.481 -46.102  1.00  0.00           C  
ATOM   1451  N   LEU   432     -78.927 -32.530 -46.202  1.00  0.00           N  
ATOM   1452  CA  LEU   432     -78.080 -31.678 -46.982  1.00  0.00           C  
ATOM   1453  C   LEU   432     -76.720 -32.313 -46.983  1.00  0.00           C  
ATOM   1454  CB  LEU   432     -78.026 -30.260 -46.404  1.00  0.00           C  
ATOM   1455  N   CYS   433     -76.042 -32.353 -48.152  1.00  0.00           N  
ATOM   1456  CA  CYS   433     -74.725 -32.928 -48.222  1.00  0.00           C  
ATOM   1457  C   CYS   433     -73.767 -31.851 -48.622  1.00  0.00           C  
ATOM   1458  CB  CYS   433     -74.681 -34.086 -49.223  1.00  0.00           C  
ATOM   1459  N   SER   434     -72.637 -31.733 -47.892  1.00  0.00           N  
ATOM   1460  CA  SER   434     -71.713 -30.682 -48.212  1.00  0.00           C  
ATOM   1461  C   SER   434     -70.319 -31.220 -48.277  1.00  0.00           C  
ATOM   1462  CB  SER   434     -71.795 -29.558 -47.176  1.00  0.00           C  
ATOM   1463  N   GLY   435     -69.474 -30.594 -49.132  1.00  0.00           N  
ATOM   1464  CA  GLY   435     -68.102 -31.006 -49.283  1.00  0.00           C  
ATOM   1465  C   GLY   435     -67.195 -29.843 -48.974  1.00  0.00           C  
ATOM   1466  N   SER   436     -65.927 -30.133 -48.583  1.00  0.00           N  
ATOM   1467  CA  SER   436     -64.993 -29.109 -48.179  1.00  0.00           C  
ATOM   1468  C   SER   436     -63.578 -29.554 -48.397  1.00  0.00           C  
ATOM   1469  CB  SER   436     -65.203 -28.746 -46.707  1.00  0.00           C  
ATOM   1470  N   SER   437     -62.657 -28.621 -48.103  1.00  0.00           N  
ATOM   1471  CA  SER   437     -61.231 -28.788 -48.154  1.00  0.00           C  
ATOM   1472  C   SER   437     -60.856 -29.795 -47.122  1.00  0.00           C  
ATOM   1473  CB  SER   437     -60.506 -27.462 -47.907  1.00  0.00           C  
ATOM   1474  N   ASP   438     -61.635 -29.867 -46.022  1.00  0.00           N  
ATOM   1475  CA  ASP   438     -61.255 -30.717 -44.925  1.00  0.00           C  
ATOM   1476  C   ASP   438     -61.502 -32.143 -45.263  1.00  0.00           C  
ATOM   1477  CB  ASP   438     -62.021 -30.331 -43.657  1.00  0.00           C  
ATOM   1478  N   SER   439     -61.545 -32.428 -46.571  1.00  0.00           N  
ATOM   1479  CA  SER   439     -61.793 -33.707 -47.117  1.00  0.00           C  
ATOM   1480  C   SER   439     -63.042 -34.177 -46.523  1.00  0.00           C  
ATOM   1481  CB  SER   439     -60.645 -34.677 -46.825  1.00  0.00           C  
ATOM   1482  N   THR   440     -64.059 -33.317 -46.341  1.00  0.00           N  
ATOM   1483  CA  THR   440     -65.189 -33.943 -45.741  1.00  0.00           C  
ATOM   1484  C   THR   440     -66.377 -33.738 -46.607  1.00  0.00           C  
ATOM   1485  CB  THR   440     -65.461 -33.383 -44.332  1.00  0.00           C  
ATOM   1486  N   LEU   441     -67.218 -34.786 -46.687  1.00  0.00           N  
ATOM   1487  CA  LEU   441     -68.507 -34.695 -47.271  1.00  0.00           C  
ATOM   1488  C   LEU   441     -69.330 -35.017 -46.083  1.00  0.00           C  
ATOM   1489  CB  LEU   441     -68.719 -35.676 -48.429  1.00  0.00           C  
ATOM   1490  N   LYS   442     -70.164 -34.073 -45.632  1.00  0.00           N  
ATOM   1491  CA  LYS   442     -70.883 -34.408 -44.452  1.00  0.00           C  
ATOM   1492  C   LYS   442     -72.317 -34.517 -44.791  1.00  0.00           C  
ATOM   1493  CB  LYS   442     -70.663 -33.360 -43.357  1.00  0.00           C  
ATOM   1494  N   VAL   443     -73.028 -35.311 -43.979  1.00  0.00           N  
ATOM   1495  CA  VAL   443     -74.436 -35.466 -44.115  1.00  0.00           C  
ATOM   1496  C   VAL   443     -75.030 -34.720 -42.960  1.00  0.00           C  
ATOM   1497  CB  VAL   443     -74.870 -36.948 -44.114  1.00  0.00           C  
ATOM   1498  N   TRP   444     -76.044 -33.866 -43.233  1.00  0.00           N  
ATOM   1499  CA  TRP   444     -76.591 -33.018 -42.211  1.00  0.00           C  
ATOM   1500  C   TRP   444     -78.073 -33.193 -42.219  1.00  0.00           C  
ATOM   1501  CB  TRP   444     -76.212 -31.550 -42.444  1.00  0.00           C  
ATOM   1502  N   ASP   445     -78.713 -32.897 -41.071  1.00  0.00           N  
ATOM   1503  CA  ASP   445     -80.140 -32.997 -40.975  1.00  0.00           C  
ATOM   1504  C   ASP   445     -80.682 -31.647 -41.335  1.00  0.00           C  
ATOM   1505  CB  ASP   445     -80.583 -33.421 -39.572  1.00  0.00           C  
ATOM   1506  N   LEU   446     -81.562 -31.591 -42.354  1.00  0.00           N  
ATOM   1507  CA  LEU   446     -82.084 -30.337 -42.810  1.00  0.00           C  
ATOM   1508  C   LEU   446     -82.887 -29.665 -41.729  1.00  0.00           C  
ATOM   1509  CB  LEU   446     -82.953 -30.544 -44.055  1.00  0.00           C  
ATOM   1510  N   LYS   447     -83.746 -30.418 -41.015  1.00  0.00           N  
ATOM   1511  CA  LYS   447     -84.634 -29.834 -40.052  1.00  0.00           C  
ATOM   1512  C   LYS   447     -83.876 -29.264 -38.889  1.00  0.00           C  
ATOM   1513  CB  LYS   447     -85.644 -30.875 -39.559  1.00  0.00           C  
ATOM   1514  N   THR   448     -82.998 -30.087 -38.290  1.00  0.00           N  
ATOM   1515  CA  THR   448     -82.221 -29.741 -37.129  1.00  0.00           C  
ATOM   1516  C   THR   448     -81.061 -28.854 -37.460  1.00  0.00           C  
ATOM   1517  CB  THR   448     -81.701 -31.011 -36.427  1.00  0.00           C  
ATOM   1518  N   ARG   449     -80.480 -29.043 -38.655  1.00  0.00           N  
ATOM   1519  CA  ARG   449     -79.285 -28.366 -39.060  1.00  0.00           C  
ATOM   1520  C   ARG   449     -78.145 -28.933 -38.264  1.00  0.00           C  
ATOM   1521  CB  ARG   449     -79.403 -26.855 -38.845  1.00  0.00           C  
ATOM   1522  N   LYS   450     -78.357 -30.124 -37.667  1.00  0.00           N  
ATOM   1523  CA  LYS   450     -77.343 -30.798 -36.902  1.00  0.00           C  
ATOM   1524  C   LYS   450     -76.504 -31.586 -37.853  1.00  0.00           C  
ATOM   1525  CB  LYS   450     -77.963 -31.708 -35.836  1.00  0.00           C  
ATOM   1526  N   LEU   451     -75.288 -31.974 -37.417  1.00  0.00           N  
ATOM   1527  CA  LEU   451     -74.442 -32.745 -38.280  1.00  0.00           C  
ATOM   1528  C   LEU   451     -74.612 -34.178 -37.894  1.00  0.00           C  
ATOM   1529  CB  LEU   451     -72.977 -32.314 -38.155  1.00  0.00           C  
ATOM   1530  N   LEU   452     -75.034 -35.027 -38.857  1.00  0.00           N  
ATOM   1531  CA  LEU   452     -75.149 -36.433 -38.593  1.00  0.00           C  
ATOM   1532  C   LEU   452     -73.822 -37.154 -38.648  1.00  0.00           C  
ATOM   1533  CB  LEU   452     -76.116 -37.071 -39.595  1.00  0.00           C  
ATOM   1534  N   HIS   453     -73.128 -37.158 -39.816  1.00  0.00           N  
ATOM   1535  CA  HIS   453     -71.916 -37.943 -39.941  1.00  0.00           C  
ATOM   1536  C   HIS   453     -71.046 -37.366 -41.033  1.00  0.00           C  
ATOM   1537  CB  HIS   453     -72.249 -39.408 -40.244  1.00  0.00           C  
ATOM   1538  N   ASP   454     -69.720 -37.665 -41.016  1.00  0.00           N  
ATOM   1539  CA  ASP   454     -68.836 -37.140 -42.027  1.00  0.00           C  
ATOM   1540  C   ASP   454     -68.000 -38.218 -42.671  1.00  0.00           C  
ATOM   1541  CB  ASP   454     -67.925 -36.068 -41.422  1.00  0.00           C  
ATOM   1542  N   LEU   455     -67.923 -38.165 -44.023  1.00  0.00           N  
ATOM   1543  CA  LEU   455     -67.250 -39.109 -44.898  1.00  0.00           C  
ATOM   1544  C   LEU   455     -65.647 -39.286 -44.886  1.00  0.00           C  
ATOM   1545  CB  LEU   455     -67.651 -38.765 -46.336  1.00  0.00           C  
ATOM   1546  N   PRO   456     -64.792 -38.118 -45.316  1.00  0.00           N  
ATOM   1547  CA  PRO   456     -63.341 -38.417 -45.563  1.00  0.00           C  
ATOM   1548  C   PRO   456     -62.180 -37.993 -44.663  1.00  0.00           C  
ATOM   1549  CB  PRO   456     -63.159 -37.757 -46.932  1.00  0.00           C  
ATOM   1550  N   GLY   457     -61.078 -38.790 -44.651  1.00  0.00           N  
ATOM   1551  CA  GLY   457     -59.912 -38.536 -43.836  1.00  0.00           C  
ATOM   1552  C   GLY   457     -58.761 -38.115 -44.698  1.00  0.00           C  
ATOM   1553  N   HIS   458     -57.541 -38.572 -44.329  1.00  0.00           N  
ATOM   1554  CA  HIS   458     -56.298 -38.207 -44.951  1.00  0.00           C  
ATOM   1555  C   HIS   458     -56.444 -38.280 -46.434  1.00  0.00           C  
ATOM   1556  CB  HIS   458     -55.165 -39.126 -44.480  1.00  0.00           C  
ATOM   1557  N   ALA   459     -56.341 -37.100 -47.065  1.00  0.00           N  
ATOM   1558  CA  ALA   459     -56.492 -36.925 -48.474  1.00  0.00           C  
ATOM   1559  C   ALA   459     -56.269 -35.473 -48.659  1.00  0.00           C  
ATOM   1560  CB  ALA   459     -57.866 -37.365 -48.968  1.00  0.00           C  
ATOM   1561  N   ASP   460     -56.869 -34.879 -49.681  1.00  0.00           N  
ATOM   1562  CA  ASP   460     -56.632 -33.480 -49.707  1.00  0.00           C  
ATOM   1563  C   ASP   460     -57.930 -32.787 -49.619  1.00  0.00           C  
ATOM   1564  CB  ASP   460     -55.881 -33.072 -50.978  1.00  0.00           C  
ATOM   1565  N   GLU   461     -58.690 -32.772 -50.725  1.00  0.00           N  
ATOM   1566  CA  GLU   461     -59.919 -32.065 -50.609  1.00  0.00           C  
ATOM   1567  C   GLU   461     -60.929 -32.579 -51.578  1.00  0.00           C  
ATOM   1568  CB  GLU   461     -59.694 -30.566 -50.830  1.00  0.00           C  
ATOM   1569  N   VAL   462     -62.210 -32.251 -51.317  1.00  0.00           N  
ATOM   1570  CA  VAL   462     -63.274 -32.604 -52.214  1.00  0.00           C  
ATOM   1571  C   VAL   462     -63.704 -31.395 -52.970  1.00  0.00           C  
ATOM   1572  CB  VAL   462     -64.471 -33.218 -51.456  1.00  0.00           C  
ATOM   1573  N   TYR   463     -63.484 -31.434 -54.294  1.00  0.00           N  
ATOM   1574  CA  TYR   463     -63.879 -30.362 -55.159  1.00  0.00           C  
ATOM   1575  C   TYR   463     -65.368 -30.283 -55.355  1.00  0.00           C  
ATOM   1576  CB  TYR   463     -63.193 -30.513 -56.524  1.00  0.00           C  
ATOM   1577  N   THR   464     -66.056 -31.418 -55.624  1.00  0.00           N  
ATOM   1578  CA  THR   464     -67.469 -31.332 -55.891  1.00  0.00           C  
ATOM   1579  C   THR   464     -68.109 -32.669 -55.669  1.00  0.00           C  
ATOM   1580  CB  THR   464     -67.738 -30.856 -57.332  1.00  0.00           C  
ATOM   1581  N   VAL   465     -69.460 -32.691 -55.564  1.00  0.00           N  
ATOM   1582  CA  VAL   465     -70.149 -33.925 -55.310  1.00  0.00           C  
ATOM   1583  C   VAL   465     -71.416 -33.961 -56.110  1.00  0.00           C  
ATOM   1584  CB  VAL   465     -70.457 -34.100 -53.807  1.00  0.00           C  
ATOM   1585  N   ASP   466     -71.897 -35.189 -56.395  1.00  0.00           N  
ATOM   1586  CA  ASP   466     -73.153 -35.432 -57.042  1.00  0.00           C  
ATOM   1587  C   ASP   466     -73.795 -36.517 -56.243  1.00  0.00           C  
ATOM   1588  CB  ASP   466     -72.974 -35.837 -58.508  1.00  0.00           C  
ATOM   1589  N   TRP   467     -75.114 -36.418 -56.007  1.00  0.00           N  
ATOM   1590  CA  TRP   467     -75.692 -37.380 -55.121  1.00  0.00           C  
ATOM   1591  C   TRP   467     -76.927 -37.910 -55.776  1.00  0.00           C  
ATOM   1592  CB  TRP   467     -76.018 -36.758 -53.757  1.00  0.00           C  
ATOM   1593  N   SER   468     -77.185 -39.211 -55.573  1.00  0.00           N  
ATOM   1594  CA  SER   468     -78.362 -39.857 -56.068  1.00  0.00           C  
ATOM   1595  C   SER   468     -78.987 -40.401 -54.831  1.00  0.00           C  
ATOM   1596  CB  SER   468     -78.044 -40.959 -57.083  1.00  0.00           C  
ATOM   1597  N   PRO   469     -80.169 -41.033 -54.925  1.00  0.00           N  
ATOM   1598  CA  PRO   469     -80.724 -41.501 -53.692  1.00  0.00           C  
ATOM   1599  C   PRO   469     -79.798 -42.533 -53.119  1.00  0.00           C  
ATOM   1600  CB  PRO   469     -82.082 -42.092 -54.081  1.00  0.00           C  
ATOM   1601  N   ASP   470     -79.318 -43.457 -53.979  1.00  0.00           N  
ATOM   1602  CA  ASP   470     -78.475 -44.554 -53.600  1.00  0.00           C  
ATOM   1603  C   ASP   470     -77.062 -44.161 -53.258  1.00  0.00           C  
ATOM   1604  CB  ASP   470     -78.452 -45.593 -54.725  1.00  0.00           C  
ATOM   1605  N   GLY   471     -76.414 -43.252 -54.019  1.00  0.00           N  
ATOM   1606  CA  GLY   471     -75.019 -43.111 -53.707  1.00  0.00           C  
ATOM   1607  C   GLY   471     -74.510 -41.723 -53.912  1.00  0.00           C  
ATOM   1608  N   GLN   472     -73.228 -41.529 -53.525  1.00  0.00           N  
ATOM   1609  CA  GLN   472     -72.610 -40.244 -53.620  1.00  0.00           C  
ATOM   1610  C   GLN   472     -71.363 -40.395 -54.430  1.00  0.00           C  
ATOM   1611  CB  GLN   472     -72.294 -39.675 -52.233  1.00  0.00           C  
ATOM   1612  N   ARG   473     -71.108 -39.431 -55.337  1.00  0.00           N  
ATOM   1613  CA  ARG   473     -69.895 -39.460 -56.105  1.00  0.00           C  
ATOM   1614  C   ARG   473     -69.133 -38.228 -55.761  1.00  0.00           C  
ATOM   1615  CB  ARG   473     -70.184 -39.528 -57.607  1.00  0.00           C  
ATOM   1616  N   VAL   474     -67.851 -38.385 -55.379  1.00  0.00           N  
ATOM   1617  CA  VAL   474     -67.127 -37.203 -55.041  1.00  0.00           C  
ATOM   1618  C   VAL   474     -65.895 -37.112 -55.871  1.00  0.00           C  
ATOM   1619  CB  VAL   474     -66.764 -37.177 -53.540  1.00  0.00           C  
ATOM   1620  N   VAL   475     -65.620 -35.892 -56.361  1.00  0.00           N  
ATOM   1621  CA  VAL   475     -64.430 -35.668 -57.118  1.00  0.00           C  
ATOM   1622  C   VAL   475     -63.464 -35.134 -56.129  1.00  0.00           C  
ATOM   1623  CB  VAL   475     -64.645 -34.691 -58.294  1.00  0.00           C  
ATOM   1624  N   SER   476     -62.309 -35.801 -55.989  1.00  0.00           N  
ATOM   1625  CA  SER   476     -61.419 -35.297 -55.005  1.00  0.00           C  
ATOM   1626  C   SER   476     -60.145 -34.928 -55.671  1.00  0.00           C  
ATOM   1627  CB  SER   476     -61.170 -36.332 -53.904  1.00  0.00           C  
ATOM   1628  N   GLY   477     -59.303 -34.203 -54.913  1.00  0.00           N  
ATOM   1629  CA  GLY   477     -58.029 -33.775 -55.393  1.00  0.00           C  
ATOM   1630  C   GLY   477     -57.127 -33.834 -54.222  1.00  0.00           C  
ATOM   1631  N   GLY   478     -55.826 -33.893 -54.509  1.00  0.00           N  
ATOM   1632  CA  GLY   478     -54.850 -34.017 -53.488  1.00  0.00           C  
ATOM   1633  C   GLY   478     -53.670 -34.597 -54.164  1.00  0.00           C  
ATOM   1634  N   LYS   479     -52.623 -34.929 -53.392  1.00  0.00           N  
ATOM   1635  CA  LYS   479     -51.472 -35.460 -54.051  1.00  0.00           C  
ATOM   1636  C   LYS   479     -51.804 -36.788 -54.657  1.00  0.00           C  
ATOM   1637  CB  LYS   479     -50.301 -35.598 -53.072  1.00  0.00           C  
ATOM   1638  N   ASP   480     -52.426 -37.703 -53.881  1.00  0.00           N  
ATOM   1639  CA  ASP   480     -52.781 -38.977 -54.447  1.00  0.00           C  
ATOM   1640  C   ASP   480     -54.252 -38.937 -54.657  1.00  0.00           C  
ATOM   1641  CB  ASP   480     -52.377 -40.136 -53.532  1.00  0.00           C  
ATOM   1642  N   LYS   481     -54.670 -38.966 -55.934  1.00  0.00           N  
ATOM   1643  CA  LYS   481     -56.036 -38.678 -56.251  1.00  0.00           C  
ATOM   1644  C   LYS   481     -56.859 -39.900 -56.523  1.00  0.00           C  
ATOM   1645  CB  LYS   481     -56.100 -37.743 -57.463  1.00  0.00           C  
ATOM   1646  N   VAL   482     -58.176 -39.805 -56.202  1.00  0.00           N  
ATOM   1647  CA  VAL   482     -59.154 -40.821 -56.506  1.00  0.00           C  
ATOM   1648  C   VAL   482     -60.551 -40.246 -56.362  1.00  0.00           C  
ATOM   1649  CB  VAL   482     -58.986 -42.054 -55.592  1.00  0.00           C  
ATOM   1650  N   LEU   483     -61.462 -40.479 -57.354  1.00  0.00           N  
ATOM   1651  CA  LEU   483     -62.838 -40.060 -57.227  1.00  0.00           C  
ATOM   1652  C   LEU   483     -63.461 -41.108 -56.370  1.00  0.00           C  
ATOM   1653  CB  LEU   483     -63.535 -39.952 -58.587  1.00  0.00           C  
ATOM   1654  N   LYS   484     -64.415 -40.712 -55.508  1.00  0.00           N  
ATOM   1655  CA  LYS   484     -64.932 -41.643 -54.552  1.00  0.00           C  
ATOM   1656  C   LYS   484     -66.361 -41.919 -54.878  1.00  0.00           C  
ATOM   1657  CB  LYS   484     -64.798 -41.099 -53.126  1.00  0.00           C  
ATOM   1658  N   MET   485     -66.766 -43.201 -54.782  1.00  0.00           N  
ATOM   1659  CA  MET   485     -68.135 -43.549 -55.019  1.00  0.00           C  
ATOM   1660  C   MET   485     -68.615 -44.278 -53.806  1.00  0.00           C  
ATOM   1661  CB  MET   485     -68.287 -44.411 -56.275  1.00  0.00           C  
ATOM   1662  N   MET   486     -69.552 -43.670 -53.053  1.00  0.00           N  
ATOM   1663  CA  MET   486     -70.056 -44.293 -51.866  1.00  0.00           C  
ATOM   1664  C   MET   486     -71.364 -44.907 -52.237  1.00  0.00           C  
ATOM   1665  CB  MET   486     -70.221 -43.286 -50.724  1.00  0.00           C  
ATOM   1666  N   MET   487     -71.675 -46.089 -51.671  1.00  0.00           N  
ATOM   1667  CA  MET   487     -72.942 -46.682 -51.978  1.00  0.00           C  
ATOM   1668  C   MET   487     -73.657 -46.912 -50.689  1.00  0.00           C  
ATOM   1669  CB  MET   487     -72.772 -47.994 -52.749  1.00  0.00           C  
TER
