# Supplementary material for: Comparative Single-Cell Transcriptomics Reveals Novel Genes Involved in Bivalve Embryonic Shell Formation and Questions Ontogenetic Homology of Molluscan Shell Types
Source: Front Cell Dev Biol. 2022 Jun 9;10:883755. doi: 10.3389/fcell.2022.883755 (PMC9261976; doi:10.3389/fcell.2022.883755)
Supplement: Supplementary file 2 [file Table1.XLSX]

## Sheet: Supplementary_table_1
Abreviation	Species name	Common name	Database source	Type of Assembly
ACAPL	Acanthaster planci	Crown-of-thorn seastar	NCBI	Genome
ACACR	Acanthochitona fascicularis (crinita)	Bristly mail chiton	molluscDB	Transcriptome
ADIVA	Adineta vaga	Bdelloi rotifer	ENSEMBL	Genome
AMPQU	Amphimedon quuenslandica	Sponge	ENSEMBL	Genome
ANABR	Anadara broughtonii	Blood clam	GigaDB	Genome
APLCA	Aplysia californica	California sea hare	NCBI	Genome
BRAFL	Branchiostoma floridae	Florida lancelet	NCBI	Genome
CAEEL	Caenorhabditis elegans	Roundworm	ENSEMBL	Genome
CAPTE	Capitella teleta	Polychaete worm	ENSEMBL	Genome
CIOIN	Ciona intestinalis	Sea squirt	NCBI	Genome
CRAGI	Crassostrea gigas	Pacific giant oyster	ENSEMBL	Genome
DRERO	Dreissena rostriformis	Quagga mussel	NCBI/ "https://phaidra.univie.ac.at/view/o:980132"	Genome
DROME	Drosophila melanogaster	Common fruit fly	EMSEMBL	Genome
EUPSC	Euprymna scolopes	Hawaiian bobtail squid	NCBI	Genome
HELRO	Helobdella robusta	Californian leech	ENSEMBL	Genome
HOMSA	Homo sapiens	Human	NCBI	Genome
LAEHY	Laevipilina hyalina	Limpet monoplacophoran	molluscDB	Transcriptome
LINAN	Lingula anatina	Common oriental lamp shell	NCBI	Genome
LOTGI	Lottia gigantea	Owl limpet	ENSEMBL	Genome
MIZYE	Mizuhopecten yessoensis	Japanese scallop	NCBI	Genome
MNELE	Mnemiopsis leidyi	Warty comb jelly	NIH
MUSMU	Mus musculus	House mouse	NCBI	Genome
NEMVE	Nematostella vectensis	Starlet sea anemone	ENSEMBL	Genome
OCTBI	Octopus bimaculoides	Californian two-spot octopus	ENSEMBL	Genome
PARTE	Parasteatoda tepidariorum	Common house spider	NCBI	Genome
SACKO	Saccoglossus kowalevskii	Acron worm	NCBI	Genome
SCHMA	Schistosoma mansoni	Manson's blood fluke	ENSEMBL	Genome
SCUVE	Scutopus ventrolineatus	Bellylined Glistenworm	molluscDB	Transcriptome
STRPU	Strongylocentrotus purpuratus	Purple sea urchin	ENSEMBL	Genome
TRICA	Tribolium castaneum	Red flour beetle	ENSEMBL	Genome
WIRAR	Wirenia argentea	Aplacophoran mollusk	molluscDB	Transcriptome

## Sheet: Supplementary_table_2
Gene	Analysis	Signature_accession	Signature_description	InterPro_accession	InterPro_description	GO terms	e-value_interpro	Human_blast_top_hit	e-value_human_blast	Crassostrea_blast_top_hit	e-value_Crassostrea_blast	Transmembrane_domain	Signal_peptides	Orthogroup	Groups_containing_the_gene	Aminoacid_sequence_length
Gene.77405	PANTHER	PTHR20955		IPR009787	Protein jagunal	GO:0005789|GO:0007029	2.7e-31	NP_115881.3 protein jagunal homolog 1 isoform a [Homo sapiens]	1.1e-23	XP_011451159.2 protein jagunal homolog 1 isoform X1 [Crassostrea gigas]	3.14e-78	YES	NO	OG0005951	All_metazoa	188
Gene.77405	Pfam	PF07086	Jagunal, ER re-organisation during oogenesis	IPR009787	Protein jagunal	GO:0005789|GO:0007029	2.7e-31	NP_115881.3 protein jagunal homolog 1 isoform a [Homo sapiens]	1.1e-23	XP_011451159.2 protein jagunal homolog 1 isoform X1 [Crassostrea gigas]	3.14e-78	YES	NO	OG0005951	All_metazoa	188
Gene.70429	Pfam	PF00448	SRP54-type protein, GTPase domain	IPR000897	Signal recognition particle, SRP54 subunit, GTPase domain	GO:0005525|GO:0006614	2.2e-48	NP_001171313.1 signal recognition particle receptor subunit alpha isoform 2 [Homo sapiens]	3.25e-179	XP_011422630.2 signal recognition particle receptor subunit alpha [Crassostrea gigas]	0	NO	NO	OG0003909	All_metazoa	497
Gene.70429	Pfam	PF02881	SRP54-type protein, helical bundle domain	IPR013822	Signal recognition particle SRP54, helical bundle	GO:0005525|GO:0006614	2.2e-48	NP_001171313.1 signal recognition particle receptor subunit alpha isoform 2 [Homo sapiens]	3.25e-179	XP_011422630.2 signal recognition particle receptor subunit alpha [Crassostrea gigas]	0	NO	NO	OG0003909	All_metazoa	497
Gene.70429	PANTHER	PTHR43134					2.2e-48	NP_001171313.1 signal recognition particle receptor subunit alpha isoform 2 [Homo sapiens]	3.25e-179	XP_011422630.2 signal recognition particle receptor subunit alpha [Crassostrea gigas]	0	NO	NO	OG0003909	All_metazoa	497
Gene.70429	Pfam	PF04086	Signal recognition particle, alpha subunit, N-terminal	IPR007222	Signal recognition particle receptor, alpha subunit, N-terminal	GO:0003924|GO:0005047|GO:0005525|GO:0005785|GO:0006886	2.2e-48	NP_001171313.1 signal recognition particle receptor subunit alpha isoform 2 [Homo sapiens]	3.25e-179	XP_011422630.2 signal recognition particle receptor subunit alpha [Crassostrea gigas]	0	NO	NO	OG0003909	All_metazoa	497
Gene.70429	PANTHER	PTHR43134:SF1					2.2e-48	NP_001171313.1 signal recognition particle receptor subunit alpha isoform 2 [Homo sapiens]	3.25e-179	XP_011422630.2 signal recognition particle receptor subunit alpha [Crassostrea gigas]	0	NO	NO	OG0003909	All_metazoa	497
Gene.89942	PANTHER	PTHR45828:SF5					3.8e-88	XP_016856760.1 ferric-chelate reductase 1 isoform X1 [Homo sapiens]	2.66e-48	XP_011432083.2 putative ferric-chelate reductase 1 isoform X3 [Crassostrea gigas]	6.72e-110	YES	NO	OG0000333	All_metazoa	619
Gene.89942	Pfam	PF03188	Eukaryotic cytochrome b561	IPR006593	Cytochrome b561/ferric reductase transmembrane		3.8e-88	XP_016856760.1 ferric-chelate reductase 1 isoform X1 [Homo sapiens]	2.66e-48	XP_011432083.2 putative ferric-chelate reductase 1 isoform X3 [Crassostrea gigas]	6.72e-110	YES	NO	OG0000333	All_metazoa	619
Gene.89942	Pfam	PF02014	Reeler domain	IPR002861	Reeler domain		3.8e-88	XP_016856760.1 ferric-chelate reductase 1 isoform X1 [Homo sapiens]	2.66e-48	XP_011432083.2 putative ferric-chelate reductase 1 isoform X3 [Crassostrea gigas]	6.72e-110	YES	NO	OG0000333	All_metazoa	619
Gene.89942	PANTHER	PTHR45828					3.8e-88	XP_016856760.1 ferric-chelate reductase 1 isoform X1 [Homo sapiens]	2.66e-48	XP_011432083.2 putative ferric-chelate reductase 1 isoform X3 [Crassostrea gigas]	6.72e-110	YES	NO	OG0000333	All_metazoa	619
Gene.89942	Pfam	PF03351	DOMON domain	IPR005018	DOMON domain		3.8e-88	XP_016856760.1 ferric-chelate reductase 1 isoform X1 [Homo sapiens]	2.66e-48	XP_011432083.2 putative ferric-chelate reductase 1 isoform X3 [Crassostrea gigas]	6.72e-110	YES	NO	OG0000333	All_metazoa	619
Gene.50887	PANTHER	PTHR11586					1.9e-210	NP_003671.1 tyrosine--tRNA ligase, cytoplasmic [Homo sapiens]	0	XP_034333428.1 tyrosine--tRNA ligase, cytoplasmic [Crassostrea gigas]	0	NO	NO	OG0003764	All_metazoa	452
Gene.50887	PANTHER	PTHR11586:SF1					1.9e-210	NP_003671.1 tyrosine--tRNA ligase, cytoplasmic [Homo sapiens]	0	XP_034333428.1 tyrosine--tRNA ligase, cytoplasmic [Crassostrea gigas]	0	NO	NO	OG0003764	All_metazoa	452
Gene.50887	Pfam	PF00579	tRNA synthetases class I (W and Y)	IPR002305	Aminoacyl-tRNA synthetase, class Ic	GO:0000166|GO:0004812|GO:0005524|GO:0006418	1.9e-210	NP_003671.1 tyrosine--tRNA ligase, cytoplasmic [Homo sapiens]	0	XP_034333428.1 tyrosine--tRNA ligase, cytoplasmic [Crassostrea gigas]	0	NO	NO	OG0003764	All_metazoa	452
Gene.50887	Pfam	PF01588	Putative tRNA binding domain	IPR002547	tRNA-binding domain	GO:0000049	1.9e-210	NP_003671.1 tyrosine--tRNA ligase, cytoplasmic [Homo sapiens]	0	XP_034333428.1 tyrosine--tRNA ligase, cytoplasmic [Crassostrea gigas]	0	NO	NO	OG0003764	All_metazoa	452
Gene.142102	PANTHER	PTHR45659					3.1e-63	NP_008827.2 homeobox protein Hox-A7 [Homo sapiens]	2.44e-35	XP_011444149.2 homeobox protein Hox-A7 [Crassostrea gigas]	1.3e-74	NO	NO	OG0000007	All_metazoa	280
Gene.142102	PANTHER	PTHR45659:SF4					3.1e-63	NP_008827.2 homeobox protein Hox-A7 [Homo sapiens]	2.44e-35	XP_011444149.2 homeobox protein Hox-A7 [Crassostrea gigas]	1.3e-74	NO	NO	OG0000007	All_metazoa	280
Gene.142102	Pfam	PF00046	Homeodomain	IPR001356	Homeobox domain	GO:0003677	3.1e-63	NP_008827.2 homeobox protein Hox-A7 [Homo sapiens]	2.44e-35	XP_011444149.2 homeobox protein Hox-A7 [Crassostrea gigas]	1.3e-74	NO	NO	OG0000007	All_metazoa	280
Gene.27560	Pfam	PF08441	Integrin alpha	IPR013649	Integrin alpha-2		6.7e-26	NP_000876.3 integrin alpha-4 isoform 1 preproprotein [Homo sapiens]	2.44e-25	XP_034309554.1 integrin alpha-2-like isoform X5 [Crassostrea gigas]	2.14e-21	YES	NO	OG0000223	All_metazoa	710
Gene.27560	PANTHER	PTHR23220					6.7e-26	NP_000876.3 integrin alpha-4 isoform 1 preproprotein [Homo sapiens]	2.44e-25	XP_034309554.1 integrin alpha-2-like isoform X5 [Crassostrea gigas]	2.14e-21	YES	NO	OG0000223	All_metazoa	710
Gene.66474	Pfam	PF00046	Homeodomain	IPR001356	Homeobox domain	GO:0003677	1.3e-21	NP_002132.3 homeobox protein Hox-A4 [Homo sapiens]	1.45e-42	XP_011424786.2 homeobox protein Hox-A5 [Crassostrea gigas]	8.04e-57	NO	NO	OG0000007	All_metazoa	328
Gene.66474	PANTHER	PTHR45771					1.3e-21	NP_002132.3 homeobox protein Hox-A4 [Homo sapiens]	1.45e-42	XP_011424786.2 homeobox protein Hox-A5 [Crassostrea gigas]	8.04e-57	NO	NO	OG0000007	All_metazoa	328
Gene.70406	Pfam	PF00134	Cyclin, N-terminal domain	IPR006671	Cyclin, N-terminal		1.1e-11	NP_001228.2 cyclin-A2 [Homo sapiens]	2.6e-55	XP_034299932.1 G2/mitotic-specific cyclin-A [Crassostrea gigas]	8.98e-81	NO	NO	OG0000426	All_metazoa	187
Gene.70406	PANTHER	PTHR10177		IPR039361	Cyclin		1.1e-11	NP_001228.2 cyclin-A2 [Homo sapiens]	2.6e-55	XP_034299932.1 G2/mitotic-specific cyclin-A [Crassostrea gigas]	8.98e-81	NO	NO	OG0000426	All_metazoa	187
Gene.70406	Pfam	PF02984	Cyclin, C-terminal domain	IPR004367	Cyclin, C-terminal domain	GO:0005634	1.1e-11	NP_001228.2 cyclin-A2 [Homo sapiens]	2.6e-55	XP_034299932.1 G2/mitotic-specific cyclin-A [Crassostrea gigas]	8.98e-81	NO	NO	OG0000426	All_metazoa	187
Gene.70406	PANTHER	PTHR10177:SF254					1.1e-11	NP_001228.2 cyclin-A2 [Homo sapiens]	2.6e-55	XP_034299932.1 G2/mitotic-specific cyclin-A [Crassostrea gigas]	8.98e-81	NO	NO	OG0000426	All_metazoa	187
Gene.26765	PANTHER	PTHR10953					1.8e-186	NP_079094.1 ubiquitin-like modifier-activating enzyme 5 isoform 1 [Homo sapiens]	1.12e-176	XP_011423624.2 ubiquitin-like modifier-activating enzyme 5 [Crassostrea gigas]	0	NO	NO	OG0006280	All_metazoa	399
Gene.26765	Pfam	PF00899	ThiF family	IPR000594	THIF-type NAD/FAD binding fold	GO:0008641	1.8e-186	NP_079094.1 ubiquitin-like modifier-activating enzyme 5 isoform 1 [Homo sapiens]	1.12e-176	XP_011423624.2 ubiquitin-like modifier-activating enzyme 5 [Crassostrea gigas]	0	NO	NO	OG0006280	All_metazoa	399
Gene.26765	PANTHER	PTHR10953:SF9					1.8e-186	NP_079094.1 ubiquitin-like modifier-activating enzyme 5 isoform 1 [Homo sapiens]	1.12e-176	XP_011423624.2 ubiquitin-like modifier-activating enzyme 5 [Crassostrea gigas]	0	NO	NO	OG0006280	All_metazoa	399
Gene.25774	Pfam	PF00019	Transforming growth factor beta like domain	IPR001839	Transforming growth factor-beta, C-terminal	GO:0008083	6.1e-21	XP_006719257.1 growth/differentiation factor 11 isoform X1 [Homo sapiens]	4.74e-58	XP_011439881.3 uncharacterized protein LOC105337024 [Crassostrea gigas]	3.45e-67	NO	YES	OG0000122	All_metazoa	476
Gene.25774	PANTHER	PTHR11848		IPR015615	Transforming growth factor-beta-related		6.1e-21	XP_006719257.1 growth/differentiation factor 11 isoform X1 [Homo sapiens]	4.74e-58	XP_011439881.3 uncharacterized protein LOC105337024 [Crassostrea gigas]	3.45e-67	NO	YES	OG0000122	All_metazoa	476
Gene.25774	PANTHER	PTHR11848:SF254					6.1e-21	XP_006719257.1 growth/differentiation factor 11 isoform X1 [Homo sapiens]	4.74e-58	XP_011439881.3 uncharacterized protein LOC105337024 [Crassostrea gigas]	3.45e-67	NO	YES	OG0000122	All_metazoa	476
Gene.25774	Pfam	PF00688	TGF-beta propeptide	IPR001111	TGF-beta, propeptide		6.1e-21	XP_006719257.1 growth/differentiation factor 11 isoform X1 [Homo sapiens]	4.74e-58	XP_011439881.3 uncharacterized protein LOC105337024 [Crassostrea gigas]	3.45e-67	NO	YES	OG0000122	All_metazoa	476
Gene.152816	PANTHER	PTHR19876					1.9e-72	NP_004362.2 coatomer subunit alpha isoform 2 [Homo sapiens]	5.16e-151	XP_011420529.2 coatomer subunit alpha [Crassostrea gigas]	2.08e-178	NO	NO	OG0003206	All_metazoa	396
Gene.152816	Pfam	PF06957	Coatomer (COPI) alpha subunit C-terminus	IPR010714	Coatomer, alpha subunit, C-terminal	GO:0005198|GO:0005515|GO:0006886|GO:0016192|GO:0030126	1.9e-72	NP_004362.2 coatomer subunit alpha isoform 2 [Homo sapiens]	5.16e-151	XP_011420529.2 coatomer subunit alpha [Crassostrea gigas]	2.08e-178	NO	NO	OG0003206	All_metazoa	396
Gene.152816	PANTHER	PTHR19876:SF1					1.9e-72	NP_004362.2 coatomer subunit alpha isoform 2 [Homo sapiens]	5.16e-151	XP_011420529.2 coatomer subunit alpha [Crassostrea gigas]	2.08e-178	NO	NO	OG0003206	All_metazoa	396
Gene.126286	Pfam	PF00046	Homeodomain	IPR001356	Homeobox domain	GO:0003677	4.4e-19	NP_001418.2 homeobox protein engrailed-2 [Homo sapiens]	8.83e-25	XP_034322102.1 homeobox protein engrailed-1-B-like [Crassostrea gigas]	3.29e-28	NO	NO	OG0000007	All_metazoa	304
Gene.126286	PANTHER	PTHR24341					4.4e-19	NP_001418.2 homeobox protein engrailed-2 [Homo sapiens]	8.83e-25	XP_034322102.1 homeobox protein engrailed-1-B-like [Crassostrea gigas]	3.29e-28	NO	NO	OG0000007	All_metazoa	304
Gene.74402	Pfam	PF00170	bZIP transcription factor	IPR004827	Basic-leucine zipper domain	GO:0003700|GO:0006355	6.3e-15	XP_016868029.1 cyclic AMP-responsive element-binding protein 3-like protein 2 isoform X1 [Homo sapiens]	9.47e-33	XP_011424893.2 cyclic AMP-responsive element-binding protein 3-like protein 2 [Crassostrea gigas]	1.92e-85	NO	NO	OG0001379	All_metazoa	569
Gene.74402	PANTHER	PTHR46004					6.3e-15	XP_016868029.1 cyclic AMP-responsive element-binding protein 3-like protein 2 isoform X1 [Homo sapiens]	9.47e-33	XP_011424893.2 cyclic AMP-responsive element-binding protein 3-like protein 2 [Crassostrea gigas]	1.92e-85	NO	NO	OG0001379	All_metazoa	569
Gene.98566	Pfam	PF00089	Trypsin	IPR001254	Serine proteases, trypsin domain	GO:0004252|GO:0006508	5.4e-45	XP_016863673.1 plasma kallikrein isoform X4 [Homo sapiens]	5.11e-32	XP_011412817.2 transmembrane protease serine 9 [Crassostrea gigas]	3.04e-90	NO	YES	OG0000006	All_metazoa	306
Gene.98566	PANTHER	PTHR24253					5.4e-45	XP_016863673.1 plasma kallikrein isoform X4 [Homo sapiens]	5.11e-32	XP_011412817.2 transmembrane protease serine 9 [Crassostrea gigas]	3.04e-90	NO	YES	OG0000006	All_metazoa	306
Gene.105620	PANTHER	PTHR10121		IPR027059	Coatomer delta subunit	GO:0006890|GO:0030126	8.6e-167	NP_001646.2 coatomer subunit delta isoform 1 [Homo sapiens]	0	XP_011436059.1 coatomer subunit delta [Crassostrea gigas]	0	NO	NO	OG0003493	All_metazoa	497
Gene.105620	Pfam	PF00928	Adaptor complexes medium subunit family	IPR028565	Mu homology domain		8.6e-167	NP_001646.2 coatomer subunit delta isoform 1 [Homo sapiens]	0	XP_011436059.1 coatomer subunit delta [Crassostrea gigas]	0	NO	NO	OG0003493	All_metazoa	497
Gene.105620	Pfam	PF01217	Clathrin adaptor complex small chain	IPR022775	AP complex, mu/sigma subunit		8.6e-167	NP_001646.2 coatomer subunit delta isoform 1 [Homo sapiens]	0	XP_011436059.1 coatomer subunit delta [Crassostrea gigas]	0	NO	NO	OG0003493	All_metazoa	497
Gene.105620	PANTHER	PTHR10121:SF0					8.6e-167	NP_001646.2 coatomer subunit delta isoform 1 [Homo sapiens]	0	XP_011436059.1 coatomer subunit delta [Crassostrea gigas]	0	NO	NO	OG0003493	All_metazoa	497
Gene.129684	PANTHER	PTHR47020					3e-36	XP_006713675.1 kyphoscoliosis peptidase isoform X5 [Homo sapiens]	4.43e-05	XP_011444040.2 kyphoscoliosis peptidase, partial [Crassostrea gigas]	1.38e-31	YES	NO	OG0000113	All_metazoa	290
Gene.139999	PANTHER	PTHR11711					2e-138	NP_001649.1 ADP-ribosylation factor 1 [Homo sapiens]	1.43e-122	XP_019923062.1 ADP-ribosylation factor 2 [Crassostrea gigas]	2.23e-122	NO	NO	OG0000136	All_metazoa	182
Gene.139999	PANTHER	PTHR11711:SF314					2e-138	NP_001649.1 ADP-ribosylation factor 1 [Homo sapiens]	1.43e-122	XP_019923062.1 ADP-ribosylation factor 2 [Crassostrea gigas]	2.23e-122	NO	NO	OG0000136	All_metazoa	182
Gene.139999	Pfam	PF00025	ADP-ribosylation factor family	IPR006689	Small GTPase superfamily, ARF/SAR type	GO:0005525	2e-138	NP_001649.1 ADP-ribosylation factor 1 [Homo sapiens]	1.43e-122	XP_019923062.1 ADP-ribosylation factor 2 [Crassostrea gigas]	2.23e-122	NO	NO	OG0000136	All_metazoa	182
Gene.82229	PANTHER	PTHR18952		IPR023561	Carbonic anhydrase, alpha-class	GO:0004089|GO:0008270	1.2e-67	NP_005173.1 carbonic anhydrase 7 isoform 1 [Homo sapiens]	1.9e-47	NP_001292248.1 uncharacterized LOC105328983 [Crassostrea gigas]	3.44e-103	YES	NO	OG0000137	All_metazoa	455
Gene.82229	PANTHER	PTHR18952:SF197					1.2e-67	NP_005173.1 carbonic anhydrase 7 isoform 1 [Homo sapiens]	1.9e-47	NP_001292248.1 uncharacterized LOC105328983 [Crassostrea gigas]	3.44e-103	YES	NO	OG0000137	All_metazoa	455
Gene.82229	Pfam	PF00194	Eukaryotic-type carbonic anhydrase	IPR001148	Alpha carbonic anhydrase domain		1.2e-67	NP_005173.1 carbonic anhydrase 7 isoform 1 [Homo sapiens]	1.9e-47	NP_001292248.1 uncharacterized LOC105328983 [Crassostrea gigas]	3.44e-103	YES	NO	OG0000137	All_metazoa	455
Gene.141040	Pfam	PF00567	Tudor domain	IPR002999	Tudor domain		6.5e-24	NP_055205.2 staphylococcal nuclease domain-containing protein 1 [Homo sapiens]	6.88e-69	XP_011451753.2 staphylococcal nuclease domain-containing protein 1-like [Crassostrea gigas]	9.36e-84	NO	NO	OG0002306	All_metazoa	326
Gene.141040	PANTHER	PTHR12302					6.5e-24	NP_055205.2 staphylococcal nuclease domain-containing protein 1 [Homo sapiens]	6.88e-69	XP_011451753.2 staphylococcal nuclease domain-containing protein 1-like [Crassostrea gigas]	9.36e-84	NO	NO	OG0002306	All_metazoa	326
Gene.141040	Pfam	PF00565	Staphylococcal nuclease homologue	IPR016071	Staphylococcal nuclease (SNase-like), OB-fold		6.5e-24	NP_055205.2 staphylococcal nuclease domain-containing protein 1 [Homo sapiens]	6.88e-69	XP_011451753.2 staphylococcal nuclease domain-containing protein 1-like [Crassostrea gigas]	9.36e-84	NO	NO	OG0002306	All_metazoa	326
Gene.141040	PANTHER	PTHR12302:SF13					6.5e-24	NP_055205.2 staphylococcal nuclease domain-containing protein 1 [Homo sapiens]	6.88e-69	XP_011451753.2 staphylococcal nuclease domain-containing protein 1-like [Crassostrea gigas]	9.36e-84	NO	NO	OG0002306	All_metazoa	326
Gene.63422	PANTHER	PTHR24012:SF409					7.2e-257	XP_005250918.1 polyadenylate-binding protein 1 isoform X1 [Homo sapiens]	0	XP_034300904.1 polyadenylate-binding protein 4-like [Crassostrea gigas]	0	NO	NO	OG0001126	All_metazoa	649
Gene.63422	PANTHER	PTHR24012					7.2e-257	XP_005250918.1 polyadenylate-binding protein 1 isoform X1 [Homo sapiens]	0	XP_034300904.1 polyadenylate-binding protein 4-like [Crassostrea gigas]	0	NO	NO	OG0001126	All_metazoa	649
Gene.63422	Pfam	PF00076	RNA recognition motif. (a.k.a. RRM, RBD, or RNP domain)	IPR000504	RNA recognition motif domain	GO:0003676	7.2e-257	XP_005250918.1 polyadenylate-binding protein 1 isoform X1 [Homo sapiens]	0	XP_034300904.1 polyadenylate-binding protein 4-like [Crassostrea gigas]	0	NO	NO	OG0001126	All_metazoa	649
Gene.63422	Pfam	PF00658	Poly-adenylate binding protein, unique domain	IPR002004	Polyadenylate-binding protein/Hyperplastic disc protein	GO:0003723	7.2e-257	XP_005250918.1 polyadenylate-binding protein 1 isoform X1 [Homo sapiens]	0	XP_034300904.1 polyadenylate-binding protein 4-like [Crassostrea gigas]	0	NO	NO	OG0001126	All_metazoa	649
Gene.30138	Pfam	PF00538	linker histone H1 and H5 family	IPR005818	Linker histone H1/H5, domain H15	GO:0000786|GO:0003677|GO:0005634|GO:0006334	1e-29	NP_005309.1 histone H1.0 [Homo sapiens]	2.7e-17	XP_011416640.2 histone H1-delta-like [Crassostrea gigas]	1.85e-30	NO	NO	OG0000155	All_metazoa	202
Gene.30138	PANTHER	PTHR11467					1e-29	NP_005309.1 histone H1.0 [Homo sapiens]	2.7e-17	XP_011416640.2 histone H1-delta-like [Crassostrea gigas]	1.85e-30	NO	NO	OG0000155	All_metazoa	202
Gene.30138	PANTHER	PTHR11467:SF112					1e-29	NP_005309.1 histone H1.0 [Homo sapiens]	2.7e-17	XP_011416640.2 histone H1-delta-like [Crassostrea gigas]	1.85e-30	NO	NO	OG0000155	All_metazoa	202
Gene.13624	Pfam	PF01595	Cyclin M transmembrane N-terminal domain	IPR002550	CNNM, transmembrane domain		2.6e-12	XP_011538213.1 metal transporter CNNM2 isoform X1 [Homo sapiens]	0.31	XP_011456353.2 DUF21 domain-containing protein At1g47330 isoform X2 [Crassostrea gigas]	3.59e-30	YES	NO	OG0001022	All_metazoa	207
Gene.13624	PANTHER	PTHR12064					2.6e-12	XP_011538213.1 metal transporter CNNM2 isoform X1 [Homo sapiens]	0.31	XP_011456353.2 DUF21 domain-containing protein At1g47330 isoform X2 [Crassostrea gigas]	3.59e-30	YES	NO	OG0001022	All_metazoa	207
Gene.22997	Pfam	PF00069	Protein kinase domain	IPR000719	Protein kinase domain	GO:0004672|GO:0005524|GO:0006468	1.9e-22	XP_016861959.1 myosin light chain kinase, smooth muscle isoform X8 [Homo sapiens]	7.84e-53	XP_034304307.1 titin homolog [Crassostrea gigas]	1.34e-58	NO	NO	OG0000176	All_metazoa	407
Gene.22997	Pfam	PF07679	Immunoglobulin I-set domain	IPR013098	Immunoglobulin I-set		1.9e-22	XP_016861959.1 myosin light chain kinase, smooth muscle isoform X8 [Homo sapiens]	7.84e-53	XP_034304307.1 titin homolog [Crassostrea gigas]	1.34e-58	NO	NO	OG0000176	All_metazoa	407
Gene.22997	PANTHER	PTHR13817:SF92					1.9e-22	XP_016861959.1 myosin light chain kinase, smooth muscle isoform X8 [Homo sapiens]	7.84e-53	XP_034304307.1 titin homolog [Crassostrea gigas]	1.34e-58	NO	NO	OG0000176	All_metazoa	407
Gene.22997	PANTHER	PTHR13817					1.9e-22	XP_016861959.1 myosin light chain kinase, smooth muscle isoform X8 [Homo sapiens]	7.84e-53	XP_034304307.1 titin homolog [Crassostrea gigas]	1.34e-58	NO	NO	OG0000176	All_metazoa	407
Gene.100788	PANTHER	PTHR24073					8.6e-85	NP_004242.1 ras-related protein Rab-9A [Homo sapiens]	4.14e-76	XP_011438975.1 ras-related protein Rab-9A [Crassostrea gigas]	1.29e-101	NO	NO	OG0001274	All_metazoa	203
Gene.100788	PANTHER	PTHR24073:SF375					8.6e-85	NP_004242.1 ras-related protein Rab-9A [Homo sapiens]	4.14e-76	XP_011438975.1 ras-related protein Rab-9A [Crassostrea gigas]	1.29e-101	NO	NO	OG0001274	All_metazoa	203
Gene.100788	Pfam	PF00071	Ras family	IPR001806	Small GTPase	GO:0003924|GO:0005525	8.6e-85	NP_004242.1 ras-related protein Rab-9A [Homo sapiens]	4.14e-76	XP_011438975.1 ras-related protein Rab-9A [Crassostrea gigas]	1.29e-101	NO	NO	OG0001274	All_metazoa	203
Gene.55462	Pfam	PF01105	emp24/gp25L/p24 family/GOLD	IPR009038	GOLD domain		2.7e-49	NP_006818.3 transmembrane emp24 domain-containing protein 10 precursor [Homo sapiens]	1.42e-78	XP_011439598.1 transmembrane emp24 domain-containing protein 10 [Crassostrea gigas]	3.9e-97	YES	YES	OG0005302	All_metazoa	206
Gene.55462	PANTHER	PTHR22811:SF135					2.7e-49	NP_006818.3 transmembrane emp24 domain-containing protein 10 precursor [Homo sapiens]	1.42e-78	XP_011439598.1 transmembrane emp24 domain-containing protein 10 [Crassostrea gigas]	3.9e-97	YES	YES	OG0005302	All_metazoa	206
Gene.55462	PANTHER	PTHR22811		IPR015720	TMP21-related		2.7e-49	NP_006818.3 transmembrane emp24 domain-containing protein 10 precursor [Homo sapiens]	1.42e-78	XP_011439598.1 transmembrane emp24 domain-containing protein 10 [Crassostrea gigas]	3.9e-97	YES	YES	OG0005302	All_metazoa	206
Gene.8874	Pfam	PF02755	RPEL repeat	IPR004018	RPEL repeat		2.7e-07	NP_001309241.1 phosphatase and actin regulator 1 isoform c [Homo sapiens]	4.88e-53	XP_034310885.1 phosphatase and actin regulator 1 [Crassostrea gigas]	1.57e-64	NO	NO	OG0002202	All_metazoa	374
Gene.8874	PANTHER	PTHR12751					2.7e-07	NP_001309241.1 phosphatase and actin regulator 1 isoform c [Homo sapiens]	4.88e-53	XP_034310885.1 phosphatase and actin regulator 1 [Crassostrea gigas]	1.57e-64	NO	NO	OG0002202	All_metazoa	374
Gene.63250	PANTHER	PTHR45639					6.4e-21	XP_016872586.1 hypoxia up-regulated protein 1 isoform X2 [Homo sapiens]	4.46e-25	XP_034301524.1 hypoxia up-regulated protein 1 isoform X1 [Crassostrea gigas]	1.3e-31	NO	NO	OG0003030	All_metazoa	231
Gene.63250	PANTHER	PTHR45639:SF3					6.4e-21	XP_016872586.1 hypoxia up-regulated protein 1 isoform X2 [Homo sapiens]	4.46e-25	XP_034301524.1 hypoxia up-regulated protein 1 isoform X1 [Crassostrea gigas]	1.3e-31	NO	NO	OG0003030	All_metazoa	231
Gene.1655	PANTHER	PTHR24379:SF67					9.3e-32	NP_612456.1 zinc finger protein 689 [Homo sapiens]	1.75e-17	XP_034313299.1 zinc finger protein 678 [Crassostrea gigas]	2.2e-20	NO	NO	OG0000001	All_metazoa	279
Gene.1655	Pfam	PF13912	C2H2-type zinc finger				9.3e-32	NP_612456.1 zinc finger protein 689 [Homo sapiens]	1.75e-17	XP_034313299.1 zinc finger protein 678 [Crassostrea gigas]	2.2e-20	NO	NO	OG0000001	All_metazoa	279
Gene.1655	PANTHER	PTHR24379					9.3e-32	NP_612456.1 zinc finger protein 689 [Homo sapiens]	1.75e-17	XP_034313299.1 zinc finger protein 678 [Crassostrea gigas]	2.2e-20	NO	NO	OG0000001	All_metazoa	279
Gene.1655	Pfam	PF00096	Zinc finger, C2H2 type	IPR013087	Zinc finger C2H2-type	GO:0003676	9.3e-32	NP_612456.1 zinc finger protein 689 [Homo sapiens]	1.75e-17	XP_034313299.1 zinc finger protein 678 [Crassostrea gigas]	2.2e-20	NO	NO	OG0000001	All_metazoa	279
Gene.139013	PANTHER	PTHR10412:SF11					0	NP_006293.2 mannosyl-oligosaccharide glucosidase isoform 1 [Homo sapiens]	0	XP_011431721.2 mannosyl-oligosaccharide glucosidase [Crassostrea gigas]	0	YES	NO	OG0005329	All_metazoa	811
Gene.139013	Pfam	PF16923	Glycosyl hydrolase family 63 N-terminal domain	IPR031631	Glycosyl hydrolase family 63, N-terminal		2.1e-45	NP_006293.2 mannosyl-oligosaccharide glucosidase isoform 1 [Homo sapiens]	0	XP_011431721.2 mannosyl-oligosaccharide glucosidase [Crassostrea gigas]	0	YES	NO	OG0005329	All_metazoa	811
Gene.139013	PANTHER	PTHR10412		IPR004888	Glycoside hydrolase family 63	GO:0004573|GO:0009311	0	NP_006293.2 mannosyl-oligosaccharide glucosidase isoform 1 [Homo sapiens]	0	XP_011431721.2 mannosyl-oligosaccharide glucosidase [Crassostrea gigas]	0	YES	NO	OG0005329	All_metazoa	811
Gene.139013	Pfam	PF03200	Glycosyl hydrolase family 63 C-terminal domain	IPR031335	Glycosyl hydrolase family 63, C-terminal		1.7e-205	NP_006293.2 mannosyl-oligosaccharide glucosidase isoform 1 [Homo sapiens]	0	XP_011431721.2 mannosyl-oligosaccharide glucosidase [Crassostrea gigas]	0	YES	NO	OG0005329	All_metazoa	811
Gene.91256	Pfam	PF12409	P5-type ATPase cation transporter	IPR006544	P-type ATPase, subfamily V	GO:0006812|GO:0016021|GO:0016887	4.3e-26	XP_011511423.1 probable cation-transporting ATPase 13A3 isoform X1 [Homo sapiens]	0	XP_034339023.1 LOW QUALITY PROTEIN: probable cation-transporting ATPase 13A3 [Crassostrea gigas]	0	YES	NO	OG0000662	All_metazoa	1238
Gene.91256	Pfam	PF00122	E1-E2 ATPase				4.3e-26	XP_011511423.1 probable cation-transporting ATPase 13A3 isoform X1 [Homo sapiens]	0	XP_034339023.1 LOW QUALITY PROTEIN: probable cation-transporting ATPase 13A3 [Crassostrea gigas]	0	YES	NO	OG0000662	All_metazoa	1238
Gene.91256	PANTHER	PTHR45630					4.3e-26	XP_011511423.1 probable cation-transporting ATPase 13A3 isoform X1 [Homo sapiens]	0	XP_034339023.1 LOW QUALITY PROTEIN: probable cation-transporting ATPase 13A3 [Crassostrea gigas]	0	YES	NO	OG0000662	All_metazoa	1238
Gene.91256	Pfam	PF13246	Cation transport ATPase (P-type)				4.3e-26	XP_011511423.1 probable cation-transporting ATPase 13A3 isoform X1 [Homo sapiens]	0	XP_034339023.1 LOW QUALITY PROTEIN: probable cation-transporting ATPase 13A3 [Crassostrea gigas]	0	YES	NO	OG0000662	All_metazoa	1238
Gene.91256	PANTHER	PTHR45630:SF8					4.3e-26	XP_011511423.1 probable cation-transporting ATPase 13A3 isoform X1 [Homo sapiens]	0	XP_034339023.1 LOW QUALITY PROTEIN: probable cation-transporting ATPase 13A3 [Crassostrea gigas]	0	YES	NO	OG0000662	All_metazoa	1238
Gene.31485	Pfam	PF04145	Ctr copper transporter family	IPR007274	Ctr copper transporter	GO:0005375|GO:0016021|GO:0035434	1.8e-14	NP_001850.1 high affinity copper uptake protein 1 [Homo sapiens]	2.09e-09	XP_034315107.1 copper transporter 2 [Crassostrea gigas]	1.65e-26	YES	NO	OG0000522	All_metazoa	239
Gene.31485	PANTHER	PTHR12483		IPR007274	Ctr copper transporter	GO:0005375|GO:0016021|GO:0035434	1.8e-14	NP_001850.1 high affinity copper uptake protein 1 [Homo sapiens]	2.09e-09	XP_034315107.1 copper transporter 2 [Crassostrea gigas]	1.65e-26	YES	NO	OG0000522	All_metazoa	239
Gene.31485	PANTHER	PTHR12483:SF27					1.8e-14	NP_001850.1 high affinity copper uptake protein 1 [Homo sapiens]	2.09e-09	XP_034315107.1 copper transporter 2 [Crassostrea gigas]	1.65e-26	YES	NO	OG0000522	All_metazoa	239
Gene.31073	PANTHER	PTHR12861:SF3					2.9e-64	NP_003136.1 translocon-associated protein subunit beta precursor [Homo sapiens]	3.21e-67	XP_034325793.1 translocon-associated protein subunit beta [Crassostrea gigas]	5.39e-83	YES	YES	OG0005249	All_metazoa	191
Gene.31073	PANTHER	PTHR12861					2.9e-64	NP_003136.1 translocon-associated protein subunit beta precursor [Homo sapiens]	3.21e-67	XP_034325793.1 translocon-associated protein subunit beta [Crassostrea gigas]	5.39e-83	YES	YES	OG0005249	All_metazoa	191
Gene.31073	Pfam	PF05753	Translocon-associated protein beta (TRAPB)				2.9e-64	NP_003136.1 translocon-associated protein subunit beta precursor [Homo sapiens]	3.21e-67	XP_034325793.1 translocon-associated protein subunit beta [Crassostrea gigas]	5.39e-83	YES	YES	OG0005249	All_metazoa	191
Gene.132297	PANTHER	PTHR14094		IPR026270	Signal recognition particle, SRP72 subunit	GO:0006614	3.4e-223	NP_008878.3 signal recognition particle subunit SRP72 isoform 1 [Homo sapiens]	3.7e-179	XP_011438980.2 signal recognition particle subunit SRP72 [Crassostrea gigas]	0	NO	NO	OG0003452	All_metazoa	659
Gene.132297	Pfam	PF08492	SRP72 RNA-binding domain	IPR013699	Signal recognition particle, SRP72 subunit, RNA-binding	GO:0006614|GO:0008312|GO:0048500	3.4e-223	NP_008878.3 signal recognition particle subunit SRP72 isoform 1 [Homo sapiens]	3.7e-179	XP_011438980.2 signal recognition particle subunit SRP72 [Crassostrea gigas]	0	NO	NO	OG0003452	All_metazoa	659
Gene.132297	Pfam	PF17004	Putative TPR-like repeat	IPR031545	Putative TPR-like repeat		3.4e-223	NP_008878.3 signal recognition particle subunit SRP72 isoform 1 [Homo sapiens]	3.7e-179	XP_011438980.2 signal recognition particle subunit SRP72 [Crassostrea gigas]	0	NO	NO	OG0003452	All_metazoa	659
Gene.134711	Pfam	PF16186	Atypical Arm repeat	IPR032413	Atypical Arm repeat		8.1e-21	NP_002257.1 importin subunit alpha-1 [Homo sapiens]	1.78e-17	XP_034331900.1 importin subunit alpha-5 [Crassostrea gigas]	1.82e-24	NO	NO	OG0000557	All_metazoa	69
Gene.134711	PANTHER	PTHR23316					8.1e-21	NP_002257.1 importin subunit alpha-1 [Homo sapiens]	1.78e-17	XP_034331900.1 importin subunit alpha-5 [Crassostrea gigas]	1.82e-24	NO	NO	OG0000557	All_metazoa	69
Gene.134711	PANTHER	PTHR23316:SF66					8.1e-21	NP_002257.1 importin subunit alpha-1 [Homo sapiens]	1.78e-17	XP_034331900.1 importin subunit alpha-5 [Crassostrea gigas]	1.82e-24	NO	NO	OG0000557	All_metazoa	69
Gene.144373	Pfam	PF00373	FERM central domain	IPR019748	FERM central domain		6.4e-40	NP_006823.1 fermitin family homolog 2 isoform 1 [Homo sapiens]	4.42e-163	XP_034326774.1 LOW QUALITY PROTEIN: fermitin family homolog 2 [Crassostrea gigas]	0	NO	NO	OG0002900	All_metazoa	710
Gene.144373	PANTHER	PTHR16160:SF13					6.4e-40	NP_006823.1 fermitin family homolog 2 isoform 1 [Homo sapiens]	4.42e-163	XP_034326774.1 LOW QUALITY PROTEIN: fermitin family homolog 2 [Crassostrea gigas]	0	NO	NO	OG0002900	All_metazoa	710
Gene.144373	Pfam	PF18124	Kindlin-2 N-terminal domain	IPR040790	Kindlin-2, N-terminal		6.4e-40	NP_006823.1 fermitin family homolog 2 isoform 1 [Homo sapiens]	4.42e-163	XP_034326774.1 LOW QUALITY PROTEIN: fermitin family homolog 2 [Crassostrea gigas]	0	NO	NO	OG0002900	All_metazoa	710
Gene.144373	PANTHER	PTHR16160		IPR037843	Kindlin/fermitin	GO:0007229	6.4e-40	NP_006823.1 fermitin family homolog 2 isoform 1 [Homo sapiens]	4.42e-163	XP_034326774.1 LOW QUALITY PROTEIN: fermitin family homolog 2 [Crassostrea gigas]	0	NO	NO	OG0002900	All_metazoa	710
Gene.154497	Pfam	PF00621	RhoGEF domain	IPR000219	Dbl homology (DH) domain	GO:0005089|GO:0035023	3.2e-46	NP_001362833.1 rho guanine nucleotide exchange factor 4 isoform h [Homo sapiens]	9.99e-167	XP_034327987.1 uncharacterized protein LOC105349228 isoform X3 [Crassostrea gigas]	0	NO	NO	OG0000779	All_metazoa	743
Gene.154497	PANTHER	PTHR45834:SF5					3.2e-46	NP_001362833.1 rho guanine nucleotide exchange factor 4 isoform h [Homo sapiens]	9.99e-167	XP_034327987.1 uncharacterized protein LOC105349228 isoform X3 [Crassostrea gigas]	0	NO	NO	OG0000779	All_metazoa	743
Gene.154497	PANTHER	PTHR45834					3.2e-46	NP_001362833.1 rho guanine nucleotide exchange factor 4 isoform h [Homo sapiens]	9.99e-167	XP_034327987.1 uncharacterized protein LOC105349228 isoform X3 [Crassostrea gigas]	0	NO	NO	OG0000779	All_metazoa	743
Gene.154497	Pfam	PF00169	PH domain	IPR001849	Pleckstrin homology domain		3.2e-46	NP_001362833.1 rho guanine nucleotide exchange factor 4 isoform h [Homo sapiens]	9.99e-167	XP_034327987.1 uncharacterized protein LOC105349228 isoform X3 [Crassostrea gigas]	0	NO	NO	OG0000779	All_metazoa	743
Gene.154497	Pfam	PF14604	Variant SH3 domain	IPR001452	SH3 domain	GO:0005515	3.2e-46	NP_001362833.1 rho guanine nucleotide exchange factor 4 isoform h [Homo sapiens]	9.99e-167	XP_034327987.1 uncharacterized protein LOC105349228 isoform X3 [Crassostrea gigas]	0	NO	NO	OG0000779	All_metazoa	743
Gene.99686	PANTHER	PTHR10627:SF34					4.4e-66	XP_024308601.1 vigilin isoform X1 [Homo sapiens]	4.81e-69	XP_011422708.2 vigilin [Crassostrea gigas]	2.52e-74	NO	NO	OG0001857	All_metazoa	295
Gene.99686	PANTHER	PTHR10627					4.4e-66	XP_024308601.1 vigilin isoform X1 [Homo sapiens]	4.81e-69	XP_011422708.2 vigilin [Crassostrea gigas]	2.52e-74	NO	NO	OG0001857	All_metazoa	295
Gene.99686	Pfam	PF00013	KH domain	IPR004088	K Homology domain, type 1	GO:0003723	4.4e-66	XP_024308601.1 vigilin isoform X1 [Homo sapiens]	4.81e-69	XP_011422708.2 vigilin [Crassostrea gigas]	2.52e-74	NO	NO	OG0001857	All_metazoa	295
Gene.45586	Pfam	PF03951	Glutamine synthetase, beta-Grasp domain	IPR008147	Glutamine synthetase, beta-Grasp domain	GO:0004356|GO:0006542|GO:0006807	5.9e-13	XP_006711341.1 glutamine synthetase isoform X1 [Homo sapiens]	6.4e-169	XP_011419208.2 glutamine synthetase [Crassostrea gigas]	0	NO	NO	OG0001282	All_metazoa	362
Gene.45586	Pfam	PF00120	Glutamine synthetase, catalytic domain	IPR008146	Glutamine synthetase, catalytic domain	GO:0004356|GO:0006807	5.9e-13	XP_006711341.1 glutamine synthetase isoform X1 [Homo sapiens]	6.4e-169	XP_011419208.2 glutamine synthetase [Crassostrea gigas]	0	NO	NO	OG0001282	All_metazoa	362
Gene.45586	PANTHER	PTHR20852:SF43					5.9e-13	XP_006711341.1 glutamine synthetase isoform X1 [Homo sapiens]	6.4e-169	XP_011419208.2 glutamine synthetase [Crassostrea gigas]	0	NO	NO	OG0001282	All_metazoa	362
Gene.45586	PANTHER	PTHR20852					5.9e-13	XP_006711341.1 glutamine synthetase isoform X1 [Homo sapiens]	6.4e-169	XP_011419208.2 glutamine synthetase [Crassostrea gigas]	0	NO	NO	OG0001282	All_metazoa	362
Gene.91580	Pfam	PF13499	EF-hand domain pair	IPR002048	EF-hand domain	GO:0005509	1.1e-07	NP_060416.1 peptidyl-prolyl cis-trans isomerase FKBP14 precursor [Homo sapiens]	1.82e-46	XP_011417335.2 FK506-binding protein 2 isoform X4 [Crassostrea gigas]	1.5e-83	NO	YES	OG0000320	All_metazoa	212
Gene.91580	Pfam	PF00254	FKBP-type peptidyl-prolyl cis-trans isomerase	IPR001179	FKBP-type peptidyl-prolyl cis-trans isomerase domain	GO:0003755	1.1e-07	NP_060416.1 peptidyl-prolyl cis-trans isomerase FKBP14 precursor [Homo sapiens]	1.82e-46	XP_011417335.2 FK506-binding protein 2 isoform X4 [Crassostrea gigas]	1.5e-83	NO	YES	OG0000320	All_metazoa	212
Gene.91580	PANTHER	PTHR46222					1.1e-07	NP_060416.1 peptidyl-prolyl cis-trans isomerase FKBP14 precursor [Homo sapiens]	1.82e-46	XP_011417335.2 FK506-binding protein 2 isoform X4 [Crassostrea gigas]	1.5e-83	NO	YES	OG0000320	All_metazoa	212
Gene.5541	PANTHER	PTHR24075:SF0		IPR027137	Translocation protein Sec63	GO:0031204	1.5e-163	NP_009145.1 translocation protein SEC63 homolog [Homo sapiens]	4.85e-137	XP_011435241.2 translocation protein SEC63 homolog isoform X1 [Crassostrea gigas]	0	YES	NO	OG0002537	All_metazoa	702
Gene.5541	Pfam	PF02889	Sec63 Brl domain	IPR004179	Sec63 domain		1.5e-163	NP_009145.1 translocation protein SEC63 homolog [Homo sapiens]	4.85e-137	XP_011435241.2 translocation protein SEC63 homolog isoform X1 [Crassostrea gigas]	0	YES	NO	OG0002537	All_metazoa	702
Gene.5541	Pfam	PF00226	DnaJ domain	IPR001623	DnaJ domain		1.5e-163	NP_009145.1 translocation protein SEC63 homolog [Homo sapiens]	4.85e-137	XP_011435241.2 translocation protein SEC63 homolog isoform X1 [Crassostrea gigas]	0	YES	NO	OG0002537	All_metazoa	702
Gene.5541	PANTHER	PTHR24075					1.5e-163	NP_009145.1 translocation protein SEC63 homolog [Homo sapiens]	4.85e-137	XP_011435241.2 translocation protein SEC63 homolog isoform X1 [Crassostrea gigas]	0	YES	NO	OG0002537	All_metazoa	702
Gene.133791	PANTHER	PTHR10778					4.7e-113	NP_005818.3 solute carrier family 35 member B1 isoform 1 [Homo sapiens]	8.31e-103	XP_011433553.2 solute carrier family 35 member B1 [Crassostrea gigas]	4.31e-145	YES	NO	OG0004921	All_metazoa	342
Gene.133791	Pfam	PF08449	UAA transporter family	IPR013657	UAA transporter	GO:0055085	4.7e-113	NP_005818.3 solute carrier family 35 member B1 isoform 1 [Homo sapiens]	8.31e-103	XP_011433553.2 solute carrier family 35 member B1 [Crassostrea gigas]	4.31e-145	YES	NO	OG0004921	All_metazoa	342
Gene.133791	PANTHER	PTHR10778:SF10					4.7e-113	NP_005818.3 solute carrier family 35 member B1 isoform 1 [Homo sapiens]	8.31e-103	XP_011433553.2 solute carrier family 35 member B1 [Crassostrea gigas]	4.31e-145	YES	NO	OG0004921	All_metazoa	342
Gene.153843	PANTHER	PTHR12443:SF9					3e-60	XP_011511416.1 translocation protein SEC62 isoform X1 [Homo sapiens]	8.94e-40	XP_011432168.2 translocation protein SEC62 isoform X1 [Crassostrea gigas]	4.38e-49	YES	NO	OG0004611	All_metazoa	310
Gene.153843	Pfam	PF03839	Translocation protein Sec62	IPR004728	Translocation protein Sec62	GO:0015031|GO:0030176	3e-60	XP_011511416.1 translocation protein SEC62 isoform X1 [Homo sapiens]	8.94e-40	XP_011432168.2 translocation protein SEC62 isoform X1 [Crassostrea gigas]	4.38e-49	YES	NO	OG0004611	All_metazoa	310
Gene.153843	PANTHER	PTHR12443		IPR004728	Translocation protein Sec62	GO:0015031|GO:0030176	3e-60	XP_011511416.1 translocation protein SEC62 isoform X1 [Homo sapiens]	8.94e-40	XP_011432168.2 translocation protein SEC62 isoform X1 [Crassostrea gigas]	4.38e-49	YES	NO	OG0004611	All_metazoa	310
Gene.29213	Pfam	PF00626	Gelsolin repeat	IPR007123	Gelsolin-like domain		3.4e-12	NP_006355.2 protein transport protein Sec23A [Homo sapiens]	0	XP_019919604.2 protein transport protein Sec23A isoform X2 [Crassostrea gigas]	0	NO	NO	OG0005378	All_metazoa	788
Gene.29213	Pfam	PF04811	Sec23/Sec24 trunk domain	IPR006896	Sec23/Sec24, trunk domain	GO:0006886|GO:0006888|GO:0030127	3.4e-12	NP_006355.2 protein transport protein Sec23A [Homo sapiens]	0	XP_019919604.2 protein transport protein Sec23A isoform X2 [Crassostrea gigas]	0	NO	NO	OG0005378	All_metazoa	788
Gene.29213	Pfam	PF04815	Sec23/Sec24 helical domain	IPR006900	Sec23/Sec24, helical domain	GO:0006886|GO:0006888|GO:0030127	3.4e-12	NP_006355.2 protein transport protein Sec23A [Homo sapiens]	0	XP_019919604.2 protein transport protein Sec23A isoform X2 [Crassostrea gigas]	0	NO	NO	OG0005378	All_metazoa	788
Gene.29213	PANTHER	PTHR11141		IPR037364	Protein transport protein Sec23		3.4e-12	NP_006355.2 protein transport protein Sec23A [Homo sapiens]	0	XP_019919604.2 protein transport protein Sec23A isoform X2 [Crassostrea gigas]	0	NO	NO	OG0005378	All_metazoa	788
Gene.29213	PANTHER	PTHR11141:SF7					3.4e-12	NP_006355.2 protein transport protein Sec23A [Homo sapiens]	0	XP_019919604.2 protein transport protein Sec23A isoform X2 [Crassostrea gigas]	0	NO	NO	OG0005378	All_metazoa	788
Gene.29213	Pfam	PF04810	Sec23/Sec24 zinc finger	IPR006895	Zinc finger, Sec23/Sec24-type	GO:0006886|GO:0006888|GO:0008270|GO:0030127	3.4e-12	NP_006355.2 protein transport protein Sec23A [Homo sapiens]	0	XP_019919604.2 protein transport protein Sec23A isoform X2 [Crassostrea gigas]	0	NO	NO	OG0005378	All_metazoa	788
Gene.29213	Pfam	PF08033	Sec23/Sec24 beta-sandwich domain	IPR012990	Sec23/Sec24 beta-sandwich		3.4e-12	NP_006355.2 protein transport protein Sec23A [Homo sapiens]	0	XP_019919604.2 protein transport protein Sec23A isoform X2 [Crassostrea gigas]	0	NO	NO	OG0005378	All_metazoa	788
Gene.97862	PANTHER	PTHR19134					1.9e-146	XP_016866638.1 receptor-type tyrosine-protein phosphatase kappa isoform X11 [Homo sapiens]	1.57e-113	XP_019927190.2 receptor-type tyrosine-protein phosphatase kappa isoform X2 [Crassostrea gigas]	1.17e-148	YES	NO	OG0000018	All_metazoa	1383
Gene.97862	Pfam	PF00102	Protein-tyrosine phosphatase	IPR000242	PTP type protein phosphatase	GO:0004725|GO:0006470	1.9e-146	XP_016866638.1 receptor-type tyrosine-protein phosphatase kappa isoform X11 [Homo sapiens]	1.57e-113	XP_019927190.2 receptor-type tyrosine-protein phosphatase kappa isoform X2 [Crassostrea gigas]	1.17e-148	YES	NO	OG0000018	All_metazoa	1383
Gene.9214	PANTHER	PTHR11467					1.5e-42	NP_005309.1 histone H1.0 [Homo sapiens]	1.12e-15	XP_011416640.2 histone H1-delta-like [Crassostrea gigas]	6.08e-25	NO	NO	OG0000155	All_metazoa	195
Gene.9214	PANTHER	PTHR11467:SF112					1.5e-42	NP_005309.1 histone H1.0 [Homo sapiens]	1.12e-15	XP_011416640.2 histone H1-delta-like [Crassostrea gigas]	6.08e-25	NO	NO	OG0000155	All_metazoa	195
Gene.9214	Pfam	PF00538	linker histone H1 and H5 family	IPR005818	Linker histone H1/H5, domain H15	GO:0000786|GO:0003677|GO:0005634|GO:0006334	1.5e-42	NP_005309.1 histone H1.0 [Homo sapiens]	1.12e-15	XP_011416640.2 histone H1-delta-like [Crassostrea gigas]	6.08e-25	NO	NO	OG0000155	All_metazoa	195
Gene.54920	Pfam	PF01406	tRNA synthetases class I (C) catalytic domain	IPR032678	tRNA synthetases class I, catalytic domain		1.3e-123	NP_001742.1 cysteine--tRNA ligase, cytoplasmic isoform b [Homo sapiens]	0	XP_034318035.1 cysteine--tRNA ligase, cytoplasmic isoform X1 [Crassostrea gigas]	0	NO	NO	OG0001476	All_metazoa	735
Gene.54920	PANTHER	PTHR10890:SF3					1.3e-123	NP_001742.1 cysteine--tRNA ligase, cytoplasmic isoform b [Homo sapiens]	0	XP_034318035.1 cysteine--tRNA ligase, cytoplasmic isoform X1 [Crassostrea gigas]	0	NO	NO	OG0001476	All_metazoa	735
Gene.54920	PANTHER	PTHR10890		IPR024909	Cysteinyl-tRNA synthetase/mycothiol ligase		1.3e-123	NP_001742.1 cysteine--tRNA ligase, cytoplasmic isoform b [Homo sapiens]	0	XP_034318035.1 cysteine--tRNA ligase, cytoplasmic isoform X1 [Crassostrea gigas]	0	NO	NO	OG0001476	All_metazoa	735
Gene.74094	PANTHER	PTHR12460					2.7e-43	XP_005260537.1 regulation of nuclear pre-mRNA domain-containing protein 1B isoform X4 [Homo sapiens]	1.74e-42	XP_034339106.1 regulation of nuclear pre-mRNA domain-containing protein 1B isoform X2 [Crassostrea gigas]	4.4e-52	NO	NO	OG0001094	All_metazoa	251
Gene.74094	PANTHER	PTHR12460:SF3					2.7e-43	XP_005260537.1 regulation of nuclear pre-mRNA domain-containing protein 1B isoform X4 [Homo sapiens]	1.74e-42	XP_034339106.1 regulation of nuclear pre-mRNA domain-containing protein 1B isoform X2 [Crassostrea gigas]	4.4e-52	NO	NO	OG0001094	All_metazoa	251
Gene.74094	Pfam	PF16566	Cell-cycle alteration and expression-elevated protein in tumour	IPR032337	Cell-cycle alteration and expression-elevated protein in tumour		2.7e-43	XP_005260537.1 regulation of nuclear pre-mRNA domain-containing protein 1B isoform X4 [Homo sapiens]	1.74e-42	XP_034339106.1 regulation of nuclear pre-mRNA domain-containing protein 1B isoform X2 [Crassostrea gigas]	4.4e-52	NO	NO	OG0001094	All_metazoa	251
Gene.63482	Pfam	PF10559	Plug domain of Sec61p	IPR019561	Translocon Sec61/SecY, plug domain		3.5e-17	NP_060614.2 protein transport protein Sec61 subunit alpha isoform 2 isoform a [Homo sapiens]	0	XP_011412784.1 protein transport protein Sec61 subunit alpha [Crassostrea gigas]	0	YES	NO	OG0002624	All_metazoa	476
Gene.63482	Pfam	PF00344	SecY translocase	IPR002208	SecY/SEC61-alpha family	GO:0015031|GO:0016020	3.5e-17	NP_060614.2 protein transport protein Sec61 subunit alpha isoform 2 isoform a [Homo sapiens]	0	XP_011412784.1 protein transport protein Sec61 subunit alpha [Crassostrea gigas]	0	YES	NO	OG0002624	All_metazoa	476
Gene.63482	PANTHER	PTHR10906		IPR002208	SecY/SEC61-alpha family	GO:0015031|GO:0016020	3.5e-17	NP_060614.2 protein transport protein Sec61 subunit alpha isoform 2 isoform a [Homo sapiens]	0	XP_011412784.1 protein transport protein Sec61 subunit alpha [Crassostrea gigas]	0	YES	NO	OG0002624	All_metazoa	476
Gene.63482	PANTHER	PTHR10906:SF10					3.5e-17	NP_060614.2 protein transport protein Sec61 subunit alpha isoform 2 isoform a [Homo sapiens]	0	XP_011412784.1 protein transport protein Sec61 subunit alpha [Crassostrea gigas]	0	YES	NO	OG0002624	All_metazoa	476
Gene.103270	PANTHER	PTHR11071					8.5e-86	NP_000933.1 peptidyl-prolyl cis-trans isomerase B precursor [Homo sapiens]	9.32e-85	XP_034323801.1 peptidyl-prolyl cis-trans isomerase B [Crassostrea gigas]	2.74e-92	NO	YES	OG0000219	All_metazoa	206
Gene.103270	Pfam	PF00160	Cyclophilin type peptidyl-prolyl cis-trans isomerase/CLD	IPR002130	Cyclophilin-type peptidyl-prolyl cis-trans isomerase domain	GO:0000413|GO:0003755	8.5e-86	NP_000933.1 peptidyl-prolyl cis-trans isomerase B precursor [Homo sapiens]	9.32e-85	XP_034323801.1 peptidyl-prolyl cis-trans isomerase B [Crassostrea gigas]	2.74e-92	NO	YES	OG0000219	All_metazoa	206
Gene.103270	PANTHER	PTHR11071:SF293					8.5e-86	NP_000933.1 peptidyl-prolyl cis-trans isomerase B precursor [Homo sapiens]	9.32e-85	XP_034323801.1 peptidyl-prolyl cis-trans isomerase B [Crassostrea gigas]	2.74e-92	NO	YES	OG0000219	All_metazoa	206
Gene.37627	PANTHER	PTHR46294:SF3					2.3e-25	NP_001980.1 homeobox even-skipped homolog protein 1 isoform 1 [Homo sapiens]	9.37e-08	XP_011426639.2 homeobox protein XHOX-3 [Crassostrea gigas]	3.93e-20	NO	NO	OG0000007	All_metazoa	207
Gene.37627	PANTHER	PTHR46294					2.3e-25	NP_001980.1 homeobox even-skipped homolog protein 1 isoform 1 [Homo sapiens]	9.37e-08	XP_011426639.2 homeobox protein XHOX-3 [Crassostrea gigas]	3.93e-20	NO	NO	OG0000007	All_metazoa	207
Gene.27806	PANTHER	PTHR45779:SF5					1.9e-28	XP_011534867.1 peptidyl-prolyl cis-trans isomerase FKBP3 isoform X3 [Homo sapiens]	1.86e-17	XP_011417335.2 FK506-binding protein 2 isoform X4 [Crassostrea gigas]	3.11e-17	YES	YES	OG0000320	All_metazoa	240
Gene.27806	PANTHER	PTHR45779					1.9e-28	XP_011534867.1 peptidyl-prolyl cis-trans isomerase FKBP3 isoform X3 [Homo sapiens]	1.86e-17	XP_011417335.2 FK506-binding protein 2 isoform X4 [Crassostrea gigas]	3.11e-17	YES	YES	OG0000320	All_metazoa	240
Gene.27806	Pfam	PF00254	FKBP-type peptidyl-prolyl cis-trans isomerase	IPR001179	FKBP-type peptidyl-prolyl cis-trans isomerase domain	GO:0003755	1.9e-28	XP_011534867.1 peptidyl-prolyl cis-trans isomerase FKBP3 isoform X3 [Homo sapiens]	1.86e-17	XP_011417335.2 FK506-binding protein 2 isoform X4 [Crassostrea gigas]	3.11e-17	YES	YES	OG0000320	All_metazoa	240
Gene.45674	PANTHER	PTHR19290					1.1e-42	NP_803238.1 class A basic helix-loop-helix protein 15 [Homo sapiens]	4.15e-24	XP_034313401.1 neurogenic differentiation factor 4 [Crassostrea gigas]	3.65e-53	NO	NO	OG0000039	All_metazoa	209
Gene.45674	Pfam	PF00010	Helix-loop-helix DNA-binding domain	IPR011598	Myc-type, basic helix-loop-helix (bHLH) domain	GO:0046983	1.1e-42	NP_803238.1 class A basic helix-loop-helix protein 15 [Homo sapiens]	4.15e-24	XP_034313401.1 neurogenic differentiation factor 4 [Crassostrea gigas]	3.65e-53	NO	NO	OG0000039	All_metazoa	209
Gene.45674	PANTHER	PTHR19290:SF145					1.1e-42	NP_803238.1 class A basic helix-loop-helix protein 15 [Homo sapiens]	4.15e-24	XP_034313401.1 neurogenic differentiation factor 4 [Crassostrea gigas]	3.65e-53	NO	NO	OG0000039	All_metazoa	209
Gene.152834	PANTHER	PTHR45946					1.9e-61	NP_002135.2 homeobox protein Hox-B1 [Homo sapiens]	4.56e-28	XP_011424781.1 homeobox protein Hox-A1 [Crassostrea gigas]	3.98e-48	NO	NO	OG0000007	All_metazoa	277
Gene.152834	Pfam	PF00046	Homeodomain	IPR001356	Homeobox domain	GO:0003677	1.9e-61	NP_002135.2 homeobox protein Hox-B1 [Homo sapiens]	4.56e-28	XP_011424781.1 homeobox protein Hox-A1 [Crassostrea gigas]	3.98e-48	NO	NO	OG0000007	All_metazoa	277
Gene.97507	PANTHER	PTHR19375:SF380					0	NP_005338.1 endoplasmic reticulum chaperone BiP precursor [Homo sapiens]	0	NP_001292291.1 78 kDa glucose-regulated protein precursor [Crassostrea gigas]	0	NO	YES	OG0000192	All_metazoa	674
Gene.97507	PANTHER	PTHR19375		IPR013126	Heat shock protein 70 family		0	NP_005338.1 endoplasmic reticulum chaperone BiP precursor [Homo sapiens]	0	NP_001292291.1 78 kDa glucose-regulated protein precursor [Crassostrea gigas]	0	NO	YES	OG0000192	All_metazoa	674
Gene.97507	Pfam	PF00012	Hsp70 protein	IPR013126	Heat shock protein 70 family		2.8e-266	NP_005338.1 endoplasmic reticulum chaperone BiP precursor [Homo sapiens]	0	NP_001292291.1 78 kDa glucose-regulated protein precursor [Crassostrea gigas]	0	NO	YES	OG0000192	All_metazoa	674
Gene.68031	Pfam	PF00534	Glycosyl transferases group 1	IPR001296	Glycosyl transferase, family 1		1.1e-40	NP_149078.1 alpha-1,3/1,6-mannosyltransferase ALG2 [Homo sapiens]	2.64e-85	XP_034312594.1 alpha-1,3/1,6-mannosyltransferase ALG2 [Crassostrea gigas]	1.31e-92	NO	NO	OG0004853	All_metazoa	288
Gene.68031	PANTHER	PTHR45918:SF1					1.1e-40	NP_149078.1 alpha-1,3/1,6-mannosyltransferase ALG2 [Homo sapiens]	2.64e-85	XP_034312594.1 alpha-1,3/1,6-mannosyltransferase ALG2 [Crassostrea gigas]	1.31e-92	NO	NO	OG0004853	All_metazoa	288
Gene.68031	PANTHER	PTHR45918		IPR027054	Mannosyltransferase ALG2	GO:0004378|GO:0006486	1.1e-40	NP_149078.1 alpha-1,3/1,6-mannosyltransferase ALG2 [Homo sapiens]	2.64e-85	XP_034312594.1 alpha-1,3/1,6-mannosyltransferase ALG2 [Crassostrea gigas]	1.31e-92	NO	NO	OG0004853	All_metazoa	288
Gene.33695	Pfam	PF05920	Homeobox KN domain	IPR008422	Homeobox KN domain	GO:0003677|GO:0006355	3.9e-19	XP_024305695.1 homeobox protein Meis2 isoform X3 [Homo sapiens]	1.17e-49	XP_034325270.1 homeobox protein Meis1 isoform X1 [Crassostrea gigas]	1.8e-49	NO	NO	OG0000872	All_metazoa	533
Gene.33695	PANTHER	PTHR11850					3.9e-19	XP_024305695.1 homeobox protein Meis2 isoform X3 [Homo sapiens]	1.17e-49	XP_034325270.1 homeobox protein Meis1 isoform X1 [Crassostrea gigas]	1.8e-49	NO	NO	OG0000872	All_metazoa	533
Gene.33695	PANTHER	PTHR11850:SF266					3.9e-19	XP_024305695.1 homeobox protein Meis2 isoform X3 [Homo sapiens]	1.17e-49	XP_034325270.1 homeobox protein Meis1 isoform X1 [Crassostrea gigas]	1.8e-49	NO	NO	OG0000872	All_metazoa	533
Gene.33695	Pfam	PF16493	N-terminal of Homeobox Meis and PKNOX1	IPR032453	Homeobox protein PKNOX/Meis, N-terminal		3.9e-19	XP_024305695.1 homeobox protein Meis2 isoform X3 [Homo sapiens]	1.17e-49	XP_034325270.1 homeobox protein Meis1 isoform X1 [Crassostrea gigas]	1.8e-49	NO	NO	OG0000872	All_metazoa	533
Gene.91016	PANTHER	PTHR12302					0	NP_055205.2 staphylococcal nuclease domain-containing protein 1 [Homo sapiens]	0	XP_011451753.2 staphylococcal nuclease domain-containing protein 1-like [Crassostrea gigas]	0	NO	NO	OG0002306	All_metazoa	906
Gene.91016	PANTHER	PTHR12302:SF13					0	NP_055205.2 staphylococcal nuclease domain-containing protein 1 [Homo sapiens]	0	XP_011451753.2 staphylococcal nuclease domain-containing protein 1-like [Crassostrea gigas]	0	NO	NO	OG0002306	All_metazoa	906
Gene.91016	Pfam	PF00567	Tudor domain	IPR002999	Tudor domain		1.9e-27	NP_055205.2 staphylococcal nuclease domain-containing protein 1 [Homo sapiens]	0	XP_011451753.2 staphylococcal nuclease domain-containing protein 1-like [Crassostrea gigas]	0	NO	NO	OG0002306	All_metazoa	906
Gene.91016	Pfam	PF00565	Staphylococcal nuclease homologue	IPR016071	Staphylococcal nuclease (SNase-like), OB-fold		5.6e-20	NP_055205.2 staphylococcal nuclease domain-containing protein 1 [Homo sapiens]	0	XP_011451753.2 staphylococcal nuclease domain-containing protein 1-like [Crassostrea gigas]	0	NO	NO	OG0002306	All_metazoa	906
Gene.91016	Pfam	PF00565	Staphylococcal nuclease homologue	IPR016071	Staphylococcal nuclease (SNase-like), OB-fold		6.5e-12	NP_055205.2 staphylococcal nuclease domain-containing protein 1 [Homo sapiens]	0	XP_011451753.2 staphylococcal nuclease domain-containing protein 1-like [Crassostrea gigas]	0	NO	NO	OG0002306	All_metazoa	906
Gene.91016	Pfam	PF00565	Staphylococcal nuclease homologue	IPR016071	Staphylococcal nuclease (SNase-like), OB-fold		1.5e-13	NP_055205.2 staphylococcal nuclease domain-containing protein 1 [Homo sapiens]	0	XP_011451753.2 staphylococcal nuclease domain-containing protein 1-like [Crassostrea gigas]	0	NO	NO	OG0002306	All_metazoa	906
Gene.91016	Pfam	PF00565	Staphylococcal nuclease homologue	IPR016071	Staphylococcal nuclease (SNase-like), OB-fold		1.6e-05	NP_055205.2 staphylococcal nuclease domain-containing protein 1 [Homo sapiens]	0	XP_011451753.2 staphylococcal nuclease domain-containing protein 1-like [Crassostrea gigas]	0	NO	NO	OG0002306	All_metazoa	906
Gene.48487	Pfam	PF13848	Thioredoxin-like domain				6.4e-17	NP_000909.2 protein disulfide-isomerase precursor [Homo sapiens]	1.3e-86	XP_011445708.2 protein disulfide-isomerase [Crassostrea gigas]	7.01e-100	NO	NO	OG0002606	All_metazoa	270
Gene.48487	PANTHER	PTHR18929:SF101					6.4e-17	NP_000909.2 protein disulfide-isomerase precursor [Homo sapiens]	1.3e-86	XP_011445708.2 protein disulfide-isomerase [Crassostrea gigas]	7.01e-100	NO	NO	OG0002606	All_metazoa	270
Gene.48487	PANTHER	PTHR18929					6.4e-17	NP_000909.2 protein disulfide-isomerase precursor [Homo sapiens]	1.3e-86	XP_011445708.2 protein disulfide-isomerase [Crassostrea gigas]	7.01e-100	NO	NO	OG0002606	All_metazoa	270
Gene.48487	Pfam	PF00085	Thioredoxin	IPR013766	Thioredoxin domain	GO:0045454	6.4e-17	NP_000909.2 protein disulfide-isomerase precursor [Homo sapiens]	1.3e-86	XP_011445708.2 protein disulfide-isomerase [Crassostrea gigas]	7.01e-100	NO	NO	OG0002606	All_metazoa	270
Gene.14886	PANTHER	PTHR12174		IPR007369	Peptidase A22B, signal peptide peptidase	GO:0004190|GO:0016021	2.5e-134	NP_110416.1 minor histocompatibility antigen H13 isoform 1 [Homo sapiens]	3.85e-158	XP_034311122.1 minor histocompatibility antigen H13 [Crassostrea gigas]	0	YES	NO	OG0004144	All_metazoa	378
Gene.14886	PANTHER	PTHR12174:SF23					2.5e-134	NP_110416.1 minor histocompatibility antigen H13 isoform 1 [Homo sapiens]	3.85e-158	XP_034311122.1 minor histocompatibility antigen H13 [Crassostrea gigas]	0	YES	NO	OG0004144	All_metazoa	378
Gene.14886	Pfam	PF04258	Signal peptide peptidase	IPR007369	Peptidase A22B, signal peptide peptidase	GO:0004190|GO:0016021	2.5e-134	NP_110416.1 minor histocompatibility antigen H13 isoform 1 [Homo sapiens]	3.85e-158	XP_034311122.1 minor histocompatibility antigen H13 [Crassostrea gigas]	0	YES	NO	OG0004144	All_metazoa	378
Gene.2451	Pfam	PF00069	Protein kinase domain	IPR000719	Protein kinase domain	GO:0004672|GO:0005524|GO:0006468	2.2e-72	XP_024307742.1 aurora kinase A isoform X2 [Homo sapiens]	2.55e-137	XP_011432819.1 aurora kinase A isoform X2 [Crassostrea gigas]	8.85e-141	NO	NO	OG0002162	All_metazoa	418
Gene.2451	PANTHER	PTHR24350:SF5					2.2e-72	XP_024307742.1 aurora kinase A isoform X2 [Homo sapiens]	2.55e-137	XP_011432819.1 aurora kinase A isoform X2 [Crassostrea gigas]	8.85e-141	NO	NO	OG0002162	All_metazoa	418
Gene.2451	PANTHER	PTHR24350		IPR030616	Aurora kinase	GO:0004672	2.2e-72	XP_024307742.1 aurora kinase A isoform X2 [Homo sapiens]	2.55e-137	XP_011432819.1 aurora kinase A isoform X2 [Crassostrea gigas]	8.85e-141	NO	NO	OG0002162	All_metazoa	418
Gene.28906	PANTHER	PTHR46799					3.8e-89	NP_001073930.1 homeobox protein unc-4 homolog [Homo sapiens]	1.19e-49	XP_011445596.1 homeobox protein unc-4 homolog [Crassostrea gigas]	1.95e-66	NO	NO	OG0000037	All_metazoa	408
Gene.28906	Pfam	PF00046	Homeodomain	IPR001356	Homeobox domain	GO:0003677	3.8e-89	NP_001073930.1 homeobox protein unc-4 homolog [Homo sapiens]	1.19e-49	XP_011445596.1 homeobox protein unc-4 homolog [Crassostrea gigas]	1.95e-66	NO	NO	OG0000037	All_metazoa	408
Gene.130615	PANTHER	PTHR22811:SF31					2.5e-48	NP_006806.1 transmembrane emp24 domain-containing protein 2 isoform 1 precursor [Homo sapiens]	5.64e-100	XP_011414195.1 transmembrane emp24 domain-containing protein 2 [Crassostrea gigas]	1.99e-109	YES	NO	OG0005805	All_metazoa	224
Gene.130615	Pfam	PF01105	emp24/gp25L/p24 family/GOLD	IPR009038	GOLD domain		2.5e-48	NP_006806.1 transmembrane emp24 domain-containing protein 2 isoform 1 precursor [Homo sapiens]	5.64e-100	XP_011414195.1 transmembrane emp24 domain-containing protein 2 [Crassostrea gigas]	1.99e-109	YES	NO	OG0005805	All_metazoa	224
Gene.130615	PANTHER	PTHR22811		IPR015720	TMP21-related		2.5e-48	NP_006806.1 transmembrane emp24 domain-containing protein 2 isoform 1 precursor [Homo sapiens]	5.64e-100	XP_011414195.1 transmembrane emp24 domain-containing protein 2 [Crassostrea gigas]	1.99e-109	YES	NO	OG0005805	All_metazoa	224
Gene.76387	PANTHER	PTHR21257:SF38					6e-153	NP_001351.2 7-dehydrocholesterol reductase [Homo sapiens]	3.22e-67	XP_034312524.1 7-dehydrocholesterol reductase [Crassostrea gigas]	0	YES	NO	OG0000856	All_metazoa	467
Gene.76387	Pfam	PF01222	Ergosterol biosynthesis ERG4/ERG24 family	IPR001171	Ergosterol biosynthesis ERG4/ERG24	GO:0016020	6e-153	NP_001351.2 7-dehydrocholesterol reductase [Homo sapiens]	3.22e-67	XP_034312524.1 7-dehydrocholesterol reductase [Crassostrea gigas]	0	YES	NO	OG0000856	All_metazoa	467
Gene.76387	PANTHER	PTHR21257					6e-153	NP_001351.2 7-dehydrocholesterol reductase [Homo sapiens]	3.22e-67	XP_034312524.1 7-dehydrocholesterol reductase [Crassostrea gigas]	0	YES	NO	OG0000856	All_metazoa	467
Gene.88852	Pfam	PF00069	Protein kinase domain	IPR000719	Protein kinase domain	GO:0004672|GO:0005524|GO:0006468	1.5e-78	NP_000285.1 phosphorylase b kinase gamma catalytic chain, liver/testis isoform isoform 1 [Homo sapiens]	2.09e-151	XP_034338542.1 phosphorylase b kinase gamma catalytic chain, skeletal muscle/heart isoform isoform X2 [Crassostrea gigas]	0	NO	NO	OG0003432	All_metazoa	427
Gene.88852	PANTHER	PTHR44167					1.5e-78	NP_000285.1 phosphorylase b kinase gamma catalytic chain, liver/testis isoform isoform 1 [Homo sapiens]	2.09e-151	XP_034338542.1 phosphorylase b kinase gamma catalytic chain, skeletal muscle/heart isoform isoform X2 [Crassostrea gigas]	0	NO	NO	OG0003432	All_metazoa	427
Gene.88852	PANTHER	PTHR44167:SF7					1.5e-78	NP_000285.1 phosphorylase b kinase gamma catalytic chain, liver/testis isoform isoform 1 [Homo sapiens]	2.09e-151	XP_034338542.1 phosphorylase b kinase gamma catalytic chain, skeletal muscle/heart isoform isoform X2 [Crassostrea gigas]	0	NO	NO	OG0003432	All_metazoa	427
Gene.47243	Pfam	PF00995	Sec1 family	IPR001619	Sec1-like protein	GO:0006904|GO:0016192	2.7e-120	NP_057190.2 sec1 family domain-containing protein 1 isoform a [Homo sapiens]	0	XP_011415445.2 sec1 family domain-containing protein 1 [Crassostrea gigas]	0	NO	NO	OG0003857	All_metazoa	631
Gene.47243	PANTHER	PTHR11679:SF2					2.7e-120	NP_057190.2 sec1 family domain-containing protein 1 isoform a [Homo sapiens]	0	XP_011415445.2 sec1 family domain-containing protein 1 [Crassostrea gigas]	0	NO	NO	OG0003857	All_metazoa	631
Gene.47243	PANTHER	PTHR11679		IPR001619	Sec1-like protein	GO:0006904|GO:0016192	2.7e-120	NP_057190.2 sec1 family domain-containing protein 1 isoform a [Homo sapiens]	0	XP_011415445.2 sec1 family domain-containing protein 1 [Crassostrea gigas]	0	NO	NO	OG0003857	All_metazoa	631
Gene.49222	Pfam	PF05404	Translocon-associated protein, delta subunit precursor (TRAP-delta)	IPR008855	Translocon-associated	GO:0005783|GO:0016021	2.9e-59	NP_006271.1 translocon-associated protein subunit delta isoform 2 precursor [Homo sapiens]	1.42e-37	XP_011450485.3 translocon-associated protein subunit delta [Crassostrea gigas]	1.49e-52	NO	YES	OG0004356	All_metazoa	175
Gene.49222	PANTHER	PTHR12731		IPR008855	Translocon-associated	GO:0005783|GO:0016021	2.9e-59	NP_006271.1 translocon-associated protein subunit delta isoform 2 precursor [Homo sapiens]	1.42e-37	XP_011450485.3 translocon-associated protein subunit delta [Crassostrea gigas]	1.49e-52	NO	YES	OG0004356	All_metazoa	175
Gene.7250	PANTHER	PTHR13069					6.2e-70	XP_024302983.1 probable tRNA methyltransferase 9B isoform X4 [Homo sapiens]	5.07e-53	XP_034301145.1 uncharacterized protein LOC105337753 [Crassostrea gigas]	7.22e-63	NO	NO	OG0001588	All_metazoa	270
Gene.7250	Pfam	PF08241	Methyltransferase domain	IPR013216	Methyltransferase type 11	GO:0008168	6.2e-70	XP_024302983.1 probable tRNA methyltransferase 9B isoform X4 [Homo sapiens]	5.07e-53	XP_034301145.1 uncharacterized protein LOC105337753 [Crassostrea gigas]	7.22e-63	NO	NO	OG0001588	All_metazoa	270
Gene.7250	PANTHER	PTHR13069:SF30					6.2e-70	XP_024302983.1 probable tRNA methyltransferase 9B isoform X4 [Homo sapiens]	5.07e-53	XP_034301145.1 uncharacterized protein LOC105337753 [Crassostrea gigas]	7.22e-63	NO	NO	OG0001588	All_metazoa	270
Gene.108897	PANTHER	PTHR11588		IPR000217	Tubulin	GO:0005874|GO:0007017	3e-234	NP_006079.1 tubulin beta-4B chain [Homo sapiens]	0	XP_011448542.1 tubulin beta chain [Crassostrea gigas]	0	NO	NO	OG0000165	All_metazoa	320
Gene.108897	PANTHER	PTHR11588:SF340					3e-234	NP_006079.1 tubulin beta-4B chain [Homo sapiens]	0	XP_011448542.1 tubulin beta chain [Crassostrea gigas]	0	NO	NO	OG0000165	All_metazoa	320
Gene.108897	Pfam	PF03953	Tubulin C-terminal domain	IPR018316	Tubulin/FtsZ, 2-layer sandwich domain		3e-234	NP_006079.1 tubulin beta-4B chain [Homo sapiens]	0	XP_011448542.1 tubulin beta chain [Crassostrea gigas]	0	NO	NO	OG0000165	All_metazoa	320
Gene.108897	Pfam	PF00091	Tubulin/FtsZ family, GTPase domain	IPR003008	Tubulin/FtsZ, GTPase domain	GO:0003924	3e-234	NP_006079.1 tubulin beta-4B chain [Homo sapiens]	0	XP_011448542.1 tubulin beta chain [Crassostrea gigas]	0	NO	NO	OG0000165	All_metazoa	320
Gene.148283	PANTHER	PTHR13992					5.6e-13	XP_016883062.1 ETS domain-containing transcription factor ERF-like isoform X1 [Homo sapiens]	8.5	XP_011455168.2 uncharacterized protein LOC105347694 isoform X2 [Crassostrea gigas]	2.73e-17	YES	NO	OG0017411	Bivalvia	753
Gene.98311	PANTHER	PTHR10003		IPR024134	Superoxide dismutase (Cu/Zn) / superoxide dismutase copper chaperone		3.4e-35	NP_000445.1 superoxide dismutase [Cu-Zn] [Homo sapiens]	2.82e-23	XP_011435043.2 glutenin, high molecular weight subunit DX5 [Crassostrea gigas]	1.9e-68	NO	YES	OG0017319	Bivalvia	601
Gene.98311	Pfam	PF00080	Copper/zinc superoxide dismutase (SODC)	IPR001424	Superoxide dismutase, copper/zinc binding domain	GO:0006801|GO:0046872	3.4e-35	NP_000445.1 superoxide dismutase [Cu-Zn] [Homo sapiens]	2.82e-23	XP_011435043.2 glutenin, high molecular weight subunit DX5 [Crassostrea gigas]	1.9e-68	NO	YES	OG0017319	Bivalvia	601
Gene.111241								NP_001243426.2 CYP3A7-CYP3A51P protein [Homo sapiens]	3.7	XP_011452019.2 uncharacterized protein LOC105345534 [Crassostrea gigas]	6.29e-14	NO	NO	OG0014128	Bivalvia	777
Gene.21639										XP_011426086.2 uncharacterized protein LOC105327360 [Crassostrea gigas]	8.72e-09	NO	NO	OG0014147	Bivalvia	446
Gene.4655								XP_016858372.1 myomegalin isoform X17 [Homo sapiens]	0.14	XP_034310451.1 ankyrin and armadillo repeat-containing protein-like isoform X5 [Crassostrea gigas]	1.5	NO	YES	OG0017373	Bivalvia	638
Gene.103690								XP_024306376.1 dynein heavy chain 2, axonemal isoform X6 [Homo sapiens]	3.4	XP_034313293.1 uncharacterized protein LOC105323596 [Crassostrea gigas]	1.56e-06	NO	NO	OG0017391	Bivalvia	468
Gene.53079										XP_034328227.1 uncharacterized protein LOC105325641 [Crassostrea gigas]	3.76e-08	YES	NO	OG0020044	Bivalvia	349
Gene.68507								NP_000913.2 cGMP-inhibited 3',5'-cyclic phosphodiesterase B isoform 2 [Homo sapiens]	0.73	XP_011452330.2 uncharacterized protein LOC105345744 isoform X2 [Crassostrea gigas]	1.1	NO	YES	OG0027938	Bivalvia	108
Gene.135863								XP_011514282.1 laminin subunit beta-4 isoform X6 [Homo sapiens]	0.11	XP_034316300.1 uncharacterized protein LOC117685844 [Crassostrea gigas]	0.002	NO	NO	OG0028003	Bivalvia	254
Gene.73646	Pfam	PF02709	N-terminal domain of galactosyltransferase	IPR027791	Galactosyltransferase, C-terminal		8.2e-30	NP_001365424.1 beta-1,4-galactosyltransferase 1 isoform 2 [Homo sapiens]	2.14e-85	XP_034335380.1 beta-1,4-N-acetylgalactosaminyltransferase bre-4 isoform X2 [Crassostrea gigas]	1.3e-115	YES	NO	OG0000173	Diverse	579
Gene.73646	PANTHER	PTHR19300		IPR003859	Beta-1,4-galactosyltransferase	GO:0005975|GO:0016757	8.2e-30	NP_001365424.1 beta-1,4-galactosyltransferase 1 isoform 2 [Homo sapiens]	2.14e-85	XP_034335380.1 beta-1,4-N-acetylgalactosaminyltransferase bre-4 isoform X2 [Crassostrea gigas]	1.3e-115	YES	NO	OG0000173	Diverse	579
Gene.73646	PANTHER	PTHR19300:SF52					8.2e-30	NP_001365424.1 beta-1,4-galactosyltransferase 1 isoform 2 [Homo sapiens]	2.14e-85	XP_034335380.1 beta-1,4-N-acetylgalactosaminyltransferase bre-4 isoform X2 [Crassostrea gigas]	1.3e-115	YES	NO	OG0000173	Diverse	579
Gene.73646	Pfam	PF13733	N-terminal region of glycosyl transferase group 7	IPR027995	Galactosyltransferase, N-terminal		8.2e-30	NP_001365424.1 beta-1,4-galactosyltransferase 1 isoform 2 [Homo sapiens]	2.14e-85	XP_034335380.1 beta-1,4-N-acetylgalactosaminyltransferase bre-4 isoform X2 [Crassostrea gigas]	1.3e-115	YES	NO	OG0000173	Diverse	579
Gene.59354	PANTHER	PTHR13438		IPR042360	Aminoacyl tRNA synthase complex-interacting multifunctional protein 2	GO:0017101	1.4e-55	XP_005249904.1 aminoacyl tRNA synthase complex-interacting multifunctional protein 2 isoform X1 [Homo sapiens]	4.29e-12	XP_034311230.1 aminoacyl tRNA synthase complex-interacting multifunctional protein 2 isoform X1 [Crassostrea gigas]	5.54e-39	NO	NO	OG0006857	Diverse	277
Gene.59354	Pfam	PF18569	Thioredoxin-like domain	IPR041503	AIMP2, thioredoxin-like domain		1.4e-55	XP_005249904.1 aminoacyl tRNA synthase complex-interacting multifunctional protein 2 isoform X1 [Homo sapiens]	4.29e-12	XP_034311230.1 aminoacyl tRNA synthase complex-interacting multifunctional protein 2 isoform X1 [Crassostrea gigas]	5.54e-39	NO	NO	OG0006857	Diverse	277
Gene.152349	PANTHER	PTHR23509:SF4					3e-128	XP_016871099.1 SEC23-interacting protein isoform X3 [Homo sapiens]	3.03e-98	XP_011451561.2 phospholipase DDHD2 isoform X2 [Crassostrea gigas]	2.13e-157	NO	NO	OG0003024	Diverse	542
Gene.152349	Pfam	PF00536	SAM domain (Sterile alpha motif)	IPR001660	Sterile alpha motif domain	GO:0005515	3e-128	XP_016871099.1 SEC23-interacting protein isoform X3 [Homo sapiens]	3.03e-98	XP_011451561.2 phospholipase DDHD2 isoform X2 [Crassostrea gigas]	2.13e-157	NO	NO	OG0003024	Diverse	542
Gene.152349	PANTHER	PTHR23509					3e-128	XP_016871099.1 SEC23-interacting protein isoform X3 [Homo sapiens]	3.03e-98	XP_011451561.2 phospholipase DDHD2 isoform X2 [Crassostrea gigas]	2.13e-157	NO	NO	OG0003024	Diverse	542
Gene.152349	Pfam	PF02862	DDHD domain	IPR004177	DDHD domain	GO:0046872	3e-128	XP_016871099.1 SEC23-interacting protein isoform X3 [Homo sapiens]	3.03e-98	XP_011451561.2 phospholipase DDHD2 isoform X2 [Crassostrea gigas]	2.13e-157	NO	NO	OG0003024	Diverse	542
Gene.62536	PANTHER	PTHR28592		IPR016617	Uncharacterised conserved protein UCP013899, metal binding		1.3e-70	XP_016869094.1 armadillo repeat-containing protein 1 isoform X1 [Homo sapiens]	1.62e-49	XP_011412268.2 armadillo repeat-containing protein 1 [Crassostrea gigas]	1.41e-88	NO	NO	OG0007960	Diverse	286
Gene.145217	Pfam	PF08539	HbrB-like	IPR013745	TORC2 component Bit61/PRR5		1e-09	NP_056181.2 proline-rich protein 5 isoform 2 [Homo sapiens]	8.89e-47	XP_034334167.1 proline-rich protein 5 isoform X2 [Crassostrea gigas]	3.46e-71	NO	NO	OG0007964	Diverse	309
Gene.145217	PANTHER	PTHR32428:SF3					1e-09	NP_056181.2 proline-rich protein 5 isoform 2 [Homo sapiens]	8.89e-47	XP_034334167.1 proline-rich protein 5 isoform X2 [Crassostrea gigas]	3.46e-71	NO	NO	OG0007964	Diverse	309
Gene.145217	PANTHER	PTHR32428		IPR013745	TORC2 component Bit61/PRR5		1e-09	NP_056181.2 proline-rich protein 5 isoform 2 [Homo sapiens]	8.89e-47	XP_034334167.1 proline-rich protein 5 isoform X2 [Crassostrea gigas]	3.46e-71	NO	NO	OG0007964	Diverse	309
Gene.64877	Pfam	PF00059	Lectin C-type domain	IPR001304	C-type lectin-like		2.2e-13	NP_001316999.1 C-type lectin domain family 10 member A isoform 3 [Homo sapiens]	2.15e-09	XP_034308984.1 perlucin-like isoform X2 [Crassostrea gigas]	1.31e-17	NO	YES	OG0000003	Diverse	156
Gene.64877	PANTHER	PTHR22802:SF341					2.2e-13	NP_001316999.1 C-type lectin domain family 10 member A isoform 3 [Homo sapiens]	2.15e-09	XP_034308984.1 perlucin-like isoform X2 [Crassostrea gigas]	1.31e-17	NO	YES	OG0000003	Diverse	156
Gene.64877	PANTHER	PTHR22802					2.2e-13	NP_001316999.1 C-type lectin domain family 10 member A isoform 3 [Homo sapiens]	2.15e-09	XP_034308984.1 perlucin-like isoform X2 [Crassostrea gigas]	1.31e-17	NO	YES	OG0000003	Diverse	156
Gene.68245	PANTHER	PTHR24365:SF537					2.2e-58	XP_016864065.1 toll-like receptor 2 isoform X1 [Homo sapiens]	1.1e-16	XP_034300065.1 toll-like receptor 2 type-2 [Crassostrea gigas]	9.89e-93	YES	YES	OG0000036	Diverse	884
Gene.68245	PANTHER	PTHR24365					2.2e-58	XP_016864065.1 toll-like receptor 2 isoform X1 [Homo sapiens]	1.1e-16	XP_034300065.1 toll-like receptor 2 type-2 [Crassostrea gigas]	9.89e-93	YES	YES	OG0000036	Diverse	884
Gene.68245	Pfam	PF01582	TIR domain	IPR000157	Toll/interleukin-1 receptor homology (TIR) domain	GO:0005515|GO:0007165	2.2e-58	XP_016864065.1 toll-like receptor 2 isoform X1 [Homo sapiens]	1.1e-16	XP_034300065.1 toll-like receptor 2 type-2 [Crassostrea gigas]	9.89e-93	YES	YES	OG0000036	Diverse	884
Gene.116489	PANTHER	PTHR11920:SF461					7e-93	NP_001191304.1 atrial natriuretic peptide receptor 3 isoform 1 precursor [Homo sapiens]	9.55e-25	XP_034308315.1 atrial natriuretic peptide receptor 2-like [Crassostrea gigas]	4.49e-111	YES	NO	OG0003801	Diverse	846
Gene.116489	Pfam	PF01094	Receptor family ligand binding region	IPR001828	Receptor, ligand binding region		7e-93	NP_001191304.1 atrial natriuretic peptide receptor 3 isoform 1 precursor [Homo sapiens]	9.55e-25	XP_034308315.1 atrial natriuretic peptide receptor 2-like [Crassostrea gigas]	4.49e-111	YES	NO	OG0003801	Diverse	846
Gene.116489	PANTHER	PTHR11920					7e-93	NP_001191304.1 atrial natriuretic peptide receptor 3 isoform 1 precursor [Homo sapiens]	9.55e-25	XP_034308315.1 atrial natriuretic peptide receptor 2-like [Crassostrea gigas]	4.49e-111	YES	NO	OG0003801	Diverse	846
Gene.116489	Pfam	PF00211	Adenylate and Guanylate cyclase catalytic domain	IPR001054	Adenylyl cyclase class-3/4/guanylyl cyclase	GO:0009190|GO:0016849|GO:0035556	7e-93	NP_001191304.1 atrial natriuretic peptide receptor 3 isoform 1 precursor [Homo sapiens]	9.55e-25	XP_034308315.1 atrial natriuretic peptide receptor 2-like [Crassostrea gigas]	4.49e-111	YES	NO	OG0003801	Diverse	846
Gene.116489	Pfam	PF07701	Heme NO binding associated	IPR011645	Haem NO binding associated	GO:0004383|GO:0006182	7e-93	NP_001191304.1 atrial natriuretic peptide receptor 3 isoform 1 precursor [Homo sapiens]	9.55e-25	XP_034308315.1 atrial natriuretic peptide receptor 2-like [Crassostrea gigas]	4.49e-111	YES	NO	OG0003801	Diverse	846
Gene.75731	Pfam	PF00188	Cysteine-rich secretory protein family	IPR014044	CAP domain		7.5e-21	NP_003287.1 cysteine-rich secretory protein 2 precursor [Homo sapiens]	2.68e-29	XP_034315812.1 cysteine-rich venom protein pseudechetoxin-like isoform X3 [Crassostrea gigas]	1.91e-74	NO	NO	OG0000102	Diverse	628
Gene.75731	PANTHER	PTHR10334:SF344					7.5e-21	NP_003287.1 cysteine-rich secretory protein 2 precursor [Homo sapiens]	2.68e-29	XP_034315812.1 cysteine-rich venom protein pseudechetoxin-like isoform X3 [Crassostrea gigas]	1.91e-74	NO	NO	OG0000102	Diverse	628
Gene.75731	PANTHER	PTHR10334		IPR001283	Cysteine-rich secretory protein-related		7.5e-21	NP_003287.1 cysteine-rich secretory protein 2 precursor [Homo sapiens]	2.68e-29	XP_034315812.1 cysteine-rich venom protein pseudechetoxin-like isoform X3 [Crassostrea gigas]	1.91e-74	NO	NO	OG0000102	Diverse	628
Gene.111753	PANTHER	PTHR46745					3.1e-39	NP_006013.1 TSC22 domain family protein 1 isoform 2 [Homo sapiens]	4.66e-28	XP_011425949.2 protein bunched, class 2/F/G isoform [Crassostrea gigas]	7.7e-33	NO	NO	OG0002385	Diverse	134
Gene.111753	Pfam	PF01166	TSC-22/dip/bun family	IPR000580	TSC-22 / Dip / Bun	GO:0003700|GO:0006355	3.1e-39	NP_006013.1 TSC22 domain family protein 1 isoform 2 [Homo sapiens]	4.66e-28	XP_011425949.2 protein bunched, class 2/F/G isoform [Crassostrea gigas]	7.7e-33	NO	NO	OG0002385	Diverse	134
Gene.33244	PANTHER	PTHR11742					2.7e-217	XP_006710365.1 mannosyl-oligosaccharide 1,2-alpha-mannosidase IB isoform X1 [Homo sapiens]	0	XP_011429836.2 mannosyl-oligosaccharide 1,2-alpha-mannosidase IA isoform X2 [Crassostrea gigas]	0	YES	NO	OG0002985	Diverse	794
Gene.33244	Pfam	PF01532	Glycosyl hydrolase family 47	IPR001382	Glycoside hydrolase family 47	GO:0004571|GO:0005509|GO:0016020	2.7e-217	XP_006710365.1 mannosyl-oligosaccharide 1,2-alpha-mannosidase IB isoform X1 [Homo sapiens]	0	XP_011429836.2 mannosyl-oligosaccharide 1,2-alpha-mannosidase IA isoform X2 [Crassostrea gigas]	0	YES	NO	OG0002985	Diverse	794
Gene.33244	PANTHER	PTHR11742:SF31					2.7e-217	XP_006710365.1 mannosyl-oligosaccharide 1,2-alpha-mannosidase IB isoform X1 [Homo sapiens]	0	XP_011429836.2 mannosyl-oligosaccharide 1,2-alpha-mannosidase IA isoform X2 [Crassostrea gigas]	0	YES	NO	OG0002985	Diverse	794
Gene.1768	Pfam	PF13774	Regulated-SNARE-like domain	IPR010908	Longin domain		6e-25	NP_004883.3 vesicle-trafficking protein SEC22b precursor [Homo sapiens]	6.94e-84	XP_011429609.2 vesicle-trafficking protein SEC22b [Crassostrea gigas]	1.55e-101	NO	NO	OG0006163	Diverse	176
Gene.1768	PANTHER	PTHR45837					6e-25	NP_004883.3 vesicle-trafficking protein SEC22b precursor [Homo sapiens]	6.94e-84	XP_011429609.2 vesicle-trafficking protein SEC22b [Crassostrea gigas]	1.55e-101	NO	NO	OG0006163	Diverse	176
Gene.1768	Pfam	PF00957	Synaptobrevin	IPR001388	Synaptobrevin	GO:0016021|GO:0016192	6e-25	NP_004883.3 vesicle-trafficking protein SEC22b precursor [Homo sapiens]	6.94e-84	XP_011429609.2 vesicle-trafficking protein SEC22b [Crassostrea gigas]	1.55e-101	NO	NO	OG0006163	Diverse	176
Gene.1768	PANTHER	PTHR45837:SF3					6e-25	NP_004883.3 vesicle-trafficking protein SEC22b precursor [Homo sapiens]	6.94e-84	XP_011429609.2 vesicle-trafficking protein SEC22b [Crassostrea gigas]	1.55e-101	NO	NO	OG0006163	Diverse	176
Gene.130228	PANTHER	PTHR11485					4.7e-54	NP_067026.3 signal recognition particle receptor subunit beta [Homo sapiens]	1.91e-59	XP_011429495.2 signal recognition particle receptor subunit beta [Crassostrea gigas]	2.32e-83	YES	NO	OG0005843	Diverse	260
Gene.130228	PANTHER	PTHR11485:SF34		IPR019009	Signal recognition particle receptor, beta subunit		4.7e-54	NP_067026.3 signal recognition particle receptor subunit beta [Homo sapiens]	1.91e-59	XP_011429495.2 signal recognition particle receptor subunit beta [Crassostrea gigas]	2.32e-83	YES	NO	OG0005843	Diverse	260
Gene.130228	Pfam	PF09439	Signal recognition particle receptor beta subunit	IPR019009	Signal recognition particle receptor, beta subunit		4.7e-54	NP_067026.3 signal recognition particle receptor subunit beta [Homo sapiens]	1.91e-59	XP_011429495.2 signal recognition particle receptor subunit beta [Crassostrea gigas]	2.32e-83	YES	NO	OG0005843	Diverse	260
Gene.46699	PANTHER	PTHR11157:SF118		IPR033670	Elongation of very long chain fatty acids protein 7	GO:0005783|GO:0009922|GO:0019367|GO:0042761	2.7e-71	NP_073732.1 elongation of very long chain fatty acids protein 1 isoform 1 [Homo sapiens]	2.58e-64	XP_034315092.1 elongation of very long chain fatty acids protein 7 [Crassostrea gigas]	9.97e-63	YES	NO	OG0000303	Diverse	229
Gene.46699	PANTHER	PTHR11157		IPR002076	ELO family	GO:0016021	2.7e-71	NP_073732.1 elongation of very long chain fatty acids protein 1 isoform 1 [Homo sapiens]	2.58e-64	XP_034315092.1 elongation of very long chain fatty acids protein 7 [Crassostrea gigas]	9.97e-63	YES	NO	OG0000303	Diverse	229
Gene.46699	Pfam	PF01151	GNS1/SUR4 family	IPR002076	ELO family	GO:0016021	2.7e-71	NP_073732.1 elongation of very long chain fatty acids protein 1 isoform 1 [Homo sapiens]	2.58e-64	XP_034315092.1 elongation of very long chain fatty acids protein 7 [Crassostrea gigas]	9.97e-63	YES	NO	OG0000303	Diverse	229
Gene.104051	PANTHER	PTHR20910					1.9e-203	NP_000445.1 superoxide dismutase [Cu-Zn] [Homo sapiens]	0.005	XP_011414608.2 uncharacterized protein LOC105318968 isoform X3 [Crassostrea gigas]	0	NO	NO	OG0006334	Diverse	955
Gene.104051	Pfam	PF00080	Copper/zinc superoxide dismutase (SODC)	IPR001424	Superoxide dismutase, copper/zinc binding domain	GO:0006801|GO:0046872	1.9e-203	NP_000445.1 superoxide dismutase [Cu-Zn] [Homo sapiens]	0.005	XP_011414608.2 uncharacterized protein LOC105318968 isoform X3 [Crassostrea gigas]	0	NO	NO	OG0006334	Diverse	955
Gene.11259	PANTHER	PTHR11474:SF21		IPR015559	Putative tyrosinase-like, Tyr-3	GO:0005507|GO:0016716|GO:0033162|GO:0042438|GO:0055114	1.6e-55	NP_000363.1 tyrosinase precursor [Homo sapiens]	1.18e-09	XP_011416067.1 putative tyrosinase-like protein tyr-1 [Crassostrea gigas]	5.78e-156	NO	YES	OG0000251	Diverse	388
Gene.11259	Pfam	PF00264	Common central domain of tyrosinase	IPR002227	Tyrosinase copper-binding domain	GO:0016491	1.6e-55	NP_000363.1 tyrosinase precursor [Homo sapiens]	1.18e-09	XP_011416067.1 putative tyrosinase-like protein tyr-1 [Crassostrea gigas]	5.78e-156	NO	YES	OG0000251	Diverse	388
Gene.11259	PANTHER	PTHR11474					1.6e-55	NP_000363.1 tyrosinase precursor [Homo sapiens]	1.18e-09	XP_011416067.1 putative tyrosinase-like protein tyr-1 [Crassostrea gigas]	5.78e-156	NO	YES	OG0000251	Diverse	388
Gene.146723	PANTHER	PTHR22722					3.4e-15	XP_011527958.1 enteropeptidase isoform X1 [Homo sapiens]	4.82e-12	XP_011416033.2 low-density lipoprotein receptor-related protein 12 [Crassostrea gigas]	2.17e-24	YES	NO	OG0000058	Diverse	414
Gene.146723	PANTHER	PTHR22722:SF4					3.4e-15	XP_011527958.1 enteropeptidase isoform X1 [Homo sapiens]	4.82e-12	XP_011416033.2 low-density lipoprotein receptor-related protein 12 [Crassostrea gigas]	2.17e-24	YES	NO	OG0000058	Diverse	414
Gene.146723	Pfam	PF00057	Low-density lipoprotein receptor domain class A	IPR002172	Low-density lipoprotein (LDL) receptor class A repeat	GO:0005515	3.4e-15	XP_011527958.1 enteropeptidase isoform X1 [Homo sapiens]	4.82e-12	XP_011416033.2 low-density lipoprotein receptor-related protein 12 [Crassostrea gigas]	2.17e-24	YES	NO	OG0000058	Diverse	414
Gene.146723	Pfam	PF00431	CUB domain	IPR000859	CUB domain		3.4e-15	XP_011527958.1 enteropeptidase isoform X1 [Homo sapiens]	4.82e-12	XP_011416033.2 low-density lipoprotein receptor-related protein 12 [Crassostrea gigas]	2.17e-24	YES	NO	OG0000058	Diverse	414
Gene.46042	Pfam	PF03671	Ubiquitin fold modifier 1 protein	IPR005375	Ubiquitin-fold modifier 1	GO:0071569	1.9e-35	NP_057701.1 ubiquitin-fold modifier 1 isoform 1 [Homo sapiens]	3.9e-38	XP_011438786.1 ubiquitin-fold modifier 1 [Crassostrea gigas]	8.04e-38	NO	NO	OG0006898	Diverse	112
Gene.46042	PANTHER	PTHR15825		IPR005375	Ubiquitin-fold modifier 1	GO:0071569	1.9e-35	NP_057701.1 ubiquitin-fold modifier 1 isoform 1 [Homo sapiens]	3.9e-38	XP_011438786.1 ubiquitin-fold modifier 1 [Crassostrea gigas]	8.04e-38	NO	NO	OG0006898	Diverse	112
Gene.83518	PANTHER	PTHR34203:SF3					1.4e-28	XP_016868663.1 uncharacterized aarF domain-containing protein kinase 5 isoform X2 [Homo sapiens]	4	XP_034336084.1 uncharacterized protein LOC117692426 [Crassostrea gigas]	4.33e-56	NO	NO	OG0000481	Diverse	284
Gene.83518	Pfam	PF05050	Methyltransferase FkbM domain	IPR006342	Methyltransferase FkbM		1.4e-28	XP_016868663.1 uncharacterized aarF domain-containing protein kinase 5 isoform X2 [Homo sapiens]	4	XP_034336084.1 uncharacterized protein LOC117692426 [Crassostrea gigas]	4.33e-56	NO	NO	OG0000481	Diverse	284
Gene.83518	PANTHER	PTHR34203					1.4e-28	XP_016868663.1 uncharacterized aarF domain-containing protein kinase 5 isoform X2 [Homo sapiens]	4	XP_034336084.1 uncharacterized protein LOC117692426 [Crassostrea gigas]	4.33e-56	NO	NO	OG0000481	Diverse	284
Gene.80724	Pfam	PF00071	Ras family	IPR001806	Small GTPase	GO:0003924|GO:0005525	2.6e-51	NP_112586.1 ras-related protein Rab-33B [Homo sapiens]	4.78e-101	XP_011442206.1 putative Ras-related protein Rab-33 [Crassostrea gigas]	1.1e-137	NO	NO	OG0006860	Diverse	250
Gene.80724	PANTHER	PTHR24073:SF378					2.6e-51	NP_112586.1 ras-related protein Rab-33B [Homo sapiens]	4.78e-101	XP_011442206.1 putative Ras-related protein Rab-33 [Crassostrea gigas]	1.1e-137	NO	NO	OG0006860	Diverse	250
Gene.80724	PANTHER	PTHR24073					2.6e-51	NP_112586.1 ras-related protein Rab-33B [Homo sapiens]	4.78e-101	XP_011442206.1 putative Ras-related protein Rab-33 [Crassostrea gigas]	1.1e-137	NO	NO	OG0006860	Diverse	250
Gene.143921	PANTHER	PTHR12893:SF1					4.2e-129	NP_056345.3 Golgi reassembly-stacking protein 2 isoform 1 [Homo sapiens]	7.21e-116	XP_011428433.2 Golgi reassembly-stacking protein 2 isoform X1 [Crassostrea gigas]	1.64e-136	NO	NO	OG0005886	Diverse	447
Gene.143921	PANTHER	PTHR12893		IPR007583	GRASP55/65		4.2e-129	NP_056345.3 Golgi reassembly-stacking protein 2 isoform 1 [Homo sapiens]	7.21e-116	XP_011428433.2 Golgi reassembly-stacking protein 2 isoform X1 [Crassostrea gigas]	1.64e-136	NO	NO	OG0005886	Diverse	447
Gene.143921	Pfam	PF04495	GRASP55/65 PDZ-like domain	IPR024958	GRASP55/65 PDZ-like domain		4.2e-129	NP_056345.3 Golgi reassembly-stacking protein 2 isoform 1 [Homo sapiens]	7.21e-116	XP_011428433.2 Golgi reassembly-stacking protein 2 isoform X1 [Crassostrea gigas]	1.64e-136	NO	NO	OG0005886	Diverse	447
Gene.921	PANTHER	PTHR10585:SF37					3.2e-81	NP_006845.1 ER lumen protein-retaining receptor 2 isoform 1 [Homo sapiens]	3.72e-88	XP_011428034.1 ER lumen protein-retaining receptor 2 isoform X2 [Crassostrea gigas]	2.27e-94	YES	NO	OG0003215	Diverse	174
Gene.921	PANTHER	PTHR10585		IPR000133	ER lumen protein retaining receptor	GO:0006621|GO:0016021|GO:0046923	3.2e-81	NP_006845.1 ER lumen protein-retaining receptor 2 isoform 1 [Homo sapiens]	3.72e-88	XP_011428034.1 ER lumen protein-retaining receptor 2 isoform X2 [Crassostrea gigas]	2.27e-94	YES	NO	OG0003215	Diverse	174
Gene.921	Pfam	PF00810	ER lumen protein retaining receptor	IPR000133	ER lumen protein retaining receptor	GO:0006621|GO:0016021|GO:0046923	3.2e-81	NP_006845.1 ER lumen protein-retaining receptor 2 isoform 1 [Homo sapiens]	3.72e-88	XP_011428034.1 ER lumen protein-retaining receptor 2 isoform X2 [Crassostrea gigas]	2.27e-94	YES	NO	OG0003215	Diverse	174
Gene.154193	PANTHER	PTHR11716		IPR001211	Phospholipase A2	GO:0004623|GO:0005509|GO:0016042	2.3e-17	NP_055404.1 group IIE secretory phospholipase A2 precursor [Homo sapiens]	1.32e-08	XP_034337805.1 acidic phospholipase A2 isoform X1 [Crassostrea gigas]	2.43e-19	NO	YES	OG0000493	Diverse	286
Gene.154193	PANTHER	PTHR11716:SF84					2.3e-17	NP_055404.1 group IIE secretory phospholipase A2 precursor [Homo sapiens]	1.32e-08	XP_034337805.1 acidic phospholipase A2 isoform X1 [Crassostrea gigas]	2.43e-19	NO	YES	OG0000493	Diverse	286
Gene.154193	Pfam	PF00068	Phospholipase A2	IPR016090	Phospholipase A2 domain	GO:0004623|GO:0006644|GO:0050482	2.3e-17	NP_055404.1 group IIE secretory phospholipase A2 precursor [Homo sapiens]	1.32e-08	XP_034337805.1 acidic phospholipase A2 isoform X1 [Crassostrea gigas]	2.43e-19	NO	YES	OG0000493	Diverse	286
Gene.91021	PANTHER	PTHR10356		IPR042433	Allograft inflammatory factor 1		5.2e-54	NP_113614.1 allograft inflammatory factor 1-like isoform 1 [Homo sapiens]	1.87e-39	XP_034330928.1 allograft inflammatory factor 1 isoform X1 [Crassostrea gigas]	1.64e-50	NO	NO	OG0002941	Diverse	178
Gene.91021	PANTHER	PTHR10356:SF0					5.2e-54	NP_113614.1 allograft inflammatory factor 1-like isoform 1 [Homo sapiens]	1.87e-39	XP_034330928.1 allograft inflammatory factor 1 isoform X1 [Crassostrea gigas]	1.64e-50	NO	NO	OG0002941	Diverse	178
Gene.88755	PANTHER	PTHR24243					2.4e-49	NP_001517.2 orexin receptor type 2 [Homo sapiens]	1.62e-11	XP_011415114.2 orexin receptor type 2 [Crassostrea gigas]	1.76e-137	YES	NO	OG0000069	Diverse	454
Gene.88755	Pfam	PF00001	7 transmembrane receptor (rhodopsin family)	IPR000276	G protein-coupled receptor, rhodopsin-like	GO:0004930|GO:0007186|GO:0016021	2.4e-49	NP_001517.2 orexin receptor type 2 [Homo sapiens]	1.62e-11	XP_011415114.2 orexin receptor type 2 [Crassostrea gigas]	1.76e-137	YES	NO	OG0000069	Diverse	454
Gene.111924	PANTHER	PTHR11043:SF2					1.9e-83	NP_057141.1 coatomer subunit zeta-1 isoform 1 [Homo sapiens]	2.93e-88	XP_011420613.2 coatomer subunit zeta-1 isoform X2 [Crassostrea gigas]	5.25e-106	NO	NO	OG0004545	Diverse	204
Gene.111924	PANTHER	PTHR11043		IPR039652	Coatomer subunit zeta	GO:0006890|GO:0030126	1.9e-83	NP_057141.1 coatomer subunit zeta-1 isoform 1 [Homo sapiens]	2.93e-88	XP_011420613.2 coatomer subunit zeta-1 isoform X2 [Crassostrea gigas]	5.25e-106	NO	NO	OG0004545	Diverse	204
Gene.111924	Pfam	PF01217	Clathrin adaptor complex small chain	IPR022775	AP complex, mu/sigma subunit		1.9e-83	NP_057141.1 coatomer subunit zeta-1 isoform 1 [Homo sapiens]	2.93e-88	XP_011420613.2 coatomer subunit zeta-1 isoform X2 [Crassostrea gigas]	5.25e-106	NO	NO	OG0004545	Diverse	204
Gene.74261	Pfam	PF05741	Nanos RNA binding domain	IPR024161	Zinc finger, nanos-type		4.7e-06	NP_955631.1 nanos homolog 1 [Homo sapiens]	0.003	XP_011412138.2 uncharacterized protein LOC105317254 [Crassostrea gigas]	3.78e-05	NO	NO	OG0001253	Diverse	54
Gene.8163	Pfam	PF12352	Snare region anchored in the vesicle membrane C-terminus				4.1e-17	NP_004278.2 Golgi SNAP receptor complex member 2 isoform A [Homo sapiens]	7.68e-70	XP_019928189.2 Golgi SNAP receptor complex member 2 [Crassostrea gigas]	5e-91	YES	NO	OG0005856	Diverse	212
Gene.8163	PANTHER	PTHR21230:SF1					4.1e-17	NP_004278.2 Golgi SNAP receptor complex member 2 isoform A [Homo sapiens]	7.68e-70	XP_019928189.2 Golgi SNAP receptor complex member 2 [Crassostrea gigas]	5e-91	YES	NO	OG0005856	Diverse	212
Gene.8163	PANTHER	PTHR21230					4.1e-17	NP_004278.2 Golgi SNAP receptor complex member 2 isoform A [Homo sapiens]	7.68e-70	XP_019928189.2 Golgi SNAP receptor complex member 2 [Crassostrea gigas]	5e-91	YES	NO	OG0005856	Diverse	212
Gene.141814	PANTHER	PTHR33967		IPR034601	Ragulator complex protein LAMTOR4	GO:0032008|GO:0071230|GO:0071986	2.7e-25	XP_024302528.1 ragulator complex protein LAMTOR4 isoform X1 [Homo sapiens]	1.31e-16	XP_019923612.1 ragulator complex protein LAMTOR4 homolog isoform X2 [Crassostrea gigas]	4.54e-33	NO	NO	OG0008211	Diverse	94
Gene.75808	PANTHER	PTHR12309					2.3e-40	NP_055117.1 protein transport protein Sec61 subunit gamma [Homo sapiens]	6.25e-25	XP_034304180.1 uncharacterized protein LOC117681755 isoform X2 [Crassostrea gigas]	0.39	YES	NO	OG0007410	Diverse	65
Gene.75808	Pfam	PF00584	SecE/Sec61-gamma subunits of protein translocation complex	IPR001901	Protein translocase complex, SecE/Sec61-gamma subunit	GO:0006605|GO:0006886|GO:0016020	2.3e-40	NP_055117.1 protein transport protein Sec61 subunit gamma [Homo sapiens]	6.25e-25	XP_034304180.1 uncharacterized protein LOC117681755 isoform X2 [Crassostrea gigas]	0.39	YES	NO	OG0007410	Diverse	65
Gene.68219	Pfam	PF00852	Glycosyltransferase family 10 (fucosyltransferase) C-term	IPR001503	Glycosyl transferase family 10	GO:0006486|GO:0008417|GO:0016020	1.1e-44	XP_011526177.1 4-galactosyl-N-acetylglucosaminide 3-alpha-L-fucosyltransferase FUT6 isoform X1 [Homo sapiens]	2.49e-31	XP_011413210.3 alpha-(1,3)-fucosyltransferase fut-1 [Crassostrea gigas]	1.21e-56	NO	NO	OG0000056	Diverse	408
Gene.68219	PANTHER	PTHR11929		IPR001503	Glycosyl transferase family 10	GO:0006486|GO:0008417|GO:0016020	1.1e-44	XP_011526177.1 4-galactosyl-N-acetylglucosaminide 3-alpha-L-fucosyltransferase FUT6 isoform X1 [Homo sapiens]	2.49e-31	XP_011413210.3 alpha-(1,3)-fucosyltransferase fut-1 [Crassostrea gigas]	1.21e-56	NO	NO	OG0000056	Diverse	408
Gene.68219	Pfam	PF17039	Fucosyltransferase, N-terminal	IPR031481	Fucosyltransferase, N-terminal		1.1e-44	XP_011526177.1 4-galactosyl-N-acetylglucosaminide 3-alpha-L-fucosyltransferase FUT6 isoform X1 [Homo sapiens]	2.49e-31	XP_011413210.3 alpha-(1,3)-fucosyltransferase fut-1 [Crassostrea gigas]	1.21e-56	NO	NO	OG0000056	Diverse	408
Gene.68219	PANTHER	PTHR11929:SF192					1.1e-44	XP_011526177.1 4-galactosyl-N-acetylglucosaminide 3-alpha-L-fucosyltransferase FUT6 isoform X1 [Homo sapiens]	2.49e-31	XP_011413210.3 alpha-(1,3)-fucosyltransferase fut-1 [Crassostrea gigas]	1.21e-56	NO	NO	OG0000056	Diverse	408
Gene.78403	Pfam	PF04488	Glycosyltransferase sugar-binding region containing DXD motif	IPR007577	Glycosyltransferase, DXD sugar-binding motif		1.8e-09	XP_016884320.1 lactosylceramide 4-alpha-galactosyltransferase isoform X1 [Homo sapiens]	2.3	XP_011412790.2 uncharacterized protein LOC105317758 isoform X1 [Crassostrea gigas]	5.81e-75	YES	NO	OG0000476	Diverse	415
Gene.78403	PANTHER	PTHR46830					1.8e-09	XP_016884320.1 lactosylceramide 4-alpha-galactosyltransferase isoform X1 [Homo sapiens]	2.3	XP_011412790.2 uncharacterized protein LOC105317758 isoform X1 [Crassostrea gigas]	5.81e-75	YES	NO	OG0000476	Diverse	415
Gene.41228	PANTHER	PTHR11716:SF84					8.9e-22	NP_000919.1 phospholipase A2 precursor [Homo sapiens]	0.012	XP_034328639.1 uncharacterized protein LOC105334451 [Crassostrea gigas]	5.64e-64	NO	NO	OG0000493	Diverse	273
Gene.41228	Pfam	PF00068	Phospholipase A2	IPR016090	Phospholipase A2 domain	GO:0004623|GO:0006644|GO:0050482	8.9e-22	NP_000919.1 phospholipase A2 precursor [Homo sapiens]	0.012	XP_034328639.1 uncharacterized protein LOC105334451 [Crassostrea gigas]	5.64e-64	NO	NO	OG0000493	Diverse	273
Gene.41228	PANTHER	PTHR11716		IPR001211	Phospholipase A2	GO:0004623|GO:0005509|GO:0016042	8.9e-22	NP_000919.1 phospholipase A2 precursor [Homo sapiens]	0.012	XP_034328639.1 uncharacterized protein LOC105334451 [Crassostrea gigas]	5.64e-64	NO	NO	OG0000493	Diverse	273
Gene.145703	PANTHER	PTHR13085:SF2					6.8e-74	NP_055567.2 signal peptidase complex subunit 2 [Homo sapiens]	2.32e-79	XP_011445862.2 probable signal peptidase complex subunit 2 isoform X3 [Crassostrea gigas]	3.02e-96	YES	NO	OG0005044	Diverse	195
Gene.145703	Pfam	PF06703	Microsomal signal peptidase 25 kDa subunit (SPC25)	IPR009582	Signal peptidase complex subunit 2	GO:0005787|GO:0006465|GO:0008233|GO:0016021	6.8e-74	NP_055567.2 signal peptidase complex subunit 2 [Homo sapiens]	2.32e-79	XP_011445862.2 probable signal peptidase complex subunit 2 isoform X3 [Crassostrea gigas]	3.02e-96	YES	NO	OG0005044	Diverse	195
Gene.145703	PANTHER	PTHR13085		IPR009582	Signal peptidase complex subunit 2	GO:0005787|GO:0006465|GO:0008233|GO:0016021	6.8e-74	NP_055567.2 signal peptidase complex subunit 2 [Homo sapiens]	2.32e-79	XP_011445862.2 probable signal peptidase complex subunit 2 isoform X3 [Crassostrea gigas]	3.02e-96	YES	NO	OG0005044	Diverse	195
Gene.68067	PANTHER	PTHR12137		IPR018011	Carbohydrate sulfotransferase 8-10	GO:0008146|GO:0016021|GO:0016051	3.4e-52	NP_060883.1 carbohydrate sulfotransferase 11 isoform 1 [Homo sapiens]	6.38e-32	XP_011420016.2 carbohydrate sulfotransferase 13 [Crassostrea gigas]	8.26e-166	YES	NO	OG0000065	Diverse	442
Gene.68067	PANTHER	PTHR12137:SF54					3.4e-52	NP_060883.1 carbohydrate sulfotransferase 11 isoform 1 [Homo sapiens]	6.38e-32	XP_011420016.2 carbohydrate sulfotransferase 13 [Crassostrea gigas]	8.26e-166	YES	NO	OG0000065	Diverse	442
Gene.68067	Pfam	PF03567	Sulfotransferase family	IPR005331	Sulfotransferase	GO:0008146|GO:0016021	3.4e-52	NP_060883.1 carbohydrate sulfotransferase 11 isoform 1 [Homo sapiens]	6.38e-32	XP_011420016.2 carbohydrate sulfotransferase 13 [Crassostrea gigas]	8.26e-166	YES	NO	OG0000065	Diverse	442
Gene.23214	PANTHER	PTHR16206					6e-95	NP_001374130.1 DEP domain-containing protein 4 isoform 5 [Homo sapiens]	4.33e-43	XP_011450655.1 DEP domain-containing protein 7 isoform X1 [Crassostrea gigas]	1.13e-135	NO	NO	OG0001473	Diverse	600
Gene.23214	Pfam	PF00610	Domain found in Dishevelled, Egl-10, and Pleckstrin (DEP)	IPR000591	DEP domain	GO:0035556	6e-95	NP_001374130.1 DEP domain-containing protein 4 isoform 5 [Homo sapiens]	4.33e-43	XP_011450655.1 DEP domain-containing protein 7 isoform X1 [Crassostrea gigas]	1.13e-135	NO	NO	OG0001473	Diverse	600
Gene.7206	PANTHER	PTHR10828:SF46					1.5e-83	NP_963861.1 M-phase inducer phosphatase 1 isoform b [Homo sapiens]	1.94e-63	XP_034328158.1 M-phase inducer phosphatase [Crassostrea gigas]	2.4e-74	NO	NO	OG0000434	Diverse	327
Gene.7206	PANTHER	PTHR10828					1.5e-83	NP_963861.1 M-phase inducer phosphatase 1 isoform b [Homo sapiens]	1.94e-63	XP_034328158.1 M-phase inducer phosphatase [Crassostrea gigas]	2.4e-74	NO	NO	OG0000434	Diverse	327
Gene.7206	Pfam	PF00581	Rhodanese-like domain	IPR001763	Rhodanese-like domain		1.5e-83	NP_963861.1 M-phase inducer phosphatase 1 isoform b [Homo sapiens]	1.94e-63	XP_034328158.1 M-phase inducer phosphatase [Crassostrea gigas]	2.4e-74	NO	NO	OG0000434	Diverse	327
Gene.14752	PANTHER	PTHR45828					3.6e-28	XP_024309798.1 reelin domain-containing protein 1 isoform X1 [Homo sapiens]	1.12e-11	XP_034328610.1 putative defense protein 3 isoform X2 [Crassostrea gigas]	2.4e-19	NO	YES	OG0000231	Diverse	334
Gene.14752	Pfam	PF02014	Reeler domain	IPR002861	Reeler domain		3.6e-28	XP_024309798.1 reelin domain-containing protein 1 isoform X1 [Homo sapiens]	1.12e-11	XP_034328610.1 putative defense protein 3 isoform X2 [Crassostrea gigas]	2.4e-19	NO	YES	OG0000231	Diverse	334
Gene.151069	PANTHER	PTHR10281:SF76					5.5e-33	NP_037481.1 neudesin precursor [Homo sapiens]	7.64e-31	XP_019927915.2 neudesin [Crassostrea gigas]	2.77e-41	YES	NO	OG0008665	Diverse	1194
Gene.151069	PANTHER	PTHR10281					5.5e-33	NP_037481.1 neudesin precursor [Homo sapiens]	7.64e-31	XP_019927915.2 neudesin [Crassostrea gigas]	2.77e-41	YES	NO	OG0008665	Diverse	1194
Gene.151069	Pfam	PF00173	Cytochrome b5-like Heme/Steroid binding domain	IPR001199	Cytochrome b5-like heme/steroid binding domain		5.5e-33	NP_037481.1 neudesin precursor [Homo sapiens]	7.64e-31	XP_019927915.2 neudesin [Crassostrea gigas]	2.77e-41	YES	NO	OG0008665	Diverse	1194
Gene.70337	PANTHER	PTHR10635		IPR016460	Coatomer beta subunit (COPB1)	GO:0005737|GO:0006886	0	NP_057535.1 coatomer subunit beta [Homo sapiens]	0	XP_011427298.1 coatomer subunit beta isoform X2 [Crassostrea gigas]	0	NO	NO	OG0003381	Diverse	957
Gene.70337	PANTHER	PTHR10635:SF0					0	NP_057535.1 coatomer subunit beta [Homo sapiens]	0	XP_011427298.1 coatomer subunit beta isoform X2 [Crassostrea gigas]	0	NO	NO	OG0003381	Diverse	957
Gene.70337	Pfam	PF01602	Adaptin N terminal region	IPR002553	Clathrin/coatomer adaptor, adaptin-like, N-terminal	GO:0006886|GO:0016192|GO:0030117	6.4e-114	NP_057535.1 coatomer subunit beta [Homo sapiens]	0	XP_011427298.1 coatomer subunit beta isoform X2 [Crassostrea gigas]	0	NO	NO	OG0003381	Diverse	957
Gene.70337	Pfam	PF07718	Coatomer beta C-terminal region	IPR011710	Coatomer beta subunit, C-terminal	GO:0005198|GO:0006886|GO:0016192|GO:0030126	1.4e-59	NP_057535.1 coatomer subunit beta [Homo sapiens]	0	XP_011427298.1 coatomer subunit beta isoform X2 [Crassostrea gigas]	0	NO	NO	OG0003381	Diverse	957
Gene.70337	Pfam	PF14806	Coatomer beta subunit appendage platform	IPR029446	Coatomer beta subunit, appendage platform domain		1.6e-56	NP_057535.1 coatomer subunit beta [Homo sapiens]	0	XP_011427298.1 coatomer subunit beta isoform X2 [Crassostrea gigas]	0	NO	NO	OG0003381	Diverse	957
Gene.11476	Pfam	PF01758	Sodium Bile acid symporter family	IPR002657	Bile acid:sodium symporter/arsenical resistance protein Acr3	GO:0016020	4.1e-34	NP_932069.1 solute carrier family 10 member 6 [Homo sapiens]	2.23e-36	XP_034339499.1 ileal sodium/bile acid cotransporter [Crassostrea gigas]	1.41e-102	YES	YES	OG0000327	Diverse	498
Gene.11476	PANTHER	PTHR10361		IPR004710	Bile acid:sodium symporter		4.1e-34	NP_932069.1 solute carrier family 10 member 6 [Homo sapiens]	2.23e-36	XP_034339499.1 ileal sodium/bile acid cotransporter [Crassostrea gigas]	1.41e-102	YES	YES	OG0000327	Diverse	498
Gene.11476	PANTHER	PTHR10361:SF57					4.1e-34	NP_932069.1 solute carrier family 10 member 6 [Homo sapiens]	2.23e-36	XP_034339499.1 ileal sodium/bile acid cotransporter [Crassostrea gigas]	1.41e-102	YES	YES	OG0000327	Diverse	498
Gene.53391	Pfam	PF01922	SRP19 protein	IPR002778	Signal recognition particle, SRP19 subunit	GO:0006614|GO:0008312|GO:0048500	9.3e-24	NP_003126.1 signal recognition particle 19 kDa protein isoform 1 [Homo sapiens]	4.99e-42	XP_011431102.2 signal recognition particle 19 kDa protein [Crassostrea gigas]	2.03e-49	NO	NO	OG0007146	Diverse	155
Gene.53391	PANTHER	PTHR17453		IPR002778	Signal recognition particle, SRP19 subunit	GO:0006614|GO:0008312|GO:0048500	9.3e-24	NP_003126.1 signal recognition particle 19 kDa protein isoform 1 [Homo sapiens]	4.99e-42	XP_011431102.2 signal recognition particle 19 kDa protein [Crassostrea gigas]	2.03e-49	NO	NO	OG0007146	Diverse	155
Gene.53391	PANTHER	PTHR17453:SF1					9.3e-24	NP_003126.1 signal recognition particle 19 kDa protein isoform 1 [Homo sapiens]	4.99e-42	XP_011431102.2 signal recognition particle 19 kDa protein [Crassostrea gigas]	2.03e-49	NO	NO	OG0007146	Diverse	155
Gene.97110	PANTHER	PTHR13711:SF164					3.7e-68	XP_024305109.1 high mobility group protein B1 isoform X1 [Homo sapiens]	9.11e-59	XP_034299923.1 high mobility group-T protein [Crassostrea gigas]	2.04e-81	NO	NO	OG0000571	Diverse	208
Gene.97110	Pfam	PF09011	HMG-box domain	IPR009071	High mobility group box domain		3.7e-68	XP_024305109.1 high mobility group protein B1 isoform X1 [Homo sapiens]	9.11e-59	XP_034299923.1 high mobility group-T protein [Crassostrea gigas]	2.04e-81	NO	NO	OG0000571	Diverse	208
Gene.97110	Pfam	PF00505	HMG (high mobility group) box	IPR009071	High mobility group box domain		3.7e-68	XP_024305109.1 high mobility group protein B1 isoform X1 [Homo sapiens]	9.11e-59	XP_034299923.1 high mobility group-T protein [Crassostrea gigas]	2.04e-81	NO	NO	OG0000571	Diverse	208
Gene.97110	PANTHER	PTHR13711					3.7e-68	XP_024305109.1 high mobility group protein B1 isoform X1 [Homo sapiens]	9.11e-59	XP_034299923.1 high mobility group-T protein [Crassostrea gigas]	2.04e-81	NO	NO	OG0000571	Diverse	208
Gene.137563	PANTHER	PTHR16950:SF25					2.2e-173	NP_001275706.1 zinc transporter SLC39A7 isoform 2 [Homo sapiens]	1.45e-49	XP_034302986.1 protein catecholamines up [Crassostrea gigas]	1.59e-76	YES	YES	OG0001317	Diverse	488
Gene.137563	PANTHER	PTHR16950					2.2e-173	NP_001275706.1 zinc transporter SLC39A7 isoform 2 [Homo sapiens]	1.45e-49	XP_034302986.1 protein catecholamines up [Crassostrea gigas]	1.59e-76	YES	YES	OG0001317	Diverse	488
Gene.137563	Pfam	PF02535	ZIP Zinc transporter	IPR003689	Zinc/iron permease	GO:0016020|GO:0030001|GO:0046873|GO:0055085	2.2e-173	NP_001275706.1 zinc transporter SLC39A7 isoform 2 [Homo sapiens]	1.45e-49	XP_034302986.1 protein catecholamines up [Crassostrea gigas]	1.59e-76	YES	YES	OG0001317	Diverse	488
Gene.17527	Pfam	PF00173	Cytochrome b5-like Heme/Steroid binding domain	IPR001199	Cytochrome b5-like heme/steroid binding domain		1.7e-06	NP_037481.1 neudesin precursor [Homo sapiens]	8.03e-28	XP_019927915.2 neudesin [Crassostrea gigas]	4.9e-34	NO	NO	OG0008665	Diverse	119
Gene.17527	PANTHER	PTHR10281:SF76					1.7e-06	NP_037481.1 neudesin precursor [Homo sapiens]	8.03e-28	XP_019927915.2 neudesin [Crassostrea gigas]	4.9e-34	NO	NO	OG0008665	Diverse	119
Gene.17527	PANTHER	PTHR10281					1.7e-06	NP_037481.1 neudesin precursor [Homo sapiens]	8.03e-28	XP_019927915.2 neudesin [Crassostrea gigas]	4.9e-34	NO	NO	OG0008665	Diverse	119
Gene.39693	PANTHER	PTHR10830		IPR005013	Dolichyl-diphosphooligosaccharide--protein glycosyltransferase 48kDa subunit	GO:0005789|GO:0018279	2.2e-94	NP_005207.3 dolichyl-diphosphooligosaccharide--protein glycosyltransferase 48 kDa subunit precursor [Homo sapiens]	3.36e-107	XP_011452894.2 dolichyl-diphosphooligosaccharide--protein glycosyltransferase 48 kDa subunit [Crassostrea gigas]	5.81e-122	NO	NO	OG0005170	Diverse	293
Gene.39693	Pfam	PF03345	Oligosaccharyltransferase 48 kDa subunit beta	IPR005013	Dolichyl-diphosphooligosaccharide--protein glycosyltransferase 48kDa subunit	GO:0005789|GO:0018279	2.2e-94	NP_005207.3 dolichyl-diphosphooligosaccharide--protein glycosyltransferase 48 kDa subunit precursor [Homo sapiens]	3.36e-107	XP_011452894.2 dolichyl-diphosphooligosaccharide--protein glycosyltransferase 48 kDa subunit [Crassostrea gigas]	5.81e-122	NO	NO	OG0005170	Diverse	293
Gene.150587	PANTHER	PTHR24392					3.6e-157	NP_009084.2 zinc finger protein 208 isoform 1 [Homo sapiens]	4.52e-24	XP_011438496.2 uncharacterized protein LOC105336026 [Crassostrea gigas]	0	NO	NO	OG0002126	Diverse	2598
Gene.150587	PANTHER	PTHR24392:SF44					3.6e-157	NP_009084.2 zinc finger protein 208 isoform 1 [Homo sapiens]	4.52e-24	XP_011438496.2 uncharacterized protein LOC105336026 [Crassostrea gigas]	0	NO	NO	OG0002126	Diverse	2598
Gene.45543	Pfam	PF03712	Copper type II ascorbate-dependent monooxygenase, C-terminal domain	IPR024548	Copper type II ascorbate-dependent monooxygenase, C-terminal		5.2e-39	XP_024301852.1 peptidyl-glycine alpha-amidating monooxygenase isoform X26 [Homo sapiens]	1e-63	XP_034326048.1 uncharacterized protein LOC105338037 [Crassostrea gigas]	3.43e-134	NO	YES	OG0001730	Diverse	420
Gene.45543	PANTHER	PTHR10680:SF27					5.2e-39	XP_024301852.1 peptidyl-glycine alpha-amidating monooxygenase isoform X26 [Homo sapiens]	1e-63	XP_034326048.1 uncharacterized protein LOC105338037 [Crassostrea gigas]	3.43e-134	NO	YES	OG0001730	Diverse	420
Gene.45543	PANTHER	PTHR10680					5.2e-39	XP_024301852.1 peptidyl-glycine alpha-amidating monooxygenase isoform X26 [Homo sapiens]	1e-63	XP_034326048.1 uncharacterized protein LOC105338037 [Crassostrea gigas]	3.43e-134	NO	YES	OG0001730	Diverse	420
Gene.45543	Pfam	PF01082	Copper type II ascorbate-dependent monooxygenase, N-terminal domain	IPR000323	Copper type II, ascorbate-dependent monooxygenase, N-terminal	GO:0004497|GO:0005507|GO:0016715|GO:0055114	5.2e-39	XP_024301852.1 peptidyl-glycine alpha-amidating monooxygenase isoform X26 [Homo sapiens]	1e-63	XP_034326048.1 uncharacterized protein LOC105338037 [Crassostrea gigas]	3.43e-134	NO	YES	OG0001730	Diverse	420
Gene.142374	PANTHER	PTHR46712		IPR042165	Phosphatidylglycerophosphatase and protein-tyrosine phosphatase 1	GO:0004721	1.9e-66	NP_783859.1 phosphatidylglycerophosphatase and protein-tyrosine phosphatase 1 isoform 1 [Homo sapiens]	4.45e-42	XP_011412921.2 phosphatidylglycerophosphatase and protein-tyrosine phosphatase 1 [Crassostrea gigas]	1.97e-54	NO	NO	OG0004834	Diverse	168
Gene.142374	Pfam	PF00782	Dual specificity phosphatase, catalytic domain	IPR000340	Dual specificity phosphatase, catalytic domain	GO:0008138|GO:0016311	1.9e-66	NP_783859.1 phosphatidylglycerophosphatase and protein-tyrosine phosphatase 1 isoform 1 [Homo sapiens]	4.45e-42	XP_011412921.2 phosphatidylglycerophosphatase and protein-tyrosine phosphatase 1 [Crassostrea gigas]	1.97e-54	NO	NO	OG0004834	Diverse	168
Gene.67374	PANTHER	PTHR10796:SF130					1e-207	XP_005258335.1 NPC intracellular cholesterol transporter 1 isoform X2 [Homo sapiens]	2.03e-38	XP_011413962.2 protein patched homolog 1 isoform X2 [Crassostrea gigas]	6.4e-160	YES	NO	OG0000433	Diverse	948
Gene.67374	Pfam	PF02460	Patched family	IPR003392	Protein patched/dispatched	GO:0016021	1e-207	XP_005258335.1 NPC intracellular cholesterol transporter 1 isoform X2 [Homo sapiens]	2.03e-38	XP_011413962.2 protein patched homolog 1 isoform X2 [Crassostrea gigas]	6.4e-160	YES	NO	OG0000433	Diverse	948
Gene.67374	PANTHER	PTHR10796					1e-207	XP_005258335.1 NPC intracellular cholesterol transporter 1 isoform X2 [Homo sapiens]	2.03e-38	XP_011413962.2 protein patched homolog 1 isoform X2 [Crassostrea gigas]	6.4e-160	YES	NO	OG0000433	Diverse	948
Gene.62147	PANTHER	PTHR10157					3.8e-152	NP_056344.2 DBH-like monooxygenase protein 1 precursor [Homo sapiens]	7.81e-112	XP_034303478.1 uncharacterized protein LOC105321463 [Crassostrea gigas]	2.84e-132	NO	NO	OG0000283	Diverse	560
Gene.62147	Pfam	PF03351	DOMON domain	IPR005018	DOMON domain		3.8e-152	NP_056344.2 DBH-like monooxygenase protein 1 precursor [Homo sapiens]	7.81e-112	XP_034303478.1 uncharacterized protein LOC105321463 [Crassostrea gigas]	2.84e-132	NO	NO	OG0000283	Diverse	560
Gene.62147	PANTHER	PTHR10157:SF39					3.8e-152	NP_056344.2 DBH-like monooxygenase protein 1 precursor [Homo sapiens]	7.81e-112	XP_034303478.1 uncharacterized protein LOC105321463 [Crassostrea gigas]	2.84e-132	NO	NO	OG0000283	Diverse	560
Gene.62147	Pfam	PF01082	Copper type II ascorbate-dependent monooxygenase, N-terminal domain	IPR000323	Copper type II, ascorbate-dependent monooxygenase, N-terminal	GO:0004497|GO:0005507|GO:0016715|GO:0055114	3.8e-152	NP_056344.2 DBH-like monooxygenase protein 1 precursor [Homo sapiens]	7.81e-112	XP_034303478.1 uncharacterized protein LOC105321463 [Crassostrea gigas]	2.84e-132	NO	NO	OG0000283	Diverse	560
Gene.62147	Pfam	PF03712	Copper type II ascorbate-dependent monooxygenase, C-terminal domain	IPR024548	Copper type II ascorbate-dependent monooxygenase, C-terminal		3.8e-152	NP_056344.2 DBH-like monooxygenase protein 1 precursor [Homo sapiens]	7.81e-112	XP_034303478.1 uncharacterized protein LOC105321463 [Crassostrea gigas]	2.84e-132	NO	NO	OG0000283	Diverse	560
Gene.47096	PANTHER	PTHR10806:SF18		IPR037712	Signal peptidase complex catalytic subunit SEC11A	GO:0005787|GO:0006465|GO:0008236	6.6e-107	NP_055115.1 signal peptidase complex catalytic subunit SEC11A isoform 2 [Homo sapiens]	4.09e-108	XP_034322784.1 signal peptidase complex catalytic subunit SEC11A isoform X2 [Crassostrea gigas]	1.92e-124	YES	NO	OG0004350	Diverse	179
Gene.47096	Pfam	PF00717	Peptidase S24-like	IPR015927	Peptidase S24/S26A/S26B/S26C		6.6e-107	NP_055115.1 signal peptidase complex catalytic subunit SEC11A isoform 2 [Homo sapiens]	4.09e-108	XP_034322784.1 signal peptidase complex catalytic subunit SEC11A isoform X2 [Crassostrea gigas]	1.92e-124	YES	NO	OG0004350	Diverse	179
Gene.47096	PANTHER	PTHR10806		IPR001733	Peptidase S26B	GO:0006465|GO:0008233|GO:0016020	6.6e-107	NP_055115.1 signal peptidase complex catalytic subunit SEC11A isoform 2 [Homo sapiens]	4.09e-108	XP_034322784.1 signal peptidase complex catalytic subunit SEC11A isoform X2 [Crassostrea gigas]	1.92e-124	YES	NO	OG0004350	Diverse	179
Gene.21353	Pfam	PF01074	Glycosyl hydrolases family 38 N-terminal domain	IPR000602	Glycoside hydrolase family 38, N-terminal domain	GO:0004559|GO:0006013	3.7e-74	XP_024305692.1 alpha-mannosidase 2x isoform X2 [Homo sapiens]	0	XP_034326397.1 alpha-mannosidase 2 isoform X1 [Crassostrea gigas]	0	NO	NO	OG0000632	Diverse	1018
Gene.21353	PANTHER	PTHR11607:SF57					3.7e-74	XP_024305692.1 alpha-mannosidase 2x isoform X2 [Homo sapiens]	0	XP_034326397.1 alpha-mannosidase 2 isoform X1 [Crassostrea gigas]	0	NO	NO	OG0000632	Diverse	1018
Gene.21353	Pfam	PF07748	Glycosyl hydrolases family 38 C-terminal domain	IPR011682	Glycosyl hydrolase family 38, C-terminal	GO:0004559|GO:0006013	3.7e-74	XP_024305692.1 alpha-mannosidase 2x isoform X2 [Homo sapiens]	0	XP_034326397.1 alpha-mannosidase 2 isoform X1 [Crassostrea gigas]	0	NO	NO	OG0000632	Diverse	1018
Gene.21353	Pfam	PF09261	Alpha mannosidase middle domain	IPR015341	Glycoside hydrolase family 38, central domain	GO:0004559|GO:0006013	3.7e-74	XP_024305692.1 alpha-mannosidase 2x isoform X2 [Homo sapiens]	0	XP_034326397.1 alpha-mannosidase 2 isoform X1 [Crassostrea gigas]	0	NO	NO	OG0000632	Diverse	1018
Gene.21353	PANTHER	PTHR11607					3.7e-74	XP_024305692.1 alpha-mannosidase 2x isoform X2 [Homo sapiens]	0	XP_034326397.1 alpha-mannosidase 2 isoform X1 [Crassostrea gigas]	0	NO	NO	OG0000632	Diverse	1018
Gene.66404	PANTHER	PTHR15090					1e-71	NP_060979.2 leucine-rich repeat-containing protein 59 [Homo sapiens]	1.92e-48	XP_034301623.1 sequestosome-1 [Crassostrea gigas]	6.98e-60	YES	NO	OG0001349	Diverse	1006
Gene.66404	Pfam	PF13855	Leucine rich repeat	IPR001611	Leucine-rich repeat	GO:0005515	1e-71	NP_060979.2 leucine-rich repeat-containing protein 59 [Homo sapiens]	1.92e-48	XP_034301623.1 sequestosome-1 [Crassostrea gigas]	6.98e-60	YES	NO	OG0001349	Diverse	1006
Gene.66404	Pfam	PF00569	Zinc finger, ZZ type	IPR000433	Zinc finger, ZZ-type	GO:0008270	1e-71	NP_060979.2 leucine-rich repeat-containing protein 59 [Homo sapiens]	1.92e-48	XP_034301623.1 sequestosome-1 [Crassostrea gigas]	6.98e-60	YES	NO	OG0001349	Diverse	1006
Gene.66404	Pfam	PF16577	UBA domain	IPR033741	Sequestosome-1, UBA domain		1e-71	NP_060979.2 leucine-rich repeat-containing protein 59 [Homo sapiens]	1.92e-48	XP_034301623.1 sequestosome-1 [Crassostrea gigas]	6.98e-60	YES	NO	OG0001349	Diverse	1006
Gene.66404	Pfam	PF00564	PB1 domain	IPR000270	PB1 domain	GO:0005515	1e-71	NP_060979.2 leucine-rich repeat-containing protein 59 [Homo sapiens]	1.92e-48	XP_034301623.1 sequestosome-1 [Crassostrea gigas]	6.98e-60	YES	NO	OG0001349	Diverse	1006
Gene.111858	Pfam	PF03022	Major royal jelly protein	IPR017996	Major royal jelly protein/protein yellow		1.9e-42	NP_001005169.1 olfactory receptor 52I1 [Homo sapiens]	3.3	XP_011452447.2 uncharacterized protein LOC105345825 [Crassostrea gigas]	1.39e-71	NO	YES	OG0001270	Diverse	465
Gene.111858	PANTHER	PTHR10009		IPR017996	Major royal jelly protein/protein yellow		1.9e-42	NP_001005169.1 olfactory receptor 52I1 [Homo sapiens]	3.3	XP_011452447.2 uncharacterized protein LOC105345825 [Crassostrea gigas]	1.39e-71	NO	YES	OG0001270	Diverse	465
Gene.59787	Pfam	PF13879	KIAA1430 homologue	IPR029488	Hemingway/CFAP97D1		2.5e-20	NP_001129955.1 sperm axonemal maintenance protein CFAP97D1 isoform 1 [Homo sapiens]	1.32e-15	XP_011415663.1 uncharacterized protein CFAP97D1 [Crassostrea gigas]	1.81e-47	NO	NO	OG0001765	Diverse	216
Gene.59787	PANTHER	PTHR33768:SF6					2.5e-20	NP_001129955.1 sperm axonemal maintenance protein CFAP97D1 isoform 1 [Homo sapiens]	1.32e-15	XP_011415663.1 uncharacterized protein CFAP97D1 [Crassostrea gigas]	1.81e-47	NO	NO	OG0001765	Diverse	216
Gene.59787	PANTHER	PTHR33768		IPR038792	CFAP97 domain-containing protein 1/2		2.5e-20	NP_001129955.1 sperm axonemal maintenance protein CFAP97D1 isoform 1 [Homo sapiens]	1.32e-15	XP_011415663.1 uncharacterized protein CFAP97D1 [Crassostrea gigas]	1.81e-47	NO	NO	OG0001765	Diverse	216
Gene.34337	PANTHER	PTHR10157					8.6e-86	NP_056344.2 DBH-like monooxygenase protein 1 precursor [Homo sapiens]	4.65e-41	XP_034303478.1 uncharacterized protein LOC105321463 [Crassostrea gigas]	1.77e-50	NO	NO	OG0000283	Diverse	505
Gene.34337	Pfam	PF03351	DOMON domain	IPR005018	DOMON domain		8.6e-86	NP_056344.2 DBH-like monooxygenase protein 1 precursor [Homo sapiens]	4.65e-41	XP_034303478.1 uncharacterized protein LOC105321463 [Crassostrea gigas]	1.77e-50	NO	NO	OG0000283	Diverse	505
Gene.34337	Pfam	PF01082	Copper type II ascorbate-dependent monooxygenase, N-terminal domain	IPR000323	Copper type II, ascorbate-dependent monooxygenase, N-terminal	GO:0004497|GO:0005507|GO:0016715|GO:0055114	8.6e-86	NP_056344.2 DBH-like monooxygenase protein 1 precursor [Homo sapiens]	4.65e-41	XP_034303478.1 uncharacterized protein LOC105321463 [Crassostrea gigas]	1.77e-50	NO	NO	OG0000283	Diverse	505
Gene.34337	PANTHER	PTHR10157:SF39					8.6e-86	NP_056344.2 DBH-like monooxygenase protein 1 precursor [Homo sapiens]	4.65e-41	XP_034303478.1 uncharacterized protein LOC105321463 [Crassostrea gigas]	1.77e-50	NO	NO	OG0000283	Diverse	505
Gene.34337	Pfam	PF03712	Copper type II ascorbate-dependent monooxygenase, C-terminal domain	IPR024548	Copper type II ascorbate-dependent monooxygenase, C-terminal		8.6e-86	NP_056344.2 DBH-like monooxygenase protein 1 precursor [Homo sapiens]	4.65e-41	XP_034303478.1 uncharacterized protein LOC105321463 [Crassostrea gigas]	1.77e-50	NO	NO	OG0000283	Diverse	505
Gene.934	PANTHER	PTHR14776					6.3e-118	XP_024302709.1 cadherin-like and PC-esterase domain-containing protein 1 isoform X1 [Homo sapiens]	2.67e-79	XP_034307239.1 cadherin-like and PC-esterase domain-containing protein 1 isoform X1 [Crassostrea gigas]	5.31e-83	NO	NO	OG0007576	Diverse	307
Gene.93916	Pfam	PF05920	Homeobox KN domain	IPR008422	Homeobox KN domain	GO:0003677|GO:0006355	5.6e-15	NP_077311.2 iroquois-class homeodomain protein IRX-6 [Homo sapiens]	1.75e-27	XP_011437890.1 iroquois-class homeodomain protein IRX-6 [Crassostrea gigas]	8.96e-34	NO	NO	OG0000276	Diverse	375
Gene.93916	PANTHER	PTHR11211					5.6e-15	NP_077311.2 iroquois-class homeodomain protein IRX-6 [Homo sapiens]	1.75e-27	XP_011437890.1 iroquois-class homeodomain protein IRX-6 [Crassostrea gigas]	8.96e-34	NO	NO	OG0000276	Diverse	375
Gene.103414	PANTHER	PTHR12242					5.9e-46	XP_011529387.1 endogenous retrovirus group FC1 Env polyprotein [Homo sapiens]	0.59	XP_034326685.1 protein rolling stone [Crassostrea gigas]	1.28e-103	YES	NO	OG0000280	Diverse	307
Gene.103414	PANTHER	PTHR12242:SF1		IPR039860	Protein rolling stone		5.9e-46	XP_011529387.1 endogenous retrovirus group FC1 Env polyprotein [Homo sapiens]	0.59	XP_034326685.1 protein rolling stone [Crassostrea gigas]	1.28e-103	YES	NO	OG0000280	Diverse	307
Gene.77805	PANTHER	PTHR14269					8.2e-63	NP_001120930.1 cardiolipin synthase (CMP-forming) isoform 2 [Homo sapiens]	2.81e-54	XP_011439682.2 probable cardiolipin synthase (CMP-forming) [Crassostrea gigas]	1.65e-58	NO	NO	OG0006791	Diverse	290
Gene.77805	PANTHER	PTHR14269:SF11					8.2e-63	NP_001120930.1 cardiolipin synthase (CMP-forming) isoform 2 [Homo sapiens]	2.81e-54	XP_011439682.2 probable cardiolipin synthase (CMP-forming) [Crassostrea gigas]	1.65e-58	NO	NO	OG0006791	Diverse	290
Gene.77805	Pfam	PF01066	CDP-alcohol phosphatidyltransferase	IPR000462	CDP-alcohol phosphatidyltransferase	GO:0008654|GO:0016020|GO:0016780	8.2e-63	NP_001120930.1 cardiolipin synthase (CMP-forming) isoform 2 [Homo sapiens]	2.81e-54	XP_011439682.2 probable cardiolipin synthase (CMP-forming) [Crassostrea gigas]	1.65e-58	NO	NO	OG0006791	Diverse	290
Gene.111077	Pfam	PF01652	Eukaryotic initiation factor 4E	IPR001040	Translation Initiation factor eIF- 4e	GO:0003723|GO:0003743|GO:0006413	6.9e-52	NP_001959.1 eukaryotic translation initiation factor 4E isoform 1 [Homo sapiens]	9.41e-83	XP_034314163.1 eukaryotic translation initiation factor 4E [Crassostrea gigas]	1.46e-94	NO	NO	OG0001788	Diverse	198
Gene.111077	PANTHER	PTHR11960:SF32					6.9e-52	NP_001959.1 eukaryotic translation initiation factor 4E isoform 1 [Homo sapiens]	9.41e-83	XP_034314163.1 eukaryotic translation initiation factor 4E [Crassostrea gigas]	1.46e-94	NO	NO	OG0001788	Diverse	198
Gene.111077	PANTHER	PTHR11960		IPR001040	Translation Initiation factor eIF- 4e	GO:0003723|GO:0003743|GO:0006413	6.9e-52	NP_001959.1 eukaryotic translation initiation factor 4E isoform 1 [Homo sapiens]	9.41e-83	XP_034314163.1 eukaryotic translation initiation factor 4E [Crassostrea gigas]	1.46e-94	NO	NO	OG0001788	Diverse	198
Gene.60444	PANTHER	PTHR19317		IPR004895	Prenylated rab acceptor PRA1		3.3e-53	NP_006414.2 prenylated Rab acceptor protein 1 [Homo sapiens]	1.29e-55	XP_011425811.1 prenylated Rab acceptor protein 1 isoform X1 [Crassostrea gigas]	3.98e-92	YES	NO	OG0004314	Diverse	193
Gene.60444	Pfam	PF03208	PRA1 family protein	IPR004895	Prenylated rab acceptor PRA1		3.3e-53	NP_006414.2 prenylated Rab acceptor protein 1 [Homo sapiens]	1.29e-55	XP_011425811.1 prenylated Rab acceptor protein 1 isoform X1 [Crassostrea gigas]	3.98e-92	YES	NO	OG0004314	Diverse	193
Gene.60444	PANTHER	PTHR19317:SF0					3.3e-53	NP_006414.2 prenylated Rab acceptor protein 1 [Homo sapiens]	1.29e-55	XP_011425811.1 prenylated Rab acceptor protein 1 isoform X1 [Crassostrea gigas]	3.98e-92	YES	NO	OG0004314	Diverse	193
Gene.154029	PANTHER	PTHR12013		IPR003210	Signal recognition particle, SRP14 subunit	GO:0005786|GO:0006614|GO:0008312|GO:0030942	1.5e-28	NP_003125.3 signal recognition particle 14 kDa protein isoform 1 [Homo sapiens]	2.21e-18	XP_011412349.1 signal recognition particle 14 kDa protein [Crassostrea gigas]	2.88e-30	NO	NO	OG0006939	Diverse	102
Gene.154029	PANTHER	PTHR12013:SF2					1.5e-28	NP_003125.3 signal recognition particle 14 kDa protein isoform 1 [Homo sapiens]	2.21e-18	XP_011412349.1 signal recognition particle 14 kDa protein [Crassostrea gigas]	2.88e-30	NO	NO	OG0006939	Diverse	102
Gene.154029	Pfam	PF02290	Signal recognition particle 14kD protein	IPR003210	Signal recognition particle, SRP14 subunit	GO:0005786|GO:0006614|GO:0008312|GO:0030942	1.5e-28	NP_003125.3 signal recognition particle 14 kDa protein isoform 1 [Homo sapiens]	2.21e-18	XP_011412349.1 signal recognition particle 14 kDa protein [Crassostrea gigas]	2.88e-30	NO	NO	OG0006939	Diverse	102
Gene.23849	Pfam	PF09380	FERM C-terminal PH-like domain	IPR018980	FERM, C-terminal PH-like domain		9.4e-14	NP_542414.1 tyrosine-protein phosphatase non-receptor type 13 isoform 1 [Homo sapiens]	2.19e-55	XP_034313807.1 tyrosine-protein phosphatase non-receptor type 13 isoform X3 [Crassostrea gigas]	5.92e-123	NO	NO	OG0001575	Diverse	2083
Gene.23849	PANTHER	PTHR46900					9.4e-14	NP_542414.1 tyrosine-protein phosphatase non-receptor type 13 isoform 1 [Homo sapiens]	2.19e-55	XP_034313807.1 tyrosine-protein phosphatase non-receptor type 13 isoform X3 [Crassostrea gigas]	5.92e-123	NO	NO	OG0001575	Diverse	2083
Gene.23849	Pfam	PF00595	PDZ domain	IPR001478	PDZ domain	GO:0005515	9.4e-14	NP_542414.1 tyrosine-protein phosphatase non-receptor type 13 isoform 1 [Homo sapiens]	2.19e-55	XP_034313807.1 tyrosine-protein phosphatase non-receptor type 13 isoform X3 [Crassostrea gigas]	5.92e-123	NO	NO	OG0001575	Diverse	2083
Gene.23849	Pfam	PF09379	FERM N-terminal domain	IPR018979	FERM, N-terminal		9.4e-14	NP_542414.1 tyrosine-protein phosphatase non-receptor type 13 isoform 1 [Homo sapiens]	2.19e-55	XP_034313807.1 tyrosine-protein phosphatase non-receptor type 13 isoform X3 [Crassostrea gigas]	5.92e-123	NO	NO	OG0001575	Diverse	2083
Gene.23849	Pfam	PF00373	FERM central domain	IPR019748	FERM central domain		9.4e-14	NP_542414.1 tyrosine-protein phosphatase non-receptor type 13 isoform 1 [Homo sapiens]	2.19e-55	XP_034313807.1 tyrosine-protein phosphatase non-receptor type 13 isoform X3 [Crassostrea gigas]	5.92e-123	NO	NO	OG0001575	Diverse	2083
Gene.113853	PANTHER	PTHR13044					6.3e-25	XP_011524931.1 cyclic AMP-dependent transcription factor ATF-5 isoform X1 [Homo sapiens]	3.59e-13	XP_011439092.1 cyclic AMP-dependent transcription factor ATF-4 [Crassostrea gigas]	5.48e-16	NO	NO	OG0007401	Diverse	387
Gene.113853	Pfam	PF00170	bZIP transcription factor	IPR004827	Basic-leucine zipper domain	GO:0003700|GO:0006355	6.3e-25	XP_011524931.1 cyclic AMP-dependent transcription factor ATF-5 isoform X1 [Homo sapiens]	3.59e-13	XP_011439092.1 cyclic AMP-dependent transcription factor ATF-4 [Crassostrea gigas]	5.48e-16	NO	NO	OG0007401	Diverse	387
Gene.153981	Pfam	PF00018	SH3 domain	IPR001452	SH3 domain	GO:0005515	2.3e-11	NP_006394.1 enhancer of filamentation 1 isoform 1 [Homo sapiens]	3.45e-29	XP_011429184.2 enhancer of filamentation 1 isoform X1 [Crassostrea gigas]	2.35e-64	NO	NO	OG0002536	Diverse	953
Gene.153981	PANTHER	PTHR10654		IPR037362	CAS family		2.3e-11	NP_006394.1 enhancer of filamentation 1 isoform 1 [Homo sapiens]	3.45e-29	XP_011429184.2 enhancer of filamentation 1 isoform X1 [Crassostrea gigas]	2.35e-64	NO	NO	OG0002536	Diverse	953
Gene.153981	Pfam	PF08824	Serine rich protein interaction domain	IPR014928	Serine rich protein interaction domain		2.3e-11	NP_006394.1 enhancer of filamentation 1 isoform 1 [Homo sapiens]	3.45e-29	XP_011429184.2 enhancer of filamentation 1 isoform X1 [Crassostrea gigas]	2.35e-64	NO	NO	OG0002536	Diverse	953
Gene.155848	PANTHER	PTHR45803					1.8e-43	NP_000337.1 transcription factor SOX-9 [Homo sapiens]	8.12e-17	NP_001295801.1 transcription factor Sox-8-like [Crassostrea gigas]	2.82e-33	NO	NO	OG0000020	Diverse	497
Gene.137406	Pfam	PF05154	TM2 domain	IPR007829	TM2 domain		4.3e-09	NP_079178.2 dnaJ homolog subfamily C member 22 [Homo sapiens]	2.3e-10	XP_011417162.2 dnaJ homolog subfamily C member 22 [Crassostrea gigas]	7.39e-45	YES	NO	OG0006507	Diverse	438
Gene.137406	Pfam	PF00226	DnaJ domain	IPR001623	DnaJ domain		4.3e-09	NP_079178.2 dnaJ homolog subfamily C member 22 [Homo sapiens]	2.3e-10	XP_011417162.2 dnaJ homolog subfamily C member 22 [Crassostrea gigas]	7.39e-45	YES	NO	OG0006507	Diverse	438
Gene.137406	PANTHER	PTHR44733					4.3e-09	NP_079178.2 dnaJ homolog subfamily C member 22 [Homo sapiens]	2.3e-10	XP_011417162.2 dnaJ homolog subfamily C member 22 [Crassostrea gigas]	7.39e-45	YES	NO	OG0006507	Diverse	438
Gene.8077	Pfam	PF07074	Translocon-associated protein, gamma subunit (TRAP-gamma)	IPR009779	Translocon-associated protein subunit gamma	GO:0006614|GO:0016021	1.1e-54	NP_009038.1 translocon-associated protein subunit gamma isoform 2 [Homo sapiens]	4.89e-44	XP_011452281.3 translocon-associated protein subunit gamma [Crassostrea gigas]	2.93e-56	YES	NO	OG0005205	Diverse	317
Gene.8077	Pfam	PF14529	Endonuclease-reverse transcriptase	IPR005135	Endonuclease/exonuclease/phosphatase		1.1e-54	NP_009038.1 translocon-associated protein subunit gamma isoform 2 [Homo sapiens]	4.89e-44	XP_011452281.3 translocon-associated protein subunit gamma [Crassostrea gigas]	2.93e-56	YES	NO	OG0005205	Diverse	317
Gene.8077	PANTHER	PTHR13399		IPR009779	Translocon-associated protein subunit gamma	GO:0006614|GO:0016021	1.1e-54	NP_009038.1 translocon-associated protein subunit gamma isoform 2 [Homo sapiens]	4.89e-44	XP_011452281.3 translocon-associated protein subunit gamma [Crassostrea gigas]	2.93e-56	YES	NO	OG0005205	Diverse	317
Gene.14721	PANTHER	PTHR32026:SF10					1.8e-55	NP_001116836.1 methyltransferase-like protein 24 isoform 1 precursor [Homo sapiens]	1.11e-12	XP_034304896.1 uncharacterized protein LOC105323419 isoform X1 [Crassostrea gigas]	1.79e-53	YES	NO	OG0000302	Diverse	319
Gene.14721	Pfam	PF13383	Methyltransferase domain	IPR025714	Methyltransferase domain		1.8e-55	NP_001116836.1 methyltransferase-like protein 24 isoform 1 precursor [Homo sapiens]	1.11e-12	XP_034304896.1 uncharacterized protein LOC105323419 isoform X1 [Crassostrea gigas]	1.79e-53	YES	NO	OG0000302	Diverse	319
Gene.14721	PANTHER	PTHR32026		IPR026913	Methyltransferase-like protein 24		1.8e-55	NP_001116836.1 methyltransferase-like protein 24 isoform 1 precursor [Homo sapiens]	1.11e-12	XP_034304896.1 uncharacterized protein LOC105323419 isoform X1 [Crassostrea gigas]	1.79e-53	YES	NO	OG0000302	Diverse	319
Gene.103311	Pfam	PF04756	OST3 / OST6 family, transporter family	IPR021149	Oligosaccharyl transferase complex, subunit OST3/OST6		5.9e-08	NP_067050.1 oligosaccharyltransferase complex subunit OSTC isoform 1 [Homo sapiens]	8.8e-75	XP_011444690.1 oligosaccharyltransferase complex subunit OSTC [Crassostrea gigas]	7.83e-87	YES	NO	OG0007250	Diverse	269
Gene.103311	Pfam	PF00078	Reverse transcriptase (RNA-dependent DNA polymerase)	IPR000477	Reverse transcriptase domain		5.9e-08	NP_067050.1 oligosaccharyltransferase complex subunit OSTC isoform 1 [Homo sapiens]	8.8e-75	XP_011444690.1 oligosaccharyltransferase complex subunit OSTC [Crassostrea gigas]	7.83e-87	YES	NO	OG0007250	Diverse	269
Gene.103311	PANTHER	PTHR13160		IPR042416	Oligosaccharyltransferase complex subunit OSTC	GO:0006486|GO:0008250	5.9e-08	NP_067050.1 oligosaccharyltransferase complex subunit OSTC isoform 1 [Homo sapiens]	8.8e-75	XP_011444690.1 oligosaccharyltransferase complex subunit OSTC [Crassostrea gigas]	7.83e-87	YES	NO	OG0007250	Diverse	269
Gene.37209	PANTHER	PTHR45828					1.8e-25	XP_024309798.1 reelin domain-containing protein 1 isoform X1 [Homo sapiens]	0.000309	XP_034328610.1 putative defense protein 3 isoform X2 [Crassostrea gigas]	3.7e-13	NO	NO	OG0000231	Diverse	304
Gene.37209	Pfam	PF02014	Reeler domain	IPR002861	Reeler domain		1.8e-25	XP_024309798.1 reelin domain-containing protein 1 isoform X1 [Homo sapiens]	0.000309	XP_034328610.1 putative defense protein 3 isoform X2 [Crassostrea gigas]	3.7e-13	NO	NO	OG0000231	Diverse	304
Gene.37209	PANTHER	PTHR45828:SF4					1.8e-25	XP_024309798.1 reelin domain-containing protein 1 isoform X1 [Homo sapiens]	0.000309	XP_034328610.1 putative defense protein 3 isoform X2 [Crassostrea gigas]	3.7e-13	NO	NO	OG0000231	Diverse	304
Gene.65713	Pfam	PF00852	Glycosyltransferase family 10 (fucosyltransferase) C-term	IPR001503	Glycosyl transferase family 10	GO:0006486|GO:0008417|GO:0016020	7.2e-26	XP_016865679.1 4-galactosyl-N-acetylglucosaminide 3-alpha-L-fucosyltransferase 9 isoform X1 [Homo sapiens]	1.78e-24	XP_034310100.1 glycoprotein 3-alpha-L-fucosyltransferase A [Crassostrea gigas]	4.04e-96	YES	NO	OG0000056	Diverse	368
Gene.65713	Pfam	PF17039	Fucosyltransferase, N-terminal	IPR031481	Fucosyltransferase, N-terminal		7.2e-26	XP_016865679.1 4-galactosyl-N-acetylglucosaminide 3-alpha-L-fucosyltransferase 9 isoform X1 [Homo sapiens]	1.78e-24	XP_034310100.1 glycoprotein 3-alpha-L-fucosyltransferase A [Crassostrea gigas]	4.04e-96	YES	NO	OG0000056	Diverse	368
Gene.65713	PANTHER	PTHR11929:SF204					7.2e-26	XP_016865679.1 4-galactosyl-N-acetylglucosaminide 3-alpha-L-fucosyltransferase 9 isoform X1 [Homo sapiens]	1.78e-24	XP_034310100.1 glycoprotein 3-alpha-L-fucosyltransferase A [Crassostrea gigas]	4.04e-96	YES	NO	OG0000056	Diverse	368
Gene.65713	PANTHER	PTHR11929		IPR001503	Glycosyl transferase family 10	GO:0006486|GO:0008417|GO:0016020	7.2e-26	XP_016865679.1 4-galactosyl-N-acetylglucosaminide 3-alpha-L-fucosyltransferase 9 isoform X1 [Homo sapiens]	1.78e-24	XP_034310100.1 glycoprotein 3-alpha-L-fucosyltransferase A [Crassostrea gigas]	4.04e-96	YES	NO	OG0000056	Diverse	368
Gene.37577	PANTHER	PTHR47027:SF6					5.8e-30	NP_001180272.1 39S ribosomal protein S18a, mitochondrial isoform 2 precursor [Homo sapiens]	6.2	XP_011415214.1 small integral membrane protein 14 [Crassostrea gigas]	1.42e-07	YES	NO	OG0006661	Diverse	190
Gene.37577	PANTHER	PTHR47027					5.8e-30	NP_001180272.1 39S ribosomal protein S18a, mitochondrial isoform 2 precursor [Homo sapiens]	6.2	XP_011415214.1 small integral membrane protein 14 [Crassostrea gigas]	1.42e-07	YES	NO	OG0006661	Diverse	190
Gene.37577	Pfam	PF11027	Protein of unknown function (DUF2615)	IPR020309	Uncharacterised protein family, CD034/YQF4		5.8e-30	NP_001180272.1 39S ribosomal protein S18a, mitochondrial isoform 2 precursor [Homo sapiens]	6.2	XP_011415214.1 small integral membrane protein 14 [Crassostrea gigas]	1.42e-07	YES	NO	OG0006661	Diverse	190
Gene.96951	PANTHER	PTHR10869:SF103					2.2e-63	NP_808808.1 transmembrane prolyl 4-hydroxylase isoform a [Homo sapiens]	7.02e-30	XP_011438025.1 transmembrane prolyl 4-hydroxylase [Crassostrea gigas]	1.36e-44	NO	YES	OG0005082	Diverse	474
Gene.96951	PANTHER	PTHR10869					2.2e-63	NP_808808.1 transmembrane prolyl 4-hydroxylase isoform a [Homo sapiens]	7.02e-30	XP_011438025.1 transmembrane prolyl 4-hydroxylase [Crassostrea gigas]	1.36e-44	NO	YES	OG0005082	Diverse	474
Gene.96951	Pfam	PF13640	2OG-Fe(II) oxygenase superfamily	IPR005123	Oxoglutarate/iron-dependent dioxygenase	GO:0016491|GO:0055114	2.2e-63	NP_808808.1 transmembrane prolyl 4-hydroxylase isoform a [Homo sapiens]	7.02e-30	XP_011438025.1 transmembrane prolyl 4-hydroxylase [Crassostrea gigas]	1.36e-44	NO	YES	OG0005082	Diverse	474
Gene.153337	Pfam	PF02109	DAD family	IPR003038	DAD/Ost2	GO:0004579|GO:0008250|GO:0016021	1.2e-41	NP_001335.1 dolichyl-diphosphooligosaccharide--protein glycosyltransferase subunit DAD1 [Homo sapiens]	2.37e-52	XP_011442277.1 kelch-like protein 3 isoform X2 [Crassostrea gigas]	0.15	YES	NO	OG0005531	Diverse	119
Gene.153337	PANTHER	PTHR10705		IPR003038	DAD/Ost2	GO:0004579|GO:0008250|GO:0016021	1.2e-41	NP_001335.1 dolichyl-diphosphooligosaccharide--protein glycosyltransferase subunit DAD1 [Homo sapiens]	2.37e-52	XP_011442277.1 kelch-like protein 3 isoform X2 [Crassostrea gigas]	0.15	YES	NO	OG0005531	Diverse	119
Gene.68506	Pfam	PF00685	Sulfotransferase domain	IPR000863	Sulfotransferase domain	GO:0008146	2.8e-15	XP_016871808.1 carbohydrate sulfotransferase 15 isoform X1 [Homo sapiens]	5.41e-73	XP_011419688.2 carbohydrate sulfotransferase 15 [Crassostrea gigas]	2.73e-76	NO	NO	OG0000467	Diverse	476
Gene.68506	PANTHER	PTHR15723					2.8e-15	XP_016871808.1 carbohydrate sulfotransferase 15 isoform X1 [Homo sapiens]	5.41e-73	XP_011419688.2 carbohydrate sulfotransferase 15 [Crassostrea gigas]	2.73e-76	NO	NO	OG0000467	Diverse	476
Gene.124753	PANTHER	PTHR13572:SF1					1.7e-162	XP_005267204.1 glycoprotein endo-alpha-1,2-mannosidase isoform X1 [Homo sapiens]	1.71e-145	XP_011436634.2 glycoprotein endo-alpha-1,2-mannosidase [Crassostrea gigas]	3.52e-161	NO	NO	OG0006513	Diverse	387
Gene.124753	PANTHER	PTHR13572		IPR026071	Glycosyl hydrolase family 99	GO:0016798	1.7e-162	XP_005267204.1 glycoprotein endo-alpha-1,2-mannosidase isoform X1 [Homo sapiens]	1.71e-145	XP_011436634.2 glycoprotein endo-alpha-1,2-mannosidase [Crassostrea gigas]	3.52e-161	NO	NO	OG0006513	Diverse	387
Gene.124753	Pfam	PF16317	Glycosyl hydrolase family 99	IPR026071	Glycosyl hydrolase family 99	GO:0016798	1.7e-162	XP_005267204.1 glycoprotein endo-alpha-1,2-mannosidase isoform X1 [Homo sapiens]	1.71e-145	XP_011436634.2 glycoprotein endo-alpha-1,2-mannosidase [Crassostrea gigas]	3.52e-161	NO	NO	OG0006513	Diverse	387
Gene.48546	PANTHER	PTHR12522					1.2e-90	NP_116161.2 zinc finger protein 503 [Homo sapiens]	9.99e-12	XP_011433471.2 zinc finger protein 503 [Crassostrea gigas]	1.61e-60	NO	NO	OG0002936	Diverse	555
Gene.5010	PANTHER	PTHR21136:SF168					8.2e-62	NP_005629.1 vesicle-associated membrane protein 7 isoform 1 [Homo sapiens]	2.64e-34	XP_011427751.3 vesicle-associated membrane protein 7 [Crassostrea gigas]	1.26e-77	YES	NO	OG0001948	Diverse	247
Gene.5010	Pfam	PF00957	Synaptobrevin	IPR001388	Synaptobrevin	GO:0016021|GO:0016192	8.2e-62	NP_005629.1 vesicle-associated membrane protein 7 isoform 1 [Homo sapiens]	2.64e-34	XP_011427751.3 vesicle-associated membrane protein 7 [Crassostrea gigas]	1.26e-77	YES	NO	OG0001948	Diverse	247
Gene.5010	Pfam	PF13774	Regulated-SNARE-like domain	IPR010908	Longin domain		8.2e-62	NP_005629.1 vesicle-associated membrane protein 7 isoform 1 [Homo sapiens]	2.64e-34	XP_011427751.3 vesicle-associated membrane protein 7 [Crassostrea gigas]	1.26e-77	YES	NO	OG0001948	Diverse	247
Gene.5010	PANTHER	PTHR21136					8.2e-62	NP_005629.1 vesicle-associated membrane protein 7 isoform 1 [Homo sapiens]	2.64e-34	XP_011427751.3 vesicle-associated membrane protein 7 [Crassostrea gigas]	1.26e-77	YES	NO	OG0001948	Diverse	247
Gene.34387	Pfam	PF08694	Ubiquitin-fold modifier-conjugating enzyme 1	IPR014806	Ubiquitin-fold modifier-conjugating enzyme 1		3.8e-87	XP_016856940.1 ubiquitin-fold modifier-conjugating enzyme 1 isoform X1 [Homo sapiens]	4.48e-105	XP_011428006.1 ubiquitin-fold modifier-conjugating enzyme 1 [Crassostrea gigas]	1.45e-112	NO	NO	OG0007046	Diverse	169
Gene.34387	PANTHER	PTHR12921:SF2					3.8e-87	XP_016856940.1 ubiquitin-fold modifier-conjugating enzyme 1 isoform X1 [Homo sapiens]	4.48e-105	XP_011428006.1 ubiquitin-fold modifier-conjugating enzyme 1 [Crassostrea gigas]	1.45e-112	NO	NO	OG0007046	Diverse	169
Gene.34387	PANTHER	PTHR12921		IPR014806	Ubiquitin-fold modifier-conjugating enzyme 1		3.8e-87	XP_016856940.1 ubiquitin-fold modifier-conjugating enzyme 1 isoform X1 [Homo sapiens]	4.48e-105	XP_011428006.1 ubiquitin-fold modifier-conjugating enzyme 1 [Crassostrea gigas]	1.45e-112	NO	NO	OG0007046	Diverse	169
Gene.109617	PANTHER	PTHR31034		IPR029371	TMEM101 protein		7.3e-42	NP_115752.1 transmembrane protein 101 isoform a [Homo sapiens]	1.67e-17	XP_011422883.2 transmembrane protein 101 [Crassostrea gigas]	9.79e-58	YES	NO	OG0008510	Diverse	314
Gene.109617	Pfam	PF15111	TMEM101 protein family	IPR029371	TMEM101 protein		7.3e-42	NP_115752.1 transmembrane protein 101 isoform a [Homo sapiens]	1.67e-17	XP_011422883.2 transmembrane protein 101 [Crassostrea gigas]	9.79e-58	YES	NO	OG0008510	Diverse	314
Gene.137051	PANTHER	PTHR11607:SF57					7.4e-53	XP_011519868.1 alpha-mannosidase 2x isoform X4 [Homo sapiens]	2.18e-40	XP_034326401.1 alpha-mannosidase 2 isoform X2 [Crassostrea gigas]	1e-48	NO	NO	OG0000632	Diverse	205
Gene.137051	PANTHER	PTHR11607					7.4e-53	XP_011519868.1 alpha-mannosidase 2x isoform X4 [Homo sapiens]	2.18e-40	XP_034326401.1 alpha-mannosidase 2 isoform X2 [Crassostrea gigas]	1e-48	NO	NO	OG0000632	Diverse	205
Gene.137051	Pfam	PF07748	Glycosyl hydrolases family 38 C-terminal domain	IPR011682	Glycosyl hydrolase family 38, C-terminal	GO:0004559|GO:0006013	7.4e-53	XP_011519868.1 alpha-mannosidase 2x isoform X4 [Homo sapiens]	2.18e-40	XP_034326401.1 alpha-mannosidase 2 isoform X2 [Crassostrea gigas]	1e-48	NO	NO	OG0000632	Diverse	205
Gene.131681	PANTHER	PTHR19331:SF420					0	XP_011537700.1 deleted in malignant brain tumors 1 protein isoform X11 [Homo sapiens]	0	XP_011426521.2 deleted in malignant brain tumors 1 protein [Crassostrea gigas]	0	YES	NO	OG0000011	Diverse	2114
Gene.131681	PANTHER	PTHR19331:SF420					0	XP_011537700.1 deleted in malignant brain tumors 1 protein isoform X11 [Homo sapiens]	0	XP_011426521.2 deleted in malignant brain tumors 1 protein [Crassostrea gigas]	0	YES	NO	OG0000011	Diverse	2114
Gene.131681	PANTHER	PTHR19331:SF420					0	XP_011537700.1 deleted in malignant brain tumors 1 protein isoform X11 [Homo sapiens]	0	XP_011426521.2 deleted in malignant brain tumors 1 protein [Crassostrea gigas]	0	YES	NO	OG0000011	Diverse	2114
Gene.131681	PANTHER	PTHR19331:SF420					0	XP_011537700.1 deleted in malignant brain tumors 1 protein isoform X11 [Homo sapiens]	0	XP_011426521.2 deleted in malignant brain tumors 1 protein [Crassostrea gigas]	0	YES	NO	OG0000011	Diverse	2114
Gene.131681	PANTHER	PTHR19331:SF420					0	XP_011537700.1 deleted in malignant brain tumors 1 protein isoform X11 [Homo sapiens]	0	XP_011426521.2 deleted in malignant brain tumors 1 protein [Crassostrea gigas]	0	YES	NO	OG0000011	Diverse	2114
Gene.131681	PANTHER	PTHR19331					0	XP_011537700.1 deleted in malignant brain tumors 1 protein isoform X11 [Homo sapiens]	0	XP_011426521.2 deleted in malignant brain tumors 1 protein [Crassostrea gigas]	0	YES	NO	OG0000011	Diverse	2114
Gene.131681	PANTHER	PTHR19331					0	XP_011537700.1 deleted in malignant brain tumors 1 protein isoform X11 [Homo sapiens]	0	XP_011426521.2 deleted in malignant brain tumors 1 protein [Crassostrea gigas]	0	YES	NO	OG0000011	Diverse	2114
Gene.131681	PANTHER	PTHR19331:SF420					0	XP_011537700.1 deleted in malignant brain tumors 1 protein isoform X11 [Homo sapiens]	0	XP_011426521.2 deleted in malignant brain tumors 1 protein [Crassostrea gigas]	0	YES	NO	OG0000011	Diverse	2114
Gene.131681	PANTHER	PTHR19331:SF420					0	XP_011537700.1 deleted in malignant brain tumors 1 protein isoform X11 [Homo sapiens]	0	XP_011426521.2 deleted in malignant brain tumors 1 protein [Crassostrea gigas]	0	YES	NO	OG0000011	Diverse	2114
Gene.131681	PANTHER	PTHR19331					0	XP_011537700.1 deleted in malignant brain tumors 1 protein isoform X11 [Homo sapiens]	0	XP_011426521.2 deleted in malignant brain tumors 1 protein [Crassostrea gigas]	0	YES	NO	OG0000011	Diverse	2114
Gene.131681	PANTHER	PTHR19331					0	XP_011537700.1 deleted in malignant brain tumors 1 protein isoform X11 [Homo sapiens]	0	XP_011426521.2 deleted in malignant brain tumors 1 protein [Crassostrea gigas]	0	YES	NO	OG0000011	Diverse	2114
Gene.131681	PANTHER	PTHR19331					0	XP_011537700.1 deleted in malignant brain tumors 1 protein isoform X11 [Homo sapiens]	0	XP_011426521.2 deleted in malignant brain tumors 1 protein [Crassostrea gigas]	0	YES	NO	OG0000011	Diverse	2114
Gene.131681	PANTHER	PTHR19331					0	XP_011537700.1 deleted in malignant brain tumors 1 protein isoform X11 [Homo sapiens]	0	XP_011426521.2 deleted in malignant brain tumors 1 protein [Crassostrea gigas]	0	YES	NO	OG0000011	Diverse	2114
Gene.131681	PANTHER	PTHR19331					0	XP_011537700.1 deleted in malignant brain tumors 1 protein isoform X11 [Homo sapiens]	0	XP_011426521.2 deleted in malignant brain tumors 1 protein [Crassostrea gigas]	0	YES	NO	OG0000011	Diverse	2114
Gene.131681	PANTHER	PTHR19331:SF420					0	XP_011537700.1 deleted in malignant brain tumors 1 protein isoform X11 [Homo sapiens]	0	XP_011426521.2 deleted in malignant brain tumors 1 protein [Crassostrea gigas]	0	YES	NO	OG0000011	Diverse	2114
Gene.131681	PANTHER	PTHR19331:SF420					0	XP_011537700.1 deleted in malignant brain tumors 1 protein isoform X11 [Homo sapiens]	0	XP_011426521.2 deleted in malignant brain tumors 1 protein [Crassostrea gigas]	0	YES	NO	OG0000011	Diverse	2114
Gene.131681	PANTHER	PTHR19331:SF420					0	XP_011537700.1 deleted in malignant brain tumors 1 protein isoform X11 [Homo sapiens]	0	XP_011426521.2 deleted in malignant brain tumors 1 protein [Crassostrea gigas]	0	YES	NO	OG0000011	Diverse	2114
Gene.131681	PANTHER	PTHR19331:SF420					0	XP_011537700.1 deleted in malignant brain tumors 1 protein isoform X11 [Homo sapiens]	0	XP_011426521.2 deleted in malignant brain tumors 1 protein [Crassostrea gigas]	0	YES	NO	OG0000011	Diverse	2114
Gene.131681	PANTHER	PTHR19331					0	XP_011537700.1 deleted in malignant brain tumors 1 protein isoform X11 [Homo sapiens]	0	XP_011426521.2 deleted in malignant brain tumors 1 protein [Crassostrea gigas]	0	YES	NO	OG0000011	Diverse	2114
Gene.131681	PANTHER	PTHR19331					0	XP_011537700.1 deleted in malignant brain tumors 1 protein isoform X11 [Homo sapiens]	0	XP_011426521.2 deleted in malignant brain tumors 1 protein [Crassostrea gigas]	0	YES	NO	OG0000011	Diverse	2114
Gene.131681	PANTHER	PTHR19331					0	XP_011537700.1 deleted in malignant brain tumors 1 protein isoform X11 [Homo sapiens]	0	XP_011426521.2 deleted in malignant brain tumors 1 protein [Crassostrea gigas]	0	YES	NO	OG0000011	Diverse	2114
Gene.131681	PANTHER	PTHR19331					0	XP_011537700.1 deleted in malignant brain tumors 1 protein isoform X11 [Homo sapiens]	0	XP_011426521.2 deleted in malignant brain tumors 1 protein [Crassostrea gigas]	0	YES	NO	OG0000011	Diverse	2114
Gene.131681	Pfam	PF00530	Scavenger receptor cysteine-rich domain			GO:0005044|GO:0016020	1.1e-17	XP_011537700.1 deleted in malignant brain tumors 1 protein isoform X11 [Homo sapiens]	0	XP_011426521.2 deleted in malignant brain tumors 1 protein [Crassostrea gigas]	0	YES	NO	OG0000011	Diverse	2114
Gene.131681	Pfam	PF00530	Scavenger receptor cysteine-rich domain			GO:0005044|GO:0016020	4.1e-16	XP_011537700.1 deleted in malignant brain tumors 1 protein isoform X11 [Homo sapiens]	0	XP_011426521.2 deleted in malignant brain tumors 1 protein [Crassostrea gigas]	0	YES	NO	OG0000011	Diverse	2114
Gene.131681	Pfam	PF00530	Scavenger receptor cysteine-rich domain			GO:0005044|GO:0016020	1.5e-19	XP_011537700.1 deleted in malignant brain tumors 1 protein isoform X11 [Homo sapiens]	0	XP_011426521.2 deleted in malignant brain tumors 1 protein [Crassostrea gigas]	0	YES	NO	OG0000011	Diverse	2114
Gene.131681	Pfam	PF00530	Scavenger receptor cysteine-rich domain			GO:0005044|GO:0016020	7e-11	XP_011537700.1 deleted in malignant brain tumors 1 protein isoform X11 [Homo sapiens]	0	XP_011426521.2 deleted in malignant brain tumors 1 protein [Crassostrea gigas]	0	YES	NO	OG0000011	Diverse	2114
Gene.131681	Pfam	PF00530	Scavenger receptor cysteine-rich domain			GO:0005044|GO:0016020	1e-19	XP_011537700.1 deleted in malignant brain tumors 1 protein isoform X11 [Homo sapiens]	0	XP_011426521.2 deleted in malignant brain tumors 1 protein [Crassostrea gigas]	0	YES	NO	OG0000011	Diverse	2114
Gene.131681	Pfam	PF00530	Scavenger receptor cysteine-rich domain			GO:0005044|GO:0016020	1.6e-15	XP_011537700.1 deleted in malignant brain tumors 1 protein isoform X11 [Homo sapiens]	0	XP_011426521.2 deleted in malignant brain tumors 1 protein [Crassostrea gigas]	0	YES	NO	OG0000011	Diverse	2114
Gene.131681	Pfam	PF00530	Scavenger receptor cysteine-rich domain			GO:0005044|GO:0016020	6.5e-21	XP_011537700.1 deleted in malignant brain tumors 1 protein isoform X11 [Homo sapiens]	0	XP_011426521.2 deleted in malignant brain tumors 1 protein [Crassostrea gigas]	0	YES	NO	OG0000011	Diverse	2114
Gene.131681	Pfam	PF00530	Scavenger receptor cysteine-rich domain			GO:0005044|GO:0016020	1.3e-12	XP_011537700.1 deleted in malignant brain tumors 1 protein isoform X11 [Homo sapiens]	0	XP_011426521.2 deleted in malignant brain tumors 1 protein [Crassostrea gigas]	0	YES	NO	OG0000011	Diverse	2114
Gene.131681	Pfam	PF00530	Scavenger receptor cysteine-rich domain			GO:0005044|GO:0016020	3.5e-19	XP_011537700.1 deleted in malignant brain tumors 1 protein isoform X11 [Homo sapiens]	0	XP_011426521.2 deleted in malignant brain tumors 1 protein [Crassostrea gigas]	0	YES	NO	OG0000011	Diverse	2114
Gene.131681	Pfam	PF00530	Scavenger receptor cysteine-rich domain			GO:0005044|GO:0016020	1.4e-25	XP_011537700.1 deleted in malignant brain tumors 1 protein isoform X11 [Homo sapiens]	0	XP_011426521.2 deleted in malignant brain tumors 1 protein [Crassostrea gigas]	0	YES	NO	OG0000011	Diverse	2114
Gene.131681	Pfam	PF00530	Scavenger receptor cysteine-rich domain			GO:0005044|GO:0016020	2.9e-16	XP_011537700.1 deleted in malignant brain tumors 1 protein isoform X11 [Homo sapiens]	0	XP_011426521.2 deleted in malignant brain tumors 1 protein [Crassostrea gigas]	0	YES	NO	OG0000011	Diverse	2114
Gene.131681	Pfam	PF00530	Scavenger receptor cysteine-rich domain			GO:0005044|GO:0016020	4.3e-14	XP_011537700.1 deleted in malignant brain tumors 1 protein isoform X11 [Homo sapiens]	0	XP_011426521.2 deleted in malignant brain tumors 1 protein [Crassostrea gigas]	0	YES	NO	OG0000011	Diverse	2114
Gene.131681	Pfam	PF00530	Scavenger receptor cysteine-rich domain			GO:0005044|GO:0016020	2.4e-12	XP_011537700.1 deleted in malignant brain tumors 1 protein isoform X11 [Homo sapiens]	0	XP_011426521.2 deleted in malignant brain tumors 1 protein [Crassostrea gigas]	0	YES	NO	OG0000011	Diverse	2114
Gene.131681	Pfam	PF00530	Scavenger receptor cysteine-rich domain			GO:0005044|GO:0016020	2.4e-20	XP_011537700.1 deleted in malignant brain tumors 1 protein isoform X11 [Homo sapiens]	0	XP_011426521.2 deleted in malignant brain tumors 1 protein [Crassostrea gigas]	0	YES	NO	OG0000011	Diverse	2114
Gene.131681	Pfam	PF00530	Scavenger receptor cysteine-rich domain			GO:0005044|GO:0016020	3e-18	XP_011537700.1 deleted in malignant brain tumors 1 protein isoform X11 [Homo sapiens]	0	XP_011426521.2 deleted in malignant brain tumors 1 protein [Crassostrea gigas]	0	YES	NO	OG0000011	Diverse	2114
Gene.131681	Pfam	PF00530	Scavenger receptor cysteine-rich domain			GO:0005044|GO:0016020	6.4e-08	XP_011537700.1 deleted in malignant brain tumors 1 protein isoform X11 [Homo sapiens]	0	XP_011426521.2 deleted in malignant brain tumors 1 protein [Crassostrea gigas]	0	YES	NO	OG0000011	Diverse	2114
Gene.131681	Pfam	PF00530	Scavenger receptor cysteine-rich domain			GO:0005044|GO:0016020	8.4e-25	XP_011537700.1 deleted in malignant brain tumors 1 protein isoform X11 [Homo sapiens]	0	XP_011426521.2 deleted in malignant brain tumors 1 protein [Crassostrea gigas]	0	YES	NO	OG0000011	Diverse	2114
Gene.131681	Pfam	PF00530	Scavenger receptor cysteine-rich domain			GO:0005044|GO:0016020	1.3e-14	XP_011537700.1 deleted in malignant brain tumors 1 protein isoform X11 [Homo sapiens]	0	XP_011426521.2 deleted in malignant brain tumors 1 protein [Crassostrea gigas]	0	YES	NO	OG0000011	Diverse	2114
Gene.131681	PANTHER	PTHR19331:SF420					0	XP_011537700.1 deleted in malignant brain tumors 1 protein isoform X11 [Homo sapiens]	0	XP_011426521.2 deleted in malignant brain tumors 1 protein [Crassostrea gigas]	0	YES	NO	OG0000011	Diverse	2114
Gene.131681	PANTHER	PTHR19331:SF420					0	XP_011537700.1 deleted in malignant brain tumors 1 protein isoform X11 [Homo sapiens]	0	XP_011426521.2 deleted in malignant brain tumors 1 protein [Crassostrea gigas]	0	YES	NO	OG0000011	Diverse	2114
Gene.131681	PANTHER	PTHR19331:SF420					0	XP_011537700.1 deleted in malignant brain tumors 1 protein isoform X11 [Homo sapiens]	0	XP_011426521.2 deleted in malignant brain tumors 1 protein [Crassostrea gigas]	0	YES	NO	OG0000011	Diverse	2114
Gene.131681	PANTHER	PTHR19331					0	XP_011537700.1 deleted in malignant brain tumors 1 protein isoform X11 [Homo sapiens]	0	XP_011426521.2 deleted in malignant brain tumors 1 protein [Crassostrea gigas]	0	YES	NO	OG0000011	Diverse	2114
Gene.131681	PANTHER	PTHR19332					0	XP_011537700.1 deleted in malignant brain tumors 1 protein isoform X11 [Homo sapiens]	0	XP_011426521.2 deleted in malignant brain tumors 1 protein [Crassostrea gigas]	0	YES	NO	OG0000011	Diverse	2114
Gene.131681	PANTHER	PTHR19331					0	XP_011537700.1 deleted in malignant brain tumors 1 protein isoform X11 [Homo sapiens]	0	XP_011426521.2 deleted in malignant brain tumors 1 protein [Crassostrea gigas]	0	YES	NO	OG0000011	Diverse	2114
Gene.73968	Pfam	PF08752	Coatomer gamma subunit appendage platform subdomain	IPR013040	Coatomer, gamma subunit, appendage, Ig-like subdomain	GO:0005198|GO:0006886|GO:0016192|GO:0030126	6e-59	NP_036265.3 coatomer subunit gamma-2 isoform 1 [Homo sapiens]	0	XP_034306248.1 coatomer subunit gamma-2 [Crassostrea gigas]	0	NO	NO	OG0004177	Diverse	781
Gene.73968	Pfam	PF16381	Coatomer subunit gamma-1 C-terminal appendage platform	IPR032154	Coatomer subunit gamma, C-terminal		6e-59	NP_036265.3 coatomer subunit gamma-2 isoform 1 [Homo sapiens]	0	XP_034306248.1 coatomer subunit gamma-2 [Crassostrea gigas]	0	NO	NO	OG0004177	Diverse	781
Gene.73968	PANTHER	PTHR10261		IPR017106	Coatomer gamma subunit		6e-59	NP_036265.3 coatomer subunit gamma-2 isoform 1 [Homo sapiens]	0	XP_034306248.1 coatomer subunit gamma-2 [Crassostrea gigas]	0	NO	NO	OG0004177	Diverse	781
Gene.73968	Pfam	PF01602	Adaptin N terminal region	IPR002553	Clathrin/coatomer adaptor, adaptin-like, N-terminal	GO:0006886|GO:0016192|GO:0030117	6e-59	NP_036265.3 coatomer subunit gamma-2 isoform 1 [Homo sapiens]	0	XP_034306248.1 coatomer subunit gamma-2 [Crassostrea gigas]	0	NO	NO	OG0004177	Diverse	781
Gene.73968	PANTHER	PTHR10261:SF4					6e-59	NP_036265.3 coatomer subunit gamma-2 isoform 1 [Homo sapiens]	0	XP_034306248.1 coatomer subunit gamma-2 [Crassostrea gigas]	0	NO	NO	OG0004177	Diverse	781
Gene.67319	Pfam	PF10390	RNA polymerase II elongation factor ELL	IPR019464	RNA polymerase II elongation factor ELL, N-terminal	GO:0006368|GO:0008023	5.6e-48	XP_016882826.1 RNA polymerase II elongation factor ELL isoform X4 [Homo sapiens]	1.39e-26	XP_011430358.2 RNA polymerase II elongation factor ELL [Crassostrea gigas]	4.85e-68	NO	NO	OG0003300	Diverse	488
Gene.67319	PANTHER	PTHR23288:SF17					5.6e-48	XP_016882826.1 RNA polymerase II elongation factor ELL isoform X4 [Homo sapiens]	1.39e-26	XP_011430358.2 RNA polymerase II elongation factor ELL [Crassostrea gigas]	4.85e-68	NO	NO	OG0003300	Diverse	488
Gene.67319	Pfam	PF07303	Occludin homology domain	IPR010844	Occludin homology domain		5.6e-48	XP_016882826.1 RNA polymerase II elongation factor ELL isoform X4 [Homo sapiens]	1.39e-26	XP_011430358.2 RNA polymerase II elongation factor ELL [Crassostrea gigas]	4.85e-68	NO	NO	OG0003300	Diverse	488
Gene.67319	PANTHER	PTHR23288		IPR031176	ELL/occludin family		5.6e-48	XP_016882826.1 RNA polymerase II elongation factor ELL isoform X4 [Homo sapiens]	1.39e-26	XP_011430358.2 RNA polymerase II elongation factor ELL [Crassostrea gigas]	4.85e-68	NO	NO	OG0003300	Diverse	488
Gene.16251	Pfam	PF00505	HMG (high mobility group) box	IPR009071	High mobility group box domain		4.3e-15	XP_024308137.1 high mobility group protein B3 isoform X1 [Homo sapiens]	2.06e-22	NP_001292239.1 uncharacterized protein LOC105348423 [Crassostrea gigas]	2.09e-45	NO	NO	OG0000571	Diverse	203
Gene.16251	PANTHER	PTHR13711					4.3e-15	XP_024308137.1 high mobility group protein B3 isoform X1 [Homo sapiens]	2.06e-22	NP_001292239.1 uncharacterized protein LOC105348423 [Crassostrea gigas]	2.09e-45	NO	NO	OG0000571	Diverse	203
Gene.16251	Pfam	PF09011	HMG-box domain	IPR009071	High mobility group box domain		4.3e-15	XP_024308137.1 high mobility group protein B3 isoform X1 [Homo sapiens]	2.06e-22	NP_001292239.1 uncharacterized protein LOC105348423 [Crassostrea gigas]	2.09e-45	NO	NO	OG0000571	Diverse	203
Gene.57156	PANTHER	PTHR19848					3.5e-221	NP_060566.2 notchless protein homolog 1 isoform a [Homo sapiens]	0	XP_011435498.2 LOW QUALITY PROTEIN: notchless protein homolog 1 [Crassostrea gigas]	0	NO	NO	OG0004588	Diverse	716
Gene.57156	Pfam	PF00400	WD domain, G-beta repeat	IPR001680	WD40 repeat	GO:0005515	3.5e-221	NP_060566.2 notchless protein homolog 1 isoform a [Homo sapiens]	0	XP_011435498.2 LOW QUALITY PROTEIN: notchless protein homolog 1 [Crassostrea gigas]	0	NO	NO	OG0004588	Diverse	716
Gene.57156	Pfam	PF08154	NLE (NUC135) domain	IPR012972	NLE		3.5e-221	NP_060566.2 notchless protein homolog 1 isoform a [Homo sapiens]	0	XP_011435498.2 LOW QUALITY PROTEIN: notchless protein homolog 1 [Crassostrea gigas]	0	NO	NO	OG0004588	Diverse	716
Gene.57156	PANTHER	PTHR19848:SF0					3.5e-221	NP_060566.2 notchless protein homolog 1 isoform a [Homo sapiens]	0	XP_011435498.2 LOW QUALITY PROTEIN: notchless protein homolog 1 [Crassostrea gigas]	0	NO	NO	OG0004588	Diverse	716
Gene.118998	PANTHER	PTHR32026:SF10					1.5e-57	NP_001116836.1 methyltransferase-like protein 24 isoform 1 precursor [Homo sapiens]	1.18e-07	XP_034304896.1 uncharacterized protein LOC105323419 isoform X1 [Crassostrea gigas]	7.58e-56	NO	NO	OG0000302	Diverse	282
Gene.118998	Pfam	PF13383	Methyltransferase domain	IPR025714	Methyltransferase domain		1.5e-57	NP_001116836.1 methyltransferase-like protein 24 isoform 1 precursor [Homo sapiens]	1.18e-07	XP_034304896.1 uncharacterized protein LOC105323419 isoform X1 [Crassostrea gigas]	7.58e-56	NO	NO	OG0000302	Diverse	282
Gene.118998	PANTHER	PTHR32026		IPR026913	Methyltransferase-like protein 24		1.5e-57	NP_001116836.1 methyltransferase-like protein 24 isoform 1 precursor [Homo sapiens]	1.18e-07	XP_034304896.1 uncharacterized protein LOC105323419 isoform X1 [Crassostrea gigas]	7.58e-56	NO	NO	OG0000302	Diverse	282
Gene.94383	Pfam	PF13927	Immunoglobulin domain				8.2e-12	XP_016861666.1 contactin-6 isoform X3 [Homo sapiens]	3.38e-11	XP_011433951.2 zwei Ig domain protein zig-5 [Crassostrea gigas]	5.05e-57	NO	NO	OG0006401	Diverse	335
Gene.94383	Pfam	PF07679	Immunoglobulin I-set domain	IPR013098	Immunoglobulin I-set		8.2e-12	XP_016861666.1 contactin-6 isoform X3 [Homo sapiens]	3.38e-11	XP_011433951.2 zwei Ig domain protein zig-5 [Crassostrea gigas]	5.05e-57	NO	NO	OG0006401	Diverse	335
Gene.94383	PANTHER	PTHR12231					8.2e-12	XP_016861666.1 contactin-6 isoform X3 [Homo sapiens]	3.38e-11	XP_011433951.2 zwei Ig domain protein zig-5 [Crassostrea gigas]	5.05e-57	NO	NO	OG0006401	Diverse	335
Gene.100472	PANTHER	PTHR11177					3.2e-128	NP_003456.1 chitotriosidase-1 isoform 1 precursor [Homo sapiens]	1.49e-96	XP_019924604.2 acidic mammalian chitinase isoform X2 [Crassostrea gigas]	3.32e-128	NO	NO	OG0000084	Diverse	683
Gene.100472	Pfam	PF01607	Chitin binding Peritrophin-A domain	IPR002557	Chitin binding domain	GO:0005576|GO:0006030|GO:0008061	3.2e-128	NP_003456.1 chitotriosidase-1 isoform 1 precursor [Homo sapiens]	1.49e-96	XP_019924604.2 acidic mammalian chitinase isoform X2 [Crassostrea gigas]	3.32e-128	NO	NO	OG0000084	Diverse	683
Gene.100472	PANTHER	PTHR11177:SF334					3.2e-128	NP_003456.1 chitotriosidase-1 isoform 1 precursor [Homo sapiens]	1.49e-96	XP_019924604.2 acidic mammalian chitinase isoform X2 [Crassostrea gigas]	3.32e-128	NO	NO	OG0000084	Diverse	683
Gene.100472	Pfam	PF00704	Glycosyl hydrolases family 18	IPR001223	Glycoside hydrolase family 18, catalytic domain	GO:0005975	3.2e-128	NP_003456.1 chitotriosidase-1 isoform 1 precursor [Homo sapiens]	1.49e-96	XP_019924604.2 acidic mammalian chitinase isoform X2 [Crassostrea gigas]	3.32e-128	NO	NO	OG0000084	Diverse	683
Gene.154364	PANTHER	PTHR12804		IPR007653	Signal peptidase complex subunit 3	GO:0005787|GO:0006465|GO:0008233|GO:0016021	5e-39	NP_068747.1 signal peptidase complex subunit 3 [Homo sapiens]	6.33e-40	XP_011438788.2 signal peptidase complex subunit 3 [Crassostrea gigas]	5.13e-56	NO	NO	OG0004352	Diverse	138
Gene.154364	Pfam	PF04573	Signal peptidase subunit	IPR007653	Signal peptidase complex subunit 3	GO:0005787|GO:0006465|GO:0008233|GO:0016021	5e-39	NP_068747.1 signal peptidase complex subunit 3 [Homo sapiens]	6.33e-40	XP_011438788.2 signal peptidase complex subunit 3 [Crassostrea gigas]	5.13e-56	NO	NO	OG0004352	Diverse	138
Gene.154364	PANTHER	PTHR12804:SF7					5e-39	NP_068747.1 signal peptidase complex subunit 3 [Homo sapiens]	6.33e-40	XP_011438788.2 signal peptidase complex subunit 3 [Crassostrea gigas]	5.13e-56	NO	NO	OG0004352	Diverse	138
Gene.83928	PANTHER	PTHR12439:SF36					6e-85	NP_001165911.1 poly(U)-specific endoribonuclease isoform 3 precursor [Homo sapiens]	1.9e-44	XP_011414003.2 poly(U)-specific endoribonuclease-A [Crassostrea gigas]	1.39e-130	NO	NO	OG0001131	Diverse	323
Gene.83928	PANTHER	PTHR12439		IPR039787	Poly(U)-specific endoribonuclease	GO:0004521	6e-85	NP_001165911.1 poly(U)-specific endoribonuclease isoform 3 precursor [Homo sapiens]	1.9e-44	XP_011414003.2 poly(U)-specific endoribonuclease-A [Crassostrea gigas]	1.39e-130	NO	NO	OG0001131	Diverse	323
Gene.83928	Pfam	PF09412	Endoribonuclease XendoU	IPR018998	EndoU ribonuclease, C-terminal	GO:0004521	6e-85	NP_001165911.1 poly(U)-specific endoribonuclease isoform 3 precursor [Homo sapiens]	1.9e-44	XP_011414003.2 poly(U)-specific endoribonuclease-A [Crassostrea gigas]	1.39e-130	NO	NO	OG0001131	Diverse	323
Gene.124307	PANTHER	PTHR11814		IPR001902	SLC26A/SulP transporter	GO:0008271|GO:0008272|GO:0016020|GO:0055085	1.3e-191	XP_011514472.1 prestin isoform X1 [Homo sapiens]	1.29e-117	XP_011440779.2 prestin [Crassostrea gigas]	5.31e-178	YES	NO	OG0000277	Diverse	1180
Gene.124307	PANTHER	PTHR11814:SF180					1.3e-191	XP_011514472.1 prestin isoform X1 [Homo sapiens]	1.29e-117	XP_011440779.2 prestin [Crassostrea gigas]	5.31e-178	YES	NO	OG0000277	Diverse	1180
Gene.124307	Pfam	PF01740	STAS domain	IPR002645	STAS domain		1.3e-191	XP_011514472.1 prestin isoform X1 [Homo sapiens]	1.29e-117	XP_011440779.2 prestin [Crassostrea gigas]	5.31e-178	YES	NO	OG0000277	Diverse	1180
Gene.124307	Pfam	PF00916	Sulfate permease family	IPR011547	SLC26A/SulP transporter domain	GO:0008272|GO:0015116|GO:0016021	1.3e-191	XP_011514472.1 prestin isoform X1 [Homo sapiens]	1.29e-117	XP_011440779.2 prestin [Crassostrea gigas]	5.31e-178	YES	NO	OG0000277	Diverse	1180
Gene.24248	PANTHER	PTHR11767		IPR016449	Potassium channel, inwardly rectifying, Kir	GO:0005242|GO:0006813|GO:0016021	8.8e-64	NP_001247437.1 G protein-activated inward rectifier potassium channel 1 isoform 2 [Homo sapiens]	9.57e-30	XP_034336574.1 G protein-activated inward rectifier potassium channel 2 isoform X2 [Crassostrea gigas]	5.67e-69	YES	NO	OG0000422	Diverse	315
Gene.24248	Pfam	PF17655	Inward rectifier potassium channel C-terminal domain	IPR041647	Inward rectifier potassium channel, C-terminal		8.8e-64	NP_001247437.1 G protein-activated inward rectifier potassium channel 1 isoform 2 [Homo sapiens]	9.57e-30	XP_034336574.1 G protein-activated inward rectifier potassium channel 2 isoform X2 [Crassostrea gigas]	5.67e-69	YES	NO	OG0000422	Diverse	315
Gene.24248	Pfam	PF01007	Inward rectifier potassium channel transmembrane domain	IPR040445	Potassium channel, inwardly rectifying, transmembrane domain		8.8e-64	NP_001247437.1 G protein-activated inward rectifier potassium channel 1 isoform 2 [Homo sapiens]	9.57e-30	XP_034336574.1 G protein-activated inward rectifier potassium channel 2 isoform X2 [Crassostrea gigas]	5.67e-69	YES	NO	OG0000422	Diverse	315
Gene.24248	PANTHER	PTHR11767:SF107					8.8e-64	NP_001247437.1 G protein-activated inward rectifier potassium channel 1 isoform 2 [Homo sapiens]	9.57e-30	XP_034336574.1 G protein-activated inward rectifier potassium channel 2 isoform X2 [Crassostrea gigas]	5.67e-69	YES	NO	OG0000422	Diverse	315
Gene.61618	Pfam	PF00076	RNA recognition motif. (a.k.a. RRM, RBD, or RNP domain)	IPR000504	RNA recognition motif domain	GO:0003676	1.7e-13	NP_001294965.1 nuclear cap-binding protein subunit 2 isoform 3 [Homo sapiens]	1.67e-62	XP_011421116.1 nuclear cap-binding protein subunit 2 [Crassostrea gigas]	3.15e-70	NO	NO	OG0006852	Diverse	125
Gene.61618	PANTHER	PTHR18847		IPR027157	Nuclear cap-binding protein subunit 2	GO:0000339|GO:0005846|GO:0045292	1.7e-13	NP_001294965.1 nuclear cap-binding protein subunit 2 isoform 3 [Homo sapiens]	1.67e-62	XP_011421116.1 nuclear cap-binding protein subunit 2 [Crassostrea gigas]	3.15e-70	NO	NO	OG0006852	Diverse	125
Gene.121447	Pfam	PF00535	Glycosyl transferase family 2	IPR001173	Glycosyltransferase 2-like		1.3e-24	NP_037470.1 dolichyl-phosphate beta-glucosyltransferase isoform 1 [Homo sapiens]	2.53e-119	XP_011439196.2 dolichyl-phosphate beta-glucosyltransferase [Crassostrea gigas]	3.91e-133	YES	NO	OG0006906	Diverse	299
Gene.121447	PANTHER	PTHR10859:SF91					1.3e-24	NP_037470.1 dolichyl-phosphate beta-glucosyltransferase isoform 1 [Homo sapiens]	2.53e-119	XP_011439196.2 dolichyl-phosphate beta-glucosyltransferase [Crassostrea gigas]	3.91e-133	YES	NO	OG0006906	Diverse	299
Gene.121447	PANTHER	PTHR10859					1.3e-24	NP_037470.1 dolichyl-phosphate beta-glucosyltransferase isoform 1 [Homo sapiens]	2.53e-119	XP_011439196.2 dolichyl-phosphate beta-glucosyltransferase [Crassostrea gigas]	3.91e-133	YES	NO	OG0006906	Diverse	299
Gene.75867	Pfam	PF00096	Zinc finger, C2H2 type	IPR013087	Zinc finger C2H2-type	GO:0003676	0.0089	XP_005259272.1 zinc finger protein 155 isoform X2 [Homo sapiens]	7.91e-27	XP_034313299.1 zinc finger protein 678 [Crassostrea gigas]	9.23e-29	NO	NO	OG0005924	Diverse	290
Gene.75867	PANTHER	PTHR24404					0.0089	XP_005259272.1 zinc finger protein 155 isoform X2 [Homo sapiens]	7.91e-27	XP_034313299.1 zinc finger protein 678 [Crassostrea gigas]	9.23e-29	NO	NO	OG0005924	Diverse	290
Gene.135604	Pfam	PF01412	Putative GTPase activating protein for Arf	IPR001164	Arf GTPase activating protein	GO:0005096	1.4e-30	NP_115765.2 ADP-ribosylation factor GTPase-activating protein 2 isoform 1 [Homo sapiens]	2.98e-118	XP_034333111.1 ADP-ribosylation factor GTPase-activating protein 2 isoform X1 [Crassostrea gigas]	0	NO	NO	OG0003762	Diverse	616
Gene.135604	PANTHER	PTHR45686					1.4e-30	NP_115765.2 ADP-ribosylation factor GTPase-activating protein 2 isoform 1 [Homo sapiens]	2.98e-118	XP_034333111.1 ADP-ribosylation factor GTPase-activating protein 2 isoform X1 [Crassostrea gigas]	0	NO	NO	OG0003762	Diverse	616
Gene.135604	PANTHER	PTHR45686:SF10					1.4e-30	NP_115765.2 ADP-ribosylation factor GTPase-activating protein 2 isoform 1 [Homo sapiens]	2.98e-118	XP_034333111.1 ADP-ribosylation factor GTPase-activating protein 2 isoform X1 [Crassostrea gigas]	0	NO	NO	OG0003762	Diverse	616
Gene.65864	PANTHER	PTHR12791:SF28					5.5e-30	NP_005859.1 BET1 homolog isoform 1 [Homo sapiens]	1.31e-17	XP_011451070.1 BET1 homolog [Crassostrea gigas]	1.76e-27	YES	NO	OG0001949	Diverse	117
Gene.65864	PANTHER	PTHR12791		IPR039897	BET1-like protein	GO:0015031|GO:0030173	5.5e-30	NP_005859.1 BET1 homolog isoform 1 [Homo sapiens]	1.31e-17	XP_011451070.1 BET1 homolog [Crassostrea gigas]	1.76e-27	YES	NO	OG0001949	Diverse	117
Gene.89984	Pfam	PF09139	Phosphatidate cytidylyltransferase, mitochondrial	IPR015222	Phosphatidate cytidylyltransferase, mitochondrial	GO:0004605|GO:0032049	3e-107	NP_001271330.1 phosphatidate cytidylyltransferase, mitochondrial isoform a precursor [Homo sapiens]	1.08e-80	XP_034325691.1 phosphatidate cytidylyltransferase, mitochondrial [Crassostrea gigas]	7.68e-98	NO	NO	OG0006199	Diverse	360
Gene.89984	PANTHER	PTHR13619		IPR015222	Phosphatidate cytidylyltransferase, mitochondrial	GO:0004605|GO:0032049	3e-107	NP_001271330.1 phosphatidate cytidylyltransferase, mitochondrial isoform a precursor [Homo sapiens]	1.08e-80	XP_034325691.1 phosphatidate cytidylyltransferase, mitochondrial [Crassostrea gigas]	7.68e-98	NO	NO	OG0006199	Diverse	360
Gene.150989	Pfam	PF13516	Leucine Rich repeat	IPR001611	Leucine-rich repeat	GO:0005515	0.0026	NP_689654.1 F-box/LRR-repeat protein 14 [Homo sapiens]	1.6e-167	XP_011449898.2 F-box/LRR-repeat protein 14 [Crassostrea gigas]	0	NO	NO	OG0007973	Diverse	434
Gene.150989	Pfam	PF00560	Leucine Rich Repeat	IPR001611	Leucine-rich repeat	GO:0005515	0.0026	NP_689654.1 F-box/LRR-repeat protein 14 [Homo sapiens]	1.6e-167	XP_011449898.2 F-box/LRR-repeat protein 14 [Crassostrea gigas]	0	NO	NO	OG0007973	Diverse	434
Gene.150989	PANTHER	PTHR13318:SF120					0.0026	NP_689654.1 F-box/LRR-repeat protein 14 [Homo sapiens]	1.6e-167	XP_011449898.2 F-box/LRR-repeat protein 14 [Crassostrea gigas]	0	NO	NO	OG0007973	Diverse	434
Gene.150989	Pfam	PF12937	F-box-like	IPR001810	F-box domain	GO:0005515	0.0026	NP_689654.1 F-box/LRR-repeat protein 14 [Homo sapiens]	1.6e-167	XP_011449898.2 F-box/LRR-repeat protein 14 [Crassostrea gigas]	0	NO	NO	OG0007973	Diverse	434
Gene.150989	PANTHER	PTHR13318					0.0026	NP_689654.1 F-box/LRR-repeat protein 14 [Homo sapiens]	1.6e-167	XP_011449898.2 F-box/LRR-repeat protein 14 [Crassostrea gigas]	0	NO	NO	OG0007973	Diverse	434
Gene.63845	PANTHER	PTHR31410		IPR029675	Transmembrane protein 246		5.4e-90	XP_024303469.1 post-GPI attachment to proteins factor 4 isoform X1 [Homo sapiens]	1.92e-43	XP_011432876.2 transmembrane protein 246-like [Crassostrea gigas]	5.06e-80	YES	NO	OG0002853	Diverse	421
Gene.63845	Pfam	PF04666	N-Acetylglucosaminyltransferase-IV (GnT-IV) conserved region				5.4e-90	XP_024303469.1 post-GPI attachment to proteins factor 4 isoform X1 [Homo sapiens]	1.92e-43	XP_011432876.2 transmembrane protein 246-like [Crassostrea gigas]	5.06e-80	YES	NO	OG0002853	Diverse	421
Gene.910	Pfam	PF00617	RasGEF domain	IPR001895	Ras guanine-nucleotide exchange factors catalytic domain	GO:0005085|GO:0007264	1.6e-51	NP_001287664.1 ras-GEF domain-containing family member 1B isoform 2 [Homo sapiens]	0	XP_011412289.2 ras-GEF domain-containing family member 1B isoform X2 [Crassostrea gigas]	0	NO	NO	OG0002248	Diverse	474
Gene.910	Pfam	PF00618	RasGEF N-terminal motif	IPR000651	Ras-like guanine nucleotide exchange factor, N-terminal		1.6e-51	NP_001287664.1 ras-GEF domain-containing family member 1B isoform 2 [Homo sapiens]	0	XP_011412289.2 ras-GEF domain-containing family member 1B isoform X2 [Crassostrea gigas]	0	NO	NO	OG0002248	Diverse	474
Gene.910	PANTHER	PTHR23113		IPR008937	Ras-like guanine nucleotide exchange factor	GO:0005085|GO:0007264	1.6e-51	NP_001287664.1 ras-GEF domain-containing family member 1B isoform 2 [Homo sapiens]	0	XP_011412289.2 ras-GEF domain-containing family member 1B isoform X2 [Crassostrea gigas]	0	NO	NO	OG0002248	Diverse	474
Gene.910	PANTHER	PTHR23113:SF186					1.6e-51	NP_001287664.1 ras-GEF domain-containing family member 1B isoform 2 [Homo sapiens]	0	XP_011412289.2 ras-GEF domain-containing family member 1B isoform X2 [Crassostrea gigas]	0	NO	NO	OG0002248	Diverse	474
Gene.64995	PANTHER	PTHR23104					3.8e-37	NP_644808.1 multiple coagulation factor deficiency protein 2 isoform A precursor [Homo sapiens]	1.4e-07	XP_034324710.1 multiple coagulation factor deficiency protein 2 homolog [Crassostrea gigas]	1.61e-41	NO	YES	OG0001036	Diverse	245
Gene.64995	PANTHER	PTHR23104:SF1					3.8e-37	NP_644808.1 multiple coagulation factor deficiency protein 2 isoform A precursor [Homo sapiens]	1.4e-07	XP_034324710.1 multiple coagulation factor deficiency protein 2 homolog [Crassostrea gigas]	1.61e-41	NO	YES	OG0001036	Diverse	245
Gene.24222	PANTHER	PTHR11767		IPR016449	Potassium channel, inwardly rectifying, Kir	GO:0005242|GO:0006813|GO:0016021	9.9e-98	NP_002231.1 G protein-activated inward rectifier potassium channel 2 [Homo sapiens]	1.93e-83	XP_011415208.2 G protein-activated inward rectifier potassium channel 2-like [Crassostrea gigas]	3.03e-174	YES	NO	OG0000422	Diverse	523
Gene.24222	Pfam	PF17655	Inward rectifier potassium channel C-terminal domain	IPR041647	Inward rectifier potassium channel, C-terminal		9.9e-98	NP_002231.1 G protein-activated inward rectifier potassium channel 2 [Homo sapiens]	1.93e-83	XP_011415208.2 G protein-activated inward rectifier potassium channel 2-like [Crassostrea gigas]	3.03e-174	YES	NO	OG0000422	Diverse	523
Gene.24222	Pfam	PF01007	Inward rectifier potassium channel transmembrane domain	IPR040445	Potassium channel, inwardly rectifying, transmembrane domain		9.9e-98	NP_002231.1 G protein-activated inward rectifier potassium channel 2 [Homo sapiens]	1.93e-83	XP_011415208.2 G protein-activated inward rectifier potassium channel 2-like [Crassostrea gigas]	3.03e-174	YES	NO	OG0000422	Diverse	523
Gene.24222	PANTHER	PTHR11767:SF107					9.9e-98	NP_002231.1 G protein-activated inward rectifier potassium channel 2 [Homo sapiens]	1.93e-83	XP_011415208.2 G protein-activated inward rectifier potassium channel 2-like [Crassostrea gigas]	3.03e-174	YES	NO	OG0000422	Diverse	523
Gene.90287	PANTHER	PTHR45828:SF4					2.4e-30	XP_011539754.1 ferric-chelate reductase 1 isoform X2 [Homo sapiens]	7.65e-12	XP_011413266.2 putative defense protein 3 [Crassostrea gigas]	4.33e-51	NO	YES	OG0000231	Diverse	386
Gene.90287	Pfam	PF02014	Reeler domain	IPR002861	Reeler domain		2.4e-30	XP_011539754.1 ferric-chelate reductase 1 isoform X2 [Homo sapiens]	7.65e-12	XP_011413266.2 putative defense protein 3 [Crassostrea gigas]	4.33e-51	NO	YES	OG0000231	Diverse	386
Gene.90287	PANTHER	PTHR45828					2.4e-30	XP_011539754.1 ferric-chelate reductase 1 isoform X2 [Homo sapiens]	7.65e-12	XP_011413266.2 putative defense protein 3 [Crassostrea gigas]	4.33e-51	NO	YES	OG0000231	Diverse	386
Gene.33282	PANTHER	PTHR12815:SF18					2.2e-95	NP_056195.3 sorting and assembly machinery component 50 homolog [Homo sapiens]	3.81e-124	XP_019922405.2 sorting and assembly machinery component 50 homolog [Crassostrea gigas]	4.12e-141	NO	NO	OG0005299	Diverse	1217
Gene.33282	PANTHER	PTHR12815		IPR039910	Surface antigen D15-like		2.2e-95	NP_056195.3 sorting and assembly machinery component 50 homolog [Homo sapiens]	3.81e-124	XP_019922405.2 sorting and assembly machinery component 50 homolog [Crassostrea gigas]	4.12e-141	NO	NO	OG0005299	Diverse	1217
Gene.33282	Pfam	PF01103	Surface antigen	IPR000184	Bacterial surface antigen (D15)	GO:0019867	2.2e-95	NP_056195.3 sorting and assembly machinery component 50 homolog [Homo sapiens]	3.81e-124	XP_019922405.2 sorting and assembly machinery component 50 homolog [Crassostrea gigas]	4.12e-141	NO	NO	OG0005299	Diverse	1217
Gene.49953	PANTHER	PTHR10704					3.3e-48	XP_016873948.1 carbohydrate sulfotransferase 1 isoform X1 [Homo sapiens]	1.63e-18	XP_034332216.1 carbohydrate sulfotransferase 1 isoform X2 [Crassostrea gigas]	1.73e-49	YES	NO	OG0000153	Diverse	449
Gene.49953	Pfam	PF00685	Sulfotransferase domain	IPR000863	Sulfotransferase domain	GO:0008146	3.3e-48	XP_016873948.1 carbohydrate sulfotransferase 1 isoform X1 [Homo sapiens]	1.63e-18	XP_034332216.1 carbohydrate sulfotransferase 1 isoform X2 [Crassostrea gigas]	1.73e-49	YES	NO	OG0000153	Diverse	449
Gene.111813	Pfam	PF00448	SRP54-type protein, GTPase domain	IPR000897	Signal recognition particle, SRP54 subunit, GTPase domain	GO:0005525|GO:0006614	4.9e-77	XP_011535408.1 signal recognition particle 54 kDa protein isoform X1 [Homo sapiens]	0	XP_011452623.1 signal recognition particle 54 kDa protein [Crassostrea gigas]	0	NO	NO	OG0005058	Diverse	509
Gene.111813	Pfam	PF02978	Signal peptide binding domain	IPR004125	Signal recognition particle, SRP54 subunit, M-domain	GO:0006614|GO:0008312|GO:0048500	4.9e-77	XP_011535408.1 signal recognition particle 54 kDa protein isoform X1 [Homo sapiens]	0	XP_011452623.1 signal recognition particle 54 kDa protein [Crassostrea gigas]	0	NO	NO	OG0005058	Diverse	509
Gene.111813	PANTHER	PTHR11564		IPR022941	Signal recognition particle, SRP54 subunit	GO:0003924|GO:0005525|GO:0006614|GO:0048500	4.9e-77	XP_011535408.1 signal recognition particle 54 kDa protein isoform X1 [Homo sapiens]	0	XP_011452623.1 signal recognition particle 54 kDa protein [Crassostrea gigas]	0	NO	NO	OG0005058	Diverse	509
Gene.111813	Pfam	PF02881	SRP54-type protein, helical bundle domain	IPR013822	Signal recognition particle SRP54, helical bundle	GO:0005525|GO:0006614	4.9e-77	XP_011535408.1 signal recognition particle 54 kDa protein isoform X1 [Homo sapiens]	0	XP_011452623.1 signal recognition particle 54 kDa protein [Crassostrea gigas]	0	NO	NO	OG0005058	Diverse	509
Gene.111813	PANTHER	PTHR11564:SF5					4.9e-77	XP_011535408.1 signal recognition particle 54 kDa protein isoform X1 [Homo sapiens]	0	XP_011452623.1 signal recognition particle 54 kDa protein [Crassostrea gigas]	0	NO	NO	OG0005058	Diverse	509
Gene.62608	Pfam	PF00095	WAP-type (Whey Acidic Protein) 'four-disulfide core'	IPR008197	WAP-type 'four-disulfide core' domain	GO:0005576|GO:0030414	2.3e-09	XP_016867682.1 kielin/chordin-like protein isoform X8 [Homo sapiens]	4.7e-11	XP_034317538.1 uncharacterized protein LOC105326047 isoform X2 [Crassostrea gigas]	6.08e-12	NO	NO	OG0001419	Diverse	717
Gene.62608	Pfam	PF00093	von Willebrand factor type C domain	IPR001007	VWFC domain	GO:0005515	2.3e-09	XP_016867682.1 kielin/chordin-like protein isoform X8 [Homo sapiens]	4.7e-11	XP_034317538.1 uncharacterized protein LOC105326047 isoform X2 [Crassostrea gigas]	6.08e-12	NO	NO	OG0001419	Diverse	717
Gene.62608	PANTHER	PTHR46439					2.3e-09	XP_016867682.1 kielin/chordin-like protein isoform X8 [Homo sapiens]	4.7e-11	XP_034317538.1 uncharacterized protein LOC105326047 isoform X2 [Crassostrea gigas]	6.08e-12	NO	NO	OG0001419	Diverse	717
Gene.15064	PANTHER	PTHR11727:SF17					2.4e-123	NP_057104.2 dimethyladenosine transferase 1, mitochondrial isoform 1 [Homo sapiens]	5.09e-103	XP_034314051.1 dimethyladenosine transferase 1, mitochondrial [Crassostrea gigas]	1.91e-97	NO	NO	OG0005854	Diverse	342
Gene.15064	Pfam	PF00398	Ribosomal RNA adenine dimethylase	IPR001737	Ribosomal RNA adenine methyltransferase KsgA/Erm		2.4e-123	NP_057104.2 dimethyladenosine transferase 1, mitochondrial isoform 1 [Homo sapiens]	5.09e-103	XP_034314051.1 dimethyladenosine transferase 1, mitochondrial [Crassostrea gigas]	1.91e-97	NO	NO	OG0005854	Diverse	342
Gene.15064	PANTHER	PTHR11727		IPR001737	Ribosomal RNA adenine methyltransferase KsgA/Erm		2.4e-123	NP_057104.2 dimethyladenosine transferase 1, mitochondrial isoform 1 [Homo sapiens]	5.09e-103	XP_034314051.1 dimethyladenosine transferase 1, mitochondrial [Crassostrea gigas]	1.91e-97	NO	NO	OG0005854	Diverse	342
Gene.93124	Pfam	PF03281	Mab-21 protein	IPR024810	Mab-21 domain		1.7e-99	NP_006430.1 protein mab-21-like 2 [Homo sapiens]	0	XP_011439172.2 protein mab-21-like 2 [Crassostrea gigas]	0	NO	NO	OG0001332	Diverse	368
Gene.93124	PANTHER	PTHR10656:SF65					1.7e-99	NP_006430.1 protein mab-21-like 2 [Homo sapiens]	0	XP_011439172.2 protein mab-21-like 2 [Crassostrea gigas]	0	NO	NO	OG0001332	Diverse	368
Gene.93124	PANTHER	PTHR10656					1.7e-99	NP_006430.1 protein mab-21-like 2 [Homo sapiens]	0	XP_011439172.2 protein mab-21-like 2 [Crassostrea gigas]	0	NO	NO	OG0001332	Diverse	368
Gene.149466	PANTHER	PTHR18939		IPR040248	Ribosome-binding protein 1	GO:0030176	7.8e-93	NP_004578.3 ribosome-binding protein 1 isoform 2 [Homo sapiens]	6.1e-31	XP_019923218.2 ribosome-binding protein 1 isoform X13 [Crassostrea gigas]	1.88e-139	YES	NO	OG0006304	Diverse	854
Gene.118091	PANTHER	PTHR13809:SF27					6.8e-13	XP_024304173.1 guanine nucleotide-binding protein G(I)/G(S)/G(O) subunit gamma-12 isoform X1 [Homo sapiens]	6.4e-09	XP_034314375.1 cytosolic endo-beta-N-acetylglucosaminidase [Crassostrea gigas]	2.5	NO	NO	OG0000982	Diverse	69
Gene.118091	PANTHER	PTHR13809		IPR001770	G-protein, gamma subunit	GO:0003924|GO:0005834|GO:0007186	6.8e-13	XP_024304173.1 guanine nucleotide-binding protein G(I)/G(S)/G(O) subunit gamma-12 isoform X1 [Homo sapiens]	6.4e-09	XP_034314375.1 cytosolic endo-beta-N-acetylglucosaminidase [Crassostrea gigas]	2.5	NO	NO	OG0000982	Diverse	69
Gene.118091	Pfam	PF00631	GGL domain	IPR015898	G-protein gamma-like domain	GO:0007186	6.8e-13	XP_024304173.1 guanine nucleotide-binding protein G(I)/G(S)/G(O) subunit gamma-12 isoform X1 [Homo sapiens]	6.4e-09	XP_034314375.1 cytosolic endo-beta-N-acetylglucosaminidase [Crassostrea gigas]	2.5	NO	NO	OG0000982	Diverse	69
Gene.85474	Pfam	PF01553	Acyltransferase	IPR002123	Phospholipid/glycerol acyltransferase	GO:0016746	2.9e-25	NP_851828.1 tafazzin isoform 2 [Homo sapiens]	1.75e-77	XP_019922906.2 tafazzin isoform X2 [Crassostrea gigas]	6.9e-71	NO	NO	OG0004334	Diverse	314
Gene.85474	PANTHER	PTHR12497		IPR000872	Tafazzin	GO:0006644|GO:0016746	2.9e-25	NP_851828.1 tafazzin isoform 2 [Homo sapiens]	1.75e-77	XP_019922906.2 tafazzin isoform X2 [Crassostrea gigas]	6.9e-71	NO	NO	OG0004334	Diverse	314
Gene.60040	Pfam	PF00264	Common central domain of tyrosinase	IPR002227	Tyrosinase copper-binding domain	GO:0016491	4.9e-12	NP_000363.1 tyrosinase precursor [Homo sapiens]	0.0003	XP_011429695.1 uncharacterized protein LOC105329903 [Crassostrea gigas]	9.98e-162	NO	NO	OG0000251	Diverse	834
Gene.60040	PANTHER	PTHR11474					4.9e-12	NP_000363.1 tyrosinase precursor [Homo sapiens]	0.0003	XP_011429695.1 uncharacterized protein LOC105329903 [Crassostrea gigas]	9.98e-162	NO	NO	OG0000251	Diverse	834
Gene.60040	PANTHER	PTHR11474:SF21		IPR015559	Putative tyrosinase-like, Tyr-3	GO:0005507|GO:0016716|GO:0033162|GO:0042438|GO:0055114	4.9e-12	NP_000363.1 tyrosinase precursor [Homo sapiens]	0.0003	XP_011429695.1 uncharacterized protein LOC105329903 [Crassostrea gigas]	9.98e-162	NO	NO	OG0000251	Diverse	834
Gene.14885	Pfam	PF10147	Growth arrest and DNA-damage-inducible proteins-interacting protein 1	IPR018472	Growth arrest/ DNA-damage-inducible protein-interacting protein 1	GO:0005634	1.3e-32	NP_443082.2 growth arrest and DNA damage-inducible proteins-interacting protein 1 [Homo sapiens]	3.89e-11	XP_034313330.1 growth arrest and DNA damage-inducible proteins-interacting protein 1-like [Crassostrea gigas]	1.08e-08	NO	NO	OG0007744	Diverse	257
Gene.14885	PANTHER	PTHR31761		IPR018472	Growth arrest/ DNA-damage-inducible protein-interacting protein 1	GO:0005634	1.3e-32	NP_443082.2 growth arrest and DNA damage-inducible proteins-interacting protein 1 [Homo sapiens]	3.89e-11	XP_034313330.1 growth arrest and DNA damage-inducible proteins-interacting protein 1-like [Crassostrea gigas]	1.08e-08	NO	NO	OG0007744	Diverse	257
Gene.150326	Pfam	PF04749	PLAC8 family	IPR006461	PLAC8 motif-containing protein		9.1e-22	NP_115877.2 cornifelin [Homo sapiens]	6.04e-08	XP_011448416.1 protein PLANT CADMIUM RESISTANCE 3 isoform X2 [Crassostrea gigas]	3.1e-41	NO	NO	OG0000756	Diverse	107
Gene.150326	PANTHER	PTHR15907		IPR006461	PLAC8 motif-containing protein		9.1e-22	NP_115877.2 cornifelin [Homo sapiens]	6.04e-08	XP_011448416.1 protein PLANT CADMIUM RESISTANCE 3 isoform X2 [Crassostrea gigas]	3.1e-41	NO	NO	OG0000756	Diverse	107
Gene.150326	PANTHER	PTHR15907:SF90					9.1e-22	NP_115877.2 cornifelin [Homo sapiens]	6.04e-08	XP_011448416.1 protein PLANT CADMIUM RESISTANCE 3 isoform X2 [Crassostrea gigas]	3.1e-41	NO	NO	OG0000756	Diverse	107
Gene.16630	Pfam	PF00170	bZIP transcription factor	IPR004827	Basic-leucine zipper domain	GO:0003700|GO:0006355	6.4e-11	NP_005071.2 X-box-binding protein 1 isoform XBP1(U) [Homo sapiens]	3.8e-24	XP_011433169.2 LOW QUALITY PROTEIN: X-box-binding protein 1 [Crassostrea gigas]	1.78e-27	NO	NO	OG0005175	Diverse	220
Gene.16630	PANTHER	PTHR46542					6.4e-11	NP_005071.2 X-box-binding protein 1 isoform XBP1(U) [Homo sapiens]	3.8e-24	XP_011433169.2 LOW QUALITY PROTEIN: X-box-binding protein 1 [Crassostrea gigas]	1.78e-27	NO	NO	OG0005175	Diverse	220
Gene.24754	Pfam	PF05477	Surfeit locus protein 2 (SURF2)				2.2e-17	XP_011517246.1 surfeit locus protein 4 isoform X1 [Homo sapiens]	3.6e-114	XP_011455353.1 surfeit locus protein 4 [Crassostrea gigas]	2.9e-135	YES	NO	OG0005290	Diverse	253
Gene.24754	Pfam	PF02077	SURF4 family	IPR002995	Surfeit locus 4	GO:0016021	2.2e-17	XP_011517246.1 surfeit locus protein 4 isoform X1 [Homo sapiens]	3.6e-114	XP_011455353.1 surfeit locus protein 4 [Crassostrea gigas]	2.9e-135	YES	NO	OG0005290	Diverse	253
Gene.24754	PANTHER	PTHR23427					2.2e-17	XP_011517246.1 surfeit locus protein 4 isoform X1 [Homo sapiens]	3.6e-114	XP_011455353.1 surfeit locus protein 4 [Crassostrea gigas]	2.9e-135	YES	NO	OG0005290	Diverse	253
Gene.24754	PANTHER	PTHR23427:SF11					2.2e-17	XP_011517246.1 surfeit locus protein 4 isoform X1 [Homo sapiens]	3.6e-114	XP_011455353.1 surfeit locus protein 4 [Crassostrea gigas]	2.9e-135	YES	NO	OG0005290	Diverse	253
Gene.111679	PANTHER	PTHR22950:SF638					4.9e-84	NP_001128165.1 dolichyl-diphosphooligosaccharide--protein glycosyltransferase subunit 4 [Homo sapiens]	2.64e-11	XP_034332061.1 amino acid transporter AVT1J isoform X2 [Crassostrea gigas]	2.09e-111	YES	NO	OG0001247	Diverse	529
Gene.111679	Pfam	PF01490	Transmembrane amino acid transporter protein	IPR013057	Amino acid transporter, transmembrane domain		4.9e-84	NP_001128165.1 dolichyl-diphosphooligosaccharide--protein glycosyltransferase subunit 4 [Homo sapiens]	2.64e-11	XP_034332061.1 amino acid transporter AVT1J isoform X2 [Crassostrea gigas]	2.09e-111	YES	NO	OG0001247	Diverse	529
Gene.111679	Pfam	PF10215	Oligosaccaryltransferase	IPR018943	Oligosaccaryltransferase		4.9e-84	NP_001128165.1 dolichyl-diphosphooligosaccharide--protein glycosyltransferase subunit 4 [Homo sapiens]	2.64e-11	XP_034332061.1 amino acid transporter AVT1J isoform X2 [Crassostrea gigas]	2.09e-111	YES	NO	OG0001247	Diverse	529
Gene.111679	PANTHER	PTHR22950					4.9e-84	NP_001128165.1 dolichyl-diphosphooligosaccharide--protein glycosyltransferase subunit 4 [Homo sapiens]	2.64e-11	XP_034332061.1 amino acid transporter AVT1J isoform X2 [Crassostrea gigas]	2.09e-111	YES	NO	OG0001247	Diverse	529
Gene.92924	PANTHER	PTHR11311:SF23					4e-133	NP_006099.2 spondin-1 precursor [Homo sapiens]	2.86e-66	XP_011430752.2 spondin-1 isoform X2 [Crassostrea gigas]	0	NO	YES	OG0001029	Diverse	871
Gene.92924	PANTHER	PTHR11311					4e-133	NP_006099.2 spondin-1 precursor [Homo sapiens]	2.86e-66	XP_011430752.2 spondin-1 isoform X2 [Crassostrea gigas]	0	NO	YES	OG0001029	Diverse	871
Gene.92924	Pfam	PF00090	Thrombospondin type 1 domain	IPR000884	Thrombospondin type-1 (TSP1) repeat		4e-133	NP_006099.2 spondin-1 precursor [Homo sapiens]	2.86e-66	XP_011430752.2 spondin-1 isoform X2 [Crassostrea gigas]	0	NO	YES	OG0001029	Diverse	871
Gene.92924	Pfam	PF02014	Reeler domain	IPR002861	Reeler domain		4e-133	NP_006099.2 spondin-1 precursor [Homo sapiens]	2.86e-66	XP_011430752.2 spondin-1 isoform X2 [Crassostrea gigas]	0	NO	YES	OG0001029	Diverse	871
Gene.92924	Pfam	PF06468	Spondin_N	IPR009465	Spondin, N-terminal		4e-133	NP_006099.2 spondin-1 precursor [Homo sapiens]	2.86e-66	XP_011430752.2 spondin-1 isoform X2 [Crassostrea gigas]	0	NO	YES	OG0001029	Diverse	871
Gene.92924	Pfam	PF00014	Kunitz/Bovine pancreatic trypsin inhibitor domain	IPR002223	Pancreatic trypsin inhibitor Kunitz domain	GO:0004867	4e-133	NP_006099.2 spondin-1 precursor [Homo sapiens]	2.86e-66	XP_011430752.2 spondin-1 isoform X2 [Crassostrea gigas]	0	NO	YES	OG0001029	Diverse	871
Gene.44088	PANTHER	PTHR46880					1.5e-44	XP_011514766.1 zinc finger protein 862 isoform X2 [Homo sapiens]	6.82e-11	XP_034307851.1 zinc finger protein 862-like [Crassostrea gigas]	5.83e-26	YES	NO	OG0000061	Diverse	412
Gene.79609	PANTHER	PTHR13505		IPR008506	SRP-independent targeting protein 2/TMEM208		6.4e-42	NP_054906.2 transmembrane protein 208 isoform 1 [Homo sapiens]	9.85e-34	XP_011417621.1 transmembrane protein 208 [Crassostrea gigas]	3.4e-41	YES	NO	OG0006924	Diverse	217
Gene.79609	Pfam	PF05620	SRP-independent targeting protein 2/TMEM208	IPR008506	SRP-independent targeting protein 2/TMEM208		6.4e-42	NP_054906.2 transmembrane protein 208 isoform 1 [Homo sapiens]	9.85e-34	XP_011417621.1 transmembrane protein 208 [Crassostrea gigas]	3.4e-41	YES	NO	OG0006924	Diverse	217
Gene.129760	PANTHER	PTHR34203					8.4e-28	NP_001305794.1 glycine N-methyltransferase isoform 2 [Homo sapiens]	2.1	XP_034336084.1 uncharacterized protein LOC117692426 [Crassostrea gigas]	5.43e-44	NO	NO	OG0000481	Diverse	282
Gene.129760	Pfam	PF05050	Methyltransferase FkbM domain	IPR006342	Methyltransferase FkbM		8.4e-28	NP_001305794.1 glycine N-methyltransferase isoform 2 [Homo sapiens]	2.1	XP_034336084.1 uncharacterized protein LOC117692426 [Crassostrea gigas]	5.43e-44	NO	NO	OG0000481	Diverse	282
Gene.129760	PANTHER	PTHR34203:SF3					8.4e-28	NP_001305794.1 glycine N-methyltransferase isoform 2 [Homo sapiens]	2.1	XP_034336084.1 uncharacterized protein LOC117692426 [Crassostrea gigas]	5.43e-44	NO	NO	OG0000481	Diverse	282
Gene.16093	Pfam	PF03798	TLC domain	IPR006634	TRAM/LAG1/CLN8 homology domain	GO:0016021	4.3e-08	XP_011533048.1 protein CLN8 isoform X1 [Homo sapiens]	2.86e-09	XP_011412170.2 protein CLN8 [Crassostrea gigas]	1.9e-19	YES	NO	OG0008142	Diverse	213
Gene.16093	PANTHER	PTHR13439					4.3e-08	XP_011533048.1 protein CLN8 isoform X1 [Homo sapiens]	2.86e-09	XP_011412170.2 protein CLN8 [Crassostrea gigas]	1.9e-19	YES	NO	OG0008142	Diverse	213
Gene.16093	PANTHER	PTHR13439:SF7					4.3e-08	XP_011533048.1 protein CLN8 isoform X1 [Homo sapiens]	2.86e-09	XP_011412170.2 protein CLN8 [Crassostrea gigas]	1.9e-19	YES	NO	OG0008142	Diverse	213
Gene.50446	PANTHER	PTHR14647		IPR009729	Galactose-3-O-sulfotransferase	GO:0001733|GO:0005794|GO:0009247|GO:0016021	4.1e-95	XP_024308072.1 galactosylceramide sulfotransferase isoform X3 [Homo sapiens]	6.1e-38	XP_019927116.2 galactosylceramide sulfotransferase [Crassostrea gigas]	8.04e-106	YES	NO	OG0000083	Diverse	514
Gene.50446	Pfam	PF06990	Galactose-3-O-sulfotransferase	IPR009729	Galactose-3-O-sulfotransferase	GO:0001733|GO:0005794|GO:0009247|GO:0016021	4.1e-95	XP_024308072.1 galactosylceramide sulfotransferase isoform X3 [Homo sapiens]	6.1e-38	XP_019927116.2 galactosylceramide sulfotransferase [Crassostrea gigas]	8.04e-106	YES	NO	OG0000083	Diverse	514
Gene.127640	Pfam	PF06645	Microsomal signal peptidase 12 kDa subunit (SPC12)	IPR009542	Microsomal signal peptidase 12kDa subunit	GO:0005787|GO:0006465|GO:0008233|GO:0016021	1.4e-28	NP_054760.4 signal peptidase complex subunit 1 [Homo sapiens]	2.31e-23	XP_011444427.1 signal peptidase complex subunit 1 [Crassostrea gigas]	2.27e-36	YES	NO	OG0007484	Diverse	91
Gene.127640	PANTHER	PTHR13202		IPR009542	Microsomal signal peptidase 12kDa subunit	GO:0005787|GO:0006465|GO:0008233|GO:0016021	1.4e-28	NP_054760.4 signal peptidase complex subunit 1 [Homo sapiens]	2.31e-23	XP_011444427.1 signal peptidase complex subunit 1 [Crassostrea gigas]	2.27e-36	YES	NO	OG0007484	Diverse	91
Gene.127640	PANTHER	PTHR13202:SF0		IPR037713	Signal peptidase complex subunit Spc1	GO:0005787	1.4e-28	NP_054760.4 signal peptidase complex subunit 1 [Homo sapiens]	2.31e-23	XP_011444427.1 signal peptidase complex subunit 1 [Crassostrea gigas]	2.27e-36	YES	NO	OG0007484	Diverse	91
Gene.62834	PANTHER	PTHR11474:SF84					1.2e-54	NP_001913.2 L-dopachrome tautomerase isoform 1 precursor [Homo sapiens]	3.14e-07	XP_034333764.1 uncharacterized protein LOC105323052 [Crassostrea gigas]	2.32e-118	NO	YES	OG0000251	Diverse	661
Gene.62834	PANTHER	PTHR11474					1.2e-54	NP_001913.2 L-dopachrome tautomerase isoform 1 precursor [Homo sapiens]	3.14e-07	XP_034333764.1 uncharacterized protein LOC105323052 [Crassostrea gigas]	2.32e-118	NO	YES	OG0000251	Diverse	661
Gene.62834	Pfam	PF00264	Common central domain of tyrosinase	IPR002227	Tyrosinase copper-binding domain	GO:0016491	1.2e-54	NP_001913.2 L-dopachrome tautomerase isoform 1 precursor [Homo sapiens]	3.14e-07	XP_034333764.1 uncharacterized protein LOC105323052 [Crassostrea gigas]	2.32e-118	NO	YES	OG0000251	Diverse	661
Gene.137694	Pfam	PF00490	Delta-aminolevulinic acid dehydratase	IPR001731	Delta-aminolevulinic acid dehydratase	GO:0004655|GO:0033014|GO:0046872	1.2e-101	NP_001304674.1 delta-aminolevulinic acid dehydratase isoform c [Homo sapiens]	4.47e-123	XP_011431272.1 delta-aminolevulinic acid dehydratase [Crassostrea gigas]	3.73e-150	NO	NO	OG0006594	Diverse	247
Gene.137694	PANTHER	PTHR11458		IPR001731	Delta-aminolevulinic acid dehydratase	GO:0004655|GO:0033014|GO:0046872	1.2e-101	NP_001304674.1 delta-aminolevulinic acid dehydratase isoform c [Homo sapiens]	4.47e-123	XP_011431272.1 delta-aminolevulinic acid dehydratase [Crassostrea gigas]	3.73e-150	NO	NO	OG0006594	Diverse	247
Gene.79630	PANTHER	PTHR10366					8.9e-79	NP_001159592.1 3 beta-hydroxysteroid dehydrogenase/Delta 5--_4-isomerase type 2 [Homo sapiens]	1.61e-09	XP_034328392.1 putative uncharacterized oxidoreductase YDR541C [Crassostrea gigas]	7.73e-162	NO	NO	OG0002211	Diverse	479
Gene.79630	PANTHER	PTHR10366:SF564					8.9e-79	NP_001159592.1 3 beta-hydroxysteroid dehydrogenase/Delta 5--_4-isomerase type 2 [Homo sapiens]	1.61e-09	XP_034328392.1 putative uncharacterized oxidoreductase YDR541C [Crassostrea gigas]	7.73e-162	NO	NO	OG0002211	Diverse	479
Gene.79630	Pfam	PF01073	3-beta hydroxysteroid dehydrogenase/isomerase family	IPR002225	3-beta hydroxysteroid dehydrogenase/isomerase	GO:0003854|GO:0006694|GO:0016616|GO:0055114	8.9e-79	NP_001159592.1 3 beta-hydroxysteroid dehydrogenase/Delta 5--_4-isomerase type 2 [Homo sapiens]	1.61e-09	XP_034328392.1 putative uncharacterized oxidoreductase YDR541C [Crassostrea gigas]	7.73e-162	NO	NO	OG0002211	Diverse	479
Gene.30624	PANTHER	PTHR45784:SF3					2.4e-17	NP_757384.1 kremen protein 2 isoform d precursor [Homo sapiens]	0.17	XP_011446323.2 mediator of DNA damage checkpoint protein 1 [Crassostrea gigas]	2.83e-19	YES	YES	OG0010423	Diverse	540
Gene.30624	Pfam	PF01822	WSC domain	IPR002889	Carbohydrate-binding WSC		2.4e-17	NP_757384.1 kremen protein 2 isoform d precursor [Homo sapiens]	0.17	XP_011446323.2 mediator of DNA damage checkpoint protein 1 [Crassostrea gigas]	2.83e-19	YES	YES	OG0010423	Diverse	540
Gene.30624	Pfam	PF00059	Lectin C-type domain	IPR001304	C-type lectin-like		2.4e-17	NP_757384.1 kremen protein 2 isoform d precursor [Homo sapiens]	0.17	XP_011446323.2 mediator of DNA damage checkpoint protein 1 [Crassostrea gigas]	2.83e-19	YES	YES	OG0010423	Diverse	540
Gene.30624	PANTHER	PTHR45784					2.4e-17	NP_757384.1 kremen protein 2 isoform d precursor [Homo sapiens]	0.17	XP_011446323.2 mediator of DNA damage checkpoint protein 1 [Crassostrea gigas]	2.83e-19	YES	YES	OG0010423	Diverse	540
Gene.49769	Pfam	PF01607	Chitin binding Peritrophin-A domain	IPR002557	Chitin binding domain	GO:0005576|GO:0006030|GO:0008061	7.1e-05	NP_612154.2 mucin-4 isoform e precursor [Homo sapiens]	8.6	XP_034319761.1 sushi, von Willebrand factor type A, EGF and pentraxin domain-containing protein 1-like [Crassostrea gigas]	4.34e-65	NO	YES	OG0000331	Diverse	407
Gene.5570	Pfam	PF00400	WD domain, G-beta repeat	IPR001680	WD40 repeat	GO:0005515	0.00077	NP_899195.1 protein SEC13 homolog isoform 1 [Homo sapiens]	5.24e-160	XP_011448139.1 protein SEC13 homolog [Crassostrea gigas]	8.37e-169	NO	NO	OG0004718	Diverse	301
Gene.5570	PANTHER	PTHR11024		IPR037363	Sec13/Seh1 family	GO:0005198	0.00077	NP_899195.1 protein SEC13 homolog isoform 1 [Homo sapiens]	5.24e-160	XP_011448139.1 protein SEC13 homolog [Crassostrea gigas]	8.37e-169	NO	NO	OG0004718	Diverse	301
Gene.5570	PANTHER	PTHR11024:SF2		IPR037596	Protein Sec13	GO:0005198|GO:0016192|GO:0030127|GO:0090114|GO:1904263	0.00077	NP_899195.1 protein SEC13 homolog isoform 1 [Homo sapiens]	5.24e-160	XP_011448139.1 protein SEC13 homolog [Crassostrea gigas]	8.37e-169	NO	NO	OG0004718	Diverse	301
Gene.32553	Pfam	PF10477	Nucleocytoplasmic shuttling protein for mRNA cap-binding EIF4E	IPR018862	Eukaryotic translation initiation factor 4E binding protein		2e-12	XP_016884353.1 eukaryotic translation initiation factor 4E transporter isoform X4 [Homo sapiens]	1.46e-09	XP_034337278.1 eukaryotic translation initiation factor 4E transporter isoform X4 [Crassostrea gigas]	6.33e-52	NO	NO	OG0003526	Diverse	1917
Gene.32553	PANTHER	PTHR12269		IPR018862	Eukaryotic translation initiation factor 4E binding protein		2e-12	XP_016884353.1 eukaryotic translation initiation factor 4E transporter isoform X4 [Homo sapiens]	1.46e-09	XP_034337278.1 eukaryotic translation initiation factor 4E transporter isoform X4 [Crassostrea gigas]	6.33e-52	NO	NO	OG0003526	Diverse	1917
Gene.85889	PANTHER	PTHR19918:SF3					3.6e-158	NP_001246.2 cell division cycle protein 20 homolog [Homo sapiens]	6.76e-168	XP_011445292.1 cell division cycle protein 20 homolog [Crassostrea gigas]	0	NO	NO	OG0001465	Diverse	523
Gene.85889	Pfam	PF12894	Anaphase-promoting complex subunit 4 WD40 domain	IPR024977	Anaphase-promoting complex subunit 4, WD40 domain		3.6e-158	NP_001246.2 cell division cycle protein 20 homolog [Homo sapiens]	6.76e-168	XP_011445292.1 cell division cycle protein 20 homolog [Crassostrea gigas]	0	NO	NO	OG0001465	Diverse	523
Gene.85889	PANTHER	PTHR19918		IPR033010	The WD repeat Cdc20/Fizzy family	GO:0010997|GO:0097027|GO:1904668	3.6e-158	NP_001246.2 cell division cycle protein 20 homolog [Homo sapiens]	6.76e-168	XP_011445292.1 cell division cycle protein 20 homolog [Crassostrea gigas]	0	NO	NO	OG0001465	Diverse	523
Gene.85889	Pfam	PF00400	WD domain, G-beta repeat	IPR001680	WD40 repeat	GO:0005515	3.6e-158	NP_001246.2 cell division cycle protein 20 homolog [Homo sapiens]	6.76e-168	XP_011445292.1 cell division cycle protein 20 homolog [Crassostrea gigas]	0	NO	NO	OG0001465	Diverse	523
Gene.87950	Pfam	PF10151	TMEM214, C-terminal, caspase 4 activator	IPR019308	Transmembrane protein 214		7.9e-86	NP_060197.4 transmembrane protein 214 isoform 1 [Homo sapiens]	3.04e-51	XP_034312041.1 transmembrane protein 214-B isoform X2 [Crassostrea gigas]	9.66e-79	NO	NO	OG0005954	Diverse	716
Gene.87950	PANTHER	PTHR13448:SF0					7.9e-86	NP_060197.4 transmembrane protein 214 isoform 1 [Homo sapiens]	3.04e-51	XP_034312041.1 transmembrane protein 214-B isoform X2 [Crassostrea gigas]	9.66e-79	NO	NO	OG0005954	Diverse	716
Gene.87950	PANTHER	PTHR13448		IPR019308	Transmembrane protein 214		7.9e-86	NP_060197.4 transmembrane protein 214 isoform 1 [Homo sapiens]	3.04e-51	XP_034312041.1 transmembrane protein 214-B isoform X2 [Crassostrea gigas]	9.66e-79	NO	NO	OG0005954	Diverse	716
Gene.79625	PANTHER	PTHR19331					0	XP_011537715.1 deleted in malignant brain tumors 1 protein isoform X25 [Homo sapiens]	1.97e-102	XP_011426521.2 deleted in malignant brain tumors 1 protein [Crassostrea gigas]	0	YES	NO	OG0000011	Diverse	2824
Gene.79625	PANTHER	PTHR19331					0	XP_011537715.1 deleted in malignant brain tumors 1 protein isoform X25 [Homo sapiens]	1.97e-102	XP_011426521.2 deleted in malignant brain tumors 1 protein [Crassostrea gigas]	0	YES	NO	OG0000011	Diverse	2824
Gene.79625	PANTHER	PTHR19331					0	XP_011537715.1 deleted in malignant brain tumors 1 protein isoform X25 [Homo sapiens]	1.97e-102	XP_011426521.2 deleted in malignant brain tumors 1 protein [Crassostrea gigas]	0	YES	NO	OG0000011	Diverse	2824
Gene.79625	PANTHER	PTHR19331					0	XP_011537715.1 deleted in malignant brain tumors 1 protein isoform X25 [Homo sapiens]	1.97e-102	XP_011426521.2 deleted in malignant brain tumors 1 protein [Crassostrea gigas]	0	YES	NO	OG0000011	Diverse	2824
Gene.79625	PANTHER	PTHR19331					0	XP_011537715.1 deleted in malignant brain tumors 1 protein isoform X25 [Homo sapiens]	1.97e-102	XP_011426521.2 deleted in malignant brain tumors 1 protein [Crassostrea gigas]	0	YES	NO	OG0000011	Diverse	2824
Gene.79625	PANTHER	PTHR19331					0	XP_011537715.1 deleted in malignant brain tumors 1 protein isoform X25 [Homo sapiens]	1.97e-102	XP_011426521.2 deleted in malignant brain tumors 1 protein [Crassostrea gigas]	0	YES	NO	OG0000011	Diverse	2824
Gene.79625	PANTHER	PTHR19331					0	XP_011537715.1 deleted in malignant brain tumors 1 protein isoform X25 [Homo sapiens]	1.97e-102	XP_011426521.2 deleted in malignant brain tumors 1 protein [Crassostrea gigas]	0	YES	NO	OG0000011	Diverse	2824
Gene.79625	PANTHER	PTHR19331					0	XP_011537715.1 deleted in malignant brain tumors 1 protein isoform X25 [Homo sapiens]	1.97e-102	XP_011426521.2 deleted in malignant brain tumors 1 protein [Crassostrea gigas]	0	YES	NO	OG0000011	Diverse	2824
Gene.79625	PANTHER	PTHR19331					0	XP_011537715.1 deleted in malignant brain tumors 1 protein isoform X25 [Homo sapiens]	1.97e-102	XP_011426521.2 deleted in malignant brain tumors 1 protein [Crassostrea gigas]	0	YES	NO	OG0000011	Diverse	2824
Gene.79625	PANTHER	PTHR19331					0	XP_011537715.1 deleted in malignant brain tumors 1 protein isoform X25 [Homo sapiens]	1.97e-102	XP_011426521.2 deleted in malignant brain tumors 1 protein [Crassostrea gigas]	0	YES	NO	OG0000011	Diverse	2824
Gene.79625	PANTHER	PTHR19331					0	XP_011537715.1 deleted in malignant brain tumors 1 protein isoform X25 [Homo sapiens]	1.97e-102	XP_011426521.2 deleted in malignant brain tumors 1 protein [Crassostrea gigas]	0	YES	NO	OG0000011	Diverse	2824
Gene.79625	PANTHER	PTHR19331					0	XP_011537715.1 deleted in malignant brain tumors 1 protein isoform X25 [Homo sapiens]	1.97e-102	XP_011426521.2 deleted in malignant brain tumors 1 protein [Crassostrea gigas]	0	YES	NO	OG0000011	Diverse	2824
Gene.79625	PANTHER	PTHR19331					0	XP_011537715.1 deleted in malignant brain tumors 1 protein isoform X25 [Homo sapiens]	1.97e-102	XP_011426521.2 deleted in malignant brain tumors 1 protein [Crassostrea gigas]	0	YES	NO	OG0000011	Diverse	2824
Gene.79625	PANTHER	PTHR19331					0	XP_011537715.1 deleted in malignant brain tumors 1 protein isoform X25 [Homo sapiens]	1.97e-102	XP_011426521.2 deleted in malignant brain tumors 1 protein [Crassostrea gigas]	0	YES	NO	OG0000011	Diverse	2824
Gene.79625	PANTHER	PTHR19331					0	XP_011537715.1 deleted in malignant brain tumors 1 protein isoform X25 [Homo sapiens]	1.97e-102	XP_011426521.2 deleted in malignant brain tumors 1 protein [Crassostrea gigas]	0	YES	NO	OG0000011	Diverse	2824
Gene.79625	PANTHER	PTHR19331					0	XP_011537715.1 deleted in malignant brain tumors 1 protein isoform X25 [Homo sapiens]	1.97e-102	XP_011426521.2 deleted in malignant brain tumors 1 protein [Crassostrea gigas]	0	YES	NO	OG0000011	Diverse	2824
Gene.79625	Pfam	PF00530	Scavenger receptor cysteine-rich domain	IPR001190	SRCR domain	GO:0005044|GO:0016020	3.4e-06	XP_011537715.1 deleted in malignant brain tumors 1 protein isoform X25 [Homo sapiens]	1.97e-102	XP_011426521.2 deleted in malignant brain tumors 1 protein [Crassostrea gigas]	0	YES	NO	OG0000011	Diverse	2824
Gene.79625	Pfam	PF00530	Scavenger receptor cysteine-rich domain	IPR001190	SRCR domain	GO:0005044|GO:0016020	9.8e-15	XP_011537715.1 deleted in malignant brain tumors 1 protein isoform X25 [Homo sapiens]	1.97e-102	XP_011426521.2 deleted in malignant brain tumors 1 protein [Crassostrea gigas]	0	YES	NO	OG0000011	Diverse	2824
Gene.79625	Pfam	PF00530	Scavenger receptor cysteine-rich domain	IPR001190	SRCR domain	GO:0005044|GO:0016020	9.8e-15	XP_011537715.1 deleted in malignant brain tumors 1 protein isoform X25 [Homo sapiens]	1.97e-102	XP_011426521.2 deleted in malignant brain tumors 1 protein [Crassostrea gigas]	0	YES	NO	OG0000011	Diverse	2824
Gene.79625	Pfam	PF00530	Scavenger receptor cysteine-rich domain	IPR001190	SRCR domain	GO:0005044|GO:0016020	3.1e-16	XP_011537715.1 deleted in malignant brain tumors 1 protein isoform X25 [Homo sapiens]	1.97e-102	XP_011426521.2 deleted in malignant brain tumors 1 protein [Crassostrea gigas]	0	YES	NO	OG0000011	Diverse	2824
Gene.79625	Pfam	PF00530	Scavenger receptor cysteine-rich domain	IPR001190	SRCR domain	GO:0005044|GO:0016020	7.4e-11	XP_011537715.1 deleted in malignant brain tumors 1 protein isoform X25 [Homo sapiens]	1.97e-102	XP_011426521.2 deleted in malignant brain tumors 1 protein [Crassostrea gigas]	0	YES	NO	OG0000011	Diverse	2824
Gene.79625	Pfam	PF00530	Scavenger receptor cysteine-rich domain	IPR001190	SRCR domain	GO:0005044|GO:0016020	1.4e-18	XP_011537715.1 deleted in malignant brain tumors 1 protein isoform X25 [Homo sapiens]	1.97e-102	XP_011426521.2 deleted in malignant brain tumors 1 protein [Crassostrea gigas]	0	YES	NO	OG0000011	Diverse	2824
Gene.79625	Pfam	PF00530	Scavenger receptor cysteine-rich domain	IPR001190	SRCR domain	GO:0005044|GO:0016020	4.5e-07	XP_011537715.1 deleted in malignant brain tumors 1 protein isoform X25 [Homo sapiens]	1.97e-102	XP_011426521.2 deleted in malignant brain tumors 1 protein [Crassostrea gigas]	0	YES	NO	OG0000011	Diverse	2824
Gene.79625	Pfam	PF00530	Scavenger receptor cysteine-rich domain	IPR001190	SRCR domain	GO:0005044|GO:0016020	1.6e-20	XP_011537715.1 deleted in malignant brain tumors 1 protein isoform X25 [Homo sapiens]	1.97e-102	XP_011426521.2 deleted in malignant brain tumors 1 protein [Crassostrea gigas]	0	YES	NO	OG0000011	Diverse	2824
Gene.79625	Pfam	PF00530	Scavenger receptor cysteine-rich domain	IPR001190	SRCR domain	GO:0005044|GO:0016020	2.6e-15	XP_011537715.1 deleted in malignant brain tumors 1 protein isoform X25 [Homo sapiens]	1.97e-102	XP_011426521.2 deleted in malignant brain tumors 1 protein [Crassostrea gigas]	0	YES	NO	OG0000011	Diverse	2824
Gene.79625	Pfam	PF00530	Scavenger receptor cysteine-rich domain	IPR001190	SRCR domain	GO:0005044|GO:0016020	1e-16	XP_011537715.1 deleted in malignant brain tumors 1 protein isoform X25 [Homo sapiens]	1.97e-102	XP_011426521.2 deleted in malignant brain tumors 1 protein [Crassostrea gigas]	0	YES	NO	OG0000011	Diverse	2824
Gene.79625	Pfam	PF00530	Scavenger receptor cysteine-rich domain	IPR001190	SRCR domain	GO:0005044|GO:0016020	2.9e-13	XP_011537715.1 deleted in malignant brain tumors 1 protein isoform X25 [Homo sapiens]	1.97e-102	XP_011426521.2 deleted in malignant brain tumors 1 protein [Crassostrea gigas]	0	YES	NO	OG0000011	Diverse	2824
Gene.79625	Pfam	PF00530	Scavenger receptor cysteine-rich domain	IPR001190	SRCR domain	GO:0005044|GO:0016020	1.1e-20	XP_011537715.1 deleted in malignant brain tumors 1 protein isoform X25 [Homo sapiens]	1.97e-102	XP_011426521.2 deleted in malignant brain tumors 1 protein [Crassostrea gigas]	0	YES	NO	OG0000011	Diverse	2824
Gene.79625	Pfam	PF00530	Scavenger receptor cysteine-rich domain	IPR001190	SRCR domain	GO:0005044|GO:0016020	3.2e-14	XP_011537715.1 deleted in malignant brain tumors 1 protein isoform X25 [Homo sapiens]	1.97e-102	XP_011426521.2 deleted in malignant brain tumors 1 protein [Crassostrea gigas]	0	YES	NO	OG0000011	Diverse	2824
Gene.79625	Pfam	PF00530	Scavenger receptor cysteine-rich domain	IPR001190	SRCR domain	GO:0005044|GO:0016020	4.9e-13	XP_011537715.1 deleted in malignant brain tumors 1 protein isoform X25 [Homo sapiens]	1.97e-102	XP_011426521.2 deleted in malignant brain tumors 1 protein [Crassostrea gigas]	0	YES	NO	OG0000011	Diverse	2824
Gene.79625	Pfam	PF00530	Scavenger receptor cysteine-rich domain	IPR001190	SRCR domain	GO:0005044|GO:0016020	5.8e-27	XP_011537715.1 deleted in malignant brain tumors 1 protein isoform X25 [Homo sapiens]	1.97e-102	XP_011426521.2 deleted in malignant brain tumors 1 protein [Crassostrea gigas]	0	YES	NO	OG0000011	Diverse	2824
Gene.79625	Pfam	PF00530	Scavenger receptor cysteine-rich domain	IPR001190	SRCR domain	GO:0005044|GO:0016020	1.2e-17	XP_011537715.1 deleted in malignant brain tumors 1 protein isoform X25 [Homo sapiens]	1.97e-102	XP_011426521.2 deleted in malignant brain tumors 1 protein [Crassostrea gigas]	0	YES	NO	OG0000011	Diverse	2824
Gene.79625	Pfam	PF00530	Scavenger receptor cysteine-rich domain	IPR001190	SRCR domain	GO:0005044|GO:0016020	7.6e-16	XP_011537715.1 deleted in malignant brain tumors 1 protein isoform X25 [Homo sapiens]	1.97e-102	XP_011426521.2 deleted in malignant brain tumors 1 protein [Crassostrea gigas]	0	YES	NO	OG0000011	Diverse	2824
Gene.79625	Pfam	PF00530	Scavenger receptor cysteine-rich domain	IPR001190	SRCR domain	GO:0005044|GO:0016020	2.3e-11	XP_011537715.1 deleted in malignant brain tumors 1 protein isoform X25 [Homo sapiens]	1.97e-102	XP_011426521.2 deleted in malignant brain tumors 1 protein [Crassostrea gigas]	0	YES	NO	OG0000011	Diverse	2824
Gene.79625	Pfam	PF00530	Scavenger receptor cysteine-rich domain	IPR001190	SRCR domain	GO:0005044|GO:0016020	1.3e-12	XP_011537715.1 deleted in malignant brain tumors 1 protein isoform X25 [Homo sapiens]	1.97e-102	XP_011426521.2 deleted in malignant brain tumors 1 protein [Crassostrea gigas]	0	YES	NO	OG0000011	Diverse	2824
Gene.15786	PANTHER	PTHR33690					3.3e-24	XP_005269663.1 protein FAM241B isoform X1 [Homo sapiens]	5.22e-09	XP_011456294.1 protein FAM241B [Crassostrea gigas]	3.5e-16	YES	NO	OG0008845	Diverse	140
Gene.15786	Pfam	PF15378	Domain of unknown function (DUF4605)	IPR027953	Domain of unknown function DUF4605		3.3e-24	XP_005269663.1 protein FAM241B isoform X1 [Homo sapiens]	5.22e-09	XP_011456294.1 protein FAM241B [Crassostrea gigas]	3.5e-16	YES	NO	OG0008845	Diverse	140
Gene.15786	PANTHER	PTHR33690:SF3					3.3e-24	XP_005269663.1 protein FAM241B isoform X1 [Homo sapiens]	5.22e-09	XP_011456294.1 protein FAM241B [Crassostrea gigas]	3.5e-16	YES	NO	OG0008845	Diverse	140
Gene.65553	PANTHER	PTHR32123:SF13					7.8e-78	XP_006719759.1 BICD family-like cargo adapter 1 isoform X4 [Homo sapiens]	1.03e-16	XP_011454166.2 bicaudal D-related protein homolog isoform X4 [Crassostrea gigas]	2.19e-46	NO	NO	OG0006624	Diverse	600
Gene.65553	PANTHER	PTHR32123					7.8e-78	XP_006719759.1 BICD family-like cargo adapter 1 isoform X4 [Homo sapiens]	1.03e-16	XP_011454166.2 bicaudal D-related protein homolog isoform X4 [Crassostrea gigas]	2.19e-46	NO	NO	OG0006624	Diverse	600
Gene.119946	PANTHER	PTHR22406		IPR026179	SLAIN motif-containing protein		4.3e-30	NP_065897.1 SLAIN motif-containing protein 2 [Homo sapiens]	4.07e-13	XP_011442852.2 SLAIN motif-containing protein 2 isoform X1 [Crassostrea gigas]	5.37e-85	NO	NO	OG0007462	Diverse	477
Gene.119946	Pfam	PF15301	SLAIN motif-containing family	IPR026179	SLAIN motif-containing protein		4.3e-30	NP_065897.1 SLAIN motif-containing protein 2 [Homo sapiens]	4.07e-13	XP_011442852.2 SLAIN motif-containing protein 2 isoform X1 [Crassostrea gigas]	5.37e-85	NO	NO	OG0007462	Diverse	477
Gene.34388	PANTHER	PTHR10704					6.3e-18	NP_005760.1 carbohydrate sulfotransferase 4 [Homo sapiens]	2.57e-08	XP_011437788.2 uncharacterized protein LOC105335540 [Crassostrea gigas]	2.89e-14	NO	NO	OG0000153	Diverse	260
Gene.34388	Pfam	PF00685	Sulfotransferase domain	IPR000863	Sulfotransferase domain	GO:0008146	6.3e-18	NP_005760.1 carbohydrate sulfotransferase 4 [Homo sapiens]	2.57e-08	XP_011437788.2 uncharacterized protein LOC105335540 [Crassostrea gigas]	2.89e-14	NO	NO	OG0000153	Diverse	260
Gene.116935	Pfam	PF06617	M-phase inducer phosphatase	IPR000751	M-phase inducer phosphatase	GO:0004725|GO:0006470|GO:1902751	1.8e-06	NP_963861.1 M-phase inducer phosphatase 1 isoform b [Homo sapiens]	1.94e-65	XP_011440888.2 M-phase inducer phosphatase isoform X1 [Crassostrea gigas]	2.66e-156	NO	NO	OG0000434	Diverse	562
Gene.116935	Pfam	PF00581	Rhodanese-like domain	IPR001763	Rhodanese-like domain		1.8e-06	NP_963861.1 M-phase inducer phosphatase 1 isoform b [Homo sapiens]	1.94e-65	XP_011440888.2 M-phase inducer phosphatase isoform X1 [Crassostrea gigas]	2.66e-156	NO	NO	OG0000434	Diverse	562
Gene.116935	PANTHER	PTHR10828					1.8e-06	NP_963861.1 M-phase inducer phosphatase 1 isoform b [Homo sapiens]	1.94e-65	XP_011440888.2 M-phase inducer phosphatase isoform X1 [Crassostrea gigas]	2.66e-156	NO	NO	OG0000434	Diverse	562
Gene.116935	PANTHER	PTHR10828:SF46					1.8e-06	NP_963861.1 M-phase inducer phosphatase 1 isoform b [Homo sapiens]	1.94e-65	XP_011440888.2 M-phase inducer phosphatase isoform X1 [Crassostrea gigas]	2.66e-156	NO	NO	OG0000434	Diverse	562
Gene.62914	Pfam	PF00692	dUTPase	IPR029054	dUTPase-like		2.9e-32	NP_001939.1 deoxyuridine 5'-triphosphate nucleotidohydrolase, mitochondrial isoform 2 [Homo sapiens]	1.44e-50	XP_034307602.1 deoxyuridine 5'-triphosphate nucleotidohydrolase, mitochondrial [Crassostrea gigas]	4.6e-54	NO	NO	OG0005855	Diverse	166
Gene.62914	PANTHER	PTHR11241		IPR008181	Deoxyuridine triphosphate nucleotidohydrolase	GO:0000287|GO:0004170|GO:0006226|GO:0046081	2.9e-32	NP_001939.1 deoxyuridine 5'-triphosphate nucleotidohydrolase, mitochondrial isoform 2 [Homo sapiens]	1.44e-50	XP_034307602.1 deoxyuridine 5'-triphosphate nucleotidohydrolase, mitochondrial [Crassostrea gigas]	4.6e-54	NO	NO	OG0005855	Diverse	166
Gene.62914	PANTHER	PTHR11241:SF0					2.9e-32	NP_001939.1 deoxyuridine 5'-triphosphate nucleotidohydrolase, mitochondrial isoform 2 [Homo sapiens]	1.44e-50	XP_034307602.1 deoxyuridine 5'-triphosphate nucleotidohydrolase, mitochondrial [Crassostrea gigas]	4.6e-54	NO	NO	OG0005855	Diverse	166
Gene.120906	PANTHER	PTHR12223					1.3e-138	NP_005561.1 protein ERGIC-53 precursor [Homo sapiens]	2.54e-124	XP_034322732.1 protein ERGIC-53 [Crassostrea gigas]	0	NO	YES	OG0004857	Diverse	486
Gene.120906	PANTHER	PTHR12223:SF32		IPR033085	Protein ERGIC-53	GO:0005537|GO:0006888	1.3e-138	NP_005561.1 protein ERGIC-53 precursor [Homo sapiens]	2.54e-124	XP_034322732.1 protein ERGIC-53 [Crassostrea gigas]	0	NO	YES	OG0004857	Diverse	486
Gene.120906	Pfam	PF03388	Legume-like lectin family	IPR005052	Legume-like lectin	GO:0016020	1.3e-138	NP_005561.1 protein ERGIC-53 precursor [Homo sapiens]	2.54e-124	XP_034322732.1 protein ERGIC-53 [Crassostrea gigas]	0	NO	YES	OG0004857	Diverse	486
Gene.147919	Pfam	PF10195	DNA-binding nuclear phosphoprotein p8	IPR018792	Nuclear protein 1-like		6.7e-19	XP_016859882.1 semaphorin-4C isoform X2 [Homo sapiens]	1.9	XP_034304613.1 uncharacterized protein LOC105321086 [Crassostrea gigas]	0.068	NO	NO	OG0008026	Diverse	75
Gene.147919	PANTHER	PTHR17149:SF4					6.7e-19	XP_016859882.1 semaphorin-4C isoform X2 [Homo sapiens]	1.9	XP_034304613.1 uncharacterized protein LOC105321086 [Crassostrea gigas]	0.068	NO	NO	OG0008026	Diverse	75
Gene.147919	PANTHER	PTHR17149		IPR018792	Nuclear protein 1-like		6.7e-19	XP_016859882.1 semaphorin-4C isoform X2 [Homo sapiens]	1.9	XP_034304613.1 uncharacterized protein LOC105321086 [Crassostrea gigas]	0.068	NO	NO	OG0008026	Diverse	75
Gene.69869	Pfam	PF04991	LicD family	IPR007074	LicD family		1.6e-17	XP_024307475.1 fukutin-related protein isoform X1 [Homo sapiens]	1.32e-09	XP_034324151.1 uncharacterized protein LOC105336780 [Crassostrea gigas]	4.22e-35	YES	NO	OG0000751	Diverse	313
Gene.69869	PANTHER	PTHR43404					1.6e-17	XP_024307475.1 fukutin-related protein isoform X1 [Homo sapiens]	1.32e-09	XP_034324151.1 uncharacterized protein LOC105336780 [Crassostrea gigas]	4.22e-35	YES	NO	OG0000751	Diverse	313
Gene.56077	PANTHER	PTHR31201		IPR021261	Protein of unknown function DUF2838		3.3e-65	XP_024306208.1 methyltransferase-like protein 22 isoform X7 [Homo sapiens]	0.68	XP_011443668.1 glycerophosphocholine acyltransferase 1 isoform X2 [Crassostrea gigas]	2.01e-82	YES	NO	OG0006670	Diverse	314
Gene.56077	Pfam	PF10998	Protein of unknown function (DUF2838)	IPR021261	Protein of unknown function DUF2838		3.3e-65	XP_024306208.1 methyltransferase-like protein 22 isoform X7 [Homo sapiens]	0.68	XP_011443668.1 glycerophosphocholine acyltransferase 1 isoform X2 [Crassostrea gigas]	2.01e-82	YES	NO	OG0006670	Diverse	314
Gene.52827	Pfam	PF13306	BspA type Leucine rich repeat region (6 copies)	IPR026906	BspA type Leucine rich repeat region		5.8e-10	NP_003053.2 slit homolog 3 protein isoform 2 precursor [Homo sapiens]	3.76e-10	XP_011416223.2 insulin-like growth factor-binding protein complex acid labile subunit [Crassostrea gigas]	4.41e-18	YES	YES	OG0015434	Diverse	358
Gene.52827	PANTHER	PTHR46473					5.8e-10	NP_003053.2 slit homolog 3 protein isoform 2 precursor [Homo sapiens]	3.76e-10	XP_011416223.2 insulin-like growth factor-binding protein complex acid labile subunit [Crassostrea gigas]	4.41e-18	YES	YES	OG0015434	Diverse	358
Gene.56513	PANTHER	PTHR19991					2.1e-62	NP_001358173.1 protein disulfide-isomerase A4 isoform 1 precursor [Homo sapiens]	2.29e-07	XP_011419876.2 thioredoxin domain-containing protein [Crassostrea gigas]	7.43e-52	YES	NO	OG0007502	Diverse	262
Gene.56513	PANTHER	PTHR19991:SF2					2.1e-62	NP_001358173.1 protein disulfide-isomerase A4 isoform 1 precursor [Homo sapiens]	2.29e-07	XP_011419876.2 thioredoxin domain-containing protein [Crassostrea gigas]	7.43e-52	YES	NO	OG0007502	Diverse	262
Gene.56513	Pfam	PF00085	Thioredoxin	IPR013766	Thioredoxin domain	GO:0045454	2.1e-62	NP_001358173.1 protein disulfide-isomerase A4 isoform 1 precursor [Homo sapiens]	2.29e-07	XP_011419876.2 thioredoxin domain-containing protein [Crassostrea gigas]	7.43e-52	YES	NO	OG0007502	Diverse	262
Gene.141863	Pfam	PF01697	Glycosyltransferase family 92	IPR008166	Glycosyltransferase family 92		7.8e-42	NP_001342203.1 rRNA/tRNA 2'-O-methyltransferase fibrillarin-like protein 1 [Homo sapiens]	0.69	XP_034299116.1 uncharacterized protein LOC105317639 [Crassostrea gigas]	1.83e-56	YES	NO	OG0000224	Diverse	436
Gene.141863	PANTHER	PTHR21461					7.8e-42	NP_001342203.1 rRNA/tRNA 2'-O-methyltransferase fibrillarin-like protein 1 [Homo sapiens]	0.69	XP_034299116.1 uncharacterized protein LOC105317639 [Crassostrea gigas]	1.83e-56	YES	NO	OG0000224	Diverse	436
Gene.141863	PANTHER	PTHR21461:SF40					7.8e-42	NP_001342203.1 rRNA/tRNA 2'-O-methyltransferase fibrillarin-like protein 1 [Homo sapiens]	0.69	XP_034299116.1 uncharacterized protein LOC105317639 [Crassostrea gigas]	1.83e-56	YES	NO	OG0000224	Diverse	436
Gene.72177	PANTHER	PTHR35155		IPR029176	Spermatogenesis-associated protein 24		7.1e-17	XP_011541556.1 spermatogenesis-associated protein 24 isoform X3 [Homo sapiens]	2.45e-06	XP_011414581.2 spermatogenesis-associated protein 24 [Crassostrea gigas]	2.3e-24	NO	NO	OG0009250	Diverse	674
Gene.72177	Pfam	PF15175	Spermatogenesis-associated protein 24	IPR029176	Spermatogenesis-associated protein 24		7.1e-17	XP_011541556.1 spermatogenesis-associated protein 24 isoform X3 [Homo sapiens]	2.45e-06	XP_011414581.2 spermatogenesis-associated protein 24 [Crassostrea gigas]	2.3e-24	NO	NO	OG0009250	Diverse	674
Gene.134653	PANTHER	PTHR12371:SF11					1.8e-160	NP_055109.1 translocating chain-associated membrane protein 1 isoform 1 [Homo sapiens]	3.26e-113	XP_011423420.2 translocating chain-associated membrane protein 1-like 1 [Crassostrea gigas]	0	YES	NO	OG0004057	Diverse	372
Gene.134653	Pfam	PF08390	TRAM1-like protein	IPR013599	TRAM1-like protein		1.8e-160	NP_055109.1 translocating chain-associated membrane protein 1 isoform 1 [Homo sapiens]	3.26e-113	XP_011423420.2 translocating chain-associated membrane protein 1-like 1 [Crassostrea gigas]	0	YES	NO	OG0004057	Diverse	372
Gene.134653	PANTHER	PTHR12371		IPR016447	Translocation associated membrane protein	GO:0006616	1.8e-160	NP_055109.1 translocating chain-associated membrane protein 1 isoform 1 [Homo sapiens]	3.26e-113	XP_011423420.2 translocating chain-associated membrane protein 1-like 1 [Crassostrea gigas]	0	YES	NO	OG0004057	Diverse	372
Gene.134653	Pfam	PF03798	TLC domain	IPR006634	TRAM/LAG1/CLN8 homology domain	GO:0016021	1.8e-160	NP_055109.1 translocating chain-associated membrane protein 1 isoform 1 [Homo sapiens]	3.26e-113	XP_011423420.2 translocating chain-associated membrane protein 1-like 1 [Crassostrea gigas]	0	YES	NO	OG0004057	Diverse	372
Gene.133003	Pfam	PF05050	Methyltransferase FkbM domain	IPR006342	Methyltransferase FkbM		5.7e-08	XP_006711868.1 ryanodine receptor 2 isoform X5 [Homo sapiens]	1.7	XP_011457176.2 uncharacterized protein LOC105349182 [Crassostrea gigas]	2.99e-54	NO	NO	OG0000481	Diverse	369
Gene.133003	PANTHER	PTHR34203					5.7e-08	XP_006711868.1 ryanodine receptor 2 isoform X5 [Homo sapiens]	1.7	XP_011457176.2 uncharacterized protein LOC105349182 [Crassostrea gigas]	2.99e-54	NO	NO	OG0000481	Diverse	369
Gene.110228	PANTHER	PTHR12990:SF10					9.1e-40	NP_006001.5 mesencephalic astrocyte-derived neurotrophic factor precursor [Homo sapiens]	2.11e-27	XP_011447818.1 mesencephalic astrocyte-derived neurotrophic factor homolog [Crassostrea gigas]	5.49e-36	NO	NO	OG0005514	Diverse	121
Gene.110228	Pfam	PF10208	Degradation arginine-rich protein for mis-folding	IPR019345	Armet protein		9.1e-40	NP_006001.5 mesencephalic astrocyte-derived neurotrophic factor precursor [Homo sapiens]	2.11e-27	XP_011447818.1 mesencephalic astrocyte-derived neurotrophic factor homolog [Crassostrea gigas]	5.49e-36	NO	NO	OG0005514	Diverse	121
Gene.110228	PANTHER	PTHR12990		IPR019345	Armet protein		9.1e-40	NP_006001.5 mesencephalic astrocyte-derived neurotrophic factor precursor [Homo sapiens]	2.11e-27	XP_011447818.1 mesencephalic astrocyte-derived neurotrophic factor homolog [Crassostrea gigas]	5.49e-36	NO	NO	OG0005514	Diverse	121
Gene.102515	PANTHER	PTHR14963					2.4e-103	NP_116289.4 rho GTPase-activating protein 19 isoform 1 [Homo sapiens]	3.69e-34	XP_019927143.2 rho GTPase-activating protein 19 isoform X2 [Crassostrea gigas]	1.18e-132	NO	NO	OG0006602	Diverse	604
Gene.102515	Pfam	PF00620	RhoGAP domain	IPR000198	Rho GTPase-activating protein domain	GO:0007165	2.4e-103	NP_116289.4 rho GTPase-activating protein 19 isoform 1 [Homo sapiens]	3.69e-34	XP_019927143.2 rho GTPase-activating protein 19 isoform X2 [Crassostrea gigas]	1.18e-132	NO	NO	OG0006602	Diverse	604
Gene.102515	PANTHER	PTHR14963:SF7					2.4e-103	NP_116289.4 rho GTPase-activating protein 19 isoform 1 [Homo sapiens]	3.69e-34	XP_019927143.2 rho GTPase-activating protein 19 isoform X2 [Crassostrea gigas]	1.18e-132	NO	NO	OG0006602	Diverse	604
Gene.125159	Pfam	PF01179	Copper amine oxidase, enzyme domain	IPR015798	Copper amine oxidase, catalytic domain	GO:0005507|GO:0008131|GO:0009308|GO:0048038|GO:0055114	1.2e-21	XP_024306783.1 membrane primary amine oxidase isoform X3 [Homo sapiens]	6.12e-19	XP_011424907.3 amiloride-sensitive amine oxidase [copper-containing] isoform X1 [Crassostrea gigas]	1.97e-19	NO	NO	OG0000492	Diverse	128
Gene.125159	PANTHER	PTHR10638:SF4		IPR032952	Retina-specific copper amine oxidase	GO:0005507|GO:0007601|GO:0008131	1.2e-21	XP_024306783.1 membrane primary amine oxidase isoform X3 [Homo sapiens]	6.12e-19	XP_011424907.3 amiloride-sensitive amine oxidase [copper-containing] isoform X1 [Crassostrea gigas]	1.97e-19	NO	NO	OG0000492	Diverse	128
Gene.125159	PANTHER	PTHR10638		IPR000269	Copper amine oxidase	GO:0005507|GO:0008131|GO:0009308|GO:0048038|GO:0055114	1.2e-21	XP_024306783.1 membrane primary amine oxidase isoform X3 [Homo sapiens]	6.12e-19	XP_011424907.3 amiloride-sensitive amine oxidase [copper-containing] isoform X1 [Crassostrea gigas]	1.97e-19	NO	NO	OG0000492	Diverse	128
Gene.37854	PANTHER	PTHR12834		IPR039914	Signal recognition particle SRP9/Srp21	GO:0006614|GO:0048500	2.7e-27	NP_003124.1 signal recognition particle 9 kDa protein isoform 2 [Homo sapiens]	2.89e-29	XP_011416186.1 signal recognition particle 9 kDa protein [Crassostrea gigas]	3.94e-48	NO	NO	OG0008710	Diverse	78
Gene.37854	Pfam	PF05486	Signal recognition particle 9 kDa protein (SRP9)	IPR039432	SRP9 domain		2.7e-27	NP_003124.1 signal recognition particle 9 kDa protein isoform 2 [Homo sapiens]	2.89e-29	XP_011416186.1 signal recognition particle 9 kDa protein [Crassostrea gigas]	3.94e-48	NO	NO	OG0008710	Diverse	78
Gene.56684	Pfam	PF12004	Domain of unknown function (DUF3498)	IPR021887	Domain of unknown function DUF3498		4.1e-38	XP_016869789.1 disabled homolog 2-interacting protein isoform X10 [Homo sapiens]	2.38e-176	XP_011435110.2 disabled homolog 2-interacting protein isoform X11 [Crassostrea gigas]	0	NO	NO	OG0003394	Diverse	1201
Gene.56684	PANTHER	PTHR10194		IPR039360	Ras GTPase-activating protein		4.1e-38	XP_016869789.1 disabled homolog 2-interacting protein isoform X10 [Homo sapiens]	2.38e-176	XP_011435110.2 disabled homolog 2-interacting protein isoform X11 [Crassostrea gigas]	0	NO	NO	OG0003394	Diverse	1201
Gene.56684	Pfam	PF00168	C2 domain	IPR000008	C2 domain		4.1e-38	XP_016869789.1 disabled homolog 2-interacting protein isoform X10 [Homo sapiens]	2.38e-176	XP_011435110.2 disabled homolog 2-interacting protein isoform X11 [Crassostrea gigas]	0	NO	NO	OG0003394	Diverse	1201
Gene.56684	PANTHER	PTHR10194:SF125					4.1e-38	XP_016869789.1 disabled homolog 2-interacting protein isoform X10 [Homo sapiens]	2.38e-176	XP_011435110.2 disabled homolog 2-interacting protein isoform X11 [Crassostrea gigas]	0	NO	NO	OG0003394	Diverse	1201
Gene.56684	Pfam	PF00616	GTPase-activator protein for Ras-like GTPase	IPR001936	Ras GTPase-activating domain	GO:0043087	4.1e-38	XP_016869789.1 disabled homolog 2-interacting protein isoform X10 [Homo sapiens]	2.38e-176	XP_011435110.2 disabled homolog 2-interacting protein isoform X11 [Crassostrea gigas]	0	NO	NO	OG0003394	Diverse	1201
Gene.80805	PANTHER	PTHR11220		IPR006917	SOUL haem-binding protein		5e-58	NP_055135.1 heme-binding protein 2 isoform 2 [Homo sapiens]	1.17e-31	XP_034316160.1 heme-binding protein 2 [Crassostrea gigas]	4.68e-71	NO	NO	OG0000619	Diverse	231
Gene.80805	PANTHER	PTHR11220:SF1					5e-58	NP_055135.1 heme-binding protein 2 isoform 2 [Homo sapiens]	1.17e-31	XP_034316160.1 heme-binding protein 2 [Crassostrea gigas]	4.68e-71	NO	NO	OG0000619	Diverse	231
Gene.80805	Pfam	PF04832	SOUL heme-binding protein	IPR006917	SOUL haem-binding protein		5e-58	NP_055135.1 heme-binding protein 2 isoform 2 [Homo sapiens]	1.17e-31	XP_034316160.1 heme-binding protein 2 [Crassostrea gigas]	4.68e-71	NO	NO	OG0000619	Diverse	231
Gene.126427	Pfam	PF00458	WHEP-TRS domain	IPR000738	WHEP-TRS domain	GO:0004812|GO:0005524|GO:0006418	5.1e-20	XP_016856103.1 bifunctional glutamate/proline--tRNA ligase isoform X1 [Homo sapiens]	0	XP_034325382.1 bifunctional glutamate/proline--tRNA ligase isoform X1 [Crassostrea gigas]	0	NO	NO	OG0001387	Diverse	1765
Gene.126427	Pfam	PF03129	Anticodon binding domain	IPR004154	Anticodon-binding		5.1e-20	XP_016856103.1 bifunctional glutamate/proline--tRNA ligase isoform X1 [Homo sapiens]	0	XP_034325382.1 bifunctional glutamate/proline--tRNA ligase isoform X1 [Crassostrea gigas]	0	NO	NO	OG0001387	Diverse	1765
Gene.126427	PANTHER	PTHR43382:SF2					5.1e-20	XP_016856103.1 bifunctional glutamate/proline--tRNA ligase isoform X1 [Homo sapiens]	0	XP_034325382.1 bifunctional glutamate/proline--tRNA ligase isoform X1 [Crassostrea gigas]	0	NO	NO	OG0001387	Diverse	1765
Gene.126427	PANTHER	PTHR43382					5.1e-20	XP_016856103.1 bifunctional glutamate/proline--tRNA ligase isoform X1 [Homo sapiens]	0	XP_034325382.1 bifunctional glutamate/proline--tRNA ligase isoform X1 [Crassostrea gigas]	0	NO	NO	OG0001387	Diverse	1765
Gene.126427	Pfam	PF00749	tRNA synthetases class I (E and Q), catalytic domain	IPR020058	Glutamyl/glutaminyl-tRNA synthetase, class Ib, catalytic domain	GO:0004812|GO:0005524|GO:0043039	5.1e-20	XP_016856103.1 bifunctional glutamate/proline--tRNA ligase isoform X1 [Homo sapiens]	0	XP_034325382.1 bifunctional glutamate/proline--tRNA ligase isoform X1 [Crassostrea gigas]	0	NO	NO	OG0001387	Diverse	1765
Gene.126427	Pfam	PF09180	Prolyl-tRNA synthetase, C-terminal	IPR016061	Proline-tRNA ligase, class II, C-terminal	GO:0000166|GO:0004827|GO:0005524|GO:0005737|GO:0006433	5.1e-20	XP_016856103.1 bifunctional glutamate/proline--tRNA ligase isoform X1 [Homo sapiens]	0	XP_034325382.1 bifunctional glutamate/proline--tRNA ligase isoform X1 [Crassostrea gigas]	0	NO	NO	OG0001387	Diverse	1765
Gene.126427	Pfam	PF00587	tRNA synthetase class II core domain (G, H, P, S and T)	IPR002314	Aminoacyl-tRNA synthetase, class II (G/ P/ S/T)	GO:0000166|GO:0004812|GO:0005524|GO:0006418	5.1e-20	XP_016856103.1 bifunctional glutamate/proline--tRNA ligase isoform X1 [Homo sapiens]	0	XP_034325382.1 bifunctional glutamate/proline--tRNA ligase isoform X1 [Crassostrea gigas]	0	NO	NO	OG0001387	Diverse	1765
Gene.126427	Pfam	PF03950	tRNA synthetases class I (E and Q), anti-codon binding domain	IPR020059	Glutamyl/glutaminyl-tRNA synthetase, class Ib, anti-codon binding domain	GO:0000166|GO:0004812|GO:0005524|GO:0005737|GO:0006418	5.1e-20	XP_016856103.1 bifunctional glutamate/proline--tRNA ligase isoform X1 [Homo sapiens]	0	XP_034325382.1 bifunctional glutamate/proline--tRNA ligase isoform X1 [Crassostrea gigas]	0	NO	NO	OG0001387	Diverse	1765
Gene.32680	PANTHER	PTHR46928					4.7e-121	XP_011507931.1 polymeric immunoglobulin receptor isoform X1 [Homo sapiens]	4.2	XP_011436760.2 mesenchyme-specific cell surface glycoprotein [Crassostrea gigas]	4.64e-111	NO	NO	OG0001527	Diverse	523
Gene.1757	PANTHER	PTHR21113					7.3e-77			XP_034306906.1 uncharacterized protein LOC105347519 [Crassostrea gigas]	4.2e-87	NO	YES	OG0000252	Diverse	362
Gene.1757	Pfam	PF03067	Lytic polysaccharide mono-oxygenase, cellulose-degrading	IPR004302	Cellulose/chitin-binding protein, N-terminal		6.9e-36			XP_034306906.1 uncharacterized protein LOC105347519 [Crassostrea gigas]	4.2e-87	NO	YES	OG0000252	Diverse	362
Gene.1757	PANTHER	PTHR21113:SF6					7.3e-77			XP_034306906.1 uncharacterized protein LOC105347519 [Crassostrea gigas]	4.2e-87	NO	YES	OG0000252	Diverse	362
Gene.37781	PANTHER	PTHR10671					1.5e-13			XP_011423437.1 uncharacterized protein LOC105325519 [Crassostrea gigas]	6.05e-11	YES	NO	OG0000441	Diverse	190
Gene.37781	Pfam	PF00822	PMP-22/EMP/MP20/Claudin family	IPR004031	PMP-22/EMP/MP20/Claudin superfamily	GO:0016021	2e-09			XP_011423437.1 uncharacterized protein LOC105325519 [Crassostrea gigas]	6.05e-11	YES	NO	OG0000441	Diverse	190
Gene.41676	PANTHER	PTHR31389					5.3e-42			XP_034332822.1 uncharacterized protein LOC117691259 [Crassostrea gigas]	1.46e-42	NO	YES	OG0000484	Diverse	371
Gene.41676	Pfam	PF07801	Protein of unknown function (DUF1647)		Protein of unknown function DUF1647		4.9e-11			XP_034332822.1 uncharacterized protein LOC117691259 [Crassostrea gigas]	1.46e-42	NO	YES	OG0000484	Diverse	371
Gene.145219	PANTHER	PTHR31118					2.6e-21			XP_034317592.1 isatin hydrolase isoform X4 [Crassostrea gigas]	2.19e-60	YES	NO	OG0000695	Diverse	528
Gene.145219	Pfam	PF04199	Putative cyclase	IPR007325	Kynurenine formamidase/cyclase-like	GO:0004061|GO:0019441	9.2e-32			XP_034317592.1 isatin hydrolase isoform X4 [Crassostrea gigas]	2.19e-60	YES	NO	OG0000695	Diverse	528
Gene.145219	PANTHER	PTHR31118:SF12					2.6e-21			XP_034317592.1 isatin hydrolase isoform X4 [Crassostrea gigas]	2.19e-60	YES	NO	OG0000695	Diverse	528
Gene.46206								NP_689480.2 E3 ubiquitin-protein ligase RNF185 isoform 1 [Homo sapiens]	2.07e-35	XP_011422557.1 E3 ubiquitin-protein ligase RNF185-like [Crassostrea gigas]	3.83e-41	NO	NO	OG0002228	Diverse	288
Gene.36132	Pfam	PF03385	STELLO glycosyltransferases		IPR005049	STELLO-like	5.3e-10			XP_011418141.2 peptidyl-prolyl cis-trans isomerase B [Crassostrea gigas]	8	NO	NO	OG0002229	Diverse	645
Gene.36132	PANTHER	PTHR31362					3.9e-76			XP_011418141.2 peptidyl-prolyl cis-trans isomerase B [Crassostrea gigas]	8	NO	NO	OG0002230	Diverse	645
Gene.36132	PANTHER	PTHR31362:SF0					3.9e-76			XP_011418141.2 peptidyl-prolyl cis-trans isomerase B [Crassostrea gigas]	8	NO	NO	OG0002231	Diverse	645
Gene.53424										XP_019923146.2 golgin subfamily B member 1 isoform X3 [Crassostrea gigas]	8.89e-37	NO	NO	OG0004543	Diverse	452
Gene.138358								NP_005951.1 mucin-3A precursor [Homo sapiens]	0.000425	XP_034330522.1 uncharacterized protein LOC105325074 [Crassostrea gigas]	2.23e-28	YES	NO	OG0007692	Diverse	1839
Gene.46686								NP_689480.2 E3 ubiquitin-protein ligase RNF185 isoform 1 [Homo sapiens]	0.32	XP_011433328.1 uncharacterized protein LOC105332420 [Crassostrea gigas]	6.37e-31	NO	NO	OG0010053	Diverse	166
Gene.141614										XP_011444437.3 uncharacterized protein LOC105340197 [Crassostrea gigas]	2.38e-67	NO	YES	OG0010422	Gastropoda+Bivalvia	438
Gene.145199								XP_006711306.1 dimethylaniline monooxygenase [N-oxide-forming] 4 isoform X5 [Homo sapiens]	6.5	XP_034335858.1 uncharacterized protein LOC105340196 [Crassostrea gigas]	0	NO	YES	OG0010422	Gastropoda+Bivalvia	786
Gene.52752										XP_011439938.2 SH3 and multiple ankyrin repeat domains protein 2 isoform X3 [Crassostrea gigas]	1.06e-05	NO	NO	OG0028157	Gastropoda+Bivalvia	528
Gene.77793										XP_011443885.2 uncharacterized protein LOC105339821 [Crassostrea gigas]	0.13	YES	NO	OG0028189	Gastropoda+Bivalvia	1819
Gene.139004	PANTHER	PTHR16320:SF18					3.1e-12	NP_055296.2 DNA-(apurinic or apyrimidinic site) endonuclease 2 isoform 1 [Homo sapiens]	0.84	XP_011418836.2 uncharacterized protein LOC105322019 isoform X3 [Crassostrea gigas]	2.71e-35	NO	YES	OG0008416	Lophotrochozoa	387
Gene.139004	PANTHER	PTHR16320					3.1e-12	NP_055296.2 DNA-(apurinic or apyrimidinic site) endonuclease 2 isoform 1 [Homo sapiens]	0.84	XP_011418836.2 uncharacterized protein LOC105322019 isoform X3 [Crassostrea gigas]	2.71e-35	NO	YES	OG0008416	Lophotrochozoa	387
Gene.139004	Pfam	PF03372	Endonuclease/Exonuclease/phosphatase family	IPR005135	Endonuclease/exonuclease/phosphatase		3.1e-12	NP_055296.2 DNA-(apurinic or apyrimidinic site) endonuclease 2 isoform 1 [Homo sapiens]	0.84	XP_011418836.2 uncharacterized protein LOC105322019 isoform X3 [Crassostrea gigas]	2.71e-35	NO	YES	OG0008416	Lophotrochozoa	387
Gene.126839								NP_005518.3 heat shock 70 kDa protein 1-like [Homo sapiens]	0.43	XP_011446681.1 uncharacterized protein LOC105341712 [Crassostrea gigas]	4.39e-18	YES	NO	OG0010581	Lophotrochozoa	443
Gene.114888								NP_444508.1 trace amine-associated receptor 8 [Homo sapiens]	0.82	XP_011426644.2 uncharacterized protein LOC105327728 [Crassostrea gigas]	3.55e-08	NO	YES	OG0012245	Lophotrochozoa	143
Gene.82046										XP_034326454.1 girdin [Crassostrea gigas]	2.13e-31	NO	NO	OG0012634	Lophotrochozoa	310
Gene.56968								XP_005246751.1 sodium-driven chloride bicarbonate exchanger isoform X5 [Homo sapiens]	5.57e-06	XP_011428968.2 sodium bicarbonate cotransporter 3 isoform X1 [Crassostrea gigas]	4.05e-08	NO	NO	OG0011495	Mollusca	210
Gene.45908								NP_689631.1 DDB1- and CUL4-associated factor 4-like protein 2 [Homo sapiens]	0.76	XP_011437806.2 uncharacterized protein LOC105335552 [Crassostrea gigas]	1.64e-15	YES	YES	OG0011941	Mollusca	543
Gene.33540								NP_006288.2 DNA repair protein XRCC1 [Homo sapiens]	1.9	XP_011452670.1 WD repeat-containing protein 20 isoform X2 [Crassostrea gigas]	3.9	YES	NO	OG0012660	Mollusca	327
Gene.2228								XP_005246270.1 nuclear envelope integral membrane protein 2 isoform X7 [Homo sapiens]	1.8	XP_011421168.2 uncharacterized protein LOC105323793 [Crassostrea gigas]	2.41e-07	NO	NO	OG0012994	Mollusca	422
Gene.131842	PANTHER	PTHR32385					8.5e-99	XP_016862033.1 alpha-1,4-N-acetylglucosaminyltransferase isoform X1 [Homo sapiens]	2.6	XP_011419472.2 uncharacterized protein LOC105322441 [Crassostrea gigas]	4.78e-60	NO	YES	OG0001447	Protostomia	638
Gene.131842	Pfam	PF04488	Glycosyltransferase sugar-binding region containing DXD motif	IPR007577	Glycosyltransferase, DXD sugar-binding motif		8.5e-99	XP_016862033.1 alpha-1,4-N-acetylglucosaminyltransferase isoform X1 [Homo sapiens]	2.6	XP_011419472.2 uncharacterized protein LOC105322441 [Crassostrea gigas]	4.78e-60	NO	YES	OG0001447	Protostomia	638
Gene.50770	Pfam	PF13903	PMP-22/EMP/MP20/Claudin tight junction	IPR004031	PMP-22/EMP/MP20/Claudin superfamily	GO:0016021	7.9e-19	XP_016867125.1 transmembrane protein 178B isoform X2 [Homo sapiens]	0.4	XP_011414838.2 transmembrane protein 178B [Crassostrea gigas]	3.12e-64	YES	YES	OG0008544	Protostomia	324
Gene.50770	PANTHER	PTHR21215					7.9e-19	XP_016867125.1 transmembrane protein 178B isoform X2 [Homo sapiens]	0.4	XP_011414838.2 transmembrane protein 178B [Crassostrea gigas]	3.12e-64	YES	YES	OG0008544	Protostomia	324
Gene.26314	PANTHER	PTHR34737					4.3e-12	NP_998821.3 keratin, type I cytoskeletal 39 [Homo sapiens]	0.54	XP_034331118.1 basic salivary proline-rich protein 2-like [Crassostrea gigas]	5.17e-11	NO	NO	OG0001618	Protostomia	117
Gene.60236	PANTHER	PTHR34009					9.5e-111	NP_877437.2 formylglycine-generating enzyme isoform 1 precursor [Homo sapiens]	2	XP_034331151.1 uncharacterized protein LOC105327553 [Crassostrea gigas]	2.92e-51	NO	NO	OG0000638	Protostomia	514
Gene.60236	Pfam	PF05050	Methyltransferase FkbM domain	IPR006342	Methyltransferase FkbM		9.5e-111	NP_877437.2 formylglycine-generating enzyme isoform 1 precursor [Homo sapiens]	2	XP_034331151.1 uncharacterized protein LOC105327553 [Crassostrea gigas]	2.92e-51	NO	NO	OG0000638	Protostomia	514
Gene.132785	PANTHER	PTHR34009					1e-52	NP_000375.3 apolipoprotein B-100 precursor [Homo sapiens]	0.057	XP_034316636.1 uncharacterized protein LOC117685481 [Crassostrea gigas]	5.74e-36	NO	NO	OG0000638	Protostomia	248
Gene.132785	Pfam	PF05050	Methyltransferase FkbM domain	IPR006342	Methyltransferase FkbM		1e-52	NP_000375.3 apolipoprotein B-100 precursor [Homo sapiens]	0.057	XP_034316636.1 uncharacterized protein LOC117685481 [Crassostrea gigas]	5.74e-36	NO	NO	OG0000638	Protostomia	248
Gene.117547	PANTHER	PTHR34737					2.1e-23	XP_011539190.1 multiple epidermal growth factor-like domains protein 6 isoform X6 [Homo sapiens]	2.3	XP_011418766.2 temptin [Crassostrea gigas]	1.97e-24	NO	YES	OG0001618	Protostomia	327
Gene.57999										XP_034330880.1 uncharacterized protein LOC117690560 [Crassostrea gigas]	1.14e-17	NO	NO	OG0001134	Protostomia	211
Gene.42983										XP_011426307.2 uncharacterized protein LOC105327499 [Crassostrea gigas]	4.35e-40	NO	NO	OG0012495	Protostomia	304
Gene.14773	Pfam	PF13202	EF hand	IPR002048	EF-hand domain	GO:0005509	0.0033	NP_005176.1 calmodulin-like protein 3 [Homo sapiens]	6.22e-12	XP_011447498.2 calmodulin isoform X2 [Crassostrea gigas]	1.23e-23	NO	NO	OG0095401	Unassigned	272
Gene.14773	PANTHER	PTHR10891		IPR039647	EF-hand domain pair protein CML-like	GO:0005509	0.0033	NP_005176.1 calmodulin-like protein 3 [Homo sapiens]	6.22e-12	XP_011447498.2 calmodulin isoform X2 [Crassostrea gigas]	1.23e-23	NO	NO	OG0095401	Unassigned	272
Gene.14773	PANTHER	PTHR10891:SF703					0.0033	NP_005176.1 calmodulin-like protein 3 [Homo sapiens]	6.22e-12	XP_011447498.2 calmodulin isoform X2 [Crassostrea gigas]	1.23e-23	NO	NO	OG0095401	Unassigned	272
Gene.14773	Pfam	PF13499	EF-hand domain pair	IPR002048	EF-hand domain	GO:0005509	0.0033	NP_005176.1 calmodulin-like protein 3 [Homo sapiens]	6.22e-12	XP_011447498.2 calmodulin isoform X2 [Crassostrea gigas]	1.23e-23	NO	NO	OG0095401	Unassigned	272
Gene.75743	Pfam	PF00788	Ras association (RalGDS/AF-6) domain	IPR000159	Ras-associating (RA) domain	GO:0007165	3.6e-06	NP_005438.2 ras association domain-containing protein 9 [Homo sapiens]	1.1	XP_034306596.1 ras association domain-containing protein 9 [Crassostrea gigas]	0.07	NO	NO	OG0099129	Unassigned	543
Gene.117187	Pfam	PF12796	Ankyrin repeats (3 copies)	IPR020683	Ankyrin repeat-containing domain		6.3e-08	NP_001373091.1 ankyrin-2 isoform 43 [Homo sapiens]	1.12e-09	XP_034322490.1 ankyrin-1-like [Crassostrea gigas]	1.55e-09	NO	NO	OG0093747	Unassigned	712
Gene.117187	PANTHER	PTHR24178					6.3e-08	NP_001373091.1 ankyrin-2 isoform 43 [Homo sapiens]	1.12e-09	XP_034322490.1 ankyrin-1-like [Crassostrea gigas]	1.55e-09	NO	NO	OG0093747	Unassigned	712
Gene.109993	Pfam	PF00728	Glycosyl hydrolase family 20, catalytic domain	IPR015883	Glycoside hydrolase family 20, catalytic domain	GO:0004553|GO:0005975	6.4e-18	NP_705838.3 cardiomyopathy-associated protein 5 [Homo sapiens]	1.2	XP_034321609.1 beta-hexosaminidase [Crassostrea gigas]	2.21e-40	NO	YES	OG0093364	Unassigned	1130
Gene.109993	PANTHER	PTHR22600:SF21					6.4e-18	NP_705838.3 cardiomyopathy-associated protein 5 [Homo sapiens]	1.2	XP_034321609.1 beta-hexosaminidase [Crassostrea gigas]	2.21e-40	NO	YES	OG0093364	Unassigned	1130
Gene.109993	PANTHER	PTHR22600					6.4e-18	NP_705838.3 cardiomyopathy-associated protein 5 [Homo sapiens]	1.2	XP_034321609.1 beta-hexosaminidase [Crassostrea gigas]	2.21e-40	NO	YES	OG0093364	Unassigned	1130
Gene.109993	Pfam	PF03173	Putative carbohydrate binding domain	IPR004866	Chitobiase/beta-hexosaminidases, N-terminal domain		6.4e-18	NP_705838.3 cardiomyopathy-associated protein 5 [Homo sapiens]	1.2	XP_034321609.1 beta-hexosaminidase [Crassostrea gigas]	2.21e-40	NO	YES	OG0093364	Unassigned	1130
Gene.107271	PANTHER	PTHR36914:SF1					1.1e-15	NP_079350.5 extracellular matrix organizing protein FRAS1 isoform 1 precursor [Homo sapiens]	0.028	XP_034317538.1 uncharacterized protein LOC105326047 isoform X2 [Crassostrea gigas]	5.83e-05	NO	NO	OG0093209	Unassigned	290
Gene.107271	PANTHER	PTHR36914					1.1e-15	NP_079350.5 extracellular matrix organizing protein FRAS1 isoform 1 precursor [Homo sapiens]	0.028	XP_034317538.1 uncharacterized protein LOC105326047 isoform X2 [Crassostrea gigas]	5.83e-05	NO	NO	OG0093209	Unassigned	290
Gene.102427	PANTHER	PTHR16932		IPR009311	Interferon alpha-inducible protein IFI6/IFI27-like	GO:0016021	1e-15	XP_011510923.1 collagen alpha-5(VI) chain isoform X1 [Homo sapiens]	0.021	XP_034315777.1 N66 matrix protein-like [Crassostrea gigas]	9.09e-09	YES	NO	OG0092969	Unassigned	490
Gene.102427	Pfam	PF06140	Interferon-induced 6-16 family	IPR009311	Interferon alpha-inducible protein IFI6/IFI27-like	GO:0016021	1e-15	XP_011510923.1 collagen alpha-5(VI) chain isoform X1 [Homo sapiens]	0.021	XP_034315777.1 N66 matrix protein-like [Crassostrea gigas]	9.09e-09	YES	NO	OG0092969	Unassigned	490
Gene.111073	PANTHER	PTHR36914					5.1e-25	NP_001264301.2 uncharacterized protein KIAA2012 isoform 1 [Homo sapiens]	0.21	XP_011439672.2 cysteine-rich motor neuron 1 protein [Crassostrea gigas]	6.27e-05	NO	YES	OG0093407	Unassigned	423
Gene.43672	PANTHER	PTHR46007:SF1					3.5e-12	XP_011512434.1 lysophosphatidylcholine acyltransferase 1 isoform X1 [Homo sapiens]	7.49e-07	XP_034313473.1 MAM and LDL-receptor class A domain-containing protein 2 isoform X14 [Crassostrea gigas]	0.018	NO	NO	OG0097563	Unassigned	1460
Gene.43672	PANTHER	PTHR46007					3.5e-12	XP_011512434.1 lysophosphatidylcholine acyltransferase 1 isoform X1 [Homo sapiens]	7.49e-07	XP_034313473.1 MAM and LDL-receptor class A domain-containing protein 2 isoform X14 [Crassostrea gigas]	0.018	NO	NO	OG0097563	Unassigned	1460
Gene.75751	Pfam	PF00788	Ras association (RalGDS/AF-6) domain	IPR000159	Ras-associating (RA) domain	GO:0007165	2.9e-05	NP_005438.2 ras association domain-containing protein 9 [Homo sapiens]	0.017	XP_034306596.1 ras association domain-containing protein 9 [Crassostrea gigas]	0.014	NO	NO	OG0099130	Unassigned	531
Gene.101196								-		XP_034330427.1 uncharacterized protein LOC117690382 [Crassostrea gigas]	0.26	NO	NO	OG0092895	Unassigned	207
Gene.107607								-		XP_011452815.1 uncharacterized protein LOC105346061 [Crassostrea gigas]	0.000114	NO	NO	OG0093224	Unassigned	278
Gene.110613								NP_001851.1 probable low affinity copper uptake protein 2 [Homo sapiens]	0.36	XP_034309514.1 uncharacterized protein LOC117683781 [Crassostrea gigas]	0.035	NO	NO	OG0093390	Unassigned	94
Gene.112994								-		-		YES	YES	OG0093523	Unassigned	92
Gene.117145								-		XP_034300519.1 multidrug resistance-associated protein 4-like isoform X5 [Crassostrea gigas]	8.7	NO	YES	OG0093742	Unassigned	183
Gene.117152								-		-		NO	YES	OG0093743	Unassigned	200
Gene.118159								-		-		NO	NO	OG0093807	Unassigned	217
Gene.118169								XP_011534487.1 constitutive coactivator of peroxisome proliferator-activated receptor gamma isoform X6 [Homo sapiens]	0.005	XP_034331529.1 uncharacterized protein LOC105347087 isoform X2 [Crassostrea gigas]	0.001	NO	YES	OG0093809	Unassigned	321
Gene.118435								-		XP_034310472.1 uncharacterized protein LOC105342907 [Crassostrea gigas]	0.055	NO	NO	OG0093824	Unassigned	421
Gene.119949	Pfam	PF15313	Hexamethylene bis-acetamide-inducible protein	IPR024872	HEXIM	GO:0000122|GO:0004861|GO:0005634|GO:0005737|GO:0017069	6.5e-09	-		XP_034305401.1 protein HEXIM-like [Crassostrea gigas]	0.18	NO	NO	OG0093915	Unassigned	249
Gene.128369								-		XP_011457141.2 leucine-rich repeats and immunoglobulin-like domains protein 2 [Crassostrea gigas]	0.74	YES	NO	OG0094374	Unassigned	254
Gene.128734								-		XP_011456694.2 vacuolar protein-sorting-associated protein 36 [Crassostrea gigas]	3.1	NO	NO	OG0094396	Unassigned	479
Gene.129210	PANTHER	PTHR47771					8.9e-29	-		XP_034338586.1 uncharacterized protein LOC105325414 [Crassostrea gigas]	8.9	NO	YES	OG0094426	Unassigned	502
Gene.130496								-		XP_034313444.1 MAM and LDL-receptor class A domain-containing protein 2 isoform X8 [Crassostrea gigas]	0.17	NO	NO	OG0094493	Unassigned	524
Gene.133109								XP_016873097.1 immunoglobulin superfamily member 22 isoform X3 [Homo sapiens]	0.56	XP_011422218.2 uncharacterized protein LOC105324754 isoform X2 [Crassostrea gigas]	2.8	NO	NO	OG0094628	Unassigned	62
Gene.138158								-		XP_034322280.1 uncharacterized protein LOC117688359 isoform X2 [Crassostrea gigas]	0.000127	NO	YES	OG0094911	Unassigned	1000
Gene.143026								-		-		YES	NO	OG0095153	Unassigned	138
Gene.143034								XP_016876988.1 pleckstrin homology domain-containing family H member 1 isoform X2 [Homo sapiens]	8.9	XP_034321418.1 uncharacterized protein LOC117687981 [Crassostrea gigas]	4.3	YES	NO	OG0095154	Unassigned	130
Gene.145469								NP_006145.2 E3 ubiquitin-protein ligase NEDD4 isoform 1 [Homo sapiens]	4.1	XP_034304057.1 uncharacterized protein LOC105344747 isoform X2 [Crassostrea gigas]	2.3	YES	NO	OG0095280	Unassigned	141
Gene.145472								NP_006062.1 polycystic kidney disease and receptor for egg jelly-related protein precursor [Homo sapiens]	0.61	XP_034303315.1 uncharacterized protein PB18E9.04c-like [Crassostrea gigas]	0.004	NO	YES	OG0095281	Unassigned	363
Gene.150357								-		XP_011413106.2 uncharacterized protein LOC105317977 isoform X5 [Crassostrea gigas]	1.9	NO	YES	OG0095532	Unassigned	79
Gene.152353								NP_001258112.1 trophinin isoform 6 [Homo sapiens]	0.00067	XP_034318725.1 adhesive plaque matrix protein-like isoform X4 [Crassostrea gigas]	4.37e-09	NO	YES	OG0095638	Unassigned	799
Gene.1623								-		-		YES	NO	OG0095878	Unassigned	826
Gene.17090								XP_011520784.1 multidrug resistance-associated protein 6 isoform X5 [Homo sapiens]	4.6	XP_034313448.1 MAM and LDL-receptor class A domain-containing protein 2 isoform X9 [Crassostrea gigas]	1.1	NO	NO	OG0095937	Unassigned	555
Gene.20905								NP_036558.3 splicing factor 3B subunit 3 [Homo sapiens]	9	XP_034315777.1 N66 matrix protein-like [Crassostrea gigas]	0.45	YES	NO	OG0096150	Unassigned	318
Gene.23103								-		-		YES	YES	OG0096293	Unassigned	88
Gene.23153								NP_001303992.1 methylosome protein 50 isoform 3 [Homo sapiens]	0.56	XP_011452816.2 uncharacterized protein LOC105346062 [Crassostrea gigas]	0.033	NO	NO	OG0096297	Unassigned	278
Gene.25093								NP_758952.4 voltage-dependent calcium channel subunit alpha-2/delta-4 [Homo sapiens]	0.59	-		YES	YES	OG0096424	Unassigned	79
Gene.29590								NP_001356197.1 aggrecan core protein isoform 3 precursor [Homo sapiens]	6.17e-05	XP_034318725.1 adhesive plaque matrix protein-like isoform X4 [Crassostrea gigas]	4.48e-06	NO	NO	OG0096705	Unassigned	776
Gene.34392								NP_001338433.1 nuclear cap-binding protein subunit 1 isoform 2 [Homo sapiens]	0.15	XP_034305377.1 plexin-A2 isoform X3 [Crassostrea gigas]	1.3	NO	NO	OG0096997	Unassigned	128
Gene.34726								NP_001354814.1 cilia- and flagella-associated protein 54 isoform 2 [Homo sapiens]	7.7	XP_011415767.2 PWWP domain-containing protein 2A [Crassostrea gigas]	4.3	NO	YES	OG0097014	Unassigned	334
Gene.35710								NP_037359.3 aggrecan core protein isoform 2 precursor [Homo sapiens]	0.64	XP_034314761.1 uncharacterized protein LOC105317094 [Crassostrea gigas]	0.004	NO	YES	OG0097066	Unassigned	570
Gene.37070								XP_016856412.1 mucolipin-2 isoform X2 [Homo sapiens]	0.77	XP_034306387.1 uncharacterized protein LOC105325994 [Crassostrea gigas]	5.05e-06	YES	NO	OG0097158	Unassigned	344
Gene.38115								NP_002038.2 glycine--tRNA ligase isoform 1 precursor [Homo sapiens]	1.71e-05	XP_034310119.1 glycine--tRNA ligase [Crassostrea gigas]	1.54e-06	NO	NO	OG0097228	Unassigned	108
Gene.38135								NP_001380.2 Down syndrome cell adhesion molecule isoform CHD2-42 precursor [Homo sapiens]	1.2	XP_034303502.1 nephrin isoform X5 [Crassostrea gigas]	0.51	NO	YES	OG0097229	Unassigned	509
Gene.38203								-		XP_034322541.1 protein PIF [Crassostrea gigas]	0.93	NO	YES	OG0097236	Unassigned	359
Gene.38295								XP_011507456.1 tudor domain-containing protein 10 isoform X2 [Homo sapiens]	5.5	-		NO	NO	OG0097241	Unassigned	1124
Gene.41070	Pfam	PF05404	Translocon-associated protein, delta subunit precursor (TRAP-delta)	IPR008855	Translocon-associated	GO:0005783|GO:0016021	9.6e-06	-		XP_034322390.1 endothelin-converting enzyme 1-like [Crassostrea gigas]	2.8	YES	NO	OG0097407	Unassigned	109
Gene.41547								-		-		YES	YES	OG0097436	Unassigned	137
Gene.41552								-		XP_034332761.1 uncharacterized protein LOC105336706 isoform X3 [Crassostrea gigas]	5.1	YES	YES	OG0097437	Unassigned	78
Gene.41555								-		-		YES	NO	OG0097438	Unassigned	172
Gene.43009								XP_005268084.1 telomerase protein component 1 isoform X1 [Homo sapiens]	5.1	XP_019928081.2 uncharacterized protein LOC105341154 [Crassostrea gigas]	1.3	YES	YES	OG0097527	Unassigned	169
Gene.44089								NP_001030128.2 sorbin and SH3 domain-containing protein 1 isoform 5 [Homo sapiens]	3.2	XP_034314873.1 elongation of very long chain fatty acids protein 2 isoform X3 [Crassostrea gigas]	0.41	YES	NO	OG0097582	Unassigned	87
Gene.44090								-		XP_034299848.1 alpha-amylase [Crassostrea gigas]	0.83	YES	YES	OG0097583	Unassigned	106
Gene.44092								XP_011517474.1 far upstream element-binding protein 3 isoform X2 [Homo sapiens]	4.7	XP_034304783.1 tripartite motif-containing protein 45-like [Crassostrea gigas]	6.8	YES	YES	OG0097584	Unassigned	142
Gene.44103								XP_024307555.1 zinc finger protein 101 isoform X1 [Homo sapiens]	4.6	XP_034328901.1 protein ALP1-like [Crassostrea gigas]	1	YES	YES	OG0097587	Unassigned	171
Gene.45918								NP_001157750.1 glucose-6-phosphate exchanger SLC37A4 isoform 2 [Homo sapiens]	0.15	XP_034318681.1 uncharacterized protein LOC105324463 isoform X1 [Crassostrea gigas]	4.5	YES	YES	OG0097675	Unassigned	75
Gene.48441								XP_011536795.1 two pore calcium channel protein 1 isoform X4 [Homo sapiens]	4.9	XP_034325991.1 protein unc-79 homolog isoform X2 [Crassostrea gigas]	4.8	YES	YES	OG0097795	Unassigned	83
Gene.48703								NP_945119.1 semaphorin-4B isoform 1 precursor [Homo sapiens]	7.6	XP_034318336.1 disintegrin and metalloproteinase domain-containing protein unc-71 isoform X2 [Crassostrea gigas]	0.79	YES	YES	OG0097810	Unassigned	764
Gene.50607								-		XP_034303547.1 Hermansky-Pudlak syndrome 3 protein homolog isoform X1 [Crassostrea gigas]	0.59	YES	NO	OG0097904	Unassigned	179
Gene.50922								-		XP_034302023.1 MDS1 and EVI1 complex locus protein EVI1-A isoform X2 [Crassostrea gigas]	7.4	YES	NO	OG0097920	Unassigned	275
Gene.56644								-		-		YES	NO	OG0098206	Unassigned	342
Gene.59053								NP_037517.1 cytohesin-4 isoform 1 [Homo sapiens]	3.1	XP_034332238.1 sn1-specific diacylglycerol lipase alpha isoform X2 [Crassostrea gigas]	3	YES	YES	OG0098307	Unassigned	121
Gene.59968								XP_011527235.1 zinc finger protein 512B isoform X7 [Homo sapiens]	6.2e-07	XP_011445896.2 collagen alpha-6(IV) chain [Crassostrea gigas]	0.000313	NO	NO	OG0098358	Unassigned	755
Gene.64114								XP_011528955.1 DNA-directed RNA polymerase II subunit RPB1-like [Homo sapiens]	1.06e-06	XP_034312121.1 uncharacterized protein LOC105337130 [Crassostrea gigas]	1.91e-10	NO	NO	OG0098545	Unassigned	458
Gene.64123								NP_002448.4 mucin-2 precursor [Homo sapiens]	1.7	-		NO	YES	OG0098546	Unassigned	407
Gene.64130								NP_001368929.1 coiled-coil domain-containing protein 144A isoform b [Homo sapiens]	8.7	XP_034331677.1 uncharacterized protein LOC117690940 [Crassostrea gigas]	9.6	NO	NO	OG0098548	Unassigned	366
Gene.64751	PANTHER	PTHR34306					2.3e-18	-		XP_034327973.1 uncharacterized protein LOC105335671 isoform X2 [Crassostrea gigas]	0.34	NO	NO	OG0098579	Unassigned	185
Gene.64881								NP_001157243.1 collagen alpha-2(XI) chain isoform 4 precursor [Homo sapiens]	8.8	-		YES	YES	OG0098584	Unassigned	82
Gene.65000								NP_149443.1 keratin-associated protein 4-3 [Homo sapiens]	0.42	XP_011446023.2 GATA zinc finger domain-containing protein 7 isoform X2 [Crassostrea gigas]	3.3	NO	YES	OG0098587	Unassigned	213
Gene.67197								XP_011540819.1 spermatogenesis-associated protein 1 isoform X4 [Homo sapiens]	9.9	XP_034323881.1 lipopolysaccharide-binding protein-like [Crassostrea gigas]	2.9	NO	YES	OG0098690	Unassigned	217
Gene.67290								-		XP_034302247.1 protein ITPRID2 [Crassostrea gigas]	0.26	YES	YES	OG0098695	Unassigned	332
Gene.69320								-		-		NO	YES	OG0098804	Unassigned	455
Gene.70611								NP_001264058.1 NACHT, LRR and PYD domains-containing protein 12 isoform 4 [Homo sapiens]	3	XP_011454679.2 coiled-coil domain-containing protein 40 [Crassostrea gigas]	0.028	NO	NO	OG0098872	Unassigned	243
Gene.70743								XP_024307855.1 poly(rC)-binding protein 3 isoform X1 [Homo sapiens]	0.000255	XP_011416108.2 nucleosome-remodeling factor subunit BPTF isoform X1 [Crassostrea gigas]	6.5	NO	NO	OG0098878	Unassigned	543
Gene.81737								-		-		YES	NO	OG0099449	Unassigned	829
Gene.8174								-		XP_011422743.1 cytosolic purine 5'-nucleotidase isoform X3 [Crassostrea gigas]	2.4	YES	YES	OG0099450	Unassigned	89
Gene.8177								-		-		YES	NO	OG0099452	Unassigned	95
Gene.84004								-		XP_034336878.1 E3 ubiquitin-protein ligase RNF34-like isoform X2 [Crassostrea gigas]	3.9	YES	YES	OG0099553	Unassigned	130
Gene.84005								NP_001139755.1 transcription factor 7-like 2 isoform 3 [Homo sapiens]	3.7	XP_011424240.2 zinc finger protein 62 homolog [Crassostrea gigas]	0.76	YES	NO	OG0099554	Unassigned	215
Gene.84008								-		XP_034300342.1 GRB2-associated-binding protein 1 isoform X7 [Crassostrea gigas]	0.45	YES	YES	OG0099555	Unassigned	174
Gene.87374								-		XP_011418215.3 organic cation transporter protein [Crassostrea gigas]	3.6	YES	YES	OG0099697	Unassigned	89
Gene.89585								XP_016869463.1 fibrocystin-L isoform X7 [Homo sapiens]	5.1	XP_019919943.2 cyclic nucleotide-binding domain-containing protein 2 isoform X2 [Crassostrea gigas]	3.6	YES	YES	OG0099790	Unassigned	160
Gene.89587								NP_001615.2 beta/gamma crystallin domain-containing protein 1 isoform 2 [Homo sapiens]	3.8	XP_034337080.1 DNA repair and recombination protein RAD54-like [Crassostrea gigas]	2.5	YES	YES	OG0099791	Unassigned	67
Gene.92446								NP_001129429.1 short transient receptor potential channel 4 isoform delta [Homo sapiens]	8.4	XP_034326127.1 ral GTPase-activating protein subunit beta-like [Crassostrea gigas]	0.66	NO	YES	OG0099944	Unassigned	246
Gene.93564								-		XP_034323420.1 uncharacterized protein LOC117688852 [Crassostrea gigas]	3.6	YES	NO	OG0099995	Unassigned	87
Gene.94567								XP_011536179.1 leucine-rich repeat serine/threonine-protein kinase 2 isoform X2 [Homo sapiens]	5.5	XP_034327860.1 antiviral innate immune response receptor RIG-I [Crassostrea gigas]	5.2	NO	YES	OG0100050	Unassigned	71

## Sheet: Supplementary_table_3
	ACACR	ACAPL	ADIVA	AMPQU	ANABR	APLCA	BRAFL	CAEEL	CAPTE	CIOIN	CRAGI	DRERO	DROME	EUPSC	HELRO	HOMSA	LAEHY	LINAN	LOTGI	MIZYE	MNELE	MUSMU	NEMVE	OCTBI	PARTE	SACKO	SCHMA	SCUVE	STRPU	TRICA	WIRAR
Number of genes	26525	16468	49300	43615	24045	19944	28192	20179	32175	13713	26089	37681	13934	23444	23432	19813	38265	27068	23340	24733	16548	22064	24773	33609	18601	20922	10772	23667	25951	16590	45846
Number of genes in orthogroups	22935	15152	44008	21694	20713	18253	20951	15732	28743	11598	20448	30212	10369	17877	19003	15893	31376	26145	20242	19242	13169	16468	20280	21080	17284	18547	8259	19692	24596	11355	37925
Number of unassigned genes	3590	1316	5292	21921	3332	1691	7241	4447	3432	2115	5641	7469	3565	5567	4429	3920	6889	923	3098	5491	3379	5596	4493	12529	1317	2375	2513	3975	1355	5235	7921
Percentage of genes in orthogroups	86.5	92	89.3	49.7	86.1	91.5	74.3	78	89.3	84.6	78.4	80.2	74.4	76.3	81.1	80.2	82	96.6	86.7	77.8	79.6	74.6	81.9	62.7	92.9	88.6	76.7	83.2	94.8	68.4	82.7
Percentage of unassigned genes	13.5	8	10.7	50.3	13.9	8.5	25.7	22	10.7	15.4	21.6	19.8	25.6	23.7	18.9	19.8	18	3.4	13.3	22.2	20.4	25.4	18.1	37.3	7.1	11.4	23.3	16.8	5.2	31.6	17.3
Number of orthogroups containing species	10378	8669	11113	7551	9802	9428	9118	6393	10385	7085	9397	10319	6567	8361	7359	7859	10990	10201	9697	10009	6237	7886	8604	9393	7504	8815	5281	8706	9012	7030	11184
Percentage of orthogroups containing species	31.6	26.4	33.9	23	29.9	28.7	27.8	19.5	31.6	21.6	28.6	31.4	20	25.5	22.4	23.9	33.5	31.1	29.5	30.5	19	24	26.2	28.6	22.9	26.9	16.1	26.5	27.5	21.4	34.1
Number of species-specific orthogroups	327	0	4406	0	0	302	0	1193	983	0	0	0	0	0	454	0	435	773	357	0	559	0	489	293	460	0	209	288	405	0	1570
Number of genes in species-specific orthogroups	1286	0	16252	0	0	1648	0	6979	5380	0	0	0	0	0	2940	0	1341	2797	2465	0	2756	0	1759	1504	2075	0	760	1197	1963	0	6403
Percentage of genes in species-specific orthogroups	4.8	0	33	0	0	8.3	0	34.6	16.7	0	0	0	0	0	12.5	0	3.5	10.3	10.6	0	16.7	0	7.1	4.5	11.2	0	7.1	5.1	7.6	0	14

## Sheet: Supplementary_table_4
	Bivalvia				Gastropoda		Cephalopoda		Monocplacophora	Polyplacophora	Caudofoveata	Neomenipmorpha	Annelida		Brachiopoda		Rotifera			Ecdysozoa
Orthogroup	DRERO	CRAGI	MIZYE	ANABR	APLCA	LOTGI	EUPSC	OCTBI	LAEHY	ACACR	SCUVE	WIRAR	CAPTE	HELRO	LINAN	SCHMA	ADIVA	CAEEL	TRICA	PARTE	DROME	MUSMU	HOMSA	CIOIN	SACKO	BRAFL	ACAPL	STRPU	NEMVE	AMPQU	MNELE	Total
OG0000003	183	136	97	140	44	31	8	3	59	21	30	58	76	3	122	1	0	23	4	9	25	80	51	70	124	181	91	60	39	1	6	1776
OG0000011	104	45	46	33	9	21	13	29	45	29	109	18	51	7	63	4	0	0	2	2	3	22	17	2	15	53	66	155	54	137	18	1172
OG0000020	110	1	0	44	17	0	205	143	4	1	4	40	13	15	7	5	2	0	1	1	0	0	0	0	11	183	4	47	13	1	14	886
OG0000036	94	57	47	64	21	37	13	19	26	15	14	20	52	11	39	0	0	1	9	16	10	19	19	10	18	41	13	8	6	2	0	701
OG0000056	51	14	57	29	22	17	1	7	2	24	14	14	51	4	51	13	12	5	4	9	2	3	6	40	0	5	16	32	15	2	0	522
OG0000058	54	15	17	15	17	19	4	13	28	11	23	19	32	22	11	3	12	4	2	22	2	1	2	9	50	32	21	20	15	0	4	499
OG0000061	70	8	3	35	0	6	3	2	72	49	14	39	20	3	28	0	4	0	0	2	0	0	3	2	35	11	3	11	0	40	0	463
OG0000065	28	6	48	14	18	9	7	10	24	16	8	22	36	0	32	0	1	0	2	4	3	7	7	16	38	14	31	37	7	4	7	456
OG0000069	91	45	42	63	27	20	25	37	6	14	9	31	1	0	2	0	0	0	0	0	0	7	3	0	2	6	12	9	0	0	1	453
OG0000083	34	7	24	11	7	13	10	5	10	27	2	10	1	1	44	0	2	0	0	3	0	6	4	6	96	47	10	28	10	0	10	428
OG0000084	16	16	19	17	35	23	22	24	33	22	20	12	10	4	33	0	31	2	23	15	16	8	5	1	2	4	2	0	5	1	4	425
OG0000102	17	19	13	16	10	11	10	10	10	11	17	15	16	14	21	22	2	24	10	14	3	13	14	20	6	8	10	13	0	0	0	369
OG0000153	13	10	23	10	14	11	2	1	17	14	2	3	24	0	22	0	0	0	1	5	2	6	7	8	39	11	10	24	9	0	12	300
OG0000173	19	14	15	9	11	6	2	3	3	18	10	15	18	7	29	9	26	2	3	4	2	6	6	16	1	5	6	12	2	0	0	279
OG0000224	19	5	2	7	13	8	6	6	4	9	10	2	31	11	25	0	0	2	5	6	5	0	0	0	1	0	6	3	3	34	1	224
OG0000231	25	7	9	5	4	10	3	1	15	12	10	4	12	7	14	0	4	1	2	7	2	0	1	8	9	14	16	16	0	0	0	218
OG0000251	61	24	26	32	2	2	5	9	14	9	1	6	1	1	7	0	1	6	0	0	0	0	0	0	0	0	0	0	3	1	0	211
OG0000252	22	21	22	21	11	10	9	7	11	9	6	3	3	0	14	0	12	0	9	7	5	0	0	3	0	0	0	0	6	0	0	211
OG0000276	11	8	9	8	7	7	8	7	11	9	8	6	8	10	6	2	11	1	5	7	6	11	11	4	3	5	4	3	3	4	0	203
OG0000277	16	7	6	10	8	11	5	5	17	6	9	8	8	2	15	2	8	7	2	3	1	9	10	8	8	2	2	4	1	3	0	203
OG0000280	16	12	11	13	6	9	9	8	10	4	5	9	7	2	12	1	1	0	1	0	6	0	0	4	4	12	7	17	8	8	0	202
OG0000283	18	4	5	4	4	3	6	6	5	22	1	4	1	1	18	2	18	1	2	4	3	3	2	10	3	23	2	1	7	16	0	199
OG0000302	14	13	21	8	10	12	0	5	7	1	5	11	18	12	19	0	2	0	0	2	0	1	1	11	15	1	0	1	0	0	0	190
OG0000303	7	7	7	8	11	6	3	4	4	4	4	9	5	4	7	2	9	0	17	19	19	5	5	5	4	4	4	3	2	1	1	190
OG0000327	10	4	4	12	3	2	1	0	1	5	1	4	16	1	14	2	10	1	1	6	2	6	6	8	20	7	11	21	0	0	0	179
OG0000331	19	17	18	15	6	12	2	10	16	21	16	23	0	1	0	0	0	0	0	0	2	0	0	0	0	0	0	0	0	0	0	178
OG0000422	5	6	6	6	4	5	4	3	8	2	3	3	6	11	1	0	8	3	5	2	3	15	16	4	4	4	3	4	5	2	0	151
OG0000433	14	9	13	10	4	7	1	1	1	2	0	0	4	1	5	0	2	14	2	2	1	3	3	0	10	23	5	3	7	0	0	147
OG0000434	23	7	12	8	2	25	0	1	3	11	2	3	9	7	1	2	7	4	1	2	2	3	3	1	1	1	1	2	1	1	1	147
OG0000441	24	18	13	14	10	10	2	2	2	7	14	9	5	5	6	0	0	0	0	0	0	1	0	2	0	2	0	0	0	0	0	146
OG0000467	8	5	14	7	7	5	4	2	5	3	4	9	26	1	5	0	0	0	0	0	0	1	1	0	0	5	3	16	0	2	9	142
OG0000476	1	8	8	13	18	6	3	3	12	14	11	1	18	3	1	0	2	0	0	1	0	0	0	11	4	2	0	0	0	0	0	140
OG0000481	7	12	12	20	12	9	4	0	2	2	6	26	5	6	8	0	5	0	0	0	0	0	0	0	0	0	1	1	1	0	0	139
OG0000484	17	3	6	7	9	5	2	2	4	4	14	3	13	0	15	0	3	16	1	1	1	0	0	0	0	0	5	4	2	2	0	139
OG0000492	29	9	11	10	7	9	5	3	5	5	3	8	0	0	10	2	4	0	0	0	0	6	3	0	0	5	0	0	3	0	0	137
OG0000493	6	2	4	4	1	1	1	3	1	2	2	1	0	0	20	0	8	3	1	2	1	8	10	6	4	9	12	16	9	0	0	137
OG0000571	3	3	2	2	2	2	7	4	2	3	2	5	2	17	3	4	22	2	2	3	5	4	4	2	2	0	2	3	3	3	2	122
OG0000619	9	8	6	7	5	9	2	1	1	4	0	1	0	0	4	1	4	0	0	6	0	2	2	3	1	14	6	10	4	4	3	117
OG0000632	21	7	7	4	2	2	2	2	7	4	5	7	6	5	4	1	4	2	2	3	2	2	2	1	2	1	1	4	1	0	2	115
OG0000695	6	5	5	2	6	2	0	0	4	6	13	7	0	0	13	0	4	0	1	17	0	0	0	0	3	7	5	0	1	0	0	107
OG0000751	6	1	3	2	11	3	12	9	7	3	0	16	5	5	4	0	13	0	0	0	0	0	0	0	0	0	0	0	1	0	1	102
OG0000756	4	5	3	4	2	5	0	2	1	5	7	5	7	5	2	0	0	0	0	0	0	0	0	3	8	6	3	1	3	11	10	102
OG0000982	2	3	3	2	1	1	2	3	0	1	0	0	4	2	2	2	7	2	2	0	3	13	14	0	2	3	1	4	3	2	2	86
OG0001029	10	1	2	2	3	2	1	3	5	3	2	4	3	3	6	1	3	1	4	3	5	2	2	2	1	3	2	3	1	0	0	83
OG0001036	2	1	3	2	2	2	2	2	3	2	3	2	8	2	5	0	4	3	2	10	2	1	1	2	3	7	2	2	2	1	0	83
OG0001131	3	3	2	2	3	4	2	2	3	4	2	1	4	3	6	3	0	2	1	0	2	1	1	2	3	6	3	5	3	1	1	78
OG0001247	3	1	5	3	5	0	1	3	1	8	2	4	2	0	2	0	3	6	1	8	1	0	0	3	0	1	6	3	0	1	0	73
OG0001253	3	6	2	2	2	1	3	2	2	8	0	1	1	2	2	2	8	1	1	1	1	3	3	2	1	1	4	3	2	1	2	73
OG0001270	4	1	11	3	14	0	1	1	0	6	1	0	0	0	1	0	0	0	14	0	13	0	0	0	0	2	0	0	0	0	0	72
OG0001317	2	2	2	3	2	2	0	2	2	2	2	3	3	1	4	2	6	3	2	2	2	2	2	2	3	2	2	2	2	3	2	71
OG0001332	3	1	6	1	2	1	1	1	1	4	2	1	1	3	6	1	5	1	2	2	2	3	3	1	8	2	2	1	3	0	0	70
OG0001349	5	3	1	1	2	2	2	2	4	1	1	6	2	1	3	0	3	7	0	1	1	1	1	3	4	1	1	1	3	5	2	70
OG0001387	1	2	3	0	1	1	1	1	3	6	5	12	1	2	2	1	3	2	2	1	1	1	1	1	2	1	2	2	2	4	1	68
OG0001419	10	5	4	1	2	7	2	2	7	2	2	0	4	0	1	0	0	0	0	1	0	2	2	1	0	11	0	0	0	0	1	67
OG0001465	4	3	3	3	2	2	2	3	3	3	3	4	2	0	3	1	2	0	1	1	1	1	2	1	2	1	2	3	4	2	2	66
OG0001473	3	1	1	2	2	2	2	2	4	2	1	2	2	2	3	0	4	2	0	3	0	3	4	4	3	2	2	2	2	3	1	66
OG0001527	5	5	7	7	4	6	0	0	6	3	2	1	0	0	1	0	0	0	0	0	0	0	0	0	4	6	1	6	0	0	0	64
OG0001575	3	2	2	1	2	1	2	2	2	4	1	2	2	0	2	1	0	3	3	2	1	3	4	3	2	3	2	4	1	2	1	63
OG0001730	3	3	2	1	2	1	1	1	4	2	4	1	1	1	4	1	9	2	1	2	1	0	0	1	3	1	1	2	2	1	2	60
OG0001765	3	2	2	3	1	1	1	1	2	0	1	2	3	2	2	1	5	0	1	1	1	2	2	2	3	4	2	3	1	4	2	60
OG0001788	2	2	1	1	1	1	1	1	1	1	0	2	1	2	1	1	12	4	1	1	6	2	2	1	1	1	1	1	2	4	1	59
OG0001948	2	2	3	1	3	2	2	2	2	3	2	1	2	3	3	1	0	0	1	3	1	2	1	2	1	2	2	2	2	2	1	56
OG0001949	1	2	2	2	2	2	2	2	1	2	2	1	2	2	3	2	3	1	1	2	1	2	2	2	2	2	2	2	2	2	0	56
OG0002126	3	1	1	1	1	2	4	1	9	1	2	4	1	3	1	2	6	2	2	0	0	1	0	1	0	4	0	0	0	0	1	54
OG0002211	1	1	1	1	3	2	1	1	2	1	1	7	1	1	3	0	4	1	0	2	0	0	0	0	2	1	2	3	1	9	1	53
OG0002228	4	0	0	0	0	0	11	28	1	0	0	1	1	2	0	0	0	0	0	0	0	0	0	0	0	5	0	0	0	0	0	53
OG0002248	1	1	1	1	2	1	1	1	3	4	1	2	2	1	1	0	6	1	2	1	3	3	3	1	1	1	1	1	1	2	2	52
OG0002385	2	2	1	2	2	2	1	2	2	1	2	1	2	3	2	0	4	3	1	2	1	3	4	1	1	1	1	1	1	0	0	51
OG0002536	1	1	1	2	2	1	1	1	3	2	2	4	2	3	2	1	2	0	1	1	1	4	4	1	1	1	1	1	2	1	0	50
OG0002853	1	1	2	3	1	3	2	1	3	1	2	2	3	1	2	0	3	1	0	0	0	1	1	0	3	4	2	1	2	1	0	47
OG0002936	2	2	2	3	1	3	2	1	3	1	2	1	2	3	1	0	0	0	2	3	2	2	2	1	1	1	1	1	1	0	0	46
OG0002941	1	3	3	4	1	1	1	2	0	1	3	2	2	1	1	0	0	0	0	0	0	3	3	0	3	2	2	0	2	2	3	46
OG0002985	1	1	1	2	1	1	3	1	3	1	2	1	1	1	1	1	2	2	1	1	2	3	3	1	1	1	1	3	1	2	0	46
OG0003024	4	1	1	1	1	1	1	1	3	1	1	1	1	1	2	1	4	0	1	1	1	2	2	2	2	1	1	1	2	2	2	46
OG0003215	1	1	1	2	1	1	1	1	1	0	1	1	1	3	1	3	4	2	1	1	1	3	3	2	1	1	1	2	1	1	1	45
OG0003300	1	0	1	1	1	1	1	1	3	1	2	2	1	0	2	1	3	1	1	1	1	5	4	1	1	1	1	2	1	1	1	44
OG0003381	1	1	1	1	1	1	0	1	3	2	1	3	1	1	3	1	2	1	1	2	1	1	1	1	1	1	1	4	3	1	1	44
OG0003394	1	1	1	1	2	1	1	1	2	1	1	2	1	1	1	3	4	1	0	1	1	4	4	1	1	1	1	1	1	1	1	44
OG0003526	3	1	1	1	1	1	0	1	5	1	3	3	2	1	1	1	0	1	1	1	2	1	1	1	2	1	1	1	2	1	1	43
OG0003762	1	1	1	1	1	1	0	1	2	2	1	2	1	2	1	1	5	1	1	1	1	2	2	2	1	1	1	3	0	1	1	42
OG0003801	4	2	0	1	1	1	1	2	0	3	0	2	15	1	1	0	0	0	0	0	0	0	0	0	2	0	0	0	1	1	3	41
OG0004057	1	0	1	0	1	1	1	1	1	1	2	2	1	1	1	1	4	1	1	1	1	3	3	1	1	1	1	1	3	1	1	40
OG0004177	1	1	1	1	1	1	0	1	2	1	2	4	1	1	2	1	2	1	1	1	1	2	2	1	1	1	1	2	1	1	1	40
OG0004314	1	1	1	1	4	1	1	1	1	1	1	2	1	2	2	0	4	0	1	1	1	1	1	1	1	1	1	2	1	1	1	39
OG0004334	2	2	1	1	1	2	1	1	1	1	0	1	2	1	2	1	4	1	1	1	1	1	1	1	1	1	1	2	2	1	0	39
OG0004350	1	2	1	2	2	1	0	1	1	1	1	1	1	1	1	1	4	1	1	1	1	2	2	1	1	1	1	1	1	3	0	39
OG0004352	3	1	1	2	1	0	1	1	1	1	1	1	1	1	2	1	4	1	1	1	1	3	1	1	1	1	1	2	1	0	1	39
OG0004488	3	0	1	7	1	5	0	0	0	0	0	0	2	1	2	0	5	7	0	0	0	0	0	0	0	0	2	0	3	0	0	39
OG0004543	2	1	1	1	2	2	2	1	7	2	1	2	0	0	4	0	0	0	1	1	1	0	1	0	1	2	1	2	0	0	0	38
OG0004545	1	1	1	1	1	1	1	1	1	1	1	1	1	2	1	1	5	1	1	1	1	2	2	1	1	0	1	1	1	1	2	38
OG0004588	1	0	1	1	2	1	1	2	2	1	2	2	1	1	1	1	2	1	1	1	1	1	1	1	2	1	1	1	2	1	1	38
OG0004718	1	1	1	1	1	1	1	1	2	1	1	1	2	1	2	1	2	1	1	2	1	1	1	1	2	0	1	2	1	2	1	38
OG0004834	1	1	1	1	1	1	2	3	1	1	1	0	1	1	2	1	3	1	1	1	1	1	1	1	1	1	1	1	2	0	2	37
OG0004857	1	2	1	1	1	1	1	1	3	1	1	1	1	1	2	0	4	1	1	1	1	1	2	0	1	1	1	2	1	1	0	37
OG0005044	1	0	1	1	1	1	1	1	1	1	1	0	1	1	1	1	7	1	1	1	1	1	1	1	1	2	1	1	1	2	1	37
OG0005058	1	1	1	0	2	1	1	1	2	1	1	1	1	1	1	1	4	1	1	1	1	3	1	1	1	1	1	1	1	1	1	37
OG0005082	2	0	1	1	0	1	0	0	0	0	0	0	0	0	2	0	0	0	0	0	0	1	1	0	2	1	3	6	16	0	0	37
OG0005170	1	0	1	1	1	1	1	1	3	1	1	1	1	1	2	1	4	1	1	1	1	1	1	1	1	1	1	1	1	1	1	36
OG0005175	1	2	1	1	1	1	1	1	1	1	1	1	1	1	2	1	0	1	1	1	1	1	1	4	1	2	1	1	1	1	1	36
OG0005205	2	1	1	1	1	1	0	1	1	2	1	0	1	1	1	1	4	1	1	1	1	1	1	1	1	1	1	2	1	2	1	36
OG0005290	2	1	1	1	1	1	1	1	1	1	1	1	1	2	2	1	4	1	1	1	1	1	1	1	1	1	1	1	1	0	1	36
OG0005299	1	1	1	1	1	1	0	1	1	1	1	1	1	1	2	1	2	1	1	1	1	1	1	1	1	1	1	3	3	1	1	36
OG0005514	2	0	1	1	1	1	1	1	1	1	1	0	1	1	2	1	4	1	1	1	1	2	2	1	1	1	1	0	1	1	1	35
OG0005531	1	1	1	2	1	1	1	1	1	1	1	1	2	1	0	1	4	1	1	1	1	1	1	1	1	1	1	1	1	1	1	35
OG0005843	1	1	1	1	1	1	1	2	2	1	2	2	1	1	1	1	1	1	1	1	1	1	1	1	1	1	1	1	1	1	0	34
OG0005854	1	1	1	1	1	1	0	1	1	1	1	2	1	1	2	1	2	1	1	2	1	1	1	1	1	1	1	1	1	2	0	34
OG0005855	1	3	1	0	1	1	0	1	1	1	1	1	1	1	2	1	2	1	1	1	1	1	1	1	1	1	1	1	2	1	1	34
OG0005856	1	1	1	0	1	1	2	1	1	1	1	1	1	1	2	0	2	2	1	1	1	1	1	1	1	1	1	1	1	1	2	34
OG0005886	1	1	1	1	1	1	0	1	1	1	1	1	1	1	1	1	5	1	0	1	1	2	2	1	1	0	1	1	1	1	1	34
OG0005924	2	1	1	2	1	3	2	3	4	2	0	2	1	2	1	1	0	2	0	1	1	0	0	0	0	0	0	0	0	0	2	34
OG0005954	1	1	1	1	1	1	1	1	1	1	3	4	1	1	1	0	0	0	1	1	1	1	1	1	2	1	1	2	1	0	1	34
OG0006163	1	1	1	1	1	1	0	1	1	1	1	2	1	1	2	1	2	1	1	1	1	1	1	1	1	1	1	1	1	1	1	33
OG0006199	1	0	1	1	1	1	1	1	2	1	0	2	1	1	1	1	2	1	1	1	1	1	1	1	1	2	1	1	1	1	1	33
OG0006304	1	1	1	1	1	0	2	2	2	1	2	2	1	1	2	0	0	0	1	2	1	2	2	1	1	1	1	0	0	1	0	33
OG0006334	1	2	1	1	2	1	1	1	3	1	2	0	0	0	1	0	0	0	1	2	1	0	0	2	1	1	2	1	0	3	2	33
OG0006401	1	1	1	1	1	1	1	1	3	1	1	1	1	0	1	0	0	5	1	3	1	1	1	1	0	2	0	0	0	1	0	32
OG0006507	2	1	1	1	1	1	1	1	2	1	1	1	1	1	1	0	3	0	1	1	1	1	1	0	1	1	1	1	1	1	1	32
OG0006513	1	2	1	1	1	0	2	1	2	1	1	1	2	1	1	1	2	0	1	0	1	2	2	0	1	1	1	1	1	0	0	32
OG0006594	1	1	1	2	1	1	1	1	2	1	0	2	1	1	1	1	2	0	1	1	1	1	1	1	1	1	1	1	1	1	0	32
OG0006602	3	1	1	1	1	1	1	1	1	1	0	1	1	2	1	1	0	0	1	1	1	1	1	1	1	1	1	1	1	2	1	32
OG0006624	1	1	1	1	1	1	1	1	2	1	1	0	1	1	1	1	2	0	1	2	1	2	2	1	1	1	1	1	1	0	0	32
OG0006661	1	1	1	1	1	1	1	1	1	1	1	0	0	1	2	1	3	1	1	1	1	1	1	1	1	1	1	1	1	1	1	32
OG0006670	1	1	1	1	1	2	0	0	2	1	1	1	1	0	1	1	4	0	0	0	0	0	0	0	1	1	0	1	0	9	1	32
OG0006791	1	1	1	1	1	1	1	1	1	1	1	1	1	1	1	1	2	1	0	1	1	1	1	1	1	1	1	1	1	2	0	31
OG0006852	1	1	1	1	1	1	1	1	0	1	1	1	1	1	1	1	2	1	1	1	1	1	2	1	1	0	1	1	1	1	1	31
OG0006857	1	1	1	1	1	1	1	1	2	1	1	1	1	0	1	1	1	0	1	1	1	1	1	1	2	1	1	1	1	1	1	31
OG0006860	1	1	1	1	1	1	0	1	1	1	1	0	1	3	1	0	2	1	1	2	0	2	2	1	1	1	1	1	1	0	0	31
OG0006898	1	0	1	1	1	1	1	1	0	1	1	0	2	1	1	1	4	1	1	1	1	1	1	1	1	0	1	0	1	2	1	31
OG0006906	1	1	1	1	1	1	0	1	1	1	1	1	1	1	1	1	2	1	1	1	1	1	1	1	1	1	1	1	1	1	1	31
OG0006924	1	1	1	1	1	1	1	1	1	1	0	1	2	1	1	1	2	1	1	1	1	1	1	1	1	1	1	0	1	1	1	31
OG0006939	2	0	1	2	1	1	1	1	1	0	2	0	2	1	1	0	2	1	1	1	1	1	1	1	1	1	1	1	1	1	0	31
OG0007046	1	1	1	1	1	1	0	1	0	1	1	0	1	1	2	1	2	1	1	1	1	1	1	1	1	1	1	1	1	1	1	30
OG0007146	1	1	1	1	1	1	1	1	1	1	1	0	1	1	2	1	0	1	1	1	1	1	1	1	1	1	1	1	1	1	1	30
OG0007250	1	1	0	1	1	1	0	1	0	1	0	1	1	1	1	1	2	0	1	1	1	1	1	1	1	1	1	1	3	1	1	29
OG0007401	1	1	1	1	1	1	1	1	1	0	1	0	1	1	2	0	0	2	1	1	1	1	2	1	2	1	1	1	0	1	0	29
OG0007410	1	1	1	1	0	1	0	1	1	0	0	0	1	1	0	1	4	1	1	0	3	3	1	1	0	1	0	1	1	2	0	29
OG0007462	1	1	1	1	1	1	1	2	1	1	1	1	1	0	1	0	0	0	0	1	0	2	2	1	1	2	1	1	1	1	0	28
OG0007484	1	0	1	1	1	0	1	1	1	1	1	1	1	1	1	1	2	1	1	1	1	1	1	0	1	1	1	1	1	1	0	28
OG0007502	1	0	1	1	1	1	1	1	1	1	1	2	1	1	1	1	2	1	1	1	1	0	0	1	1	0	2	1	1	0	0	28
OG0007576	2	1	1	1	1	1	1	1	3	1	2	0	1	0	2	0	0	0	0	1	0	1	1	0	2	1	1	1	2	0	0	28
OG0007692	2	2	1	1	1	1	0	0	8	3	0	1	0	0	2	0	0	0	0	0	0	1	2	0	1	0	0	1	0	0	0	27
OG0007744	1	1	1	1	1	1	0	1	1	1	1	1	1	1	1	1	2	1	0	1	1	1	1	1	1	1	1	1	0	0	0	27
OG0007960	1	1	1	1	1	0	1	1	2	1	1	1	1	0	1	1	0	1	0	0	0	1	1	1	1	1	1	1	1	1	1	26
OG0007964	2	1	1	1	1	1	2	1	1	1	1	0	1	0	1	0	0	0	0	1	0	2	2	0	1	1	1	1	1	1	0	26
OG0007973	1	1	1	1	0	1	1	1	1	1	2	1	1	1	1	0	0	0	1	1	1	1	1	0	1	1	1	1	2	0	0	26
OG0008026	1	1	2	0	0	0	1	4	0	0	0	0	1	1	0	0	3	0	1	0	1	1	2	0	1	3	0	0	2	1	0	26
OG0008142	3	1	2	2	3	1	0	0	2	1	0	0	0	0	2	0	2	0	0	0	0	1	1	0	0	4	0	0	0	0	0	25
OG0008211	1	0	1	1	1	1	0	1	0	0	0	1	1	0	1	1	2	0	1	1	1	1	1	0	1	1	1	2	1	2	0	25
OG0008510	1	0	1	1	1	1	1	1	1	1	1	1	1	1	2	1	0	0	0	0	0	1	1	0	1	1	1	1	1	0	0	23
OG0008665	2	0	1	1	1	1	1	0	1	1	1	1	1	1	1	0	0	0	0	0	1	1	1	0	1	1	1	1	1	0	0	22
OG0008710	1	1	0	1	1	1	1	1	0	0	0	0	1	1	1	1	2	1	1	1	1	1	1	0	0	1	1	0	0	1	0	22
OG0008845	1	1	1	1	1	1	0	0	0	1	1	1	1	1	1	0	0	0	0	0	0	1	1	1	1	2	1	0	1	0	1	21
OG0009250	1	1	1	1	1	1	1	1	0	1	1	0	0	0	1	0	0	0	0	0	0	1	1	1	1	1	1	1	1	0	0	19
OG0010053	1	0	1	1	1	1	1	1	1	1	0	1	0	0	1	0	0	0	0	0	0	0	0	0	0	1	1	1	1	0	0	15
OG0010423	9	2	1	1	0	0	0	0	0	0	0	0	0	0	0	0	0	0	0	0	0	1	0	0	0	0	0	0	0	0	0	14
OG0015434	1	1	0	0	0	0	0	0	1	0	1	0	0	0	0	0	0	0	0	0	0	0	0	0	0	1	0	0	0	0	0	5
Mollusca
OG0011495	2	0	0	0	0	1	1	0	1	3	2	0	0	0	0	0	0	0	0	0	0	0	0	0	0	0	0	0	0	0	0	10
OG0011941	1	1	1	1	1	2	0	0	1	1	0	0	0	0	0	0	0	0	0	0	0	0	0	0	0	0	0	0	0	0	0	9
OG0010422	3	2	2	3	1	3	0	0	0	0	0	0	0	0	0	0	0	0	0	0	0	0	0	0	0	0	0	0	0	0	0	14
OG0012660	6	0	0	0	1	0	0	0	1	0	0	0	0	0	0	0	0	0	0	0	0	0	0	0	0	0	0	0	0	0	0	8
OG0012994	1	1	1	1	0	1	0	0	1	1	0	0	0	0	0	0	0	0	0	0	0	0	0	0	0	0	0	0	0	0	0	7
OG0014128	3	1	1	1	0	0	0	0	0	0	0	0	0	0	0	0	0	0	0	0	0	0	0	0	0	0	0	0	0	0	0	6
OG0014147	2	1	2	1	0	0	0	0	0	0	0	0	0	0	0	0	0	0	0	0	0	0	0	0	0	0	0	0	0	0	0	6
OG0017319	1	1	1	1	0	0	0	0	0	0	0	0	0	0	0	0	0	0	0	0	0	0	0	0	0	0	0	0	0	0	0	4
OG0017373	1	1	1	1	0	0	0	0	0	0	0	0	0	0	0	0	0	0	0	0	0	0	0	0	0	0	0	0	0	0	0	4
OG0017391	1	1	1	1	0	0	0	0	0	0	0	0	0	0	0	0	0	0	0	0	0	0	0	0	0	0	0	0	0	0	0	4
OG0017411	1	1	1	1	0	0	0	0	0	0	0	0	0	0	0	0	0	0	0	0	0	0	0	0	0	0	0	0	0	0	0	4
OG0020044	1	0	1	1	0	0	0	0	0	0	0	0	0	0	0	0	0	0	0	0	0	0	0	0	0	0	0	0	0	0	0	3
OG0027938	1	1	0	0	0	0	0	0	0	0	0	0	0	0	0	0	0	0	0	0	0	0	0	0	0	0	0	0	0	0	0	2
OG0028003	1	1	0	0	0	0	0	0	0	0	0	0	0	0	0	0	0	0	0	0	0	0	0	0	0	0	0	0	0	0	0	2
OG0028157	1	0	0	0	0	1	0	0	0	0	0	0	0	0	0	0	0	0	0	0	0	0	0	0	0	0	0	0	0	0	0	2
OG0028189	1	0	0	0	0	1	0	0	0	0	0	0	0	0	0	0	0	0	0	0	0	0	0	0	0	0	0	0	0	0	0	2
Lophotrochozoa
OG0008416	3	2	4	4	1	1	0	0	0	0	0	0	0	0	9	0	0	0	0	0	0	0	0	0	0	0	0	0	0	0	0	24
OG0010581	1	1	0	1	1	1	1	1	1	1	1	1	1	0	1	0	0	0	0	0	0	0	0	0	0	0	0	0	0	0	0	13
OG0012245	1	1	0	0	0	0	1	1	2	0	2	0	0	0	1	0	0	0	0	0	0	0	0	0	0	0	0	0	0	0	0	9
OG0012634	1	1	1	1	1	1	0	0	1	0	0	0	0	0	1	0	0	0	0	0	0	0	0	0	0	0	0	0	0	0	0	8
Protostomia
OG0000638	16	15	5	3	0	0	1	0	1	1	1	0	26	8	35	0	1	0	1	0	1	0	0	0	0	0	0	0	0	0	0	115
OG0001134	27	14	15	2	1	4	2	1	1	6	1	3	1	0	0	0	0	0	0	0	0	0	0	0	0	0	0	0	0	0	0	78
OG0001447	19	1	1	1	1	2	2	1	1	1	2	1	10	2	10	0	12	0	0	0	0	0	0	0	0	0	0	0	0	0	0	67
OG0001618	7	8	6	13	6	4	0	0	5	3	5	3	1	0	0	1	0	0	0	0	0	0	0	0	0	0	0	0	0	0	0	62
OG0008544	2	2	1	1	1	1	1	3	0	1	1	0	2	1	1	0	0	1	1	2	1	0	0	0	0	0	0	0	0	0	0	23
OG0012495	2	2	0	0	0	0	0	0	0	0	0	0	0	0	0	0	4	0	0	0	0	0	0	0	0	0	0	0	0	0	0	8
All_metazoa
OG0000001	131	32	30	43	45	97	293	594	121	240	53	168	104	51	24	15	6	16	50	167	66	85	77	24	57	140	36	43	46	3	28	2885
OG0000006	96	25	41	30	44	42	28	54	46	28	47	20	41	34	43	5	59	5	115	52	163	121	88	57	47	55	41	68	70	1	12	1578
OG0000007	70	48	51	56	40	58	35	45	30	49	7	38	65	83	50	24	111	30	45	63	45	96	96	38	54	55	44	43	72	5	18	1564
OG0000018	98	60	48	47	16	32	13	19	41	28	19	34	48	30	36	11	33	27	7	19	8	23	23	25	24	23	29	33	35	68	11	968
OG0000037	45	19	21	24	18	30	13	22	12	30	4	18	29	28	24	9	52	13	19	25	19	30	32	16	29	25	25	23	28	7	10	699
OG0000039	37	27	25	28	20	32	22	19	12	24	7	19	33	21	24	9	22	13	21	30	20	36	33	15	25	22	15	19	24	2	3	659
OG0000113	29	36	28	43	15	17	8	9	29	20	14	15	14	7	13	3	11	1	1	4	1	1	1	2	6	9	1	6	2	1	2	349
OG0000122	12	11	12	9	10	11	11	13	13	6	6	9	13	8	11	3	5	5	9	15	6	26	26	7	20	15	12	13	7	3	10	337
OG0000136	14	9	11	16	8	9	8	9	11	10	7	16	8	8	12	5	26	6	7	8	6	13	12	11	8	8	9	12	14	11	8	320
OG0000137	38	16	9	19	10	10	4	8	11	12	7	11	11	11	9	2	13	4	7	6	12	14	13	5	9	10	7	10	7	5	5	315
OG0000155	10	11	18	9	14	11	5	10	6	8	3	5	15	10	12	2	6	7	1	6	23	8	8	3	21	27	7	9	19	3	2	299
OG0000165	16	5	9	10	9	33	4	7	13	13	6	13	15	5	10	6	16	5	5	7	4	8	10	2	11	4	7	16	9	1	7	286
OG0000176	8	7	5	6	9	8	9	13	15	10	14	12	6	10	8	6	15	2	5	11	4	9	10	6	10	26	6	7	7	11	3	278
OG0000192	11	7	10	12	8	9	9	6	5	8	6	17	12	5	9	2	19	6	8	8	12	7	8	4	7	4	7	16	5	6	5	258
OG0000219	7	5	12	10	5	9	7	4	7	7	7	13	5	5	9	3	15	8	5	6	6	7	14	6	7	9	4	8	7	6	8	231
OG0000223	11	10	5	9	4	5	7	7	9	7	7	9	4	10	3	2	5	2	4	5	5	15	17	13	4	9	6	12	2	9	7	224
OG0000320	4	7	7	12	6	7	4	6	7	6	7	4	7	3	6	1	14	3	3	5	4	7	7	3	6	7	6	6	9	4	3	181
OG0000333	10	6	11	11	9	7	1	3	14	11	3	11	6	6	3	2	9	7	1	1	1	2	2	4	9	3	5	1	4	11	3	177
OG0000426	4	5	4	3	4	5	4	4	7	4	5	11	4	5	6	2	10	6	4	3	3	5	6	4	5	1	4	7	6	5	4	150
OG0000522	7	2	4	4	5	3	5	5	3	5	3	2	6	4	7	1	8	8	2	4	3	2	2	5	7	6	4	3	3	3	6	132
OG0000557	5	3	3	3	3	4	3	3	9	3	3	7	3	3	5	3	7	2	3	8	3	6	7	3	4	4	3	4	4	3	3	127
OG0000662	7	3	5	2	3	3	2	3	8	2	3	3	2	4	9	6	5	3	3	3	1	4	4	1	4	2	5	5	2	1	3	111
OG0000779	2	2	2	4	3	3	2	2	6	6	1	4	2	5	2	1	4	1	2	2	2	8	8	4	2	3	2	2	3	8	2	100
OG0000856	7	3	2	5	3	2	3	3	2	2	3	3	4	2	4	1	15	1	4	1	1	3	3	2	3	1	3	2	2	3	1	94
OG0000872	3	3	2	2	2	3	3	2	2	2	4	2	3	7	3	4	13	1	2	3	1	5	5	2	2	2	2	2	3	1	2	93
OG0001022	4	2	2	2	2	3	2	3	2	2	2	2	1	4	5	1	11	3	1	2	1	4	4	3	2	2	2	3	2	3	2	84
OG0001094	4	2	2	2	2	2	3	2	2	2	3	2	7	4	2	2	3	2	2	3	2	3	3	2	2	2	2	3	3	3	2	80
OG0001126	1	5	1	1	1	2	7	4	4	1	1	7	1	2	1	1	7	3	2	2	1	7	8	1	1	1	1	1	1	2	1	79
OG0001274	2	3	2	3	2	1	2	2	2	2	2	3	3	2	3	1	6	1	2	3	2	3	3	2	2	3	2	2	2	2	2	72
OG0001282	3	3	1	2	2	2	4	1	2	2	1	2	1	3	1	1	12	5	2	3	2	1	1	1	3	2	1	1	2	1	4	72
OG0001379	2	2	2	2	3	2	2	3	2	2	3	2	2	3	2	2	1	2	2	2	1	5	5	2	2	2	2	2	2	2	1	69
OG0001476	2	3	1	1	2	2	2	2	4	1	3	3	3	1	3	1	5	2	2	2	2	2	2	2	2	2	2	2	2	1	2	66
OG0001588	2	2	2	2	2	1	1	1	4	2	1	2	2	1	3	1	6	2	2	3	2	2	2	1	3	2	2	3	2	1	1	63
OG0001857	3	3	1	1	1	1	1	1	4	1	3	5	1	5	2	2	4	1	1	1	1	2	1	1	2	1	1	2	1	2	2	58
OG0002162	2	1	3	1	1	1	1	1	1	4	1	2	1	1	2	2	3	2	2	2	3	3	3	1	1	1	1	2	2	1	1	53
OG0002202	4	1	1	1	1	2	1	2	2	1	2	1	1	6	1	1	4	1	1	1	1	4	4	1	1	1	1	2	1	1	1	53
OG0002306	3	1	1	2	1	1	1	1	4	1	3	5	1	1	1	4	4	1	1	1	1	1	1	1	1	1	1	4	1	1	1	52
OG0002537	2	1	1	1	1	2	1	1	2	1	2	2	1	1	1	1	2	1	1	1	1	1	1	1	1	1	1	2	1	13	1	50
OG0002606	2	1	1	2	1	1	1	1	2	3	1	4	1	2	1	1	5	2	1	1	1	2	2	1	2	1	1	2	1	1	1	49
OG0002624	1	2	1	1	1	1	1	1	4	2	2	5	2	1	2	1	3	1	1	1	1	2	2	1	2	1	1	2	1	1	1	49
OG0002900	1	1	1	1	2	1	1	1	1	2	1	3	1	3	1	2	4	1	1	1	2	3	3	1	1	1	1	1	1	1	1	46
OG0003030	3	1	1	2	1	1	1	1	4	1	2	3	1	1	1	1	4	2	1	1	1	1	1	1	2	1	1	2	1	1	1	46
OG0003206	2	1	1	1	1	1	1	1	2	1	2	6	1	1	1	2	3	1	1	2	1	1	1	1	1	1	1	2	2	1	1	45
OG0003432	1	1	1	1	1	1	1	1	1	1	3	2	2	3	2	1	4	1	1	1	1	2	2	1	1	1	1	1	1	1	1	43
OG0003452	1	1	1	1	1	1	1	1	4	2	1	5	1	1	1	2	2	1	1	1	1	1	1	1	1	1	1	3	1	1	1	43
OG0003493	1	1	1	1	1	1	1	1	2	1	2	2	3	1	2	2	4	1	1	1	1	1	1	1	1	1	1	1	2	2	1	43
OG0003764	4	1	1	1	2	1	1	1	1	1	1	1	1	1	2	1	2	1	1	1	1	1	1	1	1	1	1	2	1	5	1	42
OG0003857	1	1	1	1	1	1	1	1	2	1	3	4	1	1	1	1	3	1	1	1	1	1	1	1	1	1	1	2	2	1	1	41
OG0003909	1	2	1	1	1	1	1	1	1	1	1	4	1	1	2	1	3	1	1	1	1	1	1	1	1	1	3	1	2	1	1	41
OG0004144	1	1	1	1	1	1	1	1	2	1	1	1	2	1	2	1	2	1	1	1	1	1	1	1	1	1	1	3	1	4	1	40
OG0004356	1	2	1	1	1	1	1	1	1	1	1	1	2	1	2	1	4	1	2	1	1	1	1	1	1	1	1	1	2	1	1	39
OG0004611	1	1	1	1	1	1	1	1	3	1	1	2	1	1	1	1	3	1	1	1	1	1	1	1	1	1	1	2	1	2	1	38
OG0004853	1	1	1	1	1	1	1	1	2	1	2	1	1	1	2	1	2	2	1	1	1	1	1	1	1	1	1	1	2	1	1	37
OG0004921	1	1	1	1	1	1	1	1	2	1	2	1	1	1	1	1	4	1	1	1	1	1	1	1	1	1	1	1	1	2	1	37
OG0005249	1	1	1	1	1	1	1	1	1	1	1	1	1	1	1	1	3	2	1	3	1	1	1	1	1	1	1	1	1	1	1	36
OG0005302	1	1	1	1	1	1	1	2	1	1	1	1	1	1	1	1	4	1	1	1	1	1	1	1	1	1	1	1	2	1	1	36
OG0005329	1	1	1	2	1	1	1	1	1	1	1	1	1	1	1	1	4	1	1	1	1	1	1	1	1	1	1	1	1	2	1	36
OG0005378	1	1	1	1	1	1	1	1	1	1	1	2	1	1	1	1	3	1	1	1	1	2	2	1	1	1	1	1	1	1	1	36
OG0005805	1	1	1	1	1	1	1	1	1	1	1	1	1	1	2	1	3	1	1	1	1	1	1	1	1	1	1	1	1	1	1	34
OG0005951	1	1	1	1	1	1	1	1	1	1	1	1	1	1	1	1	3	1	1	2	1	1	1	1	1	1	1	1	1	1	1	34
OG0006280	1	1	1	1	1	1	1	1	2	1	1	1	1	1	1	1	2	1	1	1	1	1	1	1	1	1	1	1	1	1	1	33

## Sheet: Supplementary_table_5
Gene	length_of_the_protein	expected number of amino acids intransmembrane helices	expected number of amino acids in transmembrane helices in the first 60 amino acids of the protein	number of predicted transmembrane helices	topology predicted
Gene.100472	len=683	ExpAA=0.00	First60=0.00	PredHel=0	Topology=o
Gene.100788	len=203	ExpAA=0.03	First60=0.02	PredHel=0	Topology=o
Gene.101196	len=207	ExpAA=0.06	First60=0.05	PredHel=0	Topology=o
Gene.102427	len=490	ExpAA=97.91	First60=13.14	PredHel=5	Topology=i21-43o78-100i102-124o134-156i177-199o
Gene.102515	len=604	ExpAA=0.00	First60=0.00	PredHel=0	Topology=o
Gene.103270	len=206	ExpAA=14.75	First60=14.75	PredHel=0	Topology=o
Gene.103311	len=269	ExpAA=66.04	First60=21.92	PredHel=3	Topology=i32-54o82-104i117-139o
Gene.103414	len=307	ExpAA=133.97	First60=0.03	PredHel=6	Topology=i86-108o113-135i156-178o182-204i211-233o258-280i
Gene.103690	len=468	ExpAA=0.00	First60=0.00	PredHel=0	Topology=o
Gene.104051	len=955	ExpAA=0.78	First60=0.00	PredHel=0	Topology=o
Gene.105620	len=497	ExpAA=0.06	First60=0.05	PredHel=0	Topology=o
Gene.107271	len=290	ExpAA=0.00	First60=0.00	PredHel=0	Topology=o
Gene.107607	len=278	ExpAA=0.13	First60=0.00	PredHel=0	Topology=o
Gene.108897	len=320	ExpAA=0.02	First60=0.00	PredHel=0	Topology=o
Gene.109617	len=314	ExpAA=128.00	First60=4.32	PredHel=6	Topology=i55-77o92-109i116-138o148-165i212-234o239-261i	YES
Gene.109993	len=1130	ExpAA=14.36	First60=14.13	PredHel=0	Topology=o
Gene.110228	len=121	ExpAA=10.52	First60=10.52	PredHel=0	Topology=o
Gene.110613	len=94	ExpAA=0.00	First60=0.00	PredHel=0	Topology=o
Gene.111073	len=423	ExpAA=3.93	First60=3.79	PredHel=0	Topology=o
Gene.111077	len=198	ExpAA=0.00	First60=0.00	PredHel=0	Topology=o
Gene.111241	len=777	ExpAA=0.03	First60=0.00	PredHel=0	Topology=o
Gene.111679	len=529	ExpAA=277.04	First60=21.58	PredHel=12	Topology=o36-58i65-87o124-146i158-180o184-206i262-284o299-321i342-361o366-388i408-430o463-485i498-520o	YES
Gene.111753	len=134	ExpAA=0.00	First60=0.00	PredHel=0	Topology=o
Gene.111813	len=509	ExpAA=0.05	First60=0.00	PredHel=0	Topology=o
Gene.111858	len=465	ExpAA=15.42	First60=0.87	PredHel=0	Topology=o
Gene.111924	len=204	ExpAA=0.04	First60=0.00	PredHel=0	Topology=o
Gene.11259	len=388	ExpAA=0.94	First60=0.93	PredHel=0	Topology=o
Gene.112994	len=92	ExpAA=62.22	First60=42.05	PredHel=3	Topology=i5-27o37-59i64-86o	YES
Gene.113853	len=387	ExpAA=0.00	First60=0.00	PredHel=0	Topology=o
Gene.11476	len=498	ExpAA=211.78	First60=15.12	PredHel=10	Topology=i5-22o178-200i213-235o250-269i274-296o311-333i346-368o378-400i407-426o441-463i	YES
Gene.114888	len=143	ExpAA=8.10	First60=8.10	PredHel=0	Topology=o
Gene.116489	len=846	ExpAA=27.99	First60=0.00	PredHel=1	Topology=o588-610i	YES
Gene.116935	len=562	ExpAA=0.00	First60=0.00	PredHel=0	Topology=o
Gene.117145	len=183	ExpAA=11.70	First60=11.70	PredHel=0	Topology=o
Gene.117152	len=200	ExpAA=9.36	First60=9.36	PredHel=0	Topology=o
Gene.117187	len=712	ExpAA=0.15	First60=0.14	PredHel=0	Topology=o
Gene.117547	len=327	ExpAA=15.81	First60=15.81	PredHel=0	Topology=o
Gene.118091	len=69	ExpAA=0.00	First60=0.00	PredHel=0	Topology=o
Gene.118159	len=217	ExpAA=7.36	First60=2.75	PredHel=0	Topology=o
Gene.118169	len=321	ExpAA=2.61	First60=2.61	PredHel=0	Topology=o
Gene.118435	len=421	ExpAA=42.21	First60=1.31	PredHel=0	Topology=o
Gene.118998	len=282	ExpAA=0.00	First60=0.00	PredHel=0	Topology=o
Gene.119946	len=477	ExpAA=0.00	First60=0.00	PredHel=0	Topology=o
Gene.119949	len=249	ExpAA=0.00	First60=0.00	PredHel=0	Topology=o
Gene.120906	len=486	ExpAA=5.45	First60=5.45	PredHel=0	Topology=o
Gene.121447	len=299	ExpAA=31.55	First60=22.87	PredHel=1	Topology=i5-27o	YES
Gene.124307	len=1180	ExpAA=209.53	First60=0.00	PredHel=8	Topology=o395-417i494-516o576-593i606-628o661-683i696-718o733-755i791-813o	YES
Gene.124753	len=387	ExpAA=0.09	First60=0.01	PredHel=0	Topology=o
Gene.125159	len=128	ExpAA=0.00	First60=0.00	PredHel=0	Topology=o
Gene.126286	len=304	ExpAA=0.00	First60=0.00	PredHel=0	Topology=o
Gene.126427	len=1765	ExpAA=0.06	First60=0.03	PredHel=0	Topology=o
Gene.126839	len=443	ExpAA=22.85	First60=22.83	PredHel=1	Topology=i7-29o	YES
Gene.127640	len=91	ExpAA=40.68	First60=40.67	PredHel=2	Topology=o10-29i36-58o	YES
Gene.128369	len=254	ExpAA=79.27	First60=0.10	PredHel=4	Topology=i77-96o116-138i159-181o201-219i	YES
Gene.128734	len=479	ExpAA=3.57	First60=3.47	PredHel=0	Topology=o
Gene.129210	len=502	ExpAA=77.60	First60=24.01	PredHel=0	Topology=o
Gene.129684	len=290	ExpAA=37.61	First60=0.01	PredHel=2	Topology=i209-226o241-258i	YES
Gene.129760	len=282	ExpAA=0.02	First60=0.00	PredHel=0	Topology=o
Gene.130228	len=260	ExpAA=24.25	First60=23.09	PredHel=1	Topology=o25-47i	YES
Gene.130496	len=524	ExpAA=0.00	First60=0.00	PredHel=0	Topology=o
Gene.130615	len=224	ExpAA=22.70	First60=0.08	PredHel=1	Topology=i192-214o	YES
Gene.131681	len=2114	ExpAA=23.13	First60=0.01	PredHel=1	Topology=o1995-2017i	YES
Gene.131842	len=638	ExpAA=8.62	First60=8.61	PredHel=0	Topology=o
Gene.132297	len=659	ExpAA=0.00	First60=0.00	PredHel=0	Topology=o
Gene.132785	len=248	ExpAA=0.09	First60=0.00	PredHel=0	Topology=o
Gene.133003	len=369	ExpAA=0.01	First60=0.00	PredHel=0	Topology=o
Gene.133109	len=62	ExpAA=0.00	First60=0.00	PredHel=0	Topology=o
Gene.133791	len=342	ExpAA=146.80	First60=21.98	PredHel=6	Topology=i20-42o62-79i150-167o177-199i220-242o257-279i	YES
Gene.134653	len=372	ExpAA=168.56	First60=21.77	PredHel=8	Topology=i31-53o79-101i121-140o160-182i195-213o217-239i252-274o294-316i	YES
Gene.134711	len=69	ExpAA=0.00	First60=0.00	PredHel=0	Topology=o
Gene.135604	len=616	ExpAA=0.04	First60=0.04	PredHel=0	Topology=o
Gene.135863	len=254	ExpAA=0.00	First60=0.00	PredHel=0	Topology=o
Gene.13624	len=207	ExpAA=52.28	First60=21.93	PredHel=2	Topology=i37-59o114-136i	YES
Gene.137051	len=205	ExpAA=0.02	First60=0.00	PredHel=0	Topology=o
Gene.137406	len=438	ExpAA=123.04	First60=36.05	PredHel=5	Topology=o5-24i112-134o144-161i166-185o200-222i	YES
Gene.137563	len=488	ExpAA=160.73	First60=20.01	PredHel=8	Topology=i7-26o170-192i205-227o257-279i361-383o408-427i434-456o466-485i	YES
Gene.137694	len=247	ExpAA=0.23	First60=0.19	PredHel=0	Topology=o
Gene.138158	len=1000	ExpAA=60.65	First60=12.78	PredHel=0	Topology=o
Gene.138358	len=1839	ExpAA=22.90	First60=0.00	PredHel=1	Topology=i103-125o	YES
Gene.139004	len=387	ExpAA=2.69	First60=2.48	PredHel=0	Topology=o
Gene.139013	len=811	ExpAA=21.35	First60=21.24	PredHel=1	Topology=i36-58o	YES
Gene.139999	len=182	ExpAA=0.04	First60=0.04	PredHel=0	Topology=o
Gene.141040	len=326	ExpAA=0.00	First60=0.00	PredHel=0	Topology=o
Gene.141614	len=438	ExpAA=6.14	First60=0.01	PredHel=0	Topology=o
Gene.141814	len=94	ExpAA=0.26	First60=0.00	PredHel=0	Topology=o
Gene.141863	len=436	ExpAA=20.63	First60=20.59	PredHel=1	Topology=i13-35o	YES
Gene.142102	len=280	ExpAA=0.03	First60=0.03	PredHel=0	Topology=o
Gene.142374	len=168	ExpAA=0.00	First60=0.00	PredHel=0	Topology=o
Gene.143026	len=138	ExpAA=53.62	First60=10.92	PredHel=2	Topology=i63-85o95-117i	YES
Gene.143034	len=130	ExpAA=43.03	First60=28.94	PredHel=2	Topology=i19-41o51-73i	YES
Gene.143921	len=447	ExpAA=0.05	First60=0.00	PredHel=0	Topology=o
Gene.144373	len=710	ExpAA=0.04	First60=0.00	PredHel=0	Topology=o
Gene.145199	len=786	ExpAA=12.24	First60=7.22	PredHel=0	Topology=o
Gene.145217	len=309	ExpAA=0.18	First60=0.00	PredHel=0	Topology=o
Gene.145219	len=528	ExpAA=87.25	First60=21.33	PredHel=4	Topology=o35-57i64-86o106-128i237-256o	YES
Gene.145469	len=141	ExpAA=25.37	First60=24.75	PredHel=1	Topology=o10-32i	YES
Gene.145472	len=363	ExpAA=0.00	First60=0.00	PredHel=0	Topology=o
Gene.145703	len=195	ExpAA=42.01	First60=7.89	PredHel=2	Topology=i55-72o82-104i	YES
Gene.146723	len=414	ExpAA=23.29	First60=0.00	PredHel=1	Topology=o178-200i	YES
Gene.14721	len=319	ExpAA=20.98	First60=20.97	PredHel=1	Topology=o32-54i	YES
Gene.14752	len=334	ExpAA=0.01	First60=0.00	PredHel=0	Topology=o
Gene.14773	len=272	ExpAA=0.00	First60=0.00	PredHel=0	Topology=o
Gene.147919	len=75	ExpAA=0.00	First60=0.00	PredHel=0	Topology=o
Gene.148283	len=753	ExpAA=22.89	First60=0.00	PredHel=1	Topology=o655-677i	YES
Gene.14885	len=257	ExpAA=0.05	First60=0.00	PredHel=0	Topology=o
Gene.14886	len=378	ExpAA=184.26	First60=21.90	PredHel=9	Topology=o34-56i77-99o109-131i165-180o184-206i213-235o257-279i292-314o319-338i	YES
Gene.149466	len=854	ExpAA=22.19	First60=22.19	PredHel=1	Topology=i5-27o	YES
Gene.150326	len=107	ExpAA=33.75	First60=32.68	PredHel=0	Topology=o
Gene.150357	len=79	ExpAA=28.52	First60=28.30	PredHel=0	Topology=o
Gene.150587	len=2598	ExpAA=0.00	First60=0.00	PredHel=0	Topology=o
Gene.15064	len=342	ExpAA=0.01	First60=0.00	PredHel=0	Topology=o
Gene.150989	len=434	ExpAA=0.44	First60=0.31	PredHel=0	Topology=o
Gene.151069	len=1194	ExpAA=532.38	First60=21.19	PredHel=24	Topology=i32-54o74-96i117-139o159-181i202-224o244-266i287-309o332-354i375-397o417-439i459-481o504-526i547-569o584-606i627-649o669-691i712-734o757-779i800-822o842-864i884-906o929-951i972-994o1034-1056i	YES
Gene.152349	len=542	ExpAA=0.13	First60=0.10	PredHel=0	Topology=o
Gene.152353	len=799	ExpAA=7.53	First60=7.53	PredHel=0	Topology=o
Gene.152816	len=396	ExpAA=0.06	First60=0.00	PredHel=0	Topology=o
Gene.152834	len=277	ExpAA=0.01	First60=0.00	PredHel=0	Topology=o
Gene.153337	len=119	ExpAA=44.76	First60=27.83	PredHel=2	Topology=i29-51o56-75i	YES
Gene.153843	len=310	ExpAA=45.99	First60=0.00	PredHel=2	Topology=i162-181o196-218i	YES
Gene.153981	len=953	ExpAA=0.00	First60=0.00	PredHel=0	Topology=o
Gene.154029	len=102	ExpAA=0.00	First60=0.00	PredHel=0	Topology=o
Gene.154193	len=286	ExpAA=16.30	First60=16.30	PredHel=1	Topology=i13-32o
Gene.154364	len=138	ExpAA=0.15	First60=0.15	PredHel=0	Topology=o
Gene.154497	len=743	ExpAA=0.00	First60=0.00	PredHel=0	Topology=o
Gene.155848	len=497	ExpAA=0.00	First60=0.00	PredHel=0	Topology=o
Gene.15786	len=140	ExpAA=23.47	First60=0.00	PredHel=1	Topology=i70-92o	YES
Gene.16093	len=213	ExpAA=81.73	First60=20.73	PredHel=4	Topology=i27-49o64-82i89-111o161-183i	YES
Gene.1623	len=826	ExpAA=22.90	First60=0.00	PredHel=1	Topology=o450-472i	YES
Gene.16251	len=203	ExpAA=0.00	First60=0.00	PredHel=0	Topology=o
Gene.1655	len=279	ExpAA=0.00	First60=0.00	PredHel=0	Topology=o
Gene.16630	len=220	ExpAA=2.49	First60=0.00	PredHel=0	Topology=o
Gene.17090	len=555	ExpAA=0.15	First60=0.09	PredHel=0	Topology=o
Gene.17527	len=119	ExpAA=0.02	First60=0.02	PredHel=0	Topology=o
Gene.1757	len=362	ExpAA=11.74	First60=11.73	PredHel=0	Topology=o
Gene.1768	len=176	ExpAA=0.01	First60=0.00	PredHel=0	Topology=o
Gene.20905	len=318	ExpAA=20.16	First60=20.11	PredHel=1	Topology=i21-40o	YES
Gene.21353	len=1018	ExpAA=0.01	First60=0.00	PredHel=0	Topology=o
Gene.21639	len=446	ExpAA=15.29	First60=0.01	PredHel=0	Topology=o
Gene.2228	len=422	ExpAA=0.00	First60=0.00	PredHel=0	Topology=o
Gene.22997	len=407	ExpAA=0.14	First60=0.14	PredHel=0	Topology=o
Gene.23103	len=88	ExpAA=20.96	First60=20.95	PredHel=1	Topology=i5-27o	YES
Gene.23153	len=278	ExpAA=12.20	First60=10.36	PredHel=0	Topology=o
Gene.23214	len=600	ExpAA=0.09	First60=0.00	PredHel=0	Topology=o
Gene.23849	len=2083	ExpAA=0.09	First60=0.08	PredHel=0	Topology=o
Gene.24222	len=523	ExpAA=47.59	First60=0.01	PredHel=2	Topology=i142-164o218-240i	YES
Gene.24248	len=315	ExpAA=45.55	First60=0.00	PredHel=2	Topology=i67-89o145-167i	YES
Gene.2451	len=418	ExpAA=0.01	First60=0.00	PredHel=0	Topology=o
Gene.24754	len=253	ExpAA=116.22	First60=16.60	PredHel=5	Topology=o47-69i74-96o163-182i187-209o224-246i	YES
Gene.25093	len=79	ExpAA=22.05	First60=22.05	PredHel=1	Topology=i3-25o	YES
Gene.25774	len=476	ExpAA=0.17	First60=0.01	PredHel=0	Topology=o
Gene.26314	len=117	ExpAA=0.00	First60=0.00	PredHel=0	Topology=o
Gene.26765	len=399	ExpAA=7.52	First60=0.00	PredHel=0	Topology=o
Gene.27560	len=710	ExpAA=23.86	First60=0.02	PredHel=1	Topology=o581-603i	YES
Gene.27806	len=240	ExpAA=21.47	First60=0.50	PredHel=1	Topology=o196-218i	YES
Gene.28906	len=408	ExpAA=0.42	First60=0.01	PredHel=0	Topology=o
Gene.29213	len=788	ExpAA=0.52	First60=0.00	PredHel=0	Topology=o
Gene.29590	len=776	ExpAA=0.00	First60=0.00	PredHel=0	Topology=o
Gene.30138	len=202	ExpAA=0.00	First60=0.00	PredHel=0	Topology=o
Gene.30624	len=540	ExpAA=26.92	First60=4.01	PredHel=1	Topology=o302-324i	YES
Gene.31073	len=191	ExpAA=24.81	First60=2.58	PredHel=1	Topology=o155-177i	YES
Gene.31485	len=239	ExpAA=59.64	First60=0.00	PredHel=3	Topology=i86-108o128-147i154-173o	YES
Gene.32553	len=1917	ExpAA=0.06	First60=0.00	PredHel=0	Topology=o
Gene.32680	len=523	ExpAA=0.03	First60=0.00	PredHel=0	Topology=o
Gene.33244	len=794	ExpAA=26.05	First60=20.87	PredHel=1	Topology=i33-52o	YES
Gene.33282	len=1217	ExpAA=11.49	First60=0.00	PredHel=0	Topology=o
Gene.33540	len=327	ExpAA=20.87	First60=13.03	PredHel=1	Topology=i48-70o	YES
Gene.33695	len=533	ExpAA=0.01	First60=0.00	PredHel=0	Topology=o
Gene.34337	len=505	ExpAA=1.53	First60=1.15	PredHel=0	Topology=o
Gene.34387	len=169	ExpAA=0.23	First60=0.00	PredHel=0	Topology=o
Gene.34388	len=260	ExpAA=0.00	First60=0.00	PredHel=0	Topology=o
Gene.34392	len=128	ExpAA=2.34	First60=1.45	PredHel=0	Topology=o
Gene.34726	len=334	ExpAA=19.58	First60=0.11	PredHel=0	Topology=o
Gene.35710	len=570	ExpAA=0.05	First60=0.05	PredHel=0	Topology=o
Gene.36132	len=645	ExpAA=20.93	First60=20.85	PredHel=1	Topology=i20-39o	YES
Gene.37070	len=344	ExpAA=50.86	First60=28.17	PredHel=2	Topology=i13-35o209-231i	YES
Gene.37209	len=304	ExpAA=29.88	First60=6.84	PredHel=0	Topology=o
Gene.37577	len=190	ExpAA=25.26	First60=0.69	PredHel=1	Topology=o138-160i	YES
Gene.37627	len=207	ExpAA=0.76	First60=0.69	PredHel=0	Topology=o
Gene.37781	len=190	ExpAA=93.20	First60=23.02	PredHel=4	Topology=i7-29o83-105i112-134o162-184i	YES
Gene.37854	len=78	ExpAA=0.00	First60=0.00	PredHel=0	Topology=o
Gene.38115	len=108	ExpAA=0.00	First60=0.00	PredHel=0	Topology=o
Gene.38135	len=509	ExpAA=0.78	First60=0.78	PredHel=0	Topology=o
Gene.38203	len=359	ExpAA=6.25	First60=6.15	PredHel=0	Topology=o
Gene.38295	len=1124	ExpAA=0.00	First60=0.00	PredHel=0	Topology=o
Gene.39693	len=293	ExpAA=0.05	First60=0.04	PredHel=0	Topology=o
Gene.41070	len=109	ExpAA=18.09	First60=0.02	PredHel=1	Topology=i79-101o	YES
Gene.41228	len=273	ExpAA=0.12	First60=0.00	PredHel=0	Topology=o
Gene.41547	len=137	ExpAA=80.30	First60=41.98	PredHel=4	Topology=i5-24o34-56i63-85o105-124i	YES
Gene.41552	len=78	ExpAA=42.00	First60=41.95	PredHel=2	Topology=i5-24o39-58i	YES
Gene.41555	len=172	ExpAA=56.57	First60=6.30	PredHel=2	Topology=i55-77o87-109i	YES
Gene.41676	len=371	ExpAA=7.44	First60=7.25	PredHel=0	Topology=o
Gene.42983	len=304	ExpAA=0.01	First60=0.00	PredHel=0	Topology=o
Gene.43009	len=169	ExpAA=14.35	First60=14.32	PredHel=1	Topology=i7-24o	YES
Gene.43672	len=1460	ExpAA=0.00	First60=0.00	PredHel=0	Topology=o
Gene.44088	len=412	ExpAA=43.94	First60=0.00	PredHel=2	Topology=i336-358o368-390i	YES
Gene.44089	len=87	ExpAA=44.11	First60=36.48	PredHel=2	Topology=i13-35o45-67i	YES
Gene.44090	len=106	ExpAA=46.55	First60=25.93	PredHel=2	Topology=i3-20o63-85i	YES
Gene.44092	len=142	ExpAA=63.07	First60=20.86	PredHel=2	Topology=i68-90o105-122i	YES
Gene.44103	len=171	ExpAA=42.82	First60=42.30	PredHel=2	Topology=i5-27o37-59i	YES
Gene.45543	len=420	ExpAA=9.52	First60=9.50	PredHel=0	Topology=o
Gene.45586	len=362	ExpAA=0.01	First60=0.01	PredHel=0	Topology=o
Gene.45674	len=209	ExpAA=0.00	First60=0.00	PredHel=0	Topology=o
Gene.45908	len=543	ExpAA=23.65	First60=0.88	PredHel=1	Topology=o323-345i	YES
Gene.45918	len=75	ExpAA=21.75	First60=21.75	PredHel=1	Topology=o5-27i	YES
Gene.46042	len=112	ExpAA=0.01	First60=0.00	PredHel=0	Topology=i
Gene.46206	len=288	ExpAA=0.09	First60=0.00	PredHel=0	Topology=o
Gene.4655	len=638	ExpAA=0.07	First60=0.00	PredHel=0	Topology=o
Gene.46686	len=166	ExpAA=0.00	First60=0.00	PredHel=0	Topology=o
Gene.46699	len=229	ExpAA=100.83	First60=22.23	PredHel=5	Topology=o35-57i64-83o93-115i127-148o158-177i	YES
Gene.47096	len=179	ExpAA=27.79	First60=22.06	PredHel=1	Topology=i21-43o	YES
Gene.47243	len=631	ExpAA=0.32	First60=0.00	PredHel=0	Topology=o
Gene.48441	len=83	ExpAA=43.77	First60=39.87	PredHel=2	Topology=i7-29o44-66i	YES
Gene.48487	len=270	ExpAA=0.00	First60=0.00	PredHel=0	Topology=o
Gene.48546	len=555	ExpAA=0.47	First60=0.45	PredHel=0	Topology=o
Gene.48703	len=764	ExpAA=69.88	First60=2.16	PredHel=3	Topology=o285-307i425-447o676-698i	YES
Gene.49222	len=175	ExpAA=28.53	First60=12.13	PredHel=0	Topology=o
Gene.49769	len=407	ExpAA=0.02	First60=0.02	PredHel=0	Topology=o
Gene.49953	len=449	ExpAA=20.91	First60=20.85	PredHel=1	Topology=i7-29o	YES
Gene.5010	len=247	ExpAA=23.05	First60=0.01	PredHel=1	Topology=i197-219o	YES
Gene.50446	len=514	ExpAA=23.76	First60=19.65	PredHel=1	Topology=i35-52o	YES
Gene.50607	len=179	ExpAA=20.57	First60=0.00	PredHel=1	Topology=o155-177i	YES
Gene.50770	len=324	ExpAA=91.22	First60=22.72	PredHel=4	Topology=i7-29o132-154i161-183o225-247i	YES
Gene.50887	len=452	ExpAA=0.02	First60=0.01	PredHel=0	Topology=o
Gene.50922	len=275	ExpAA=22.70	First60=22.70	PredHel=1	Topology=o26-48i	YES
Gene.52752	len=528	ExpAA=0.00	First60=0.00	PredHel=0	Topology=o
Gene.52827	len=358	ExpAA=30.93	First60=10.56	PredHel=1	Topology=o335-357i	YES
Gene.53079	len=349	ExpAA=140.75	First60=12.50	PredHel=7	Topology=o48-70i82-104o119-141i148-170o217-239i272-294o304-323i	YES
Gene.53391	len=155	ExpAA=0.00	First60=0.00	PredHel=0	Topology=i
Gene.53424	len=452	ExpAA=0.00	First60=0.00	PredHel=0	Topology=o
Gene.54920	len=735	ExpAA=0.03	First60=0.01	PredHel=0	Topology=o
Gene.5541	len=702	ExpAA=43.62	First60=19.63	PredHel=2	Topology=o20-38i139-161o	YES
Gene.55462	len=206	ExpAA=42.88	First60=20.09	PredHel=2	Topology=o4-23i172-194o	YES
Gene.5570	len=301	ExpAA=0.18	First60=0.09	PredHel=0	Topology=o
Gene.56077	len=314	ExpAA=166.19	First60=5.13	PredHel=8	Topology=i56-75o79-98i105-124o128-150i163-181o201-223i252-274o279-301i	YES
Gene.56513	len=262	ExpAA=22.02	First60=0.03	PredHel=1	Topology=o230-252i	YES
Gene.56644	len=342	ExpAA=21.83	First60=12.86	PredHel=1	Topology=i46-68o	YES
Gene.56684	len=1201	ExpAA=0.00	First60=0.00	PredHel=0	Topology=o
Gene.56968	len=210	ExpAA=0.00	First60=0.00	PredHel=0	Topology=o
Gene.57156	len=716	ExpAA=1.25	First60=0.00	PredHel=0	Topology=o
Gene.57999	len=211	ExpAA=0.00	First60=0.00	PredHel=0	Topology=o
Gene.59053	len=121	ExpAA=53.07	First60=28.33	PredHel=2	Topology=i7-29o72-94i	YES
Gene.59354	len=277	ExpAA=0.00	First60=0.00	PredHel=0	Topology=o
Gene.59787	len=216	ExpAA=0.00	First60=0.00	PredHel=0	Topology=o
Gene.59968	len=755	ExpAA=0.01	First60=0.00	PredHel=0	Topology=o
Gene.60040	len=834	ExpAA=14.55	First60=14.53	PredHel=0	Topology=o
Gene.60236	len=514	ExpAA=0.49	First60=0.00	PredHel=0	Topology=o
Gene.60444	len=193	ExpAA=57.77	First60=0.00	PredHel=2	Topology=i85-119o148-170i	YES
Gene.61618	len=125	ExpAA=0.01	First60=0.01	PredHel=0	Topology=o
Gene.62147	len=560	ExpAA=0.01	First60=0.00	PredHel=0	Topology=o
Gene.62536	len=286	ExpAA=2.52	First60=2.51	PredHel=0	Topology=o
Gene.62608	len=717	ExpAA=23.06	First60=0.00	PredHel=0	Topology=o
Gene.62834	len=661	ExpAA=14.52	First60=14.47	PredHel=0	Topology=o
Gene.62914	len=166	ExpAA=0.00	First60=0.00	PredHel=0	Topology=o
Gene.63250	len=231	ExpAA=0.00	First60=0.00	PredHel=0	Topology=o
Gene.63422	len=649	ExpAA=0.01	First60=0.00	PredHel=0	Topology=o
Gene.63482	len=476	ExpAA=237.98	First60=22.80	PredHel=10	Topology=i33-55o75-97i118-138o143-165i239-261o281-303i316-338o358-380i413-435o440-462i	YES
Gene.63845	len=421	ExpAA=64.53	First60=20.01	PredHel=3	Topology=i19-36o274-296i303-325o	YES
Gene.64114	len=458	ExpAA=0.00	First60=0.00	PredHel=0	Topology=o
Gene.64123	len=407	ExpAA=2.26	First60=2.26	PredHel=0	Topology=o
Gene.64130	len=366	ExpAA=0.00	First60=0.00	PredHel=0	Topology=o
Gene.64751	len=185	ExpAA=19.33	First60=0.00	PredHel=0	Topology=o
Gene.64877	len=156	ExpAA=0.31	First60=0.31	PredHel=0	Topology=o
Gene.64881	len=82	ExpAA=42.93	First60=39.35	PredHel=2	Topology=i7-29o44-66i	YES
Gene.64995	len=245	ExpAA=3.33	First60=3.33	PredHel=0	Topology=o
Gene.65000	len=213	ExpAA=9.90	First60=9.74	PredHel=0	Topology=o
Gene.65553	len=600	ExpAA=0.00	First60=0.00	PredHel=0	Topology=o
Gene.65713	len=368	ExpAA=21.66	First60=21.65	PredHel=1	Topology=i9-31o	YES
Gene.65864	len=117	ExpAA=20.53	First60=0.00	PredHel=1	Topology=o95-114i	YES
Gene.66404	len=1006	ExpAA=19.19	First60=0.00	PredHel=1	Topology=o702-724i	YES
Gene.66474	len=328	ExpAA=0.00	First60=0.00	PredHel=0	Topology=o
Gene.67197	len=217	ExpAA=1.44	First60=1.18	PredHel=0	Topology=o
Gene.67290	len=332	ExpAA=23.04	First60=0.02	PredHel=1	Topology=o102-124i	YES
Gene.67319	len=488	ExpAA=0.00	First60=0.00	PredHel=0	Topology=o
Gene.67374	len=948	ExpAA=271.21	First60=0.08	PredHel=11	Topology=i65-87o286-308i321-343o353-375i427-449o496-518i718-740o744-766i773-795o810-832i839-861o	YES
Gene.68031	len=288	ExpAA=0.00	First60=0.00	PredHel=0	Topology=o
Gene.68067	len=442	ExpAA=22.08	First60=21.09	PredHel=1	Topology=i13-35o	YES
Gene.68219	len=408	ExpAA=0.02	First60=0.00	PredHel=0	Topology=o
Gene.68245	len=884	ExpAA=31.00	First60=3.02	PredHel=1	Topology=o530-552i	YES
Gene.68506	len=476	ExpAA=0.09	First60=0.02	PredHel=0	Topology=o
Gene.68507	len=108	ExpAA=8.04	First60=8.04	PredHel=0	Topology=o
Gene.69320	len=455	ExpAA=0.15	First60=0.10	PredHel=0	Topology=o
Gene.69869	len=313	ExpAA=23.12	First60=22.99	PredHel=1	Topology=i12-34o	YES
Gene.70337	len=957	ExpAA=1.59	First60=0.07	PredHel=0	Topology=o
Gene.70406	len=187	ExpAA=0.22	First60=0.09	PredHel=0	Topology=o
Gene.70429	len=497	ExpAA=0.12	First60=0.00	PredHel=0	Topology=o
Gene.70611	len=243	ExpAA=0.00	First60=0.00	PredHel=0	Topology=o
Gene.70743	len=543	ExpAA=0.02	First60=0.01	PredHel=0	Topology=o
Gene.7206	len=327	ExpAA=0.00	First60=0.00	PredHel=0	Topology=o
Gene.72177	len=674	ExpAA=0.00	First60=0.00	PredHel=0	Topology=o
Gene.7250	len=270	ExpAA=0.02	First60=0.01	PredHel=0	Topology=o
Gene.73646	len=579	ExpAA=21.95	First60=21.95	PredHel=1	Topology=i12-34o	YES
Gene.73968	len=781	ExpAA=0.01	First60=0.00	PredHel=0	Topology=o
Gene.74094	len=251	ExpAA=0.00	First60=0.00	PredHel=0	Topology=o
Gene.74261	len=54	ExpAA=0.00	First60=0.00	PredHel=0	Topology=o
Gene.74402	len=569	ExpAA=1.97	First60=0.00	PredHel=0	Topology=o
Gene.75731	len=628	ExpAA=6.70	First60=0.26	PredHel=0	Topology=o
Gene.75743	len=543	ExpAA=0.02	First60=0.01	PredHel=0	Topology=o
Gene.75751	len=531	ExpAA=0.01	First60=0.00	PredHel=0	Topology=o
Gene.75808	len=65	ExpAA=22.18	First60=21.95	PredHel=1	Topology=o36-58i	YES
Gene.75867	len=290	ExpAA=0.00	First60=0.00	PredHel=0	Topology=o
Gene.76387	len=467	ExpAA=180.27	First60=22.02	PredHel=7	Topology=i37-59o95-117i138-157o172-191i296-318o323-345i406-428o	YES
Gene.77405	len=188	ExpAA=86.17	First60=17.10	PredHel=4	Topology=i44-66o81-100i105-127o152-174i	YES
Gene.77793	len=1819	ExpAA=22.38	First60=0.01	PredHel=1	Topology=o1727-1749i	YES
Gene.77805	len=290	ExpAA=73.83	First60=0.06	PredHel=0	Topology=o
Gene.78403	len=415	ExpAA=18.77	First60=18.71	PredHel=1	Topology=i13-30o	YES
Gene.79609	len=217	ExpAA=104.01	First60=18.34	PredHel=5	Topology=o35-54i82-104o110-132i153-175o179-201i	YES
Gene.79625	len=2824	ExpAA=22.93	First60=0.00	PredHel=1	Topology=o2670-2692i	YES
Gene.79630	len=479	ExpAA=1.88	First60=0.02	PredHel=0	Topology=o
Gene.80724	len=250	ExpAA=0.02	First60=0.00	PredHel=0	Topology=o
Gene.8077	len=317	ExpAA=43.76	First60=0.00	PredHel=2	Topology=o211-233i292-311o	YES
Gene.80805	len=231	ExpAA=0.13	First60=0.13	PredHel=0	Topology=o
Gene.81251	len=441	ExpAA=20.45	First60=20.43	PredHel=1	Topology=i12-31o	YES
Gene.8163	len=212	ExpAA=18.77	First60=0.00	PredHel=1	Topology=i191-208o	YES
Gene.81737	len=829	ExpAA=23.00	First60=0.00	PredHel=1	Topology=o721-743i	YES
Gene.8174	len=89	ExpAA=46.41	First60=38.20	PredHel=2	Topology=i7-29o44-66i	YES
Gene.8177	len=95	ExpAA=43.86	First60=28.13	PredHel=2	Topology=i21-43o58-77i	YES
Gene.82046	len=310	ExpAA=0.00	First60=0.00	PredHel=0	Topology=o
Gene.82229	len=455	ExpAA=23.05	First60=20.55	PredHel=1	Topology=i13-35o	YES
Gene.83518	len=284	ExpAA=0.39	First60=0.00	PredHel=0	Topology=o
Gene.83928	len=323	ExpAA=0.01	First60=0.00	PredHel=0	Topology=o
Gene.84004	len=130	ExpAA=62.19	First60=37.78	PredHel=3	Topology=o4-26i33-55o86-108i	YES
Gene.84005	len=215	ExpAA=83.33	First60=3.76	PredHel=4	Topology=i78-100o115-137i142-164o174-193i	YES
Gene.84008	len=174	ExpAA=99.10	First60=39.40	PredHel=5	Topology=i3-20o35-57i59-81o96-118i130-152o	YES
Gene.85474	len=314	ExpAA=7.18	First60=6.33	PredHel=0	Topology=o
Gene.85889	len=523	ExpAA=0.00	First60=0.00	PredHel=0	Topology=o
Gene.87374	len=89	ExpAA=38.68	First60=23.48	PredHel=2	Topology=i3-20o57-75i	YES
Gene.87950	len=716	ExpAA=0.09	First60=0.00	PredHel=0	Topology=o
Gene.8874	len=374	ExpAA=0.00	First60=0.00	PredHel=0	Topology=o
Gene.88755	len=454	ExpAA=150.77	First60=5.39	PredHel=7	Topology=o56-78i91-113o128-150i171-190o219-241i362-384o409-428i	YES
Gene.88852	len=427	ExpAA=7.16	First60=0.00	PredHel=0	Topology=o
Gene.89585	len=160	ExpAA=17.25	First60=17.25	PredHel=1	Topology=o4-23i	YES
Gene.89587	len=67	ExpAA=21.61	First60=21.61	PredHel=1	Topology=i5-27o	YES
Gene.89942	len=619	ExpAA=141.01	First60=1.64	PredHel=6	Topology=o381-403i424-444o459-481i494-516o526-548i596-618o	YES
Gene.89984	len=360	ExpAA=0.06	First60=0.03	PredHel=0	Topology=o
Gene.90287	len=386	ExpAA=1.27	First60=1.22	PredHel=0	Topology=o
Gene.910	len=474	ExpAA=0.08	First60=0.00	PredHel=0	Topology=o
Gene.91016	len=906	ExpAA=0.01	First60=0.00	PredHel=0	Topology=o
Gene.91021	len=178	ExpAA=0.03	First60=0.00	PredHel=0	Topology=o
Gene.91256	len=1238	ExpAA=236.27	First60=22.03	PredHel=11	Topology=o32-54i192-214o218-237i392-414o429-451i912-934o944-961i982-1004o1024-1046i1057-1079o1099-1121i	YES
Gene.91580	len=212	ExpAA=8.81	First60=8.81	PredHel=0	Topology=o
Gene.921	len=174	ExpAA=100.57	First60=32.75	PredHel=5	Topology=o5-27i34-51o86-108i121-138o148-165i	YES
Gene.9214	len=195	ExpAA=0.00	First60=0.00	PredHel=0	Topology=o
Gene.92446	len=246	ExpAA=1.13	First60=1.13	PredHel=0	Topology=o
Gene.92924	len=871	ExpAA=10.76	First60=8.08	PredHel=0	Topology=o
Gene.93124	len=368	ExpAA=0.01	First60=0.00	PredHel=0	Topology=o
Gene.934	len=307	ExpAA=0.03	First60=0.00	PredHel=0	Topology=o
Gene.93564	len=87	ExpAA=22.07	First60=22.06	PredHel=1	Topology=i13-35o	YES
Gene.93916	len=375	ExpAA=0.06	First60=0.00	PredHel=0	Topology=o
Gene.94383	len=335	ExpAA=1.48	First60=0.05	PredHel=0	Topology=o
Gene.94567	len=71	ExpAA=15.42	First60=13.39	PredHel=0	Topology=o
Gene.96951	len=474	ExpAA=0.54	First60=0.53	PredHel=0	Topology=o
Gene.97110	len=208	ExpAA=0.00	First60=0.00	PredHel=0	Topology=o
Gene.97507	len=674	ExpAA=2.10	First60=2.03	PredHel=0	Topology=o
Gene.97862	len=1383	ExpAA=31.90	First60=0.00	PredHel=1	Topology=o637-659i	YES
Gene.98311	len=601	ExpAA=9.32	First60=9.31	PredHel=0	Topology=o
Gene.98566	len=306	ExpAA=0.43	First60=0.40	PredHel=0	Topology=o
Gene.99686	len=295	ExpAA=0.05	First60=0.01	PredHel=0	Topology=o

## Sheet: Supplementary_table_6
# SignalP-5.0	Organism: Eukarya	Timestamp: 20210726102448
# ID	Prediction	SP(Sec/SPI)	OTHER	CS Position
Gene.100472	OTHER	0.004044	0.995956
Gene.100788	OTHER	0.002378	0.997622
Gene.101196	OTHER	0.059707	0.940293
Gene.102427	OTHER	0.000675	0.999325
Gene.102515	OTHER	0.000782	0.999218
Gene.103270	SP(Sec/SPI)	0.994141	0.005859	CS pos: 19-20. ILA-AD. Pr: 0.6032	YES
Gene.103311	OTHER	0.011697	0.988303
Gene.103414	OTHER	0.001486	0.998514
Gene.103690	OTHER	0.000872	0.999128
Gene.104051	OTHER	0.003505	0.996495
Gene.105620	OTHER	0.008176	0.991824
Gene.107271	OTHER	0.003627	0.996373
Gene.107607	OTHER	0.003727	0.996273
Gene.108897	OTHER	0.002825	0.997175
Gene.109617	OTHER	0.000939	0.999061
Gene.109993	SP(Sec/SPI)	0.946925	0.053075	CS pos: 25-26. LSA-QS. Pr: 0.5136	YES
Gene.110228	OTHER	0.00104	0.99896
Gene.110613	OTHER	0.001705	0.998295
Gene.111073	SP(Sec/SPI)	0.999422	0.000578	CS pos: 22-23. VSG-TM. Pr: 0.9325	YES
Gene.111077	OTHER	0.000325	0.999675
Gene.111241	OTHER	0.000454	0.999546
Gene.111679	OTHER	0.000483	0.999517
Gene.111753	OTHER	0.006562	0.993438
Gene.111813	OTHER	0.001003	0.998997
Gene.111858	SP(Sec/SPI)	0.889957	0.110043	CS pos: 29-30. VAA-HG. Pr: 0.5273	YES
Gene.111924	OTHER	0.000463	0.999537
Gene.11259	SP(Sec/SPI)	0.995594	0.004406	CS pos: 22-23. IDA-QQ. Pr: 0.8819	YES
Gene.112994	SP(Sec/SPI)	0.993794	0.006206	CS pos: 20-21. VLA-DG. Pr: 0.7838	YES
Gene.113853	OTHER	0.000679	0.999321
Gene.11476	SP(Sec/SPI)	0.974093	0.025907	CS pos: 22-23. VAA-ND. Pr: 0.8009	YES
Gene.114888	SP(Sec/SPI)	0.91549	0.08451	CS pos: 22-23. VIG-ER. Pr: 0.7240	YES
Gene.116489	OTHER	0.012951	0.987049
Gene.116935	OTHER	0.00067	0.99933
Gene.117145	SP(Sec/SPI)	0.983875	0.016125	CS pos: 17-18. SQA-FV. Pr: 0.8494	YES
Gene.117152	SP(Sec/SPI)	0.988422	0.011578	CS pos: 17-18. SQA-FV. Pr: 0.8461	YES
Gene.117187	OTHER	0.000922	0.999078
Gene.117547	SP(Sec/SPI)	0.98877	0.01123	CS pos: 19-20. TYG-YS. Pr: 0.7351	YES
Gene.118091	OTHER	0.000582	0.999418
Gene.118159	OTHER	0.102896	0.897104
Gene.118169	SP(Sec/SPI)	0.986474	0.013526	CS pos: 17-18. VNA-QF. Pr: 0.8908	YES
Gene.118435	OTHER	0.007343	0.992657
Gene.118998	OTHER	0.001662	0.998338
Gene.119946	OTHER	0.001224	0.998776
Gene.119949	OTHER	0.00047	0.99953
Gene.120906	SP(Sec/SPI)	0.997094	0.002906	CS pos: 17-18. VYA-EL. Pr: 0.9749	YES
Gene.121447	OTHER	0.035088	0.964912
Gene.124307	OTHER	0.001159	0.998841
Gene.124753	OTHER	0.002831	0.997169
Gene.125159	OTHER	0.001033	0.998967
Gene.126286	OTHER	0.002176	0.997824
Gene.126427	OTHER	0.069234	0.930766
Gene.126839	OTHER	0.0043	0.9957
Gene.127640	OTHER	0.001441	0.998559
Gene.128369	OTHER	0.105516	0.894484
Gene.128734	OTHER	0.011782	0.988218
Gene.129210	SP(Sec/SPI)	0.987581	0.012419	CS pos: 18-19. AFG-GV. Pr: 0.5469	YES
Gene.129684	OTHER	0.000512	0.999488
Gene.129760	OTHER	0.015556	0.984444
Gene.130228	OTHER	0.000248	0.999752
Gene.130496	OTHER	0.001429	0.998571
Gene.130615	OTHER	0.000986	0.999014
Gene.131681	OTHER	0.011881	0.988119
Gene.131842	SP(Sec/SPI)	0.998583	0.001417	CS pos: 20-21. AFA-DY. Pr: 0.8937	YES
Gene.132297	OTHER	0.000531	0.999469
Gene.132785	OTHER	0.004094	0.995906
Gene.133003	OTHER	0.000691	0.999309
Gene.133109	OTHER	0.001662	0.998338
Gene.133791	OTHER	0.000989	0.999011
Gene.134653	OTHER	0.015589	0.984411
Gene.134711	OTHER	0.000988	0.999012
Gene.135604	OTHER	0.000726	0.999274
Gene.135863	OTHER	0.008482	0.991518
Gene.13624	OTHER	0.000512	0.999488
Gene.137051	OTHER	0.001274	0.998726
Gene.137406	OTHER	0.014494	0.985506
Gene.137563	SP(Sec/SPI)	0.828512	0.171488	CS pos: 28-29. ANG-QD. Pr: 0.6758	YES
Gene.137694	OTHER	0.009385	0.990615
Gene.138158	SP(Sec/SPI)	0.96072	0.03928	CS pos: 27-28. VAA-QG. Pr: 0.7754	YES
Gene.138358	OTHER	0.00615	0.99385
Gene.139004	SP(Sec/SPI)	0.979871	0.020129	CS pos: 20-21. VLS-LD. Pr: 0.9081	YES
Gene.139013	OTHER	0.000223	0.999777
Gene.139999	OTHER	0.007168	0.992832
Gene.141040	OTHER	0.000583	0.999417
Gene.141614	SP(Sec/SPI)	0.703054	0.296946	CS pos: 18-19. CYG-QQ. Pr: 0.3782	YES
Gene.141814	OTHER	0.000793	0.999207
Gene.141863	OTHER	0.054003	0.945997
Gene.142102	OTHER	0.004603	0.995397
Gene.142374	OTHER	0.001808	0.998192
Gene.143026	OTHER	0.001181	0.998819
Gene.143034	OTHER	0.024214	0.975786
Gene.143921	OTHER	0.001126	0.998874
Gene.144373	OTHER	0.000938	0.999062
Gene.145199	SP(Sec/SPI)	0.996308	0.003692	CS pos: 19-20. THA-QT. Pr: 0.9769	YES
Gene.145217	OTHER	0.000792	0.999208
Gene.145219	OTHER	0.00132	0.99868
Gene.145469	OTHER	0.422958	0.577042
Gene.145472	SP(Sec/SPI)	0.953475	0.046525	CS pos: 21-22. TRG-QG. Pr: 0.7872	YES
Gene.145703	OTHER	0.000475	0.999525
Gene.146723	OTHER	0.000823	0.999177
Gene.14721	OTHER	0.000568	0.999432
Gene.14752	SP(Sec/SPI)	0.982767	0.017233	CS pos: 18-19. SQG-FP. Pr: 0.8969	YES
Gene.14773	OTHER	0.005598	0.994402
Gene.147919	OTHER	0.001817	0.998183
Gene.148283	OTHER	0.005631	0.994369
Gene.14885	OTHER	0.000698	0.999302
Gene.14886	OTHER	0.000192	0.999808
Gene.149466	OTHER	0.013102	0.986898
Gene.150326	OTHER	0.025008	0.974992
Gene.150357	SP(Sec/SPI)	0.998692	0.001308	CS pos: 18-19. VAA-QT. Pr: 0.8502	YES
Gene.150587	OTHER	0.000531	0.999469
Gene.15064	OTHER	0.000504	0.999496
Gene.150989	OTHER	0.001716	0.998284
Gene.151069	OTHER	0.012224	0.987776
Gene.152349	OTHER	0.018394	0.981606
Gene.152353	SP(Sec/SPI)	0.998484	0.001516	CS pos: 21-22. GEA-FH. Pr: 0.9333	YES
Gene.152816	OTHER	0.001278	0.998722
Gene.152834	OTHER	0.007287	0.992713
Gene.153337	OTHER	0.00019	0.99981
Gene.153843	OTHER	0.000147	0.999853
Gene.153981	OTHER	0.001265	0.998735
Gene.154029	OTHER	0.001078	0.998922
Gene.154193	SP(Sec/SPI)	0.556643	0.443357	CS pos: 29-30. AES-RR. Pr: 0.3848	YES
Gene.154364	OTHER	0.001904	0.998096
Gene.154497	OTHER	0.000256	0.999744
Gene.155848	OTHER	0.000357	0.999643
Gene.15786	OTHER	0.001176	0.998824
Gene.16093	OTHER	0.181645	0.818355
Gene.1623	OTHER	0.001632	0.998368
Gene.16251	OTHER	0.00074	0.99926
Gene.1655	OTHER	0.000498	0.999502
Gene.16630	OTHER	0.000612	0.999388
Gene.17090	OTHER	0.002806	0.997194
Gene.17527	OTHER	0.000872	0.999128
Gene.1757	SP(Sec/SPI)	0.977501	0.022499	CS pos: 28-29. AHA-DG. Pr: 0.7597	YES
Gene.1768	OTHER	0.042997	0.957003
Gene.20905	OTHER	0.029234	0.970766
Gene.21353	OTHER	0.002807	0.997193
Gene.21639	OTHER	0.001415	0.998585
Gene.2228	OTHER	0.000248	0.999752
Gene.22997	OTHER	0.002727	0.997273
Gene.23103	SP(Sec/SPI)	0.975357	0.024643	CS pos: 25-26. ATA-QY. Pr: 0.8501	YES
Gene.23153	OTHER	0.157807	0.842193
Gene.23214	OTHER	0.000688	0.999312
Gene.23849	OTHER	0.003554	0.996446
Gene.24222	OTHER	0.000753	0.999247
Gene.24248	OTHER	0.000893	0.999107
Gene.2451	OTHER	0.000643	0.999357
Gene.24754	OTHER	0.006024	0.993976
Gene.25093	SP(Sec/SPI)	0.994875	0.005125	CS pos: 17-18. SHA-FI. Pr: 0.9190	YES
Gene.25774	SP(Sec/SPI)	0.970991	0.029009	CS pos: 20-21. SNG-KL. Pr: 0.6927	YES
Gene.26314	OTHER	0.008672	0.991328
Gene.26765	OTHER	0.000607	0.999393
Gene.27560	OTHER	0.002467	0.997533
Gene.27806	SP(Sec/SPI)	0.997458	0.002542	CS pos: 17-18. VSC-QM. Pr: 0.9398	YES
Gene.28906	OTHER	0.0014	0.9986
Gene.29213	OTHER	0.003663	0.996337
Gene.29590	OTHER	0.001161	0.998839
Gene.30138	OTHER	0.000825	0.999175
Gene.30624	SP(Sec/SPI)	0.677616	0.322384	CS pos: 26-27. SGA-NS. Pr: 0.4326	YES
Gene.31073	SP(Sec/SPI)	0.958434	0.041566	CS pos: 22-23. YMA-DE. Pr: 0.5637	YES
Gene.31485	OTHER	0.002174	0.997826
Gene.32553	OTHER	0.001921	0.998079
Gene.32680	OTHER	0.006824	0.993176
Gene.33244	OTHER	0.000885	0.999115
Gene.33282	OTHER	0.001434	0.998566
Gene.33540	OTHER	0.000477	0.999523
Gene.33695	OTHER	0.000955	0.999045
Gene.34337	OTHER	0.245858	0.754142
Gene.34387	OTHER	0.002449	0.997551
Gene.34388	OTHER	0.00213	0.99787
Gene.34392	OTHER	0.004331	0.995669
Gene.34726	SP(Sec/SPI)	0.947499	0.052501	CS pos: 19-20. VDC-QR. Pr: 0.8121	YES
Gene.35710	SP(Sec/SPI)	0.541351	0.458649	CS pos: 29-30. CNG-QS. Pr: 0.3872	YES
Gene.36132	OTHER	0.01463	0.98537
Gene.37070	OTHER	0.072615	0.927385
Gene.37209	OTHER	0.47485	0.52515
Gene.37577	OTHER	0.038561	0.961439
Gene.37627	OTHER	0.002471	0.997529
Gene.37781	OTHER	0.198126	0.801874
Gene.37854	OTHER	0.003468	0.996532
Gene.38115	OTHER	0.000538	0.999462
Gene.38135	SP(Sec/SPI)	0.968281	0.031719	CS pos: 23-24. AQS-LL. Pr: 0.7485	YES
Gene.38203	SP(Sec/SPI)	0.992005	0.007995	CS pos: 21-22. TQA-QS. Pr: 0.8459	YES
Gene.38295	OTHER	0.001567	0.998433
Gene.39693	OTHER	0.001465	0.998535
Gene.41070	OTHER	0.003268	0.996732
Gene.41228	OTHER	0.012112	0.987888
Gene.41547	SP(Sec/SPI)	0.740157	0.259843	CS pos: 20-21. AAA-QF. Pr: 0.3562	YES
Gene.41552	SP(Sec/SPI)	0.801936	0.198064	CS pos: 20-21. AAA-QF. Pr: 0.3978	YES
Gene.41555	OTHER	0.001671	0.998329
Gene.41676	SP(Sec/SPI)	0.637276	0.362724	CS pos: 25-26. TRT-IH. Pr: 0.2978	YES
Gene.42983	OTHER	0.001458	0.998542
Gene.43009	SP(Sec/SPI)	0.963116	0.036884	CS pos: 21-22. IFA-GP. Pr: 0.7364	YES
Gene.43672	OTHER	0.00068	0.99932
Gene.44088	OTHER	0.001346	0.998654
Gene.44089	OTHER	0.035867	0.964133
Gene.44090	SP(Sec/SPI)	0.99833	0.00167	CS pos: 20-21. AAA-DY. Pr: 0.6838	YES
Gene.44092	SP(Sec/SPI)	0.996752	0.003248	CS pos: 15-16. CAG-VV. Pr: 0.3218	YES
Gene.44103	SP(Sec/SPI)	0.696776	0.303224	CS pos: 20-21. AAA-QF. Pr: 0.4955	YES
Gene.45543	SP(Sec/SPI)	0.843574	0.156426	CS pos: 29-30. VLG-AP. Pr: 0.5875	YES
Gene.45586	OTHER	0.001344	0.998656
Gene.45674	OTHER	0.001098	0.998902
Gene.45908	SP(Sec/SPI)	0.740225	0.259775	CS pos: 23-24. ADS-NS. Pr: 0.3691	YES
Gene.45918	SP(Sec/SPI)	0.998203	0.001797	CS pos: 24-25. VEG-IC. Pr: 0.9302	YES
Gene.46042	OTHER	0.000289	0.999711
Gene.46206	OTHER	0.000537	0.999463
Gene.4655	SP(Sec/SPI)	0.999263	0.000737	CS pos: 16-17. ALA-EH. Pr: 0.9411	YES
Gene.46686	OTHER	0.004303	0.995697
Gene.46699	OTHER	0.210516	0.789484
Gene.47096	OTHER	0.001384	0.998616
Gene.47243	OTHER	0.000298	0.999702
Gene.48441	SP(Sec/SPI)	0.577809	0.422191	CS pos: 20-21. VLG-MD. Pr: 0.4313	YES
Gene.48487	OTHER	0.001504	0.998496
Gene.48546	OTHER	0.003048	0.996952
Gene.48703	SP(Sec/SPI)	0.983415	0.016585	CS pos: 21-22. TVA-QT. Pr: 0.4942	YES
Gene.49222	SP(Sec/SPI)	0.988703	0.011297	CS pos: 22-23. VFG-DS. Pr: 0.7631	YES
Gene.49769	SP(Sec/SPI)	0.999287	0.000713	CS pos: 22-23. VQA-QV. Pr: 0.9397	YES
Gene.49953	OTHER	0.490106	0.509894
Gene.5010	OTHER	0.179612	0.820388
Gene.50446	OTHER	0.023628	0.976372
Gene.50607	OTHER	0.000596	0.999404
Gene.50770	SP(Sec/SPI)	0.568212	0.431788	CS pos: 30-31. SFA-TD. Pr: 0.3767	YES
Gene.50887	OTHER	0.00047	0.99953
Gene.50922	OTHER	0.000347	0.999653
Gene.52752	OTHER	0.000301	0.999699
Gene.52827	SP(Sec/SPI)	0.999369	0.000631	CS pos: 20-21. VTA-AG. Pr: 0.6175	YES
Gene.53079	OTHER	0.000252	0.999748
Gene.53391	OTHER	0.001528	0.998472
Gene.53424	OTHER	0.000855	0.999145
Gene.54920	OTHER	0.001682	0.998318
Gene.5541	OTHER	0.113082	0.886918
Gene.55462	SP(Sec/SPI)	0.969554	0.030446	CS pos: 20-21. VDA-LM. Pr: 0.9424	YES
Gene.5570	OTHER	0.001513	0.998487
Gene.56077	OTHER	0.001391	0.998609
Gene.56513	OTHER	0.00071	0.99929
Gene.56644	OTHER	0.001552	0.998448
Gene.56684	OTHER	0.000613	0.999387
Gene.56968	OTHER	0.090884	0.909116
Gene.57156	OTHER	0.000528	0.999472
Gene.57999	OTHER	0.000667	0.999333
Gene.59053	SP(Sec/SPI)	0.997686	0.002314	CS pos: 21-22. INA-QY. Pr: 0.9631	YES
Gene.59354	OTHER	0.001377	0.998623
Gene.59787	OTHER	0.000217	0.999783
Gene.59968	OTHER	0.004009	0.995991
Gene.60040	OTHER	0.094243	0.905757
Gene.60236	OTHER	0.000468	0.999532
Gene.60444	OTHER	0.000458	0.999542
Gene.61618	OTHER	0.000588	0.999412
Gene.62147	OTHER	0.025606	0.974394
Gene.62536	OTHER	0.001409	0.998591
Gene.62608	OTHER	0.001032	0.998968
Gene.62834	SP(Sec/SPI)	0.661185	0.338815	CS pos: 26-27. ACA-LI. Pr: 0.3721	YES
Gene.62914	OTHER	0.000728	0.999272
Gene.63250	OTHER	0.000982	0.999018
Gene.63422	OTHER	0.001435	0.998565
Gene.63482	OTHER	0.003095	0.996905
Gene.63845	OTHER	0.092097	0.907903
Gene.64114	OTHER	0.001278	0.998722
Gene.64123	SP(Sec/SPI)	0.992344	0.007656	CS pos: 18-19. ASA-SL. Pr: 0.5887	YES
Gene.64130	OTHER	0.001346	0.998654
Gene.64751	OTHER	0.000847	0.999153
Gene.64877	SP(Sec/SPI)	0.99896	0.00104	CS pos: 21-22. VNS-QS. Pr: 0.7805	YES
Gene.64881	SP(Sec/SPI)	0.594162	0.405838	CS pos: 20-21. TLA-AY. Pr: 0.3840	YES
Gene.64995	SP(Sec/SPI)	0.995913	0.004087	CS pos: 23-24. AHA-HE. Pr: 0.9524	YES
Gene.65000	SP(Sec/SPI)	0.993527	0.006473	CS pos: 16-17. ALG-QF. Pr: 0.6458	YES
Gene.65553	OTHER	0.000147	0.999853
Gene.65713	OTHER	0.195351	0.804649
Gene.65864	OTHER	0.003567	0.996433
Gene.66404	OTHER	0.000481	0.999519
Gene.66474	OTHER	0.006511	0.993489
Gene.67197	SP(Sec/SPI)	0.966383	0.033617	CS pos: 23-24. VGS-YP. Pr: 0.7664	YES
Gene.67290	SP(Sec/SPI)	0.971546	0.028454	CS pos: 16-17. VQA-HN. Pr: 0.9403	YES
Gene.67319	OTHER	0.00121	0.99879
Gene.67374	OTHER	0.001619	0.998381
Gene.68031	OTHER	0.003658	0.996342
Gene.68067	OTHER	0.179391	0.820609
Gene.68219	OTHER	0.000407	0.999593
Gene.68245	SP(Sec/SPI)	0.836657	0.163343	CS pos: 22-23. VHG-QI. Pr: 0.7754	YES
Gene.68506	OTHER	0.00127	0.99873
Gene.68507	SP(Sec/SPI)	0.999204	0.000796	CS pos: 24-25. ARA-MY. Pr: 0.8898	YES
Gene.69320	SP(Sec/SPI)	0.998307	0.001693	CS pos: 18-19. ASA-QQ. Pr: 0.9631	YES
Gene.69869	OTHER	0.050658	0.949342
Gene.70337	OTHER	0.001284	0.998716
Gene.70406	OTHER	0.002052	0.997948
Gene.70429	OTHER	0.00046	0.99954
Gene.70611	OTHER	0.002937	0.997063
Gene.70743	OTHER	0.001276	0.998724
Gene.7206	OTHER	0.00554	0.99446
Gene.72177	OTHER	0.000137	0.999863
Gene.7250	OTHER	0.001969	0.998031
Gene.73646	OTHER	0.034308	0.965692
Gene.73968	OTHER	0.00155	0.99845
Gene.74094	OTHER	0.000199	0.999801
Gene.74261	OTHER	0.002488	0.997512
Gene.74402	OTHER	0.000589	0.999411
Gene.75731	OTHER	0.002858	0.997142
Gene.75743	OTHER	0.000923	0.999077
Gene.75751	OTHER	0.000734	0.999266
Gene.75808	OTHER	0.000197	0.999803
Gene.75867	OTHER	0.002436	0.997564
Gene.76387	OTHER	0.000361	0.999639
Gene.77405	OTHER	0.000714	0.999286
Gene.77793	OTHER	0.028461	0.971539
Gene.77805	OTHER	0.069312	0.930688
Gene.78403	OTHER	0.302195	0.697805
Gene.79609	OTHER	0.001335	0.998665
Gene.79625	OTHER	0.002621	0.997379
Gene.79630	OTHER	0.16235	0.83765
Gene.80724	OTHER	0.001095	0.998905
Gene.8077	OTHER	0.001575	0.998425
Gene.80805	OTHER	0.346154	0.653846
Gene.81251	OTHER	0.016972	0.983028
Gene.8163	OTHER	0.000357	0.999643
Gene.81737	OTHER	0.005531	0.994469
Gene.8174	SP(Sec/SPI)	0.532716	0.467284	CS pos: 20-21. VLG-MN. Pr: 0.3761	YES
Gene.8177	OTHER	0.039781	0.960219
Gene.82046	OTHER	0.000539	0.999461
Gene.82229	OTHER	0.00312	0.99688
Gene.83518	OTHER	0.003844	0.996156
Gene.83928	OTHER	0.000291	0.999709
Gene.84004	SP(Sec/SPI)	0.999027	0.000973	CS pos: 20-21. VFA-DE. Pr: 0.9426	YES
Gene.84005	OTHER	0.005919	0.994081
Gene.84008	SP(Sec/SPI)	0.999388	0.000612	CS pos: 20-21. VFA-DE. Pr: 0.9467	YES
Gene.85474	OTHER	0.103257	0.896743
Gene.85889	OTHER	0.000567	0.999433
Gene.87374	SP(Sec/SPI)	0.959414	0.040586	CS pos: 20-21. AFA-DY. Pr: 0.8072	YES
Gene.87950	OTHER	0.000701	0.999299
Gene.8874	OTHER	0.005012	0.994988
Gene.88755	OTHER	0.001279	0.998721
Gene.88852	OTHER	0.004584	0.995416
Gene.89585	SP(Sec/SPI)	0.9089	0.0911	CS pos: 19-20. VSG-FI. Pr: 0.8060	YES
Gene.89587	SP(Sec/SPI)	0.987311	0.012689	CS pos: 22-23. THA-FV. Pr: 0.9536	YES
Gene.89942	OTHER	0.001449	0.998551
Gene.89984	OTHER	0.002127	0.997873
Gene.90287	SP(Sec/SPI)	0.980517	0.019483	CS pos: 20-21. IQC-RP. Pr: 0.7173	YES
Gene.910	OTHER	0.004425	0.995575
Gene.91016	OTHER	0.001237	0.998763
Gene.91021	OTHER	0.000343	0.999657
Gene.91256	OTHER	0.000291	0.999709
Gene.91580	SP(Sec/SPI)	0.991104	0.008896	CS pos: 19-20. AAA-TG. Pr: 0.3336	YES
Gene.921	OTHER	0.008257	0.991743
Gene.9214	OTHER	0.000548	0.999452
Gene.92446	SP(Sec/SPI)	0.982912	0.017088	CS pos: 25-26. VGG-ES. Pr: 0.9157	YES
Gene.92924	SP(Sec/SPI)	0.971914	0.028086	CS pos: 22-23. VEC-GL. Pr: 0.7213	YES
Gene.93124	OTHER	0.000667	0.999333
Gene.934	OTHER	0.016836	0.983164
Gene.93564	OTHER	0.305498	0.694502
Gene.93916	OTHER	0.004559	0.995441
Gene.94383	OTHER	0.000498	0.999502
Gene.94567	SP(Sec/SPI)	0.996444	0.003556	CS pos: 17-18. VFS-QQ. Pr: 0.6715	YES
Gene.96951	SP(Sec/SPI)	0.982808	0.017192	CS pos: 32-33. GHC-DD. Pr: 0.8343	YES
Gene.97110	OTHER	0.001237	0.998763
Gene.97507	SP(Sec/SPI)	0.679401	0.320599	CS pos: 35-36. VYA-DD. Pr: 0.5997	YES
Gene.97862	OTHER	0.028733	0.971267
Gene.98311	SP(Sec/SPI)	0.990888	0.009112	CS pos: 20-21. AQG-QF. Pr: 0.7420	YES
Gene.98566	SP(Sec/SPI)	0.937613	0.062387	CS pos: 21-22. GQG-DD. Pr: 0.8255	YES
Gene.99686	OTHER	0.019308	0.980692

## Sheet: Supplementary_table_7
GeneName	0hpf	2hpf	4hpf	6hpf	8hpf	13hpf	18hpf	23hpf	26hpf	27hpf	30hpf	36hpf	48hpf	54hpf	60hpf	72hpf	84hpf
Gene.100472	0.176827	0.196539	0.458955	0.799972	0.634564	0.978968	8.37656	22.9762	25.3183	26.8808	21.1744	61.554	49.0734	31.1236	167.673	217.761	214.277
Gene.100788	6.8668	13.3191	11.7983	8.03764	4.32289	4.50199	5.40752	7.62308	4.45174	3.18388	3.57685	4.51217	3.51388	3.20935	3.06229	3.35006	2.95661
Gene.101196	0	0.94764	0.471156	1.04827	0.650584	66.3549	317.058	565.107	1050.41	920.9	460.669	1607.36	406.126	421.156	744.747	731.413	708.92
Gene.102427	0.260705	0	0.185453	0	0	0.230744	0.460474	2.02548	6.54147	4.24413	6.20599	58.4976	5.36487	6.31677	30.6377	22.7218	23.5824
Gene.102515	15.6807	19.434	54.4575	44.8759	89.0865	222.001	96.3143	126.607	106.525	87.2352	59.5628	36.4357	21.4367	22.8942	9.49077	8.89229	6.79342
Gene.103270	14.5652	19.292	18.4758	16.8646	12.7558	4.72349	4.13614	5.85774	4.74289	6.86515	12.8408	13.0925	11.6857	13.4157	9.89783	11.0302	6.26271
Gene.103311	17.4434	12.1983	4.22939	9.98437	17.2807	69.9933	80.7181	87.6769	93.1647	76.6559	82.5271	90.5677	71.9323	114.692	58.0729	53.8377	44.671
Gene.103414	48.784	74.0483	77.5216	59.5126	74.4193	77.8882	111.663	61.1465	71.3671	70.7302	55.9708	85.4993	66.3576	68.7373	90.7403	85.6793	99.1733
Gene.103690	47.68	45.1682	43.3084	34.13	50.305	30.7567	20.7849	18.9704	24.8447	13.3974	9.31849	12.4226	9.28416	9.08004	6.28284	5.92752	3.6614
Gene.104051	7.96884	7.87807	8.58533	12.3501	5.00602	4.67733	14.2091	8.0877	11.8718	9.71438	7.78764	22.3542	16.0816	12.1627	30.0739	26.9873	31.3943
Gene.105620	39.9821	38.2789	48.0521	35.0749	40.6578	42.8515	52.9622	46.7364	42.8558	36.2433	41.4316	37.1279	28.1207	40.3059	23.039	18.6187	13.2303
Gene.107271	0.495438	2.44184	116.893	314.434	686.783	103.471	306.671	1459.79	2981.43	1923.09	809.517	741.137	664.461	333.7	2112.7	2286.34	2060.66
Gene.107607	0.517952	0.51157	2.0398	6.61233	53.5314	24.7619	18.407	153.013	617.604	963.224	615.474	555.616	388.113	240.671	942.176	578.025	577.698
Gene.108897	359.521	462.118	410.043	217.296	335.603	153.957	47.5087	77.2583	91.918	162.709	223.953	168.859	424.051	387.334	364.877	323.144	292.21
Gene.109617	9.29398	16.8704	13.7033	11.5826	5.35031	10.9388	53.3707	58.4945	62.6638	14.6069	7.73979	14.675	5.18092	6.94694	12.2261	12.1365	10.098
Gene.109993	0.996199	0.701982	0.976588	3.41278	1.83698	0.583291	8.03638	193.717	529.96	823.916	634.923	1268.06	454.33	349.558	743.595	435.748	330.515
Gene.110228	3.16048	0.448057	1.32691	0	1.21994	1.65917	6.66341	4.80608	1.37165	2.48028	2.63272	4.38258	2.45065	4.71554	3.18153	4.02612	1.40548
Gene.110613	0	0	0.609501	1.36209	3.359	23.696	13.0566	20.4614	35.1831	43.2774	51.3388	27.8673	31.0653	23.5253	13.7544	11.4942	15.6995
Gene.111073	0.624196	0.650196	0.64981	3.36596	29.4827	64.679	102.238	185.357	480.564	725.271	302.627	327.274	198.203	90.2764	550.065	701.328	443.501
Gene.111077	1.48608	9.21928	3.7149	5.23628	6.49817	8.3363	18.8514	15.6825	12.214	9.06894	11.958	8.58532	9.80981	12.0495	7.19826	3.89609	2.57392
Gene.111241	0	0.114637	0.0573834	0.190921	0	10.4962	26.9637	61.8686	75.2578	49.5011	35.9581	69.608	42.084	33.2427	81.8168	83.1042	65.1382
Gene.111679	83.9791	167.595	136.474	107.85	50.7388	106.035	191.799	111.35	107.225	101.971	90.254	144.326	74.3189	76.5351	128.928	138.57	107.812
Gene.111753	74.1367	74.2496	71.8369	112.221	68.9647	19.0265	25.4545	40.525	35.0742	31.2332	45.3155	38.7066	62.5547	75.2179	58.4282	30.3218	44.0302
Gene.111813	6.35137	3.91997	2.85098	3.26239	4.80266	17.7363	16.368	31.8275	28.7501	23.67	27.3788	18.0631	26.3715	24.7021	15.2519	12.463	9.71863
Gene.111858	0.416658	0	0	0.217485	0	0.121913	0.608336	7.75608	17.7277	13.9365	7.49094	32.0034	13.0997	9.79472	28.9418	25.9988	29.6752
Gene.111924	5.03128	4.33461	4.78944	5.86175	9.92072	10.7448	10.4559	13.5035	12.7273	7.67198	12.2717	10.0962	10.6499	9.8939	7.39614	6.95251	5.65407
Gene.11259	0.521892	0.118829	0.237437	3.42675	0.328062	0.590825	8.23308	62.0701	153.81	182.34	106.916	121.415	88.8825	71.0764	105.355	96.9252	75.4288
Gene.112994	0	0	0.627072	0	2.59181	2.36004	94.8708	490.32	1220.76	1237.15	683.442	994.705	213.665	247.832	65.8321	14.1185	5.38767
Gene.113853	47.1248	155.144	183.688	205.776	468.611	795.96	1183.22	972.29	819.762	975.863	1216.26	1362.2	1175.27	1288.08	1761	1582.6	2112.05
Gene.11476	0	0	1.98393	1.51738	4.63162	17.1271	14.2094	7.2217	6.19521	4.02882	1.86377	3.614	1.90463	1.21513	3.3875	2.70783	2.36568
Gene.114888	0	0.364908	1.08326	0.402196	2.49228	27.5177	61.0772	61.4368	67.9066	38.8219	28.4716	54.0633	38.0984	81.3753	86.3164	57.5999	81.4095
Gene.116489	0	0.78747	2.94346	1.69038	0.436114	0.457817	8.99336	9.73194	11.2735	9.69389	7.41508	18.2602	9.27061	6.37908	16.6424	13.6847	16.9414
Gene.116935	1632.28	847.932	495.298	529.915	304.76	272.51	264.62	211.597	187.978	169.688	126.037	58.9559	53.3198	65.5275	22.417	16.4632	14.1964
Gene.117145	0.405465	0.27276	7.16008	7.80022	8.8803	7.63671	169.167	460.58	1390.29	751.327	201.326	87.2068	6.01435	15.8665	1.39655	0.819925	1.28014
Gene.117152	0.367374	0.98528	2.83218	1.12432	3.13173	30.3404	263.36	2016.44	4670.05	4581.79	1992.29	511.486	81.854	94.5068	1.25646	2.22214	1.85059
Gene.117187	0.337345	1.00393	0.942014	0.905523	1.3025	1.40655	6.30911	9.51215	13.2315	14.5171	8.7656	30.4825	8.92889	5.19209	10.2638	8.85774	5.48938
Gene.117547	0	0	0.429302	0.635656	0.592912	0.178035	10.855	60.5607	59.1784	13.5906	9.23749	35.309	44.1892	33.0708	66.4621	60.2577	40.8144
Gene.118091	283.584	303.292	247.178	296.048	298.804	346.244	375.415	357.627	372.711	360.069	325.121	627.737	450.195	524.646	748	658.013	719.93
Gene.118159	0.336492	0.224602	0	0	0.925968	0.2784	8.35776	123.762	271.557	176.19	117.964	340.381	16.9241	29.3266	2.03078	1.35082	0.210894
Gene.118169	0	0.291547	0.145481	0.484717	0.200959	0.181033	1.08577	11.7977	52.474	50.3259	52.7945	184.547	71.6389	88.8635	87.9096	112.717	104.892
Gene.118435	2.04065	0.871312	10.4493	9.9072	34.2938	30.471	199.831	868.025	2041.21	1941.95	972.878	1551.55	854.004	647.734	1675.24	1875.97	1277.93
Gene.118998	0	0.167865	0	0	1.38693	0	0.416555	0.827723	1.41425	0.765374	0.372696	3.7682	0.814757	0.557523	1.11853	1.51583	1.73436
Gene.119946	42.1469	89.2989	109.506	93.8947	87.9344	44.981	65.7305	17.6501	23.3995	22.483	21.453	24.9786	15.9418	14.1126	20.2183	15.9907	18.5705
Gene.119949	0	0	0.575398	2.34591	2.91432	3.58302	3.82159	0.758886	1.76958	1.55993	2.13619	1.79858	3.73353	3.19447	0.582127	0.231801	0.18084
Gene.120906	71.7939	51.3716	62.707	49.5117	55.1883	44.9001	60.513	39.9751	58.6314	28.8541	22.6115	19.4428	12.9243	14.805	18.8409	12.5476	8.72708
Gene.121447	5.50822	1.88922	2.35559	4.53691	3.03716	3.71446	4.88592	4.81625	2.77369	3.1921	3.14774	4.27347	2.84019	4.29003	1.43197	1.61184	0.591576
Gene.124307	0.0483527	0.03731	0.29899	0.745843	1.13724	16.6953	53.6793	26.3901	8.07104	0.132927	0.277529	0.035096	0.234584	0.224345	0.342206	0.202677	0.245764
Gene.124753	2.09444	1.07242	1.19046	2.11459	4.27655	7.40566	3.40217	2.94384	4.38229	3.62797	3.88722	1.22881	1.32555	3.17243	1.01419	0.574472	0.560077
Gene.125159	1.19098	1.25342	0.412802	0	0	2.57977	9.95978	34.1284	34.2209	22.4438	22.6371	32.7894	24.8961	25.0914	46.2381	50.5957	44.2272
Gene.126286	0	0	0	0	0	0	0	0.404725	0.71061	2.06545	3.13272	1.53724	3.26352	0.731317	4.66863	1.31868	1.59287
Gene.126427	6.74834	9.48399	9.13185	12.4878	14.9326	31.959	22.2858	28.5125	31.8991	43.3374	58.4742	24.7034	66.9449	59.5931	33.0525	21.722	28.8054
Gene.126839	12.3796	29.6111	42.0773	43.1526	32.4951	29.7691	105.665	39.8957	45.4651	28.9695	20.5139	43.5553	18.5247	13.7446	33.4701	28.0503	31.528
Gene.127640	10.5084	22.7354	12.7262	20.6204	9.64168	30.3317	26.4783	25.7526	27.3259	26.6568	28.4485	27.301	23.2024	24.9753	24.1339	17.0395	17.6186
Gene.128369	0.284328	0.753313	1.12603	1.25189	0.777583	3.03779	131.106	833.381	1877.53	1519.75	774.347	787.219	164.783	216.389	165.192	184.348	225.034
Gene.128734	0	0	0	0.10539	0	0.472647	8.96123	43.3208	70.9087	30.1029	21.7112	1.78272	2.97598	2.21519	0.0578439	0.171802	0
Gene.129210	4.43163	4.51996	2.25995	3.10962	3.37357	4.38654	40.96	992.32	4626.28	8385.84	4244.91	5486.52	2238.39	1525.08	1848.68	1702.77	838.886
Gene.129684	6.19297	3.093	0.811756	0.901989	1.1211	3.23348	7.07081	62.6312	162.594	171.256	82.1808	129.463	26.0817	29.4218	14.4037	9.11674	5.65779
Gene.129760	0	0	0	0.185987	0.693466	19.169	17.9119	29.6325	21.0851	6.63324	2.85733	3.14016	2.67706	2.00708	2.13537	1.31372	1.41903
Gene.130228	8.0422	6.05775	5.48766	8.5403	23.4939	47.3787	72.1971	47.939	49.48	33.1849	28.5146	24.8792	19.9654	16.8153	17.5512	16.2415	14.9988
Gene.130496	223.637	387.979	397.444	301.572	193.396	155.268	320.083	138.718	157.58	116.029	105.269	152.745	64.9482	71.6549	123.473	82.5362	85.7324
Gene.130615	7.81501	10.1856	5.82264	6.9548	22.046	39.2245	41.6622	34.1271	40.157	42.4297	39.3929	28.6954	36.4209	43.9681	28.8865	23.597	19.1277
Gene.131681	0.182807	0.123746	0.144696	0.206201	0.60053	0.874545	3.17469	4.0543	5.63369	4.51655	3.63834	13.7839	4.22577	3.613	6.67914	5.08063	4.50355
Gene.131842	0.0955837	0.140653	0.140742	3.04441	3.59977	7.44109	69.2212	98.7046	61.6287	54.3029	21.5053	140.846	9.85613	8.16307	48.3506	51.5786	28.443
Gene.132297	26.4321	24.8182	22.1141	17.888	76.86	177.795	184.936	189	175.125	120.194	120.177	75.3139	95.2122	86.645	57.1272	40.3192	26.6073
Gene.132785	0	0	0	0	0	0	1.1996	0.571698	0.296252	0	0	0.180659	0	0	0	0	0
Gene.133003	0	0.250805	0.751554	0.139074	0.51916	4.36358	6.2269	15.6099	7.97409	4.3898	4.64762	15.9847	4.70648	3.25427	8.76361	8.23637	10.6089
Gene.133109	6.76049	8.03384	127.591	158.352	239.092	444.165	315.234	297.588	346.059	299.271	293.53	160.914	177.866	236.486	88.4272	87.151	121.732
Gene.133791	21.9218	14.0184	10.8718	10.7148	31.1625	122.073	147.834	125.116	126.459	138.663	122.419	55.9749	81.9606	87.8919	92.3966	67.152	47.2009
Gene.134653	390.332	512.558	601.273	488.894	566.331	495.476	858.816	426.804	515.36	397.669	337.182	556.042	223.451	224.68	355.922	255.369	157.056
Gene.134711	311.735	129.165	121.866	207.991	180.821	76.5506	35.6407	43.2094	42.4141	37.0828	38.0112	10.5784	25.6073	29.732	5.984	6.29952	6.3231
Gene.135604	58.8062	58.9546	60.7346	59.9212	67.0001	77.9307	82.7152	59.6332	55.2348	51.3826	50.6292	38.6185	35.2035	39.7538	28.8087	23.745	20.3777
Gene.135863	0.284328	0.188328	0	1.66919	6.22066	95.34	28.7452	18.5608	14.4248	6.39032	3.62235	0.703974	0.391408	0.250017	0.113925	0.226751	0.176913
Gene.13624	0.353425	0.23691	0.235578	0.262067	0.325292	214.626	160.145	48.7041	21.5887	2.51547	0.524879	0.662101	0.491083	0.470917	0.285344	0.142465	0.444882
Gene.137051	0.359377	0	0	0	0	1.19387	9.26092	5.21187	3.32018	1.58311	0.889256	0.673083	0.166404	0.159579	0.145022	0.144844	0.452326
Gene.137406	0.448359	1.14868	0.730636	0.463394	0.432725	61.5561	114.724	119.582	56.4989	10.2326	7.82429	9.69781	8.50195	7.02473	17.3495	15.2335	12.273
Gene.137563	2.88192	2.42153	3.16629	1.44679	6.17823	11.3552	16.7644	10.9659	13.0638	10.5493	10.9907	18.7053	5.57735	10.3648	14.9756	10.6133	9.45876
Gene.137694	32.8078	40.9918	38.51	41.0998	122.427	281.018	326.043	401.978	309.935	398.102	473.309	379.084	473.949	425.528	687.548	631.022	626.713
Gene.138158	0	0.0442016	0.0442673	0.785345	1.102	1.81772	4.00553	16.4382	40.21	62.2341	41.4821	97.3082	47.4426	33.5963	44.7632	52.658	28.8224
Gene.138358	0	0	0.0952121	0.184689	0.526855	8.23416	63.7754	20.4656	21.6135	8.01898	2.4218	5.00753	2.04259	1.69904	3.66342	2.12232	1.6766
Gene.139004	0.349073	0	0.119046	0.396486	14.1455	38.9538	17.8984	42.98	98.8754	150.44	57.8665	18.0971	12.3442	6.82071	0.579539	0.071809	0.224031
Gene.139013	172.108	136.325	119.297	135.345	86.7724	35.5219	22.5322	32.4502	21.1958	9.70658	11.1688	7.37108	4.43935	7.35815	2.54521	2.24996	1.59933
Gene.139999	161.251	66.5637	79.4028	93.0091	112.945	133.171	85.5769	172.261	214.178	229.492	274.608	157.952	265.654	301.722	141.193	118.773	109.686
Gene.141040	95.5566	75.3303	90.2481	64.914	251.639	324.418	133.858	219.461	147.722	187.201	135.498	57.1903	91.4246	42.1851	49.073	46.6078	39.2676
Gene.141614	0	0.522126	0.417506	0.926787	1.58666	4.67514	53.4081	171.731	335.472	248.339	163.458	407.602	166.26	150.649	309.05	282.26	231.615
Gene.141814	142.527	136.749	126.167	158.684	176.347	108.543	108.293	90.271	72.268	55.1086	69.0575	80.7582	43.6593	105.864	53.9317	66.3698	56.4019
Gene.141863	0	0	0.31465	0.116412	0	1.82694	7.94603	8.40509	6.27245	2.02449	1.01197	1.96866	1.46036	2.02678	2.68206	2.34041	1.38126
Gene.142102	0	0	0	0	0	1.04993	4.40817	6.84024	10.6252	4.79951	2.00322	12.9751	3.63628	2.24748	10.2473	15.8881	8.42197
Gene.142374	71.528	52.4303	52.596	44.9181	26.8253	14.5449	10.8383	12.7129	13.3843	7.45515	3.99886	5.03651	4.15129	1.19524	2.88856	5.24994	2.82749
Gene.143026	5.4004	4.79039	0.438875	2.31786	1.56027	9.32698	545.295	3188.86	7081.76	9232.39	4628.81	9234.86	1310.22	1091.65	115.498	26.6778	10.4685
Gene.143034	0	0	0.437593	0	0.577494	0	0	0	0.325323	2.20491	0	0	0.294876	0	0	0	0
Gene.143921	28.2768	42.6155	53.9379	45.2381	67.6233	144.006	201.586	106.125	104.323	122.151	123.057	118.501	99.5023	91.5591	116.757	67.6441	48.4293
Gene.144373	123.862	123.592	115.198	106.395	108.248	42.0844	47.4957	34.6677	44.6359	44.8302	40.6824	34.1193	44.2038	46.3191	45.8223	38.1159	38.8931
Gene.145199	0.905485	1.18944	0.45361	1.13191	1.48971	17.8498	630.338	1060.44	1497.95	1040.9	745.276	995.151	593.732	412.296	744.535	665.952	432.097
Gene.145217	0.271005	1.36735	2.4245	1.48591	6.28092	8.67734	12.1786	14.6061	12.5511	11.6161	7.02961	10.4306	9.32576	7.61862	10.5128	10.6819	10.1204
Gene.145219	0	0	0	0	0.118507	0.746708	7.02323	5.5149	4.66549	3.13576	2.41834	15.773	6.56878	5.14293	6.52966	7.28858	3.78898
Gene.145469	0	0.371198	0.367189	0.409049	0.50691	0	11.0429	29.7837	133.56	144.634	85.7764	71.4726	95.0623	63.4148	199.599	240.78	251.873
Gene.145472	0.189504	0.893423	5.22654	14.2957	17.0829	36.161	29.7867	50.3048	104.427	440.079	494.456	428.932	1331.49	698.362	1379.58	843.32	828.504
Gene.145703	235.978	177.246	193.008	179.724	213.661	269.554	277.354	195.219	258.683	227.619	217.326	206.769	131.325	177.183	155.462	142.558	151.648
Gene.146723	1.28235	0.776135	1.10802	0.368978	2.29662	1.10286	4.26683	18.6341	24.3843	15.7023	11.6771	16.8451	14.1141	9.81894	15.5802	13.3658	14.0725
Gene.14721	0	0.442097	1.79959	1.47817	1.84202	6.41605	13.1213	27.1856	24.4607	8.19241	2.20088	0.844881	1.63757	1.37189	2.87593	2.43914	1.66677
Gene.14752	0	0.279261	0	0	0.192564	2.77504	7.28008	22.7455	17.9678	11.0451	8.17175	13.7333	8.04811	6.49945	28.7359	24.8134	16.7971
Gene.14773	0	0.38544	1.21866	1.16092	1.44272	1.73408	3.90017	12.2265	20.8681	65.6437	59.8298	76.6006	82.8094	65.419	81.8554	96.8334	119.918
Gene.147919	88.3513	110.228	61.3939	33.4556	9.11206	9.38121	4.19747	10.6072	21.4987	30.5353	20.4082	22.3738	23.7801	15.9573	32.0314	37.4843	42.2737
Gene.148283	0.158349	0.592092	0.414878	1.1832	1.96687	16.593	36.4562	111.838	316.928	567.088	377.51	1089.37	596.363	413.441	1108.67	1088.11	753.307
Gene.14885	0.281128	0.743708	0.926283	2.05955	1.79106	3.22936	2.99879	2.01547	2.13576	1.50641	2.47554	2.2592	0.51519	2.83855	1.68755	1.56677	0.873138
Gene.14886	59.355	30.7945	39.3076	29.0034	126.494	312.112	301.575	316.346	387.7	325.392	273.131	174.228	236.748	213.883	139.714	94.2569	47.2121
Gene.149466	1.30892	2.65475	1.77201	0.924743	1.15316	4.47466	7.94801	5.72797	8.46352	5.32237	4.72107	5.08927	3.88771	6.15148	2.76625	1.82177	1.81205
Gene.150326	31.1289	17.2894	14.9517	17.8409	32.6997	1272.4	1160.41	982.901	704.71	268.643	180.891	130.444	232.496	293.392	82.2054	84.5653	116.272
Gene.150357	9.27415	3.16754	5.39691	30.2101	19.0723	101.678	45.78	1187.32	4711.24	8566.78	5671.79	8866.69	1274.36	1684.25	489.979	654.799	669.388
Gene.150587	161.775	394.891	357.63	412.995	165.004	158.519	247.034	75.4858	88.6148	55.2484	45.0868	91.0834	41.3653	44.6558	63.6626	46.0933	46.8083
Gene.15064	41.1801	35.114	27.4514	25.6552	14.0795	6.08674	9.63035	10.0792	8.54877	6.76405	4.43693	2.55011	3.02507	2.98706	2.64463	1.88583	1.40707
Gene.150989	1.20926	2.2144	2.52948	1.40377	3.49554	3.27831	2.48711	1.56408	1.37376	1.33839	1.09513	1.87934	1.1006	0.561837	1.0267	0.76276	1.68545
Gene.151069	0.14323	0.221178	0.295412	0.0818791	0.153223	0.827074	2.19649	3.1816	3.22369	1.08822	0.274209	0.138705	0.103145	0.197033	0.338116	0.11125	0.208549
Gene.152349	187.356	173.281	216.603	153.081	185.874	131.501	118.747	117.804	97.1128	101.531	91.4575	59.5073	59.3837	52.209	38.783	23.3863	16.1573
Gene.152353	0	0.055688	0.3345	0.989245	1.15637	3.67656	3.38733	27.8742	17.2964	6.68454	2.8975	7.6422	0.699517	0.557613	4.14887	2.45283	1.36217
Gene.152816	107.642	73.8273	96.1844	73.1188	143.334	126.463	101.029	98.1319	90.509	123.671	140.867	74.4536	142.05	117.872	72.1816	38.8179	23.1712
Gene.152834	0.259974	0.171201	0.511965	1.51738	0	28.6844	30.8001	7.76521	14.8163	6.5041	6.08023	12.3281	7.00236	7.16333	13.1674	13.6035	14.6324
Gene.153337	71.9514	123.546	80.8027	98.1343	75.9664	98.2436	90.7207	129.792	131.666	102.673	115.23	127.794	81.2978	113.128	83.5947	71.2419	62.9877
Gene.153843	46.1811	64.3426	57.2352	76.3386	76.1511	77.4548	106.916	140.883	88.4731	35.2244	47.4241	21.5406	29.8377	35.0184	25.6186	20.6021	25.0302
Gene.153981	3.04853	6.87334	7.20861	10.417	9.51905	7.92807	22.5991	12.3879	10.6506	7.27784	7.32094	9.25789	6.67995	8.4671	12.5152	11.687	13.0217
Gene.154029	2.29972	1.67286	0.547948	1.57666	13.5357	40.4493	56.7778	32.7883	25.3769	16.7498	23.239	20.509	14.0068	14.1309	7.72274	10.0928	5.21972
Gene.154193	0.251466	0	0	0.366318	0.227634	1.8466	4.10205	11.4116	15.6982	16.583	9.54231	20.5659	14.6719	7.2479	19.4275	15.9231	18.6306
Gene.154364	1.01887	3.1943	3.33222	6.29687	2.62474	5.4899	12.5419	11.2807	3.37621	8.3336	10.3099	16.9219	7.99288	7.60864	12.9048	8.68632	5.35513
Gene.154497	133.1	141.021	140.677	188.75	103.865	21.9831	19.0784	21.3578	17.9546	13.8302	13.1171	16.0795	9.34027	11.6997	14.8067	12.1337	10.5048
Gene.155848	4.55876	1.48571	1.80308	1.8809	2.2728	15.849	19.1662	8.58792	8.61318	11.5551	9.74877	16.8061	10.8157	7.07323	11.7978	10.5044	6.00549
Gene.15786	10.8193	24.7095	25.1829	27.6425	39.3659	45.8085	57.55	49.8151	29.2367	26.0428	34.1643	22.1794	22.8734	20.0023	14.2645	14.3784	19.6485
Gene.16093	0	0	0	0.253744	0	0	1.99145	4.2876	6.84976	9.51188	10.165	9.40488	4.28035	7.75231	4.699	3.58625	1.29225
Gene.1623	0.285576	0.322858	0.37711	0.836419	1.48995	22.9925	28.3221	75.0486	94.5857	77.6237	55.2796	171.423	94.0011	61.5009	188.806	152.341	126.816
Gene.16251	2250.86	1745.04	1776.01	2410.22	3354.23	3482.74	2479.35	2490.84	1623.22	602.61	529.195	336.608	205.478	276.004	58.9126	63.2142	51.172
Gene.1655	0	0	0.169317	0	0	0.421621	2.95037	2.19564	1.57948	0.430208	0.377075	0	0	0	0.308618	0	0
Gene.16630	44.8279	85.5822	70.6351	166.658	350.487	744.294	428.189	1057.26	1356.56	1789.89	2522.82	1229.08	2633.17	2792.33	1686.82	1568.74	2600.04
Gene.17090	0.224793	0.244051	0	0	0.224972	0.101248	1.11085	18.1203	52.5731	91.357	75.0239	112.896	132.077	118.299	68.5812	80.9984	56.9999
Gene.17527	3.21212	3.20304	3.15988	2.01301	3.73605	26.5371	20.4122	24.9772	30.8155	21.6397	21.5006	28.6798	20.0102	35.5031	22.4542	17.5365	17.1343
Gene.1757	0.380366	0.128011	0.255708	0.283922	0.353265	3.34047	6.03862	3.54059	4.60921	4.48069	4.26943	6.95806	4.35887	5.28045	8.16652	8.94721	9.50565
Gene.1768	57.2206	21.4037	24.9262	39.7208	49.2877	43.1112	38.5799	22.976	26.0086	21.623	26.7335	24.1383	13.1836	16.9911	8.2171	7.71837	2.4103
Gene.20905	0	0.441761	0	0.163217	0.405972	0.365761	0.913996	16.6041	154.829	236.56	195.332	465.277	298.167	206.925	452.128	367.049	324.085
Gene.21353	0.226926	0.477399	0.478121	1.25306	0.300569	0.324509	6.5189	4.82069	2.89618	1.72257	2.42063	5.6732	2.93994	2.63789	9.20457	8.9316	12.006
Gene.21639	1.16927	0.614631	0.307192	3.86403	3.11322	3.82209	22.8897	39.7138	85.8861	80.7252	50.0842	129.93	74.6427	63.6631	184.559	180.936	156.324
Gene.2228	138.511	80.0672	43.321	25.3082	65.8649	30.1243	26.2982	15.6821	13.4867	7.50035	6.84937	1.93597	2.79646	4.12364	0.396578	0.196449	1.02141
Gene.22997	2.29262	5.30682	6.31833	6.8885	12.94	21.0567	22.006	17.6348	11.6801	9.91449	9.46206	10.7999	8.71709	11.2761	14.9024	16.945	15.1796
Gene.23103	0	0	0	2.23207	0	0	0	13.7835	129.473	200.912	160.633	446.171	16.0036	41.5994	3.54208	2.83724	1.27213
Gene.23153	0.776928	0.51157	1.69984	10.7687	11.035	13.7566	9.30927	54.8155	282.356	402.963	339.659	378.756	350.874	208.393	969.028	570.223	550.151
Gene.23214	19.3935	23.7681	23.7797	14.5634	20.741	18.2941	7.91144	8.5386	8.39275	3.12493	4.288	1.61965	1.72474	2.80037	0.411524	0.452228	0.564179
Gene.23849	4.16365	19.4069	20.6044	9.13971	5.07975	4.49078	17.6459	4.69729	4.89932	3.46506	4.03594	17.3809	4.55287	4.61922	16.9811	15.9897	16.1378
Gene.24222	0	0	1.90504	5.47667	5.50589	0.969674	23.1087	53.6444	24.8226	1.97949	1.09272	0.487682	0.241253	0.80802	0.949663	0.208843	0.0814261
Gene.24248	0	0	0.148452	0	0	0	7.01764	46.547	21.8795	0.22627	0	0	0	0	0	0.179181	0
Gene.2451	553.852	641.907	673.962	490.158	821.081	459.045	324.244	146.042	116.523	75.2078	64.9576	49.9195	30.3855	39.7545	9.81442	14.1559	14.7547
Gene.24754	2.57089	1.23318	4.5233	8.38205	29.4165	46.9393	51.1652	27.4032	41.0011	39.3714	43.098	44.6918	25.552	27.2449	21.282	21.7023	18.1029
Gene.25093	0	1.58377	2.31296	0.863146	0	4.84183	25.3251	180.679	805.656	1416.24	1013.72	6470.81	1481.12	1732.87	1211.81	1178.83	971.168
Gene.25774	0	0	0.382397	0.95482	0.924889	0.118946	2.13653	16.6486	12.2387	1.4083	1.41917	0.0897271	0.199712	0.637107	0	0.115296	0.179823
Gene.26314	47.1813	52.8286	35.4898	40.6068	22.8886	354.656	189.351	233.223	176.695	139.895	121.457	88.7183	66.0828	55.9151	55.2158	68.2895	50.7776
Gene.26765	52.0508	33.0996	38.1428	29.8061	24.8391	19.3553	17.3233	24.508	26.8643	17.2668	19.071	11.7871	12.5919	12.2074	12.2734	8.0628	6.61372
Gene.27560	0	0	0.062984	0	0	1.03409	4.80557	7.91002	10.1519	9.41409	8.44044	8.4362	11.3097	11.3858	10.0986	9.39329	10.3361
Gene.27806	2.41422	1.00294	1.19833	1.33284	2.20756	19.1571	92.8034	128.034	109.079	27.3155	15.7206	14.7961	6.11011	5.58912	11.2703	10.5045	9.04143
Gene.28906	0	0	0.225067	0.124919	0.310995	0.280024	21.1096	33.1741	37.1061	6.74488	2.00441	5.38588	3.21146	3.59898	5.8907	5.36211	5.2937
Gene.29213	22.6481	38.7531	44.4505	22.8297	44.5743	55.3092	69.2149	66.2369	63.6844	59.7915	63.109	42.6902	35.8335	42.9884	39.6701	32.9258	32.4193
Gene.29590	0.306185	0.172184	0.919285	0.509767	4.21073	8.00698	19.1657	38.6808	87.4575	43.056	18.5991	9.54813	9.49163	6.47446	2.20784	1.24665	0.539956
Gene.30138	50.1199	122.705	613.035	397.763	161.508	262.582	1119.82	161.939	116.354	42.6077	33.2713	84.3093	16.6578	34.6936	7.62491	5.41957	5.03171
Gene.30624	0	0.334889	0	0.278734	0.231506	3.85509	42.9233	69.9453	104.678	63.2988	47.5532	79.5471	45.3225	39.7968	76.8962	75.2276	44.3297
Gene.31073	999.833	295.232	329.708	421.123	1103.03	1388.71	787.699	1145.41	1193.67	979.486	944.505	426.773	838.951	764.256	332.667	230.602	117.971
Gene.31485	0	3.74e-06	1.40455	1.57265	1.38612	8.80784	37.2147	19.6425	11.938	5.78547	6.91961	24.9463	8.86957	17.13	29.4355	28.534	42.9969
Gene.32553	93.0884	236.161	264.664	188.644	108.164	54.2979	227.974	315.869	687.782	746.531	478.328	580.142	418.614	306.579	566.826	557.469	403.356
Gene.32680	0	0.173368	0.347865	0.298871	0.239806	0.861932	10.1054	16.0262	20.9829	6.90844	2.50693	8.70579	4.16187	4.04028	6.96493	4.96176	2.52858
Gene.33244	3.7304	22.3641	23.0059	14.0639	7.91433	6.4234	12.5242	5.94434	4.42743	3.59204	4.29114	8.74548	3.28558	4.63951	4.34689	3.9568	4.27127
Gene.33282	15.3421	7.66409	7.53262	25.214	35.7644	5.81309	9.96269	28.9433	92.9035	107.405	79.0365	154.735	103.934	82.6806	293.759	212.513	195.918
Gene.33540	0	0	0.142628	0.633553	0.196986	14.9056	67.5741	25.2445	24.9499	13.4008	9.94782	19.5366	7.24144	7.97923	14.7416	17.6389	16.1106
Gene.33695	0.353679	0.254631	0.254674	0	0.586719	432.744	217.261	121.229	123.688	55.9756	38.3134	92.5931	65.8717	43.9083	109.71	89.4177	68.4085
Gene.34337	0.377153	0.988169	0.44917	0.697786	3.35254	15.9837	155.678	232.2	601.415	772.592	416.163	838.481	315.644	192.373	718.841	701.846	530.446
Gene.34387	23.5809	9.57537	3.85824	6.93902	9.4279	18.1485	25.9799	17.6172	16.9582	11.9368	14.1204	8.61459	8.86514	15.8272	10.2206	5.57378	5.33504
Gene.34388	0	0	0.182922	0.20334	7.57867	12.3002	13.2096	12.1204	14.4785	7.06457	5.56714	9.43692	4.32372	6.94547	1.44409	1.87827	0.689602
Gene.34392	1.19098	1.25342	2.06401	3.21901	0.569471	4.12763	18.1249	111.368	291.357	233.097	107.498	138.873	51.7952	61.0701	51.7934	87.6659	77.4955
Gene.34726	0.21141	0.279261	0.557626	4.95417	4.2364	6.0704	12.8268	226.076	719.783	981.948	525.474	428.609	91.6321	83.1001	16.6991	12.0282	7.87364
Gene.35710	0.217867	0.0791093	0.0791373	0.0877986	0.437593	0.787729	2.3569	4.15119	12.0083	11.5381	8.16582	11.8116	10.8057	7.91278	12.9257	12.8342	11.6071
Gene.36132	3.58693	3.9633	3.27016	15.6677	4.42498	9.86934	12.9472	7.71377	4.42498	0.954386	1.18805	1.56765	0.872705	0.603015	2.92696	1.25826	0.98106
Gene.37070	670.705	560.46	596.779	694.498	1154.4	1258.46	681.476	902.001	781.351	522.104	531.711	221.107	287.752	374.92	168.039	192.372	151.138
Gene.37209	0	0.463874	0.308472	0.171373	1.06537	10.5604	53.9375	59.9693	147.215	122.517	92.5276	235.215	151.623	128.462	317.786	274.976	295.633
Gene.37577	13.2316	21.8915	10.7796	25.9917	24.7305	31.0369	49.894	39.2824	51.6054	51.6187	59.1935	61.2633	53.1988	61.4035	94.6837	130.84	172.877
Gene.37627	0.353425	0	2.82693	3.1448	32.8545	91.0178	242.421	197.147	259.065	127.81	62.6356	86.7352	53.3644	38.3012	99.157	89.3253	68.067
Gene.37781	29.1874	29.5194	40.2242	38.4099	61.6471	29.7732	20.0872	10.0132	9.60399	6.73288	5.78438	8.02258	6.13139	10.2051	8.00808	9.73841	10.7895
Gene.37854	7.29728	4.03357	3.92378	5.27264	8.62866	17.7449	48.5887	30.9051	19.7007	11.2298	18.1465	18.2559	10.7338	14.5797	21.1856	13.4124	17.3264
Gene.38115	1.43243	1.03525	2.03798	6.25605	12.6464	20.4168	13.4621	22.6479	34.0609	33.5435	37.1961	16.1754	52.1689	32.2561	20.6949	22.2847	34.4162
Gene.38135	0.124537	0	0.178186	0	0.24629	0.110852	2.98605	36.8529	122.854	41.547	9.39081	8.69703	4.0333	2.90962	5.21061	5.69432	3.18369
Gene.38203	0	0.129163	0	0	1.06927	1.12346	1.12238	27.4297	64.2178	61.981	42.5978	59.9148	57.3508	83.1803	42.8445	50.5073	39.3354
Gene.38295	0.0509541	0	0.274936	0.435468	0.977821	1.56393	3.84543	4.70644	6.40681	4.76955	2.12908	6.71258	1.86256	3.0387	4.81868	4.9937	5.31333
Gene.39693	241.291	187.363	202.121	123.809	190.48	266.585	311.255	345.402	362.73	348.355	340.347	257.449	300.683	286.13	192.704	112.249	60.3299
Gene.41070	4.08568	9.51734	3.58894	4.0217	9.22541	64.9233	29.7604	87.6708	97.8504	49.7826	51.0578	30.4241	83.1166	113.38	20.5396	17.8228	24.0441
Gene.41228	0.527725	1.56554	2.08074	1.34902	0.718469	32.1676	96.9142	112.342	249.808	207.155	108.755	279.635	120.1	84.4497	321.902	338.129	323.179
Gene.41547	2.773	2.30646	1.52045	2.11753	2.09862	3.3245	118.753	1912.92	5776.32	8393.5	3873.01	3252.63	664.442	578.749	64.93	15.9107	7.67486
Gene.41552	1.23671	3.57142	2.22498	6.57193	2.82122	2.15681	139.936	3849.49	10231.4	12231.8	5364.2	1332.41	335.254	317.369	10.8438	7.32538	3.96022
Gene.41555	0	0.293121	0.872643	0.647483	1.76113	0.725753	59.2556	1459.31	3739.4	2445.56	767.485	141.08	49.4842	56.4388	1.75747	1.93781	2.78152
Gene.41676	0	0.124676	0.871757	0	0	1.23955	6.03608	11.8248	11.0801	2.40364	1.75592	1.86972	0.779905	0.912588	1.06075	1.05177	0.351585
Gene.42983	0.704502	0.463874	2.31354	3.94157	4.68762	5.37619	14.2042	243.234	756.681	828.459	355.681	463.481	169.864	125.893	267.15	250.858	179.995
Gene.43009	0.444923	1.19692	7.1229	11.8955	10.2477	6.66678	8.53625	93.0776	291.727	399.807	254.388	698.894	278.324	217.821	324.729	391.603	352.955
Gene.43672	0.0385197	0.0300274	0.120343	0.20011	0.457782	2.17134	19.9048	12.8729	26.1696	22.2274	12.1765	48.8795	16.81	16.7772	33.3969	33.389	30.6607
Gene.44088	1.77395	3.34351	1.89334	2.59619	1.38507	13.0254	221.363	1496.73	2587.32	3648.12	2121.91	3900.76	962.37	899.782	22.5073	2.68696	2.40993
Gene.44089	2.77046	0	1.35146	12.0911	5.58042	4.23995	57.9737	1100.1	3982.65	3061.18	1235.81	899.73	138.537	176.754	10.3801	5.35201	5.16959
Gene.44090	0.733235	0	1.56493	1.16491	0.719345	3.91965	127.329	949.799	2220.02	3119.55	1973.09	4272.1	1036.68	1214.02	32.3814	7.29002	3.97286
Gene.44092	1.61067	1.48479	2.57032	2.4543	2.53455	38.9949	851.68	3681.56	7554.97	8040.21	3845.19	3823.44	727.876	653.491	105.436	54.7937	52.8794
Gene.44103	5.272	22.1347	16.1037	16.2973	3.23523	4.01877	177.539	1965.04	4544.46	4137.27	1645.24	434.146	121.095	161.856	5.30773	2.83785	3.04651
Gene.45543	0.629755	0.21838	7.20207	9.44777	25.6345	223.883	155.065	182.981	196.128	189.897	183.437	169.894	254.621	214.711	265.981	243.053	225.436
Gene.45586	11696.1	9070.62	8975.86	9213.99	6568.44	1504.96	135.074	487.589	382.956	570.802	878.079	992.123	1156.17	1116.9	856.474	552.645	398.395
Gene.45674	0	0	0.466073	0.259241	0	12.7791	17.8575	3.45786	4.8451	3.61116	3.28837	9.388	3.40067	2.79506	5.78702	6.54002	6.34778
Gene.45908	0.115329	0	0	0	0.230169	10.6697	40.9179	16.3142	14.1017	10.7003	6.7982	8.98722	4.69749	6.04881	12.7844	12.7498	12.3686
Gene.45918	0	0	0	0	0	0	1.04937	22.0303	72.314	106.025	73.5933	154.302	54.9207	67.6809	87.3585	80.5406	75.7736
Gene.46042	2.74583	1.97612	8.27528	17.3771	55.0408	118.788	110.163	110.61	116.43	83.1771	85.9069	73.1931	69.4175	75.2655	29.6979	30.1419	24.9812
Gene.46206	0	1.31224	1.63581	0.545304	0.903655	3.4616	2.84986	3.55939	1.88454	3.07537	2.67105	2.60884	2.27519	2.83364	2.68348	1.28393	2.61928
Gene.4655	1.63648	3.46327	3.24817	5.36215	5.71614	23.6835	834.874	2760.73	4497	4831.16	3215.79	3808.34	2998.93	2310.11	4302.28	4000.34	2621.86
Gene.46686	120.459	158.912	153.925	51.617	63.1898	83.2026	61.7763	30.5754	38.6152	16.9713	13.9673	11.065	5.68246	8.68593	1.28113	1.83569	0.286719
Gene.46699	0	0	0	0.234006	2.03473	4.718	12.0623	16.8569	13.2738	15.9396	12.9675	20.1194	5.41164	3.78521	8.80281	6.48637	5.75667
Gene.47096	2.49635	3.35818	4.16723	1.85528	4.22006	9.35649	16.6585	9.06928	11.7882	5.93748	6.81243	5.98414	3.66686	7.59123	6.38174	3.1963	3.67651
Gene.47243	3.00095	2.63216	2.0643	2.60579	2.65713	7.52845	5.65186	7.04601	6.05444	5.53291	8.40239	5.27916	5.9024	5.78948	6.29236	3.60449	3.21192
Gene.48441	0.973652	2.95229	1.44091	5.54672	4.95388	2.71248	64.0148	1884.39	5088.97	4936.58	1472.53	1552.65	73.6968	92.5865	2.54692	3.11919	1.52375
Gene.48487	6.22782	1.56991	3.26624	6.91115	10.6679	26.9565	33.7851	29.1604	39.5521	49.4063	37.1065	103.582	54.2481	48.4562	119.153	125.836	139.647
Gene.48546	0.786775	6.10128	6.75398	1.98622	3.71204	227.808	349.917	115.165	143.999	111.282	60.2849	123.208	61.107	38.0227	102.897	82.6665	68.7059
Gene.48703	4.59582	1.2832	32.7552	24.8013	50.2981	39.885	43.5158	43.0071	61.3241	36.9315	41.6161	36.893	37.7267	34.8046	36.3245	27.801	27.2716
Gene.49222	27.8382	416.103	391.436	566.711	575.943	563.099	613.563	682.978	519.669	407.935	484.572	418.739	493.08	389.413	321.652	236.15	177.069
Gene.49769	0	0.112911	0.338482	0.375736	3.74168	0.982645	1.68199	1.89742	3.46077	4.12626	3.18193	8.36459	13.9788	3.00697	56.1758	27.4932	39.0636
Gene.49953	0.28992	1.01713	1.32177	1.24129	0.702562	12.1443	17.677	13.2787	10.9911	4.69984	2.64125	9.06527	4.9553	3.52319	16.7163	14.9612	16.7364
Gene.5010	0	0.388548	0.193518	2.15182	1.87115	4.57919	10.603	19.1418	27.6754	22.4283	36.2094	15.9691	31.48	48.2119	13.1543	10.4079	13.3188
Gene.50446	0	0	0.176367	0.0978497	19.2586	16.0192	2.95549	11.8682	26.2933	12.767	12.6334	13.4091	8.78289	10.9909	10.5838	6.80589	9.20464
Gene.50607	0.416059	0.839544	1.94471	1.85528	6.13826	22.8714	16.6585	17.5889	5.14393	5.86741	8.46393	13.2692	5.67743	4.81395	10.4123	8.41131	8.14084
Gene.50770	94.383	86.7293	91.4658	44.3134	45.3613	321.166	383.544	394.412	473.94	587.119	580.174	404.595	728.256	667.449	428.476	335.369	274.403
Gene.50887	2.73184	4.14089	3.43269	3.92181	10.7437	28.89	19.555	24.3695	22.1333	29.9964	42.4698	28.9889	59.8057	59.7594	37.0645	32.9903	54.967
Gene.50922	0	0	14.2772	2.86767	12.8296	93.5922	125.686	58.3617	54.9809	51.9227	35.6226	41.9585	14.714	19.0249	19.0192	16.6208	16.3702
Gene.52752	5.48402	4.02892	6.60148	7.03941	4.02923	2.56014	8.4066	4.92099	6.17684	9.58149	10.1825	7.40364	8.59913	9.0287	6.7386	5.89289	6.61057
Gene.52827	0	0.129551	0	0.430996	0.35749	68.7365	54.1973	73.194	75.3276	40.8748	23.6189	50.2605	25.1152	18.1855	58.3194	45.7413	40.0623
Gene.53079	4.98706	2.13049	15.4245	22.0005	40.4114	15.7162	20.001	15.3854	11.0162	4.18714	2.96006	3.99236	1.48006	1.32855	2.9923	2.96825	1.37668
Gene.53391	47.6246	41.0891	28.8873	43.8639	46.6846	71.3254	87.1145	88.6549	89.0631	42.6343	46.3801	37.4857	30.5437	35.4567	20.2022	15.5199	15.5384
Gene.53424	0	0.504987	0.100961	0	0.418585	0.37685	0.376127	0.299676	0	0.0512846	0.0749355	0.284266	0.0702949	0.403676	0.24592	0.121772	0.284894
Gene.54920	5.3698	6.9211	8.99382	4.24618	7.31028	16.5594	11.3048	16.7248	18.2966	32.8187	46.6968	27.8422	51.1651	56.0366	29.1305	25.0168	48.4323
Gene.5541	56.3899	63.2909	61.8793	40.8555	91.1092	75.8847	46.9508	47.6308	51.4617	47.0103	43.4333	29.0174	30.8675	25.9182	25.0268	23.5852	21.9824
Gene.55462	13.8547	8.09786	9.00104	7.90529	18.316	43.6923	49.6336	50.8452	50.1652	33.7236	43.2717	33.2861	26.3341	29.3567	20.9432	13.8952	10.5124
Gene.5570	3.32735	3.43843	3.27403	6.7561	15.9379	33.3829	37.4456	27.4553	31.7262	27.8113	26.9706	17.5576	16.4848	18.0753	16.4916	11.8601	9.39761
Gene.56077	4.08029	2.83661	3.12792	14.0646	2.88094	57.6605	82.0945	70.4292	74.6706	79.5433	71.6483	53.8085	101.443	71.9505	64.9339	70.3916	105.889
Gene.56513	24.2029	38.5876	31.3797	7.25858	14.7813	19.8764	32.7449	41.9763	32.755	17.5131	25.7171	17.1843	10.2155	18.0035	7.82115	7.66892	8.5482
Gene.56644	1.63901	1.08881	2.58206	5.73468	10.3249	1.01446	20.1055	330.194	1181.29	1626.55	1127.18	1938.97	484.295	634.433	726.693	585.838	682.814
Gene.56684	24.4813	26.8596	31.2008	38.8646	34.9811	28.273	33.479	29.8092	27.4631	24.5258	24.9409	26.7487	23.0147	24.9233	23.5948	17.0748	20.6893
Gene.56968	0	0	0	0	1.28027	0	7.22696	43.565	90.1322	77.195	43.8967	65.7986	18.2011	23.1674	29.764	29.8545	23.1993
Gene.57156	0.670426	1.12288	0.561941	0.55402	1.81297	3.41836	9.44756	213.189	682.86	975.937	615.655	1056.21	234.162	184.462	129.995	103.721	38.5554
Gene.57999	0	0	0	0	0.636789	7.18322	13.515	4.78942	2.4853	0.117226	0.342451	0.216023	0	0	0	0	0
Gene.59053	0	0.896115	0.884605	8.37952	4.87975	1.65917	6.66341	492.842	2451.82	4051.2	1990.34	1455.61	109.054	147.066	4.7723	4.29453	3.35696
Gene.59354	15.8584	11.9841	8.70341	10.0526	46.6711	137.472	121.501	164.082	104.369	91.8378	101.844	52.8348	68.8368	60.1492	41.9905	32.3599	28.6216
Gene.59787	2.03107	0.451559	0.898403	0	0.310258	19.5895	2.24018	1.11075	0.864398	0.913507	0	0.210422	0.15607	0	0	0.271574	0
Gene.59968	0	0.0590469	0.0591062	0	0.0817287	1.10317	18.398	28.6145	32.0136	18.7682	18.2556	58.8785	25.0896	22.6609	52.4885	52.0834	35.1069
Gene.60040	0.283449	0.159832	0.640088	0.950436	0.444467	0	1.32761	10.7792	27.0111	30.4037	26.1519	38.437	30.2599	22.7641	73.2423	43.7404	46.426
Gene.60236	0	0.440892	0.793653	0.782798	0.975117	2.85274	12.8071	13.2645	10.8823	8.40376	7.52766	11.0915	3.64989	4.99585	4.08311	3.56246	3.89746
Gene.60444	1.145	0.513183	2.03954	10.496	19.0123	44.5033	72.232	49.6902	42.8403	31.2523	34.6599	21.2546	22.3218	18.352	22.0671	19.2846	21.6762
Gene.61618	20.7611	26.675	34.8488	13.731	16.9988	8.49915	16.5305	7.13693	7.24563	4.76527	4.42614	3.57374	1.47258	6.51355	1.7846	2.32108	0.806124
Gene.62147	0	0.0805894	0.080614	0	0.222875	38.1213	15.0224	12.4348	7.81531	3.86845	12.449	16.4266	104.953	56.0889	136.815	131.912	146.256
Gene.62536	56.0769	82.1483	93.6228	27.2907	27.7714	26.8783	30.3552	28.203	22.0281	15.4942	11.4997	8.0408	7.22132	6.25955	1.60227	1.89087	2.01831
Gene.62608	0	0.0622918	0	0.138305	0.172415	2.40491	6.10884	6.54261	5.44543	1.14032	0.462892	0.995097	0.260722	0.581977	0.610506	0.526123	0.410194
Gene.62834	0.0917793	0	0	0.150479	3.46989	1.94116	1.34626	19.4719	32.3786	15.5414	4.88465	4.64856	4.3959	3.43684	7.44421	8.21839	5.80204
Gene.62914	44.8325	34.5327	43.0264	28.3388	18.8314	10.5894	18.5708	6.59469	5.14869	2.31427	2.47806	3.12091	1.89415	3.63597	1.09811	1.83569	1.14688
Gene.63250	47.8199	55.0623	64.8036	27.3481	29.9391	20.5068	22.0726	31.5372	36.8703	30.0883	40.3842	41.809	39.1149	48.0395	68.3722	64.7395	55.8291
Gene.63422	257.839	117.376	156.861	258.356	601.868	1713.76	1329.64	1492.17	1631.31	1453.75	1390.57	562.822	870.261	840.205	702.621	682.152	570.501
Gene.63482	379.748	350.722	417.769	292.918	644.912	884.72	745.056	817.011	819.04	621.641	573.344	390.044	427.118	425.397	285.252	210.358	120.931
Gene.63845	18.6798	24.2878	20.4633	28.6342	7.8214	13.8135	16.0892	7.64542	3.75576	3.20674	2.42351	3.06449	3.94004	3.48127	2.84927	2.82288	2.76476
Gene.64114	0.14148	0.298788	0	0.331499	0	0.12388	0.494546	20.3922	19.4442	13.8796	4.34868	45.5049	12.8731	6.30327	157.973	82.2172	103.275
Gene.64123	0.818791	1.24202	0.564137	0.876718	0	0.561511	2.52298	86.1651	272.576	215.111	125.351	320.608	113.401	90.2091	332.728	338.374	202.43
Gene.64130	0.374987	0.379522	0.379074	0.42089	0.523708	1.57209	11.3072	132.971	310.772	206.236	126.68	335.656	104.8	76.5139	320.321	284.308	174.089
Gene.64751	73.2641	84.582	86.4664	113.943	48.3485	16.6698	60.778	48.4311	36.5074	18.6443	12.3028	31.3604	17.8483	14.5785	35.9264	26.95	23.0062
Gene.64877	0	0	0	0.725669	0.449928	0.813628	0.407824	19.0156	109.033	204.425	168.615	95.1446	184.621	197.669	140.559	156.786	170.856
Gene.64881	1.97439	6.00691	4.39472	11.4745	18.129	60.677	1960.26	11302.5	23734.5	25693.7	9060.51	789.735	362.56	422.699	4.31203	7.58987	9.82179
Gene.64995	1.77266	1.76438	1.95267	4.77648	5.66411	133.498	255.815	256.111	301.489	64.2206	24.5027	30.0291	7.87297	8.58475	23.8168	18.8805	11.2305
Gene.65000	0	0.229386	0	0	0	0	1.70696	20.761	36.1808	23.3157	12.5369	20.7335	1.26825	3.64814	0.138206	0.137933	0
Gene.65553	21.4457	11.9965	13.3526	14.3137	36.6078	31.268	11.1691	20.4184	18.3951	26.5238	35.195	22.6047	22.9442	24.1032	14.8149	11.6223	16.2202
Gene.65713	0	0	0	0	1.38845	9.37771	18.1107	16.7734	9.24992	5.29583	2.70345	7.66192	2.88452	4.10057	7.71901	8.26036	5.67456
Gene.65864	133.68	294.999	335.54	309.948	276.571	168.389	133.183	98.8466	84.7708	99.2193	108.076	140.399	101.519	85.4087	108.775	94.3178	84.4835
Gene.66404	27.9288	50.6963	44.2168	61.3701	25.8604	38.9132	59.5444	49.5493	98.1608	105.41	200.51	19.85	111.735	115.905	51.6677	31.7964	34.5009
Gene.66474	0	0	0	0.473597	0.196339	65.6164	35.3547	9.41803	18.9779	9.67464	5.69592	48.2808	9.78839	9.08917	34.3133	31.1308	25.4243
Gene.67197	0	0	0	0	0	0	1.95014	6.18808	8.771	3.40793	4.64557	7.11745	2.95007	2.53073	4.87388	7.02426	5.48324
Gene.67290	2.98352	0.281083	0.420936	4.05147	7.36487	14.3144	38.3826	42.5948	69.3253	73.3279	65.9023	115.45	90.9565	88.5917	191.446	127.414	140.139
Gene.67319	247.976	500.045	563.228	305.894	230.011	78.6754	185.68	65.1505	89.7331	76.4941	65.2532	125.081	41.895	40.5903	76.5796	56.7726	51.235
Gene.67374	13.6137	12.934	5.33051	3.57757	1.81064	1.51274	10.0277	14.5847	24.0668	12.4725	6.59672	13.0838	8.02014	6.39247	25.6221	26.8256	21.0882
Gene.68031	7.98508	11.9742	10.3056	11.4514	16.9435	16.6971	13.435	12.9432	8.92018	6.48321	6.67764	7.5196	6.37053	6.64817	4.87001	4.24685	5.85485
Gene.68067	0	0	0	0	0	2.82969	2.69611	4.90939	6.57853	3.88584	1.688	7.76167	3.16679	2.20438	4.97268	6.42152	7.48763
Gene.68219	0	0.112616	0	0	0.155498	2.38021	4.89296	5.90009	4.65984	1.08604	0.334068	0.528027	0	0.299915	0.616468	0.339374	0.52937
Gene.68245	0	0.100348	0.100478	0.222844	0.138951	0.375075	0.622846	2.03952	2.38587	3.4714	2.46198	3.91527	3.1523	2.64666	4.44453	3.84515	3.87098
Gene.68506	1.34997	0.5737	0.286798	0.424364	1.18914	1.90314	2.9674	4.72971	4.76357	1.84535	1.63204	4.21717	2.13027	1.40164	4.77458	5.30362	3.59645
Gene.68507	0	0	4.07595	14.787	21.7799	6.38027	1.28211	23.1512	47.1308	59.2863	36.437	25.6904	16.2147	16.6373	20.6949	26.9274	18.9047
Gene.69320	1.00104	5.52892	4.22065	2.34212	4.1664	52.5136	302.492	760.724	1110.11	877.942	584.166	497.795	497.058	344.745	330.453	330.039	234.604
Gene.69869	0	0.449444	1.79357	3.65287	1.85843	2.60463	13.761	59.4358	45.8988	21.9482	11.4279	9.25619	7.38228	5.67634	2.99888	2.3455	3.0962
Gene.70337	24.2159	46.427	42.9736	27.3686	72.8801	125.729	108.779	97.4406	101.616	90.9829	93.3545	79.3114	78.1371	89.8052	57.8998	40.0453	27.2805
Gene.70406	17909.9	12573.7	10904.7	11016.1	10163.9	3234.77	997.216	769.637	551.789	243.61	221.485	128.977	57.4759	78.5497	12.4701	17.4348	16.7313
Gene.70429	25.7577	10.6889	14.7993	19.0581	69.5728	166.746	238.5	152.323	184.028	136.666	127.007	104.61	88.4976	81.2815	78.2436	68.195	60.1379
Gene.70611	0	0	2.16731	0.657267	8.70962	0.490772	2.2084	9.15959	7.57601	2.20363	4.53466	16.9973	13.4235	11.1568	32.3954	37.6304	34.7433
Gene.70743	0.230659	0	0.333021	0	2.07152	0.621535	2.27322	78.2753	236.156	142.234	53.1496	34.6985	3.53761	3.82906	3.09465	2.45961	2.03534
Gene.7206	0.433484	0.285745	8.473	9.53527	67.8349	102.828	19.8643	12.1286	13.418	1.01412	0.317484	0.936684	0	0	0.0867153	0.0860435	0.26851
Gene.72177	0.26928	0.664222	1.19651	0.294932	0.735251	1.73692	8.24546	31.0588	29.4892	0.945581	0.592205	0.436841	0.370591	0.443178	0.162126	0.480827	0.374889
Gene.7250	10.6879	19.7212	24.3957	27.6991	43.6325	54.4122	80.8252	43.9211	66.7564	25.5968	22.2764	14.6526	11.9605	21.7472	7.56857	3.49787	4.63081
Gene.73646	1.60435	0.622583	1.32351	1.55471	8.3948	5.71529	11.303	24.7348	36.6332	19.5776	14.911	26.8214	25.1125	26.7789	29.6564	19.4315	22.471
Gene.73968	32.8225	38.485	35.5006	21.0788	68.2639	137.696	130.723	139.346	128.111	110.508	112.764	97.3678	96.8317	92.7804	77.4608	62.2935	47.8943
Gene.74094	160.201	198.463	216.467	121.854	81.478	102.45	197.116	108.069	62.7325	42.9907	34.0707	79.878	27.1905	25.6958	53.3023	57.3763	42.7491
Gene.74261	25.735	46.4504	8.25398	4.65812	0	0	0	2.68579	2.19873	1.41254	3.0754	3.8037	0.913642	0.90148	6.20542	2.54639	2.69425
Gene.74402	38.2052	71.2501	75.3184	78.0205	63.3481	216.826	234.156	146.029	167.15	222.123	194.75	310.94	148.519	127.999	287.302	276.609	201.932
Gene.75731	8.66307	12.0549	28.6951	39.0546	43.8708	17.872	18.9677	7.47182	8.24487	6.36369	6.7587	6.44703	6.84615	4.97314	4.62004	4.1399	2.99163
Gene.75743	0	0	0	0	0.230169	5.69741	12.5027	1.65338	1.91426	0.211468	0.123604	0.0781497	0	0	0.202928	0.0501961	0.0782823
Gene.75751	0.236839	0.426064	29.6339	37.8073	42.3828	36.4186	21.1381	11.8066	13.6414	10.9418	4.80806	1.59997	8.25153	1.87459	5.18765	3.49423	3.04527
Gene.75808	670.693	1537.12	1605.8	745.122	742.279	1513.74	2734.19	1975.74	1711.54	942.435	964.785	1197.22	692.705	1169.63	679.963	608.554	568.456
Gene.75867	0	0	0	0	0	0.808371	0.404046	1.28474	0.631169	0.329974	0	0.456928	0.112908	0	0.197311	0	0
Gene.76387	0.276325	0	0	0.173389	2.58401	67.8727	53.9733	14.1895	15.4627	4.36672	3.70248	4.68973	2.72559	3.53644	4.23792	4.79275	2.39919
Gene.77405	101.972	126.932	134.748	117.21	101.211	46.1867	35.0919	33.2593	30.7822	26.7249	32.0059	27.3123	19.7119	23.8093	12.7129	11.1282	14.6448
Gene.77793	0	0.0240168	0.096273	0.373496	0.466134	2.03655	15.831	40.5765	70.7966	37.9367	15.6937	49.5933	17.3119	15.6383	73.3638	62.4507	62.7257
Gene.77805	2.97263	3.093	2.75997	1.98438	1.34531	6.06278	5.2526	8.51141	8.60351	2.72228	2.53049	1.98002	0.564538	1.51436	3.05831	3.43103	2.14078
Gene.78403	0.958865	0.663551	0.884145	0.368032	0	0.412516	1.37286	2.73331	4.57623	1.62797	0.984272	3.42263	2.61561	2.57733	4.37287	2.93293	2.49537
Gene.79609	12.8365	15.8422	16.156	20.6074	11.2341	6.35382	5.5536	6.00136	6.24947	3.10717	4.83669	3.22846	2.18153	4.76372	1.96629	0.744455	1.15925
Gene.79625	4.21836	2.20103	1.88235	3.41997	2.73235	2.05434	6.26702	5.86946	7.27554	4.25726	2.96794	4.81121	2.79932	2.56318	6.70198	7.39813	4.82445
Gene.79630	0.671568	0.47597	0.380712	0.950606	4.60409	78.0401	76.457	162.928	231.144	214.81	166.795	76.3789	124.272	125.656	59.3622	45.628	48.3378
Gene.80724	0.289295	0.383361	0.763882	1.06159	0.263769	0.475623	1.18905	1.13331	0.587241	0.485324	1.13427	1.07439	1.06203	0.763289	1.04323	0.69232	1.62033
Gene.8077	27.4208	28.5317	23.095	21.158	14.7739	27.2461	29.1485	27.6571	31.7827	19.712	28.7767	18.9792	16.0483	23.8502	13.1213	9.54477	8.07861
Gene.80805	37.1233	32.6605	30.0055	29.6587	12.9544	4.95665	3.65974	11.3653	16.0306	20.3683	18.5169	116.396	58.5379	61.3312	215.399	267.955	221.066
Gene.81251	0.444601	1.14038	2.07251	6.21072	1.28885	6.7044	8.49388	6.76658	5.16424	2.31604	1.76896	2.52859	2.88579	2.76208	3.21788	2.43729	2.04699
Gene.8163	5.17484	16.8349	17.6598	8.92837	7.91848	9.14563	19.163	5.89833	9.00522	5.24766	6.81266	6.01661	5.09981	3.82029	6.5292	6.79473	6.2792
Gene.81737	0.995497	3.91344	2.84462	4.28553	1.92972	4.80843	15.905	37.4642	34.5767	2.23604	0.59776	0.554332	0.261909	0.501055	0.425648	0.291124	0.554799
Gene.8174	0	0.669717	0.65549	1.46542	2.70789	1.6446	28.943	382.126	945.288	884.298	684.155	1300.76	440.683	506.615	39.566	13.9686	5.00993
Gene.8177	1.66847	7.96568	3.00511	0.751709	3.3128	6.78303	148.104	1971.79	4115.19	6073.45	3705.01	9019.95	2123.91	2062.3	133.212	27.0171	13.0661
Gene.82046	0	0.454183	1.66118	5.36887	1.8777	2.44396	7.14025	25.3977	27.829	6.67653	3.36341	5.24344	0.945562	1.00628	2.11193	1.73204	1.84882
Gene.82229	0	0.100292	1.2031	0.667621	11.5003	165.034	209.658	231.23	239.123	150.084	112.589	54.8581	49.4232	40.0201	59.0387	61.5496	44.2277
Gene.83518	0	0.166567	0.996378	0.184553	10.3222	10.9581	28.9363	11.8277	5.2306	4.38817	2.21899	1.55803	1.50153	0.221297	0.504535	0.100277	0.312906
Gene.83928	14.9326	9.70116	4.33524	6.74086	9.38201	21.7584	29.6579	45.5896	37.927	34.1337	30.0279	31.8629	41.6155	42.643	28.0275	19.6193	14.8272
Gene.84004	2.92751	4.09897	2.83543	3.60987	10.0588	8.97627	131.372	3841.5	8895.1	8248.99	4137.24	2024.8	390.115	573.009	17.9456	12.2871	13.8246
Gene.84005	5.78072	4.76635	13.998	2.00876	1.24726	2.40676	222.385	1960.19	3594.84	3028.01	1367.87	234.323	41.1657	81.1273	5.22828	1.50134	3.40977
Gene.84008	0.859743	4.91615	5.16629	1.91652	4.75632	5.98462	92.6924	2816.9	6115.47	4481.2	1831.79	203.61	89.23	106.003	1.73438	2.60717	3.79953
Gene.85474	8.16057	5.07604	3.72372	1.98559	2.46937	3.15186	11.3042	19.7437	19.6682	7.41698	4.75444	5.45073	3.21217	4.16817	5.07155	3.86569	4.06724
Gene.85889	113.493	99.7208	116.108	43.9628	83.6332	36.8156	2.84167	6.89497	2.79147	0.363248	0.882246	1.5065	0.63951	0.829884	1.10794	0.637695	1.08773
Gene.87374	3.59649	4.0183	4.58843	1.46542	0.902629	3.28919	310.104	2523.58	5591.84	6836.99	3741.61	6114.42	1453.62	1649.77	77.9683	8.38115	10.0199
Gene.87950	194.088	264.624	354.085	212.674	274.621	160.585	116.468	88.1437	110.501	78.5419	78.8054	57.3301	52.1762	71.2703	38.0389	27.8496	12.9105
Gene.8874	257.616	263.165	366.713	332.444	382.511	149.896	121.859	69.1955	132.862	107.167	102.179	125.25	98.6535	88.4267	112.552	101.137	80.3999
Gene.88755	0.143005	0.100526	0	0	0.13888	3.00078	5.74037	8.45139	7.70429	9.03516	7.98082	17.6369	12.5244	15.5363	16.7674	15.2111	16.3523
Gene.88852	2.00504	4.07688	39.3521	46.8927	22.2262	4.53595	21.842	11.5628	12.3324	13.6708	15.4388	19.019	15.8993	15.79	23.4353	24.251	34.0941
Gene.89585	0	0	0	0.352191	3.05745	1.57945	11.4779	10.9517	50.8325	37.366	18.1074	52.1102	15.1565	7.16936	42.5796	32.7746	25.7398
Gene.89587	2.47594	7.09805	7.82561	14.2679	8.03198	30.7821	96.8245	263.018	1084.52	2531.98	2140.71	15821	7462.05	6592.35	13041	13212.7	11141.7
Gene.89942	0.197945	0.145156	0.363094	0.161116	2.00791	13.192	20.9924	27.3862	39.6201	27.4108	11.6986	37.1537	14.9266	14.2813	47.5001	42.5075	40.2774
Gene.89984	6.70449	5.15107	5.40184	4.71267	2.48756	1.28014	2.23806	1.39921	1.2825	0.914537	0.477203	0.36204	0.447422	0.599723	0.625898	0.232774	0.121043
Gene.90287	0	0	0.238749	0.132528	0.659746	1.18818	9.04819	31.1727	56.5782	68.2123	39.4224	78.7492	32.7317	28.6306	33.7057	34.7797	25.2733
Gene.910	2.57808	3.84172	5.56941	6.82006	16.4565	27.5987	11.9225	19.4779	22.4517	21.8524	25.0171	17.5745	16.449	18.5581	12.8081	15.4605	15.6239
Gene.91016	92.8227	114.4	134.189	113.067	158.707	304.996	262.937	265.317	262.441	154.736	151.559	122.763	90.3476	96.6076	99.8847	107.873	105.151
Gene.91021	0	0.5633	0.838841	2.17835	1.15836	19.1832	37.0279	39.2776	55.0109	82.8098	62.3322	149.506	69.1478	70.4399	101.071	81.0967	62.115
Gene.91256	11.6243	0.497353	0.604996	1.49928	1.77207	2.92269	11.5982	2.74913	2.69798	2.91338	3.32983	12.2316	3.37561	1.99389	9.99357	11.7508	6.61922
Gene.91580	0	0.230615	0.229348	0.510193	0.950218	188.915	509.678	484.344	558.501	358.124	228.054	448.238	216.901	160.147	322.154	342.233	236.661
Gene.921	31.3806	18.7971	9.18451	17.2487	57.8685	166.506	247.139	241.585	241.422	175.14	151.229	157.23	106.055	117.455	116.204	75.434	46.68
Gene.9214	7.55128	6.08569	14.6105	4.48609	117.966	658.49	930.486	631.031	563.392	303.105	229.119	339.893	152.337	181.55	350.436	279.78	284.25
Gene.92446	0	0.975772	0.194388	0.864572	0.805524	0.484142	2.90483	7.69112	16.8896	14.6242	8.3714	26.2486	14.8646	12.9488	31.3779	40.6448	46.0017
Gene.92924	0	0	0.0510102	0.226268	0.211624	5.77595	11.8263	10.354	18.0517	17.131	14.5792	15.8535	7.93044	6.22492	12.1063	13.6491	11.5038
Gene.93124	0	1.50922	0.251246	1.25531	0	13.9103	17.4862	6.70936	5.7812	3.57309	2.42378	10.9624	2.09783	3.3474	6.34335	5.00169	3.90126
Gene.934	0	0	0.763008	0.339103	0	6.64899	14.0528	21.892	14.6484	5.11863	5.77837	4.43966	1.59258	5.28748	3.80404	4.14577	3.44951
Gene.93564	0	0	0	0	0	72.9272	92.0759	240.562	351.13	161.238	56.9023	11.971	4.63955	7.19042	4.39157	3.70523	10.9854
Gene.93916	0.726849	0.492998	0.738702	0.820145	8.84514	276.792	34.578	1.3395	0.660988	1.25066	0.456822	0.115527	0.257014	0	0.224725	0.371344	0
Gene.94383	0.631711	0.278358	1.11166	5.55547	11.1328	51.1731	32.8273	92.2014	204.365	359.363	481.202	289.297	528.12	494.593	276.892	218.745	472.333
Gene.94567	3.45917	11.1293	2.69268	15.0937	7.38161	83.5325	514.394	4075.6	11346.2	11578.8	6526.64	6270.97	2645.14	3046.12	4674.24	4238.57	3893.69
Gene.96951	1.49257	1.44064	1.15229	0.959071	1.06171	2.38949	3.93444	20.9981	21.8628	7.65811	3.99133	3.24452	1.06986	1.85581	0.935751	1.15809	0.361247
Gene.97110	144.275	173.176	194.469	196.001	114.207	119.14	78.9043	107.542	101.4	42.65	42.2846	51.145	25.3985	35.2836	31.0772	26.9209	25.665
Gene.97507	81.5919	66.4886	66.0742	62.3043	92.4578	142.923	155.344	159.242	203.216	408.153	454.616	150.585	235.557	338.189	231.354	242.056	141.583
Gene.97862	0	0	0.0635812	0.176213	0.659606	5.37991	15.7557	14.8615	20.1071	11.8241	7.43651	20.1817	13.5486	9.92396	25.0968	21.2419	19.3798
Gene.98311	0	0.0748479	0.0748847	0.0830748	0.310576	0	5.9465	19.4195	38.5626	68.6673	67.3773	275.918	129.966	99.2411	258.447	169.878	154.528
Gene.98566	0	0.307075	0.61257	0.170154	0.211566	13.9655	21.6023	20.4674	21.4734	75.1764	62.8469	111.979	97.7295	65.4461	238.831	218.421	199.284
Gene.99686	48.6941	45.3748	43.345	29.5721	51.9468	89.2727	127.307	106.404	150.651	98.3099	99.0092	100.187	63.6181	71.4568	67.7022	63.2144	51.4786

## Sheet: Supplementary_table_8
target_id	00_Egg	01_2_cell	02_4_cell	03_Early_morula	04_Morula	05_Blastula	06_Rotary_movement	07_Free_swimming	08_Early_gastrula	09_Gastrula	10_Trochophore_1	11_Trochophore_2	12_Trochophore_3	13_Trochophore_4	14_Trochophore_5	15_Early_D_shape_larva_1	16_Early_D_shape_larva_2	17_D_shape_larva_1	18_D_shape_larva_2	19_D_shape_larva_3	20_D_shape_larva_4	21_D_shape_larva_5	22_D_shape_larva_6	23_D_shape_larva_7	24_Early_umbo_larva_1	25_Early_umbo_larva_2	26_Umbo_larva_1	27_Umbo_larva_2	28_Umbo_larva_3	29_Umbo_larva_4	30_Umbo_larva_5	31_Umbo_larva_6	32_Later_umbo_larva_1	33_Later_umbo_larva_2	34_Pediveliger_1	35_Pediveliger_2	36_Spat	37_Juvenile
EKC32242	0	0	0.116225	0	0.198093	0.0680038	0.201304	0.870385	1.75203	2.69796	35.8261	150.673	154.354	150.037	118.493	79.5445	42.9847	53.1239	32.2126	36.2899	37.5642	17.7747	54.8848	29.419	13.3728	23.0286	15.654	22.4313	17.1825	17.6522	13.1571	13.4321	12.9199	16.505	18.6556	22.2238	21.7577	36.064
EKC33063	4249.8	2316.56	1954.05	2615.2	2960.22	3004.13	2144.55	2966.96	3553.66	3218.18	3508.09	3913.02	3630.96	3289.29	3256.26	2838.42	3207.54	4552.65	4653.83	5053.28	4398.74	4845.22	4864.69	8842.17	7609.12	9303.27	6091.49	8260.2	7486.21	8025.44	6416.06	7786.91	7554.39	8827.75	9796.27	9299.37	9647.5	7859.74
EKC29813	0	0.108439	0.0950456	0.0459272	0.539983	1.50151	0.411552	0.965984	0.741083	9.88431	226.13	581.551	548.102	361.656	222.662	115.784	54.9141	51.2408	41.1804	50.8246	47.6743	32.9398	77.9479	46.2091	32.6785	52.5374	46.7531	88.0838	58.0989	70.9088	64.7494	66.7764	60.9192	77.0337	54.7929	62.5511	95.2539	27.9169
EKC40272	100.675	136.344	93.6377	80.193	108.319	109.507	74.828	77.9166	108.64	68.9932	39.2622	74.5671	73.4915	53.3691	37.8413	30.0152	27.2724	41.0126	39.224	39.1459	25.5518	25.1762	37.6434	37.6947	21.2811	38.1808	28.5673	36.4274	60.0814	44.7199	42.9746	46.0815	34.6938	42.1865	38.4024	32.8837	33.0341	71.1274
EKC37175	0	0	0	0.0407071	0	0	0	0	0	0	0	0	0	0	0.0768216	0	0	0.0987323	0.1906	0	0	0.1039	0.0415694	0	0.0381611	0	0	0	0	0	0	0	0.0456812	0	0.190452	0.38616	3.15411	17.2199
EKC31894	12.4795	2.48305	2.90422	1.9291	1.23661	4.99774	29.1506	130.841	446.589	715.244	1501.03	3287.63	4419.72	5152.57	4586.05	3578.01	3166.23	5825.85	5704.25	7448.62	5287.48	6431.89	4684.09	3277.48	2185.62	2120.19	2572.86	1953.74	4612.41	4102.49	4283.74	6355.03	6057.44	5727.63	11038.9	5236.18	4524.06	9324.63
EKC40630	375.493	110.804	120.318	115.729	88.256	100.608	83.8102	170.085	174.622	214.146	268.752	296.35	367.937	343.388	452.357	442.059	707.558	791.961	1007.83	937.199	920.792	1145.63	1375.85	2080.45	1654.66	2094.26	1610.75	2183.6	1926.16	1948.5	1425.77	1788.99	1792.03	1995.99	2026.95	2377.98	3110.79	1790.76
EKC40608	634.708	62.7421	69.1542	74.5875	87.9636	105.92	102.096	203.517	214.823	247.204	362.093	416.347	459.625	408.49	501.484	438.116	577.828	774.524	772.43	911.031	838.119	1058.71	1060.52	1938.34	1757.68	2210.96	1446.9	1924.2	1513.51	1787.99	1467.61	1934.23	2018.43	2015.39	2230.11	1959.62	2657.2	1492.32
EKC30702	0	0.120202	0	0.0509093	0.119712	0.554799	0.228098	0.394495	0.43812	0.0978263	0.279964	0.153723	1.56992	11.473	29.2068	37.8368	47.7274	74.7035	61.2608	69.8073	52.1826	47.0381	71.795	26.0987	15.7016	15.8935	10.885	13.3059	24.6338	14.7892	9.371	7.95657	5.1417	4.7439	0.833641	1.79378	0.825614	0.194014
EKC39411	358.929	167.551	145.242	184.161	147.869	138.202	103.115	140.001	177.786	167.864	169.436	236.789	285.73	296.185	324.12	301.192	354.648	537.745	587.953	630.762	564.717	710.95	1006.96	1258.62	952.425	1280.26	1067.19	1205.56	988.248	1225.24	923.44	1201.25	1190.13	1139.5	877.5	858.005	1114.4	688.298
EKC29671	125.42	22.2962	21.3498	38.1	34.399	45.8036	46.2228	94.3838	95.1829	100.378	180.605	108.205	147.496	136.509	177.282	158.448	265.46	280.801	340.301	352.433	309.621	430.221	434.5	782.038	561.239	682.272	561.096	661.432	505.503	622.421	479.198	532.927	548.287	624.581	598.096	706.731	1080.16	489.785
EKC29663	113.997	99.6179	90.5918	101.551	87.8904	99.1076	90.6584	243.486	499.186	522.112	521.989	308.166	152.379	152.332	144.659	138.679	201.372	324.051	356.537	368.578	256.988	367.206	511.327	293.605	228.466	338.136	350.909	334.649	541.183	394.615	406.679	482.297	438.49	477.705	453.179	434.322	324.079	479.474
EKC25653	261.105	187.898	144.729	206.242	207.198	210.963	166.029	207.92	281.409	234.693	93.2917	197.687	166.028	180.893	145.248	125.593	85.9316	138.109	138.923	131.859	94.6679	77.4599	158.745	183.383	109.987	203.125	190.22	220.738	336.985	262.942	212.404	250.338	200.477	219.528	113.687	118.857	130.982	192.785
EKC17910	2466.72	1891.47	1761.55	2232.68	2721.88	2838.39	2156.67	3016.69	3186.77	2670.45	2117.16	2532.45	2361.76	2207.12	1945.49	1714.01	1938.6	2429.63	2039.48	1910.73	1606.41	1169.22	1145.36	1165.51	743.51	1038.75	782.634	1024.92	947.113	1059.8	897.255	953.885	956.747	1161.09	929.483	855.764	1016.64	590.314
EKC19106	347.812	84.0954	93.4844	97.2953	90.3915	108.87	97.6949	204.352	203.721	213.669	315.299	281.327	361.65	300.314	379.522	366.877	567.862	564.673	737.231	759.129	698.011	849.213	715.897	1318.69	1143.38	1453.17	971.184	1228.39	1009.4	1137.28	969.425	1103.64	1174.21	1243.3	1211.17	1263.79	2225.93	936.908
EKC28420	0.420695	0.223282	0.195705	2.50602	6.78234	14.8288	19.321	21.6175	21.5157	26.6217	49.838	71.0302	56.2284	33.83	36.1391	32.5259	17.3157	19.3814	16.0509	18.1636	19.2016	8.0859	14.0509	5.21045	2.83687	5.6182	3.47906	5.5699	10.0546	7.16067	6.42878	5.03856	5.19998	7.79529	9.84427	12.6233	8.34974	48.2926
EKC28927	0	0	0	0	0.412056	0	0	0	0	0	0.642434	0.529123	0.675471	0.766814	2.64556	1.29267	0	0	0	0.891581	0	0	1.07367	0	0	0.816513	0	0.322533	0	0	0	0	0	0.837374	0.819841	6.1743	202.085	18.6987
EKC42768	95.9293	57.7093	48.1816	67.1825	87.6253	103.195	86.6847	125.536	158.589	142.964	164.097	132.689	131.637	143.987	138.54	125.404	143.937	199.307	191.976	194.953	150	121.26	146.862	158.676	112.632	150.016	128.507	151.763	158.359	168.359	135.676	144.035	135.792	131.27	109.63	112.351	145.672	108.208
EKC19016	0.0764779	0.0811806	0	0.0343825	0.161699	0.208163	0.647011	1.21796	1.33152	0.858895	3.08828	4.41233	13.9161	35.7335	83.3784	134.807	136.993	192.803	92.0039	102.776	74.069	54.6727	129.454	71.8229	31.523	78.9828	79.8234	116.601	114.742	81.7391	72.7102	75.2306	57.9142	74.9216	40.4567	48.4585	7.37263	1.44134
EKC21333	0.0420841	0	0.0783091	0.01892	0.0889796	0	0	0	0.0407058	0	0	0	0.364654	0.24838	0.142821	0.104677	0.311791	0.504779	0.7087	0.721982	0.328698	0.917525	1.70022	0.634536	0.514361	1.05791	0.540465	0.835776	2.09373	1.2254	1.14769	0.985661	1.01913	1.49179	6.41759	6.5895	11.5573	8.14771
EKC17338	0	0	0	0.501999	0.19674	0.405236	0	2.03761	23.9408	180.065	1121.12	4185.9	3311.85	3025.27	1939.25	935.67	224.894	184.664	134.369	224.766	279.444	55.0955	27.5113	3.74134	1.09807	0	0.434547	0.307993	0.726175	1.75316	0.700032	1.58499	1.12668	0.399812	1.17432	0.90707	0.301522	0
EKC24177	0	0	0	0.0379807	0	0	0	0	0.0817145	0	0	0.0573422	0.219607	0.332405	0.0716763	0.0700446	0.695447	0.921195	0.711337	0.676357	0.742322	0.872469	1.59019	0.485255	0.142421	0.442436	0.263019	0.594211	0.741712	0.361752	0.953346	0.809451	0.895054	2.2687	4.62009	4.0662	15.4671	21.205
EKC43150	721.066	222.385	208.345	211.641	166.24	200.735	177.622	393.779	398.784	417.003	851.782	534.688	604.53	613.834	784.875	714.609	1141.28	1251.83	1408.91	1551.49	1372.99	1722.2	1735.39	3366.07	2475.01	2997.57	2469.57	2956.18	2088.86	2829.15	2172.3	2572.6	2626.33	2917.54	2819.29	3198.3	5114.52	2824.24
EKC27411	1942.14	1317.05	1125.36	1389.67	1416.86	1338.41	990.482	1431.31	1601.37	1454.6	1339.51	1484.55	1392.48	1438.25	1441.15	1244.4	1577.84	1944.63	2018.69	2066.74	1763.75	2064.6	2777.34	3960.6	2596.91	3129.86	2891.58	3277.26	2585.9	3258.86	2419.94	2849.38	2772.7	2965.27	3115.63	3476.67	4016.26	2882.47
EKC27416	0.393256	0.0521797	0.320145	0.0883989	0.0779505	1.25771	0.673319	0.807323	0.927167	0.424664	2.06605	45.9777	67.5966	100.286	110.021	125.653	130.057	242.814	145.384	173.499	117.198	128.269	725.941	230.225	101.972	123.674	76.9419	92.3768	64.449	43.9506	26.5804	29.9342	19.3441	20.3821	2.68828	3.14467	0.796443	0.589552
EKC21190	123.387	140.911	121.451	148.178	162.191	195.278	155.881	205.898	232.215	188.925	187.404	126.374	147.583	147.206	143.183	142.188	170.285	239.738	215.53	207.887	167.177	131.738	192.861	164.859	116.224	169.956	139.905	165.578	177.187	197.699	167.018	165.824	158.412	169.829	122.517	116.762	166.312	133.323
EKC36703	39.2724	34.1078	25.3279	29.694	44.1123	66.0803	75.1516	96.6146	138.347	119.902	156.675	86.0273	87.393	79.4566	88.2218	78.8131	73.8421	102.192	92.063	84.2183	67.5345	73.2297	146.493	120.159	107.021	150.048	132.862	142.361	136.699	163.388	136.814	153.46	139.819	128.954	98.0929	89.4545	95.0824	92.1364
EKC27492	0.0988221	0.0262247	0	0.0444279	0.561533	0.685902	0.706657	0.676247	0.585461	1.42998	6.4745	22.8058	52.2974	72.6141	72.9437	49.1198	39.5564	55.7641	50.1852	48.7699	38.1583	40.1424	92.0197	47.0953	17.0657	21.4779	22.6038	26.6378	40.0309	32.1812	26.6713	25.6966	19.7183	22.3186	18.3956	22.4426	17.232	0.613763
EKC30066	0	0	0	0	0	0	0.159885	0.66784	0.639789	1.27696	3.94127	6.4741	9.09533	9.9294	7.88019	5.92293	3.84145	6.65206	4.05297	3.9532	2.97061	0.759006	5.21422	1.45324	0.676343	0.969944	0.570452	0.881512	0.645254	0.696159	0.870834	0.84502	0.800901	0.886485	2.22605	3.14336	4.71543	2.49322
EKC37674	0	0	0	0.189243	0.333751	0	0	0	0	0	0	0	0	0	0	0	0	0	0	0.240717	0	0.24151	0.193252	0.30223	0	0.220449	0.163815	0.17416	0	0.450618	0.395847	0.672197	0.637102	2.71298	35.637	37.1867	91.5593	156.862
EKC18795	60.0435	37.3122	35.8852	57.0626	195.344	315.768	200.842	201.757	208.363	182.317	177.303	182.793	175.162	163.33	154.568	164.658	192.981	298.726	284.454	330.066	257.853	312.792	297.008	180.201	133.33	234.515	149.623	215.208	200.402	188.995	197.432	227.587	172.853	169.838	155.494	101.08	78.3358	48.2734
EKC25464	519.529	104.199	111.832	105.976	99.5388	127.959	130.475	270.19	286.459	305.75	701.659	441.471	513.236	486.738	657.209	601.83	943.302	1094.41	1332.58	1157.84	1185.91	1308.77	1399.21	2587.15	1805.99	2164.77	1910.09	2209.75	1708.68	2080.52	1588.14	1857.62	1864.73	2047.92	1956.58	2355.24	3599.59	2464.42
EKC23159	0	0	0	0	0	0	0	0	0	0	0	0	0	0	0	0	0	0	0	0	0	0	0	0	0	0	0	0	0	0	0	0	0	0	1.64665	0	0	28.1671
EKC38250	0.137707	0	0	0	0.218368	0.37482	0.388338	1.09654	0.199795	0.237928	0	0.093469	2.74439	13.0039	36.6859	49.2091	83.8859	122.228	107.398	110.248	89.809	81.3782	197.502	49.5349	15.4959	16.5872	18.4888	15.3263	41.6436	18.6923	10.7483	14.5137	5.41899	5.17725	0.434472	0.587292	1.33868	0.235936
EKC39188	5.45547	1.02193	2.09	1.15418	2.88366	1.74695	2.71493	4.15245	17.3824	122.537	1509.3	2176.89	2278.46	2221.35	1998.45	1361.22	1133.3	1582.36	1022.4	1010.06	668.913	586.236	1779.29	1034.08	532.071	769.058	626.56	980.006	742.243	637.191	567.649	573.957	544.476	763.197	810.329	1022.36	1084.33	761.228
EKC43240	0	0	0	0.515015	0.538243	0.623614	0.410225	1.07689	1.1696	0.549802	0.524482	0.259185	2.09552	2.87972	4.42766	2.2162	3.24818	4.85774	4.28696	3.63942	3.35527	8.90947	21.1539	4.66085	3.75514	6.13272	5.3993	5.21364	5.96003	4.41479	5.86516	5.96232	5.26572	5.7425	16.5991	18.5342	29.1811	92.3566
EKC37958	397.854	70.2112	73.9795	82.0313	86.4091	124.65	133.557	276.474	327.452	328.044	457.813	467.221	529.849	497.161	655.658	576.682	893.483	1127.58	1387.16	1302.15	1231.32	1473.19	1481.73	2453.15	2178.07	2490.67	1826.92	2292.98	1703.34	2168.38	1608.13	1927.92	2026.52	2413.51	2102.74	2438.33	3440.37	1539.61
EKC41794	931.153	243.328	279.955	256.29	232.793	276.381	232.525	474.305	514.094	509.023	1290.38	733.773	926.768	850.824	1015.14	994.75	1642.48	1824.87	1855.29	2069.87	1817.66	2313.37	2181.41	3788.63	2997.02	3447.38	2658.83	3396.92	2799.23	3231.95	2578.58	3281.44	3301.12	3416.16	3711.71	3496.54	5528.05	2763.77
EKC19808	262.167	128.82	126.757	142.039	131.565	121.077	79.5511	115.274	137.004	117.527	153.624	121.835	122.716	94.9061	84.614	78.9784	78.1012	113.696	104.02	126.441	97.9565	104.089	138.101	103.607	110.756	154.01	101.511	130.139	128.815	149.018	148.785	172.021	177.548	176.555	204.11	147.151	196.957	328.948
EKC19180	0.656978	1.23066	1.00676	1.68529	2.26745	1.70406	0.653894	0.36543	0.3738	0.333858	3.91735	9.94155	13.9302	20.6038	35.5423	48.9597	51.5052	88.4514	57.3922	73.3714	45.8423	53.8352	135.586	59.074	36.2559	66.2224	50.8039	79.1315	56.2851	67.0037	51.7511	49.4119	35.5822	52.4717	20.0371	20.9788	1.31489	0.0331063
EKC19699	1.03422	0.0686135	0.180418	0.02906	0.0683338	0.0703755	0.104162	1.02942	4.65787	17.0874	95.9383	227.662	279.26	258.21	228.469	142.075	88.2227	117.002	91.1637	108.822	86.773	64.1587	99.9472	40.7016	25.4716	63.6416	65.0012	116.443	236.522	148.966	141.692	163.847	132.074	165.182	279.193	331.2	153.688	260.145
EKC31842	0	0.362243	0	0.268487	0.180383	0	0.10311	0.0895585	0.0825205	0	0.140617	0.347447	1.47848	2.68547	3.41418	3.60017	4.34045	4.83153	4.39991	3.71959	1.66588	0.68528	0.430846	0.245021	0.107869	0.17872	0.166008	0.21179	0.315929	0.146128	0.160458	0.272478	0.344336	0.458216	0.231943	0.155936	1.55494	7.96355
EKC32468	935.778	235.85	236.207	257.538	244.436	292.551	260.845	490.478	548.154	535.508	634.696	727.686	825.015	866.186	1037.38	915.725	1530.28	1829.33	2003.18	2223.54	1949.99	2281.71	2198.76	3926.07	3232.96	3823.16	2822.81	3511.9	2598.3	3379.42	2610.51	2989.05	3085.55	3793.45	3135.93	3692.14	5245.79	2415.44
EKC34610	863.904	1105.85	782.37	1302.42	1328.46	1318.48	1064.66	1400.68	2106.06	1846.57	1107.55	2028.54	1817.17	1378.41	941.892	643.576	428.316	472.883	432.045	345.715	290.251	264.656	504.423	412.604	269.976	451.081	349.938	393.864	484.594	452.126	380.183	448.728	359.225	421.986	416.642	390.541	386.586	677.443
EKC42215	0.166231	0	0	0.124555	0.0292889	1.23672	1.9644	3.06099	4.20725	4.35605	3.79013	4.81408	8.1141	4.85095	2.20955	0.781004	1.3684	8.39839	9.73938	14.8294	11.0359	16.8493	68.1504	50.0086	23.4464	39.9299	25.1434	37.6439	34.3779	32.0787	17.1954	12.1519	9.33697	13.035	14.2189	24.8467	52.6536	117.91
EKC29876	1.96362	1.30273	0.456733	1.98629	1.42716	1.73704	0.494418	0.610782	0.356121	0	0.20228	0	0	0	0	0	0.202055	0	0	0	0	0	0	0	0	0	0.095522	0	0.957766	0.420414	0	0.783927	4.58182	26.6296	142.493	164.349	355.131	631.65
EKC18281	86.7574	39.4681	35.7863	30.1656	32.5301	50.253	53.0295	81.2498	112.853	91.5636	158.14	116.034	94.4308	97.1111	102.978	96.7358	133.689	171.96	174.079	172.056	138.111	138.785	205.429	219.706	157.425	243.517	243.327	233.584	278.079	256.571	240.337	295.285	293.668	272.233	164.055	174.196	222.618	224.063
EKC30911	0	0	0	0	0	0	0	0	0	0	0	0	0	0	0	0	0	0	0	0	0	0	0	1.45712	0	0	0	0	0	0.869013	0	0	0	0	0	0	0	45.2021
EKC41437	0.594226	0	0	0	0	0	0	0	0.095794	0	0	0	0	0	0.168052	0	0	0	0.41695	0	0	0	0.181872	0	0	0	0	0	0	0.508898	0	1.05436	0.699515	2.55322	21.8729	30.049	176.507	288.292
EKC41439	0	0	0	0	0.108608	1.11852	0.910535	0.613546	0.19874	0.355008	0	0	0	0	0	0	0	0	0	0	0.200602	0	0.282992	0	0	0	0	0	0.200438	0.0879826	0.386443	0.218743	0.414645	0.220711	11.8849	17.5257	113.187	131.661
EKC41438	0.204084	0	0	0	0	0	0	0	0	0	0	0	0	0	0	0	0	0	0	0	0	0	0.0936947	0.293061	0	0	0	0.0844384	0.398172	0.349558	0.383838	0.217268	0.823698	3.28834	22.5364	34.3178	219.557	345.466
EKC20167	270.089	130.82	124.283	134.777	131.194	135.892	94.6024	126.193	143.246	143.61	178.754	172.195	211.867	238.929	261.2	232.76	267.014	383.748	447.014	480.405	394.039	599.674	653.514	1182.88	920.462	1209.68	835.088	1081.47	847.302	1074.13	828.31	933.897	987.275	1154.95	1331.37	1406.6	1490.16	2205.16
EKC37379	2.90358	2.73967	0.900485	2.32067	2.89903	3.51252	2.07954	4.33514	2.96451	5.8529	17.2818	35.9127	26.2774	24.1186	16.9706	12.8394	4.51484	3.86967	3.39559	5.16579	2.8348	1.4808	10.368	6.48587	3.67119	5.06876	9.16536	13.4816	10.7004	12.9858	15.4728	17.86	16.9275	26.6844	42.7511	57.1986	121.53	145.374
EKC24010	0	0	0.412173	0.398334	0.234168	0.241165	0.178473	0.88191	0.214251	0	0.730182	0.300697	0.76773	0	3.38277	7.71345	27.3514	47.3404	40.5657	39.521	39.3591	33.0427	35.1858	17.4943	5.78801	4.17617	5.34457	2.7494	5.61812	4.36308	1.24981	3.30142	3.12905	0	0	0.539817	0.71777	0
EKC33311	0.157396	2.17197	0.292879	0.0707613	0	0.171365	1.33159	11.1232	23.0645	265.556	4325.62	12615.8	15241.5	15031.5	13279.7	5578.45	1590.7	954.929	746.63	927.622	930.611	33.2321	25.2911	12.996	7.62858	11.2104	7.84042	11.6567	6.44874	9.36824	5.47651	8.54576	6.67024	9.9752	3.14509	7.47979	0.637534	0.404505
EKC20298	0	0	0	0	0.307065	0.527066	0.546074	0.963707	1.31109	7.69512	46.119	189.266	225.003	226.858	177.762	85.2521	19.1285	51.7313	23.0303	51.3809	35.3531	21.7756	35.2044	6.95162	4.16216	8.51855	6.25476	9.21351	11.7117	7.87716	6.19133	6.39065	6.74085	4.99211	1.62919	3.18538	1.41182	0
EKC21982	0.0920603	0	0	0	0	0	0.0741752	0.274898	0.0890452	0.238591	0.151736	0	0	0	0.156213	0	0	0.100384	0.0968939	0	0	0	0.0422647	0	0	0	0	0.0380893	0.0898058	0.0394205	0	0	0.0464452	0	0.0968185	0.168265	33.0381	94.0064
EKC25017	0.615886	0.272399	0.191004	0.346108	0.922381	0.47497	0.392852	1.30268	1.39	3.85744	20.0485	26.824	29.7959	28.1708	21.032	17.149	13.7733	17.8525	13.4506	11.7986	8.41815	12.4265	33.6239	18.6093	11.1831	18.6538	12.3436	19.3874	17.3231	17.0761	14.4311	18.9599	13.2833	20.2882	19.2696	19.4183	14.3858	39.7023
EKC18551	0.111775	0	0	0.100503	0	0	0.920078	3.31416	4.68802	2.0278	1.10538	0.379341	0.352893	0.219899	0.2845	0	0.0920129	0.121881	0.117644	0.127839	0.218255	0.12826	0.0513159	0.0802537	0.0471084	0	0.0434992	0.0462463	3.70729	0.335038	0.105113	0.118996	0.33835	0.240133	1.76912	2.95294	41.4569	47.0538
EKC19139	0.0893433	0	0	0	0	0	0	0	0	0	0	0	0	0	0	0	0	0	0	0	0.174454	0	0	0	0	0	0	0.0369652	0.30473	0.402267	0	0	0.166936	0.383882	2.20349	5.38705	121.268	32.2372
EKC34226	0	0	0	0	0.535989	2.55301	1.1234	2.27093	2.75851	1.2045	1.88023	0.946366	0.988459	2.49362	2.68849	2.31201	2.39985	2.76423	3.06835	4.34902	3.21748	4.65425	3.72425	5.00536	3.68599	3.31904	3.00898	2.53044	1.85471	2.49667	2.62231	2.29398	4.15657	5.71845	7.73157	9.4986	6.67431	4.34332
EKC41254	0	0.113414	0	0.0480344	0.0564759	0.17449	0.0430435	0.053174	0.103345	0.092302	0.176103	0	0.185158	1.36628	1.08779	3.01192	3.6061	5.94171	6.07251	6.72095	5.63291	7.96912	3.13932	1.68769	1.30587	1.23101	0.582122	0.972532	1.25073	1.41828	1.40665	1.13746	1.50931	2.98401	50.5649	68.3504	204.875	247.403
EKC29723	21.7497	10.2218	6.63218	9.92526	8.24941	8.22097	6.88931	12.6422	17.6963	17.3551	15.8718	20.8481	20.4284	20.5118	20.2337	22.7794	20.3644	22.992	20.0957	21.0826	16.0486	19.0515	27.473	23.9606	11.5297	16.4811	12.7533	17.0359	14.5766	16.1651	15.457	18.9127	16.9278	25.8835	20.7786	32.6197	19.368	11.0939
EKC42790	0.155509	0.247608	0.289368	0.0699131	0.0821995	0.0423277	0.407218	1.1609	13.8007	60.6562	184.29	475.093	511.231	497.837	454	361.92	309.731	494.294	327.267	386.753	273.59	257.763	486.908	211.697	112.5	176.403	132.204	190.449	161.789	165.209	142.218	157.774	144.869	177.986	111.457	118.147	12.9758	0
EKC29403	0	0	0.783575	0	0.296782	0.458474	0.339292	0.558861	0.814619	0	1.61949	15.244	29.1904	44.4598	65.262	93.3369	149.521	250.403	267.109	332.317	282.307	458.724	936.732	465.816	270.946	531.047	431.547	630.82	627.959	633.393	420.288	456.673	346.151	402.58	151.46	221.154	49.3508	0.721482
EKC38091	0	0	0	0	0	0	0	0	0.381098	1.02113	0.974103	0.802293	5.46238	15.5026	22.3969	29.4005	33.0827	44.2513	39.3955	41.4575	49.2376	28.0309	52.8186	29.1377	18.0999	18.9835	14.1066	19.8879	17.6802	22.1014	18.5258	23.4895	9.7401	16.5059	13.2597	18.7238	60.3254	31.0524
EKC30049	79.6974	40.4313	43.9056	50.9592	38.1021	39.3609	116.757	513.565	701.092	362.257	271.606	713.82	876.043	1085.18	1024.82	873.87	923.938	1514.48	1447.5	1587.22	1137.73	855.2	866.274	745.978	519.8	885.954	804.95	764.448	1373.62	1009.53	854.945	1187.58	983.055	705.017	811.574	468.63	960.776	529.182
EKC18038	96.3719	82.2415	59.54	84.1343	115.582	154.803	169.451	240.142	302.147	239.348	225.744	161.502	182.642	185.579	150.801	124.381	127.245	166.997	145.802	145.08	103.915	92.6083	191.144	152.704	134.855	218.491	175.256	186.52	212.846	223.694	182.505	219.953	187.009	166.347	167.557	121.133	147.835	83.8595
EKC31967	0	0.0556112	0.243714	0.518168	1.74461	0.484834	0.105529	0.0782196	0.0760107	0	0	0.0355598	0	0	0	0.043437	0	0	0	0.0599188	0.0511487	0.0601163	0	0	0.0441599	0	0.0407766	0.0433517	0	0.0224334	0.0492668	0	0.158586	0.281379	1.21214	2.5535	37.5178	6.28322
EKC22269	0	0	0	0	0	0	0	0	0	0	0	11.0601	31.3858	15.7971	36.2181	28.4531	36.733	14.5663	15.9553	74.4073	64.0669	67.1038	40.1884	63.5675	22.9101	39.0804	12.8869	26.0623	24.5137	16.6187	20.5203	3.17933	12.3014	5.2954	9.17569	25.0748	7.9033	0
EKC39821	1387.76	775.015	814.154	877.728	723.142	566.476	270.347	289.89	154.915	91.2108	137.889	41.2977	50.3941	21.1233	50.1028	20.03	36.8278	44.8799	39.5528	62.4238	38.4366	46.2022	78.0481	77.7334	58.0733	67.477	63.0257	79.9627	81.1742	95.0178	82.459	104.781	111.047	105.724	100.687	71.9579	102.927	110.376
EKC31289	0	0	0	0.137704	0	0	0.370188	0.152438	2.07387	10.0552	151.454	264.243	145.176	72.9133	37.1617	24.8877	23.1972	35.4031	34.4947	29.0764	25.1196	14.0589	17.7182	5.49799	4.26001	3.52905	4.88725	4.30878	8.66512	8.52526	7.77709	7.17388	4.63591	3.61921	5.15408	8.58428	27.0465	286.272
EKC30077	1.82282	1.24833	1.20356	1.82403	2.26891	1.92057	1.18443	1.66803	1.64937	1.57472	1.79295	0.718401	1.6304	1.7352	0.848096	1.0238	1.35532	1.5388	1.11398	1.74853	1.43519	1.21451	1.18779	1.6043	1.61082	1.60131	1.07551	1.02179	1.03249	1.53589	0.829433	1.12678	1.06795	1.26325	7.42077	11.3564	34.8208	28.7625
EKC18455	0.49157	0.260899	0.343013	0.220997	0.584629	0.468297	0.39607	1.22322	1.54528	0.743162	4.05108	27.61	25.8758	15.2315	13.6588	13.8573	11.4316	19.4305	12.2878	13.3526	14.5177	13.6786	49.1979	30.2648	10.307	31.5363	23.7215	36.5073	42.5584	30.3108	27.0427	24.3346	23.8081	29.0418	36.4469	46.047	67.399	67.3774
EKC18450	0.0317396	0	0	0.00475644	0.00559233	0.0172782	0.00426223	0	0.0102334	0	0.0261569	0	0.027502	0.010407	0.0179525	0.0087719	0	0	0.0334061	0	0.0309877	0.0121402	0.0971438	0.00759624	0.0312126	0.0221631	0.00823465	0.026264	0.0309623	0.027182	0.049746	0.0450533	0.192155	1.39785	7.98896	11.5316	17.3986	43.0237
EKC18454	5.47962	2.63276	2.68325	2.67095	1.64639	0.690792	0.534455	0.200943	0.0557911	0.0498296	0.0950697	0.0391507	0.0499793	0	0	0.0956468	0	0.0628952	0	0.0659696	0	0	0	0	0	0	0	0.0238648	0.618944	0.148193	0.0542419	0.245626	0.465603	2.47835	20.9889	23.4046	36.9609	99.4177
EKC33813	0.624604	0.663012	0.4649	0.730097	0.726341	1.42808	1.00652	0.746045	0.604148	0	0.411794	0.169581	0.108243	0.36864	0.211973	0.310721	0.102834	0.27243	0.657399	0.285747	0.243924	0.860068	0.802913	0.627845	0.526487	1.04675	0.243075	0.775277	0.609308	0.748881	0.822321	0.132991	1.00838	6.17261	86.8406	129.157	200.576	260.581
EKC42613	10368.3	8914.93	7650.97	9284.75	11138.1	12679	8149.06	10410.1	11829.8	8541.74	6041.95	5251.18	5605.91	4731.2	4450.99	3435.19	4001.44	4722.18	4411.59	4776.66	3586.27	3450.95	4119.74	5139.63	3492.69	4495.51	3515.66	4921.23	6445.45	5242.81	3858.8	4566.38	4137.29	4778.49	4617.68	4353.75	6641	8457.57
EKC42604	3.56007	4.30805	3.54411	5.76187	6.47187	7.66519	5.80362	7.42103	8.2243	6.25164	7.3827	5.06438	4.89423	5.25633	5.62815	4.69788	4.05669	5.96041	6.57017	7.37512	7.15826	10.4581	12.7041	9.61138	6.27694	9.30684	9.23001	12.4715	24.6051	15.2641	11.3608	13.4782	12.3202	13.7501	18.2864	17.2345	23.3019	55.2587
EKC26283	0	0	0	0	0	0	0.604743	4.33302	6.53378	7.26211	64.3284	581.786	847.796	1082.64	871.898	439.84	130.985	111.305	78.9966	103.697	86.4679	45.4741	71.2591	7.97563	3.2898	2.51567	1.51888	1.36637	0.878612	1.02845	0	0.958853	0.605861	0.322493	0.31574	0	0.972845	0.257189
EKC36319	0	0	0.141652	0.205344	0	0	0.122672	0.378859	1.39901	2.23598	26.9763	234.17	446.429	590.966	683.587	589.887	568.506	756.368	419.2	515.254	330.139	135.746	95.6903	42.742	22.1376	22.0069	17.5383	19.4647	28.0707	22.9483	30.7826	35.821	38.8668	51.8435	117.368	158.527	23.311	0
EKC31932	0.171597	0	0	0.0385728	0	0.0934129	0.0345649	0.1281	0.0414941	0.222362	0	0	0	0	0.0727936	0	0	0	0	0.196257	0	0.295356	0.118169	0.0616024	0.0361602	0	0	0.0709969	1.42285	0.183695	0.242052	0	0.43286	2.9492	52.2448	67.1712	215.05	251.591
EKC31933	0	0	0	0	0.0875196	0.0901345	0.0667036	0.0824027	0	0.143039	0.136451	0	0	0	0	0.13728	0	0	0	0	0	0	0	0.118881	0.209347	0	0	0	1.45367	0.0708994	0.311409	0	0.167067	1.60071	16.0202	18.7632	62.1031	162.692
EKC28011	1.04991	11.398	18.6594	183.255	241.241	278.934	750.341	532.385	656.787	706.096	201.608	497.96	279.595	309.09	304.796	284.628	172.594	169.467	154.066	183.747	173.012	125.392	153.226	97.9354	206.515	139.662	145.834	140.744	106.517	124.083	146.125	133.011	125.483	165.786	90.5427	99.1485	62.8452	16.1396
EKC28041	50.2204	27.7066	34.2879	93.7523	94.3383	82.2431	223.904	144.5	143.087	135.159	40.7125	43.6242	17.3571	6.79336	11.2478	16.91	8.46766	7.39258	0	2.53696	0.238586	0.778696	0	3.38e-08	0.000275605	0	0.0242	0.137691	0.282218	0	0	0.355376	0.175466	0	0	0	0.223387	0.229476
EKC27805	0	0	0	0	0	0.0631805	0	0.0577609	0.280649	0.501321	0.478234	1.26043	2.81583	5.02324	6.49896	6.83215	4.87257	8.47911	7.57357	5.04413	4.75908	1.59813	5.86116	2.16659	0.391316	0.60782	0.58717	0.912366	2.03793	0.894556	0.218285	0.247117	0.234215	0.374009	5.00444	5.72758	7.52168	37.8808
EKC26031	588.001	114.752	117.116	139.783	150.191	168.993	164.004	317.718	349.724	394.387	444.246	498.596	617.513	526.184	668.266	577.554	747.004	926.567	1088.09	1198.25	1032.14	1261.71	1130.1	2233.27	2192.79	2634.9	1804.49	2272.84	1630.78	2095.28	1627.71	2073.66	2221.02	2300.76	2726.81	2408.32	2920.57	2215.73
EKC23223	1.22231	0.778482	0.454888	0.549519	0.64609	0.133079	0.295453	0.121663	0.354683	0.422378	11.8863	67.2015	68.2071	85.1257	101.422	84.5202	65.8054	66.1078	49.1437	52.5637	45.1088	101.547	75.8687	71.4372	19.0605	31.7506	41.6697	87.6921	225.597	105.726	53.7941	53.3521	38.2332	48.3175	26.2239	51.2354	20.2	0.837683
EKC30036	2407.96	358.628	382.786	384.171	1925.29	5208.87	4702.14	8542.74	10235.1	9602.11	10459	12475.5	12044.4	11629.3	12333.7	12190.2	14929.9	22797.7	23808.6	29657	24075.2	34684.3	32233.9	29917	31414.9	29491.1	17486.2	29111.4	19444.3	23001.7	19196.5	21778.1	20379.3	23547.1	20218.1	16476	12885.2	4292.41
EKC36899	0.0387695	0	0.0721413	0.174298	0.0819714	0.211051	0.0468563	0.135063	0.131249	0.200956	0	0.0789449	0.134373	0.0381361	0.0657862	0.0642886	0.0957445	0.0422747	0.204025	0.266047	0.302809	0.0444873	0.035598	0	0	0	0	0.0320812	0.26474	0.13281	0.291668	0.495288	0.234714	0.70797	6.68682	8.29083	22.5504	4.74936
EKC37566	0.187575	0.0995546	0.116345	0.0281096	0.115674	0.153167	0.403023	1.75813	32.0983	98.2532	274.178	273.987	720.882	896.106	771.21	498.833	349.843	731.311	863.923	1037.58	765.46	783.362	579.111	458.643	243.646	206.325	337.141	171.681	466.358	430.154	397.591	506.486	370.788	325.539	389.279	200.45	186.246	629.888
EKC28752	0	0	0	0	0	0.0690004	0.0510634	0.0630815	0	0.1095	0.104457	0.344133	0	0.374043	0	0.105091	0	0	0.266813	0	0.371247	0.290891	0.523723	0.819059	0.587622	1.06209	0.443947	1.15374	0.989179	1.24833	1.07276	0.809639	1.91842	5.44615	81.7146	104.871	275.084	1074.1
EKC33663	45.9462	120.593	94.1691	125.449	95.6239	74.4437	54.5478	84.9341	156.846	163.658	211.457	112.983	133.369	132.003	110.484	85.7031	136.082	248.148	278.963	239.603	169.278	156.179	227.578	130.735	104.409	264.441	259.6	224.231	370.156	280.636	320.487	347.929	297.961	294.408	277.093	164.545	222.583	250.488
EKC18246	1.17754	0.312486	0.273892	0.264695	0.155606	0.160255	0.118596	0	0.142371	0.508634	18.9232	108.899	169.629	263.224	440.833	551.616	504.543	644.568	311.39	313.123	228.492	138.161	283.007	87.2938	41.6875	78.9358	54.7618	73.445	72.6552	60.1288	47.8926	62.3669	44.2588	50.9115	17.9568	26.5447	4.29266	0.252187
EKC42376	0.422161	0	0	0	0.111574	0.114907	0	0.210101	0.153126	0.0911757	0	0	0.0914496	0	0	0	0	0	0	0	0	0	0.484534	0.0757771	0	0.110545	0.0821456	0.349333	0.514778	0.316349	0	0.112358	0	0.453476	6.99271	9.70949	26.761	571.767
EKC22947	408.88	242.812	229.937	285.368	308.406	260.375	143.724	164.774	124.927	86.0905	97.7535	44.1416	47.0705	43.0433	47.8574	52.4009	60.0379	84.6294	80.2701	80.1871	69.6877	52.1966	144.833	37.876	39.4612	54.3033	47.3688	76.1888	79.3689	86.7227	69.943	117.289	62.7129	63.1358	92.0079	91.8668	15.1908	28.23
EKC25047	845.941	218.153	235.645	243.024	214.586	204.452	173.752	362.663	353.472	306.95	949.411	451.393	508.522	460.55	618.258	560.985	870.32	1007.64	1150.84	1120.63	1096.49	1264.66	1346.84	2636.3	2001.61	2454.27	1691.4	2148.22	1937.05	1985.01	1648.87	1949.87	2005.05	2227.03	2199.43	2274.53	3721.95	1911.21
EKC21044	0.148607	0	0	0.033405	0.0196378	0.040449	0.14967	0.0739585	0.125772	0.128381	0	0	0.0321916	0	0	0.061606	0	0	0	0.042491	0	0	0.119394	0.0533493	0	0	0	0.0614851	0.144968	0.127268	0.0349372	0.0395518	0.11246	0.798152	3.04762	4.66281	26.9967	121.832
EKC22661	0	0	0	0	0	0	0	0.0699658	0	0	0	0.294589	1.09154	1.97603	9.79723	16.0797	35.2203	45.0312	44.9212	37.7806	32.2461	23.1482	41.0664	14.4245	7.61402	18.1831	25.0672	37.3061	36.0834	34.4629	36.3198	39.4257	31.2604	39.5405	19.5861	23.0871	6.45861	2.47528
EKC23642	0.151805	0	0	0.0341239	0.200604	2.60313	4.77022	9.44377	11.5998	16.5897	171.393	511.174	469.655	476.87	345.301	166.644	59.8584	74.8197	47.2137	60.4203	43.87	30.484	88.4062	11.8804	7.03772	14.7873	12.2586	15.2624	17.9926	13.2282	16.4883	16.8885	11.5646	10.5993	1.75617	1.34108	0.491911	0.520182
EKC23640	0.139934	0	0	0.062911	0	0	0	0	0.0676757	0	0	0.379925	2.78879	8.8095	11.5163	18.2154	14.0536	20.5991	14.4336	18.7253	20.2197	30.6694	150.716	74.55	27.7188	57.6019	45.6901	70.8658	40.8157	33.7352	39.6095	40.67	47.1596	52.9107	9.27153	11.7654	1.24697	0
EKC29960	0.288768	0	0	0	0.305275	0.157198	0.814336	0.143713	0.139655	0.49893	0	0	0	0	0.489997	0.478842	1.66399	4.09339	5.77466	7.92642	7.89397	26.1771	98.8993	127.302	71.1962	145.181	119.908	229.871	121.129	177.687	149.083	176.153	193.034	218.372	56.1832	54.0118	3.97683	0.494752
EKC23207	14.3734	13.1684	9.15401	12.693	18.9486	23.7064	21.0939	27.5488	35.2531	28.6036	25.1711	28.1066	31.8031	33.9999	27.5108	25.4658	31.0592	49.6308	47.2751	41.7825	32.9105	23.5617	40.8496	24.1413	16.6588	32.3502	27.7684	29.699	34.97	35.4996	36.6074	42.6267	36.128	35.7499	25.2838	18.4524	16.5648	46.1742
EKC38530	0.178775	0	0	0.0803726	0.283491	0.194641	0.144043	0.0889722	0.345839	0	0	0.121344	0.929437	0.527562	0.606709	0.444673	0.441499	0	0.564483	0	0	0.410282	0.16415	0	0	0	0.0695731	0	0.348793	0	0.336236	0.190324	0.901934	1.15221	24.8179	31.1511	108.33	107.204
EKC28382	0.387281	0.164438	0.216193	0.313402	0.368478	0.843305	0.343246	0.925159	12.9985	24.0891	29.0438	64.6133	48.2557	42.0574	47.1841	45.0825	22.5716	29.3918	26.6581	37.4726	34.0297	16.0456	74.0314	22.3564	5.51691	12.8995	11.1229	19.4846	90.1423	18.9384	20.5406	24.1608	19.3042	21.9653	18.247	23.3123	25.9774	77.4348
EKC28380	5.14351	2.52617	2.21417	2.13983	2.19125	1.79701	1.42265	2.10134	13.9227	33.0937	53.523	77.4313	67.8497	69.9266	76.4659	73.1975	65.9131	82.5377	67.4676	81.392	76.974	46.2477	66.8939	46.9065	19.154	27.8215	26.0816	36.0187	63.281	40.9922	31.4038	38.9026	36.0581	47.4164	42.8712	46.3978	74.8152	75.6295
EKC37696	943.068	438.375	390.458	400.557	305.46	273.735	234.542	438.419	476.202	496.755	1136.05	705.973	925.671	868.419	1193.5	1095.78	1706.51	1972.23	2224.13	2475.37	2014.12	2727.6	2914.2	5187.32	3803.18	4504.86	3669.73	4687.39	3488.71	4404.41	3545.61	3957.95	3853.55	4701.59	4286.46	4857.79	6459.57	4345.32
EKC41746	0.566724	0.904579	0.264458	0.649395	0.29956	0.154555	0.342467	0	0.41263	0.739022	1.16761	0.192333	0	0	0	0	0.933049	0	0.60039	0.324085	0.278448	0.330449	0.260617	0.408295	0.598413	0	0.331452	0.234855	1.10569	0.121508	0.266471	0.305321	0.575426	0	1.21222	0.873026	2.29552	6.55412
EKC41758	1540.6	1063.41	897.268	1235.98	1538.08	1779.8	1466.14	2061.7	2784.38	2317.17	1779.93	2623.18	2107.43	1615.94	1064.42	730.279	493.641	592.571	505.074	463.008	365.405	365.512	574.964	397.029	339.071	572.023	364.467	467.489	565.424	548.728	454.262	593.639	486.179	599.242	621.146	534.695	502.226	539.468
EKC30345	10.1439	3.04125	1.48891	3.40002	1.33706	2.41679	1.07104	0.500985	0.486838	0.40137	0.170172	0.175196	0.290749	0.203118	0.175193	0.214006	0.254974	0.281451	0.461833	0.383771	0.252	0.355418	0.284399	0.185324	0.0979054	0.162212	0.140629	2.00771	5.79124	8.21203	0.0728185	0.0274789	0.0520884	0	0.054291	0.0471774	0.0627296	0.420121
EKC19560	1.85207	2.24681	2.83088	4.89075	46.1052	231.862	182.029	214.59	250.957	188.396	260.541	107.387	133.987	113.085	119.228	99.9085	97.4446	132.253	109.837	118.718	78.9962	84.0806	100.671	85.8512	62.2522	96.2226	63.8128	89.4793	77.6428	100.261	82.788	103.798	83.1601	106.37	111.042	108.019	67.2269	55.028
EKC21082	0.682838	0	0.635305	0	0	0	0	0	0.330237	0	0	0	0	0	0	0	0	0	0	0	0	0.783546	0.31349	0.490272	0.575573	0	0	0	0	0	0.642135	1.4539	1.6591	0.73349	3.05714	4.35305	10.169	2.9248
EKC18594	7.67756	9.22199	9.21086	9.90075	8.54363	10.4487	10.0116	16.0882	16.5133	15.8833	20.48	13.4394	11.0292	15.7005	21.5986	36.6858	55.8833	110.595	74.6399	93.5862	82.4527	82.9983	265.377	112.424	51.176	70.6815	57.5555	93.6242	62.2814	56.321	48.0694	55.0638	49.4368	55.1251	38.4596	56.8699	15.2217	14.3657
EKC35365	389.04	195.465	190.47	208.446	198.983	136.682	62.3806	76.9864	57.2527	43.1939	38.7406	24.9477	25.9305	20.6805	25.1264	36.8359	131.239	251.568	335.913	447.714	391.666	730.281	1015.59	171.795	74.1951	122.092	51.5086	135.653	455.686	108.88	184.027	245.907	220.451	109.866	50.407	54.9401	12.5596	10.5291
EKC36282	0	0	0	0	0	0.103051	0.114394	0.471057	0.228877	0	0.156005	0	0	0.0931046	0.0803044	0	0	0	0.0996205	0.108253	0	0	0	0.0679585	0.199456	1.18967	4.30969	4.62101	15.2349	6.72794	8.36683	11.185	7.01957	13.7257	39.9167	53.9761	86.7981	78.5701
EKC19786	2.2669	0	0.527273	0.764354	0.7489	40.8776	58.6761	9.30752	4.65938	12.9741	236.324	529.301	871.14	542.414	601.751	407.619	173.78	213.506	226.066	357.466	312.891	207.448	203.332	49.4387	29.7367	94.9754	35.5086	85.7017	278.91	66.371	50.363	92.3102	47.3193	35.3082	124.269	155.376	433.394	274.545
EKC19785	2.14811	0.506712	0.222064	0.214608	3.40637	13.6428	12.0194	6.29563	5.65613	6.18581	98.9391	202.83	276.716	195.102	202.502	149.013	65.4277	78.0776	73.1024	107.281	124.902	69.8395	82.2925	21.4212	12.0711	27.2497	11.1463	30.4156	98.4888	26.3684	15.9361	24.9016	19.1461	16.9213	36.6483	46.2427	166.478	108.163
EKC19518	0.0793859	0	0.0738597	0.10707	0.20981	1.42612	2.46258	5.41268	7.40984	6.85811	10.4676	2.9636	3.02663	2.34267	2.82883	4.08083	6.92711	7.35788	6.76788	7.89914	7.05299	9.74706	8.4919	8.09377	6.65808	6.90147	4.88131	6.0107	4.49162	5.30295	3.50873	4.7328	3.84489	4.6901	6.59564	5.70724	25.3384	10.6771
EKC19519	1.36911	0	0.424601	0.410344	3.61843	9.44057	11.5828	27.0279	34.431	27.9921	39.1143	3.40739	5.53615	1.79566	0.774392	0	0	0.49763	0.480331	0	0.891118	0	1.25711	1.31068	0.384679	0	0.177604	0.377639	0.890386	1.56335	0.858331	0	0.230242	3.43155	77.2731	98.9846	629.239	1276.85
EKC24431	18.0356	13.8202	12.3077	17.1674	29.1133	61.3986	52.2579	59.2094	76.7661	56.5564	62.5031	33.2956	63.3843	51.3848	49.9321	44.1982	35.179	55.0575	52.7424	63.0077	37.4494	49.2913	40.4355	44.3564	35.2755	43.9499	32.2858	36.2882	50.4432	47.1377	44.0026	54.6835	47.313	50.2892	42.0344	27.939	25.5862	32.9546
EKC22506	2.86039	0	1.33064	2.25043	0	0.778563	0.864258	7.47366	25.9379	120.465	1231.68	3555.38	4181.23	3829.4	3328.41	2231.67	2261.06	2952.92	2203.74	1959.61	1729.34	1477.01	3636.58	2371.55	1248.93	1824.58	1541.18	2478.18	1983.24	1682.61	1354.36	1365.76	1259.1	1606.95	953.611	1377.62	169.736	0.612597
EKC22505	0	3.10974	0	0	0	0.797399	4.42584	61.6003	145.933	890.863	1339.34	9787.29	10165.9	10503.2	8958.54	4983.63	1372.22	850.527	602.808	1021.1	1042.54	100.85	43.7116	12.6205	8.64287	9.20553	1.99518	12.121	117.172	43.5925	5.50993	17.9334	10.3461	11.0142	33.1209	53.1002	65.8583	0
EKC33725	0	0	0	0	3.94297	10.5678	6.04653	6.44086	6.8675	3.57151	1.92571	0.305012	0.622997	0.265217	0.152503	0.298062	0	0	0.0945926	0.10279	0.0877449	0	0.0825218	0	0.0378779	0	0.104928	0	0	0.0384842	0	0	0	0.193081	10.019	12.5392	20.75	12.3186
EKC24503	0.309008	0.0656019	0	0.166707	0.522676	0.20186	0	0.0615146	0	0.0533901	0.101863	0	0.0535504	0.121584	0	0	0	0.0673892	0	0.0706833	0	0	0.482341	0.088746	0	0.0647321	0.0240511	0.23013	0.120576	0.2911	0.988001	0.855323	2.89969	12.6797	78.0601	98.1993	129.019	292.51
EKC25407	433.507	230.118	208.879	241.865	183.116	251.594	428.131	835.245	789.926	419.835	245.82	157.641	136.359	119.756	106.065	98.2646	131.165	182.354	163.376	166.899	147.135	171.357	386.032	319.965	291.394	376.661	293.648	305.488	448.549	484.364	421.373	537.574	527.18	543.133	477.08	378.583	410.686	762.165
[truncated: 30 more rows]

## Sheet: Supplementary_table_9
ncbi_accession	Zhao_et_al_identifier	signal_peptide	transmembrane_domain	description
EKC32242	CGI_10026230	NO	YES	Putative tyrosinase-like protein tyr-1
[truncated: 158 more rows]
